# Supplementary material for: Evolutionary adaptation of bacterial proteomes to translation-impeding sequences
Source: EMBO J. 2025 Dec 9;45(6):1957–79. doi: 10.1038/s44318-025-00651-6 (PMC12992588; doi:10.1038/s44318-025-00651-6)
Supplement: Supplementary file 3 — Source data Fig. 1 [file 44318_2025_651_MOESM3_ESM.zip]

Archive with 20 entries (15 files):
- Figure 1/
- __MACOSX/._Figure 1
- Figure 1/.DS_Store
- __MACOSX/Figure 1/._.DS_Store
- Figure 1/1B/
- __MACOSX/Figure 1/._1B
- Figure 1/1E/
- __MACOSX/Figure 1/._1E
- Figure 1/1D/
- __MACOSX/Figure 1/._1D
- Figure 1/1C/
- __MACOSX/Figure 1/._1C
- Figure 1/1B/b-galactosidase assay_ApcA.pdf
- __MACOSX/Figure 1/1B/._b-galactosidase assay_ApcA.pdf
- Figure 1/1E/b-galactosidase assay_ApdP_Ec.pdf
- __MACOSX/Figure 1/1E/._b-galactosidase assay_ApdP_Ec.pdf
- Figure 1/1D/b-galactosidase assay_ApdP_Bs.pdf
- __MACOSX/Figure 1/1D/._b-galactosidase assay_ApdP_Bs.pdf
- Figure 1/1C/b-galactosidase assay_ApdA.pdf
- __MACOSX/Figure 1/1C/._b-galactosidase assay_ApdA.pdf
