# Supplementary material for: Evolutionary adaptation of bacterial proteomes to translation-impeding sequences
Source: EMBO J. 2025 Dec 9;45(6):1957–79. doi: 10.1038/s44318-025-00651-6 (PMC12992588; doi:10.1038/s44318-025-00651-6)
Supplement: Supplementary file 4 — Source data Fig. 2 [file 44318_2025_651_MOESM4_ESM.zip]

Archive with 44 entries (33 files):
- Figure 2/
- __MACOSX/._Figure 2
- Figure 2/.DS_Store
- __MACOSX/Figure 2/._.DS_Store
- Figure 2/2G/
- __MACOSX/Figure 2/._2G
- Figure 2/2I/
- __MACOSX/Figure 2/._2I
- Figure 2/2H/
- __MACOSX/Figure 2/._2H
- Figure 2/2A/
- __MACOSX/Figure 2/._2A
- Figure 2/2F/
- __MACOSX/Figure 2/._2F
- Figure 2/2C/
- __MACOSX/Figure 2/._2C
- Figure 2/2D/
- __MACOSX/Figure 2/._2D
- Figure 2/2J/
- __MACOSX/Figure 2/._2J
- Figure 2/2K/
- __MACOSX/Figure 2/._2K
- Figure 2/2B/
- __MACOSX/Figure 2/._2B
- Figure 2/2G/Western blot_ApdP_Ec.pdf
- __MACOSX/Figure 2/2G/._Western blot_ApdP_Ec.pdf
- Figure 2/2I/Western blot_SecM.pdf
- __MACOSX/Figure 2/2I/._Western blot_SecM.pdf
- Figure 2/2H/Western blot_ApcA.pdf
- __MACOSX/Figure 2/2H/._Western blot_ApcA.pdf
- Figure 2/2A/b-galactosidase assay_ApdP_Bs_RAPP motif.pdf
- __MACOSX/Figure 2/2A/._b-galactosidase assay_ApdP_Bs_RAPP motif.pdf
- Figure 2/2F/Western blot_ApdP_Bs.pdf
- __MACOSX/Figure 2/2F/._Western blot_ApdP_Bs.pdf
- Figure 2/2C/b-galactosidase assay_ApcA_RAPP motif.pdf
- __MACOSX/Figure 2/2C/._b-galactosidase assay_ApcA_RAPP motif.pdf
- Figure 2/2D/b-galactosidase assay_SecM_RAPP motif.pdf
- __MACOSX/Figure 2/2D/._b-galactosidase assay_SecM_RAPP motif.pdf
- Figure 2/2J/b-galactosidase assay_ApcA_rplD.pdf
- __MACOSX/Figure 2/2J/._b-galactosidase assay_ApcA_rplD.pdf
- Figure 2/2K/b-galactosidase assay_SecM_rplV.pdf
- __MACOSX/Figure 2/2K/._b-galactosidase assay_SecM_rplV.pdf
- Figure 2/2B/b-galactosidase assay_ApdP_Ec_RAPP motif.pdf
- __MACOSX/Figure 2/2B/._b-galactosidase assay_ApdP_Ec_RAPP motif.pdf
