# Supplementary material for: Evolutionary adaptation of bacterial proteomes to translation-impeding sequences
Source: EMBO J. 2025 Dec 9;45(6):1957–79. doi: 10.1038/s44318-025-00651-6 (PMC12992588; doi:10.1038/s44318-025-00651-6)
Supplement: Supplementary file 5 — Source data Fig. 3 [file 44318_2025_651_MOESM5_ESM.zip]

Archive with 20 entries (17 files):
- Figure 3/
- __MACOSX/._Figure 3
- Figure 3/3B/
- __MACOSX/Figure 3/._3B
- Figure 3/.DS_Store
- __MACOSX/Figure 3/._.DS_Store
- Figure 3/3A/
- __MACOSX/Figure 3/._3A
- Figure 3/3B/heatmap 20 patterns.csv
- __MACOSX/Figure 3/3B/._heatmap 20 patterns.csv
- Figure 3/3A/Actinomycetota.csv
- __MACOSX/Figure 3/3A/._Actinomycetota.csv
- Figure 3/3A/.DS_Store
- __MACOSX/Figure 3/3A/._.DS_Store
- Figure 3/3A/Gammaproteobacteria.csv
- __MACOSX/Figure 3/3A/._Gammaproteobacteria.csv
- Figure 3/3A/Alphaproteobacteria.csv
- __MACOSX/Figure 3/3A/._Alphaproteobacteria.csv
- Figure 3/3A/Bacillota.csv
- __MACOSX/Figure 3/3A/._Bacillota.csv
