# Supplementary material for: Evolutionary adaptation of bacterial proteomes to translation-impeding sequences
Source: EMBO J. 2025 Dec 9;45(6):1957–79. doi: 10.1038/s44318-025-00651-6 (PMC12992588; doi:10.1038/s44318-025-00651-6)
Supplement: Supplementary file 5 — Source data Fig. 3 [file 44318_2025_651_MOESM5_ESM.zip › Figure 3/3B/heatmap 20 patterns.csv]

pattern	mean_bias	phylum
RGPP	0.165230771	c__Alphaproteobacteria
RGPP	0.105218076	c__Gammaproteobacteria
RGPP	0.076129673	p__Acidobacteriota
RGPP	0.087117515	p__Actinomycetota
RGPP	0.010710609	p__Bacillota
RGPP	0.014008447	p__Bacillota_A
RGPP	0.172508898	p__Bacteroidota
RGPP	0.055760148	p__Campylobacterota
RGPP	0.077457317	p__Chloroflexota
RGPP	0.061960278	p__Cyanobacteriota
RGPP	0.041185503	p__Desulfobacterota
RGPP	0.291676064	p__Myxococcota
RGPP	0.088414033	p__Nitrospirota
RGPP	0.059240537	p__Patescibacteria
RGPP	0.153657506	p__Planctomycetota
RGPP	0.040077017	p__Spirochaetota
RGPP	0.103796611	p__Verrucomicrobiota
RAPP	0.31262692	c__Alphaproteobacteria
RAPP	0.265820246	c__Gammaproteobacteria
RAPP	0.116830039	p__Acidobacteriota
RAPP	0.056037313	p__Actinomycetota
RAPP	0.014432053	p__Bacillota
RAPP	0.029776707	p__Bacillota_A
RAPP	0.136874896	p__Bacteroidota
RAPP	0.164847188	p__Campylobacterota
RAPP	0.13860831	p__Chloroflexota
RAPP	0.032626282	p__Cyanobacteriota
RAPP	0.065204353	p__Desulfobacterota
RAPP	0.473952213	p__Myxococcota
RAPP	0.140121735	p__Nitrospirota
RAPP	0.068967117	p__Patescibacteria
RAPP	0.186683976	p__Planctomycetota
RAPP	0.107872973	p__Spirochaetota
RAPP	0.150236314	p__Verrucomicrobiota
RDPP	0.295100415	c__Alphaproteobacteria
RDPP	0.200248304	c__Gammaproteobacteria
RDPP	0.182579105	p__Acidobacteriota
RDPP	0.133551563	p__Actinomycetota
RDPP	0.037326424	p__Bacillota
RDPP	0.084507674	p__Bacillota_A
RDPP	0.105075869	p__Bacteroidota
RDPP	0.505610082	p__Campylobacterota
RDPP	0.193734638	p__Chloroflexota
RDPP	0.189315133	p__Cyanobacteriota
RDPP	0.164829779	p__Desulfobacterota
RDPP	0.375226651	p__Myxococcota
RDPP	0.178672999	p__Nitrospirota
RDPP	0.153635441	p__Patescibacteria
RDPP	0.288952572	p__Planctomycetota
RDPP	0.124507029	p__Spirochaetota
RDPP	0.217949248	p__Verrucomicrobiota
RSPP	0.3773087	c__Alphaproteobacteria
RSPP	0.309818825	c__Gammaproteobacteria
RSPP	0.196600595	p__Acidobacteriota
RSPP	0.147565175	p__Actinomycetota
RSPP	0.030151572	p__Bacillota
RSPP	0.059519482	p__Bacillota_A
RSPP	0.060316639	p__Bacteroidota
RSPP	0.073533514	p__Campylobacterota
RSPP	0.241863866	p__Chloroflexota
RSPP	0.268629115	p__Cyanobacteriota
RSPP	0.175618515	p__Desulfobacterota
RSPP	0.590199432	p__Myxococcota
RSPP	0.175922189	p__Nitrospirota
RSPP	0.123212547	p__Patescibacteria
RSPP	0.366271758	p__Planctomycetota
RSPP	0.194043718	p__Spirochaetota
RSPP	0.236746413	p__Verrucomicrobiota
RAGP	0.406612435	c__Alphaproteobacteria
RAGP	0.278147533	c__Gammaproteobacteria
RAGP	0.25697657	p__Acidobacteriota
RAGP	0.250955913	p__Actinomycetota
RAGP	0.063159921	p__Bacillota
RAGP	0.068089961	p__Bacillota_A
RAGP	0.134137623	p__Bacteroidota
RAGP	0.089841251	p__Campylobacterota
RAGP	0.332218025	p__Chloroflexota
RAGP	0.099586039	p__Cyanobacteriota
RAGP	0.200423759	p__Desulfobacterota
RAGP	0.404459519	p__Myxococcota
RAGP	0.184078608	p__Nitrospirota
RAGP	0.171272369	p__Patescibacteria
RAGP	0.321760234	p__Planctomycetota
RAGP	0.158312204	p__Spirochaetota
RAGP	0.240495128	p__Verrucomicrobiota
KCMW	0.158812231	c__Alphaproteobacteria
KCMW	0.188776987	c__Gammaproteobacteria
KCMW	0.352484068	p__Acidobacteriota
KCMW	0.190800204	p__Actinomycetota
KCMW	0.308902119	p__Bacillota
KCMW	0.388383179	p__Bacillota_A
KCMW	0.237520821	p__Bacteroidota
KCMW	0.062906654	p__Campylobacterota
KCMW	0.295476842	p__Chloroflexota
KCMW	0.057561827	p__Cyanobacteriota
KCMW	0.31990743	p__Desulfobacterota
KCMW	0.302052377	p__Myxococcota
KCMW	0.150880353	p__Nitrospirota
KCMW	0.411130475	p__Patescibacteria
KCMW	0.250042402	p__Planctomycetota
KCMW	0.277433405	p__Spirochaetota
KCMW	0.078732235	p__Verrucomicrobiota
CMFK	0.125665201	c__Alphaproteobacteria
CMFK	0.274957338	c__Gammaproteobacteria
CMFK	0.161177565	p__Acidobacteriota
CMFK	0.217888452	p__Actinomycetota
CMFK	0.28445012	p__Bacillota
CMFK	0.321955287	p__Bacillota_A
CMFK	0.256338864	p__Bacteroidota
CMFK	0.141677643	p__Campylobacterota
CMFK	0.32730433	p__Chloroflexota
CMFK	0.260022224	p__Cyanobacteriota
CMFK	0.184885019	p__Desulfobacterota
CMFK	0.168269663	p__Myxococcota
CMFK	0.239289692	p__Nitrospirota
CMFK	0.367647603	p__Patescibacteria
CMFK	0.367485851	p__Planctomycetota
CMFK	0.22186526	p__Spirochaetota
CMFK	0.261856785	p__Verrucomicrobiota
KGPP	0.371787094	c__Alphaproteobacteria
KGPP	0.226539079	c__Gammaproteobacteria
KGPP	0.287767365	p__Acidobacteriota
KGPP	0.207833828	p__Actinomycetota
KGPP	0.061900047	p__Bacillota
KGPP	0.050917851	p__Bacillota_A
KGPP	0.067826845	p__Bacteroidota
KGPP	0.136951765	p__Campylobacterota
KGPP	0.328849557	p__Chloroflexota
KGPP	0.183992946	p__Cyanobacteriota
KGPP	0.321406727	p__Desulfobacterota
KGPP	0.592903708	p__Myxococcota
KGPP	0.313142806	p__Nitrospirota
KGPP	0.17372394	p__Patescibacteria
KGPP	0.421433799	p__Planctomycetota
KGPP	0.165243647	p__Spirochaetota
KGPP	0.305521498	p__Verrucomicrobiota
RDGP	0.457391292	c__Alphaproteobacteria
RDGP	0.373644891	c__Gammaproteobacteria
RDGP	0.276972701	p__Acidobacteriota
RDGP	0.332099053	p__Actinomycetota
RDGP	0.133522345	p__Bacillota
RDGP	0.116869962	p__Bacillota_A
RDGP	0.105576712	p__Bacteroidota
RDGP	0.064160565	p__Campylobacterota
RDGP	0.369958069	p__Chloroflexota
RDGP	0.133388463	p__Cyanobacteriota
RDGP	0.214388552	p__Desulfobacterota
RDGP	0.423789691	p__Myxococcota
RDGP	0.289052943	p__Nitrospirota
RDGP	0.189034325	p__Patescibacteria
RDGP	0.413075027	p__Planctomycetota
RDGP	0.156846201	p__Spirochaetota
RDGP	0.320530861	p__Verrucomicrobiota
RDPC	0.294503884	c__Alphaproteobacteria
RDPC	0.231230454	c__Gammaproteobacteria
RDPC	0.28737782	p__Acidobacteriota
RDPC	0.193047215	p__Actinomycetota
RDPC	0.175089604	p__Bacillota
RDPC	0.162854425	p__Bacillota_A
RDPC	0.201549731	p__Bacteroidota
RDPC	0.074933125	p__Campylobacterota
RDPC	0.344865376	p__Chloroflexota
RDPC	0.322336969	p__Cyanobacteriota
RDPC	0.239328425	p__Desulfobacterota
RDPC	0.350279843	p__Myxococcota
RDPC	0.237676554	p__Nitrospirota
RDPC	0.463172139	p__Patescibacteria
RDPC	0.307079254	p__Planctomycetota
RDPC	0.269918442	p__Spirochaetota
RDPC	0.285120771	p__Verrucomicrobiota
MWPP	0.335033824	c__Alphaproteobacteria
MWPP	0.237806665	c__Gammaproteobacteria
MWPP	0.379649732	p__Acidobacteriota
MWPP	0.338239036	p__Actinomycetota
MWPP	0.125545594	p__Bacillota
MWPP	0.359784018	p__Bacillota_A
MWPP	0.137669622	p__Bacteroidota
MWPP	0.132435544	p__Campylobacterota
MWPP	0.36791975	p__Chloroflexota
MWPP	0.150033923	p__Cyanobacteriota
MWPP	0.346093716	p__Desulfobacterota
MWPP	0.428226089	p__Myxococcota
MWPP	0.310072422	p__Nitrospirota
MWPP	0.233257154	p__Patescibacteria
MWPP	0.301502199	p__Planctomycetota
MWPP	0.145457041	p__Spirochaetota
MWPP	0.244110314	p__Verrucomicrobiota
RAPC	0.343517365	c__Alphaproteobacteria
RAPC	0.328392038	c__Gammaproteobacteria
RAPC	0.30801092	p__Acidobacteriota
RAPC	0.180855589	p__Actinomycetota
RAPC	0.113330593	p__Bacillota
RAPC	0.142082294	p__Bacillota_A
RAPC	0.109702006	p__Bacteroidota
RAPC	0.193610993	p__Campylobacterota
RAPC	0.287700918	p__Chloroflexota
RAPC	0.117968484	p__Cyanobacteriota
RAPC	0.431122165	p__Desulfobacterota
RAPC	0.370425129	p__Myxococcota
RAPC	0.530810575	p__Nitrospirota
RAPC	0.314749145	p__Patescibacteria
RAPC	0.305183688	p__Planctomycetota
RAPC	0.294360097	p__Spirochaetota
RAPC	0.304628859	p__Verrucomicrobiota
WPPW	0.341303224	c__Alphaproteobacteria
WPPW	0.193107872	c__Gammaproteobacteria
WPPW	0.550784647	p__Acidobacteriota
WPPW	0.32107305	p__Actinomycetota
WPPW	0.150273081	p__Bacillota
WPPW	0.145002416	p__Bacillota_A
WPPW	0.164992433	p__Bacteroidota
WPPW	0	p__Campylobacterota
WPPW	0.332101152	p__Chloroflexota
WPPW	0.079653845	p__Cyanobacteriota
WPPW	0.559226604	p__Desulfobacterota
WPPW	0.547621301	p__Myxococcota
WPPW	0.152975751	p__Nitrospirota
WPPW	0.29058434	p__Patescibacteria
WPPW	0.487728298	p__Planctomycetota
WPPW	0.145646822	p__Spirochaetota
WPPW	0.418332554	p__Verrucomicrobiota
RGPT	0.321688647	c__Alphaproteobacteria
RGPT	0.267889656	c__Gammaproteobacteria
RGPT	0.313637411	p__Acidobacteriota
RGPT	0.411676716	p__Actinomycetota
RGPT	0.21368495	p__Bacillota
RGPT	0.177566172	p__Bacillota_A
RGPT	0.244786513	p__Bacteroidota
RGPT	0.105794822	p__Campylobacterota
RGPT	0.371405531	p__Chloroflexota
RGPT	0.191030072	p__Cyanobacteriota
RGPT	0.237470099	p__Desulfobacterota
RGPT	0.523978473	p__Myxococcota
RGPT	0.245740027	p__Nitrospirota
RGPT	0.308027421	p__Patescibacteria
RGPT	0.462577433	p__Planctomycetota
RGPT	0.223435075	p__Spirochaetota
RGPT	0.329740164	p__Verrucomicrobiota
REPP	0.419891962	c__Alphaproteobacteria
REPP	0.360963426	c__Gammaproteobacteria
REPP	0.383946124	p__Acidobacteriota
REPP	0.310852599	p__Actinomycetota
REPP	0.08256251	p__Bacillota
REPP	0.189869635	p__Bacillota_A
REPP	0.140578969	p__Bacteroidota
REPP	0.112760364	p__Campylobacterota
REPP	0.378031216	p__Chloroflexota
REPP	0.339534765	p__Cyanobacteriota
REPP	0.274616553	p__Desulfobacterota
REPP	0.628191344	p__Myxococcota
REPP	0.253762032	p__Nitrospirota
REPP	0.22476188	p__Patescibacteria
REPP	0.434374269	p__Planctomycetota
REPP	0.238890262	p__Spirochaetota
REPP	0.350716054	p__Verrucomicrobiota
PCKF	0.276103235	c__Alphaproteobacteria
PCKF	0.413547253	c__Gammaproteobacteria
PCKF	0.353922321	p__Acidobacteriota
PCKF	0.177952713	p__Actinomycetota
PCKF	0.325261953	p__Bacillota
PCKF	0.347575013	p__Bacillota_A
PCKF	0.263669068	p__Bacteroidota
PCKF	0.303584845	p__Campylobacterota
PCKF	0.245536552	p__Chloroflexota
PCKF	0.47583192	p__Cyanobacteriota
PCKF	0.263862662	p__Desulfobacterota
PCKF	0.238109008	p__Myxococcota
PCKF	0.184376535	p__Nitrospirota
PCKF	0.206801551	p__Patescibacteria
PCKF	0.371214203	p__Planctomycetota
PCKF	0.424444706	p__Spirochaetota
PCKF	0.341443683	p__Verrucomicrobiota
HMCT	0.584546894	c__Alphaproteobacteria
HMCT	0.256124237	c__Gammaproteobacteria
HMCT	0.1968778	p__Acidobacteriota
HMCT	0.409485133	p__Actinomycetota
HMCT	0.323478441	p__Bacillota
HMCT	0.697553943	p__Bacillota_A
HMCT	0.303799195	p__Bacteroidota
HMCT	0.195282121	p__Campylobacterota
HMCT	0.326197614	p__Chloroflexota
HMCT	0.115746834	p__Cyanobacteriota
HMCT	0.241604136	p__Desulfobacterota
HMCT	0.40921544	p__Myxococcota
HMCT	0.172332569	p__Nitrospirota
HMCT	0.39987853	p__Patescibacteria
HMCT	0.249487168	p__Planctomycetota
HMCT	0.304463035	p__Spirochaetota
HMCT	0.165623397	p__Verrucomicrobiota
KWPP	0.382547386	c__Alphaproteobacteria
KWPP	0.289418786	c__Gammaproteobacteria
KWPP	0.386135258	p__Acidobacteriota
KWPP	0.24538067	p__Actinomycetota
KWPP	0.302137773	p__Bacillota
KWPP	0.187479058	p__Bacillota_A
KWPP	0.164332569	p__Bacteroidota
KWPP	0.351374959	p__Campylobacterota
KWPP	0.493561975	p__Chloroflexota
KWPP	0.278934878	p__Cyanobacteriota
KWPP	0.361535711	p__Desulfobacterota
KWPP	0.328617078	p__Myxococcota
KWPP	0.289254267	p__Nitrospirota
KWPP	0.302404452	p__Patescibacteria
KWPP	0.413112971	p__Planctomycetota
KWPP	0.30059685	p__Spirochaetota
KWPP	0.346950821	p__Verrucomicrobiota
CMWE	0.310916677	c__Alphaproteobacteria
CMWE	0.318423949	c__Gammaproteobacteria
CMWE	0.188664901	p__Acidobacteriota
CMWE	0.401177575	p__Actinomycetota
CMWE	0.319734979	p__Bacillota
CMWE	0.306634084	p__Bacillota_A
CMWE	0.179796656	p__Bacteroidota
CMWE	0.52459798	p__Campylobacterota
CMWE	0.401768359	p__Chloroflexota
CMWE	0.280153147	p__Cyanobacteriota
CMWE	0.214063714	p__Desulfobacterota
CMWE	0.316779488	p__Myxococcota
CMWE	0.129547339	p__Nitrospirota
CMWE	0.221884583	p__Patescibacteria
CMWE	0.415764364	p__Planctomycetota
CMWE	0.304354521	p__Spirochaetota
CMWE	0.596353548	p__Verrucomicrobiota
REPC	0.347774426	c__Alphaproteobacteria
REPC	0.394447678	c__Gammaproteobacteria
REPC	0.345604919	p__Acidobacteriota
REPC	0.340923351	p__Actinomycetota
REPC	0.216128674	p__Bacillota
REPC	0.269026439	p__Bacillota_A
REPC	0.30993645	p__Bacteroidota
REPC	0.191941759	p__Campylobacterota
REPC	0.346503197	p__Chloroflexota
REPC	0.264836176	p__Cyanobacteriota
REPC	0.35907716	p__Desulfobacterota
REPC	0.391259271	p__Myxococcota
REPC	0.350601145	p__Nitrospirota
REPC	0.177627691	p__Patescibacteria
REPC	0.386200702	p__Planctomycetota
REPC	0.354101041	p__Spirochaetota
REPC	0.38827042	p__Verrucomicrobiota
