# Supplementary material for: Evolutionary adaptation of bacterial proteomes to translation-impeding sequences
Source: EMBO J. 2025 Dec 9;45(6):1957–79. doi: 10.1038/s44318-025-00651-6 (PMC12992588; doi:10.1038/s44318-025-00651-6)
Supplement: Supplementary file 5 — Source data Fig. 3 [file 44318_2025_651_MOESM5_ESM.zip › Figure 3/3A/Actinomycetota.csv]

genome_id	org	pattern	freq	freq_exp	bias
GCF_014648875.1	s__Streptomyces parvus	AAAS	1.4032570153195e-4	1.3199244719532e-4	1.06313432710509
GCF_014648875.1	s__Streptomyces parvus	AAYF	1.24447869860142e-5	1.03021470970878e-5	1.20797993551578
GCF_014648875.1	s__Streptomyces parvus	ADMN	1.71652234289851e-6	2.48736754974928e-6	0.690095978405577
GCF_014648875.1	s__Streptomyces parvus	ADRI	5.192480087268e-5	2.10118078871975e-5	2.47122004691076
GCF_014648875.1	s__Streptomyces parvus	AEMN	2.57478351434777e-6	2.40960071586312e-6	1.06855193783651
GCF_014648875.1	s__Streptomyces parvus	AGHI	9.87000347166644e-6	9.30564590067699e-6	1.06064679195975
GCF_014648875.1	s__Streptomyces parvus	AGRN	1.11573952288403e-5	1.83569375586656e-5	0.607802646448147
GCF_014648875.1	s__Streptomyces parvus	AHGT	2.96100104149993e-5	1.79899807947734e-5	1.64591673291846
GCF_014648875.1	s__Streptomyces parvus	AIDH	4.29130585724628e-6	5.87693486349418e-6	0.730194558374745
GCF_014648875.1	s__Streptomyces parvus	AIHE	3.86217527152165e-6	5.69319417855391e-6	0.67838460280704
GCF_014648875.1	s__Streptomyces parvus	AIMV	3.00391410007239e-6	6.19535840063722e-6	0.484865266190803
GCF_014648875.1	s__Streptomyces parvus	AKGP	1.11573952288403e-5	1.81144802830448e-5	0.615937915662074
GCF_014648875.1	s__Streptomyces parvus	AKTM	3.00391410007239e-6	3.17050193660023e-6	0.947456951656535
GCF_014648875.1	s__Streptomyces parvus	ALHV	1.5019570500362e-5	2.59971619143323e-5	0.577738852796915
GCF_014648875.1	s__Streptomyces parvus	AMNV	2.57478351434777e-6	3.41827972603052e-6	0.753239559284908
GCF_014648875.1	s__Streptomyces parvus	AMSK	1.71652234289851e-6	2.62898074807163e-6	0.652923131581541
GCF_014648875.1	s__Streptomyces parvus	APEP	6.39404572729695e-5	3.15021118977727e-5	2.02971970515698
GCF_014648875.1	s__Streptomyces parvus	AQTE	9.87000347166644e-6	1.32806871021012e-5	0.743184700895848
GCF_014648875.1	s__Streptomyces parvus	ARRH	3.04682715864486e-5	1.91568694770739e-5	1.59046192922657
GCF_014648875.1	s__Streptomyces parvus	AYDA	2.10273987005068e-5	2.30384522820343e-5	0.912708824494439
GCF_014648875.1	s__Streptomyces parvus	AYDD	1.24447869860142e-5	1.0165187026175e-5	1.22425558467043
GCF_014648875.1	s__Streptomyces parvus	AYFK	1.71652234289851e-6	1.65361676084903e-6	1.03804120975236
GCF_014648875.1	s__Streptomyces parvus	AYGK	7.29521995731867e-6	5.85539320459551e-6	1.24589753453161
GCF_014648875.1	s__Streptomyces parvus	AYKT	1.71652234289851e-6	3.76823899586182e-6	0.455523745915148
GCF_014648875.1	s__Streptomyces parvus	DAET	2.36021822148545e-5	3.00205721075757e-5	0.78620028060353
GCF_014648875.1	s__Streptomyces parvus	DAKH	1.71652234289851e-6	4.05603859744428e-6	0.423201678598447
GCF_014648875.1	s__Streptomyces parvus	DALM	9.87000347166644e-6	1.45112968759567e-5	0.680159985426234
GCF_014648875.1	s__Streptomyces parvus	DDKT	5.57869761442016e-6	4.97417389681354e-6	1.12153248562417
GCF_014648875.1	s__Streptomyces parvus	DDRY	5.57869761442016e-6	5.87910477883413e-6	0.948902566680647
GCF_014648875.1	s__Streptomyces parvus	DDSA	1.8452615186159e-5	2.56964558570432e-5	0.718099619994921
GCF_014648875.1	s__Streptomyces parvus	DEPF	1.02991340573911e-5	6.01072456046152e-6	1.71345965927946
GCF_014648875.1	s__Streptomyces parvus	DERG	2.66060963149269e-5	2.6979408012582e-5	0.986163087882396
GCF_014648875.1	s__Streptomyces parvus	DETH	4.29130585724628e-6	4.85626354189715e-6	0.883664121648933
GCF_014648875.1	s__Streptomyces parvus	DFIL	2.57478351434777e-6	5.36620745999786e-6	0.479814381672973
GCF_014648875.1	s__Streptomyces parvus	DGSP	3.30430551007963e-5	1.85643740389482e-5	1.77991754698929
GCF_014648875.1	s__Streptomyces parvus	DHVH	5.57869761442016e-6	2.47860859540594e-6	2.25073762140589
GCF_014648875.1	s__Streptomyces parvus	DHYY	1.71652234289851e-6	5.49639841018e-7	3.12299475911226
GCF_014648875.1	s__Streptomyces parvus	DIFL	2.57478351434777e-6	5.36620745999786e-6	0.479814381672973
GCF_014648875.1	s__Streptomyces parvus	DMVG	7.7243505430433e-6	8.21164773600311e-6	0.940657806006058
GCF_014648875.1	s__Streptomyces parvus	DNPI	1.71652234289851e-6	2.12704222874046e-6	0.806999654122973
GCF_014648875.1	s__Streptomyces parvus	DPPR	8.15348112876793e-6	1.88074699827434e-5	0.433523548688318
GCF_014648875.1	s__Streptomyces parvus	DQKP	3.43304468579702e-6	2.23302655013136e-6	1.53739537292786
GCF_014648875.1	s__Streptomyces parvus	DQLI	6.43695878586942e-6	5.30877833862595e-6	1.21251225334367
GCF_014648875.1	s__Streptomyces parvus	DRPG	4.16256668152889e-5	2.87989503934903e-5	1.44538833001004
GCF_014648875.1	s__Streptomyces parvus	DSAQ	6.86608937159404e-6	1.13677577045318e-5	0.603996808346542
GCF_014648875.1	s__Streptomyces parvus	DSDT	1.02991340573911e-5	1.1553493445225e-5	0.891430293895016
GCF_014648875.1	s__Streptomyces parvus	DSIF	8.58261171449256e-7	2.6724130996632e-6	0.321155876521269
GCF_014648875.1	s__Streptomyces parvus	DSLG	2.23147904576806e-5	3.04601626104401e-5	0.732589341136097
GCF_014648875.1	s__Streptomyces parvus	DSSF	2.57478351434777e-6	4.28397721133232e-6	0.601026426456411
GCF_014648875.1	s__Streptomyces parvus	DVHE	3.43304468579702e-6	6.54925441517125e-6	0.524188627921436
GCF_014648875.1	s__Streptomyces parvus	DVLL	6.95191548873897e-5	5.3084541886579e-5	1.30959319637579
GCF_014648875.1	s__Streptomyces parvus	DVNG	1.07282646431157e-5	8.49173017377533e-6	1.26337794814152
GCF_014648875.1	s__Streptomyces parvus	DVQN	3.00391410007239e-6	2.37247760049842e-6	1.26615066858432
GCF_014648875.1	s__Streptomyces parvus	EDKV	4.72043644297091e-6	6.49853852351249e-6	0.726384313317803
GCF_014648875.1	s__Streptomyces parvus	EDLA	5.10665397012307e-5	4.998528977872e-5	1.02163136249279
GCF_014648875.1	s__Streptomyces parvus	EFAG	2.14565292862314e-5	2.08598430208081e-5	1.02860454246123
GCF_014648875.1	s__Streptomyces parvus	EFTE	7.7243505430433e-6	5.73800079346011e-6	1.34617453379357
GCF_014648875.1	s__Streptomyces parvus	EGGP	2.44604433863038e-5	3.37010685559136e-5	0.725806166819944
GCF_014648875.1	s__Streptomyces parvus	EHER	7.29521995731867e-6	6.0515008577549e-6	1.20552241977624
GCF_014648875.1	s__Streptomyces parvus	EHQK	4.29130585724628e-7	7.66956711581125e-7	0.559523867833362
GCF_014648875.1	s__Streptomyces parvus	EIPI	0	3.73456538590134e-6	0
GCF_014648875.1	s__Streptomyces parvus	EKMA	1.71652234289851e-6	3.01408240323997e-6	0.569500800991156
GCF_014648875.1	s__Streptomyces parvus	EKYF	8.58261171449256e-7	7.06808979872256e-7	1.21427598670913
GCF_014648875.1	s__Streptomyces parvus	ELLK	2.27439210434053e-5	1.36128984133266e-5	1.67076256303652
GCF_014648875.1	s__Streptomyces parvus	ENHG	3.86217527152165e-6	2.1945974967137e-6	1.75985586300224
GCF_014648875.1	s__Streptomyces parvus	ENMA	1.28739175717388e-6	2.40960071586312e-6	0.534275968918253
GCF_014648875.1	s__Streptomyces parvus	EPYD	3.43304468579702e-6	4.492953557405e-6	0.764095297655347
GCF_014648875.1	s__Streptomyces parvus	EQET	3.00391410007239e-6	5.67659274197195e-6	0.529175552415777
GCF_014648875.1	s__Streptomyces parvus	ERLN	1.15865258145649e-5	8.40761949513721e-6	1.37809826209028
GCF_014648875.1	s__Streptomyces parvus	ESQS	0	4.10562618800783e-6	0
GCF_014648875.1	s__Streptomyces parvus	ETIR	7.7243505430433e-6	9.15184455320527e-6	0.844021169518005
GCF_014648875.1	s__Streptomyces parvus	ETRS	8.58261171449256e-6	1.46707458934879e-5	0.585015361645806
GCF_014648875.1	s__Streptomyces parvus	ETSN	1.28739175717388e-6	3.25501840914183e-6	0.395509823710428
GCF_014648875.1	s__Streptomyces parvus	ETTH	3.43304468579702e-6	4.94857626549594e-6	0.693743917767622
GCF_014648875.1	s__Streptomyces parvus	EYQV	1.28739175717388e-6	2.64150709576324e-6	0.487370168052455
GCF_014648875.1	s__Streptomyces parvus	EYYF	8.58261171449256e-7	6.49436303583825e-7	1.32154788192939
GCF_014648875.1	s__Streptomyces parvus	FENS	2.14565292862314e-6	1.42840011053971e-6	1.50213719026696
GCF_014648875.1	s__Streptomyces parvus	FFMS	4.29130585724628e-7	6.37607368318079e-7	0.673032664061922
GCF_014648875.1	s__Streptomyces parvus	FFTI	1.71652234289851e-6	1.44118142361657e-6	1.19105222615969
GCF_014648875.1	s__Streptomyces parvus	FFVS	3.86217527152165e-6	3.11567270698518e-6	1.23959595077585
GCF_014648875.1	s__Streptomyces parvus	FGSP	1.02991340573911e-5	8.30146529694372e-6	1.24064050007928
GCF_014648875.1	s__Streptomyces parvus	FHNN	8.58261171449256e-7	1.86064520840456e-7	4.61270728870007
GCF_014648875.1	s__Streptomyces parvus	FHRD	3.43304468579702e-6	2.88354881020269e-6	1.1905623631721
GCF_014648875.1	s__Streptomyces parvus	FIDA	9.44087288594181e-6	7.16810097887189e-6	1.31706750696858
GCF_014648875.1	s__Streptomyces parvus	FISV	5.57869761442016e-6	3.67257967929906e-6	1.51901336432948
GCF_014648875.1	s__Streptomyces parvus	FKTQ	4.29130585724628e-7	9.84004288126444e-7	0.43610641833858
GCF_014648875.1	s__Streptomyces parvus	FKVA	3.43304468579702e-6	6.79865418938537e-6	0.504959450821455
GCF_014648875.1	s__Streptomyces parvus	FKVF	1.28739175717388e-6	1.34140361299164e-6	0.959734821574472
GCF_014648875.1	s__Streptomyces parvus	FNML	8.58261171449256e-7	8.32679273890474e-7	1.03072239019383
GCF_014648875.1	s__Streptomyces parvus	FNVV	1.28739175717388e-6	3.29566167873017e-6	0.390632256181684
GCF_014648875.1	s__Streptomyces parvus	FNYF	0	2.60832286122538e-7	0
GCF_014648875.1	s__Streptomyces parvus	FPHT	2.57478351434777e-6	2.3180400622736e-6	1.11075885022554
GCF_014648875.1	s__Streptomyces parvus	FPSA	1.11573952288403e-5	1.18822049149569e-5	0.939000405118061
GCF_014648875.1	s__Streptomyces parvus	FQLN	1.71652234289851e-6	1.30981573338214e-6	1.31050673705545
GCF_014648875.1	s__Streptomyces parvus	FTGL	1.8452615186159e-5	1.64265848420062e-5	1.12333850058546
GCF_014648875.1	s__Streptomyces parvus	FTIF	1.71652234289851e-6	1.44118142361657e-6	1.19105222615969
GCF_014648875.1	s__Streptomyces parvus	FTLA	1.97400069433329e-5	2.35119994078035e-5	0.839571599205693
GCF_014648875.1	s__Streptomyces parvus	FTSA	1.37321787431881e-5	1.17091587839417e-5	1.17277244220318
GCF_014648875.1	s__Streptomyces parvus	FVAR	1.80234846004344e-5	2.4496929897106e-5	0.735744629067319
GCF_014648875.1	s__Streptomyces parvus	FVHF	1.28739175717388e-6	1.35187219451362e-6	0.952302859988226
GCF_014648875.1	s__Streptomyces parvus	FYGI	1.71652234289851e-6	1.67394576419403e-6	1.02543486152013
GCF_014648875.1	s__Streptomyces parvus	GAAP	9.87000347166644e-5	1.1285446838807e-4	0.874577995239541
GCF_014648875.1	s__Streptomyces parvus	GADV	7.08065466445636e-5	6.61757854731093e-5	1.0699766710489
GCF_014648875.1	s__Streptomyces parvus	GDAA	7.93891583590561e-5	1.0913634279601e-4	0.727430994342919
GCF_014648875.1	s__Streptomyces parvus	GETN	1.71652234289851e-6	6.09974515743357e-6	0.28140886194346
GCF_014648875.1	s__Streptomyces parvus	GFNN	2.14565292862314e-6	8.03596441793586e-7	2.67006275417815
GCF_014648875.1	s__Streptomyces parvus	GFPT	9.01174230021718e-6	1.00114129096934e-5	0.900146900493109
GCF_014648875.1	s__Streptomyces parvus	GFQH	8.58261171449256e-7	1.54095792093584e-6	0.556966001335082
GCF_014648875.1	s__Streptomyces parvus	GGKH	3.86217527152165e-6	4.48699353228584e-6	0.860749016848731
GCF_014648875.1	s__Streptomyces parvus	GGLD	3.39013162722456e-5	5.70808536307652e-5	0.593917471724242
GCF_014648875.1	s__Streptomyces parvus	GHGF	9.01174230021718e-6	5.51549943863745e-6	1.63389415600112
GCF_014648875.1	s__Streptomyces parvus	GHTE	3.00391410007239e-6	7.68949630562925e-6	0.390651608464044
GCF_014648875.1	s__Streptomyces parvus	GIAL	5.92200208299986e-5	4.30652114442785e-5	1.37512434849235
GCF_014648875.1	s__Streptomyces parvus	GIDI	9.44087288594181e-6	5.90311482027718e-6	1.59930361739068
GCF_014648875.1	s__Streptomyces parvus	GIEA	2.78934880721008e-5	2.45884092446019e-5	1.1344161305687
GCF_014648875.1	s__Streptomyces parvus	GIYT	2.57478351434777e-6	3.81456444742067e-6	0.674987550961101
GCF_014648875.1	s__Streptomyces parvus	GLFL	2.78934880721008e-5	2.73508313052837e-5	1.01984059499911
GCF_014648875.1	s__Streptomyces parvus	GLHH	6.86608937159404e-6	4.84548476321825e-6	1.41700773134487
GCF_014648875.1	s__Streptomyces parvus	GLKN	4.72043644297091e-6	3.81394887188266e-6	1.23767690693787
GCF_014648875.1	s__Streptomyces parvus	GLVG	7.25230689874621e-5	7.8443704361355e-5	0.924523766156948
GCF_014648875.1	s__Streptomyces parvus	GMSN	1.71652234289851e-6	1.46836859316699e-6	1.16899963053303
GCF_014648875.1	s__Streptomyces parvus	GNKE	8.58261171449256e-7	2.17760304790742e-6	0.394131139866839
GCF_014648875.1	s__Streptomyces parvus	GQAH	4.72043644297091e-6	7.81005800444516e-6	0.604404786787016
GCF_014648875.1	s__Streptomyces parvus	GQSL	1.5019570500362e-5	1.34751558784016e-5	1.11461200418734
GCF_014648875.1	s__Streptomyces parvus	GSAQ	1.37321787431881e-5	1.79999149795189e-5	0.762902422528837
GCF_014648875.1	s__Streptomyces parvus	GTFR	1.5019570500362e-5	1.26905301144172e-5	1.1835258547079
GCF_014648875.1	s__Streptomyces parvus	GTIY	6.00782820014479e-6	3.81456444742067e-6	1.57497095224257
GCF_014648875.1	s__Streptomyces parvus	GVNG	1.20156564002896e-5	1.34459605077646e-5	0.8936257393699
GCF_014648875.1	s__Streptomyces parvus	HAFS	2.57478351434777e-6	4.21278100848946e-6	0.61118380213905
GCF_014648875.1	s__Streptomyces parvus	HAII	4.29130585724628e-7	3.09773826822094e-6	0.13853029164116001
GCF_014648875.1	s__Streptomyces parvus	HDAS	6.43695878586942e-6	9.42094432588528e-6	0.683260463410555
GCF_014648875.1	s__Streptomyces parvus	HDHA	3.00391410007239e-6	4.08769273218973e-6	0.734867881926935
GCF_014648875.1	s__Streptomyces parvus	HEET	4.29130585724628e-6	4.70443385343466e-6	0.912183270280916
GCF_014648875.1	s__Streptomyces parvus	HEIM	0	7.06459390738105e-7	0
GCF_014648875.1	s__Streptomyces parvus	HFKG	1.71652234289851e-6	1.26716813910734e-6	1.3546129277743
GCF_014648875.1	s__Streptomyces parvus	HFNF	0	2.86090217582233e-7	0
GCF_014648875.1	s__Streptomyces parvus	HGFA	1.11573952288403e-5	7.89454538373457e-6	1.41330433691955
GCF_014648875.1	s__Streptomyces parvus	HGTD	9.01174230021718e-6	7.93766513207896e-6	1.13531399350641
GCF_014648875.1	s__Streptomyces parvus	HGVT	1.75943540147097e-5	1.09083837632841e-5	1.61292033691824
GCF_014648875.1	s__Streptomyces parvus	HKNK	4.29130585724628e-7	1.89340799071293e-7	2.26644541392818
GCF_014648875.1	s__Streptomyces parvus	HMDF	0	6.1867516973045e-7	0
GCF_014648875.1	s__Streptomyces parvus	HNEM	4.29130585724628e-7	3.89787911604203e-7	1.10093354090563
GCF_014648875.1	s__Streptomyces parvus	HNET	1.28739175717388e-6	1.41233348101147e-6	0.911535253169734
GCF_014648875.1	s__Streptomyces parvus	HNSN	4.29130585724628e-7	3.5158191380786e-7	1.22057070876276
GCF_014648875.1	s__Streptomyces parvus	HNTQ	4.29130585724628e-7	6.4496138827608e-7	0.665358568009246
GCF_014648875.1	s__Streptomyces parvus	HPHG	4.72043644297091e-6	2.95314876334825e-6	1.59844180610086
GCF_014648875.1	s__Streptomyces parvus	HPPP	4.29130585724628e-6	5.43960289547652e-6	0.788900575962052
GCF_014648875.1	s__Streptomyces parvus	HQDD	2.14565292862314e-6	2.17630964862534e-6	0.985913438365002
GCF_014648875.1	s__Streptomyces parvus	HQES	2.57478351434777e-6	1.78140722938944e-6	1.44536491817778
GCF_014648875.1	s__Streptomyces parvus	HRTH	3.00391410007239e-6	2.40908481602177e-6	1.24691089333787
GCF_014648875.1	s__Streptomyces parvus	HTDK	1.28739175717388e-6	1.82365286519883e-6	0.70594123571512
GCF_014648875.1	s__Streptomyces parvus	HTKN	4.29130585724628e-7	5.30367838780147e-7	0.809118793310759
GCF_014648875.1	s__Streptomyces parvus	HTYD	2.14565292862314e-6	1.67562440421857e-6	1.28050947648007
GCF_014648875.1	s__Streptomyces parvus	HVNE	1.28739175717388e-6	1.90470125980746e-6	0.675902192296559
GCF_014648875.1	s__Streptomyces parvus	HVTI	3.43304468579702e-6	3.63127054141475e-6	0.945411432897397
GCF_014648875.1	s__Streptomyces parvus	HVYE	8.58261171449256e-7	2.18912928410637e-6	0.392055954703292
GCF_014648875.1	s__Streptomyces parvus	HYQN	0	2.1156082116155e-7	0
GCF_014648875.1	s__Streptomyces parvus	HYRA	3.43304468579702e-6	4.88506487895597e-6	0.702763375894145
GCF_014648875.1	s__Streptomyces parvus	IDEF	5.14956702869553e-6	3.06387686702959e-6	1.68073563402958
GCF_014648875.1	s__Streptomyces parvus	IDNE	2.57478351434777e-6	1.9926538767938e-6	1.29213785913017
GCF_014648875.1	s__Streptomyces parvus	IEAG	3.17556633436225e-5	2.45884092446019e-5	1.29148913326282
GCF_014648875.1	s__Streptomyces parvus	IEQR	5.14956702869553e-6	3.97312468665695e-6	1.29610003078671
GCF_014648875.1	s__Streptomyces parvus	IFFF	2.14565292862314e-6	6.32433813283542e-7	3.39269166758035
GCF_014648875.1	s__Streptomyces parvus	IFFT	8.58261171449256e-7	1.44118142361657e-6	0.595526113079846
GCF_014648875.1	s__Streptomyces parvus	IGTP	1.67360928432605e-5	1.18008902317566e-5	1.41820595858294
GCF_014648875.1	s__Streptomyces parvus	IHHN	4.29130585724628e-7	2.76483467526652e-7	1.55210215483594
GCF_014648875.1	s__Streptomyces parvus	IHHV	2.14565292862314e-6	1.30647707968049e-6	1.64231961049625
GCF_014648875.1	s__Streptomyces parvus	IHTL	2.14565292862314e-6	4.48324261609945e-6	0.478593980374392
GCF_014648875.1	s__Streptomyces parvus	IILG	8.15348112876793e-6	1.00157275226999e-5	0.814067785918562
GCF_014648875.1	s__Streptomyces parvus	ILFE	3.00391410007239e-6	5.1984345210197e-6	0.577849752252561
GCF_014648875.1	s__Streptomyces parvus	ILMH	8.58261171449256e-7	1.23732376243949e-6	0.693643165598891
GCF_014648875.1	s__Streptomyces parvus	ILVA	2.83226186578254e-5	3.73764950587169e-5	0.757765505121114
GCF_014648875.1	s__Streptomyces parvus	IMFV	1.28739175717388e-6	1.22237076793344e-6	1.05319252631538
GCF_014648875.1	s__Streptomyces parvus	IMGF	1.71652234289851e-6	1.40841605136224e-6	1.21876084928048
GCF_014648875.1	s__Streptomyces parvus	INDM	1.28739175717388e-6	5.78490033871745e-7	2.22543463464283
GCF_014648875.1	s__Streptomyces parvus	IQIK	4.29130585724628e-7	5.99973696653011e-7	0.715248998612036
GCF_014648875.1	s__Streptomyces parvus	IQIT	8.58261171449256e-7	1.68060320004765e-6	0.510686384165473
GCF_014648875.1	s__Streptomyces parvus	IQMY	0	2.94131815243401e-7	0
GCF_014648875.1	s__Streptomyces parvus	IQQA	6.86608937159404e-6	3.13713225902566e-6	2.18865154691518
GCF_014648875.1	s__Streptomyces parvus	IRLI	6.00782820014479e-6	8.29126142865166e-6	0.724597608197936
GCF_014648875.1	s__Streptomyces parvus	IRNS	1.71652234289851e-6	2.27823178176275e-6	0.753444999160874
GCF_014648875.1	s__Streptomyces parvus	IRQE	3.43304468579702e-6	3.97312468665695e-6	0.864066687191143
GCF_014648875.1	s__Streptomyces parvus	IRTV	1.88817457718836e-5	1.29828832163169e-5	1.45435689879372
GCF_014648875.1	s__Streptomyces parvus	ISDE	7.7243505430433e-6	5.789409435588e-6	1.33422080939051
GCF_014648875.1	s__Streptomyces parvus	ISFA	5.14956702869553e-6	6.05677608448695e-6	0.850215850291209
GCF_014648875.1	s__Streptomyces parvus	ISTA	1.24447869860142e-5	1.38020975422676e-5	0.901659109994204
GCF_014648875.1	s__Streptomyces parvus	ITAA	5.27830620441292e-5	3.70207842925491e-5	1.42576833670032
GCF_014648875.1	s__Streptomyces parvus	IVQE	7.7243505430433e-6	4.16548980830261e-6	1.85436788913688
GCF_014648875.1	s__Streptomyces parvus	IVYR	3.86217527152165e-6	4.2586571602838e-6	0.906899786989256
GCF_014648875.1	s__Streptomyces parvus	IYRE	1.71652234289851e-6	3.00199637375839e-6	0.571793609713622
GCF_014648875.1	s__Streptomyces parvus	KALY	5.14956702869553e-6	6.27424812187687e-6	0.820746474902733
GCF_014648875.1	s__Streptomyces parvus	KATK	8.15348112876793e-6	4.10113377691114e-6	1.98810416150553
GCF_014648875.1	s__Streptomyces parvus	KERQ	3.43304468579702e-6	2.74210067932554e-6	1.2519761625388
GCF_014648875.1	s__Streptomyces parvus	KGIE	5.57869761442016e-6	3.94673122663748e-6	1.41349823285866
GCF_014648875.1	s__Streptomyces parvus	KGLN	4.72043644297091e-6	3.81394887188265e-6	1.23767690693787
GCF_014648875.1	s__Streptomyces parvus	KHFK	8.58261171449256e-7	2.91127777390445e-7	2.94805662016305
GCF_014648875.1	s__Streptomyces parvus	KHSR	1.71652234289851e-6	1.98214449025334e-6	0.86599254057363
GCF_014648875.1	s__Streptomyces parvus	KIEP	2.14565292862314e-6	2.57745605519425e-6	0.83246925754528
GCF_014648875.1	s__Streptomyces parvus	KIMT	1.71652234289851e-6	7.37367411936838e-7	2.32790643458155
GCF_014648875.1	s__Streptomyces parvus	KISV	4.72043644297091e-6	2.98773328710378e-6	1.57993903383082
GCF_014648875.1	s__Streptomyces parvus	KIYD	2.14565292862314e-6	8.60035416806673e-7	2.49484252240447
GCF_014648875.1	s__Streptomyces parvus	KLPA	1.8452615186159e-5	1.94102667273428e-5	0.950662628461733
GCF_014648875.1	s__Streptomyces parvus	KLRE	1.54487010860866e-5	1.05167872032081e-5	1.46895632549967
GCF_014648875.1	s__Streptomyces parvus	KMIL	1.28739175717388e-6	1.22774221713605e-6	1.04858474295767
GCF_014648875.1	s__Streptomyces parvus	KMKV	1.28739175717388e-6	6.86316999557387e-7	1.87579756585388
GCF_014648875.1	s__Streptomyces parvus	KMRK	2.14565292862314e-6	6.54622418803837e-7	3.27769545770186
GCF_014648875.1	s__Streptomyces parvus	KNLR	5.14956702869553e-6	3.1572790993585e-6	1.63101419502059
GCF_014648875.1	s__Streptomyces parvus	KNVQ	1.71652234289851e-6	8.63072275985422e-7	1.98885121288209
GCF_014648875.1	s__Streptomyces parvus	KQPL	3.86217527152165e-6	3.78874308869029e-6	1.01938167384602
GCF_014648875.1	s__Streptomyces parvus	KRMH	0	6.59731222814051e-7	0
GCF_014648875.1	s__Streptomyces parvus	KTAT	7.7243505430433e-6	1.14878011948689e-5	0.672395910410901
GCF_014648875.1	s__Streptomyces parvus	KTMH	0	5.12874735000157e-7	0
GCF_014648875.1	s__Streptomyces parvus	KTQA	3.00391410007239e-6	4.98724232665811e-6	0.602319659507157
GCF_014648875.1	s__Streptomyces parvus	KTSA	8.15348112876793e-6	9.52568671551412e-6	0.855946807014834
GCF_014648875.1	s__Streptomyces parvus	KVPH	2.14565292862314e-6	2.54320372306455e-6	0.843681105514283
GCF_014648875.1	s__Streptomyces parvus	KYLH	8.58261171449256e-7	1.0149507576972e-6	0.84561853364842
GCF_014648875.1	s__Streptomyces parvus	LAAM	4.33421891581874e-5	3.28885066026137e-5	1.31785215065809
GCF_014648875.1	s__Streptomyces parvus	LARP	5.36413232155785e-5	6.99391276653286e-5	0.766971579517862
GCF_014648875.1	s__Streptomyces parvus	LAVD	6.52278490301434e-5	7.09095500866649e-5	0.91987396550144
GCF_014648875.1	s__Streptomyces parvus	LDAD	6.65152407873173e-5	5.15985021675539e-5	1.28909247348547
GCF_014648875.1	s__Streptomyces parvus	LDDL	6.00782820014479e-5	3.86278413309713e-5	1.55531036504693
GCF_014648875.1	s__Streptomyces parvus	LDEV	5.36413232155785e-5	3.0309021985374e-5	1.76981372877897
GCF_014648875.1	s__Streptomyces parvus	LDKV	1.71652234289851e-5	1.13818235579959e-5	1.50812594673603
GCF_014648875.1	s__Streptomyces parvus	LDNL	1.15865258145649e-5	1.12340265597729e-5	1.03137781924553
GCF_014648875.1	s__Streptomyces parvus	LDQN	4.29130585724628e-7	2.9291105036068e-6	0.146505427226529
GCF_014648875.1	s__Streptomyces parvus	LDVF	1.20156564002896e-5	1.39907581754005e-5	0.858828109931623
GCF_014648875.1	s__Streptomyces parvus	LEFV	8.15348112876793e-6	1.35533411289822e-5	0.601584587237508
GCF_014648875.1	s__Streptomyces parvus	LHHE	3.43304468579702e-6	2.96446758673881e-6	1.15806450411343
GCF_014648875.1	s__Streptomyces parvus	LINH	3.43304468579702e-6	1.27952633454668e-6	2.68305902981927
GCF_014648875.1	s__Streptomyces parvus	LKAH	7.29521995731867e-6	6.88182064052219e-6	1.06007121347544
GCF_014648875.1	s__Streptomyces parvus	LKEV	9.87000347166644e-6	1.10259741050088e-5	0.895159319046721
GCF_014648875.1	s__Streptomyces parvus	LKHF	1.28739175717388e-6	1.35781271028163e-6	0.948136475248388
GCF_014648875.1	s__Streptomyces parvus	LKPI	2.14565292862314e-6	4.51426885330716e-6	0.475304639211116
GCF_014648875.1	s__Streptomyces parvus	LKVS	9.87000347166644e-6	9.61721339126129e-6	1.02628516911508
GCF_014648875.1	s__Streptomyces parvus	LLEG	4.3771319743912e-5	5.9251752975594e-5	0.7387345951088
GCF_014648875.1	s__Streptomyces parvus	LLIK	4.29130585724628e-6	7.40694854835902e-6	0.579362179881349
GCF_014648875.1	s__Streptomyces parvus	LLTM	9.87000347166644e-6	1.10699992564626e-5	0.891599289485444
GCF_014648875.1	s__Streptomyces parvus	LLTR	5.62161067299262e-5	5.15955460097501e-5	1.08955348043614
GCF_014648875.1	s__Streptomyces parvus	LMGP	4.29130585724628e-6	1.04836692069206e-5	0.40933243624412
GCF_014648875.1	s__Streptomyces parvus	LNFV	3.86217527152165e-6	4.06889288964201e-6	0.949195610765132
GCF_014648875.1	s__Streptomyces parvus	LNIR	2.14565292862314e-6	4.57469108516204e-6	0.469026845459039
GCF_014648875.1	s__Streptomyces parvus	LNTI	6.86608937159404e-6	3.55636264720392e-6	1.93064938891772
GCF_014648875.1	s__Streptomyces parvus	LPES	3.17556633436225e-5	1.92704144163224e-5	1.64789727182643
GCF_014648875.1	s__Streptomyces parvus	LPIV	1.37321787431881e-5	1.70533619567493e-5	0.805247597395493
GCF_014648875.1	s__Streptomyces parvus	LPLH	1.24447869860142e-5	1.46443807209776e-5	0.849799470740843
GCF_014648875.1	s__Streptomyces parvus	LPPS	2.01691375290575e-5	2.05700476666818e-5	0.98051000444332
GCF_014648875.1	s__Streptomyces parvus	LRRN	1.63069622575359e-5	1.137631693098e-5	1.43341314737186
GCF_014648875.1	s__Streptomyces parvus	LSAR	5.192480087268e-5	5.71489495093507e-5	0.908587144969026
GCF_014648875.1	s__Streptomyces parvus	LSHM	2.14565292862314e-6	1.98347583388166e-6	1.08176408906586
GCF_014648875.1	s__Streptomyces parvus	LSSK	2.14565292862314e-6	5.91315170410756e-6	0.362861133282386
GCF_014648875.1	s__Streptomyces parvus	LTEL	5.79326290728247e-5	3.81314727011964e-5	1.51928643110097
GCF_014648875.1	s__Streptomyces parvus	LTEM	4.29130585724628e-6	6.32050007248957e-6	0.678950369121028
GCF_014648875.1	s__Streptomyces parvus	LTHE	6.86608937159404e-6	8.23955045681792e-6	0.83330873541925
GCF_014648875.1	s__Streptomyces parvus	LTSA	3.94800138866658e-5	4.44275658352566e-5	0.88863778927396
GCF_014648875.1	s__Streptomyces parvus	LVMK	1.28739175717388e-6	3.20096540987763e-6	0.402188587605855
GCF_014648875.1	s__Streptomyces parvus	LVNG	1.33030481574635e-5	1.44077928697361e-5	0.923323112550211
GCF_014648875.1	s__Streptomyces parvus	LVVY	1.02991340573911e-5	1.43718934053778e-5	0.71661636827457
GCF_014648875.1	s__Streptomyces parvus	MAAN	5.14956702869553e-6	5.63738753209562e-6	0.913466920515441
GCF_014648875.1	s__Streptomyces parvus	MDEG	3.00391410007239e-6	5.7885234237592e-6	0.518943067197884
GCF_014648875.1	s__Streptomyces parvus	MENG	8.58261171449256e-7	1.68346000303775e-6	0.509819758058138
GCF_014648875.1	s__Streptomyces parvus	MEVD	1.28739175717388e-6	5.02388609946433e-6	0.256254168921376
GCF_014648875.1	s__Streptomyces parvus	MFNT	8.58261171449256e-7	5.00097294523534e-7	1.71618839143483
GCF_014648875.1	s__Streptomyces parvus	MGFT	2.14565292862314e-6	2.72279624493492e-6	0.788032866070896
GCF_014648875.1	s__Streptomyces parvus	MGKN	1.28739175717388e-6	6.32182877123691e-7	2.03642300947989
GCF_014648875.1	s__Streptomyces parvus	MGVR	9.01174230021718e-6	1.0763761444076e-5	0.837229842656627
GCF_014648875.1	s__Streptomyces parvus	MHKE	4.29130585724628e-7	4.87571603721512e-7	0.880138593899196
GCF_014648875.1	s__Streptomyces parvus	MIGK	0	1.14578086418791e-6	0
GCF_014648875.1	s__Streptomyces parvus	MIKT	1.71652234289851e-6	7.37367411936838e-7	2.32790643458155
GCF_014648875.1	s__Streptomyces parvus	MINQ	8.58261171449256e-7	2.55916013325936e-7	3.35368295361872
GCF_014648875.1	s__Streptomyces parvus	MKNV	1.28739175717388e-6	5.48674426307927e-7	2.34636734545265
GCF_014648875.1	s__Streptomyces parvus	MLAF	4.29130585724628e-6	6.4890433244162e-6	0.661315642800451
GCF_014648875.1	s__Streptomyces parvus	MLDH	3.43304468579702e-6	2.34741302436974e-6	1.46248003660062
GCF_014648875.1	s__Streptomyces parvus	MLYT	1.28739175717388e-6	2.18085037538785e-6	0.590316406711271
GCF_014648875.1	s__Streptomyces parvus	MMHF	0	1.73993016862936e-7	0
GCF_014648875.1	s__Streptomyces parvus	MNPR	1.28739175717388e-6	1.48759652125367e-6	0.865417294797741
GCF_014648875.1	s__Streptomyces parvus	MNSY	4.29130585724628e-7	3.0996951977165e-7	1.38442833360119
GCF_014648875.1	s__Streptomyces parvus	MPAA	1.58778316718112e-5	2.00443624008781e-5	0.792134534102999
GCF_014648875.1	s__Streptomyces parvus	MPRP	8.15348112876793e-6	5.28931594795111e-6	1.54150011249116
GCF_014648875.1	s__Streptomyces parvus	MQRV	2.57478351434777e-6	3.00725322173365e-6	0.856191123427721
GCF_014648875.1	s__Streptomyces parvus	MSLQ	3.00391410007239e-6	2.39335590068272e-6	1.25510547729885
GCF_014648875.1	s__Streptomyces parvus	MTSI	4.72043644297091e-6	1.71268028365317e-6	2.75616908072426
GCF_014648875.1	s__Streptomyces parvus	MVAT	8.15348112876793e-6	1.19770706766409e-5	0.680757536537697
GCF_014648875.1	s__Streptomyces parvus	MVIV	3.00391410007239e-6	3.75661029081651e-6	0.79963420944031
GCF_014648875.1	s__Streptomyces parvus	MYKR	0	6.01485798875818e-7	0
GCF_014648875.1	s__Streptomyces parvus	NAIN	4.29130585724628e-6	1.35581265442436e-6	3.16511712974699
GCF_014648875.1	s__Streptomyces parvus	NAKK	2.57478351434777e-6	1.17047171398058e-6	2.19978277440927
GCF_014648875.1	s__Streptomyces parvus	NDHF	8.58261171449256e-7	6.39776909027853e-7	1.34150070022595
GCF_014648875.1	s__Streptomyces parvus	NDKQ	1.28739175717388e-6	6.28028758450187e-7	2.04989300227403
GCF_014648875.1	s__Streptomyces parvus	NDYA	2.57478351434777e-6	2.95631278120501e-6	0.870944214941381
GCF_014648875.1	s__Streptomyces parvus	NFFG	2.57478351434777e-6	1.23559870437722e-6	2.0838347476623
GCF_014648875.1	s__Streptomyces parvus	NGDK	3.86217527152165e-6	2.2478824487151e-6	1.71813934208583
GCF_014648875.1	s__Streptomyces parvus	NHNG	1.28739175717388e-6	6.58847295661263e-7	1.9540062859054
GCF_014648875.1	s__Streptomyces parvus	NISH	1.28739175717388e-6	6.3721407778147e-7	2.02034418582853
GCF_014648875.1	s__Streptomyces parvus	NKNT	8.58261171449256e-7	4.20717889400556e-7	2.0399921017671
GCF_014648875.1	s__Streptomyces parvus	NLKP	1.71652234289851e-6	2.49074108408704e-6	0.689161291739677
GCF_014648875.1	s__Streptomyces parvus	NMDA	2.14565292862314e-6	2.48736754974928e-6	0.862619973006971
GCF_014648875.1	s__Streptomyces parvus	NMEQ	4.29130585724628e-7	4.70336558841268e-7	0.912390452449292
GCF_014648875.1	s__Streptomyces parvus	NMKS	8.58261171449256e-7	3.37352930306297e-7	2.54410468784132
GCF_014648875.1	s__Streptomyces parvus	NNFV	1.71652234289851e-6	6.97445047373404e-7	2.4611578351054
GCF_014648875.1	s__Streptomyces parvus	NNIG	8.58261171449256e-7	9.47234270105315e-7	0.9060706506679
GCF_014648875.1	s__Streptomyces parvus	NNMA	8.58261171449256e-7	7.23394115616713e-7	1.18643648451241
GCF_014648875.1	s__Streptomyces parvus	NPVE	5.14956702869553e-6	5.37223525865727e-6	0.958552032954455
GCF_014648875.1	s__Streptomyces parvus	NRQN	1.28739175717388e-6	6.58117207983566e-7	1.95617397867225
GCF_014648875.1	s__Streptomyces parvus	NSFY	8.58261171449256e-7	4.92860830875298e-7	1.74138644762057
GCF_014648875.1	s__Streptomyces parvus	NSIH	0	6.3721407778147e-7	0
GCF_014648875.1	s__Streptomyces parvus	NSIP	1.28739175717388e-6	1.79727078897214e-6	0.716303722885377
GCF_014648875.1	s__Streptomyces parvus	NSPV	6.43695878586942e-6	4.68583840108009e-6	1.37370481755958
GCF_014648875.1	s__Streptomyces parvus	NYLG	6.00782820014479e-6	3.50436529238894e-6	1.7143841177725
GCF_014648875.1	s__Streptomyces parvus	NYLL	3.43304468579702e-6	3.75504369832678e-6	0.914248930665377
GCF_014648875.1	s__Streptomyces parvus	PAKS	7.7243505430433e-6	9.66646397046458e-6	0.79908750155638
GCF_014648875.1	s__Streptomyces parvus	PARE	3.04682715864486e-5	3.99322756250865e-5	0.762998629792779
GCF_014648875.1	s__Streptomyces parvus	PDAE	4.84917561868829e-5	3.04642371009314e-5	1.5917600702169
GCF_014648875.1	s__Streptomyces parvus	PEMS	8.58261171449256e-7	3.19417654465384e-6	0.268695596330061
GCF_014648875.1	s__Streptomyces parvus	PFHN	4.29130585724628e-7	6.61573231295209e-7	0.648651676677559
GCF_014648875.1	s__Streptomyces parvus	PFQN	8.58261171449256e-7	7.98285600362193e-7	1.07513046841863
GCF_014648875.1	s__Streptomyces parvus	PGEI	1.5019570500362e-5	1.12186828146981e-5	1.33879981709476
GCF_014648875.1	s__Streptomyces parvus	PGKK	4.72043644297091e-6	2.90758886742936e-6	1.62348827781292
GCF_014648875.1	s__Streptomyces parvus	PGPA	7.25230689874621e-5	5.14908659796734e-5	1.40846473656301
GCF_014648875.1	s__Streptomyces parvus	PKII	1.28739175717388e-6	1.40242612607691e-6	0.91797473908674
GCF_014648875.1	s__Streptomyces parvus	PKQF	1.71652234289851e-6	9.98546591130836e-7	1.71902078295073
GCF_014648875.1	s__Streptomyces parvus	PKVE	3.00391410007239e-6	6.71993482263891e-6	0.447015362403882
GCF_014648875.1	s__Streptomyces parvus	PLDH	6.86608937159404e-6	8.63117139237839e-6	0.795499134411469
GCF_014648875.1	s__Streptomyces parvus	PLDQ	6.00782820014479e-6	1.04147802705144e-5	0.576855972387028
GCF_014648875.1	s__Streptomyces parvus	PLGE	2.44604433863038e-5	3.611181328117e-5	0.677352953612506
GCF_014648875.1	s__Streptomyces parvus	PMMR	0	1.43853117749358e-6	0
GCF_014648875.1	s__Streptomyces parvus	PMMT	1.71652234289851e-6	1.11831344482908e-6	1.53492059926084
GCF_014648875.1	s__Streptomyces parvus	PMPF	2.14565292862314e-6	1.80443068143471e-6	1.1891024413956
GCF_014648875.1	s__Streptomyces parvus	PPKH	1.28739175717388e-6	1.91365162583594e-6	0.672740920966485
GCF_014648875.1	s__Streptomyces parvus	PRKH	1.71652234289851e-6	2.42575686421451e-6	0.70762340951031
GCF_014648875.1	s__Streptomyces parvus	PSEQ	4.72043644297091e-6	5.02448280457392e-6	0.939487033107918
GCF_014648875.1	s__Streptomyces parvus	PSTD	9.01174230021718e-6	1.19471051290674e-5	0.754303423537437
GCF_014648875.1	s__Streptomyces parvus	PVLF	1.8452615186159e-5	1.44674041275325e-5	1.27546137672635
GCF_014648875.1	s__Streptomyces parvus	PVRT	3.39013162722456e-5	2.54698665777569e-5	1.33103627255951
GCF_014648875.1	s__Streptomyces parvus	PVYV	8.15348112876793e-6	8.75915234719987e-6	0.930852758985798
GCF_014648875.1	s__Streptomyces parvus	PYYI	0	8.17147022824175e-7	0
GCF_014648875.1	s__Streptomyces parvus	QAGH	7.29521995731867e-6	7.81005800444516e-6	0.934080125034479
GCF_014648875.1	s__Streptomyces parvus	QDQI	1.28739175717388e-6	1.38418743361987e-6	0.930070397913635
GCF_014648875.1	s__Streptomyces parvus	QEPI	3.43304468579702e-6	3.13435226276563e-6	1.09529637959961
GCF_014648875.1	s__Streptomyces parvus	QFMH	0	2.7369336325726e-7	0
GCF_014648875.1	s__Streptomyces parvus	QFNK	8.58261171449256e-7	2.80836775472138e-7	3.05608540764065
GCF_014648875.1	s__Streptomyces parvus	QGHS	2.57478351434777e-6	2.91174766953317e-6	0.884274259507031
GCF_014648875.1	s__Streptomyces parvus	QHKQ	0	3.50241265324079e-7	0
GCF_014648875.1	s__Streptomyces parvus	QHLS	3.00391410007239e-6	3.12003425023783e-6	0.962782411713402
GCF_014648875.1	s__Streptomyces parvus	QIMM	4.29130585724628e-7	2.47475144455817e-7	1.73403509539619
GCF_014648875.1	s__Streptomyces parvus	QIRQ	2.14565292862314e-6	1.81438169395024e-6	1.18258078538682
GCF_014648875.1	s__Streptomyces parvus	QIRY	1.28739175717388e-6	1.37090267620954e-6	0.939083262083518
GCF_014648875.1	s__Streptomyces parvus	QKMQ	1.28739175717388e-6	2.68667563172446e-7	4.79176474440111
GCF_014648875.1	s__Streptomyces parvus	QLMR	4.72043644297091e-6	3.71281777199282e-6	1.27138920702732
GCF_014648875.1	s__Streptomyces parvus	QLQF	1.71652234289851e-6	1.99240111267059e-6	0.86153452333587
GCF_014648875.1	s__Streptomyces parvus	QMAE	2.14565292862314e-6	3.66531797185007e-6	0.585393394270817
GCF_014648875.1	s__Streptomyces parvus	QMEF	8.58261171449256e-7	7.23182946689535e-7	1.18678292315666
GCF_014648875.1	s__Streptomyces parvus	QMIK	4.29130585724628e-7	3.2011608703259e-7	1.34054676758853
GCF_014648875.1	s__Streptomyces parvus	QMKH	0	2.22656237105567e-7	0
GCF_014648875.1	s__Streptomyces parvus	QNFM	0	2.171091188285e-7	0
GCF_014648875.1	s__Streptomyces parvus	QNYP	1.28739175717388e-6	5.96710112382376e-7	2.15748272144065
GCF_014648875.1	s__Streptomyces parvus	QPEP	1.45904399146373e-5	6.1489834430613e-6	2.3728214671161
GCF_014648875.1	s__Streptomyces parvus	QPHL	3.00391410007239e-6	3.81831119593681e-6	0.786712749675551
GCF_014648875.1	s__Streptomyces parvus	QPTG	1.07282646431157e-5	9.9042708263168e-6	1.08319580827792
GCF_014648875.1	s__Streptomyces parvus	QQAN	1.28739175717388e-6	1.73090802911431e-6	0.743766702516615
GCF_014648875.1	s__Streptomyces parvus	QQMS	2.57478351434777e-6	6.24033054422541e-7	4.12603706822931
GCF_014648875.1	s__Streptomyces parvus	QQSR	3.00391410007239e-6	2.90852107801782e-6	1.03279777574092
GCF_014648875.1	s__Streptomyces parvus	QRTK	1.71652234289851e-6	2.88440538480602e-6	0.595104402432653
GCF_014648875.1	s__Streptomyces parvus	QRVS	7.29521995731867e-6	9.03521039800181e-6	0.807421148591299
GCF_014648875.1	s__Streptomyces parvus	QTDH	1.71652234289851e-6	2.21767912318653e-6	0.774017451375961
GCF_014648875.1	s__Streptomyces parvus	QVVL	1.8452615186159e-5	1.90211170746419e-5	0.970112066170876
GCF_014648875.1	s__Streptomyces parvus	QYPD	3.43304468579702e-6	2.05176865294489e-6	1.67321236771484
GCF_014648875.1	s__Streptomyces parvus	RAFY	5.14956702869553e-6	5.95831656365808e-6	0.86426543029026
GCF_014648875.1	s__Streptomyces parvus	RAGP	1.88817457718836e-5	6.52701463047016e-5	0.289286095418534
GCF_014648875.1	s__Streptomyces parvus	RAPP	1.28739175717388e-6	4.26253839331736e-5	0.0302024671306704
GCF_014648875.1	s__Streptomyces parvus	RDMI	1.71652234289851e-6	2.6073217481695e-6	0.658346958561448
GCF_014648875.1	s__Streptomyces parvus	RDVF	1.07282646431157e-5	1.08087067187828e-5	0.992557659509133
GCF_014648875.1	s__Streptomyces parvus	RDYR	8.58261171449256e-6	7.70628299928738e-6	1.11371613465094
GCF_014648875.1	s__Streptomyces parvus	RGDR	3.13265327578978e-5	3.65057310620294e-5	0.858126432385883
GCF_014648875.1	s__Streptomyces parvus	RGID	1.88817457718836e-5	1.46798338565979e-5	1.28623702123148
GCF_014648875.1	s__Streptomyces parvus	RGPP	2.14565292862314e-6	2.97800911550285e-5	0.0720499113805042
GCF_014648875.1	s__Streptomyces parvus	RHEK	1.28739175717388e-6	2.27249546545134e-6	0.566510154473816
GCF_014648875.1	s__Streptomyces parvus	RHQG	5.57869761442016e-6	4.5169999547153e-6	1.23504486835262
GCF_014648875.1	s__Streptomyces parvus	RKDV	4.72043644297091e-6	8.79314696323023e-6	0.536831291767335
GCF_014648875.1	s__Streptomyces parvus	RKII	4.72043644297091e-6	1.77772419804925e-6	2.65532552695789
GCF_014648875.1	s__Streptomyces parvus	RMDM	0	1.39113704536568e-6	0
GCF_014648875.1	s__Streptomyces parvus	RMPS	4.72043644297091e-6	4.32202774239508e-6	1.09218096789796
GCF_014648875.1	s__Streptomyces parvus	RNHA	1.28739175717388e-6	4.25036076980118e-6	0.302889996143576
GCF_014648875.1	s__Streptomyces parvus	RNIG	4.29130585724628e-6	4.26929483387541e-6	1.0051556578375
GCF_014648875.1	s__Streptomyces parvus	RNVA	1.20156564002896e-5	1.59320705261693e-5	0.754180467664463
GCF_014648875.1	s__Streptomyces parvus	RPQS	4.72043644297091e-6	6.79860795700287e-6	0.694323966439136
GCF_014648875.1	s__Streptomyces parvus	RQIE	6.86608937159404e-6	3.97312468665695e-6	1.72813337438229
GCF_014648875.1	s__Streptomyces parvus	RSQN	4.72043644297091e-6	1.91207816771139e-6	2.46874658300235
GCF_014648875.1	s__Streptomyces parvus	RTFG	1.20156564002896e-5	1.26905301144172e-5	0.946820683766321
GCF_014648875.1	s__Streptomyces parvus	RTIN	3.43304468579702e-6	2.74750520002902e-6	1.24951344432788
GCF_014648875.1	s__Streptomyces parvus	RTNR	6.00782820014479e-6	6.83248100105074e-6	0.879304047712811
GCF_014648875.1	s__Streptomyces parvus	RVIA	2.40313128005792e-5	2.88756026085872e-5	0.832235888764884
GCF_014648875.1	s__Streptomyces parvus	RVLT	3.94800138866658e-5	4.17905971942292e-5	0.944710450132487
GCF_014648875.1	s__Streptomyces parvus	RYMS	1.28739175717388e-6	1.39706861458129e-6	0.921495010150038
GCF_014648875.1	s__Streptomyces parvus	RYVK	1.28739175717388e-6	2.93916441420683e-6	0.438012841660409
GCF_014648875.1	s__Streptomyces parvus	SEVF	7.29521995731867e-6	6.74966941686422e-6	1.08082626077825
GCF_014648875.1	s__Streptomyces parvus	SFVY	3.00391410007239e-6	2.32893266556268e-6	1.28982436653944
GCF_014648875.1	s__Streptomyces parvus	SGFQ	3.00391410007239e-6	3.5514603794331e-6	0.845825035094969
GCF_014648875.1	s__Streptomyces parvus	SGGK	1.58778316718112e-5	1.03412166783945e-5	1.53539299732344
GCF_014648875.1	s__Streptomyces parvus	SGMP	6.86608937159404e-6	5.22094889732824e-6	1.31510373049384
GCF_014648875.1	s__Streptomyces parvus	SGRN	6.43695878586942e-6	6.84383779554369e-6	0.940548121999733
GCF_014648875.1	s__Streptomyces parvus	SHRQ	2.57478351434777e-6	2.4104151283719e-6	1.0681909037332
GCF_014648875.1	s__Streptomyces parvus	SKGK	6.00782820014479e-6	2.37586105125308e-6	2.52869510065672
GCF_014648875.1	s__Streptomyces parvus	SLAK	1.20156564002896e-5	1.58605974966121e-5	0.757579051032359
GCF_014648875.1	s__Streptomyces parvus	SLEN	4.72043644297091e-6	5.41971811306569e-6	0.870974531238262
GCF_014648875.1	s__Streptomyces parvus	SLKI	4.29130585724628e-6	3.68871805212947e-6	1.16335968122284
GCF_014648875.1	s__Streptomyces parvus	SNLH	1.71652234289851e-6	2.05112812056952e-6	0.836867441718802
GCF_014648875.1	s__Streptomyces parvus	SNSE	1.71652234289851e-6	2.69906182155776e-6	0.635969998607821
GCF_014648875.1	s__Streptomyces parvus	SPPQ	4.29130585724628e-6	5.36334344231675e-6	0.80011766977067
GCF_014648875.1	s__Streptomyces parvus	SRAR	3.64760997865934e-5	4.41510193221117e-5	0.826166651339925
GCF_014648875.1	s__Streptomyces parvus	SRLG	2.91808798292747e-5	3.99269348159012e-5	0.730857000764637
GCF_014648875.1	s__Streptomyces parvus	STET	9.01174230021718e-6	1.14050307946362e-5	0.790155016894422
GCF_014648875.1	s__Streptomyces parvus	STFM	1.28739175717388e-6	1.4529708492501e-6	0.886041008901404
GCF_014648875.1	s__Streptomyces parvus	SVAL	4.72043644297091e-5	5.9915906373606e-5	0.78784361760908606
GCF_014648875.1	s__Streptomyces parvus	SYEA	9.44087288594181e-6	8.32066230463206e-6	1.13462997779469
GCF_014648875.1	s__Streptomyces parvus	SYIL	2.14565292862314e-6	3.38929963392776e-6	0.633066757257045
GCF_014648875.1	s__Streptomyces parvus	TAAS	5.83617596585494e-5	5.93456888363994e-5	0.983420376489984
GCF_014648875.1	s__Streptomyces parvus	TDKL	3.00391410007239e-6	8.4396072103967e-6	0.355930557570486
GCF_014648875.1	s__Streptomyces parvus	TDTH	6.43695878586942e-6	5.10828534338521e-6	1.26010164921674
GCF_014648875.1	s__Streptomyces parvus	TEAP	2.57478351434777e-5	3.10433318462812e-5	0.829415968330156
GCF_014648875.1	s__Streptomyces parvus	TENE	4.72043644297091e-6	3.73182409814635e-6	1.26491397204804
GCF_014648875.1	s__Streptomyces parvus	TETF	8.15348112876793e-6	6.03578143992454e-6	1.3508575832179
GCF_014648875.1	s__Streptomyces parvus	TEVL	3.00391410007239e-5	3.08851662462747e-5	0.972607392208781
GCF_014648875.1	s__Streptomyces parvus	TFKG	2.57478351434777e-6	3.52201382337696e-6	0.731054346595103
GCF_014648875.1	s__Streptomyces parvus	TGEQ	1.88817457718836e-5	9.27851050261587e-6	2.03499751027499
GCF_014648875.1	s__Streptomyces parvus	THIA	4.29130585724628e-6	5.98864953033245e-6	0.716573216634378
GCF_014648875.1	s__Streptomyces parvus	THKQ	4.29130585724628e-7	8.06758878503995e-7	0.531919260089684
GCF_014648875.1	s__Streptomyces parvus	THYD	1.28739175717388e-6	1.67562440421857e-6	0.76830568588804
GCF_014648875.1	s__Streptomyces parvus	TIAM	2.14565292862314e-6	4.5938501122061e-6	0.467070730697553
GCF_014648875.1	s__Streptomyces parvus	TIPN	2.14565292862314e-6	2.16747517881631e-6	0.98993194920687
GCF_014648875.1	s__Streptomyces parvus	TISK	3.00391410007239e-6	2.21540030594386e-6	1.35592384455891
GCF_014648875.1	s__Streptomyces parvus	TKRG	4.29130585724628e-6	1.03240562669218e-5	0.415660835847591
GCF_014648875.1	s__Streptomyces parvus	TLGY	9.87000347166644e-6	1.227869985715e-5	0.803831316547661
GCF_014648875.1	s__Streptomyces parvus	TLSD	1.58778316718112e-5	1.96026412844262e-5	0.809984299637508
GCF_014648875.1	s__Streptomyces parvus	TMLE	2.14565292862314e-6	6.32050007248957e-6	0.339475184560514
GCF_014648875.1	s__Streptomyces parvus	TNIT	2.57478351434777e-6	2.13590921976662e-6	1.20547422639484
GCF_014648875.1	s__Streptomyces parvus	TPFG	9.01174230021718e-6	1.00114129096934e-5	0.900146900493109
GCF_014648875.1	s__Streptomyces parvus	TPGL	3.3472185686521e-5	3.79858804852257e-5	0.881174406357112
GCF_014648875.1	s__Streptomyces parvus	TPVT	2.5318704557753e-5	1.98002620155485e-5	1.27870553116272
GCF_014648875.1	s__Streptomyces parvus	TQYA	5.57869761442016e-6	4.58242087174248e-6	1.2174127542106
GCF_014648875.1	s__Streptomyces parvus	TQYY	4.29130585724628e-7	6.75828647505926e-7	0.634969510849072
GCF_014648875.1	s__Streptomyces parvus	TRDS	9.01174230021718e-6	1.51442257739403e-5	0.595061275151106
GCF_014648875.1	s__Streptomyces parvus	TRNF	2.57478351434777e-6	2.33087576350803e-6	1.10464210691035
GCF_014648875.1	s__Streptomyces parvus	TSAK	1.37321787431881e-5	9.52568671551412e-6	1.44159462234077
GCF_014648875.1	s__Streptomyces parvus	TTDN	4.29130585724628e-6	4.05218203477021e-6	1.05901112546876
GCF_014648875.1	s__Streptomyces parvus	TTGR	4.54878420868105e-5	2.8919004443782e-5	1.57293942034685
GCF_014648875.1	s__Streptomyces parvus	TYEG	7.29521995731867e-6	7.01061685183829e-6	1.04059601480086
GCF_014648875.1	s__Streptomyces parvus	TYMP	8.58261171449256e-7	1.32914990013232e-6	0.645721879348457
GCF_014648875.1	s__Streptomyces parvus	TYRY	2.14565292862314e-6	2.00248268733857e-6	1.07149636907715
GCF_014648875.1	s__Streptomyces parvus	TYSQ	2.14565292862314e-6	1.70841923152455e-6	1.25592880777186
GCF_014648875.1	s__Streptomyces parvus	TYVG	7.7243505430433e-6	9.94531969294455e-6	0.776681975193129
GCF_014648875.1	s__Streptomyces parvus	VADV	5.75034984871001e-5	5.74342685381379e-5	1.00120537704622
GCF_014648875.1	s__Streptomyces parvus	VDPQ	9.87000347166644e-6	8.43560967586666e-6	1.17004032321498
GCF_014648875.1	s__Streptomyces parvus	VEDH	2.57478351434777e-6	6.54925441517125e-6	0.393141470941077
GCF_014648875.1	s__Streptomyces parvus	VGHK	1.28739175717388e-6	3.8942823212414e-6	0.330585111960628
GCF_014648875.1	s__Streptomyces parvus	VGLY	1.15865258145649e-5	1.65593009024767e-5	0.699698971762269
GCF_014648875.1	s__Streptomyces parvus	VHSE	4.29130585724628e-6	5.53387398279545e-6	0.775461434537133
GCF_014648875.1	s__Streptomyces parvus	VHSG	7.7243505430433e-6	9.04523368214779e-6	0.853969152647602
GCF_014648875.1	s__Streptomyces parvus	VHSV	9.01174230021718e-6	7.85039990952263e-6	1.14793416947917
GCF_014648875.1	s__Streptomyces parvus	VIAR	2.61769657292023e-5	2.88756026085872e-5	0.906542664547463
GCF_014648875.1	s__Streptomyces parvus	VIMP	3.43304468579702e-6	2.82668797841744e-6	1.21451136878541
GCF_014648875.1	s__Streptomyces parvus	VKRF	6.43695878586942e-6	3.93204770670079e-6	1.63705002228225
GCF_014648875.1	s__Streptomyces parvus	VLHS	9.01174230021718e-6	9.6922680440337e-6	0.929786739210599
GCF_014648875.1	s__Streptomyces parvus	VPHG	1.07282646431157e-5	1.10695954814525e-5	0.969165012496735
GCF_014648875.1	s__Streptomyces parvus	VSKI	4.29130585724628e-6	2.98773328710378e-6	1.43630821257347
GCF_014648875.1	s__Streptomyces parvus	VSVV	3.81926221294919e-5	2.94264726669304e-5	1.2979001106175
GCF_014648875.1	s__Streptomyces parvus	VTHQ	2.14565292862314e-6	3.04765879348782e-6	0.704033185475988
GCF_014648875.1	s__Streptomyces parvus	VTMD	5.14956702869553e-6	5.28460688084993e-6	0.974446566187592
GCF_014648875.1	s__Streptomyces parvus	VTQD	5.14956702869553e-6	8.31275793011655e-6	0.619477563521849
GCF_014648875.1	s__Streptomyces parvus	VVMG	9.87000347166644e-6	1.12849059947386e-5	0.874619910548495
GCF_014648875.1	s__Streptomyces parvus	VYFI	8.58261171449256e-7	1.45282522680544e-6	0.590753213541349
GCF_014648875.1	s__Streptomyces parvus	VYGA	2.27439210434053e-5	2.21196705295707e-5	1.02822151048769
GCF_014648875.1	s__Streptomyces parvus	VYVD	1.41613093289127e-5	8.47057158498453e-6	1.67182452646005
GCF_014648875.1	s__Streptomyces parvus	YAVV	1.75943540147097e-5	1.91977637754937e-5	0.916479347306547
GCF_014648875.1	s__Streptomyces parvus	YDKG	3.00391410007239e-6	2.58355753710605e-6	1.16270454864234
GCF_014648875.1	s__Streptomyces parvus	YDYV	3.00391410007239e-6	2.06027233577654e-6	1.45801797554117
GCF_014648875.1	s__Streptomyces parvus	YEYR	2.57478351434777e-6	1.90368842265145e-6	1.35252359772279
GCF_014648875.1	s__Streptomyces parvus	YFLI	3.86217527152165e-6	1.79368843391683e-6	2.15320297465928
GCF_014648875.1	s__Streptomyces parvus	YFSK	8.58261171449256e-7	6.16501791275137e-7	1.39214708472149
GCF_014648875.1	s__Streptomyces parvus	YFYI	0	3.53366427929315e-7	0
GCF_014648875.1	s__Streptomyces parvus	YGQR	6.00782820014479e-6	4.11820940457406e-6	1.45884475749872
GCF_014648875.1	s__Streptomyces parvus	YGYV	3.86217527152165e-6	3.26227281074512e-6	1.18389095442925
GCF_014648875.1	s__Streptomyces parvus	YHMR	4.29130585724628e-7	6.06179914098756e-7	0.707926105342243
GCF_014648875.1	s__Streptomyces parvus	YILK	1.71652234289851e-6	1.45920935927227e-6	1.17633726236143
GCF_014648875.1	s__Streptomyces parvus	YIMY	0	2.22238845343315e-7	0
GCF_014648875.1	s__Streptomyces parvus	YIQA	3.43304468579702e-6	2.37034082952973e-6	1.44833377674135
GCF_014648875.1	s__Streptomyces parvus	YKAT	2.14565292862314e-6	3.76823899586182e-6	0.569404682393935
GCF_014648875.1	s__Streptomyces parvus	YKDE	1.28739175717388e-6	1.58062050578791e-6	0.814485040817654
GCF_014648875.1	s__Streptomyces parvus	YKPT	8.58261171449256e-7	1.71929292554097e-6	0.499194266840367
GCF_014648875.1	s__Streptomyces parvus	YLDE	8.58261171449256e-6	7.37197471202566e-6	1.16422153490191
GCF_014648875.1	s__Streptomyces parvus	YLNL	3.43304468579702e-6	3.75504369832678e-6	0.914248930665377
GCF_014648875.1	s__Streptomyces parvus	YMQF	4.29130585724628e-7	2.49529907867044e-7	1.71975611818556
GCF_014648875.1	s__Streptomyces parvus	YMRT	4.29130585724628e-7	1.68483879212214e-6	0.254701273339104
GCF_014648875.1	s__Streptomyces parvus	YMSV	4.29130585724628e-7	1.46470990328632e-6	0.29297991688443
GCF_014648875.1	s__Streptomyces parvus	YQVD	2.14565292862314e-6	2.72675841652065e-6	0.78688779894223
GCF_014648875.1	s__Streptomyces parvus	YRID	4.72043644297091e-6	3.09888203277567e-6	1.52327077734637
GCF_014648875.1	s__Streptomyces parvus	YRKH	3.00391410007239e-6	7.84110834911302e-7	3.83098149691069
GCF_014648875.1	s__Streptomyces parvus	YRYE	4.72043644297091e-6	1.90368842265146e-6	2.47962659582511
GCF_014648875.1	s__Streptomyces parvus	YSAP	8.58261171449256e-6	8.88182353149975e-6	0.966311893504073
GCF_014648875.1	s__Streptomyces parvus	YSDT	8.58261171449256e-7	3.86182750453003e-6	0.222242233875669
GCF_014648875.1	s__Streptomyces parvus	YSLR	4.72043644297091e-6	8.42849191165683e-6	0.560057065065509
GCF_014648875.1	s__Streptomyces parvus	YTFL	2.57478351434777e-6	3.46761748968154e-6	0.742522357788728
GCF_014648875.1	s__Streptomyces parvus	YYLA	4.29130585724628e-6	5.76495860136908e-6	0.744377566948558
GCF_014648875.1	s__Streptomyces parvus	YYMH	4.29130585724628e-7	1.54577876736919e-7	2.77614491014764
GCF_000975135.1	s__Demequina aurantiaca	AAAS	1.7101094470046e-4	1.3291729842201e-4	1.28659660353239
GCF_000975135.1	s__Demequina aurantiaca	AAYF	1.15721691902567e-5	1.08084412227923e-5	1.07066032480742
GCF_000975135.1	s__Demequina aurantiaca	ADMN	1.28579657669519e-6	4.54084385691793e-6	0.283162473146108
GCF_000975135.1	s__Demequina aurantiaca	ADRI	4.75744733377222e-5	2.47699321464057e-5	1.92065416475618
GCF_000975135.1	s__Demequina aurantiaca	AEMN	0	3.94388873985728e-6	0
GCF_000975135.1	s__Demequina aurantiaca	AGHI	9.00057603686636e-6	1.08194388823715e-5	0.831889355327965
GCF_000975135.1	s__Demequina aurantiaca	AGRN	1.15721691902567e-5	1.75338120510463e-5	0.659991629690487
GCF_000975135.1	s__Demequina aurantiaca	AHGT	1.67153554970375e-5	1.4768665597105e-5	1.13181217267958
GCF_000975135.1	s__Demequina aurantiaca	AIDH	1.67153554970375e-5	8.01618400122774e-6	2.08520107503489
GCF_000975135.1	s__Demequina aurantiaca	AIHE	7.71477946017117e-6	6.96234858877631e-6	1.10807141610344
GCF_000975135.1	s__Demequina aurantiaca	AIMV	1.15721691902567e-5	1.17899177004436e-5	0.981530955879475
GCF_000975135.1	s__Demequina aurantiaca	AKGP	5.14318630678078e-6	1.47385139258268e-5	0.348962339939048
GCF_000975135.1	s__Demequina aurantiaca	AKTM	1.28579657669519e-6	4.47510490358401e-6	0.287322108508659
GCF_000975135.1	s__Demequina aurantiaca	ALHV	5.14318630678078e-6	2.15224168916589e-5	0.238968807856057
GCF_000975135.1	s__Demequina aurantiaca	AMNV	1.02863726135616e-5	6.18337011857887e-6	1.66355440743464
GCF_000975135.1	s__Demequina aurantiaca	AMSK	7.71477946017117e-6	4.2581963387442e-6	1.8117481784427
GCF_000975135.1	s__Demequina aurantiaca	APEP	3.72881007241606e-5	1.93936714499595e-5	1.92269425726703
GCF_000975135.1	s__Demequina aurantiaca	AQTE	1.15721691902567e-5	1.34924017263153e-5	0.857680450448393
GCF_000975135.1	s__Demequina aurantiaca	ARRH	1.15721691902567e-5	1.0006533366377e-5	1.15646136044881
GCF_000975135.1	s__Demequina aurantiaca	AYDA	2.05727452271231e-5	2.32718645598166e-5	0.88401791675283
GCF_000975135.1	s__Demequina aurantiaca	AYDD	1.80011520737327e-5	1.18101174148812e-5	1.52421448842249
GCF_000975135.1	s__Demequina aurantiaca	AYFK	2.57159315339039e-6	2.07697228873139e-6	1.23814514393984
GCF_000975135.1	s__Demequina aurantiaca	AYGK	6.42898288347597e-6	6.03581442079248e-6	1.06513925632456
GCF_000975135.1	s__Demequina aurantiaca	AYKT	2.57159315339039e-6	4.31948342679565e-6	0.595347382846215
GCF_000975135.1	s__Demequina aurantiaca	DAET	3.3430710994075e-5	3.12459115675486e-5	1.06992272962827
GCF_000975135.1	s__Demequina aurantiaca	DAKH	2.57159315339039e-6	4.28959019859727e-6	0.599496230253259
GCF_000975135.1	s__Demequina aurantiaca	DALM	9.00057603686636e-6	1.70709144778773e-5	0.527246273099809
GCF_000975135.1	s__Demequina aurantiaca	DDKT	2.57159315339039e-6	6.91309858072713e-6	0.371988497395318
GCF_000975135.1	s__Demequina aurantiaca	DDRY	3.85738973008558e-6	5.63291856806887e-6	0.684794158387418
GCF_000975135.1	s__Demequina aurantiaca	DDSA	3.21449144173799e-5	3.42316296467543e-5	0.939041312058238
GCF_000975135.1	s__Demequina aurantiaca	DEPF	1.02863726135616e-5	5.90357436919987e-6	1.7423973969444
GCF_000975135.1	s__Demequina aurantiaca	DERG	2.70017281105991e-5	2.08245930465374e-5	1.29662692808726
GCF_000975135.1	s__Demequina aurantiaca	DETH	0	4.82297840411396e-6	0
GCF_000975135.1	s__Demequina aurantiaca	DFIL	2.57159315339039e-6	8.66671820872747e-6	0.296720522284983
GCF_000975135.1	s__Demequina aurantiaca	DGSP	2.70017281105991e-5	1.81546376268293e-5	1.487318483884
GCF_000975135.1	s__Demequina aurantiaca	DHVH	1.28579657669519e-6	2.38112390177125e-6	0.539995661602796
GCF_000975135.1	s__Demequina aurantiaca	DHYY	0	5.78040715656225e-7	0
GCF_000975135.1	s__Demequina aurantiaca	DIFL	9.00057603686636e-6	8.66671820872747e-6	1.03852182799744
GCF_000975135.1	s__Demequina aurantiaca	DMVG	1.28579657669519e-6	1.1412331898067e-5	0.112667296060061
GCF_000975135.1	s__Demequina aurantiaca	DNPI	2.57159315339039e-6	3.84328408769127e-6	0.669113470332918
GCF_000975135.1	s__Demequina aurantiaca	DPPR	6.42898288347597e-6	1.06500391727855e-5	0.603658144272768
GCF_000975135.1	s__Demequina aurantiaca	DQKP	1.28579657669519e-6	2.39296162646973e-6	0.537324360939332
GCF_000975135.1	s__Demequina aurantiaca	DQLI	1.15721691902567e-5	8.05784401151883e-6	1.43613715700057
GCF_000975135.1	s__Demequina aurantiaca	DRPG	1.67153554970375e-5	1.85647177751292e-5	0.900382957581548
GCF_000975135.1	s__Demequina aurantiaca	DSAQ	1.41437623436471e-5	1.47816746502009e-5	0.956844381868117
GCF_000975135.1	s__Demequina aurantiaca	DSDT	2.05727452271231e-5	1.67796772789746e-5	1.22605130510474
GCF_000975135.1	s__Demequina aurantiaca	DSIF	5.14318630678078e-6	5.70924880045396e-6	0.900851668326633
GCF_000975135.1	s__Demequina aurantiaca	DSLG	2.70017281105991e-5	3.27128839622443e-5	0.825415702931092
GCF_000975135.1	s__Demequina aurantiaca	DSSF	5.14318630678078e-6	7.4154575003465e-6	0.693576398562119
GCF_000975135.1	s__Demequina aurantiaca	DVHE	6.42898288347597e-6	6.79940636507058e-6	0.945521202630641
GCF_000975135.1	s__Demequina aurantiaca	DVLL	6.94330151415405e-5	5.01009722456579e-5	1.38586163160852
GCF_000975135.1	s__Demequina aurantiaca	DVNG	1.54295589203423e-5	1.28923424601935e-5	1.19680026868529
GCF_000975135.1	s__Demequina aurantiaca	DVQN	2.57159315339039e-6	4.12468546944121e-6	0.623464061064218
GCF_000975135.1	s__Demequina aurantiaca	EDKV	7.71477946017117e-6	8.46479639563823e-6	0.911395750067475
GCF_000975135.1	s__Demequina aurantiaca	EDLA	4.37170836076366e-5	4.51327054616053e-5	0.968634234542555
GCF_000975135.1	s__Demequina aurantiaca	EFAG	1.02863726135616e-5	2.02781882327251e-5	0.507262902164077
GCF_000975135.1	s__Demequina aurantiaca	EFTE	9.00057603686636e-6	6.39640869141916e-6	1.40712960523312
GCF_000975135.1	s__Demequina aurantiaca	EGGP	1.67153554970375e-5	2.31556659353189e-5	0.721868917254584
GCF_000975135.1	s__Demequina aurantiaca	EHER	3.85738973008558e-6	4.07592920555907e-6	0.946382906951518
GCF_000975135.1	s__Demequina aurantiaca	EHQK	1.28579657669519e-6	8.16437585152743e-7	1.57488655603066
GCF_000975135.1	s__Demequina aurantiaca	EIPI	7.71477946017117e-6	6.36467313307196e-6	1.21212500608771
GCF_000975135.1	s__Demequina aurantiaca	EKMA	5.14318630678078e-6	4.02400315251129e-6	1.2781268085168
GCF_000975135.1	s__Demequina aurantiaca	EKYF	0	9.15465164579939e-7	0
GCF_000975135.1	s__Demequina aurantiaca	ELLK	1.80011520737327e-5	1.21001336663402e-5	1.48768208435646
GCF_000975135.1	s__Demequina aurantiaca	ENHG	7.71477946017117e-6	2.50109580798885e-6	3.08455974998202
GCF_000975135.1	s__Demequina aurantiaca	ENMA	2.57159315339039e-6	3.94388873985728e-6	0.65204505578508
GCF_000975135.1	s__Demequina aurantiaca	EPYD	1.28579657669519e-6	4.03055870280745e-6	0.319011995979511
GCF_000975135.1	s__Demequina aurantiaca	EQET	3.85738973008558e-6	5.94703349388657e-6	0.648624181123395
GCF_000975135.1	s__Demequina aurantiaca	ERLN	1.54295589203423e-5	7.98880039527125e-6	1.93139872783346
GCF_000975135.1	s__Demequina aurantiaca	ESQS	0	5.98811615829286e-6	0
GCF_000975135.1	s__Demequina aurantiaca	ETIR	1.15721691902567e-5	1.05455426435894e-5	1.09735170406726
GCF_000975135.1	s__Demequina aurantiaca	ETRS	1.54295589203423e-5	1.36970775008808e-5	1.12648547979305
GCF_000975135.1	s__Demequina aurantiaca	ETSN	9.00057603686636e-6	5.40857224120054e-6	1.66413161098288
GCF_000975135.1	s__Demequina aurantiaca	ETTH	3.85738973008558e-6	4.65852372518838e-6	0.82802835353803
GCF_000975135.1	s__Demequina aurantiaca	EYQV	2.57159315339039e-6	3.06090658058593e-6	0.840141012372263
GCF_000975135.1	s__Demequina aurantiaca	EYYF	1.28579657669519e-6	7.6661853896418e-7	1.67723125823764
GCF_000975135.1	s__Demequina aurantiaca	FENS	1.28579657669519e-6	2.60064770636445e-6	0.494413977544333
GCF_000975135.1	s__Demequina aurantiaca	FFMS	1.28579657669519e-6	1.23102786482181e-6	1.04449022921289
GCF_000975135.1	s__Demequina aurantiaca	FFTI	3.85738973008558e-6	2.78668828535932e-6	1.38422002573862
GCF_000975135.1	s__Demequina aurantiaca	FFVS	1.02863726135616e-5	5.10273544955796e-6	2.01585457746054
GCF_000975135.1	s__Demequina aurantiaca	FGSP	1.15721691902567e-5	8.43178393404262e-6	1.37244612537272
GCF_000975135.1	s__Demequina aurantiaca	FHNN	1.28579657669519e-6	3.67746044832686e-7	3.49642530426179
GCF_000975135.1	s__Demequina aurantiaca	FHRD	2.57159315339039e-6	2.50947194069048e-6	1.02475469507852
GCF_000975135.1	s__Demequina aurantiaca	FIDA	1.41437623436471e-5	1.22405372098824e-5	1.1554854252825
GCF_000975135.1	s__Demequina aurantiaca	FISV	9.00057603686636e-6	7.77441364306689e-6	1.15771766850777
GCF_000975135.1	s__Demequina aurantiaca	FKTQ	2.57159315339039e-6	1.3864387837043e-6	1.85481911182518
GCF_000975135.1	s__Demequina aurantiaca	FKVA	1.02863726135616e-5	8.91943366568957e-6	1.15325400682447
GCF_000975135.1	s__Demequina aurantiaca	FKVF	1.28579657669519e-6	2.10228794080364e-6	0.6116177293029
GCF_000975135.1	s__Demequina aurantiaca	FNML	0	1.49321605380563e-6	0
GCF_000975135.1	s__Demequina aurantiaca	FNVV	1.15721691902567e-5	6.04109035671714e-6	1.9155762464949
GCF_000975135.1	s__Demequina aurantiaca	FNYF	0	4.79790852533955e-7	0
GCF_000975135.1	s__Demequina aurantiaca	FPHT	0	1.99691247431173e-6	0
GCF_000975135.1	s__Demequina aurantiaca	FPSA	1.15721691902567e-5	1.23100374403687e-5	0.940059625838972
GCF_000975135.1	s__Demequina aurantiaca	FQLN	3.85738973008558e-6	1.96275101064807e-6	1.96529753858689
GCF_000975135.1	s__Demequina aurantiaca	FTGL	2.31443383805135e-5	1.5967181270968e-5	1.4494943088418
GCF_000975135.1	s__Demequina aurantiaca	FTIF	2.57159315339039e-6	2.78668828535932e-6	0.922813350492412
GCF_000975135.1	s__Demequina aurantiaca	FTLA	2.57159315339039e-5	2.33113894758604e-5	1.10314880889161
GCF_000975135.1	s__Demequina aurantiaca	FTSA	2.05727452271231e-5	1.53565074110691e-5	1.3396760524007
GCF_000975135.1	s__Demequina aurantiaca	FVAR	1.80011520737327e-5	2.21385361304555e-5	0.813113928023856
GCF_000975135.1	s__Demequina aurantiaca	FVHF	0	1.688677357116e-6	0
GCF_000975135.1	s__Demequina aurantiaca	FYGI	6.42898288347597e-6	2.65853676444417e-6	2.41824110520439
GCF_000975135.1	s__Demequina aurantiaca	GAAP	5.40034562211982e-5	7.66983567103368e-5	0.704101867855534
GCF_000975135.1	s__Demequina aurantiaca	GADV	7.07188117182357e-5	6.8453846054072e-5	1.0330874858715
GCF_000975135.1	s__Demequina aurantiaca	GDAA	7.32904048716261e-5	9.90572220814823e-5	0.739879468973388
GCF_000975135.1	s__Demequina aurantiaca	GETN	6.42898288347597e-6	7.9426283081916e-6	0.809427639569318
GCF_000975135.1	s__Demequina aurantiaca	GFNN	1.28579657669519e-6	1.6318716132442e-6	0.78792753440879
GCF_000975135.1	s__Demequina aurantiaca	GFPT	9.00057603686636e-6	8.86129117294836e-6	1.01571834862432
GCF_000975135.1	s__Demequina aurantiaca	GFQH	0	1.55617790927773e-6	0
GCF_000975135.1	s__Demequina aurantiaca	GGKH	5.14318630678078e-6	3.96563702142201e-6	1.29693824195148
GCF_000975135.1	s__Demequina aurantiaca	GGLD	3.08591178406847e-5	4.80397166967368e-5	0.642366774048458
GCF_000975135.1	s__Demequina aurantiaca	GHGF	5.14318630678078e-6	4.86407477225517e-6	1.05738224587288
GCF_000975135.1	s__Demequina aurantiaca	GHTE	1.15721691902567e-5	6.5095711458615004e-06	1.7777160631563
GCF_000975135.1	s__Demequina aurantiaca	GIAL	6.30040322580645e-5	4.96291477733034e-5	1.26949655766517
GCF_000975135.1	s__Demequina aurantiaca	GIDI	3.60023041474654e-5	1.27739486092494e-5	2.81841623516449
GCF_000975135.1	s__Demequina aurantiaca	GIEA	3.47165075707702e-5	3.08953942079896e-5	1.12367906157975
GCF_000975135.1	s__Demequina aurantiaca	GIYT	1.41437623436471e-5	5.52896423117787e-6	2.55812151286679
GCF_000975135.1	s__Demequina aurantiaca	GLFL	2.57159315339039e-5	2.30635642617354e-5	1.11500248799658
GCF_000975135.1	s__Demequina aurantiaca	GLHH	3.85738973008558e-6	3.29277111687279e-6	1.17147217136338
GCF_000975135.1	s__Demequina aurantiaca	GLKN	5.14318630678078e-6	5.00171479446847e-6	1.02828460200665
GCF_000975135.1	s__Demequina aurantiaca	GLVG	8.10051843317972e-5	6.54167723197634e-5	1.23829381149893
GCF_000975135.1	s__Demequina aurantiaca	GMSN	1.28579657669519e-6	2.85859164407301e-6	0.449800718952342
GCF_000975135.1	s__Demequina aurantiaca	GNKE	2.57159315339039e-6	3.11369340849657e-6	0.825897998297804
GCF_000975135.1	s__Demequina aurantiaca	GQAH	5.14318630678078e-6	6.6024379269893e-6	0.778982909594133
GCF_000975135.1	s__Demequina aurantiaca	GQSL	2.18585418038183e-5	1.41258599894183e-5	1.5474131713179
GCF_000975135.1	s__Demequina aurantiaca	GSAQ	2.95733212639895e-5	1.99508176749006e-5	1.48231123886189
GCF_000975135.1	s__Demequina aurantiaca	GTFR	2.18585418038183e-5	1.07560624655463e-5	2.03220666241344
GCF_000975135.1	s__Demequina aurantiaca	GTIY	3.85738973008558e-6	5.52896423117787e-6	0.697669503509126
GCF_000975135.1	s__Demequina aurantiaca	GVNG	1.67153554970375e-5	1.74007871173246e-5	0.960609160053189
GCF_000975135.1	s__Demequina aurantiaca	HAFS	5.14318630678078e-6	4.83569101069007e-6	1.0635886981635
GCF_000975135.1	s__Demequina aurantiaca	HAII	1.28579657669519e-6	5.67236479100272e-6	0.226677342531756
GCF_000975135.1	s__Demequina aurantiaca	HDAS	3.85738973008558e-6	1.04118201629845e-5	0.370481786056883
GCF_000975135.1	s__Demequina aurantiaca	HDHA	5.14318630678078e-6	3.44564305349574e-6	1.49266369932394
GCF_000975135.1	s__Demequina aurantiaca	HEET	5.14318630678078e-6	4.18893289880054e-6	1.22780345998225
GCF_000975135.1	s__Demequina aurantiaca	HEIM	2.57159315339039e-6	1.16073292393813e-6	2.21549083372727
GCF_000975135.1	s__Demequina aurantiaca	HFKG	2.57159315339039e-6	1.36460759500611e-6	1.88449277492031
GCF_000975135.1	s__Demequina aurantiaca	HFNF	0	4.60223668899158e-7	0
GCF_000975135.1	s__Demequina aurantiaca	HGFA	9.00057603686636e-6	7.10133739521786e-6	1.26744802224542
GCF_000975135.1	s__Demequina aurantiaca	HGTD	1.02863726135616e-5	7.49487323263716e-6	1.37245451581069
GCF_000975135.1	s__Demequina aurantiaca	HGVT	1.15721691902567e-5	1.02059389508893e-5	1.13386619750928
GCF_000975135.1	s__Demequina aurantiaca	HKNK	0	3.05910501504565e-7	0
GCF_000975135.1	s__Demequina aurantiaca	HMDF	3.85738973008558e-6	8.77161630407329e-7	4.39758146773283
GCF_000975135.1	s__Demequina aurantiaca	HNEM	0	6.0876093115219e-7	0
GCF_000975135.1	s__Demequina aurantiaca	HNET	1.28579657669519e-6	1.78988967159422e-6	0.718366387102485
GCF_000975135.1	s__Demequina aurantiaca	HNSN	0	7.27732184361747e-7	0
GCF_000975135.1	s__Demequina aurantiaca	HNTQ	0	8.89885724511335e-7	0
GCF_000975135.1	s__Demequina aurantiaca	HPHG	7.71477946017117e-6	1.82738600741866e-6	4.22175688598435
GCF_000975135.1	s__Demequina aurantiaca	HPPP	0	2.66866451006692e-6	0
GCF_000975135.1	s__Demequina aurantiaca	HQDD	1.28579657669519e-6	2.48250596587013e-6	0.517942995655406
GCF_000975135.1	s__Demequina aurantiaca	HQES	1.28579657669519e-6	1.9816814467945e-6	0.64884120441005
GCF_000975135.1	s__Demequina aurantiaca	HRTH	1.28579657669519e-6	1.58738596908848e-6	0.810008782825224
GCF_000975135.1	s__Demequina aurantiaca	HTDK	1.28579657669519e-6	2.10267346118998e-6	0.611505590586335
GCF_000975135.1	s__Demequina aurantiaca	HTKN	0	7.80338039189424e-7	0
GCF_000975135.1	s__Demequina aurantiaca	HTYD	3.85738973008558e-6	1.76079715439075e-6	2.19070647659029
GCF_000975135.1	s__Demequina aurantiaca	HVNE	0	2.5233758491289902e-06	0
GCF_000975135.1	s__Demequina aurantiaca	HVTI	3.85738973008558e-6	5.35072191761007e-6	0.720910148103624
GCF_000975135.1	s__Demequina aurantiaca	HVYE	0	2.1560215338878e-6	0
GCF_000975135.1	s__Demequina aurantiaca	HYQN	0	2.92134832093577e-7	0
GCF_000975135.1	s__Demequina aurantiaca	HYRA	3.85738973008558e-6	3.37605506554881e-6	1.14257310831467
GCF_000975135.1	s__Demequina aurantiaca	IDEF	1.02863726135616e-5	5.39525032288046e-6	1.90656077067241
GCF_000975135.1	s__Demequina aurantiaca	IDNE	2.57159315339039e-6	4.31112544008748e-6	0.596501583896897
GCF_000975135.1	s__Demequina aurantiaca	IEAG	3.47165075707702e-5	3.08953942079896e-5	1.12367906157975
GCF_000975135.1	s__Demequina aurantiaca	IEQR	1.28579657669519e-6	4.71446050781772e-6	0.272734616095104
GCF_000975135.1	s__Demequina aurantiaca	IFFF	5.14318630678078e-6	1.33994595513875e-6	3.83835354482502
GCF_000975135.1	s__Demequina aurantiaca	IFFT	1.28579657669519e-6	2.78668828535932e-6	0.461406675246206
GCF_000975135.1	s__Demequina aurantiaca	IGTP	1.41437623436471e-5	1.35008651087577e-5	1.04761896587445
GCF_000975135.1	s__Demequina aurantiaca	IHHN	0	4.59198795284885e-7	0
GCF_000975135.1	s__Demequina aurantiaca	IHHV	2.57159315339039e-6	1.68491683591015e-6	1.52624337212541
GCF_000975135.1	s__Demequina aurantiaca	IHTL	5.14318630678078e-6	5.48219992401757e-6	0.938161026242116
GCF_000975135.1	s__Demequina aurantiaca	IILG	1.80011520737327e-5	1.78219954143351e-5	1.01005255894374
GCF_000975135.1	s__Demequina aurantiaca	ILFE	5.14318630678078e-6	7.52736130815037e-6	0.683265502509081
GCF_000975135.1	s__Demequina aurantiaca	ILMH	1.28579657669519e-6	1.8645557787564e-6	0.689599416303211
GCF_000975135.1	s__Demequina aurantiaca	ILVA	5.40034562211982e-5	5.00712497713985e-5	1.0785322209402
GCF_000975135.1	s__Demequina aurantiaca	IMFV	2.57159315339039e-6	2.7788537628856e-6	0.925415071399802
GCF_000975135.1	s__Demequina aurantiaca	IMGF	5.14318630678078e-6	2.75431799022974e-6	1.86731754467892
GCF_000975135.1	s__Demequina aurantiaca	INDM	0	1.63063244133995e-6	0
GCF_000975135.1	s__Demequina aurantiaca	IQIK	2.57159315339039e-6	1.54749327549511e-6	1.66177985656683
GCF_000975135.1	s__Demequina aurantiaca	IQIT	1.28579657669519e-6	3.94745476967762e-6	0.325728007467506
GCF_000975135.1	s__Demequina aurantiaca	IQMY	1.28579657669519e-6	6.016214257884e-7	2.13721872523109
GCF_000975135.1	s__Demequina aurantiaca	IQQA	7.71477946017117e-6	4.9142893335893e-6	1.56986675722173
GCF_000975135.1	s__Demequina aurantiaca	IRLI	6.42898288347597e-6	1.24101059670083e-5	0.51804415696104
GCF_000975135.1	s__Demequina aurantiaca	IRNS	2.57159315339039e-6	4.28759990355377e-6	0.599774515168482
GCF_000975135.1	s__Demequina aurantiaca	IRQE	1.28579657669519e-6	4.71446050781772e-6	0.272734616095104
GCF_000975135.1	s__Demequina aurantiaca	IRTV	1.15721691902567e-5	1.65336797175799e-5	0.699914924440706
GCF_000975135.1	s__Demequina aurantiaca	ISDE	9.00057603686636e-6	1.06766540600989e-5	0.843014673529935
GCF_000975135.1	s__Demequina aurantiaca	ISFA	9.00057603686636e-6	1.12500883907424e-5	0.800044917360193
GCF_000975135.1	s__Demequina aurantiaca	ISTA	1.28579657669519e-5	2.33968313479422e-5	0.549560133837646
GCF_000975135.1	s__Demequina aurantiaca	ITAA	4.50028801843318e-5	5.01624284941053e-5	0.897143171400088
GCF_000975135.1	s__Demequina aurantiaca	IVQE	5.14318630678078e-6	6.83068807580525e-6	0.752952886986347
GCF_000975135.1	s__Demequina aurantiaca	IVYR	3.85738973008558e-6	5.42773483734276e-6	0.710681314707341
GCF_000975135.1	s__Demequina aurantiaca	IYRE	2.57159315339039e-6	3.46192802588486e-6	0.742821091069072
GCF_000975135.1	s__Demequina aurantiaca	KALY	6.42898288347597e-6	6.23921541947666e-6	1.03041527680018
GCF_000975135.1	s__Demequina aurantiaca	KATK	1.28579657669519e-5	5.15815416041819e-6	2.49274553785525
GCF_000975135.1	s__Demequina aurantiaca	KERQ	2.57159315339039e-6	2.52278435511354e-6	1.01934719397554
GCF_000975135.1	s__Demequina aurantiaca	KGIE	1.02863726135616e-5	5.9369224753807e-6	1.73261022966313
GCF_000975135.1	s__Demequina aurantiaca	KGLN	6.42898288347597e-6	5.00171479446847e-6	1.28535575250831
GCF_000975135.1	s__Demequina aurantiaca	KHFK	0	3.82838253015792e-7	0
GCF_000975135.1	s__Demequina aurantiaca	KHSR	1.28579657669519e-6	1.88040119329491e-6	0.683788428384355
GCF_000975135.1	s__Demequina aurantiaca	KIEP	0	3.40583992142887e-6	0
GCF_000975135.1	s__Demequina aurantiaca	KIMT	1.28579657669519e-6	1.60702536006965e-6	0.800109698729005
GCF_000975135.1	s__Demequina aurantiaca	KISV	3.85738973008558e-6	6.3384104904498e-6	0.608573669360415
GCF_000975135.1	s__Demequina aurantiaca	KIYD	2.57159315339039e-6	1.60589936975109e-6	1.60134140521456
GCF_000975135.1	s__Demequina aurantiaca	KLPA	7.71477946017117e-6	1.52351873227601e-5	0.506379035369385
GCF_000975135.1	s__Demequina aurantiaca	KLRE	1.28579657669519e-5	8.15108135543354e-6	1.57745521192483
GCF_000975135.1	s__Demequina aurantiaca	KMIL	1.28579657669519e-6	2.32124455990208e-6	0.553925510007199
GCF_000975135.1	s__Demequina aurantiaca	KMKV	1.28579657669519e-6	1.21234587046912e-6	1.0605856035107
GCF_000975135.1	s__Demequina aurantiaca	KMRK	5.14318630678078e-6	8.36746849616432e-7	6.14664555849649
GCF_000975135.1	s__Demequina aurantiaca	KNLR	9.00057603686636e-6	3.48287659002422e-6	2.58423627832411
GCF_000975135.1	s__Demequina aurantiaca	KNVQ	2.57159315339039e-6	1.56183603620289e-6	1.6465192848555401
GCF_000975135.1	s__Demequina aurantiaca	KQPL	2.57159315339039e-6	3.33861928196134e-6	0.770256485153843
GCF_000975135.1	s__Demequina aurantiaca	KRMH	2.57159315339039e-6	6.72122705534461e-7	3.82607689372062
GCF_000975135.1	s__Demequina aurantiaca	KTAT	9.00057603686636e-6	1.31577826965101e-5	0.68404960352884
GCF_000975135.1	s__Demequina aurantiaca	KTMH	0	6.90757069431963e-7	0
GCF_000975135.1	s__Demequina aurantiaca	KTQA	5.14318630678078e-6	5.88228116747061e-6	0.874352340589043
GCF_000975135.1	s__Demequina aurantiaca	KTSA	1.02863726135616e-5	1.25200242924807e-5	0.821593662541007
GCF_000975135.1	s__Demequina aurantiaca	KVPH	2.57159315339039e-6	2.2952364276842e-6	1.12040447004626
GCF_000975135.1	s__Demequina aurantiaca	KYLH	0	9.63057235878608e-7	0
GCF_000975135.1	s__Demequina aurantiaca	LAAM	3.9859693877551e-5	3.36382777313283e-5	1.18495049585813
GCF_000975135.1	s__Demequina aurantiaca	LARP	3.08591178406847e-5	3.78145920067344e-5	0.81606375219357
GCF_000975135.1	s__Demequina aurantiaca	LAVD	5.14318630678078e-5	7.07606732161543e-5	0.726842478034341
GCF_000975135.1	s__Demequina aurantiaca	LDAD	6.94330151415405e-5	5.19640846533701e-5	1.33617315891732
GCF_000975135.1	s__Demequina aurantiaca	LDDL	5.01460664911126e-5	3.67923458703776e-5	1.36294833354147
GCF_000975135.1	s__Demequina aurantiaca	LDEV	5.01460664911126e-5	3.1189116823114e-5	1.60780655558511
GCF_000975135.1	s__Demequina aurantiaca	LDKV	1.41437623436471e-5	1.35975164570458e-5	1.040172474755
GCF_000975135.1	s__Demequina aurantiaca	LDNL	1.92869486504279e-5	1.36542680371403e-5	1.41252160847923
GCF_000975135.1	s__Demequina aurantiaca	LDQN	1.28579657669519e-6	4.22603729278963e-6	0.304255851903861
GCF_000975135.1	s__Demequina aurantiaca	LDVF	1.67153554970375e-5	1.66781115888222e-5	1.00223310103287
GCF_000975135.1	s__Demequina aurantiaca	LEFV	1.02863726135616e-5	1.44855490674997e-5	0.71011271755245
GCF_000975135.1	s__Demequina aurantiaca	LHHE	1.28579657669519e-6	2.1189102861957e-6	0.606819734215232
GCF_000975135.1	s__Demequina aurantiaca	LINH	2.57159315339039e-6	2.1063610706881e-6	1.22087005365624
GCF_000975135.1	s__Demequina aurantiaca	LKAH	3.85738973008558e-6	5.9847631446882e-6	0.644535069614112
GCF_000975135.1	s__Demequina aurantiaca	LKEV	3.85738973008558e-6	1.18099396796625e-5	0.32662230584702
GCF_000975135.1	s__Demequina aurantiaca	LKHF	2.57159315339039e-6	1.4105935263628e-6	1.82305753240001
GCF_000975135.1	s__Demequina aurantiaca	LKPI	0	5.47100747816638e-6	0
GCF_000975135.1	s__Demequina aurantiaca	LKVS	1.41437623436471e-5	1.24972670245908e-5	1.13174843074222
GCF_000975135.1	s__Demequina aurantiaca	LLEG	3.85738973008558e-5	4.31303146213966e-5	0.894356965384149
GCF_000975135.1	s__Demequina aurantiaca	LLIK	3.85738973008558e-6	9.85822115916753e-6	0.391286588909446
GCF_000975135.1	s__Demequina aurantiaca	LLTM	3.85738973008558e-6	1.1674652932018e-5	0.330407229452329
GCF_000975135.1	s__Demequina aurantiaca	LLTR	5.01460664911126e-5	3.34000176644688e-5	1.50137844221736
GCF_000975135.1	s__Demequina aurantiaca	LMGP	6.42898288347597e-6	9.0535060557317e-6	0.71010974576041
GCF_000975135.1	s__Demequina aurantiaca	LNFV	7.71477946017117e-6	6.18953210511275e-6	1.24642369231731
GCF_000975135.1	s__Demequina aurantiaca	LNIR	2.57159315339039e-6	6.50863562872106e-6	0.395104796163817
GCF_000975135.1	s__Demequina aurantiaca	LNTI	5.14318630678078e-6	6.68908524570787e-6	0.768892325012745
GCF_000975135.1	s__Demequina aurantiaca	LPES	2.57159315339039e-5	1.62993307730264e-5	1.577729287908
GCF_000975135.1	s__Demequina aurantiaca	LPIV	2.18585418038183e-5	1.96748477618515e-5	1.11098912013952
GCF_000975135.1	s__Demequina aurantiaca	LPLH	9.00057603686636e-6	8.66475878485639e-6	1.03875667636552
GCF_000975135.1	s__Demequina aurantiaca	LPPS	1.41437623436471e-5	1.45305348848114e-5	0.973382085089756
GCF_000975135.1	s__Demequina aurantiaca	LRRN	1.67153554970375e-5	8.64469562936178e-6	1.93359676427053
GCF_000975135.1	s__Demequina aurantiaca	LSAR	3.60023041474654e-5	4.48864191667716e-5	0.80207565708688
GCF_000975135.1	s__Demequina aurantiaca	LSHM	1.28579657669519e-6	2.42177817391566e-6	0.530930780756129
GCF_000975135.1	s__Demequina aurantiaca	LSSK	7.71477946017117e-6	8.43493676316921e-6	0.914622086303885
GCF_000975135.1	s__Demequina aurantiaca	LTEL	5.01460664911126e-5	3.08658726414494e-5	1.62464437904056
GCF_000975135.1	s__Demequina aurantiaca	LTEM	7.71477946017117e-6	7.26776543138996e-6	1.06150639188911
GCF_000975135.1	s__Demequina aurantiaca	LTHE	9.00057603686636e-6	6.72893727937164e-6	1.33759249985264
GCF_000975135.1	s__Demequina aurantiaca	LTSA	4.37170836076366e-5	4.61308792362232e-5	0.9476750569564
GCF_000975135.1	s__Demequina aurantiaca	LVMK	2.57159315339039e-6	4.46697064132165e-6	0.575690632394559
GCF_000975135.1	s__Demequina aurantiaca	LVNG	1.67153554970375e-5	1.79871764975816e-5	0.929292904824998
GCF_000975135.1	s__Demequina aurantiaca	LVVY	9.00057603686636e-6	1.55054995249504e-5	0.580476367264611
GCF_000975135.1	s__Demequina aurantiaca	MAAN	1.15721691902567e-5	8.94774366022102e-6	1.29330584666871
GCF_000975135.1	s__Demequina aurantiaca	MDEG	0	7.27903496073515e-6	0
GCF_000975135.1	s__Demequina aurantiaca	MENG	2.57159315339039e-6	2.70137421396699e-6	0.951957392683477
GCF_000975135.1	s__Demequina aurantiaca	MEVD	2.57159315339039e-6	7.34387741813629e-6	0.3501683112302
GCF_000975135.1	s__Demequina aurantiaca	MFNT	1.28579657669519e-6	1.03377132594335e-6	1.24379206931655
GCF_000975135.1	s__Demequina aurantiaca	MGFT	9.00057603686636e-6	3.75967753855246e-6	2.39397553236221
GCF_000975135.1	s__Demequina aurantiaca	MGKN	1.28579657669519e-6	1.17771787317278e-6	1.09176960457537
GCF_000975135.1	s__Demequina aurantiaca	MGVR	5.14318630678078e-6	1.0725822767207e-5	0.479514384901596
GCF_000975135.1	s__Demequina aurantiaca	MHKE	1.28579657669519e-6	6.21127031633952e-7	2.07010242866543
GCF_000975135.1	s__Demequina aurantiaca	MIGK	1.28579657669519e-6	2.24557102886796e-6	0.572592253892496
GCF_000975135.1	s__Demequina aurantiaca	MIKT	1.28579657669519e-6	1.60702536006965e-6	0.800109698729005
GCF_000975135.1	s__Demequina aurantiaca	MINQ	2.57159315339039e-6	7.04128855993142e-7	3.65216271354662
GCF_000975135.1	s__Demequina aurantiaca	MKNV	2.57159315339039e-6	1.18820911568414e-6	2.16425974135851
GCF_000975135.1	s__Demequina aurantiaca	MLAF	6.42898288347597e-6	7.92845692613916e-6	0.810874416468152
GCF_000975135.1	s__Demequina aurantiaca	MLDH	3.85738973008558e-6	2.63498959495192e-6	1.46391080157414
GCF_000975135.1	s__Demequina aurantiaca	MLYT	0	2.65335226868425e-6	0
GCF_000975135.1	s__Demequina aurantiaca	MMHF	0	2.88159625553758e-7	0
GCF_000975135.1	s__Demequina aurantiaca	MNPR	2.57159315339039e-6	1.67693311285838e-6	1.5335096752947
GCF_000975135.1	s__Demequina aurantiaca	MNSY	1.28579657669519e-6	6.71579074950928e-7	1.91458701536993
GCF_000975135.1	s__Demequina aurantiaca	MPAA	1.15721691902567e-5	1.86682025133503e-5	0.619886632469358
GCF_000975135.1	s__Demequina aurantiaca	MPRP	5.14318630678078e-6	3.49868392982215e-6	1.47003456440897
GCF_000975135.1	s__Demequina aurantiaca	MQRV	7.71477946017117e-6	3.43154438010765e-6	2.24819457527434
GCF_000975135.1	s__Demequina aurantiaca	MSLQ	5.14318630678078e-6	3.4382016286687e-6	1.49589432565427
GCF_000975135.1	s__Demequina aurantiaca	MTSI	2.57159315339039e-6	3.90061946986735e-6	0.659278141140449
GCF_000975135.1	s__Demequina aurantiaca	MVAT	6.42898288347597e-6	1.60933809810546e-5	0.39947994091759
GCF_000975135.1	s__Demequina aurantiaca	MVIV	1.02863726135616e-5	8.14746460982392e-6	1.26252436876604
GCF_000975135.1	s__Demequina aurantiaca	MYKR	1.28579657669519e-6	7.00699133243553e-7	1.83501950508089
GCF_000975135.1	s__Demequina aurantiaca	NAIN	3.85738973008558e-6	3.62986508432859e-6	1.06268129543968
GCF_000975135.1	s__Demequina aurantiaca	NAKK	1.28579657669519e-6	1.98185678572452e-6	0.648783800099428
GCF_000975135.1	s__Demequina aurantiaca	NDHF	1.28579657669519e-6	9.9091651322096611e-07	1.29758315613868
GCF_000975135.1	s__Demequina aurantiaca	NDKQ	0	1.14695601823927e-6	0
GCF_000975135.1	s__Demequina aurantiaca	NDYA	3.85738973008558e-6	4.38293631237904e-6	0.88009258067266
GCF_000975135.1	s__Demequina aurantiaca	NFFG	3.85738973008558e-6	2.04224070271464e-6	1.8888026886146
GCF_000975135.1	s__Demequina aurantiaca	NGDK	1.28579657669519e-6	3.58498845147675e-6	0.358661288341261
GCF_000975135.1	s__Demequina aurantiaca	NHNG	2.57159315339039e-6	1.06869354619376e-6	2.40629613844804
GCF_000975135.1	s__Demequina aurantiaca	NISH	0	1.38757706510394e-6	0
GCF_000975135.1	s__Demequina aurantiaca	NKNT	1.28579657669519e-6	9.52126470568653e-7	1.35044725300753
GCF_000975135.1	s__Demequina aurantiaca	NLKP	0	2.86933844820161e-6	0
GCF_000975135.1	s__Demequina aurantiaca	NMDA	6.42898288347597e-6	4.54084385691793e-6	1.41581236573054
GCF_000975135.1	s__Demequina aurantiaca	NMEQ	0	8.64258687067606e-7	0
GCF_000975135.1	s__Demequina aurantiaca	NMKS	0	8.01972841941827e-7	0
GCF_000975135.1	s__Demequina aurantiaca	NNFV	0	1.64640850805741e-6	0
GCF_000975135.1	s__Demequina aurantiaca	NNIG	3.85738973008558e-6	2.48628310425897e-6	1.55146842428279
GCF_000975135.1	s__Demequina aurantiaca	NNMA	1.28579657669519e-6	1.68518472172438e-6	0.76300037623145
GCF_000975135.1	s__Demequina aurantiaca	NPVE	5.14318630678078e-6	6.42366336273981e-6	0.800662490598996
GCF_000975135.1	s__Demequina aurantiaca	NRQN	0	1.0564995827077e-6	0
GCF_000975135.1	s__Demequina aurantiaca	NSFY	1.28579657669519e-6	9.4945751302418e-7	1.3542434064266
GCF_000975135.1	s__Demequina aurantiaca	NSIH	0	1.38757706510394e-6	0
GCF_000975135.1	s__Demequina aurantiaca	NSIP	3.85738973008558e-6	3.53230295009872e-6	1.09203253078216
GCF_000975135.1	s__Demequina aurantiaca	NSPV	6.42898288347597e-6	6.79751450877302e-6	0.945784356205284
GCF_000975135.1	s__Demequina aurantiaca	NYLG	5.14318630678078e-6	4.18847973293485e-6	1.22793630021386
GCF_000975135.1	s__Demequina aurantiaca	NYLL	9.00057603686636e-6	4.32962737288094e-6	2.07883387222706
GCF_000975135.1	s__Demequina aurantiaca	PAKS	6.42898288347597e-6	1.00362643450861e-5	0.640575284032223
GCF_000975135.1	s__Demequina aurantiaca	PARE	1.54295589203423e-5	2.35405357391772e-5	0.655446379440881
GCF_000975135.1	s__Demequina aurantiaca	PDAE	2.57159315339039e-5	2.50472539724574e-5	1.02669664156325
GCF_000975135.1	s__Demequina aurantiaca	PEMS	1.28579657669519e-6	3.83788639715676e-6	0.335027263351974
GCF_000975135.1	s__Demequina aurantiaca	PFHN	0	7.67250146977345e-7	0
GCF_000975135.1	s__Demequina aurantiaca	PFQN	0	1.08926603325878e-6	0
GCF_000975135.1	s__Demequina aurantiaca	PGEI	1.15721691902567e-5	1.21399441867298e-5	0.953230839636507
GCF_000975135.1	s__Demequina aurantiaca	PGKK	0	2.83218314001395e-6	0
GCF_000975135.1	s__Demequina aurantiaca	PGPA	1.67153554970375e-5	3.01376238609893e-5	0.554634153446788
GCF_000975135.1	s__Demequina aurantiaca	PKII	1.28579657669519e-6	2.77480597355441e-6	0.463382517174036
GCF_000975135.1	s__Demequina aurantiaca	PKQF	2.57159315339039e-6	1.11139290200043e-6	2.313847019143
GCF_000975135.1	s__Demequina aurantiaca	PKVE	5.14318630678078e-6	6.55415082101724e-6	0.784721994844562
GCF_000975135.1	s__Demequina aurantiaca	PLDH	1.28579657669519e-6	6.21048209563955e-6	0.207036516150327
GCF_000975135.1	s__Demequina aurantiaca	PLDQ	1.28579657669519e-6	8.81702952237e-6	0.145831039062867
GCF_000975135.1	s__Demequina aurantiaca	PLGE	1.80011520737327e-5	2.39359890612614e-5	0.752053822704417
GCF_000975135.1	s__Demequina aurantiaca	PMMR	2.57159315339039e-6	1.4844251394879e-6	1.73238318658328
GCF_000975135.1	s__Demequina aurantiaca	PMMT	0	1.52558030059174e-6	0
GCF_000975135.1	s__Demequina aurantiaca	PMPF	2.57159315339039e-6	1.72894179021075e-6	1.48737983427246
GCF_000975135.1	s__Demequina aurantiaca	PPKH	0	1.30508460874029e-6	0
GCF_000975135.1	s__Demequina aurantiaca	PRKH	1.28579657669519e-6	1.58414516580691e-6	0.811665877880741
GCF_000975135.1	s__Demequina aurantiaca	PSEQ	1.02863726135616e-5	5.04469221689231e-6	2.0390486022353
GCF_000975135.1	s__Demequina aurantiaca	PSTD	1.41437623436471e-5	1.29922245585333e-5	1.08863284189138
GCF_000975135.1	s__Demequina aurantiaca	PVLF	6.42898288347597e-6	1.29135839367882e-5	0.497846524632182
GCF_000975135.1	s__Demequina aurantiaca	PVRT	1.67153554970375e-5	1.80914326431387e-5	0.923937635385494
GCF_000975135.1	s__Demequina aurantiaca	PVYV	7.71477946017117e-6	8.60507210013457e-6	0.896538619362704
GCF_000975135.1	s__Demequina aurantiaca	PYYI	0	1.04125173131161e-6	0
GCF_000975135.1	s__Demequina aurantiaca	QAGH	2.57159315339039e-6	6.6024379269893e-6	0.389491454797066
GCF_000975135.1	s__Demequina aurantiaca	QDQI	5.14318630678078e-6	2.49392711491638e-6	2.06228412852123
GCF_000975135.1	s__Demequina aurantiaca	QEPI	2.57159315339039e-6	3.88396845192708e-6	0.662104542099064
GCF_000975135.1	s__Demequina aurantiaca	QFMH	0	3.78770101514881e-7	0
GCF_000975135.1	s__Demequina aurantiaca	QFNK	0	5.32695035088533e-7	0
GCF_000975135.1	s__Demequina aurantiaca	QGHS	0	3.07951850220287e-6	0
GCF_000975135.1	s__Demequina aurantiaca	QHKQ	0	4.05911137156751e-7	0
GCF_000975135.1	s__Demequina aurantiaca	QHLS	2.57159315339039e-6	3.18329524137111e-6	0.807839976628354
GCF_000975135.1	s__Demequina aurantiaca	QIMM	0	6.23296521048151e-7	0
GCF_000975135.1	s__Demequina aurantiaca	QIRQ	5.14318630678078e-6	2.34390486255097e-6	2.19428117111513
GCF_000975135.1	s__Demequina aurantiaca	QIRY	0	1.72117889633762e-6	0
GCF_000975135.1	s__Demequina aurantiaca	QKMQ	0	4.38414984174069e-7	0
GCF_000975135.1	s__Demequina aurantiaca	QLMR	7.71477946017117e-6	3.51586433187164e-6	2.19427677861059
GCF_000975135.1	s__Demequina aurantiaca	QLQF	2.57159315339039e-6	2.28375930136295e-6	1.12603510880313
GCF_000975135.1	s__Demequina aurantiaca	QMAE	6.42898288347597e-6	4.58891247250751e-6	1.40098180603628
GCF_000975135.1	s__Demequina aurantiaca	QMEF	0	1.08159505568901e-6	0
GCF_000975135.1	s__Demequina aurantiaca	QMIK	1.28579657669519e-6	7.18432218347292e-7	1.78972566076322
GCF_000975135.1	s__Demequina aurantiaca	QMKH	2.57159315339039e-6	3.08807904381529e-7	8.32748487620709
GCF_000975135.1	s__Demequina aurantiaca	QNFM	1.28579657669519e-6	4.62154889036174e-7	2.78217672732345
GCF_000975135.1	s__Demequina aurantiaca	QNYP	2.57159315339039e-6	7.43676697447748e-7	3.4579450481855
GCF_000975135.1	s__Demequina aurantiaca	QPEP	6.42898288347597e-6	4.249904125178e-6	1.51273598041619
GCF_000975135.1	s__Demequina aurantiaca	QPHL	2.57159315339039e-6	2.6817690745654e-6	0.958916700837537
GCF_000975135.1	s__Demequina aurantiaca	QPTG	1.28579657669519e-5	8.23874738887474e-6	1.56066998538088
GCF_000975135.1	s__Demequina aurantiaca	QQAN	3.85738973008558e-6	2.57736063910129e-6	1.49664337678045
GCF_000975135.1	s__Demequina aurantiaca	QQMS	0	1.06413381247253e-6	0
GCF_000975135.1	s__Demequina aurantiaca	QQSR	1.28579657669519e-6	3.04438070586802e-6	0.422350783598395
GCF_000975135.1	s__Demequina aurantiaca	QRTK	5.14318630678078e-6	2.80559537613879e-6	1.83318890190755
GCF_000975135.1	s__Demequina aurantiaca	QRVS	9.00057603686636e-6	9.60044958169922e-6	0.93751609862351
GCF_000975135.1	s__Demequina aurantiaca	QTDH	0	2.39785708558492e-6	0
GCF_000975135.1	s__Demequina aurantiaca	QVVL	2.18585418038183e-5	2.11154202565147e-5	1.03519331077838
GCF_000975135.1	s__Demequina aurantiaca	QYPD	3.85738973008558e-6	2.00388700396189e-6	1.92495371368701
GCF_000975135.1	s__Demequina aurantiaca	RAFY	5.14318630678078e-6	5.15516206291332e-6	0.997676938962074
GCF_000975135.1	s__Demequina aurantiaca	RAGP	1.41437623436471e-5	3.65818206946565e-5	0.386633635917228
GCF_000975135.1	s__Demequina aurantiaca	RAPP	0	2.09859276143613e-5	0
GCF_000975135.1	s__Demequina aurantiaca	RDMI	7.71477946017117e-6	4.12953695142402e-6	1.86819480026951
GCF_000975135.1	s__Demequina aurantiaca	RDVF	1.41437623436471e-5	1.12349704692648e-5	1.25890516422271
GCF_000975135.1	s__Demequina aurantiaca	RDYR	6.42898288347597e-6	5.29407020080174e-6	1.21437431685404
GCF_000975135.1	s__Demequina aurantiaca	RGDR	2.05727452271231e-5	2.25343305108986e-5	0.912951250855809
GCF_000975135.1	s__Demequina aurantiaca	RGID	2.70017281105991e-5	1.69662128918053e-5	1.59150001728677
GCF_000975135.1	s__Demequina aurantiaca	RGPP	1.28579657669519e-6	1.43743516749574e-5	0.0894507526857903
GCF_000975135.1	s__Demequina aurantiaca	RHEK	1.28579657669519e-6	1.77698248926593e-6	0.72358426966062
GCF_000975135.1	s__Demequina aurantiaca	RHQG	5.14318630678078e-6	3.14907920784919e-6	1.63323497673898
GCF_000975135.1	s__Demequina aurantiaca	RKDV	7.71477946017117e-6	9.15977177851701e-6	0.842245816458563
GCF_000975135.1	s__Demequina aurantiaca	RKII	3.85738973008558e-6	3.36813064809738e-6	1.14526131350177
GCF_000975135.1	s__Demequina aurantiaca	RMDM	0	1.91716011936109e-6	0
GCF_000975135.1	s__Demequina aurantiaca	RMPS	7.71477946017117e-6	4.15298394276148e-6	1.85764731251075
GCF_000975135.1	s__Demequina aurantiaca	RNHA	3.85738973008558e-6	3.95128512579075e-6	0.976236745080152
GCF_000975135.1	s__Demequina aurantiaca	RNIG	1.15721691902567e-5	6.29645141997893e-6	1.83788747317858
GCF_000975135.1	s__Demequina aurantiaca	RNVA	1.67153554970375e-5	1.76900052094983e-5	0.944903932988248
GCF_000975135.1	s__Demequina aurantiaca	RPQS	5.14318630678078e-6	5.45887074418056e-6	0.94217037695272
GCF_000975135.1	s__Demequina aurantiaca	RQIE	5.14318630678078e-6	4.71446050781772e-6	1.09093846438042
GCF_000975135.1	s__Demequina aurantiaca	RSQN	1.28579657669519e-6	2.616458443617e-6	0.49142633235088
GCF_000975135.1	s__Demequina aurantiaca	RTFG	1.54295589203423e-5	1.07560624655463e-5	1.43449882052713
GCF_000975135.1	s__Demequina aurantiaca	RTIN	6.42898288347597e-6	4.5060062586636e-6	1.42675853392682
GCF_000975135.1	s__Demequina aurantiaca	RTNR	3.85738973008558e-6	5.98482613441371e-6	0.644528285943842
GCF_000975135.1	s__Demequina aurantiaca	RVIA	3.08591178406847e-5	3.37297786709778e-5	0.914892390540257
GCF_000975135.1	s__Demequina aurantiaca	RVLT	3.47165075707702e-5	3.25989947544394e-5	1.06495638384808
GCF_000975135.1	s__Demequina aurantiaca	RYMS	0	1.70075765421059e-6	0
GCF_000975135.1	s__Demequina aurantiaca	RYVK	2.57159315339039e-6	2.90446902856577e-6	0.885391831725003
GCF_000975135.1	s__Demequina aurantiaca	SEVF	1.02863726135616e-5	9.54243597700662e-6	1.07796087271086
GCF_000975135.1	s__Demequina aurantiaca	SFVY	2.57159315339039e-6	3.48380040431801e-6	0.738157430087849
GCF_000975135.1	s__Demequina aurantiaca	SGFQ	0	4.70235723243904e-6	0
GCF_000975135.1	s__Demequina aurantiaca	SGGK	2.31443383805135e-5	1.19831041282207e-5	1.93141427570572
GCF_000975135.1	s__Demequina aurantiaca	SGMP	5.14318630678078e-6	5.9640474449184e-6	0.862365089191732
GCF_000975135.1	s__Demequina aurantiaca	SGRN	1.02863726135616e-5	8.1781455914371e-6	1.25778790540631
GCF_000975135.1	s__Demequina aurantiaca	SHRQ	3.85738973008558e-6	2.14438114538848e-6	1.79883587317532
GCF_000975135.1	s__Demequina aurantiaca	SKGK	9.00057603686636e-6	3.36183871974843e-6	2.67727775993367
GCF_000975135.1	s__Demequina aurantiaca	SLAK	1.67153554970375e-5	1.80843681754363e-5	0.924298561878525
GCF_000975135.1	s__Demequina aurantiaca	SLEN	1.15721691902567e-5	7.81233402015512e-6	1.4812691265378
GCF_000975135.1	s__Demequina aurantiaca	SLKI	7.71477946017117e-6	6.49415799291933e-6	1.18795684807525
GCF_000975135.1	s__Demequina aurantiaca	SNLH	3.85738973008558e-6	2.73584696446054e-6	1.40994353126992
GCF_000975135.1	s__Demequina aurantiaca	SNSE	6.42898288347597e-6	5.14641846649647e-6	1.24921494925628
GCF_000975135.1	s__Demequina aurantiaca	SPPQ	2.57159315339039e-6	4.49724453484907e-6	0.571815282327469
GCF_000975135.1	s__Demequina aurantiaca	SRAR	2.44301349572087e-5	3.02370919587625e-5	0.807952530307036
GCF_000975135.1	s__Demequina aurantiaca	SRLG	4.24312870309414e-5	3.07450395517035e-5	1.38010188471494
GCF_000975135.1	s__Demequina aurantiaca	STET	1.15721691902567e-5	1.40768241221183e-5	0.822072442609686
GCF_000975135.1	s__Demequina aurantiaca	STFM	5.14318630678078e-6	2.56017111488247e-6	2.00892287116398
GCF_000975135.1	s__Demequina aurantiaca	SVAL	5.65750493745885e-5	6.50350400983606e-5	0.869916421809275
GCF_000975135.1	s__Demequina aurantiaca	SYEA	9.00057603686636e-6	9.42752641375086e-6	0.954712364819074
GCF_000975135.1	s__Demequina aurantiaca	SYIL	3.85738973008558e-6	5.43826472590988e-6	0.709305251674779
GCF_000975135.1	s__Demequina aurantiaca	TAAS	6.81472185648453e-5	6.51534675774913e-5	1.0459492195683
GCF_000975135.1	s__Demequina aurantiaca	TDKL	2.57159315339039e-6	9.64503733131931e-6	0.266623452564556
GCF_000975135.1	s__Demequina aurantiaca	TDTH	5.14318630678078e-6	5.3636474645057e-6	0.958897157357219
GCF_000975135.1	s__Demequina aurantiaca	TEAP	1.15721691902567e-5	2.41931887528217e-5	0.478323436752712
GCF_000975135.1	s__Demequina aurantiaca	TENE	5.14318630678078e-6	5.1111104368650504e-06	1.00627571450704
GCF_000975135.1	s__Demequina aurantiaca	TETF	5.14318630678078e-6	7.11346358723236e-6	0.723021386657838
GCF_000975135.1	s__Demequina aurantiaca	TEVL	2.44301349572087e-5	3.012562539451e-5	0.810942001611053
GCF_000975135.1	s__Demequina aurantiaca	TFKG	3.85738973008558e-6	4.3335288792412e-6	0.89012669295076
GCF_000975135.1	s__Demequina aurantiaca	TGEQ	1.67153554970375e-5	9.24164663663171e-6	1.80869883412138
GCF_000975135.1	s__Demequina aurantiaca	THIA	3.85738973008558e-6	7.7428468938076e-6	0.498187524949067
GCF_000975135.1	s__Demequina aurantiaca	THKQ	0	9.07962469787621e-7	0
GCF_000975135.1	s__Demequina aurantiaca	THYD	1.28579657669519e-6	1.76079715439075e-6	0.730235492196764
GCF_000975135.1	s__Demequina aurantiaca	TIAM	9.00057603686636e-6	8.36286513887895e-6	1.07625507375728
GCF_000975135.1	s__Demequina aurantiaca	TIPN	2.57159315339039e-6	3.71223518021079e-6	0.692734438566568
GCF_000975135.1	s__Demequina aurantiaca	TISK	1.28579657669519e-6	4.49598321831312e-6	0.285987850545764
GCF_000975135.1	s__Demequina aurantiaca	TKRG	7.71477946017117e-6	8.76932233061082e-6	0.879746366859091
GCF_000975135.1	s__Demequina aurantiaca	TLGY	1.15721691902567e-5	1.09013044312215e-5	1.06153986096507
GCF_000975135.1	s__Demequina aurantiaca	TLSD	2.95733212639895e-5	2.34107197913237e-5	1.26323844493452
GCF_000975135.1	s__Demequina aurantiaca	TMLE	1.41437623436471e-5	7.26776543138996e-6	1.9460950517967
GCF_000975135.1	s__Demequina aurantiaca	TNIT	2.57159315339039e-6	4.63093368583866e-6	0.555307704201054
GCF_000975135.1	s__Demequina aurantiaca	TPFG	2.57159315339039e-6	8.86129117294836e-6	0.290205242464091
GCF_000975135.1	s__Demequina aurantiaca	TPGL	2.18585418038183e-5	2.66192788525365e-5	0.82115454460313
GCF_000975135.1	s__Demequina aurantiaca	TPVT	3.3430710994075e-5	1.85930112039036e-5	1.79802564670408
GCF_000975135.1	s__Demequina aurantiaca	TQYA	6.42898288347597e-6	4.92587371847404e-6	1.30514569615633
GCF_000975135.1	s__Demequina aurantiaca	TQYY	3.85738973008558e-6	7.92662668999884e-7	4.86636987074529
GCF_000975135.1	s__Demequina aurantiaca	TRDS	1.02863726135616e-5	1.5770295343031e-5	0.652262522027349
GCF_000975135.1	s__Demequina aurantiaca	TRNF	0	2.9575166601172e-6	0
GCF_000975135.1	s__Demequina aurantiaca	TSAK	6.42898288347597e-6	1.25200242924807e-5	0.513496039088129
GCF_000975135.1	s__Demequina aurantiaca	TTDN	9.00057603686636e-6	6.54443391617699e-6	1.37530245581946
GCF_000975135.1	s__Demequina aurantiaca	TTGR	2.05727452271231e-5	2.23694046423142e-5	0.919682287306275
GCF_000975135.1	s__Demequina aurantiaca	TYEG	9.00057603686636e-6	6.78633651583807e-6	1.32627906321189
GCF_000975135.1	s__Demequina aurantiaca	TYMP	3.85738973008558e-6	1.47252834662588e-6	2.61956908260837
GCF_000975135.1	s__Demequina aurantiaca	TYRY	3.85738973008558e-6	1.72523620705687e-6	2.2358617992756
GCF_000975135.1	s__Demequina aurantiaca	TYSQ	0	2.29753303602399e-6	0
GCF_000975135.1	s__Demequina aurantiaca	TYVG	1.28579657669519e-5	1.06398616174381e-5	1.20847114645537
GCF_000975135.1	s__Demequina aurantiaca	VADV	5.91466425279789e-5	6.90636405695056e-5	0.856407829651752
GCF_000975135.1	s__Demequina aurantiaca	VDPQ	1.28579657669519e-5	8.60557326756275e-6	1.49414401192979
GCF_000975135.1	s__Demequina aurantiaca	VEDH	9.00057603686636e-6	6.79940636507058e-6	1.3237296836829
GCF_000975135.1	s__Demequina aurantiaca	VGHK	2.57159315339039e-6	4.00096335946229e-6	0.642743490091847
GCF_000975135.1	s__Demequina aurantiaca	VGLY	1.28579657669519e-5	1.53685943677446e-5	0.836639022364861
GCF_000975135.1	s__Demequina aurantiaca	VHSE	3.85738973008558e-6	6.24922920456983e-6	0.617258481616392
GCF_000975135.1	s__Demequina aurantiaca	VHSG	5.14318630678078e-6	9.71125656502901e-6	0.529610794683542
GCF_000975135.1	s__Demequina aurantiaca	VHSV	3.85738973008558e-6	9.79776552446199e-6	0.393700963801887
GCF_000975135.1	s__Demequina aurantiaca	VIAR	2.70017281105991e-5	3.37297786709778e-5	0.800530841722724
GCF_000975135.1	s__Demequina aurantiaca	VIMP	3.85738973008558e-6	4.63269514821433e-6	0.832644844237681
GCF_000975135.1	s__Demequina aurantiaca	VKRF	5.14318630678078e-6	4.25418662212569e-6	1.20897054210821
GCF_000975135.1	s__Demequina aurantiaca	VLHS	7.71477946017117e-6	1.00385163424338e-5	0.76851789617157
GCF_000975135.1	s__Demequina aurantiaca	VPHG	5.14318630678078e-6	8.18125418993422e-6	0.628654994378329
GCF_000975135.1	s__Demequina aurantiaca	VSKI	2.57159315339039e-6	6.3384104904498e-6	0.40571577957361
GCF_000975135.1	s__Demequina aurantiaca	VSVV	4.75744733377222e-5	4.38648484357324e-5	1.08456942253944
GCF_000975135.1	s__Demequina aurantiaca	VTHQ	3.85738973008558e-6	3.26521640444427e-6	1.18135806399702
GCF_000975135.1	s__Demequina aurantiaca	VTMD	1.02863726135616e-5	8.1671461476643e-6	1.25948188358345
GCF_000975135.1	s__Demequina aurantiaca	VTQD	1.41437623436471e-5	1.07352678901249e-5	1.31750436862946
GCF_000975135.1	s__Demequina aurantiaca	VVMG	1.54295589203423e-5	1.55404313086662e-5	0.992865552691444
GCF_000975135.1	s__Demequina aurantiaca	VYFI	5.14318630678078e-6	2.68221930723009e-6	1.91751147749813
GCF_000975135.1	s__Demequina aurantiaca	VYGA	1.28579657669519e-5	2.17060075903388e-5	0.592368988789764
GCF_000975135.1	s__Demequina aurantiaca	VYVD	9.00057603686636e-6	1.11135958397309e-5	0.809870735508435
GCF_000975135.1	s__Demequina aurantiaca	YAVV	1.67153554970375e-5	2.18993671332065e-5	0.763280299168632
GCF_000975135.1	s__Demequina aurantiaca	YDKG	0	3.06308404385773e-6	0
GCF_000975135.1	s__Demequina aurantiaca	YDYV	1.28579657669519e-6	2.58790316206663e-6	0.496848798495378
GCF_000975135.1	s__Demequina aurantiaca	YEYR	2.57159315339039e-6	1.55132808852447e-6	1.65767201175113
GCF_000975135.1	s__Demequina aurantiaca	YFLI	3.85738973008558e-6	2.7481268338578e-6	1.40364326804764
GCF_000975135.1	s__Demequina aurantiaca	YFSK	2.57159315339039e-6	9.68744373281456e-7	2.65456318954355
GCF_000975135.1	s__Demequina aurantiaca	YFYI	0	6.24579472444176e-7	0
GCF_000975135.1	s__Demequina aurantiaca	YGQR	1.28579657669519e-6	3.28296760886928e-6	0.39165679649762
GCF_000975135.1	s__Demequina aurantiaca	YGYV	2.57159315339039e-6	3.4928913921122e-6	0.736236219424879
GCF_000975135.1	s__Demequina aurantiaca	YHMR	0	5.62841434559564e-7	0
GCF_000975135.1	s__Demequina aurantiaca	YILK	1.28579657669519e-6	2.24052343398845e-6	0.573882226443084
GCF_000975135.1	s__Demequina aurantiaca	YIMY	0	4.41783332675273e-7	0
GCF_000975135.1	s__Demequina aurantiaca	YIQA	2.57159315339039e-6	3.60866655750924e-6	0.712615896317487
GCF_000975135.1	s__Demequina aurantiaca	YKAT	1.28579657669519e-6	4.31948342679565e-6	0.297673691423107
GCF_000975135.1	s__Demequina aurantiaca	YKDE	1.28579657669519e-6	1.97110581259475e-6	0.652322451935029
GCF_000975135.1	s__Demequina aurantiaca	YKPT	3.85738973008558e-6	1.69728495334242e-6	2.27268245234209
GCF_000975135.1	s__Demequina aurantiaca	YLDE	1.02863726135616e-5	7.26267314491046e-6	1.41633423511149
GCF_000975135.1	s__Demequina aurantiaca	YLNL	3.85738973008558e-6	4.32962737288094e-6	0.890928802383026
GCF_000975135.1	s__Demequina aurantiaca	YMQF	0	3.94874149682244e-7	0
GCF_000975135.1	s__Demequina aurantiaca	YMRT	1.28579657669519e-6	1.78739266879611e-6	0.719369951070256
GCF_000975135.1	s__Demequina aurantiaca	YMSV	3.85738973008558e-6	2.46419394312168e-6	1.56537586696564
GCF_000975135.1	s__Demequina aurantiaca	YQVD	2.57159315339039e-6	3.52421170064658e-6	0.729693154619112
GCF_000975135.1	s__Demequina aurantiaca	YRID	2.57159315339039e-6	3.98593257729683e-6	0.645167248447133
GCF_000975135.1	s__Demequina aurantiaca	YRKH	1.28579657669519e-6	6.48749682941294e-7	1.98196100977755
GCF_000975135.1	s__Demequina aurantiaca	YRYE	2.57159315339039e-6	1.55132808852447e-6	1.65767201175113
GCF_000975135.1	s__Demequina aurantiaca	YSAP	5.14318630678078e-6	8.4044555779668e-6	0.611959484950364
GCF_000975135.1	s__Demequina aurantiaca	YSDT	2.57159315339039e-6	5.32066236414472e-6	0.483321995907884
GCF_000975135.1	s__Demequina aurantiaca	YSLR	5.14318630678078e-6	7.22304120082127e-6	0.71205274395998
GCF_000975135.1	s__Demequina aurantiaca	YTFL	2.57159315339039e-6	3.75122653484416e-6	0.685533952562857
GCF_000975135.1	s__Demequina aurantiaca	YYLA	3.85738973008558e-6	5.22477358421028e-6	0.738288400045305
GCF_000975135.1	s__Demequina aurantiaca	YYMH	0	1.898943027193e-7	0
GCF_000328705.1	s__Actinosynnema espanaense	AAAS	1.22760869638e-4	1.1895812446488e-4	1.03196709085845
GCF_000328705.1	s__Actinosynnema espanaense	AAYF	9.30006588166671e-6	9.71230556030539e-6	0.957554910512337
GCF_000328705.1	s__Actinosynnema espanaense	ADMN	3.72002635266668e-7	2.23403599038075e-6	0.166515954473619
GCF_000328705.1	s__Actinosynnema espanaense	ADRI	4.31523056909335e-5	1.99778986736161e-5	2.16000223026072
GCF_000328705.1	s__Actinosynnema espanaense	AEMN	2.23201581160001e-6	1.89342635468115e-6	1.17882367385547
GCF_000328705.1	s__Actinosynnema espanaense	AGHI	6.69604743480003e-6	8.23244159986384e-6	0.813373208127073
GCF_000328705.1	s__Actinosynnema espanaense	AGRN	1.1160079058e-5	1.85059031651481e-5	0.603055087795859
GCF_000328705.1	s__Actinosynnema espanaense	AHGT	2.93882081860668e-5	1.77886420756528e-5	1.65207709847006
GCF_000328705.1	s__Actinosynnema espanaense	AIDH	7.44005270533336e-6	5.61329134923236e-6	1.32543497966675
GCF_000328705.1	s__Actinosynnema espanaense	AIHE	3.34802371740001e-6	4.75746757120456e-6	0.703740733339841
GCF_000328705.1	s__Actinosynnema espanaense	AIMV	4.83603425846669e-6	5.45938829874913e-6	0.885819801382277
GCF_000328705.1	s__Actinosynnema espanaense	AKGP	8.92806324640004e-6	1.41896518303869e-5	0.629195370902671
GCF_000328705.1	s__Actinosynnema espanaense	AKTM	7.44005270533336e-7	2.25681170845536e-6	0.329670954712726
GCF_000328705.1	s__Actinosynnema espanaense	ALHV	2.30641633865334e-5	3.25461773675683e-5	0.708659672257439
GCF_000328705.1	s__Actinosynnema espanaense	AMNV	1.48801054106667e-6	3.44820747878801e-6	0.431531614678153
GCF_000328705.1	s__Actinosynnema espanaense	AMSK	2.23201581160001e-6	1.79374715765624e-6	1.24433134406547
GCF_000328705.1	s__Actinosynnema espanaense	APEP	3.94322793382668e-5	2.65922561812121e-5	1.48284820473889
GCF_000328705.1	s__Actinosynnema espanaense	AQTE	7.81205534060003e-6	1.13990547620416e-5	0.685324836460466
GCF_000328705.1	s__Actinosynnema espanaense	ARRH	3.42242424445335e-5	2.16397275008266e-5	1.58154683062558
GCF_000328705.1	s__Actinosynnema espanaense	AYDA	1.52521080459334e-5	2.17508526949531e-5	0.701218856099025
GCF_000328705.1	s__Actinosynnema espanaense	AYDD	9.67206851693337e-6	1.02040069003869e-5	0.947869656631325
GCF_000328705.1	s__Actinosynnema espanaense	AYFK	1.1160079058e-6	1.34541796184675e-6	0.829487889598371
GCF_000328705.1	s__Actinosynnema espanaense	AYGK	3.72002635266668e-6	4.4189821328246e-6	0.84182878338294
GCF_000328705.1	s__Actinosynnema espanaense	AYKT	3.72002635266668e-7	2.90057935504348e-6	0.128251149074696
GCF_000328705.1	s__Actinosynnema espanaense	DAET	2.26921607512668e-5	2.79174260256475e-5	0.812831409687257
GCF_000328705.1	s__Actinosynnema espanaense	DAKH	1.1160079058e-6	3.72047653434861e-6	0.299963699675745
GCF_000328705.1	s__Actinosynnema espanaense	DALM	6.69604743480003e-6	1.32867859638985e-5	0.503962918721942
GCF_000328705.1	s__Actinosynnema espanaense	DDKT	4.09202898793335e-6	4.56301614717752e-6	0.896781614604739
GCF_000328705.1	s__Actinosynnema espanaense	DDRY	6.69604743480003e-6	6.27353063082977e-6	1.06734912584851
GCF_000328705.1	s__Actinosynnema espanaense	DDSA	1.71121212222667e-5	2.61808065194867e-5	0.653613218887278
GCF_000328705.1	s__Actinosynnema espanaense	DEPF	1.15320816932667e-5	5.81726698658881e-6	1.98238824517646
GCF_000328705.1	s__Actinosynnema espanaense	DERG	3.34802371740001e-5	2.6148943534401e-5	1.28036672418349
GCF_000328705.1	s__Actinosynnema espanaense	DETH	2.97602108213335e-6	4.82263541775816e-6	0.617094352845932
GCF_000328705.1	s__Actinosynnema espanaense	DFIL	1.1160079058e-6	5.34419271378378e-6	0.208826284074972
GCF_000328705.1	s__Actinosynnema espanaense	DGSP	3.05042160918668e-5	1.72490526620423e-5	1.76845747355119
GCF_000328705.1	s__Actinosynnema espanaense	DHVH	4.46403162320002e-6	3.35946734137663e-6	1.32879149269264
GCF_000328705.1	s__Actinosynnema espanaense	DHYY	3.72002635266668e-7	5.25662508558058e-7	0.707683407529114
GCF_000328705.1	s__Actinosynnema espanaense	DIFL	4.09202898793335e-6	5.34419271378378e-6	0.765696374941563
GCF_000328705.1	s__Actinosynnema espanaense	DMVG	4.83603425846669e-6	8.43121323599304e-6	0.573586994315545
GCF_000328705.1	s__Actinosynnema espanaense	DNPI	2.23201581160001e-6	1.92700562712188e-6	1.15828193762655
GCF_000328705.1	s__Actinosynnema espanaense	DPPR	1.59961133164667e-5	1.92902658390338e-5	0.829232393682136
GCF_000328705.1	s__Actinosynnema espanaense	DQKP	1.86001317633334e-6	1.85331221201797e-6	1.00361566943331
GCF_000328705.1	s__Actinosynnema espanaense	DQLI	5.58003952900002e-6	4.886855825575e-6	1.14184656314133
GCF_000328705.1	s__Actinosynnema espanaense	DRPG	4.68723320436002e-5	2.95442242392952e-5	1.58651422572327
GCF_000328705.1	s__Actinosynnema espanaense	DSAQ	9.67206851693337e-6	1.06899700192945e-5	0.904779760792229
GCF_000328705.1	s__Actinosynnema espanaense	DSDT	6.69604743480003e-6	1.18236361844727e-5	0.566327255873582
GCF_000328705.1	s__Actinosynnema espanaense	DSIF	2.23201581160001e-6	2.44333473943222e-6	0.913512084766035
GCF_000328705.1	s__Actinosynnema espanaense	DSLG	2.08321475749334e-5	3.01458249270239e-5	0.69104586208416
GCF_000328705.1	s__Actinosynnema espanaense	DSSF	3.34802371740001e-6	4.19626597590983e-6	0.797857842334243
GCF_000328705.1	s__Actinosynnema espanaense	DVHE	5.95204216426669e-6	7.73239577969637e-6	0.769753946104969
GCF_000328705.1	s__Actinosynnema espanaense	DVLL	6.58444664422003e-5	6.93934473642975e-5	0.948857117539268
GCF_000328705.1	s__Actinosynnema espanaense	DVNG	9.67206851693337e-6	1.02249488264439e-5	0.945928305471747
GCF_000328705.1	s__Actinosynnema espanaense	DVQN	4.09202898793335e-6	2.84671201777462e-6	1.43745800853163
GCF_000328705.1	s__Actinosynnema espanaense	EDKV	3.72002635266668e-6	6.200688319525e-6	0.599937645785695
GCF_000328705.1	s__Actinosynnema espanaense	EDLA	5.50563900194669e-5	4.8533366202275e-5	1.13440287224269
GCF_000328705.1	s__Actinosynnema espanaense	EFAG	2.45521739276001e-5	1.89914847119935e-5	1.29279907810973
GCF_000328705.1	s__Actinosynnema espanaense	EFTE	8.1840579758667e-6	4.9564888447347e-6	1.65118054982827
GCF_000328705.1	s__Actinosynnema espanaense	EGGP	2.26921607512668e-5	2.80217397326169e-5	0.809805564101127
GCF_000328705.1	s__Actinosynnema espanaense	EHER	6.32404479953336e-6	5.56436904828833e-6	1.13652504797084
GCF_000328705.1	s__Actinosynnema espanaense	EHQK	0	6.04010856372074e-7	0
GCF_000328705.1	s__Actinosynnema espanaense	EIPI	2.60401844686668e-6	2.58578153852572e-6	1.00705276453917
GCF_000328705.1	s__Actinosynnema espanaense	EKMA	1.86001317633334e-6	1.98691824827557e-6	0.936129696301111
GCF_000328705.1	s__Actinosynnema espanaense	EKYF	1.48801054106667e-6	5.34945982497039e-7	2.78160896567703
GCF_000328705.1	s__Actinosynnema espanaense	ELLK	1.67401185870001e-5	1.12515905356175e-5	1.48780019447103
GCF_000328705.1	s__Actinosynnema espanaense	ENHG	1.48801054106667e-6	2.06742980188169e-6	0.719739330308748
GCF_000328705.1	s__Actinosynnema espanaense	ENMA	3.72002635266668e-7	1.89342635468115e-6	0.196470612309245
GCF_000328705.1	s__Actinosynnema espanaense	EPYD	3.72002635266668e-6	3.88508163341418e-6	0.957515620951715
GCF_000328705.1	s__Actinosynnema espanaense	EQET	2.60401844686668e-6	4.53233026623771e-6	0.574542960001076
GCF_000328705.1	s__Actinosynnema espanaense	ERLN	1.15320816932667e-5	8.39635013048651e-6	1.37346364956776
GCF_000328705.1	s__Actinosynnema espanaense	ESQS	1.1160079058e-6	3.25213582843831e-6	0.343161529737187
GCF_000328705.1	s__Actinosynnema espanaense	ETIR	1.15320816932667e-5	7.64673597631071e-6	1.50810512210604
GCF_000328705.1	s__Actinosynnema espanaense	ETRS	1.15320816932667e-5	1.31327637946222e-5	0.878115366545236
GCF_000328705.1	s__Actinosynnema espanaense	ETSN	2.60401844686668e-6	2.81979903348442e-6	0.923476608064829
GCF_000328705.1	s__Actinosynnema espanaense	ETTH	1.48801054106667e-6	4.64256519951127e-6	0.32051473207599
GCF_000328705.1	s__Actinosynnema espanaense	EYQV	4.09202898793335e-6	2.55693767712663e-6	1.60036320968597
GCF_000328705.1	s__Actinosynnema espanaense	EYYF	1.86001317633334e-6	5.40252400206198e-7	3.4428596256554
GCF_000328705.1	s__Actinosynnema espanaense	FENS	7.44005270533336e-7	1.30794844893709e-6	0.568833787859115
GCF_000328705.1	s__Actinosynnema espanaense	FFMS	0	5.68208014419198e-7	0
GCF_000328705.1	s__Actinosynnema espanaense	FFTI	1.48801054106667e-6	1.37266044909802e-6	1.0840339590497
GCF_000328705.1	s__Actinosynnema espanaense	FFVS	3.72002635266668e-6	3.77983465122122e-6	0.984177006648899
GCF_000328705.1	s__Actinosynnema espanaense	FGSP	1.19040843285334e-5	7.70213804622134e-6	1.54555582581041
GCF_000328705.1	s__Actinosynnema espanaense	FHNN	3.72002635266668e-7	2.08985590474346e-7	1.78003964016043
GCF_000328705.1	s__Actinosynnema espanaense	FHRD	5.20803689373336e-6	3.45895945562263e-6	1.50566578202227
GCF_000328705.1	s__Actinosynnema espanaense	FIDA	7.0680500700667e-6	6.80689471896666e-6	1.03836629797907
GCF_000328705.1	s__Actinosynnema espanaense	FISV	4.83603425846669e-6	3.77125756163707e-6	1.28233995674573
GCF_000328705.1	s__Actinosynnema espanaense	FKTQ	7.44005270533336e-7	8.31939072721545e-7	0.894302593697699
GCF_000328705.1	s__Actinosynnema espanaense	FKVA	3.34802371740001e-6	6.96359080496797e-6	0.480789841214028
GCF_000328705.1	s__Actinosynnema espanaense	FKVF	1.1160079058e-6	1.45872608714344e-6	0.765056521327752
GCF_000328705.1	s__Actinosynnema espanaense	FNML	0	7.83193893360772e-7	0
GCF_000328705.1	s__Actinosynnema espanaense	FNVV	2.97602108213335e-6	4.80506584240127e-6	0.619350739353473
GCF_000328705.1	s__Actinosynnema espanaense	FNYF	1.48801054106667e-6	2.68575348115198e-7	5.54038392394984
GCF_000328705.1	s__Actinosynnema espanaense	FPHT	1.86001317633334e-6	2.4330381859689e-6	0.764481703188985
GCF_000328705.1	s__Actinosynnema espanaense	FPSA	8.92806324640004e-6	1.11945274980142e-5	0.797538194263563
GCF_000328705.1	s__Actinosynnema espanaense	FQLN	1.86001317633334e-6	1.37824041698257e-6	1.34955640062097
GCF_000328705.1	s__Actinosynnema espanaense	FTGL	2.38081686570668e-5	1.69358626613621e-5	1.4057842303707
GCF_000328705.1	s__Actinosynnema espanaense	FTIF	1.86001317633334e-6	1.37266044909802e-6	1.35504244881213
GCF_000328705.1	s__Actinosynnema espanaense	FTLA	2.52961791981334e-5	2.46151106520639e-5	1.02766871763026
GCF_000328705.1	s__Actinosynnema espanaense	FTSA	1.71121212222667e-5	1.12538896316435e-5	1.52055171877208
GCF_000328705.1	s__Actinosynnema espanaense	FVAR	2.56681818334001e-5	3.09057749830333e-5	0.830530276218328
GCF_000328705.1	s__Actinosynnema espanaense	FVHF	7.44005270533336e-7	1.8190637649765e-6	0.409004502677754
GCF_000328705.1	s__Actinosynnema espanaense	FYGI	1.48801054106667e-6	1.39663128659645e-6	1.06542833126194
GCF_000328705.1	s__Actinosynnema espanaense	GAAP	7.14245059712003e-5	1.0243228370602e-4	0.697285107654018
GCF_000328705.1	s__Actinosynnema espanaense	GADV	8.81646245582004e-5	7.74564948236539e-5	1.13824702187887
GCF_000328705.1	s__Actinosynnema espanaense	GDAA	8.70486166524004e-5	1.0696954763199e-4	0.813770073627618
GCF_000328705.1	s__Actinosynnema espanaense	GETN	4.09202898793335e-6	5.40492599342552e-6	0.757092510223238
GCF_000328705.1	s__Actinosynnema espanaense	GFNN	2.23201581160001e-6	8.32363094501935e-7	2.68154105623291
GCF_000328705.1	s__Actinosynnema espanaense	GFPT	1.00440711522e-5	9.69048243430472e-6	1.03648824713242
GCF_000328705.1	s__Actinosynnema espanaense	GFQH	1.1160079058e-6	1.58053162125817e-6	0.706096537892495
GCF_000328705.1	s__Actinosynnema espanaense	GGKH	2.60401844686668e-6	3.75418071887218e-6	0.693631618152087
GCF_000328705.1	s__Actinosynnema espanaense	GGLD	4.46403162320002e-5	5.7782824522777e-5	0.772553377248005
GCF_000328705.1	s__Actinosynnema espanaense	GHGF	8.92806324640004e-6	5.67702487818724e-6	1.57266586600742
GCF_000328705.1	s__Actinosynnema espanaense	GHTE	4.46403162320002e-6	7.07286722959044e-6	0.631148794158619
GCF_000328705.1	s__Actinosynnema espanaense	GIAL	4.38963109614669e-5	3.74155969299439e-5	1.17320889049712
GCF_000328705.1	s__Actinosynnema espanaense	GIDI	7.0680500700667e-6	4.67270061521621e-6	1.51262634867945
GCF_000328705.1	s__Actinosynnema espanaense	GIEA	2.08321475749334e-5	1.89483897936329e-5	1.09941519051574
GCF_000328705.1	s__Actinosynnema espanaense	GIYT	2.97602108213335e-6	3.0109898867032402e-06	0.988386276312543
GCF_000328705.1	s__Actinosynnema espanaense	GLFL	2.15761528454668e-5	2.94423427052407e-5	0.732827311381923
GCF_000328705.1	s__Actinosynnema espanaense	GLHH	8.1840579758667e-6	5.34216003956259e-6	1.53197543975804
GCF_000328705.1	s__Actinosynnema espanaense	GLKN	2.97602108213335e-6	3.27368559402025e-6	0.909073579811507
GCF_000328705.1	s__Actinosynnema espanaense	GLVG	1.026727273336e-4	8.91870894304514e-5	1.15120616660178
GCF_000328705.1	s__Actinosynnema espanaense	GMSN	2.60401844686668e-6	1.17607542741916e-6	2.21415938651237
GCF_000328705.1	s__Actinosynnema espanaense	GNKE	1.1160079058e-6	1.65789338637152e-6	0.67314817404665
GCF_000328705.1	s__Actinosynnema espanaense	GQAH	7.0680500700667e-6	7.54505973517441e-6	0.936778543596689
GCF_000328705.1	s__Actinosynnema espanaense	GQSL	1.22760869638001e-5	1.2308939544583e-5	0.997330998282673
GCF_000328705.1	s__Actinosynnema espanaense	GSAQ	1.48801054106667e-5	1.5677888143143e-5	0.949114145655822
GCF_000328705.1	s__Actinosynnema espanaense	GTFR	1.22760869638001e-5	1.32621985429826e-5	0.925644939186622
GCF_000328705.1	s__Actinosynnema espanaense	GTIY	3.72002635266668e-6	3.0109898867032402e-06	1.23548284539068
GCF_000328705.1	s__Actinosynnema espanaense	GVNG	1.48801054106667e-5	1.49958890138148e-5	0.992278977055549
GCF_000328705.1	s__Actinosynnema espanaense	HAFS	2.60401844686668e-6	4.30470774990227e-6	0.604923399718784
GCF_000328705.1	s__Actinosynnema espanaense	HAII	2.60401844686668e-6	2.50078886111813e-6	1.04127880900045
GCF_000328705.1	s__Actinosynnema espanaense	HDAS	4.09202898793335e-6	9.64045700390868e-6	0.424464212254072
GCF_000328705.1	s__Actinosynnema espanaense	HDHA	5.95204216426669e-6	4.63951670689043e-6	1.28290133225018
GCF_000328705.1	s__Actinosynnema espanaense	HEET	2.97602108213335e-6	4.08735805435516e-6	0.728103836893452
GCF_000328705.1	s__Actinosynnema espanaense	HEIM	7.44005270533336e-7	5.17854876437015e-7	1.43670612054925
GCF_000328705.1	s__Actinosynnema espanaense	HFKG	7.44005270533336e-7	1.14301031761829e-6	0.650917370617996
GCF_000328705.1	s__Actinosynnema espanaense	HFNF	0	3.31629797557486e-7	0
GCF_000328705.1	s__Actinosynnema espanaense	HGFA	1.07880764227334e-5	8.25116490049878e-6	1.30746101342384
GCF_000328705.1	s__Actinosynnema espanaense	HGTD	8.55606061113337e-6	8.34520968139289e-6	1.02526610328445
GCF_000328705.1	s__Actinosynnema espanaense	HGVT	2.26921607512668e-5	1.28807300147966e-5	1.76171387221062
GCF_000328705.1	s__Actinosynnema espanaense	HKNK	0	1.4502480851116001e-07	0
GCF_000328705.1	s__Actinosynnema espanaense	HMDF	3.72002635266668e-7	6.12401753858147e-7	0.607448677151955
GCF_000328705.1	s__Actinosynnema espanaense	HNEM	0	3.27082625404406e-7	0
GCF_000328705.1	s__Actinosynnema espanaense	HNET	1.86001317633334e-6	1.35704196602093e-6	1.37063791902266
GCF_000328705.1	s__Actinosynnema espanaense	HNSN	1.1160079058e-6	3.58104494976345e-7	3.11643087829356
GCF_000328705.1	s__Actinosynnema espanaense	HNTQ	1.48801054106667e-6	6.53775274648598e-7	2.27602755681832
GCF_000328705.1	s__Actinosynnema espanaense	HPHG	4.09202898793335e-6	3.05671515291223e-6	1.33870144361824
GCF_000328705.1	s__Actinosynnema espanaense	HPPP	4.46403162320002e-6	5.19018319204017e-6	0.860091341293347
GCF_000328705.1	s__Actinosynnema espanaense	HQDD	1.86001317633334e-6	2.41349311675985e-6	0.770672666690856
GCF_000328705.1	s__Actinosynnema espanaense	HQES	1.48801054106667e-6	1.56510614621267e-6	0.9507409734908
GCF_000328705.1	s__Actinosynnema espanaense	HRTH	2.97602108213335e-6	2.74591824322911e-6	1.08379813910033
GCF_000328705.1	s__Actinosynnema espanaense	HTDK	3.72002635266668e-7	1.68022176636399e-6	0.221400914280312
GCF_000328705.1	s__Actinosynnema espanaense	HTKN	0	4.72797806938034e-7	0
GCF_000328705.1	s__Actinosynnema espanaense	HTYD	2.23201581160001e-6	1.69688879224711e-6	1.31535774282783
GCF_000328705.1	s__Actinosynnema espanaense	HVNE	1.86001317633334e-6	2.17581978772281e-6	0.854856264672548
GCF_000328705.1	s__Actinosynnema espanaense	HVTI	1.48801054106667e-6	3.91281076863101e-6	0.380291976549453
GCF_000328705.1	s__Actinosynnema espanaense	HVYE	1.48801054106667e-6	2.30590429098698e-6	0.645304554435678
GCF_000328705.1	s__Actinosynnema espanaense	HYQN	0	2.02526619584726e-7	0
GCF_000328705.1	s__Actinosynnema espanaense	HYRA	4.46403162320002e-6	4.92416012763641e-6	0.906556957428341
GCF_000328705.1	s__Actinosynnema espanaense	IDEF	5.95204216426669e-6	2.70646080731178e-6	2.19919761933616
GCF_000328705.1	s__Actinosynnema espanaense	IDNE	1.48801054106667e-6	1.70555032773761e-6	0.872451851385999
GCF_000328705.1	s__Actinosynnema espanaense	IEAG	2.41801712923334e-5	1.89483897936329e-5	1.27610691756291
GCF_000328705.1	s__Actinosynnema espanaense	IEQR	7.81205534060003e-6	3.24336615886709e-6	2.40862577888177
GCF_000328705.1	s__Actinosynnema espanaense	IFFF	7.44005270533336e-7	6.36701085430371e-7	1.16853149391199
GCF_000328705.1	s__Actinosynnema espanaense	IFFT	7.44005270533336e-7	1.37266044909802e-6	0.542016979524851
GCF_000328705.1	s__Actinosynnema espanaense	IGTP	1.56241106812001e-5	9.66849307666819e-6	1.61598198988256
GCF_000328705.1	s__Actinosynnema espanaense	IHHN	3.72002635266668e-7	2.728572441246e-7	1.363359937392
GCF_000328705.1	s__Actinosynnema espanaense	IHHV	3.72002635266668e-7	1.49668313720322e-6	0.248551364026063
GCF_000328705.1	s__Actinosynnema espanaense	IHTL	2.60401844686668e-6	4.24252335315952e-6	0.613790008940645
GCF_000328705.1	s__Actinosynnema espanaense	IILG	4.46403162320002e-6	7.81999682755213e-6	0.570848265241225
GCF_000328705.1	s__Actinosynnema espanaense	ILFE	1.86001317633334e-6	4.52939673861236e-6	0.410653622032496
GCF_000328705.1	s__Actinosynnema espanaense	ILMH	1.86001317633334e-6	1.02255914808571e-6	1.81897856942104
GCF_000328705.1	s__Actinosynnema espanaense	ILVA	2.38081686570668e-5	3.93771996976813e-5	0.604618125205808
GCF_000328705.1	s__Actinosynnema espanaense	IMFV	1.86001317633334e-6	1.14362723977829e-6	1.6264155938555
GCF_000328705.1	s__Actinosynnema espanaense	IMGF	3.72002635266668e-7	1.08665664826766e-6	0.342336869571185
GCF_000328705.1	s__Actinosynnema espanaense	INDM	3.72002635266668e-7	4.66921706210527e-7	0.79671308983639
GCF_000328705.1	s__Actinosynnema espanaense	IQIK	1.48801054106667e-6	3.84141099835532e-7	3.87360410459531
GCF_000328705.1	s__Actinosynnema espanaense	IQIT	1.1160079058e-6	1.25234483273273e-6	0.891134675235396
GCF_000328705.1	s__Actinosynnema espanaense	IQMY	0	2.02048618472277e-7	0
GCF_000328705.1	s__Actinosynnema espanaense	IQQA	3.72002635266668e-6	2.54149883741779e-6	1.46371357637381
GCF_000328705.1	s__Actinosynnema espanaense	IRLI	4.83603425846669e-6	6.98782990885263e-6	0.692065250806991
GCF_000328705.1	s__Actinosynnema espanaense	IRNS	2.23201581160001e-6	2.01786723887651e-6	1.10612619532033
GCF_000328705.1	s__Actinosynnema espanaense	IRQE	3.34802371740001e-6	3.24336615886709e-6	1.03226819094933
GCF_000328705.1	s__Actinosynnema espanaense	IRTV	1.63681159517334e-5	1.39258292864906e-5	1.17537818502572
GCF_000328705.1	s__Actinosynnema espanaense	ISDE	5.95204216426669e-6	4.6376201267074e-6	1.28342598178529
GCF_000328705.1	s__Actinosynnema espanaense	ISFA	6.69604743480003e-6	5.20821031587474e-6	1.28567147420878
GCF_000328705.1	s__Actinosynnema espanaense	ISTA	8.55606061113337e-6	1.12283526363917e-5	0.762004978664698
GCF_000328705.1	s__Actinosynnema espanaense	ITAA	5.58003952900002e-5	3.12811065262023e-5	1.78383700216166
GCF_000328705.1	s__Actinosynnema espanaense	IVQE	3.72002635266668e-6	3.81990341774716e-6	0.973853510375038
GCF_000328705.1	s__Actinosynnema espanaense	IVYR	4.09202898793335e-6	4.3139458460291904e-06	0.948558265213248
GCF_000328705.1	s__Actinosynnema espanaense	IYRE	2.60401844686668e-6	2.36880721586101e-6	1.09929521888938
GCF_000328705.1	s__Actinosynnema espanaense	KALY	2.60401844686668e-6	5.04254510812548e-6	0.516409549350506
GCF_000328705.1	s__Actinosynnema espanaense	KATK	4.09202898793335e-6	2.87208954981439e-6	1.42475675530305
GCF_000328705.1	s__Actinosynnema espanaense	KERQ	1.1160079058e-6	2.1496955949054e-6	0.519146947337498
GCF_000328705.1	s__Actinosynnema espanaense	KGIE	3.72002635266668e-6	2.62486634281982e-6	1.417225057132
GCF_000328705.1	s__Actinosynnema espanaense	KGLN	1.86001317633334e-6	3.27368559402025e-6	0.568170987382192
GCF_000328705.1	s__Actinosynnema espanaense	KHFK	7.44005270533336e-7	2.3013332057108e-7	3.23293154023535
GCF_000328705.1	s__Actinosynnema espanaense	KHSR	2.23201581160001e-6	1.75016634714632e-6	1.27531638077681
GCF_000328705.1	s__Actinosynnema espanaense	KIEP	3.72002635266668e-6	1.71385002817507e-6	2.17056702249952
GCF_000328705.1	s__Actinosynnema espanaense	KIMT	3.72002635266668e-7	4.71681914725232e-7	0.788672670401981
GCF_000328705.1	s__Actinosynnema espanaense	KISV	5.20803689373336e-6	2.49390882153746e-6	2.08830284762483
GCF_000328705.1	s__Actinosynnema espanaense	KIYD	3.72002635266668e-7	6.29745495524526e-7	0.590719009362379
GCF_000328705.1	s__Actinosynnema espanaense	KLPA	1.22760869638001e-5	1.61919549055939e-5	0.758159656161034
GCF_000328705.1	s__Actinosynnema espanaense	KLRE	1.82281291280667e-5	8.81093751121042e-6	2.06880699186375
GCF_000328705.1	s__Actinosynnema espanaense	KMIL	3.72002635266668e-7	8.20000779345451e-7	0.453661319155833
GCF_000328705.1	s__Actinosynnema espanaense	KMKV	1.1160079058e-6	5.01256311635981e-7	2.22642165274213
GCF_000328705.1	s__Actinosynnema espanaense	KMRK	0	4.25601796769377e-7	0
GCF_000328705.1	s__Actinosynnema espanaense	KNLR	1.86001317633334e-6	2.9253155225685e-6	0.635833352670348
GCF_000328705.1	s__Actinosynnema espanaense	KNVQ	3.72002635266668e-7	8.40589503029916e-7	0.442549703423347
GCF_000328705.1	s__Actinosynnema espanaense	KQPL	3.34802371740001e-6	3.10161014194862e-6	1.07944698533149
GCF_000328705.1	s__Actinosynnema espanaense	KRMH	7.44005270533336e-7	5.30734874515161e-7	1.40183980035795
GCF_000328705.1	s__Actinosynnema espanaense	KTAT	9.67206851693337e-6	9.36334723984413e-6	1.03297125153872
GCF_000328705.1	s__Actinosynnema espanaense	KTMH	0	3.89856144560365e-7	0
GCF_000328705.1	s__Actinosynnema espanaense	KTQA	3.72002635266668e-6	3.97146752098063e-6	0.936688096532171
GCF_000328705.1	s__Actinosynnema espanaense	KTSA	6.69604743480003e-6	7.44212617946502e-6	0.899749248175389
GCF_000328705.1	s__Actinosynnema espanaense	KVPH	2.23201581160001e-6	2.57972223181955e-6	0.865215558508291
GCF_000328705.1	s__Actinosynnema espanaense	KYLH	3.72002635266668e-7	8.71081618045591e-7	0.427058300347693
GCF_000328705.1	s__Actinosynnema espanaense	LAAM	3.79442687972002e-5	2.83221020047693e-5	1.33974055989243
GCF_000328705.1	s__Actinosynnema espanaense	LARP	4.87323452199335e-5	7.18630558376139e-5	0.678127928904834
GCF_000328705.1	s__Actinosynnema espanaense	LAVD	8.7420619287667e-5	8.83863879340708e-5	0.989073332795044
GCF_000328705.1	s__Actinosynnema espanaense	LDAD	6.69604743480003e-5	5.72640634066116e-5	1.16932802816555
GCF_000328705.1	s__Actinosynnema espanaense	LDDL	7.36565217828003e-5	4.49588546693027e-5	1.63830956826158
GCF_000328705.1	s__Actinosynnema espanaense	LDEV	6.77044796185336e-5	3.51429403156292e-5	1.92654567348262
GCF_000328705.1	s__Actinosynnema espanaense	LDKV	1.41361001401334e-5	1.2243913988381e-5	1.15454095426903
GCF_000328705.1	s__Actinosynnema espanaense	LDNL	1.59961133164667e-5	1.26509775766631e-5	1.26441717405099
GCF_000328705.1	s__Actinosynnema espanaense	LDQN	1.86001317633334e-6	3.08658990410471e-6	0.602611047829774
GCF_000328705.1	s__Actinosynnema espanaense	LDVF	1.37640975048667e-5	1.85150927788329e-5	0.743398786561974
GCF_000328705.1	s__Actinosynnema espanaense	LEFV	1.04160737874667e-5	1.569221121672e-5	0.663773488873796
GCF_000328705.1	s__Actinosynnema espanaense	LHHE	3.34802371740001e-6	3.08719507330902e-6	1.08448725716947
GCF_000328705.1	s__Actinosynnema espanaense	LINH	1.48801054106667e-6	1.24010799733461e-6	1.19990399567205
GCF_000328705.1	s__Actinosynnema espanaense	LKAH	5.58003952900002e-6	6.2264024792956e-6	0.896189982506769
GCF_000328705.1	s__Actinosynnema espanaense	LKEV	1.04160737874667e-5	1.0377160229231e-5	1.00374992361842
GCF_000328705.1	s__Actinosynnema espanaense	LKHF	1.86001317633334e-6	1.30430060869219e-6	1.4260617252938
GCF_000328705.1	s__Actinosynnema espanaense	LKPI	1.86001317633334e-6	3.38417789326452e-6	0.54962039082972
GCF_000328705.1	s__Actinosynnema espanaense	LKVS	8.1840579758667e-6	9.36827757351441e-6	0.873592601376833
GCF_000328705.1	s__Actinosynnema espanaense	LLEG	3.34802371740001e-5	5.58836245004116e-5	0.599106401442404
GCF_000328705.1	s__Actinosynnema espanaense	LLIK	3.34802371740001e-6	5.91446013245445e-6	0.566074272616766
GCF_000328705.1	s__Actinosynnema espanaense	LLTM	7.81205534060003e-6	1.00421475090511e-5	0.777926766516721
GCF_000328705.1	s__Actinosynnema espanaense	LLTR	4.76163373141335e-5	5.67199242365908e-5	0.839499310956689
GCF_000328705.1	s__Actinosynnema espanaense	LMGP	2.23201581160001e-6	8.75391178762907e-6	0.254973532490271
GCF_000328705.1	s__Actinosynnema espanaense	LNFV	2.60401844686668e-6	5.20996420611184e-6	0.499815035929016
GCF_000328705.1	s__Actinosynnema espanaense	LNIR	1.1160079058e-6	4.41358738995081e-6	0.252857326070175
GCF_000328705.1	s__Actinosynnema espanaense	LNTI	4.83603425846669e-6	3.24204088736083e-6	1.49166356208525
GCF_000328705.1	s__Actinosynnema espanaense	LPES	2.00881423044001e-5	1.66821125466691e-5	1.20417256796478
GCF_000328705.1	s__Actinosynnema espanaense	LPIV	1.19040843285334e-5	1.76895172330798e-5	0.672945687080281
GCF_000328705.1	s__Actinosynnema espanaense	LPLH	1.48801054106667e-5	1.5852820273897e-5	0.938640895031662
GCF_000328705.1	s__Actinosynnema espanaense	LPPS	2.23201581160001e-5	1.88481830333051e-5	1.18420741546068
GCF_000328705.1	s__Actinosynnema espanaense	LRRN	1.59961133164667e-5	1.298312118374e-5	1.23206993835198
GCF_000328705.1	s__Actinosynnema espanaense	LSAR	6.6216469077467e-5	5.74206976242531e-5	1.15318120150283
GCF_000328705.1	s__Actinosynnema espanaense	LSHM	7.44005270533336e-7	1.75617777303184e-6	0.423650317159462
GCF_000328705.1	s__Actinosynnema espanaense	LSSK	4.09202898793335e-6	4.64404057804303e-6	0.881135493794006
GCF_000328705.1	s__Actinosynnema espanaense	LTEL	4.98483531257335e-5	3.66814987340275e-5	1.35895082933162
GCF_000328705.1	s__Actinosynnema espanaense	LTEM	3.72002635266668e-6	5.08564718940446e-6	0.731475506286999
GCF_000328705.1	s__Actinosynnema espanaense	LTHE	3.72002635266668e-6	8.07092017504836e-6	0.460917252554092
GCF_000328705.1	s__Actinosynnema espanaense	LTSA	4.94763504904669e-5	4.21788973528597e-5	1.1730119466272
GCF_000328705.1	s__Actinosynnema espanaense	LVMK	7.44005270533336e-7	2.84091373971933e-6	0.261889426676799
GCF_000328705.1	s__Actinosynnema espanaense	LVNG	1.82281291280667e-5	1.71119602921477e-5	1.06522740918416
GCF_000328705.1	s__Actinosynnema espanaense	LVVY	1.41361001401334e-5	1.90857956236041e-5	0.740660773012299
GCF_000328705.1	s__Actinosynnema espanaense	MAAN	2.60401844686668e-6	4.76206927497795e-6	0.546824982271753
GCF_000328705.1	s__Actinosynnema espanaense	MDEG	3.34802371740001e-6	4.62961740010402e-6	0.723175033281323
GCF_000328705.1	s__Actinosynnema espanaense	MENG	1.1160079058e-6	1.30272860258683e-6	0.856669534685846
GCF_000328705.1	s__Actinosynnema espanaense	MEVD	1.86001317633334e-6	4.8723362406617e-6	0.381749757089986
GCF_000328705.1	s__Actinosynnema espanaense	MFNT	7.44005270533336e-7	4.50509809900911e-7	1.65147407266665
GCF_000328705.1	s__Actinosynnema espanaense	MGFT	3.72002635266668e-6	2.34804534483205e-6	1.5843077140117
GCF_000328705.1	s__Actinosynnema espanaense	MGKN	3.72002635266668e-7	4.53874855576136e-7	0.819614990115411
GCF_000328705.1	s__Actinosynnema espanaense	MGVR	7.81205534060003e-6	1.10493542107002e-5	0.707014653674042
GCF_000328705.1	s__Actinosynnema espanaense	MHKE	0	3.43233015376156e-7	0
GCF_000328705.1	s__Actinosynnema espanaense	MIGK	3.34802371740001e-6	7.18599182581595e-7	4.65909758674107
GCF_000328705.1	s__Actinosynnema espanaense	MIKT	1.1160079058e-6	4.71681914725232e-7	2.36601801120594
GCF_000328705.1	s__Actinosynnema espanaense	MINQ	3.72002635266668e-7	1.90650316178504e-7	1.95123009876557
GCF_000328705.1	s__Actinosynnema espanaense	MKNV	7.44005270533336e-7	4.77670337833751e-7	1.5575705912731
GCF_000328705.1	s__Actinosynnema espanaense	MLAF	2.60401844686668e-6	5.93288580478051e-6	0.438912619010541
GCF_000328705.1	s__Actinosynnema espanaense	MLDH	4.46403162320002e-6	2.29524471628587e-6	1.94490443285875
GCF_000328705.1	s__Actinosynnema espanaense	MLYT	7.44005270533336e-7	1.78943191211312e-6	0.415777356767237
GCF_000328705.1	s__Actinosynnema espanaense	MMHF	0	1.42093497096991e-7	0
GCF_000328705.1	s__Actinosynnema espanaense	MNPR	1.1160079058e-6	1.31524948564826e-6	0.848514230933113
GCF_000328705.1	s__Actinosynnema espanaense	MNSY	0	2.39139492932634e-7	0
GCF_000328705.1	s__Actinosynnema espanaense	MPAA	1.07880764227334e-5	1.62055419004992e-5	0.665702911323257
GCF_000328705.1	s__Actinosynnema espanaense	MPRP	3.72002635266668e-6	4.47585480565728e-6	0.831132043864501
GCF_000328705.1	s__Actinosynnema espanaense	MQRV	2.97602108213335e-6	3.07623343198563e-6	0.967423684818482
GCF_000328705.1	s__Actinosynnema espanaense	MSLQ	3.72002635266668e-6	1.94736491585929e-6	1.91028724116927
GCF_000328705.1	s__Actinosynnema espanaense	MTSI	4.46403162320002e-6	1.22221687906064e-6	3.65240547703034
GCF_000328705.1	s__Actinosynnema espanaense	MVAT	1.22760869638001e-5	1.17966344759812e-5	1.04064315875813
GCF_000328705.1	s__Actinosynnema espanaense	MVIV	1.48801054106667e-6	3.95313517597698e-6	0.376412764761813
GCF_000328705.1	s__Actinosynnema espanaense	MYKR	3.72002635266668e-7	4.29823570528449e-7	0.865477513969995
GCF_000328705.1	s__Actinosynnema espanaense	NAIN	1.86001317633334e-6	1.20703726201693e-6	1.54097411477199
GCF_000328705.1	s__Actinosynnema espanaense	NAKK	1.86001317633334e-6	8.39524246138446e-7	2.2155562330556
GCF_000328705.1	s__Actinosynnema espanaense	NDHF	1.1160079058e-6	7.42689861963443e-7	1.50265671171224
GCF_000328705.1	s__Actinosynnema espanaense	NDKQ	7.44005270533336e-7	5.44603888964696e-7	1.36614020870785
GCF_000328705.1	s__Actinosynnema espanaense	NDYA	3.72002635266668e-6	2.87130674120689e-6	1.29558653531495
GCF_000328705.1	s__Actinosynnema espanaense	NFFG	1.1160079058e-6	1.3208394124086e-6	0.844923232389713
GCF_000328705.1	s__Actinosynnema espanaense	NGDK	2.60401844686668e-6	1.95613285101437e-6	1.331207359212
GCF_000328705.1	s__Actinosynnema espanaense	NHNG	1.1160079058e-6	6.86406467367441e-7	1.62587032444523
GCF_000328705.1	s__Actinosynnema espanaense	NISH	7.44005270533336e-7	5.66970375660368e-7	1.31224716929305
GCF_000328705.1	s__Actinosynnema espanaense	NKNT	3.72002635266668e-7	3.61301445849696e-7	1.02961845168321
GCF_000328705.1	s__Actinosynnema espanaense	NLKP	2.60401844686668e-6	2.13748260474117e-6	1.21826415854364
GCF_000328705.1	s__Actinosynnema espanaense	NMDA	1.48801054106667e-6	2.23403599038075e-6	0.666063817894478
GCF_000328705.1	s__Actinosynnema espanaense	NMEQ	0	3.62690633648134e-7	0
GCF_000328705.1	s__Actinosynnema espanaense	NMKS	3.72002635266668e-7	2.36790638878913e-7	1.57101917976115
GCF_000328705.1	s__Actinosynnema espanaense	NNFV	7.44005270533336e-7	8.76001734104416e-7	0.849319403795443
GCF_000328705.1	s__Actinosynnema espanaense	NNIG	7.44005270533336e-7	8.30474320656821e-7	0.895879923108163
GCF_000328705.1	s__Actinosynnema espanaense	NNMA	1.1160079058e-6	6.28635658707351e-7	1.77528571652271
GCF_000328705.1	s__Actinosynnema espanaense	NPVE	5.95204216426669e-6	5.6582875910541e-6	1.05191580818144
GCF_000328705.1	s__Actinosynnema espanaense	NRQN	0	6.80136340534643e-7	0
GCF_000328705.1	s__Actinosynnema espanaense	NSFY	7.44005270533336e-7	4.60213736179555e-7	1.61665159477782
GCF_000328705.1	s__Actinosynnema espanaense	NSIH	3.72002635266668e-7	5.66970375660368e-7	0.656123584646527
GCF_000328705.1	s__Actinosynnema espanaense	NSIP	1.1160079058e-6	1.47442424193222e-6	0.756910985360281
GCF_000328705.1	s__Actinosynnema espanaense	NSPV	7.0680500700667e-6	5.10818061712584e-6	1.38367270068136
GCF_000328705.1	s__Actinosynnema espanaense	NYLG	8.55606061113337e-6	3.30615904700187e-6	2.58791561128684
GCF_000328705.1	s__Actinosynnema espanaense	NYLL	5.58003952900002e-6	3.77269145428469e-6	1.47906066441312
GCF_000328705.1	s__Actinosynnema espanaense	PAKS	1.04160737874667e-5	7.40287037518653e-6	1.40703176735068
GCF_000328705.1	s__Actinosynnema espanaense	PARE	2.38081686570668e-5	3.63936247314806e-5	0.654185144588597
GCF_000328705.1	s__Actinosynnema espanaense	PDAE	3.60842556208668e-5	2.77701668975981e-5	1.29938922419612
GCF_000328705.1	s__Actinosynnema espanaense	PEMS	1.1160079058e-6	2.31286456972369e-6	0.4825219428794
GCF_000328705.1	s__Actinosynnema espanaense	PFHN	7.44005270533336e-7	7.11187626107826e-7	1.04614484732407
GCF_000328705.1	s__Actinosynnema espanaense	PFQN	0	7.88611411067282e-7	0
GCF_000328705.1	s__Actinosynnema espanaense	PGEI	1.04160737874667e-5	8.51223221475855e-6	1.22365949667201
GCF_000328705.1	s__Actinosynnema espanaense	PGKK	2.60401844686668e-6	1.96565195837536e-6	1.32476069111387
GCF_000328705.1	s__Actinosynnema espanaense	PGPA	5.43123847489336e-5	4.60159092508575e-5	1.18029580710549
GCF_000328705.1	s__Actinosynnema espanaense	PKII	1.86001317633334e-6	9.0089464530013e-7	2.06462896192893
GCF_000328705.1	s__Actinosynnema espanaense	PKQF	7.44005270533336e-7	8.27550751881125e-7	0.899044884971853
GCF_000328705.1	s__Actinosynnema espanaense	PKVE	4.46403162320002e-6	5.93767739677934e-6	0.751814442735026
GCF_000328705.1	s__Actinosynnema espanaense	PLDH	1.00440711522e-5	9.47257200741576e-6	1.06033199265594
GCF_000328705.1	s__Actinosynnema espanaense	PLDQ	7.0680500700667e-6	1.05038081414426e-5	0.672903576958899
GCF_000328705.1	s__Actinosynnema espanaense	PLGE	3.23642292682001e-5	3.19758900042335e-5	1.01214475230917
GCF_000328705.1	s__Actinosynnema espanaense	PMMR	3.72002635266668e-7	1.08451876486186e-6	0.343011709266323
GCF_000328705.1	s__Actinosynnema espanaense	PMMT	1.1160079058e-6	7.96643154001625e-7	1.40088808922059
GCF_000328705.1	s__Actinosynnema espanaense	PMPF	1.48801054106667e-6	1.52501886896273e-6	0.975732544266008
GCF_000328705.1	s__Actinosynnema espanaense	PPKH	1.86001317633334e-6	1.60046587430202e-6	1.16216984454262
GCF_000328705.1	s__Actinosynnema espanaense	PRKH	1.86001317633334e-6	2.19036527130185e-6	0.849179449977235
GCF_000328705.1	s__Actinosynnema espanaense	PSEQ	4.09202898793335e-6	4.07010761450335e-6	1.00538594442857
GCF_000328705.1	s__Actinosynnema espanaense	PSTD	5.58003952900002e-6	1.1322120013551e-5	0.492844054145468
GCF_000328705.1	s__Actinosynnema espanaense	PVLF	1.48801054106667e-5	1.77297490580159e-5	0.839273323157342
GCF_000328705.1	s__Actinosynnema espanaense	PVRT	3.23642292682001e-5	2.99321781236646e-5	1.08125206039091
GCF_000328705.1	s__Actinosynnema espanaense	PVYV	8.92806324640004e-6	1.09206463782454e-5	0.817539817440226
GCF_000328705.1	s__Actinosynnema espanaense	PYYI	0	6.09015772963697e-7	0
GCF_000328705.1	s__Actinosynnema espanaense	QAGH	7.44005270533336e-6	7.54505973517441e-6	0.986082677470199
GCF_000328705.1	s__Actinosynnema espanaense	QDQI	1.48801054106667e-6	1.19229678201783e-6	1.24802026098601
GCF_000328705.1	s__Actinosynnema espanaense	QEPI	2.23201581160001e-6	2.36987726346099e-6	0.94182759842185
GCF_000328705.1	s__Actinosynnema espanaense	QFMH	3.72002635266668e-7	2.500517462529e-7	1.48770260892491
GCF_000328705.1	s__Actinosynnema espanaense	QFNK	1.1160079058e-6	2.43179403269236e-7	4.58923696166988
GCF_000328705.1	s__Actinosynnema espanaense	QGHS	1.86001317633334e-6	2.70829905899316e-6	0.686782787209925
GCF_000328705.1	s__Actinosynnema espanaense	QHKQ	0	2.90991268805977e-7	0
GCF_000328705.1	s__Actinosynnema espanaense	QHLS	2.23201581160001e-6	3.09046738836608e-6	0.722225971386182
GCF_000328705.1	s__Actinosynnema espanaense	QIMM	0	1.57205038039247e-7	0
GCF_000328705.1	s__Actinosynnema espanaense	QIRQ	2.97602108213335e-6	1.56254018253891e-6	1.9046045121846
GCF_000328705.1	s__Actinosynnema espanaense	QIRY	1.48801054106667e-6	1.14120832436749e-6	1.30389036716096
GCF_000328705.1	s__Actinosynnema espanaense	QKMQ	3.72002635266668e-7	1.83359381117344e-7	2.02881703133912
GCF_000328705.1	s__Actinosynnema espanaense	QLMR	5.20803689373336e-6	3.33545191594719e-6	1.56141866978598
GCF_000328705.1	s__Actinosynnema espanaense	QLQF	0	1.99990607917686e-6	0
GCF_000328705.1	s__Actinosynnema espanaense	QMAE	2.60401844686668e-6	2.74747049247823e-6	0.947787593714188
GCF_000328705.1	s__Actinosynnema espanaense	QMEF	3.72002635266668e-7	5.75537390591013e-7	0.646357024492645
GCF_000328705.1	s__Actinosynnema espanaense	QMIK	0	2.00064075013029e-7	0
GCF_000328705.1	s__Actinosynnema espanaense	QMKH	0	1.65357641483986e-7	0
GCF_000328705.1	s__Actinosynnema espanaense	QNFM	0	1.91083918183772e-7	0
GCF_000328705.1	s__Actinosynnema espanaense	QNYP	3.72002635266668e-7	5.2667682540645e-7	0.706320493558045
GCF_000328705.1	s__Actinosynnema espanaense	QPEP	9.30006588166671e-6	5.09381430159794e-6	1.82575675731824
GCF_000328705.1	s__Actinosynnema espanaense	QPHL	4.46403162320002e-6	3.8677765976962e-6	1.15415963420922
GCF_000328705.1	s__Actinosynnema espanaense	QPTG	1.15320816932667e-5	8.86120562504667e-6	1.30141226614476
GCF_000328705.1	s__Actinosynnema espanaense	QQAN	1.1160079058e-6	1.60523758687819e-6	0.695229114320939
GCF_000328705.1	s__Actinosynnema espanaense	QQMS	2.23201581160001e-6	4.75118768686052e-7	4.69780601968784
GCF_000328705.1	s__Actinosynnema espanaense	QQSR	4.83603425846669e-6	2.68355952140377e-6	1.80209688657733
GCF_000328705.1	s__Actinosynnema espanaense	QRTK	1.48801054106667e-6	2.44169995036684e-6	0.609415805100506
GCF_000328705.1	s__Actinosynnema espanaense	QRVS	1.1160079058e-5	1.01442744525617e-5	1.10013575738597
GCF_000328705.1	s__Actinosynnema espanaense	QTDH	2.60401844686668e-6	2.32337678105842e-6	1.12079042370407
GCF_000328705.1	s__Actinosynnema espanaense	QVVL	3.45962450798001e-5	2.6132233651674e-5	1.32389161756879
GCF_000328705.1	s__Actinosynnema espanaense	QYPD	4.83603425846669e-6	1.87169621538322e-6	2.58377092325131
GCF_000328705.1	s__Actinosynnema espanaense	RAFY	6.32404479953336e-6	5.97122748184775e-6	1.05908622954965
GCF_000328705.1	s__Actinosynnema espanaense	RAGP	1.89721343986001e-5	6.29764440272192e-5	0.301257631986971
GCF_000328705.1	s__Actinosynnema espanaense	RAPP	5.20803689373336e-6	4.1119114756322e-5	0.126657320435932
GCF_000328705.1	s__Actinosynnema espanaense	RDMI	3.72002635266668e-7	2.17461329883058e-6	0.171066108841841
GCF_000328705.1	s__Actinosynnema espanaense	RDVF	1.00440711522e-5	1.44988679575698e-5	0.692748646418018
GCF_000328705.1	s__Actinosynnema espanaense	RDYR	1.07880764227334e-5	8.22164736574252e-6	1.31215508800396
GCF_000328705.1	s__Actinosynnema espanaense	RGDR	4.09202898793335e-5	4.04336285955039e-5	1.01203605268026
GCF_000328705.1	s__Actinosynnema espanaense	RGID	1.22760869638001e-5	1.37453352528643e-5	0.893109315848945
GCF_000328705.1	s__Actinosynnema espanaense	RGPP	2.60401844686668e-6	2.8291064383717e-5	0.092043848599964
GCF_000328705.1	s__Actinosynnema espanaense	RHEK	1.48801054106667e-6	1.93864416053293e-6	0.767552174535022
GCF_000328705.1	s__Actinosynnema espanaense	RHQG	4.09202898793335e-6	4.63878198262119e-6	0.88213436269775
GCF_000328705.1	s__Actinosynnema espanaense	RKDV	7.44005270533336e-6	9.58800986427293e-6	0.775974661129278
GCF_000328705.1	s__Actinosynnema espanaense	RKII	2.60401844686668e-6	1.23294621638076e-6	2.11202922906939
GCF_000328705.1	s__Actinosynnema espanaense	RMDM	0	1.13255779797538e-6	0
GCF_000328705.1	s__Actinosynnema espanaense	RMPS	3.34802371740001e-6	3.57633978140945e-6	0.936159291911729
GCF_000328705.1	s__Actinosynnema espanaense	RNHA	2.60401844686668e-6	4.64637022685842e-6	0.560441445628698
GCF_000328705.1	s__Actinosynnema espanaense	RNIG	4.83603425846669e-6	3.86780155648481e-6	1.25033153532878
GCF_000328705.1	s__Actinosynnema espanaense	RNVA	1.33920948696001e-5	1.94761197017493e-5	0.687616171736572
GCF_000328705.1	s__Actinosynnema espanaense	RPQS	5.58003952900002e-6	6.2935322573188e-6	0.886630798231144
GCF_000328705.1	s__Actinosynnema espanaense	RQIE	2.97602108213335e-6	3.24336615886709e-6	0.917571725288295
GCF_000328705.1	s__Actinosynnema espanaense	RSQN	1.48801054106667e-6	1.84938194462582e-6	0.804598825781085
GCF_000328705.1	s__Actinosynnema espanaense	RTFG	1.19040843285334e-5	1.32621985429826e-5	0.897595092544604
GCF_000328705.1	s__Actinosynnema espanaense	RTIN	2.23201581160001e-6	2.53878947842086e-6	0.879165378055817
GCF_000328705.1	s__Actinosynnema espanaense	RTNR	6.32404479953336e-6	7.46816785216286e-6	0.846800035125328
GCF_000328705.1	s__Actinosynnema espanaense	RVIA	3.42242424445335e-5	3.08356445077197e-5	1.10989223643324
GCF_000328705.1	s__Actinosynnema espanaense	RVLT	4.98483531257335e-5	5.23118700533697e-5	0.952907114100053
GCF_000328705.1	s__Actinosynnema espanaense	RYMS	3.72002635266668e-7	1.11375400777027e-6	0.334007898217502
GCF_000328705.1	s__Actinosynnema espanaense	RYVK	2.60401844686668e-6	2.85927333752187e-6	0.910727356036404
GCF_000328705.1	s__Actinosynnema espanaense	SEVF	5.20803689373336e-6	7.17439038181196e-6	0.725920477778353
GCF_000328705.1	s__Actinosynnema espanaense	SFVY	3.72002635266668e-6	2.52437548674608e-6	1.47364224228852
GCF_000328705.1	s__Actinosynnema espanaense	SGFQ	1.86001317633334e-6	3.28418844045285e-6	0.566353974523114
GCF_000328705.1	s__Actinosynnema espanaense	SGGK	1.37640975048667e-5	7.80081635473782e-6	1.76444321708806
GCF_000328705.1	s__Actinosynnema espanaense	SGMP	7.0680500700667e-6	4.00223905127399e-6	1.76602396296563
GCF_000328705.1	s__Actinosynnema espanaense	SGRN	4.09202898793335e-6	6.64269361504673e-6	0.616019528382925
GCF_000328705.1	s__Actinosynnema espanaense	SHRQ	1.48801054106667e-6	2.42009473710668e-6	0.61485631874298
GCF_000328705.1	s__Actinosynnema espanaense	SKGK	2.60401844686668e-6	1.5706137934273e-6	1.65796229331741
GCF_000328705.1	s__Actinosynnema espanaense	SLAK	1.45081027754001e-5	1.29378487422046e-5	1.12136902080739
GCF_000328705.1	s__Actinosynnema espanaense	SLEN	2.23201581160001e-6	4.90211164106582e-6	0.455317213280504
GCF_000328705.1	s__Actinosynnema espanaense	SLKI	2.97602108213335e-6	2.70405778394569e-6	1.10057599353177
GCF_000328705.1	s__Actinosynnema espanaense	SNLH	7.44005270533336e-7	2.12980354745751e-6	0.349330468259152
GCF_000328705.1	s__Actinosynnema espanaense	SNSE	1.86001317633334e-6	2.24121776864423e-6	0.829911846298859
GCF_000328705.1	s__Actinosynnema espanaense	SPPQ	5.58003952900002e-6	4.59858624432584e-6	1.21342500336602
GCF_000328705.1	s__Actinosynnema espanaense	SRAR	3.98042819735335e-5	4.49652142082362e-5	0.885223893056482
GCF_000328705.1	s__Actinosynnema espanaense	SRLG	3.53402503503335e-5	3.95069948142773e-5	0.894531475159481
GCF_000328705.1	s__Actinosynnema espanaense	STET	5.95204216426669e-6	9.6467914701677e-6	0.616997079565069
GCF_000328705.1	s__Actinosynnema espanaense	STFM	7.44005270533336e-7	1.22499660531684e-6	0.607352924329862
GCF_000328705.1	s__Actinosynnema espanaense	SVAL	4.61283267730669e-5	6.76277387012409e-5	0.682091811125727
GCF_000328705.1	s__Actinosynnema espanaense	SYEA	2.97602108213335e-6	6.61711185538099e-6	0.449746225721312
GCF_000328705.1	s__Actinosynnema espanaense	SYIL	3.72002635266668e-7	2.7308807914657e-6	0.136220752084535
GCF_000328705.1	s__Actinosynnema espanaense	TAAS	4.57563241378002e-5	5.3723233614407e-5	0.851704580297819
GCF_000328705.1	s__Actinosynnema espanaense	TDKL	4.83603425846669e-6	7.63643441627733e-6	0.633284330728816
GCF_000328705.1	s__Actinosynnema espanaense	TDTH	2.60401844686668e-6	5.47771911896934e-6	0.475383711780504
GCF_000328705.1	s__Actinosynnema espanaense	TEAP	1.56241106812001e-5	2.67332691060732e-5	0.584444447074773
GCF_000328705.1	s__Actinosynnema espanaense	TENE	1.86001317633334e-6	3.12346705731964e-6	0.595496332184622
GCF_000328705.1	s__Actinosynnema espanaense	TETF	3.34802371740001e-6	5.62975455448848e-6	0.594701542490997
GCF_000328705.1	s__Actinosynnema espanaense	TEVL	3.19922266329335e-5	3.38307538482113e-5	0.945655150827358
GCF_000328705.1	s__Actinosynnema espanaense	TFKG	4.09202898793335e-6	2.98819634447844e-6	1.36939762860448
GCF_000328705.1	s__Actinosynnema espanaense	TGEQ	1.22760869638001e-5	7.84285834210112e-6	1.56525675057791
GCF_000328705.1	s__Actinosynnema espanaense	THIA	3.34802371740001e-6	5.40369918420623e-6	0.619579958704126
GCF_000328705.1	s__Actinosynnema espanaense	THKQ	7.44005270533336e-7	6.86056798702063e-7	1.08446599748141
GCF_000328705.1	s__Actinosynnema espanaense	THYD	1.86001317633334e-6	1.69688879224711e-6	1.09613145235653
GCF_000328705.1	s__Actinosynnema espanaense	TIAM	4.09202898793335e-6	3.40497823947081e-6	1.20177830815427
GCF_000328705.1	s__Actinosynnema espanaense	TIPN	2.23201581160001e-6	1.85505402933759e-6	1.20320798009157
GCF_000328705.1	s__Actinosynnema espanaense	TISK	1.48801054106667e-6	1.55543163517147e-6	0.956654415031644
GCF_000328705.1	s__Actinosynnema espanaense	TKRG	6.69604743480003e-6	8.77020818619669e-6	0.763499257103024
GCF_000328705.1	s__Actinosynnema espanaense	TLGY	9.67206851693337e-6	1.13106737447967e-5	0.855127531318179
GCF_000328705.1	s__Actinosynnema espanaense	TLSD	2.15761528454668e-5	1.97874430798364e-5	1.09039620523043
GCF_000328705.1	s__Actinosynnema espanaense	TMLE	2.97602108213335e-6	5.08564718940446e-6	0.585180405029599
GCF_000328705.1	s__Actinosynnema espanaense	TNIT	1.1160079058e-6	1.8648909755775e-6	0.598430643085939
GCF_000328705.1	s__Actinosynnema espanaense	TPFG	8.1840579758667e-6	9.69048243430472e-6	0.844545979144938
GCF_000328705.1	s__Actinosynnema espanaense	TPGL	3.27362319034668e-5	3.63193417809038e-5	0.901344305768203
GCF_000328705.1	s__Actinosynnema espanaense	TPVT	2.67841897392001e-5	2.19869545453295e-5	1.21818552378322
GCF_000328705.1	s__Actinosynnema espanaense	TQYA	5.20803689373336e-6	4.01086264922574e-6	1.29848298214319
GCF_000328705.1	s__Actinosynnema espanaense	TQYY	3.72002635266668e-7	5.61124780780545e-7	0.662958842682369
GCF_000328705.1	s__Actinosynnema espanaense	TRDS	9.67206851693337e-6	1.54952247801029e-5	0.624196722163919
GCF_000328705.1	s__Actinosynnema espanaense	TRNF	1.86001317633334e-6	2.54456352711306e-6	0.730975334871526
GCF_000328705.1	s__Actinosynnema espanaense	TSAK	1.15320816932667e-5	7.44212617946502e-6	1.54956814963539
GCF_000328705.1	s__Actinosynnema espanaense	TTDN	3.72002635266668e-6	4.18594969900427e-6	0.888693515249736
GCF_000328705.1	s__Actinosynnema espanaense	TTGR	3.75722661619335e-5	2.85919025813071e-5	1.31408765314196
GCF_000328705.1	s__Actinosynnema espanaense	TYEG	8.1840579758667e-6	5.72806723747597e-6	1.42876429981868
GCF_000328705.1	s__Actinosynnema espanaense	TYMP	0	1.02388988730273e-6	0
GCF_000328705.1	s__Actinosynnema espanaense	TYRY	2.60401844686668e-6	1.80099623726038e-6	1.44587667258419
GCF_000328705.1	s__Actinosynnema espanaense	TYSQ	1.86001317633334e-6	1.43969907726619e-6	1.29194580013573
GCF_000328705.1	s__Actinosynnema espanaense	TYVG	6.32404479953336e-6	1.04316517188182e-5	0.606236190585726
GCF_000328705.1	s__Actinosynnema espanaense	VADV	8.48166008408004e-5	8.15173380840142e-5	1.04047314147312
GCF_000328705.1	s__Actinosynnema espanaense	VDPQ	9.67206851693337e-6	9.68749260433951e-6	0.998407834923226
GCF_000328705.1	s__Actinosynnema espanaense	VEDH	3.72002635266668e-6	7.73239577969637e-6	0.481096216315606
GCF_000328705.1	s__Actinosynnema espanaense	VGHK	3.72002635266668e-6	3.95100268331965e-6	0.941539819340518
GCF_000328705.1	s__Actinosynnema espanaense	VGLY	1.15320816932667e-5	1.81350233541901e-5	0.635901121715523
GCF_000328705.1	s__Actinosynnema espanaense	VHSE	5.58003952900002e-6	5.91634587119845e-6	0.943156409459493
GCF_000328705.1	s__Actinosynnema espanaense	VHSG	1.41361001401334e-5	1.02377937716357e-5	1.38077602024942
GCF_000328705.1	s__Actinosynnema espanaense	VHSV	6.32404479953336e-6	1.07745347632486e-5	0.586943653576987
GCF_000328705.1	s__Actinosynnema espanaense	VIAR	2.90162055508001e-5	3.08356445077197e-5	0.94099559175862
GCF_000328705.1	s__Actinosynnema espanaense	VIMP	1.86001317633334e-6	2.45253456655741e-6	0.758404469276949
GCF_000328705.1	s__Actinosynnema espanaense	VKRF	7.44005270533336e-6	4.28128877626247e-6	1.73780678999852
GCF_000328705.1	s__Actinosynnema espanaense	VLHS	1.59961133164667e-5	1.16824497926089e-5	1.36924306121024
GCF_000328705.1	s__Actinosynnema espanaense	VPHG	1.19040843285334e-5	1.28127866066587e-5	0.929078481830558
GCF_000328705.1	s__Actinosynnema espanaense	VSKI	2.60401844686668e-6	2.49390882153746e-6	1.04415142381241
GCF_000328705.1	s__Actinosynnema espanaense	VSVV	3.94322793382668e-5	4.51634541661507e-5	0.873101494699684
GCF_000328705.1	s__Actinosynnema espanaense	VTHQ	2.60401844686668e-6	3.58610390655464e-6	0.726141382046148
GCF_000328705.1	s__Actinosynnema espanaense	VTMD	3.72002635266668e-6	5.53417106365599e-6	0.672192151250408
GCF_000328705.1	s__Actinosynnema espanaense	VTQD	9.67206851693337e-6	9.73886326117282e-6	0.993141422931181
GCF_000328705.1	s__Actinosynnema espanaense	VVMG	1.04160737874667e-5	1.30134754591186e-5	0.80040676452562
GCF_000328705.1	s__Actinosynnema espanaense	VYFI	1.48801054106667e-6	1.46985304495636e-6	1.0123532731198
GCF_000328705.1	s__Actinosynnema espanaense	VYGA	1.56241106812001e-5	2.30985672316023e-5	0.67641038184498
GCF_000328705.1	s__Actinosynnema espanaense	VYVD	1.48801054106667e-5	1.14043791729034e-5	1.30477119228214
GCF_000328705.1	s__Actinosynnema espanaense	YAVV	2.34361660218001e-5	2.4309565241259e-5	0.964071787759636
GCF_000328705.1	s__Actinosynnema espanaense	YDKG	3.72002635266668e-6	2.07308305602617e-6	1.79444154051284
GCF_000328705.1	s__Actinosynnema espanaense	YDYV	2.97602108213335e-6	2.20341157495767e-6	1.35064239289499
GCF_000328705.1	s__Actinosynnema espanaense	YEYR	2.60401844686668e-6	1.58561402153372e-6	1.6422776359835
GCF_000328705.1	s__Actinosynnema espanaense	YFLI	1.1160079058e-6	1.59371005593551e-6	0.700257805140664
GCF_000328705.1	s__Actinosynnema espanaense	YFSK	7.44005270533336e-7	4.82937753697961e-7	1.54058212437591
GCF_000328705.1	s__Actinosynnema espanaense	YFYI	0	2.8398663036728e-7	0
GCF_000328705.1	s__Actinosynnema espanaense	YGQR	4.46403162320002e-6	3.75678692020138e-6	1.18825786982902
GCF_000328705.1	s__Actinosynnema espanaense	YGYV	2.60401844686668e-6	3.231518904463e-6	0.805818726070365
GCF_000328705.1	s__Actinosynnema espanaense	YHMR	0	5.35999519973099e-7	0
GCF_000328705.1	s__Actinosynnema espanaense	YILK	1.1160079058e-6	1.05391040057874e-6	1.0589210479251
GCF_000328705.1	s__Actinosynnema espanaense	YIMY	0	1.47567126851647e-7	0
GCF_000328705.1	s__Actinosynnema espanaense	YIQA	3.72002635266668e-7	1.85619522751651e-6	0.200411373627109
GCF_000328705.1	s__Actinosynnema espanaense	YKAT	1.48801054106667e-6	2.90057935504348e-6	0.513004596298786
GCF_000328705.1	s__Actinosynnema espanaense	YKDE	1.1160079058e-6	1.19801948083316e-6	0.931544038853091
GCF_000328705.1	s__Actinosynnema espanaense	YKPT	1.1160079058e-6	1.30303446869988e-6	0.856468445469072
GCF_000328705.1	s__Actinosynnema espanaense	YLDE	1.48801054106667e-5	6.78987959760991e-6	2.19151241148733
GCF_000328705.1	s__Actinosynnema espanaense	YLNL	3.34802371740001e-6	3.77269145428469e-6	0.887436398647874
GCF_000328705.1	s__Actinosynnema espanaense	YMQF	0	2.02508143994643e-7	0
GCF_000328705.1	s__Actinosynnema espanaense	YMRT	3.72002635266668e-7	1.40127502047685e-6	0.265474392842654
GCF_000328705.1	s__Actinosynnema espanaense	YMSV	0	1.3117337150417e-6	0
GCF_000328705.1	s__Actinosynnema espanaense	YQVD	2.60401844686668e-6	3.01690677418683e-6	0.863141834261206
GCF_000328705.1	s__Actinosynnema espanaense	YRID	7.0680500700667e-6	2.79493340811678e-6	2.52887959675187
GCF_000328705.1	s__Actinosynnema espanaense	YRKH	1.48801054106667e-6	6.82129844617792e-7	2.18141832205044
GCF_000328705.1	s__Actinosynnema espanaense	YRYE	2.60401844686668e-6	1.58561402153372e-6	1.6422776359835
GCF_000328705.1	s__Actinosynnema espanaense	YSAP	6.69604743480003e-6	7.47630343897763e-6	0.895636124115864
GCF_000328705.1	s__Actinosynnema espanaense	YSDT	3.34802371740001e-6	3.52596713743424e-6	0.949533443421792
GCF_000328705.1	s__Actinosynnema espanaense	YSLR	5.95204216426669e-6	8.03322855568112e-6	0.740927775552632
GCF_000328705.1	s__Actinosynnema espanaense	YTFL	3.72002635266668e-6	3.44368525588742e-6	1.08024574728681
GCF_000328705.1	s__Actinosynnema espanaense	YYLA	3.72002635266668e-6	5.09256483261446e-6	0.730481883871641
GCF_000328705.1	s__Actinosynnema espanaense	YYMH	0	1.21967684878794e-7	0
GCF_003725775.1	s__Marmoricola solisilvae	AAAS	1.186558328241e-4	1.1442350085645e-4	1.03698831040799
GCF_003725775.1	s__Marmoricola solisilvae	AAYF	1.18655832824102e-5	1.00471100520937e-5	1.18099465626312
GCF_003725775.1	s__Marmoricola solisilvae	ADMN	8.475416630293e-7	3.43427003022819e-6	0.246789464884619
GCF_003725775.1	s__Marmoricola solisilvae	ADRI	4.15295414884357e-5	2.10851426825902e-5	1.96961159398396
GCF_003725775.1	s__Marmoricola solisilvae	AEMN	2.5426249890879e-6	3.08892184183622e-6	0.823143193411598
GCF_003725775.1	s__Marmoricola solisilvae	AGHI	6.7803333042344e-6	9.98982846015042e-6	0.678723696936465
GCF_003725775.1	s__Marmoricola solisilvae	AGRN	9.3229582933223008e-06	1.78344901945725e-5	0.522748796943997
GCF_003725775.1	s__Marmoricola solisilvae	AHGT	9.3229582933223008e-06	1.57891230425013e-5	0.590467137929491
GCF_003725775.1	s__Marmoricola solisilvae	AIDH	6.7803333042344e-6	6.74876984066475e-6	1.00467692102633
GCF_003725775.1	s__Marmoricola solisilvae	AIHE	5.9327916412051e-6	6.07011748722908e-6	0.977376740019794
GCF_003725775.1	s__Marmoricola solisilvae	AIMV	6.7803333042344e-6	8.73193147635621e-6	0.776498684465605
GCF_003725775.1	s__Marmoricola solisilvae	AKGP	5.0852499781758e-6	1.6676272513917e-5	0.304939246701081
GCF_003725775.1	s__Marmoricola solisilvae	AKTM	4.2377083151465e-6	4.08570396542363e-6	1.03720395579544
GCF_003725775.1	s__Marmoricola solisilvae	ALHV	1.8645916586644602e-05	2.41489806054406e-5	0.772120235271703
GCF_003725775.1	s__Marmoricola solisilvae	AMNV	3.3901666521172e-6	4.98954634093633e-6	0.67945388627877
GCF_003725775.1	s__Marmoricola solisilvae	AMSK	4.2377083151465e-6	3.63583509406256e-6	1.16553919677678
GCF_003725775.1	s__Marmoricola solisilvae	APEP	3.3901666521172e-5	2.05764937793133e-5	1.64759199914105
GCF_003725775.1	s__Marmoricola solisilvae	AQTE	8.475416630293e-6	1.28618745468091e-5	0.658956561848573
GCF_003725775.1	s__Marmoricola solisilvae	ARRH	1.44082082714981e-5	1.18188507794025e-5	1.21908707880535
GCF_003725775.1	s__Marmoricola solisilvae	AYDA	2.79688748799669e-5	2.04953716066405e-5	1.36464346276625
GCF_003725775.1	s__Marmoricola solisilvae	AYDD	1.18655832824102e-5	1.0078475748859e-5	1.17731922743909
GCF_003725775.1	s__Marmoricola solisilvae	AYFK	5.0852499781758e-6	2.12502203109366e-6	2.39303400330331
GCF_003725775.1	s__Marmoricola solisilvae	AYGK	5.9327916412051e-6	6.41669634997589e-6	0.924586628012621
GCF_003725775.1	s__Marmoricola solisilvae	AYKT	8.475416630293e-7	4.49436493398917e-6	0.188578737035719
GCF_003725775.1	s__Marmoricola solisilvae	DAET	2.45787082278497e-5	2.79658836121599e-5	0.878881875098795
GCF_003725775.1	s__Marmoricola solisilvae	DAKH	8.475416630293e-7	4.42504362098058e-6	0.191532950999811
GCF_003725775.1	s__Marmoricola solisilvae	DALM	1.10180416193809e-5	1.48023702571278e-5	0.744343063170939
GCF_003725775.1	s__Marmoricola solisilvae	DDKT	3.3901666521172e-6	6.57625043867683e-6	0.515516658577759
GCF_003725775.1	s__Marmoricola solisilvae	DDRY	8.475416630293e-6	5.31195478363492e-6	1.59553629040746
GCF_003725775.1	s__Marmoricola solisilvae	DDSA	1.44082082714981e-5	2.76689926094687e-5	0.520734833929855
GCF_003725775.1	s__Marmoricola solisilvae	DEPF	1.18655832824102e-5	5.67909652976042e-6	2.08934347571493
GCF_003725775.1	s__Marmoricola solisilvae	DERG	2.62737915539083e-5	2.10441415850613e-5	1.24850859075
GCF_003725775.1	s__Marmoricola solisilvae	DETH	2.5426249890879e-6	4.71776314497927e-6	0.538947147398404
GCF_003725775.1	s__Marmoricola solisilvae	DFIL	2.5426249890879e-6	7.66158022883547e-6	0.331866914284649
GCF_003725775.1	s__Marmoricola solisilvae	DGSP	3.13590415320841e-5	1.75906692213345e-5	1.78270884055116
GCF_003725775.1	s__Marmoricola solisilvae	DHVH	7.6278749672637e-6	2.52155557744329e-6	3.0250671591375
GCF_003725775.1	s__Marmoricola solisilvae	DHYY	1.6950833260586e-6	5.71388493447208e-7	2.96660388771937
GCF_003725775.1	s__Marmoricola solisilvae	DIFL	3.3901666521172e-6	7.66158022883547e-6	0.442489219046198
GCF_003725775.1	s__Marmoricola solisilvae	DMVG	5.0852499781758e-6	9.68930239559752e-6	0.52483138316401
GCF_003725775.1	s__Marmoricola solisilvae	DNPI	1.6950833260586e-6	3.16703389335005e-6	0.535227403034062
GCF_003725775.1	s__Marmoricola solisilvae	DPPR	1.10180416193809e-5	1.20575315787495e-5	0.9137891572102
GCF_003725775.1	s__Marmoricola solisilvae	DQKP	2.5426249890879e-6	2.54788810559041e-6	0.997934321962193
GCF_003725775.1	s__Marmoricola solisilvae	DQLI	1.27131249454395e-5	7.18801069574976e-6	1.76865693215464
GCF_003725775.1	s__Marmoricola solisilvae	DRPG	3.47492081842013e-5	2.0435029946634e-5	1.7004725843294
GCF_003725775.1	s__Marmoricola solisilvae	DSAQ	8.475416630293e-6	1.27253305032292e-5	0.666027230345198
GCF_003725775.1	s__Marmoricola solisilvae	DSDT	8.475416630293e-6	1.41066101477128e-5	0.600811714617858
GCF_003725775.1	s__Marmoricola solisilvae	DSIF	2.5426249890879e-6	4.37530213359878e-6	0.581131293668293
GCF_003725775.1	s__Marmoricola solisilvae	DSLG	2.11885415757325e-5	3.25389597252507e-5	0.65117452293012
GCF_003725775.1	s__Marmoricola solisilvae	DSSF	8.475416630293e-6	6.15382735200151e-6	1.37725941036295
GCF_003725775.1	s__Marmoricola solisilvae	DVHE	5.9327916412051e-6	6.61108125751044e-6	0.897401107340078
GCF_003725775.1	s__Marmoricola solisilvae	DVLL	4.66147914666115e-5	5.59251524695327e-5	0.833521043898927
GCF_003725775.1	s__Marmoricola solisilvae	DVNG	5.9327916412051e-6	1.18879213120537e-5	0.499060473691864
GCF_003725775.1	s__Marmoricola solisilvae	DVQN	4.2377083151465e-6	3.6935861370534e-6	1.14731541594077
GCF_003725775.1	s__Marmoricola solisilvae	EDKV	3.3901666521172e-6	8.28871458329002e-6	0.409009939725968
GCF_003725775.1	s__Marmoricola solisilvae	EDLA	6.01754580750803e-5	4.35788868181803e-5	1.38083972466172
GCF_003725775.1	s__Marmoricola solisilvae	EFAG	1.35606666084688e-5	1.95729849865577e-5	0.692825678749662
GCF_003725775.1	s__Marmoricola solisilvae	EFTE	1.01704999563516e-5	6.06352881861767e-6	1.67732359498709
GCF_003725775.1	s__Marmoricola solisilvae	EGGP	1.18655832824102e-5	2.53840383597323e-5	0.467442694273305
GCF_003725775.1	s__Marmoricola solisilvae	EHER	2.5426249890879e-6	4.38670884726229e-6	0.579620183973398
GCF_003725775.1	s__Marmoricola solisilvae	EHQK	0	9.00129131568076e-7	0
GCF_003725775.1	s__Marmoricola solisilvae	EIPI	4.2377083151465e-6	4.985106596389e-6	0.850073761354695
GCF_003725775.1	s__Marmoricola solisilvae	EKMA	5.0852499781758e-6	3.54445214344911e-6	1.43470690881647
GCF_003725775.1	s__Marmoricola solisilvae	EKYF	8.475416630293e-7	9.39885554346562e-7	0.90174985572423
GCF_003725775.1	s__Marmoricola solisilvae	ELLK	1.8645916586644602e-05	1.48914248897399e-5	1.25212440882615
GCF_003725775.1	s__Marmoricola solisilvae	ENHG	3.3901666521172e-6	2.52476121612898e-6	1.34276724090173
GCF_003725775.1	s__Marmoricola solisilvae	ENMA	1.6950833260586e-6	3.08892184183622e-6	0.548762128941065
GCF_003725775.1	s__Marmoricola solisilvae	EPYD	3.3901666521172e-6	3.8933454173658e-6	0.870759279923063
GCF_003725775.1	s__Marmoricola solisilvae	EQET	8.475416630293e-7	5.68873635730829e-6	0.148985927593651
GCF_003725775.1	s__Marmoricola solisilvae	ERLN	1.77983749236153e-5	8.60947499353617e-6	2.06730084435787
GCF_003725775.1	s__Marmoricola solisilvae	ESQS	8.475416630293e-7	5.19287834566619e-6	0.163212308591175
GCF_003725775.1	s__Marmoricola solisilvae	ETIR	1.6950833260586e-5	9.66892832431723e-6	1.75312430623308
GCF_003725775.1	s__Marmoricola solisilvae	ETRS	1.10180416193809e-5	1.35992701234977e-5	0.810193600047936
GCF_003725775.1	s__Marmoricola solisilvae	ETSN	3.3901666521172e-6	4.75593779938519e-6	0.712828214985372
GCF_003725775.1	s__Marmoricola solisilvae	ETTH	1.6950833260586e-6	4.89132355921476e-6	0.346549007755832
GCF_003725775.1	s__Marmoricola solisilvae	EYQV	5.9327916412051e-6	2.97857634986981e-6	1.99182124086375
GCF_003725775.1	s__Marmoricola solisilvae	EYYF	8.475416630293e-7	7.3437993603617e-7	1.15409152870369
GCF_003725775.1	s__Marmoricola solisilvae	FENS	8.475416630293e-7	2.24869870396443e-6	0.376903166944995
GCF_003725775.1	s__Marmoricola solisilvae	FFMS	0	9.98920073870228e-7	0
GCF_003725775.1	s__Marmoricola solisilvae	FFTI	2.5426249890879e-6	2.41021691220452e-6	1.05493616620683
GCF_003725775.1	s__Marmoricola solisilvae	FFVS	6.7803333042344e-6	4.7503953023008e-6	1.42731980661703
GCF_003725775.1	s__Marmoricola solisilvae	FGSP	1.35606666084688e-5	8.62318541711454e-6	1.5725820508921
GCF_003725775.1	s__Marmoricola solisilvae	FHNN	0	3.48450266830413e-7	0
GCF_003725775.1	s__Marmoricola solisilvae	FHRD	8.475416630293e-7	2.65814834088094e-6	0.318846638464284
GCF_003725775.1	s__Marmoricola solisilvae	FIDA	7.6278749672637e-6	9.64365022716855e-6	0.790973831233954
GCF_003725775.1	s__Marmoricola solisilvae	FISV	9.3229582933223008e-06	6.35674322608177e-6	1.46662496214573
GCF_003725775.1	s__Marmoricola solisilvae	FKTQ	0	1.48265268859622e-6	0
GCF_003725775.1	s__Marmoricola solisilvae	FKVA	7.6278749672637e-6	9.18673121104096e-6	0.830314373201236
GCF_003725775.1	s__Marmoricola solisilvae	FKVF	1.6950833260586e-6	2.21454969432958e-6	0.765430249950547
GCF_003725775.1	s__Marmoricola solisilvae	FNML	0	1.3375089775106e-6	0
GCF_003725775.1	s__Marmoricola solisilvae	FNVV	7.6278749672637e-6	5.71984804232482e-6	1.33358000261898
GCF_003725775.1	s__Marmoricola solisilvae	FNYF	8.475416630293e-7	4.46422073231171e-7	1.89852095998492
GCF_003725775.1	s__Marmoricola solisilvae	FPHT	8.475416630293e-7	2.24577146393759e-6	0.37739443956745
GCF_003725775.1	s__Marmoricola solisilvae	FPSA	7.6278749672637e-6	1.18466416814083e-5	0.643885007447693
GCF_003725775.1	s__Marmoricola solisilvae	FQLN	1.6950833260586e-6	2.01346840267768e-6	0.841872325289206
GCF_003725775.1	s__Marmoricola solisilvae	FTGL	1.77983749236153e-5	1.79246938018504e-5	0.992952801334768
GCF_003725775.1	s__Marmoricola solisilvae	FTIF	1.6950833260586e-6	2.41021691220452e-6	0.70329077747122
GCF_003725775.1	s__Marmoricola solisilvae	FTLA	2.28836249017911e-5	2.46251720736554e-5	0.929277766398741
GCF_003725775.1	s__Marmoricola solisilvae	FTSA	2.03409999127032e-5	1.40627083050826e-5	1.44644967892504
GCF_003725775.1	s__Marmoricola solisilvae	FVAR	2.03409999127032e-5	2.28927648169824e-5	0.888534000821681
GCF_003725775.1	s__Marmoricola solisilvae	FVHF	0	1.76632550570906e-6	0
GCF_003725775.1	s__Marmoricola solisilvae	FYGI	2.5426249890879e-6	2.35908163465013e-6	1.07780288386035
GCF_003725775.1	s__Marmoricola solisilvae	GAAP	5.59377497599338e-5	7.88454626608272e-5	0.709460606510277
GCF_003725775.1	s__Marmoricola solisilvae	GADV	8.30590829768714e-5	6.44949694771998e-5	1.28783816242032
GCF_003725775.1	s__Marmoricola solisilvae	GDAA	7.54312080096077e-5	9.02734754712378e-5	0.835585509651071
GCF_003725775.1	s__Marmoricola solisilvae	GETN	6.7803333042344e-6	7.6303074886943e-6	0.888605513510525
GCF_003725775.1	s__Marmoricola solisilvae	GFNN	2.5426249890879e-6	1.50350780036172e-6	1.69112856513028
GCF_003725775.1	s__Marmoricola solisilvae	GFPT	8.475416630293e-6	9.69014873937016e-6	0.874642573426988
GCF_003725775.1	s__Marmoricola solisilvae	GFQH	8.475416630293e-7	1.68837103947072e-6	0.501987799610087
GCF_003725775.1	s__Marmoricola solisilvae	GGKH	3.3901666521172e-6	4.76785941647211e-6	0.711045850136599
GCF_003725775.1	s__Marmoricola solisilvae	GGLD	3.47492081842013e-5	5.22046920163671e-5	0.665633812633294
GCF_003725775.1	s__Marmoricola solisilvae	GHGF	7.6278749672637e-6	5.43407445177118e-6	1.40371189886393
GCF_003725775.1	s__Marmoricola solisilvae	GHTE	8.475416630293e-6	6.98344226380084e-6	1.21364454807995
GCF_003725775.1	s__Marmoricola solisilvae	GIAL	5.42426664338752e-5	4.70465029183441e-5	1.15295852123209
GCF_003725775.1	s__Marmoricola solisilvae	GIDI	1.35606666084688e-5	9.39331399704113e-6	1.44365094286642
GCF_003725775.1	s__Marmoricola solisilvae	GIEA	4.32246248144943e-5	2.61915970797713e-5	1.65032413574651
GCF_003725775.1	s__Marmoricola solisilvae	GIYT	2.5426249890879e-6	4.98939475452529e-6	0.509605896944071
GCF_003725775.1	s__Marmoricola solisilvae	GLFL	3.47492081842013e-5	2.79318262664059e-5	1.24407218678697
GCF_003725775.1	s__Marmoricola solisilvae	GLHH	6.7803333042344e-6	4.15062199499409e-6	1.63357041725599
GCF_003725775.1	s__Marmoricola solisilvae	GLKN	4.2377083151465e-6	5.68591503825207e-6	0.745299267864057
GCF_003725775.1	s__Marmoricola solisilvae	GLVG	8.72967912920179e-5	7.58466072083052e-5	1.15096501353404
GCF_003725775.1	s__Marmoricola solisilvae	GMSN	1.6950833260586e-6	2.30639905570109e-6	0.734947979565199
GCF_003725775.1	s__Marmoricola solisilvae	GNKE	2.5426249890879e-6	3.16544666391439e-6	0.803243667970603
GCF_003725775.1	s__Marmoricola solisilvae	GQAH	6.7803333042344e-6	7.00395704094545e-6	0.968071800640162
GCF_003725775.1	s__Marmoricola solisilvae	GQSL	1.44082082714981e-5	1.49650918838794e-5	0.962787825380402
GCF_003725775.1	s__Marmoricola solisilvae	GSAQ	2.11885415757325e-5	1.8836598643503e-5	1.12486027741748
GCF_003725775.1	s__Marmoricola solisilvae	GTFR	1.61032915975567e-5	1.18914374714663e-5	1.35419217703467
GCF_003725775.1	s__Marmoricola solisilvae	GTIY	4.2377083151465e-6	4.98939475452529e-6	0.849343161573451
GCF_003725775.1	s__Marmoricola solisilvae	GVNG	1.44082082714981e-5	1.75970284154015e-5	0.818786441174781
GCF_003725775.1	s__Marmoricola solisilvae	HAFS	1.6950833260586e-6	4.65315199616983e-6	0.364287117088348
GCF_003725775.1	s__Marmoricola solisilvae	HAII	8.475416630293e-7	4.42705479856358e-6	0.191445939025715
GCF_003725775.1	s__Marmoricola solisilvae	HDAS	4.2377083151465e-6	9.49209064190628e-6	0.446446254573002
GCF_003725775.1	s__Marmoricola solisilvae	HDHA	1.6950833260586e-6	3.52941612989151e-6	0.480273015047025
GCF_003725775.1	s__Marmoricola solisilvae	HEET	4.2377083151465e-6	4.24334763861539e-6	0.998671020159279
GCF_003725775.1	s__Marmoricola solisilvae	HEIM	8.475416630293e-7	9.11934750684073e-7	0.929388492316507
GCF_003725775.1	s__Marmoricola solisilvae	HFKG	8.475416630293e-7	1.57897549588717e-6	0.536766824587797
GCF_003725775.1	s__Marmoricola solisilvae	HFNF	0	4.55706414442218e-7	0
GCF_003725775.1	s__Marmoricola solisilvae	HGFA	1.10180416193809e-5	7.4654005203763e-6	1.47588084380843
GCF_003725775.1	s__Marmoricola solisilvae	HGTD	1.01704999563516e-5	7.76420631612464e-6	1.3099213934114
GCF_003725775.1	s__Marmoricola solisilvae	HGVT	1.8645916586644602e-05	1.1280378908446e-5	1.65295126502211
GCF_003725775.1	s__Marmoricola solisilvae	HKNK	0	3.50817182159376e-7	0
GCF_003725775.1	s__Marmoricola solisilvae	HMDF	0	7.5768094919144e-7	0
GCF_003725775.1	s__Marmoricola solisilvae	HNEM	0	5.21092121573445e-7	0
GCF_003725775.1	s__Marmoricola solisilvae	HNET	1.6950833260586e-6	1.76838635608939e-6	0.958548068538093
GCF_003725775.1	s__Marmoricola solisilvae	HNSN	0	6.55817466363284e-7	0
GCF_003725775.1	s__Marmoricola solisilvae	HNTQ	3.3901666521172e-6	9.04233096918198e-7	3.74921761177682
GCF_003725775.1	s__Marmoricola solisilvae	HPHG	3.3901666521172e-6	2.24383997500934e-6	1.51087719707065
GCF_003725775.1	s__Marmoricola solisilvae	HPPP	0	3.37072268725549e-6	0
GCF_003725775.1	s__Marmoricola solisilvae	HQDD	0	2.32674676200401e-6	0
GCF_003725775.1	s__Marmoricola solisilvae	HQES	8.475416630293e-7	1.93085267357686e-6	0.43894683143238
GCF_003725775.1	s__Marmoricola solisilvae	HRTH	0	1.92864652637987e-6	0
GCF_003725775.1	s__Marmoricola solisilvae	HTDK	1.6950833260586e-6	2.25604040338045e-6	0.751353266332771
GCF_003725775.1	s__Marmoricola solisilvae	HTKN	8.475416630293e-7	8.45644629779716e-7	1.00224329840548
GCF_003725775.1	s__Marmoricola solisilvae	HTYD	8.475416630293e-7	1.76275802885533e-6	0.480804312988812
GCF_003725775.1	s__Marmoricola solisilvae	HVNE	2.5426249890879e-6	2.47806969860737e-6	1.02605063550747
GCF_003725775.1	s__Marmoricola solisilvae	HVTI	5.0852499781758e-6	4.99897028016629e-6	1.01725949409058
GCF_003725775.1	s__Marmoricola solisilvae	HVYE	8.475416630293e-7	2.22178250613043e-6	0.38146923053482
GCF_003725775.1	s__Marmoricola solisilvae	HYQN	0	2.93102274115692e-7	0
GCF_003725775.1	s__Marmoricola solisilvae	HYRA	4.2377083151465e-6	3.70581590425451e-6	1.14352909713657
GCF_003725775.1	s__Marmoricola solisilvae	IDEF	6.7803333042344e-6	4.26533344457696e-6	1.58963733840201
GCF_003725775.1	s__Marmoricola solisilvae	IDNE	3.3901666521172e-6	3.26143440114333e-6	1.03947105326685
GCF_003725775.1	s__Marmoricola solisilvae	IEAG	3.81393748363185e-5	2.61915970797713e-5	1.45616835507045
GCF_003725775.1	s__Marmoricola solisilvae	IEQR	6.7803333042344e-6	4.28907662782837e-6	1.58083753044706
GCF_003725775.1	s__Marmoricola solisilvae	IFFF	0	1.13959683144891e-6	0
GCF_003725775.1	s__Marmoricola solisilvae	IFFT	1.6950833260586e-6	2.41021691220452e-6	0.70329077747122
GCF_003725775.1	s__Marmoricola solisilvae	IGTP	1.35606666084688e-5	1.29668761100538e-5	1.04579287203605
GCF_003725775.1	s__Marmoricola solisilvae	IHHN	0	4.26749702320505e-7	0
GCF_003725775.1	s__Marmoricola solisilvae	IHHV	2.5426249890879e-6	1.65408881655764e-6	1.53717561211701
GCF_003725775.1	s__Marmoricola solisilvae	IHTL	5.9327916412051e-6	5.55893735036141e-6	1.06725283400062
GCF_003725775.1	s__Marmoricola solisilvae	IILG	1.27131249454395e-5	1.51759778984799e-5	0.837713722995926
GCF_003725775.1	s__Marmoricola solisilvae	ILFE	3.3901666521172e-6	6.89113619590884e-6	0.491960477305599
GCF_003725775.1	s__Marmoricola solisilvae	ILMH	0	1.63805745708166e-6	0
GCF_003725775.1	s__Marmoricola solisilvae	ILVA	3.22065831951134e-5	4.61764512868039e-5	0.69746769830962
GCF_003725775.1	s__Marmoricola solisilvae	IMFV	8.475416630293e-7	2.10491585501394e-6	0.402648714441694
GCF_003725775.1	s__Marmoricola solisilvae	IMGF	3.3901666521172e-6	2.14457644873377e-6	1.58080942002271
GCF_003725775.1	s__Marmoricola solisilvae	INDM	1.6950833260586e-6	1.10780616715793e-6	1.53012627688049
GCF_003725775.1	s__Marmoricola solisilvae	IQIK	3.3901666521172e-6	1.25529086755922e-6	2.70070207609255
GCF_003725775.1	s__Marmoricola solisilvae	IQIT	4.2377083151465e-6	3.02587796421192e-6	1.40048883836933
GCF_003725775.1	s__Marmoricola solisilvae	IQMY	0	4.56801506497267e-7	0
GCF_003725775.1	s__Marmoricola solisilvae	IQQA	5.0852499781758e-6	4.16109407505042e-6	1.22209445075192
GCF_003725775.1	s__Marmoricola solisilvae	IRLI	4.2377083151465e-6	1.09886344972531e-5	0.385644669153916
GCF_003725775.1	s__Marmoricola solisilvae	IRNS	8.475416630293e-7	3.58578432493933e-6	0.236361584029078
GCF_003725775.1	s__Marmoricola solisilvae	IRQE	1.6950833260586e-6	4.28907662782837e-6	0.395209382611764
GCF_003725775.1	s__Marmoricola solisilvae	IRTV	1.61032915975567e-5	1.56182540095265e-5	1.03105581377626
GCF_003725775.1	s__Marmoricola solisilvae	ISDE	1.27131249454395e-5	8.02777451790113e-6	1.58364250479264
GCF_003725775.1	s__Marmoricola solisilvae	ISFA	1.10180416193809e-5	8.89752035466138e-6	1.23832721704408
GCF_003725775.1	s__Marmoricola solisilvae	ISTA	2.03409999127032e-5	1.88180183058453e-5	1.08093209296033
GCF_003725775.1	s__Marmoricola solisilvae	ITAA	3.7291833173289203e-05	4.14769954094027e-5	0.899096783776079
GCF_003725775.1	s__Marmoricola solisilvae	IVQE	5.0852499781758e-6	5.8139322900264e-6	0.874666185380138
GCF_003725775.1	s__Marmoricola solisilvae	IVYR	3.3901666521172e-6	5.06257267457982e-6	0.669652935382025
GCF_003725775.1	s__Marmoricola solisilvae	IYRE	3.3901666521172e-6	3.13413088923396e-6	1.08169274734592
GCF_003725775.1	s__Marmoricola solisilvae	KALY	2.5426249890879e-6	7.003512690468e-6	0.36304995813722
GCF_003725775.1	s__Marmoricola solisilvae	KATK	5.9327916412051e-6	5.75204804779703e-6	1.03142247629126
GCF_003725775.1	s__Marmoricola solisilvae	KERQ	1.6950833260586e-6	2.81226825332058e-6	0.602745959265136
GCF_003725775.1	s__Marmoricola solisilvae	KGIE	5.0852499781758e-6	5.53967464628735e-6	0.917969069101179
GCF_003725775.1	s__Marmoricola solisilvae	KGLN	3.3901666521172e-6	5.68591503825207e-6	0.596239414291246
GCF_003725775.1	s__Marmoricola solisilvae	KHFK	0	4.58801887743648e-7	0
GCF_003725775.1	s__Marmoricola solisilvae	KHSR	2.5426249890879e-6	2.15181341467821e-6	1.18161963846114
GCF_003725775.1	s__Marmoricola solisilvae	KIEP	1.6950833260586e-6	3.26864223629925e-6	0.518589433629105
GCF_003725775.1	s__Marmoricola solisilvae	KIMT	8.475416630293e-7	1.31794180720762e-6	0.643079731133976
GCF_003725775.1	s__Marmoricola solisilvae	KISV	3.3901666521172e-6	5.57740942225969e-6	0.607838943755302
GCF_003725775.1	s__Marmoricola solisilvae	KIYD	3.3901666521172e-6	1.39832271695113e-6	2.42445224626618
GCF_003725775.1	s__Marmoricola solisilvae	KLPA	1.44082082714981e-5	1.82013422189379e-5	0.791601415883872
GCF_003725775.1	s__Marmoricola solisilvae	KLRE	1.94934582496739e-5	9.87913377460874e-6	1.97319508920669
GCF_003725775.1	s__Marmoricola solisilvae	KMIL	1.6950833260586e-6	2.05373224196198e-6	0.825367246725039
GCF_003725775.1	s__Marmoricola solisilvae	KMKV	0	1.21094811488409e-6	0
GCF_003725775.1	s__Marmoricola solisilvae	KMRK	8.475416630293e-7	8.93345329454908e-7	0.948727927582544
GCF_003725775.1	s__Marmoricola solisilvae	KNLR	5.9327916412051e-6	4.11706201443832e-6	1.44102557124452
GCF_003725775.1	s__Marmoricola solisilvae	KNVQ	3.3901666521172e-6	1.58866179305666e-6	2.13397632330187
GCF_003725775.1	s__Marmoricola solisilvae	KQPL	2.5426249890879e-6	4.11640594474111e-6	0.617680817494742
GCF_003725775.1	s__Marmoricola solisilvae	KRMH	4.2377083151465e-6	7.12532504853073e-7	5.94738946824656
GCF_003725775.1	s__Marmoricola solisilvae	KTAT	1.18655832824102e-5	1.3865308739766e-5	0.855774905926148
GCF_003725775.1	s__Marmoricola solisilvae	KTMH	0	6.89246363772684e-7	0
GCF_003725775.1	s__Marmoricola solisilvae	KTQA	3.3901666521172e-6	6.15056494976697e-6	0.551195976272984
GCF_003725775.1	s__Marmoricola solisilvae	KTSA	1.18655832824102e-5	1.23386267171284e-5	0.961661581506351
GCF_003725775.1	s__Marmoricola solisilvae	KVPH	3.3901666521172e-6	2.76121216467039e-6	1.22778202106099
GCF_003725775.1	s__Marmoricola solisilvae	KYLH	8.475416630293e-7	1.18147220072524e-6	0.717360647596311
GCF_003725775.1	s__Marmoricola solisilvae	LAAM	4.2377083151465e-5	3.01017819200749e-5	1.40779317530049
GCF_003725775.1	s__Marmoricola solisilvae	LARP	4.57672498035822e-5	4.5356616755128e-5	1.00905343206419
GCF_003725775.1	s__Marmoricola solisilvae	LAVD	5.67852914229631e-5	7.03931295122938e-5	0.806687979585364
GCF_003725775.1	s__Marmoricola solisilvae	LDAD	5.50902080969045e-5	4.84511012623797e-5	1.13702695421868
GCF_003725775.1	s__Marmoricola solisilvae	LDDL	6.7803333042344e-5	3.84928933290589e-5	1.7614506777322
GCF_003725775.1	s__Marmoricola solisilvae	LDEV	6.7803333042344e-5	3.11344939420703e-5	2.17775606594091
GCF_003725775.1	s__Marmoricola solisilvae	LDKV	2.5426249890879e-5	1.48885550447495e-5	1.70777149390637
GCF_003725775.1	s__Marmoricola solisilvae	LDNL	1.61032915975567e-5	1.4428513106249e-5	1.11607422601171
GCF_003725775.1	s__Marmoricola solisilvae	LDQN	2.5426249890879e-6	4.10732866636691e-6	0.619045904436216
GCF_003725775.1	s__Marmoricola solisilvae	LDVF	1.27131249454395e-5	1.69689392084313e-5	0.749199746034964
GCF_003725775.1	s__Marmoricola solisilvae	LEFV	1.10180416193809e-5	1.52625525926486e-5	0.721900321227256
GCF_003725775.1	s__Marmoricola solisilvae	LHHE	2.5426249890879e-6	2.5220416201533e-6	1.00816139145767
GCF_003725775.1	s__Marmoricola solisilvae	LINH	1.6950833260586e-6	2.00975233916297e-6	0.843428960388511
GCF_003725775.1	s__Marmoricola solisilvae	LKAH	5.9327916412051e-6	7.14916633394394e-6	0.829857827343652
GCF_003725775.1	s__Marmoricola solisilvae	LKEV	9.3229582933223008e-06	1.33913706453804e-5	0.696191490789512
GCF_003725775.1	s__Marmoricola solisilvae	LKHF	3.3901666521172e-6	1.72337513266081e-6	1.9671669782556
GCF_003725775.1	s__Marmoricola solisilvae	LKPI	8.475416630293e-6	5.87127948099979e-6	1.44353827095449
GCF_003725775.1	s__Marmoricola solisilvae	LKVS	1.01704999563516e-5	1.37366265305798e-5	0.740392841991487
GCF_003725775.1	s__Marmoricola solisilvae	LLEG	3.81393748363185e-5	5.12491243560043e-5	0.744195638766073
GCF_003725775.1	s__Marmoricola solisilvae	LLIK	5.0852499781758e-6	1.08606059362561e-5	0.468228937503352
GCF_003725775.1	s__Marmoricola solisilvae	LLTM	1.18655832824102e-5	1.21926589347314e-5	0.973174378609947
GCF_003725775.1	s__Marmoricola solisilvae	LLTR	3.64442915102599e-5	4.27751234247997e-5	0.851997343136376
GCF_003725775.1	s__Marmoricola solisilvae	LMGP	4.2377083151465e-6	9.41066422475199e-6	0.450309161387403
GCF_003725775.1	s__Marmoricola solisilvae	LNFV	5.0852499781758e-6	6.36056530422367e-6	0.799496543931244
GCF_003725775.1	s__Marmoricola solisilvae	LNIR	8.475416630293e-7	6.27905763989523e-6	0.134979118147328
GCF_003725775.1	s__Marmoricola solisilvae	LNTI	5.0852499781758e-6	6.07385293546615e-6	0.837236270322295
GCF_003725775.1	s__Marmoricola solisilvae	LPES	1.77983749236153e-5	1.72686852389986e-5	1.03067342286259
GCF_003725775.1	s__Marmoricola solisilvae	LPIV	2.45787082278497e-5	1.98324402724545e-5	1.23931840409914
GCF_003725775.1	s__Marmoricola solisilvae	LPLH	1.35606666084688e-5	1.15336197374236e-5	1.17575114467039
GCF_003725775.1	s__Marmoricola solisilvae	LPPS	2.03409999127032e-5	1.67688522039045e-5	1.21302279162357
GCF_003725775.1	s__Marmoricola solisilvae	LRRN	1.10180416193809e-5	1.02594633791173e-5	1.07393936819422
GCF_003725775.1	s__Marmoricola solisilvae	LSAR	4.32246248144943e-5	4.79128107547269e-5	0.902151723800298
GCF_003725775.1	s__Marmoricola solisilvae	LSHM	1.6950833260586e-6	2.30391467280178e-6	0.735740496846274
GCF_003725775.1	s__Marmoricola solisilvae	LSSK	1.01704999563516e-5	8.72330405394729e-6	1.1658999724708
GCF_003725775.1	s__Marmoricola solisilvae	LTEL	4.15295414884357e-5	3.58957717243612e-5	1.15694800511145
GCF_003725775.1	s__Marmoricola solisilvae	LTEM	4.2377083151465e-6	6.78786286631817e-6	0.624306707222135
GCF_003725775.1	s__Marmoricola solisilvae	LTHE	1.10180416193809e-5	7.62208835359079e-6	1.44554105230101
GCF_003725775.1	s__Marmoricola solisilvae	LTSA	5.00049581187287e-5	4.63469811775589e-5	1.07892589437823
GCF_003725775.1	s__Marmoricola solisilvae	LVMK	1.6950833260586e-6	4.54862528660686e-6	0.37265837901611
GCF_003725775.1	s__Marmoricola solisilvae	LVNG	3.22065831951134e-5	1.92063026049618e-5	1.67687575571121
GCF_003725775.1	s__Marmoricola solisilvae	LVVY	9.3229582933223008e-06	1.69014902726434e-5	0.551605695292583
GCF_003725775.1	s__Marmoricola solisilvae	MAAN	5.0852499781758e-6	6.98385770041108e-6	0.728143412469082
GCF_003725775.1	s__Marmoricola solisilvae	MDEG	4.2377083151465e-6	5.99844069116326e-6	0.706468319573349
GCF_003725775.1	s__Marmoricola solisilvae	MENG	8.475416630293e-7	2.24843010343859e-6	0.376948192311217
GCF_003725775.1	s__Marmoricola solisilvae	MEVD	4.2377083151465e-6	5.88750889418991e-6	0.719779518181023
GCF_003725775.1	s__Marmoricola solisilvae	MFNT	1.6950833260586e-6	8.58319776531692e-7	1.97488555245472
GCF_003725775.1	s__Marmoricola solisilvae	MGFT	3.3901666521172e-6	3.38954583236138e-6	1.00018315720941
GCF_003725775.1	s__Marmoricola solisilvae	MGKN	1.6950833260586e-6	1.07520216713987e-6	1.57652521345605
GCF_003725775.1	s__Marmoricola solisilvae	MGVR	8.475416630293e-6	1.03851546082224e-5	0.816108854420195
GCF_003725775.1	s__Marmoricola solisilvae	MHKE	0	5.97938757216173e-7	0
GCF_003725775.1	s__Marmoricola solisilvae	MIGK	3.3901666521172e-6	1.88165235978813e-6	1.80169659633564
GCF_003725775.1	s__Marmoricola solisilvae	MIKT	8.475416630293e-7	1.31794180720762e-6	0.643079731133976
GCF_003725775.1	s__Marmoricola solisilvae	MINQ	0	5.09494502007128e-7	0
GCF_003725775.1	s__Marmoricola solisilvae	MKNV	8.475416630293e-7	1.05531798145706e-6	0.803114964324892
GCF_003725775.1	s__Marmoricola solisilvae	MLAF	7.6278749672637e-6	7.25632332311637e-6	1.0512038435448
GCF_003725775.1	s__Marmoricola solisilvae	MLDH	5.0852499781758e-6	2.49711676648223e-6	2.0364486140308
GCF_003725775.1	s__Marmoricola solisilvae	MLYT	8.475416630293e-7	2.53623579621734e-6	0.334173054529615
GCF_003725775.1	s__Marmoricola solisilvae	MMHF	0	2.31480268858452e-7	0
GCF_003725775.1	s__Marmoricola solisilvae	MNPR	2.5426249890879e-6	1.58092219786533e-6	1.60831759622399
GCF_003725775.1	s__Marmoricola solisilvae	MNSY	8.475416630293e-7	5.23636710263353e-7	1.61856807671686
GCF_003725775.1	s__Marmoricola solisilvae	MPAA	1.27131249454395e-5	1.62731228410439e-5	0.781234497497592
GCF_003725775.1	s__Marmoricola solisilvae	MPRP	5.9327916412051e-6	3.68371496550985e-6	1.61054579324217
GCF_003725775.1	s__Marmoricola solisilvae	MQRV	2.5426249890879e-6	3.22667538631782e-6	0.788001482848098
GCF_003725775.1	s__Marmoricola solisilvae	MSLQ	2.5426249890879e-6	3.08868475541168e-6	0.823206377612016
GCF_003725775.1	s__Marmoricola solisilvae	MTSI	4.2377083151465e-6	2.8270959941408e-6	1.49896159307262
GCF_003725775.1	s__Marmoricola solisilvae	MVAT	2.28836249017911e-5	1.38009917816749e-5	1.65811452276758
GCF_003725775.1	s__Marmoricola solisilvae	MVIV	6.7803333042344e-6	6.23843993049791e-6	1.08686360368517
GCF_003725775.1	s__Marmoricola solisilvae	MYKR	1.6950833260586e-6	6.98015713582721e-7	2.42843147091662
GCF_003725775.1	s__Marmoricola solisilvae	NAIN	4.2377083151465e-6	2.76400059429e-6	1.53317923444045
GCF_003725775.1	s__Marmoricola solisilvae	NAKK	2.5426249890879e-6	2.07956868200472e-6	1.22266939827003
GCF_003725775.1	s__Marmoricola solisilvae	NDHF	1.6950833260586e-6	9.29607843359553e-7	1.82343913959747
GCF_003725775.1	s__Marmoricola solisilvae	NDKQ	0	1.09346485857855e-6	0
GCF_003725775.1	s__Marmoricola solisilvae	NDYA	3.3901666521172e-6	3.77777316426476e-6	0.89739815089639
GCF_003725775.1	s__Marmoricola solisilvae	NFFG	3.3901666521172e-6	1.96630111671633e-6	1.72413402163891
GCF_003725775.1	s__Marmoricola solisilvae	NGDK	4.2377083151465e-6	3.5193504940561e-6	1.20411658978088
GCF_003725775.1	s__Marmoricola solisilvae	NHNG	0	1.05217711750881e-6	0
GCF_003725775.1	s__Marmoricola solisilvae	NISH	0	1.14771018966167e-6	0
GCF_003725775.1	s__Marmoricola solisilvae	NKNT	0	9.23975355940067e-7	0
GCF_003725775.1	s__Marmoricola solisilvae	NLKP	3.3901666521172e-6	3.35493025000944e-6	1.01050287173859
GCF_003725775.1	s__Marmoricola solisilvae	NMDA	8.475416630293e-7	3.43427003022819e-6	0.246789464884619
GCF_003725775.1	s__Marmoricola solisilvae	NMEQ	0	6.9858893259781e-7	0
GCF_003725775.1	s__Marmoricola solisilvae	NMKS	0	6.70168880645783e-7	0
GCF_003725775.1	s__Marmoricola solisilvae	NNFV	0	1.47570277058068e-6	0
GCF_003725775.1	s__Marmoricola solisilvae	NNIG	1.6950833260586e-6	2.01191951766234e-6	0.842520444370523
GCF_003725775.1	s__Marmoricola solisilvae	NNMA	8.475416630293e-7	1.2872872329433e-6	0.65839359028789
GCF_003725775.1	s__Marmoricola solisilvae	NPVE	5.9327916412051e-6	6.30901457874608e-6	0.940367400828586
GCF_003725775.1	s__Marmoricola solisilvae	NRQN	8.475416630293e-7	1.02136998091573e-6	0.829808667638169
GCF_003725775.1	s__Marmoricola solisilvae	NSFY	1.6950833260586e-6	8.40209983646243e-7	2.01745201681903
GCF_003725775.1	s__Marmoricola solisilvae	NSIH	8.475416630293e-7	1.14771018966167e-6	0.738463133519048
GCF_003725775.1	s__Marmoricola solisilvae	NSIP	8.475416630293e-7	2.92200026610235e-6	0.290055299741582
GCF_003725775.1	s__Marmoricola solisilvae	NSPV	4.2377083151465e-6	6.47167338872173e-6	0.654808742748299
GCF_003725775.1	s__Marmoricola solisilvae	NYLG	5.9327916412051e-6	4.44269188178095e-6	1.33540470486709
GCF_003725775.1	s__Marmoricola solisilvae	NYLL	5.9327916412051e-6	4.84898260364291e-6	1.22351266773941
GCF_003725775.1	s__Marmoricola solisilvae	PAKS	5.0852499781758e-6	1.03942488450564e-5	0.489236889935954
GCF_003725775.1	s__Marmoricola solisilvae	PARE	1.27131249454395e-5	2.52508083972531e-5	0.503473977760747
GCF_003725775.1	s__Marmoricola solisilvae	PDAE	2.88164165429962e-5	2.35588903125783e-5	1.22316527479271
GCF_003725775.1	s__Marmoricola solisilvae	PEMS	1.6950833260586e-6	3.26549511691886e-6	0.519089223951432
GCF_003725775.1	s__Marmoricola solisilvae	PFHN	0	8.11925763577924e-7	0
GCF_003725775.1	s__Marmoricola solisilvae	PFQN	2.5426249890879e-6	1.08848767625557e-6	2.33592446157462
GCF_003725775.1	s__Marmoricola solisilvae	PGEI	1.35606666084688e-5	1.12490949444875e-5	1.20548956830648
GCF_003725775.1	s__Marmoricola solisilvae	PGKK	3.3901666521172e-6	3.52712832892783e-6	0.961169068988125
GCF_003725775.1	s__Marmoricola solisilvae	PGPA	3.47492081842013e-5	3.38635361834693e-5	1.02615414987772
GCF_003725775.1	s__Marmoricola solisilvae	PKII	8.475416630293e-7	2.38388438567138e-6	0.355529684293228
GCF_003725775.1	s__Marmoricola solisilvae	PKQF	1.6950833260586e-6	1.24900941971667e-6	1.35714214744923
GCF_003725775.1	s__Marmoricola solisilvae	PKVE	6.7803333042344e-6	7.23941925102095e-6	0.936585252094385
GCF_003725775.1	s__Marmoricola solisilvae	PLDH	4.2377083151465e-6	7.13884221766971e-6	0.593612827673587
GCF_003725775.1	s__Marmoricola solisilvae	PLDQ	9.3229582933223008e-06	9.57050770556155e-6	0.974134140021078
GCF_003725775.1	s__Marmoricola solisilvae	PLGE	2.28836249017911e-5	2.77054460880606e-5	0.825961250688998
GCF_003725775.1	s__Marmoricola solisilvae	PMMR	1.6950833260586e-6	1.28853756993649e-6	1.31550943147288
GCF_003725775.1	s__Marmoricola solisilvae	PMMT	2.5426249890879e-6	1.24642711541468e-6	2.03993074094988
GCF_003725775.1	s__Marmoricola solisilvae	PMPF	8.475416630293e-7	1.68480997253557e-6	0.503048816688677
GCF_003725775.1	s__Marmoricola solisilvae	PPKH	8.475416630293e-7	1.65992971900422e-6	0.510588884171395
GCF_003725775.1	s__Marmoricola solisilvae	PRKH	8.475416630293e-7	2.03701212349506e-6	0.41607099597184
GCF_003725775.1	s__Marmoricola solisilvae	PSEQ	6.7803333042344e-6	4.91583334958381e-6	1.3792846140336401
GCF_003725775.1	s__Marmoricola solisilvae	PSTD	1.01704999563516e-5	1.2320808497361e-5	0.825473422343188
GCF_003725775.1	s__Marmoricola solisilvae	PVLF	1.52557499345274e-5	1.48207860145863e-5	1.02934823561402
GCF_003725775.1	s__Marmoricola solisilvae	PVRT	2.71213332169376e-5	2.07949913644362e-5	1.30422430774945
GCF_003725775.1	s__Marmoricola solisilvae	PVYV	6.7803333042344e-6	9.13700152813912e-6	0.742074222418929
GCF_003725775.1	s__Marmoricola solisilvae	PYYI	1.6950833260586e-6	9.54266734238248e-7	1.7763202522319
GCF_003725775.1	s__Marmoricola solisilvae	QAGH	4.2377083151465e-6	7.00395704094545e-6	0.605044875400101
GCF_003725775.1	s__Marmoricola solisilvae	QDQI	1.6950833260586e-6	2.04619299073986e-6	0.828408333783655
GCF_003725775.1	s__Marmoricola solisilvae	QEPI	1.6950833260586e-6	3.49510230179835e-6	0.484988186236043
GCF_003725775.1	s__Marmoricola solisilvae	QFMH	0	3.48467348650848e-7	0
GCF_003725775.1	s__Marmoricola solisilvae	QFNK	8.475416630293e-7	5.36031352984901e-7	1.58114195803986
GCF_003725775.1	s__Marmoricola solisilvae	QGHS	8.475416630293e-7	3.17767934993639e-6	0.26671717618276
GCF_003725775.1	s__Marmoricola solisilvae	QHKQ	0	4.60265116534832e-7	0
GCF_003725775.1	s__Marmoricola solisilvae	QHLS	2.5426249890879e-6	3.46828281092049e-6	0.733107744582422
GCF_003725775.1	s__Marmoricola solisilvae	QIMM	0	4.15265728066013e-7	0
GCF_003725775.1	s__Marmoricola solisilvae	QIRQ	5.0852499781758e-6	2.19314349986122e-6	2.31870371386897
GCF_003725775.1	s__Marmoricola solisilvae	QIRY	1.6950833260586e-6	1.60258241665361e-6	1.05771990784608
GCF_003725775.1	s__Marmoricola solisilvae	QKMQ	0	4.09889829172154e-7	0
GCF_003725775.1	s__Marmoricola solisilvae	QLMR	5.9327916412051e-6	3.58811621538531e-6	1.65345582056851
GCF_003725775.1	s__Marmoricola solisilvae	QLQF	1.6950833260586e-6	2.47046963265703e-6	0.68613809441386
GCF_003725775.1	s__Marmoricola solisilvae	QMAE	3.3901666521172e-6	3.79002103919731e-6	0.894498108864116
GCF_003725775.1	s__Marmoricola solisilvae	QMEF	1.6950833260586e-6	9.13620932303955e-7	1.85534642007815
GCF_003725775.1	s__Marmoricola solisilvae	QMIK	8.475416630293e-7	5.84630810419339e-7	1.44970406609495
GCF_003725775.1	s__Marmoricola solisilvae	QMKH	0	3.05745411540411e-7	0
GCF_003725775.1	s__Marmoricola solisilvae	QNFM	0	3.80745328669599e-7	0
GCF_003725775.1	s__Marmoricola solisilvae	QNYP	1.6950833260586e-6	7.4622054476463605e-07	2.27155810430446
GCF_003725775.1	s__Marmoricola solisilvae	QPEP	6.7803333042344e-6	4.65356896740092e-6	1.45701790426484
GCF_003725775.1	s__Marmoricola solisilvae	QPHL	5.0852499781758e-6	3.2832466260143e-6	1.5488480024265
GCF_003725775.1	s__Marmoricola solisilvae	QPTG	9.3229582933223008e-06	9.09119146463415e-6	1.02549355929745
GCF_003725775.1	s__Marmoricola solisilvae	QQAN	1.6950833260586e-6	2.37770667036012e-6	0.712906830429957
GCF_003725775.1	s__Marmoricola solisilvae	QQMS	0	8.79248148707603e-7	0
GCF_003725775.1	s__Marmoricola solisilvae	QQSR	4.2377083151465e-6	3.08463873904163e-6	1.37381024932052
GCF_003725775.1	s__Marmoricola solisilvae	QRTK	4.2377083151465e-6	3.24171270746679e-6	1.30724363864373
GCF_003725775.1	s__Marmoricola solisilvae	QRVS	1.01704999563516e-5	9.7444023027727e-6	1.04372742835727
GCF_003725775.1	s__Marmoricola solisilvae	QTDH	1.6950833260586e-6	2.41234477093845e-6	0.702670425255664
GCF_003725775.1	s__Marmoricola solisilvae	QVVL	2.20360832387618e-5	2.31297892353124e-5	0.952714398500407
GCF_003725775.1	s__Marmoricola solisilvae	QYPD	5.0852499781758e-6	1.99079334218693e-6	2.55438365721555
GCF_003725775.1	s__Marmoricola solisilvae	RAFY	6.7803333042344e-6	5.29542320017668e-6	1.28041386833977
GCF_003725775.1	s__Marmoricola solisilvae	RAGP	3.3901666521172e-6	4.15562375686131e-5	0.0815802115511475
GCF_003725775.1	s__Marmoricola solisilvae	RAPP	0	2.45199369947635e-5	0
GCF_003725775.1	s__Marmoricola solisilvae	RDMI	1.6950833260586e-6	3.16769393275177e-6	0.535115879893764
GCF_003725775.1	s__Marmoricola solisilvae	RDVF	1.27131249454395e-5	1.12573794445149e-5	1.12931477597425
GCF_003725775.1	s__Marmoricola solisilvae	RDYR	3.3901666521172e-6	5.69344101851962e-6	0.595451264198517
GCF_003725775.1	s__Marmoricola solisilvae	RGDR	1.77983749236153e-5	2.50772085520882e-5	0.709743067560572
GCF_003725775.1	s__Marmoricola solisilvae	RGID	1.44082082714981e-5	1.53479019445346e-5	0.938773802671371
GCF_003725775.1	s__Marmoricola solisilvae	RGPP	2.5426249890879e-6	1.7848093055236e-5	0.14245919612919
GCF_003725775.1	s__Marmoricola solisilvae	RHEK	8.475416630293e-7	2.09772981244773e-6	0.404028039264193
GCF_003725775.1	s__Marmoricola solisilvae	RHQG	8.475416630293e-7	3.69150098041718e-6	0.229592696175722
GCF_003725775.1	s__Marmoricola solisilvae	RKDV	1.01704999563516e-5	9.87722988812488e-6	1.02969153006951
GCF_003725775.1	s__Marmoricola solisilvae	RKII	9.3229582933223008e-06	2.92542590148711e-6	3.18687213666327
GCF_003725775.1	s__Marmoricola solisilvae	RMDM	1.6950833260586e-6	1.47530068044387e-6	1.14897481478054
GCF_003725775.1	s__Marmoricola solisilvae	RMPS	5.9327916412051e-6	3.8913206196508e-6	1.52462164419068
GCF_003725775.1	s__Marmoricola solisilvae	RNHA	2.5426249890879e-6	4.13328940866692e-6	0.615157744279019
GCF_003725775.1	s__Marmoricola solisilvae	RNIG	8.475416630293e-6	5.75294256181488e-6	1.47323157483764
GCF_003725775.1	s__Marmoricola solisilvae	RNVA	1.27131249454395e-5	1.75046691381933e-5	0.726270507889853
GCF_003725775.1	s__Marmoricola solisilvae	RPQS	3.3901666521172e-6	5.85794282064391e-6	0.578729898176874
GCF_003725775.1	s__Marmoricola solisilvae	RQIE	7.6278749672637e-6	4.28907662782837e-6	1.77844222175294
GCF_003725775.1	s__Marmoricola solisilvae	RSQN	2.5426249890879e-6	2.51402508763324e-6	1.01137614003748
GCF_003725775.1	s__Marmoricola solisilvae	RTFG	1.27131249454395e-5	1.18914374714663e-5	1.06909908713264
GCF_003725775.1	s__Marmoricola solisilvae	RTIN	3.3901666521172e-6	4.0294603183415e-6	0.841345089486468
GCF_003725775.1	s__Marmoricola solisilvae	RTNR	3.3901666521172e-6	6.58380651118224e-6	0.514925012811234
GCF_003725775.1	s__Marmoricola solisilvae	RVIA	3.05114998690548e-5	3.0633961684442e-5	0.996002416643048
GCF_003725775.1	s__Marmoricola solisilvae	RVLT	3.7291833173289203e-05	3.84662674273738e-5	0.969468463341238
GCF_003725775.1	s__Marmoricola solisilvae	RYMS	1.6950833260586e-6	1.49730239751487e-6	1.13209150594563
GCF_003725775.1	s__Marmoricola solisilvae	RYVK	2.5426249890879e-6	3.31943531166465e-6	0.765981183652833
GCF_003725775.1	s__Marmoricola solisilvae	SEVF	2.5426249890879e-6	8.71599290593462e-6	0.291719488132747
GCF_003725775.1	s__Marmoricola solisilvae	SFVY	2.5426249890879e-6	3.25666762027535e-6	0.780744394441126
GCF_003725775.1	s__Marmoricola solisilvae	SGFQ	5.9327916412051e-6	4.54074281808141e-6	1.30656852389448
GCF_003725775.1	s__Marmoricola solisilvae	SGGK	1.44082082714981e-5	1.28227877029651e-5	1.12364086540763
GCF_003725775.1	s__Marmoricola solisilvae	SGMP	5.0852499781758e-6	5.37415233298385e-6	0.94624224679399
GCF_003725775.1	s__Marmoricola solisilvae	SGRN	2.5426249890879e-6	8.0914675627830492e-06	0.314235331150901
GCF_003725775.1	s__Marmoricola solisilvae	SHRQ	3.3901666521172e-6	2.30089666441973e-6	1.47341108557441
GCF_003725775.1	s__Marmoricola solisilvae	SKGK	6.7803333042344e-6	3.72590912245342e-6	1.81977957094394
GCF_003725775.1	s__Marmoricola solisilvae	SLAK	1.77983749236153e-5	1.92271277623324e-5	0.925690781463672
GCF_003725775.1	s__Marmoricola solisilvae	SLEN	4.2377083151465e-6	7.41111841656935e-6	0.571804156532174
GCF_003725775.1	s__Marmoricola solisilvae	SLKI	5.9327916412051e-6	6.20217121087298e-6	0.956566892381875
GCF_003725775.1	s__Marmoricola solisilvae	SNLH	1.6950833260586e-6	2.82670054269313e-6	0.599668518280191
GCF_003725775.1	s__Marmoricola solisilvae	SNSE	3.3901666521172e-6	4.23227079164812e-6	0.801027821472881
GCF_003725775.1	s__Marmoricola solisilvae	SPPQ	2.5426249890879e-6	4.77354713212526e-6	0.532648975428862
GCF_003725775.1	s__Marmoricola solisilvae	SRAR	3.22065831951134e-5	3.17858815034943e-5	1.01323548920841
GCF_003725775.1	s__Marmoricola solisilvae	SRLG	3.22065831951134e-5	3.48757953607672e-5	0.923465195903275
GCF_003725775.1	s__Marmoricola solisilvae	STET	1.10180416193809e-5	1.31548349285708e-5	0.837565935202345
GCF_003725775.1	s__Marmoricola solisilvae	STFM	1.6950833260586e-6	2.11268932094302e-6	0.802334403480575
GCF_003725775.1	s__Marmoricola solisilvae	SVAL	5.0852499781758e-5	6.49468083049547e-5	0.782986895106261
GCF_003725775.1	s__Marmoricola solisilvae	SYEA	8.475416630293e-6	8.36363121378238e-6	1.01336565585608
GCF_003725775.1	s__Marmoricola solisilvae	SYIL	3.3901666521172e-6	4.84606883897996e-6	0.699570469335469
GCF_003725775.1	s__Marmoricola solisilvae	TAAS	5.84803747490217e-5	5.83370613126736e-5	1.00245664476618
GCF_003725775.1	s__Marmoricola solisilvae	TDKL	8.475416630293e-6	1.06246880859796e-5	0.797709689141575
GCF_003725775.1	s__Marmoricola solisilvae	TDTH	8.475416630293e-7	5.43818418454209e-6	0.155850120972073
GCF_003725775.1	s__Marmoricola solisilvae	TEAP	2.11885415757325e-5	2.44255914664781e-5	0.867473019222967
GCF_003725775.1	s__Marmoricola solisilvae	TENE	5.0852499781758e-6	4.6364022270069e-6	1.09680949348061
GCF_003725775.1	s__Marmoricola solisilvae	TETF	9.3229582933223008e-06	6.98945358437799e-6	1.33386082055969
GCF_003725775.1	s__Marmoricola solisilvae	TEVL	2.62737915539083e-5	3.227989177141e-5	0.813936791980782
GCF_003725775.1	s__Marmoricola solisilvae	TFKG	5.0852499781758e-6	4.7719635717492e-6	1.06565146646997
GCF_003725775.1	s__Marmoricola solisilvae	TGEQ	1.35606666084688e-5	9.36217469992868e-6	1.4484526344688
GCF_003725775.1	s__Marmoricola solisilvae	THIA	5.0852499781758e-6	6.99704836867273e-6	0.726770733920255
GCF_003725775.1	s__Marmoricola solisilvae	THKQ	0	1.03758240015685e-6	0
GCF_003725775.1	s__Marmoricola solisilvae	THYD	2.5426249890879e-6	1.76275802885533e-6	1.44241293896644
GCF_003725775.1	s__Marmoricola solisilvae	TIAM	5.9327916412051e-6	6.23123251689555e-6	0.952105642843331
GCF_003725775.1	s__Marmoricola solisilvae	TIPN	3.3901666521172e-6	3.28354498081586e-6	1.03247151232107
GCF_003725775.1	s__Marmoricola solisilvae	TISK	1.6950833260586e-6	3.98011998217454e-6	0.425887494259027
GCF_003725775.1	s__Marmoricola solisilvae	TKRG	1.18655832824102e-5	1.04335526918002e-5	1.13725244247201
GCF_003725775.1	s__Marmoricola solisilvae	TLGY	1.18655832824102e-5	1.22884025840046e-5	0.965592004436382
GCF_003725775.1	s__Marmoricola solisilvae	TLSD	2.03409999127032e-5	2.27908493095831e-5	0.892507323285675
GCF_003725775.1	s__Marmoricola solisilvae	TMLE	5.9327916412051e-6	6.78786286631817e-6	0.874029390110989
GCF_003725775.1	s__Marmoricola solisilvae	TNIT	2.5426249890879e-6	3.89777428182858e-6	0.652327406679657
GCF_003725775.1	s__Marmoricola solisilvae	TPFG	5.9327916412051e-6	9.69014873937016e-6	0.612249801398892
GCF_003725775.1	s__Marmoricola solisilvae	TPGL	2.71213332169376e-5	3.19361769787272e-5	0.849235437134609
GCF_003725775.1	s__Marmoricola solisilvae	TPVT	2.79688748799669e-5	2.01153941539517e-5	1.39042141883521
GCF_003725775.1	s__Marmoricola solisilvae	TQYA	3.3901666521172e-6	4.80574626719999e-6	0.705440209204479
GCF_003725775.1	s__Marmoricola solisilvae	TQYY	1.6950833260586e-6	7.94198281760165e-7	2.13433265342985
GCF_003725775.1	s__Marmoricola solisilvae	TRDS	1.10180416193809e-5	1.51196981372447e-5	0.7287210048354
GCF_003725775.1	s__Marmoricola solisilvae	TRNF	8.475416630293e-7	3.01121638648531e-6	0.281461560462132
GCF_003725775.1	s__Marmoricola solisilvae	TSAK	1.18655832824102e-5	1.23386267171284e-5	0.961661581506352
GCF_003725775.1	s__Marmoricola solisilvae	TTDN	1.6950833260586e-6	5.94191459465524e-6	0.285275612608658
GCF_003725775.1	s__Marmoricola solisilvae	TTGR	2.88164165429962e-5	2.5150073177819e-5	1.1457786360801
GCF_003725775.1	s__Marmoricola solisilvae	TYEG	8.475416630293e-6	6.84116500205957e-6	1.23888498928785
GCF_003725775.1	s__Marmoricola solisilvae	TYMP	8.475416630293e-7	1.37109745779445e-6	0.618148373196359
GCF_003725775.1	s__Marmoricola solisilvae	TYRY	1.6950833260586e-6	1.85086045347824e-6	0.915835293186532
GCF_003725775.1	s__Marmoricola solisilvae	TYSQ	8.475416630293e-7	2.18035613083284e-6	0.388717077473743
GCF_003725775.1	s__Marmoricola solisilvae	TYVG	1.27131249454395e-5	1.1050557945965e-5	1.1504509552915
GCF_003725775.1	s__Marmoricola solisilvae	VADV	6.18705414011389e-5	6.33022356938373e-5	0.977383195443162
GCF_003725775.1	s__Marmoricola solisilvae	VDPQ	7.6278749672637e-6	8.60644410448236e-6	0.886298089508418
GCF_003725775.1	s__Marmoricola solisilvae	VEDH	4.2377083151465e-6	6.61108125751044e-6	0.641000790957199
GCF_003725775.1	s__Marmoricola solisilvae	VGHK	5.9327916412051e-6	4.67968529922782e-6	1.26777577162807
GCF_003725775.1	s__Marmoricola solisilvae	VGLY	7.6278749672637e-6	1.72199462989812e-5	0.442967407378907
GCF_003725775.1	s__Marmoricola solisilvae	VHSE	5.9327916412051e-6	6.09958145197995e-6	0.972655531844615
GCF_003725775.1	s__Marmoricola solisilvae	VHSG	5.9327916412051e-6	1.00383184530107e-5	0.591014488031679
GCF_003725775.1	s__Marmoricola solisilvae	VHSV	5.0852499781758e-6	9.85267542311072e-6	0.516128844176445
GCF_003725775.1	s__Marmoricola solisilvae	VIAR	3.98344581623771e-5	3.0633961684442e-5	1.30033648839509
GCF_003725775.1	s__Marmoricola solisilvae	VIMP	2.5426249890879e-6	3.75029922486678e-6	0.677979232224655
GCF_003725775.1	s__Marmoricola solisilvae	VKRF	9.3229582933223008e-06	4.84195249544377e-6	1.92545430837975
GCF_003725775.1	s__Marmoricola solisilvae	VLHS	1.35606666084688e-5	1.09563374737039e-5	1.23770070436544
GCF_003725775.1	s__Marmoricola solisilvae	VPHG	1.01704999563516e-5	9.50276462113464e-6	1.0702674812898
GCF_003725775.1	s__Marmoricola solisilvae	VSKI	5.9327916412051e-6	5.57740942225969e-6	1.06371815157178
GCF_003725775.1	s__Marmoricola solisilvae	VSVV	4.06819998254064e-5	4.1726529733418e-5	0.974967247104303
GCF_003725775.1	s__Marmoricola solisilvae	VTHQ	4.2377083151465e-6	3.50482225304603e-6	1.20910791166757
GCF_003725775.1	s__Marmoricola solisilvae	VTMD	2.5426249890879e-6	6.78655472325013e-6	0.37465622731621
GCF_003725775.1	s__Marmoricola solisilvae	VTQD	1.01704999563516e-5	1.02163901163039e-5	0.995508182495979
GCF_003725775.1	s__Marmoricola solisilvae	VVMG	1.27131249454395e-5	1.40772923761522e-5	0.903094473407142
GCF_003725775.1	s__Marmoricola solisilvae	VYFI	1.6950833260586e-6	2.31545410236093e-6	0.732073818405739
GCF_003725775.1	s__Marmoricola solisilvae	VYGA	1.10180416193809e-5	2.16747895444594e-5	0.508334422199609
GCF_003725775.1	s__Marmoricola solisilvae	VYVD	9.3229582933223008e-06	1.04613360806738e-5	0.891182371107021
GCF_003725775.1	s__Marmoricola solisilvae	YAVV	1.6950833260586e-5	2.12739481463394e-5	0.79678831329213
GCF_003725775.1	s__Marmoricola solisilvae	YDKG	2.5426249890879e-6	3.15537184649391e-6	0.805808352480909
GCF_003725775.1	s__Marmoricola solisilvae	YDYV	3.3901666521172e-6	2.4198563270676e-6	1.40097848545638
GCF_003725775.1	s__Marmoricola solisilvae	YEYR	8.475416630293e-7	1.60566853523269e-6	0.527843477300549
GCF_003725775.1	s__Marmoricola solisilvae	YFLI	3.3901666521172e-6	2.57482312782095e-6	1.31666001267678
GCF_003725775.1	s__Marmoricola solisilvae	YFSK	2.5426249890879e-6	9.64117653333676e-7	2.63725592026673
GCF_003725775.1	s__Marmoricola solisilvae	YFYI	8.475416630293e-7	5.35597577252469e-7	1.58242251090278
GCF_003725775.1	s__Marmoricola solisilvae	YGQR	2.5426249890879e-6	3.61629213191972e-6	0.703102762811958
GCF_003725775.1	s__Marmoricola solisilvae	YGYV	5.0852499781758e-6	3.58197866816478e-6	1.4196762318468
GCF_003725775.1	s__Marmoricola solisilvae	YHMR	0	5.56737544180562e-7	0
GCF_003725775.1	s__Marmoricola solisilvae	YILK	4.2377083151465e-6	2.25915099336372e-6	1.87579684916804
GCF_003725775.1	s__Marmoricola solisilvae	YIMY	0	3.33795787762964e-7	0
GCF_003725775.1	s__Marmoricola solisilvae	YIQA	5.0852499781758e-6	3.04061097649985e-6	1.67244347188064
GCF_003725775.1	s__Marmoricola solisilvae	YKAT	5.0852499781758e-6	4.49436493398917e-6	1.13147242221431
GCF_003725775.1	s__Marmoricola solisilvae	YKDE	2.5426249890879e-6	1.91729796968151e-6	1.32615014947847
GCF_003725775.1	s__Marmoricola solisilvae	YKPT	4.2377083151465e-6	1.93029610617623e-6	2.19536697068777
GCF_003725775.1	s__Marmoricola solisilvae	YLDE	1.35606666084688e-5	7.20185276285609e-6	1.88294138397394
GCF_003725775.1	s__Marmoricola solisilvae	YLNL	5.0852499781758e-6	4.84898260364291e-6	1.04872514377663
[truncated: 501,001 more rows]
