# Supplementary material for: Evolutionary adaptation of bacterial proteomes to translation-impeding sequences
Source: EMBO J. 2025 Dec 9;45(6):1957–79. doi: 10.1038/s44318-025-00651-6 (PMC12992588; doi:10.1038/s44318-025-00651-6)
Supplement: Supplementary file 5 — Source data Fig. 3 [file 44318_2025_651_MOESM5_ESM.zip › Figure 3/3A/Gammaproteobacteria.csv]

genome_id	org	pattern	freq	freq_exp	bias
GCA_013205155.1	s__Polynucleobacter sp013205155	AAAS	4.22912457121376e-5	5.5865300288256e-5	0.757021719992939
GCA_013205155.1	s__Polynucleobacter sp013205155	AAYF	7.83171216891437e-6	1.00883085282129e-5	0.776315687313912
GCA_013205155.1	s__Polynucleobacter sp013205155	ADMN	1.56634243378287e-6	4.94598523610677e-6	0.316689670310423
GCA_013205155.1	s__Polynucleobacter sp013205155	ADRI	1.72297667716116e-5	1.54773196415294e-5	1.11322678413774
GCA_013205155.1	s__Polynucleobacter sp013205155	AEMN	3.13268486756575e-6	5.46627086536802e-6	0.573093603431384
GCA_013205155.1	s__Polynucleobacter sp013205155	AGHI	9.39805460269724e-6	1.00856203581997e-5	0.931827123064034
GCA_013205155.1	s__Polynucleobacter sp013205155	AGRN	1.2530739470263e-5	1.33823911097434e-5	0.936360278780053
GCA_013205155.1	s__Polynucleobacter sp013205155	AHGT	1.09643970364801e-5	7.50906924618984e-6	1.46015393879122
GCA_013205155.1	s__Polynucleobacter sp013205155	AIDH	1.09643970364801e-5	6.79863184175803e-6	1.61273581092234
GCA_013205155.1	s__Polynucleobacter sp013205155	AIHE	7.83171216891437e-6	7.51380390092272e-6	1.042309896849
GCA_013205155.1	s__Polynucleobacter sp013205155	AIMV	9.39805460269724e-6	1.12656587262415e-5	0.834221489490537
GCA_013205155.1	s__Polynucleobacter sp013205155	AKGP	6.26536973513149e-6	1.82085996255978e-5	0.344088500157013
GCA_013205155.1	s__Polynucleobacter sp013205155	AKTM	1.09643970364801e-5	6.88288867260056e-6	1.59299351740604
GCA_013205155.1	s__Polynucleobacter sp013205155	ALHV	3.13268486756575e-6	1.39195900189207e-5	0.225055828749808
GCA_013205155.1	s__Polynucleobacter sp013205155	AMNV	3.13268486756575e-6	6.56619029452868e-6	0.477093219515139
GCA_013205155.1	s__Polynucleobacter sp013205155	AMSK	9.39805460269724e-6	8.91787004697853e-6	1.05384520666809
GCA_013205155.1	s__Polynucleobacter sp013205155	APEP	7.83171216891437e-6	1.15847176336848e-5	0.676038244224626
GCA_013205155.1	s__Polynucleobacter sp013205155	AQTE	9.39805460269724e-6	1.09377277461661e-5	0.85923281515134
GCA_013205155.1	s__Polynucleobacter sp013205155	ARRH	3.13268486756575e-6	4.53669026322036e-6	0.690522095582082
GCA_013205155.1	s__Polynucleobacter sp013205155	AYDA	7.83171216891437e-6	1.23923883663016e-5	0.631977625088881
GCA_013205155.1	s__Polynucleobacter sp013205155	AYDD	7.83171216891437e-6	6.57875027246725e-6	1.19045591404965
GCA_013205155.1	s__Polynucleobacter sp013205155	AYFK	3.13268486756575e-6	5.83442487205934e-6	0.536931220516346
GCA_013205155.1	s__Polynucleobacter sp013205155	AYGK	1.09643970364801e-5	1.06320204705852e-5	1.03126184405067
GCA_013205155.1	s__Polynucleobacter sp013205155	AYKT	4.69902730134862e-6	7.19121145650248e-6	0.653440290244787
GCA_013205155.1	s__Polynucleobacter sp013205155	DAET	9.39805460269724e-6	1.34297165655204e-5	0.699795454121934
GCA_013205155.1	s__Polynucleobacter sp013205155	DAKH	9.39805460269724e-6	5.49577544981892e-6	1.71005069048207
GCA_013205155.1	s__Polynucleobacter sp013205155	DALM	1.87961092053945e-5	1.30870033164702e-5	1.43624241171692
GCA_013205155.1	s__Polynucleobacter sp013205155	DDKT	7.83171216891437e-6	7.02761903948543e-6	1.11441899808613
GCA_013205155.1	s__Polynucleobacter sp013205155	DDRY	4.69902730134862e-6	3.31194043019054e-6	1.41881395526135
GCA_013205155.1	s__Polynucleobacter sp013205155	DDSA	6.26536973513149e-6	1.57441387637535e-5	0.397949346683591
GCA_013205155.1	s__Polynucleobacter sp013205155	DEPF	2.34951365067431e-5	5.38138671168351e-6	4.36600039460701
GCA_013205155.1	s__Polynucleobacter sp013205155	DERG	1.09643970364801e-5	9.99584947484398e-6	1.09689497266577
GCA_013205155.1	s__Polynucleobacter sp013205155	DETH	3.13268486756575e-6	2.96983099079742e-6	1.05483607561271
GCA_013205155.1	s__Polynucleobacter sp013205155	DFIL	1.56634243378287e-5	1.4659692926965e-5	1.06846878825255
GCA_013205155.1	s__Polynucleobacter sp013205155	DGSP	1.87961092053945e-5	1.15353656044735e-5	1.62943333136361
GCA_013205155.1	s__Polynucleobacter sp013205155	DHVH	1.56634243378287e-6	1.48102778495566e-6	1.05760502921947
GCA_013205155.1	s__Polynucleobacter sp013205155	DHYY	0	7.90297345330881e-7	0
GCA_013205155.1	s__Polynucleobacter sp013205155	DIFL	6.26536973513149e-6	1.4659692926965e-5	0.427387515301019
GCA_013205155.1	s__Polynucleobacter sp013205155	DMVG	3.13268486756575e-6	6.58327829102782e-6	0.47585484451344
GCA_013205155.1	s__Polynucleobacter sp013205155	DNPI	3.13268486756575e-6	6.33165310435592e-6	0.494765713777115
GCA_013205155.1	s__Polynucleobacter sp013205155	DPPR	1.56634243378287e-6	5.2769895734072e-6	0.296825000692873
GCA_013205155.1	s__Polynucleobacter sp013205155	DQKP	6.26536973513149e-6	5.30693907545852e-6	1.18059952187979
GCA_013205155.1	s__Polynucleobacter sp013205155	DQLI	2.34951365067431e-5	1.46663415650512e-5	1.60197663490466
GCA_013205155.1	s__Polynucleobacter sp013205155	DRPG	1.2530739470263e-5	8.41442321818247e-6	1.48919767229983
GCA_013205155.1	s__Polynucleobacter sp013205155	DSAQ	1.56634243378287e-5	1.28226908256513e-5	1.22153957783141
GCA_013205155.1	s__Polynucleobacter sp013205155	DSDT	4.69902730134862e-6	8.38638202932719e-6	0.560316389703702
GCA_013205155.1	s__Polynucleobacter sp013205155	DSIF	1.56634243378287e-5	9.16968653683057e-6	1.70817445884499
GCA_013205155.1	s__Polynucleobacter sp013205155	DSLG	2.19287940729602e-5	2.57701242579997e-5	0.850938623866085
GCA_013205155.1	s__Polynucleobacter sp013205155	DSSF	1.2530739470263e-5	8.84562200190035e-6	1.41660354326366
GCA_013205155.1	s__Polynucleobacter sp013205155	DVHE	6.26536973513149e-6	3.92938910284306e-6	1.59448951761949
GCA_013205155.1	s__Polynucleobacter sp013205155	DVLL	5.48219851824006e-5	3.68694325054521e-5	1.48692240311249
GCA_013205155.1	s__Polynucleobacter sp013205155	DVNG	1.87961092053945e-5	9.94562369193089e-6	1.88988743065397
GCA_013205155.1	s__Polynucleobacter sp013205155	DVQN	4.69902730134862e-6	5.46023321613371e-6	0.860590951951301
GCA_013205155.1	s__Polynucleobacter sp013205155	EDKV	1.09643970364801e-5	1.02763726533324e-5	1.066952066294
GCA_013205155.1	s__Polynucleobacter sp013205155	EDLA	3.60258759770061e-5	2.78181103101324e-5	1.29505115823357
GCA_013205155.1	s__Polynucleobacter sp013205155	EFAG	1.40970819040459e-5	1.61638172681832e-5	0.872138163291075
GCA_013205155.1	s__Polynucleobacter sp013205155	EFTE	4.69902730134862e-6	6.41441279792718e-6	0.732573261089014
GCA_013205155.1	s__Polynucleobacter sp013205155	EGGP	9.39805460269724e-6	1.45476567922487e-5	0.646018443857206
GCA_013205155.1	s__Polynucleobacter sp013205155	EHER	0	3.10208325781865e-6	0
GCA_013205155.1	s__Polynucleobacter sp013205155	EHQK	3.13268486756575e-6	2.6261284213843e-6	1.19289096529195
GCA_013205155.1	s__Polynucleobacter sp013205155	EIPI	1.40970819040459e-5	1.20060064247926e-5	1.17416911213168
GCA_013205155.1	s__Polynucleobacter sp013205155	EKMA	7.83171216891437e-6	7.58126591464751e-6	1.03303488587348
GCA_013205155.1	s__Polynucleobacter sp013205155	EKYF	4.69902730134862e-6	3.4231408570045e-6	1.37272390989502
GCA_013205155.1	s__Polynucleobacter sp013205155	ELLK	8.92815187256238e-5	3.34376268456259e-5	2.67009136556899
GCA_013205155.1	s__Polynucleobacter sp013205155	ENHG	1.56634243378287e-6	3.44894452160832e-6	0.454151240754795
GCA_013205155.1	s__Polynucleobacter sp013205155	ENMA	3.13268486756575e-6	5.46627086536802e-6	0.573093603431384
GCA_013205155.1	s__Polynucleobacter sp013205155	EPYD	4.69902730134862e-6	3.59098090560807e-6	1.30856371138318
GCA_013205155.1	s__Polynucleobacter sp013205155	EQET	6.26536973513149e-6	6.4173219386193896e-06	0.976321555168761
GCA_013205155.1	s__Polynucleobacter sp013205155	ERLN	1.87961092053945e-5	1.10003744722974e-5	1.70867903203926
GCA_013205155.1	s__Polynucleobacter sp013205155	ESQS	6.26536973513149e-6	9.78055795879944e-6	0.640594305715925
GCA_013205155.1	s__Polynucleobacter sp013205155	ETIR	1.87961092053945e-5	9.11149870191033e-6	2.0628998390192
GCA_013205155.1	s__Polynucleobacter sp013205155	ETRS	7.83171216891437e-6	8.78949057464315e-6	0.891031408749458
GCA_013205155.1	s__Polynucleobacter sp013205155	ETSN	3.13268486756575e-6	7.28037422524948e-6	0.430291736474356
GCA_013205155.1	s__Polynucleobacter sp013205155	ETTH	1.56634243378287e-6	2.9798821079283e-6	0.525639061228447
GCA_013205155.1	s__Polynucleobacter sp013205155	EYQV	1.56634243378287e-6	4.17340978910693e-6	0.375314793642168
GCA_013205155.1	s__Polynucleobacter sp013205155	EYYF	1.56634243378287e-6	1.70692993027766e-6	0.917637218727591
GCA_013205155.1	s__Polynucleobacter sp013205155	FENS	7.83171216891437e-6	5.90676504433571e-6	1.32588855492476
GCA_013205155.1	s__Polynucleobacter sp013205155	FFMS	0	2.87994965026041e-6	0
GCA_013205155.1	s__Polynucleobacter sp013205155	FFTI	7.83171216891437e-6	5.76139213856778e-6	1.35934371078259
GCA_013205155.1	s__Polynucleobacter sp013205155	FFVS	3.13268486756575e-6	7.35350893301891e-6	0.426012247499869
GCA_013205155.1	s__Polynucleobacter sp013205155	FGSP	6.26536973513149e-6	9.39062945445708e-6	0.66719379840483
GCA_013205155.1	s__Polynucleobacter sp013205155	FHNN	1.56634243378287e-6	1.34515042362933e-6	1.16443663568625
GCA_013205155.1	s__Polynucleobacter sp013205155	FHRD	4.69902730134862e-6	2.0674743262016e-6	2.27283465714506
GCA_013205155.1	s__Polynucleobacter sp013205155	FIDA	1.09643970364801e-5	1.32864317823381e-5	0.825232629505182
GCA_013205155.1	s__Polynucleobacter sp013205155	FISV	7.83171216891437e-6	1.2173490996791e-5	0.643341517316505
GCA_013205155.1	s__Polynucleobacter sp013205155	FKTQ	1.56634243378287e-6	4.65941950279422e-6	0.336166862168893
GCA_013205155.1	s__Polynucleobacter sp013205155	FKVA	9.39805460269724e-6	1.42585862485551e-5	0.659115457792992
GCA_013205155.1	s__Polynucleobacter sp013205155	FKVF	7.83171216891437e-6	6.16209221139616e-6	1.27095017410327
GCA_013205155.1	s__Polynucleobacter sp013205155	FNML	6.26536973513149e-6	4.44255350740686e-6	1.41030822131586
GCA_013205155.1	s__Polynucleobacter sp013205155	FNVV	4.69902730134862e-6	7.24560943134749e-6	0.648534446394349
GCA_013205155.1	s__Polynucleobacter sp013205155	FNYF	6.26536973513149e-6	1.81802225871086e-6	3.44625578983515
GCA_013205155.1	s__Polynucleobacter sp013205155	FPHT	1.56634243378287e-6	2.03516544182019e-6	0.769638871413807
GCA_013205155.1	s__Polynucleobacter sp013205155	FPSA	6.26536973513149e-6	1.19240894665605e-5	0.525438001174168
GCA_013205155.1	s__Polynucleobacter sp013205155	FQLN	4.69902730134862e-6	6.95892265190645e-6	0.675252123985211
GCA_013205155.1	s__Polynucleobacter sp013205155	FTGL	1.87961092053945e-5	1.61915885252575e-5	1.16085640245083
GCA_013205155.1	s__Polynucleobacter sp013205155	FTIF	7.83171216891437e-6	5.76139213856778e-6	1.35934371078259
GCA_013205155.1	s__Polynucleobacter sp013205155	FTLA	1.87961092053945e-5	2.05598518307276e-5	0.914214234623171
GCA_013205155.1	s__Polynucleobacter sp013205155	FTSA	1.87961092053945e-5	1.28602554958486e-5	1.46156576838322
GCA_013205155.1	s__Polynucleobacter sp013205155	FVAR	1.2530739470263e-5	1.24118319406056e-5	1.00958017561198
GCA_013205155.1	s__Polynucleobacter sp013205155	FVHF	0	2.35620668916891e-6	0
GCA_013205155.1	s__Polynucleobacter sp013205155	FYGI	0	5.68407859463709e-6	0
GCA_013205155.1	s__Polynucleobacter sp013205155	GAAP	2.66278213743089e-5	3.14845036002485e-5	0.845743725624396
GCA_013205155.1	s__Polynucleobacter sp013205155	GADV	2.97605062418746e-5	2.38507976856552e-5	1.24777823509751
GCA_013205155.1	s__Polynucleobacter sp013205155	GDAA	3.28931911094403e-5	3.38418326613955e-5	0.971968375310913
GCA_013205155.1	s__Polynucleobacter sp013205155	GETN	1.09643970364801e-5	8.30762823980284e-6	1.31979871029235
GCA_013205155.1	s__Polynucleobacter sp013205155	GFNN	9.39805460269724e-6	4.79044041847345e-6	1.96183519295123
GCA_013205155.1	s__Polynucleobacter sp013205155	GFPT	9.39805460269724e-6	7.24776844248484e-6	1.29668251369731
GCA_013205155.1	s__Polynucleobacter sp013205155	GFQH	0	2.63409084934741e-6	0
GCA_013205155.1	s__Polynucleobacter sp013205155	GGKH	3.13268486756575e-6	6.42065818847097e-6	0.487907123476973
GCA_013205155.1	s__Polynucleobacter sp013205155	GGLD	3.60258759770061e-5	2.94062647612939e-5	1.22510887626998
GCA_013205155.1	s__Polynucleobacter sp013205155	GHGF	3.13268486756575e-6	4.79790428741396e-6	0.652927753432582
GCA_013205155.1	s__Polynucleobacter sp013205155	GHTE	3.13268486756575e-6	4.40567875983904e-6	0.711056125136141
GCA_013205155.1	s__Polynucleobacter sp013205155	GIAL	5.32556427486177e-5	5.03215766627597e-5	1.05830632266396
GCA_013205155.1	s__Polynucleobacter sp013205155	GIDI	1.2530739470263e-5	1.7322012781716e-5	0.723399735825715
GCA_013205155.1	s__Polynucleobacter sp013205155	GIEA	2.66278213743089e-5	2.6758665254959e-5	0.995110223944151
GCA_013205155.1	s__Polynucleobacter sp013205155	GIYT	9.39805460269724e-6	7.00590238211213e-6	1.34144812332711
GCA_013205155.1	s__Polynucleobacter sp013205155	GLFL	3.28931911094403e-5	3.35390098141234e-5	0.980744252490986
GCA_013205155.1	s__Polynucleobacter sp013205155	GLHH	4.69902730134862e-6	3.43963037231949e-6	1.36614310048084
GCA_013205155.1	s__Polynucleobacter sp013205155	GLKN	2.81941638080917e-5	1.69625370814256e-5	1.66214309055012
GCA_013205155.1	s__Polynucleobacter sp013205155	GLVG	4.38575881459205e-5	3.90391643032758e-5	1.12342538393529
GCA_013205155.1	s__Polynucleobacter sp013205155	GMSN	0	5.06384070873098e-6	0
GCA_013205155.1	s__Polynucleobacter sp013205155	GNKE	1.2530739470263e-5	9.01988534021032e-6	1.38923489574767
GCA_013205155.1	s__Polynucleobacter sp013205155	GQAH	6.26536973513149e-6	6.09507457426381e-6	1.02793979938929
GCA_013205155.1	s__Polynucleobacter sp013205155	GQSL	2.34951365067431e-5	2.09882763901763e-5	1.11944097123384
GCA_013205155.1	s__Polynucleobacter sp013205155	GSAQ	1.72297667716116e-5	1.90221789689743e-5	0.905772509012445
GCA_013205155.1	s__Polynucleobacter sp013205155	GTFR	4.69902730134862e-6	7.38774783167761e-6	0.636056807624085
GCA_013205155.1	s__Polynucleobacter sp013205155	GTIY	1.40970819040459e-5	7.00590238211213e-6	2.01217218499066
GCA_013205155.1	s__Polynucleobacter sp013205155	GVNG	1.40970819040459e-5	1.47541133447216e-5	0.955467914247063
GCA_013205155.1	s__Polynucleobacter sp013205155	HAFS	6.26536973513149e-6	5.3389856236445e-6	1.17351313091842
GCA_013205155.1	s__Polynucleobacter sp013205155	HAII	6.26536973513149e-6	9.16231837833627e-6	0.683819255827823
GCA_013205155.1	s__Polynucleobacter sp013205155	HDAS	7.83171216891437e-6	6.55836239992795e-6	1.1941566646272
GCA_013205155.1	s__Polynucleobacter sp013205155	HDHA	3.13268486756575e-6	2.10142633910694e-6	1.49074217319322
GCA_013205155.1	s__Polynucleobacter sp013205155	HEET	0	3.28223798598345e-6	0
GCA_013205155.1	s__Polynucleobacter sp013205155	HEIM	1.56634243378287e-6	2.07395420295461e-6	0.755244465645104
GCA_013205155.1	s__Polynucleobacter sp013205155	HFKG	4.69902730134862e-6	3.52339876822535e-6	1.33366320716386
GCA_013205155.1	s__Polynucleobacter sp013205155	HFNF	1.56634243378287e-6	1.39409851385854e-6	1.12355218674439
GCA_013205155.1	s__Polynucleobacter sp013205155	HGFA	3.13268486756575e-6	6.09231151677104e-6	0.514203001429265
GCA_013205155.1	s__Polynucleobacter sp013205155	HGTD	6.26536973513149e-6	3.98634144517938e-6	1.57170925303153
GCA_013205155.1	s__Polynucleobacter sp013205155	HGVT	9.39805460269724e-6	5.29218654292182e-6	1.77583585281341
GCA_013205155.1	s__Polynucleobacter sp013205155	HKNK	1.56634243378287e-6	2.49660252152075e-6	0.62738959056597
GCA_013205155.1	s__Polynucleobacter sp013205155	HMDF	0	1.13354904413993e-6	0
GCA_013205155.1	s__Polynucleobacter sp013205155	HNEM	1.56634243378287e-6	1.20880441079017e-6	1.29577822499753
GCA_013205155.1	s__Polynucleobacter sp013205155	HNET	4.69902730134862e-6	2.33277291228411e-6	2.01435265156076
GCA_013205155.1	s__Polynucleobacter sp013205155	HNSN	1.56634243378287e-6	2.14815321818791e-6	0.729157687878602
GCA_013205155.1	s__Polynucleobacter sp013205155	HNTQ	0	1.71907329308963e-6	0
GCA_013205155.1	s__Polynucleobacter sp013205155	HPHG	4.69902730134862e-6	1.53966637846691e-6	3.051977601815
GCA_013205155.1	s__Polynucleobacter sp013205155	HPPP	0	2.15652742204217e-6	0
GCA_013205155.1	s__Polynucleobacter sp013205155	HQDD	1.56634243378287e-6	2.18115393403537e-6	0.718125579924097
GCA_013205155.1	s__Polynucleobacter sp013205155	HQES	3.13268486756575e-6	3.1338802055234e-6	0.999618575733832
GCA_013205155.1	s__Polynucleobacter sp013205155	HRTH	0	1.06150155532267e-6	0
GCA_013205155.1	s__Polynucleobacter sp013205155	HTDK	6.26536973513149e-6	2.92741782584435e-6	2.140237611392
GCA_013205155.1	s__Polynucleobacter sp013205155	HTKN	1.56634243378287e-6	2.29945779009927e-6	0.681179032955963
GCA_013205155.1	s__Polynucleobacter sp013205155	HTYD	1.56634243378287e-6	1.45974042965171e-6	1.07302805482793
GCA_013205155.1	s__Polynucleobacter sp013205155	HVNE	1.56634243378287e-6	3.08649633239749e-6	0.507482357047283
GCA_013205155.1	s__Polynucleobacter sp013205155	HVTI	3.13268486756575e-6	4.80770605095946e-6	0.651596589799945
GCA_013205155.1	s__Polynucleobacter sp013205155	HVYE	0	2.13455461201763e-6	0
GCA_013205155.1	s__Polynucleobacter sp013205155	HYQN	3.13268486756575e-6	9.30699069753175e-7	3.36594820965766
GCA_013205155.1	s__Polynucleobacter sp013205155	HYRA	6.26536973513149e-6	2.59878668767175e-6	2.41088264952774
GCA_013205155.1	s__Polynucleobacter sp013205155	IDEF	9.39805460269724e-6	7.79534032492761e-6	1.20559901312385
GCA_013205155.1	s__Polynucleobacter sp013205155	IDNE	6.26536973513149e-6	7.5216387049927e-6	0.832979352088885
GCA_013205155.1	s__Polynucleobacter sp013205155	IEAG	5.48219851824006e-5	2.6758665254959e-5	2.04875634341443
GCA_013205155.1	s__Polynucleobacter sp013205155	IEQR	7.83171216891437e-6	7.39575868202712e-6	1.05894641856645
GCA_013205155.1	s__Polynucleobacter sp013205155	IFFF	7.83171216891437e-6	4.67437368436051e-6	1.67545701258709
GCA_013205155.1	s__Polynucleobacter sp013205155	IFFT	1.40970819040459e-5	5.76139213856778e-6	2.44681867940866
GCA_013205155.1	s__Polynucleobacter sp013205155	IGTP	1.72297667716116e-5	1.19984411095552e-5	1.43600044491533
GCA_013205155.1	s__Polynucleobacter sp013205155	IHHN	0	1.18093811761922e-6	0
GCA_013205155.1	s__Polynucleobacter sp013205155	IHHV	0	1.99593806647676e-6	0
GCA_013205155.1	s__Polynucleobacter sp013205155	IHTL	4.69902730134862e-6	7.52671346159618e-6	0.624313297606536
GCA_013205155.1	s__Polynucleobacter sp013205155	IILG	2.81941638080917e-5	3.60019877986117e-5	0.783127975205274
GCA_013205155.1	s__Polynucleobacter sp013205155	ILFE	1.2530739470263e-5	1.6201797724125e-5	0.773416609911401
GCA_013205155.1	s__Polynucleobacter sp013205155	ILMH	1.56634243378287e-6	3.90021865532669e-6	0.401603748970242
GCA_013205155.1	s__Polynucleobacter sp013205155	ILVA	4.07249032783547e-5	4.50333024602086e-5	0.904328598026743
GCA_013205155.1	s__Polynucleobacter sp013205155	IMFV	3.13268486756575e-6	4.86864733172651e-6	0.643440498791446
GCA_013205155.1	s__Polynucleobacter sp013205155	IMGF	6.26536973513149e-6	5.4403740468267e-6	1.15164319239888
GCA_013205155.1	s__Polynucleobacter sp013205155	INDM	3.13268486756575e-6	3.53854771514355e-6	0.88530242340922
GCA_013205155.1	s__Polynucleobacter sp013205155	IQIK	1.56634243378287e-5	1.03602165918766e-5	1.51188193788443
GCA_013205155.1	s__Polynucleobacter sp013205155	IQIT	1.56634243378287e-6	9.54211995860478e-6	0.164150360777051
GCA_013205155.1	s__Polynucleobacter sp013205155	IQMY	0	1.99308960275008e-6	0
GCA_013205155.1	s__Polynucleobacter sp013205155	IQQA	1.09643970364801e-5	1.08259382561536e-5	1.01278954092019
GCA_013205155.1	s__Polynucleobacter sp013205155	IRLI	2.66278213743089e-5	2.30142124591175e-5	1.15701640547599
GCA_013205155.1	s__Polynucleobacter sp013205155	IRNS	1.2530739470263e-5	8.39039889221752e-6	1.49346170917879
GCA_013205155.1	s__Polynucleobacter sp013205155	IRQE	1.09643970364801e-5	7.39575868202712e-6	1.48252498599303
GCA_013205155.1	s__Polynucleobacter sp013205155	IRTV	1.40970819040459e-5	1.09449084794056e-5	1.28800363480165
GCA_013205155.1	s__Polynucleobacter sp013205155	ISDE	2.03624516391774e-5	1.24488571030459e-5	1.63568843875598
GCA_013205155.1	s__Polynucleobacter sp013205155	ISFA	1.40970819040459e-5	1.72729336204207e-5	0.81613709713906
GCA_013205155.1	s__Polynucleobacter sp013205155	ISTA	2.5061478940526e-5	2.12897279273276e-5	1.17716295041784
GCA_013205155.1	s__Polynucleobacter sp013205155	ITAA	3.91585608445718e-5	3.08477848871753e-5	1.26941240636217
GCA_013205155.1	s__Polynucleobacter sp013205155	IVQE	1.09643970364801e-5	1.03536302436827e-5	1.05899059348484
GCA_013205155.1	s__Polynucleobacter sp013205155	IVYR	1.56634243378287e-6	5.9255275393225e-6	0.26433805655082
GCA_013205155.1	s__Polynucleobacter sp013205155	IYRE	6.26536973513149e-6	4.93292717652793e-6	1.27011194589364
GCA_013205155.1	s__Polynucleobacter sp013205155	KALY	1.40970819040459e-5	1.48957658625554e-5	0.946381813068288
GCA_013205155.1	s__Polynucleobacter sp013205155	KATK	1.2530739470263e-5	1.44215232924694e-5	0.868891532200781
GCA_013205155.1	s__Polynucleobacter sp013205155	KERQ	6.26536973513149e-6	5.97847183720415e-6	1.04798850036258
GCA_013205155.1	s__Polynucleobacter sp013205155	KGIE	1.87961092053945e-5	1.54754805198548e-5	1.21457354304956
GCA_013205155.1	s__Polynucleobacter sp013205155	KGLN	1.56634243378287e-5	1.69625370814256e-5	0.923412828083401
GCA_013205155.1	s__Polynucleobacter sp013205155	KHFK	3.13268486756575e-6	2.58745029835165e-6	1.21072272173168
GCA_013205155.1	s__Polynucleobacter sp013205155	KHSR	4.69902730134862e-6	3.59687907640266e-6	1.30641792552233
GCA_013205155.1	s__Polynucleobacter sp013205155	KIEP	3.13268486756575e-6	9.7052343611948e-6	0.322783021097502
GCA_013205155.1	s__Polynucleobacter sp013205155	KIMT	6.26536973513149e-6	4.92428279167074e-6	1.27234157748396
GCA_013205155.1	s__Polynucleobacter sp013205155	KISV	1.56634243378287e-5	1.62908261542151e-5	0.961487415650554
GCA_013205155.1	s__Polynucleobacter sp013205155	KIYD	7.83171216891437e-6	5.12751514909473e-6	1.52738937695719
GCA_013205155.1	s__Polynucleobacter sp013205155	KLPA	1.56634243378287e-5	2.55107707381031e-5	0.613992595466106
GCA_013205155.1	s__Polynucleobacter sp013205155	KLRE	2.5061478940526e-5	1.52566102356093e-5	1.6426636424146
GCA_013205155.1	s__Polynucleobacter sp013205155	KMIL	4.69902730134862e-6	1.02000843598351e-5	0.460685140982951
GCA_013205155.1	s__Polynucleobacter sp013205155	KMKV	3.13268486756575e-6	5.26676259963961e-6	0.594802748044901
GCA_013205155.1	s__Polynucleobacter sp013205155	KMRK	3.13268486756575e-6	3.76213021961325e-6	0.832689110875006
GCA_013205155.1	s__Polynucleobacter sp013205155	KNLR	2.03624516391774e-5	1.08432743886614e-5	1.87788770341088
GCA_013205155.1	s__Polynucleobacter sp013205155	KNVQ	3.13268486756575e-6	5.9484320262403e-6	0.526640441337573
GCA_013205155.1	s__Polynucleobacter sp013205155	KQPL	6.26536973513149e-6	1.10299165720686e-5	0.568034190847597
GCA_013205155.1	s__Polynucleobacter sp013205155	KRMH	4.69902730134862e-6	1.43853030511025e-6	3.26654731197233
GCA_013205155.1	s__Polynucleobacter sp013205155	KTAT	6.26536973513149e-6	1.32827247405674e-5	0.471693109471441
GCA_013205155.1	s__Polynucleobacter sp013205155	KTMH	0	1.5220735289811e-6	0
GCA_013205155.1	s__Polynucleobacter sp013205155	KTQA	1.09643970364801e-5	1.07815223417012e-5	1.01696186206205
GCA_013205155.1	s__Polynucleobacter sp013205155	KTSA	1.09643970364801e-5	1.72098691030276e-5	0.637099385872215
GCA_013205155.1	s__Polynucleobacter sp013205155	KVPH	3.13268486756575e-6	3.60347066806038e-6	0.869352120813004
GCA_013205155.1	s__Polynucleobacter sp013205155	KYLH	3.13268486756575e-6	3.29403132779853e-6	0.951018541059046
GCA_013205155.1	s__Polynucleobacter sp013205155	LAAM	3.28931911094403e-5	2.46519811410859e-5	1.33430213665949
GCA_013205155.1	s__Polynucleobacter sp013205155	LARP	9.39805460269724e-6	2.22066475285194e-5	0.423209067943622
GCA_013205155.1	s__Polynucleobacter sp013205155	LAVD	2.34951365067431e-5	3.34156521748254e-5	0.703117700166985
GCA_013205155.1	s__Polynucleobacter sp013205155	LDAD	2.97605062418746e-5	2.51703521978765e-5	1.18236352069739
GCA_013205155.1	s__Polynucleobacter sp013205155	LDDL	3.7592218410789e-5	2.77719134926002e-5	1.3536056282476
GCA_013205155.1	s__Polynucleobacter sp013205155	LDEV	2.81941638080917e-5	1.9605442992485e-5	1.43807838562479
GCA_013205155.1	s__Polynucleobacter sp013205155	LDKV	2.34951365067431e-5	1.93254510029762e-5	1.2157613554853
GCA_013205155.1	s__Polynucleobacter sp013205155	LDNL	2.97605062418746e-5	2.18145637642632e-5	1.36424943278621
GCA_013205155.1	s__Polynucleobacter sp013205155	LDQN	7.83171216891437e-6	8.54827862097068e-6	0.916174181513173
GCA_013205155.1	s__Polynucleobacter sp013205155	LDVF	2.34951365067431e-5	1.44411462971009e-5	1.62695786216499
GCA_013205155.1	s__Polynucleobacter sp013205155	LEFV	4.69902730134862e-6	1.59602614035493e-5	0.294420447293152
GCA_013205155.1	s__Polynucleobacter sp013205155	LHHE	1.56634243378287e-6	2.56253033441365e-6	0.611248348067372
GCA_013205155.1	s__Polynucleobacter sp013205155	LINH	7.83171216891437e-6	5.89221742532045e-6	1.3291621139538
GCA_013205155.1	s__Polynucleobacter sp013205155	LKAH	4.69902730134862e-6	1.14223931815325e-5	0.411387283441261
GCA_013205155.1	s__Polynucleobacter sp013205155	LKEV	2.81941638080917e-5	2.13583633461913e-5	1.32005263470337
GCA_013205155.1	s__Polynucleobacter sp013205155	LKHF	6.26536973513149e-6	4.93638281050188e-6	1.26922282481866
GCA_013205155.1	s__Polynucleobacter sp013205155	LKPI	3.28931911094403e-5	1.82513847489611e-5	1.80222988895748
GCA_013205155.1	s__Polynucleobacter sp013205155	LKVS	2.03624516391774e-5	2.51239187336089e-5	0.810480715810387
GCA_013205155.1	s__Polynucleobacter sp013205155	LLEG	2.81941638080917e-5	4.55328913236754e-5	0.619204337534168
GCA_013205155.1	s__Polynucleobacter sp013205155	LLIK	2.03624516391774e-5	4.0773779435208003e-05	0.499400642305787
GCA_013205155.1	s__Polynucleobacter sp013205155	LLTM	1.09643970364801e-5	1.44885215623853e-5	0.756764379945129
GCA_013205155.1	s__Polynucleobacter sp013205155	LLTR	2.03624516391774e-5	2.64255406589644e-5	0.770559509149335
GCA_013205155.1	s__Polynucleobacter sp013205155	LMGP	1.09643970364801e-5	9.58854404090953e-6	1.14348925026579
GCA_013205155.1	s__Polynucleobacter sp013205155	LNFV	4.69902730134862e-6	1.13433777910586e-5	0.414252913717873
GCA_013205155.1	s__Polynucleobacter sp013205155	LNIR	1.40970819040459e-5	1.34138359910796e-5	1.05093590777617
GCA_013205155.1	s__Polynucleobacter sp013205155	LNTI	2.19287940729602e-5	1.41928498910223e-5	1.54505925457799
GCA_013205155.1	s__Polynucleobacter sp013205155	LPES	2.19287940729602e-5	1.78614507048411e-5	1.22771629445624
GCA_013205155.1	s__Polynucleobacter sp013205155	LPIV	1.72297667716116e-5	2.22415555957106e-5	0.774665544299178
GCA_013205155.1	s__Polynucleobacter sp013205155	LPLH	4.69902730134862e-6	1.07628003154083e-5	0.436598948567446
GCA_013205155.1	s__Polynucleobacter sp013205155	LPPS	1.56634243378287e-5	1.5035621124495e-5	1.04175439166334
GCA_013205155.1	s__Polynucleobacter sp013205155	LRRN	1.2530739470263e-5	9.43886701331117e-6	1.32756817662454
GCA_013205155.1	s__Polynucleobacter sp013205155	LSAR	1.40970819040459e-5	3.10311424257576e-5	0.454288202175389
GCA_013205155.1	s__Polynucleobacter sp013205155	LSHM	1.56634243378287e-6	3.76238160499917e-6	0.416316737170316
GCA_013205155.1	s__Polynucleobacter sp013205155	LSSK	2.34951365067431e-5	2.46027964070989e-5	0.95497829262871
GCA_013205155.1	s__Polynucleobacter sp013205155	LTEL	3.7592218410789e-5	3.07972177668762e-5	1.22063683464359
GCA_013205155.1	s__Polynucleobacter sp013205155	LTEM	6.26536973513149e-6	7.70431938421425e-6	0.813228193520755
GCA_013205155.1	s__Polynucleobacter sp013205155	LTHE	3.13268486756575e-6	6.17248240386276e-6	0.507524309118371
GCA_013205155.1	s__Polynucleobacter sp013205155	LTSA	2.34951365067431e-5	3.28332884559343e-5	0.715588891995269
GCA_013205155.1	s__Polynucleobacter sp013205155	LVMK	4.69902730134862e-6	1.00480215524982e-5	0.467656968767184
GCA_013205155.1	s__Polynucleobacter sp013205155	LVNG	2.34951365067431e-5	2.06709363004528e-5	1.13662662228941
GCA_013205155.1	s__Polynucleobacter sp013205155	LVVY	6.26536973513149e-6	1.27932595431481e-5	0.489739906706351
GCA_013205155.1	s__Polynucleobacter sp013205155	MAAN	1.40970819040459e-5	9.31674974141287e-6	1.51309011139201
GCA_013205155.1	s__Polynucleobacter sp013205155	MDEG	1.56634243378287e-6	5.48049640761107e-6	0.285803021713071
GCA_013205155.1	s__Polynucleobacter sp013205155	MENG	1.56634243378287e-6	4.30487580106796e-6	0.363853106608626
GCA_013205155.1	s__Polynucleobacter sp013205155	MEVD	3.13268486756575e-6	4.90455324979281e-6	0.638729912392751
GCA_013205155.1	s__Polynucleobacter sp013205155	MFNT	3.13268486756575e-6	2.14472635870962e-6	1.4606454827414601
GCA_013205155.1	s__Polynucleobacter sp013205155	MGFT	1.56634243378287e-6	4.05053372939848e-6	0.386700256910459
GCA_013205155.1	s__Polynucleobacter sp013205155	MGKN	4.69902730134862e-6	4.24339640778971e-6	1.10737410549778
GCA_013205155.1	s__Polynucleobacter sp013205155	MGVR	3.13268486756575e-6	6.24299438453201e-6	0.501792036739207
GCA_013205155.1	s__Polynucleobacter sp013205155	MHKE	3.13268486756575e-6	1.67651181266191e-6	1.86857309558218
GCA_013205155.1	s__Polynucleobacter sp013205155	MIGK	9.39805460269724e-6	7.28042496882119e-6	1.29086621219845
GCA_013205155.1	s__Polynucleobacter sp013205155	MIKT	4.69902730134862e-6	4.92428279167074e-6	0.954256183112974
GCA_013205155.1	s__Polynucleobacter sp013205155	MINQ	4.69902730134862e-6	2.88194254407621e-6	1.63050693394544
GCA_013205155.1	s__Polynucleobacter sp013205155	MKNV	6.26536973513149e-6	3.79745959017169e-6	1.64988450472181
GCA_013205155.1	s__Polynucleobacter sp013205155	MLAF	1.09643970364801e-5	1.06537757907355e-5	1.02915597735919
GCA_013205155.1	s__Polynucleobacter sp013205155	MLDH	3.13268486756575e-6	2.89404380474471e-6	1.08245938172387
GCA_013205155.1	s__Polynucleobacter sp013205155	MLYT	0	3.78685067363622e-6	0
GCA_013205155.1	s__Polynucleobacter sp013205155	MMHF	1.56634243378287e-6	5.89374355329538e-7	2.65763588052127
GCA_013205155.1	s__Polynucleobacter sp013205155	MNPR	6.26536973513149e-6	2.31651388760538e-6	2.70465451066564
GCA_013205155.1	s__Polynucleobacter sp013205155	MNSY	3.13268486756575e-6	1.85430503470537e-6	1.68941183296927
GCA_013205155.1	s__Polynucleobacter sp013205155	MPAA	9.39805460269724e-6	1.1034856195881e-5	0.851669875517295
GCA_013205155.1	s__Polynucleobacter sp013205155	MPRP	1.56634243378287e-6	2.74370336597773e-6	0.570886216493269
GCA_013205155.1	s__Polynucleobacter sp013205155	MQRV	1.56634243378287e-6	3.42745778067336e-6	0.456998315957417
GCA_013205155.1	s__Polynucleobacter sp013205155	MSLQ	7.83171216891437e-6	7.35608268453602e-6	1.06465798506836
GCA_013205155.1	s__Polynucleobacter sp013205155	MTSI	3.13268486756575e-6	5.87637384430794e-6	0.533098293363376
GCA_013205155.1	s__Polynucleobacter sp013205155	MVAT	1.09643970364801e-5	8.38764582393926e-6	1.30720791824406
GCA_013205155.1	s__Polynucleobacter sp013205155	MVIV	1.56634243378287e-6	7.93972802134121e-6	0.197279104469662
GCA_013205155.1	s__Polynucleobacter sp013205155	MYKR	0	1.87596506884013e-6	0
GCA_013205155.1	s__Polynucleobacter sp013205155	NAIN	1.87961092053945e-5	1.00699306436852e-5	1.86655796057359
GCA_013205155.1	s__Polynucleobacter sp013205155	NAKK	1.56634243378287e-5	1.12897549876347e-5	1.38740161810281
GCA_013205155.1	s__Polynucleobacter sp013205155	NDHF	0	1.71249820089309e-6	0
GCA_013205155.1	s__Polynucleobacter sp013205155	NDKQ	4.69902730134862e-6	4.48065859502798e-6	1.04873585025267
GCA_013205155.1	s__Polynucleobacter sp013205155	NDYA	1.09643970364801e-5	5.16754336521103e-6	2.12178133042767
GCA_013205155.1	s__Polynucleobacter sp013205155	NFFG	6.26536973513149e-6	4.96475765892632e-6	1.26196889466835
GCA_013205155.1	s__Polynucleobacter sp013205155	NGDK	7.83171216891437e-6	8.16136280525363e-6	0.959608383525474
GCA_013205155.1	s__Polynucleobacter sp013205155	NHNG	1.56634243378287e-6	2.45125563421565e-6	0.638995954530082
GCA_013205155.1	s__Polynucleobacter sp013205155	NISH	0	3.68560153791879e-6	0
GCA_013205155.1	s__Polynucleobacter sp013205155	NKNT	6.26536973513149e-6	4.33600394277526e-6	1.44496403089554
GCA_013205155.1	s__Polynucleobacter sp013205155	NLKP	1.87961092053945e-5	1.06378213926528e-5	1.76691340375167
GCA_013205155.1	s__Polynucleobacter sp013205155	NMDA	4.69902730134862e-6	4.94598523610677e-6	0.950069010931269
GCA_013205155.1	s__Polynucleobacter sp013205155	NMEQ	0	2.36341395657188e-6	0
GCA_013205155.1	s__Polynucleobacter sp013205155	NMKS	0	3.71869238042862e-6	0
GCA_013205155.1	s__Polynucleobacter sp013205155	NNFV	7.83171216891437e-6	4.28701496633297e-6	1.82684507295141
GCA_013205155.1	s__Polynucleobacter sp013205155	NNIG	6.26536973513149e-6	7.93041578328636e-6	0.790043032590547
GCA_013205155.1	s__Polynucleobacter sp013205155	NNMA	3.13268486756575e-6	3.88502255485219e-6	0.806349209904377
GCA_013205155.1	s__Polynucleobacter sp013205155	NPVE	3.13268486756575e-6	6.89338031605255e-6	0.454448285737361
GCA_013205155.1	s__Polynucleobacter sp013205155	NRQN	3.13268486756575e-6	3.06367013010474e-6	1.02252681735636
GCA_013205155.1	s__Polynucleobacter sp013205155	NSFY	1.56634243378287e-6	2.90331125588907e-6	0.539502070474087
GCA_013205155.1	s__Polynucleobacter sp013205155	NSIH	7.83171216891437e-6	3.68560153791879e-6	2.12494814980374
GCA_013205155.1	s__Polynucleobacter sp013205155	NSIP	1.09643970364801e-5	8.23142176701296e-6	1.3320174019535
GCA_013205155.1	s__Polynucleobacter sp013205155	NSPV	1.09643970364801e-5	8.10870777190179e-6	1.35217562957119
GCA_013205155.1	s__Polynucleobacter sp013205155	NYLG	1.56634243378287e-5	8.45827368700999e-6	1.85184647806848
GCA_013205155.1	s__Polynucleobacter sp013205155	NYLL	1.2530739470263e-5	1.18502842231811e-5	1.05742100647264
GCA_013205155.1	s__Polynucleobacter sp013205155	PAKS	1.2530739470263e-5	1.59570716894808e-5	0.785278133363495
GCA_013205155.1	s__Polynucleobacter sp013205155	PARE	7.83171216891437e-6	1.18084584597339e-5	0.663229006192468
GCA_013205155.1	s__Polynucleobacter sp013205155	PDAE	9.39805460269724e-6	1.24520964524778e-5	0.75473673357446
GCA_013205155.1	s__Polynucleobacter sp013205155	PEMS	0	4.46827119050671e-6	0
GCA_013205155.1	s__Polynucleobacter sp013205155	PFHN	1.56634243378287e-6	1.59321028240125e-6	0.983136031122095
GCA_013205155.1	s__Polynucleobacter sp013205155	PFQN	3.13268486756575e-6	3.11499146062807e-6	1.00568008200386
GCA_013205155.1	s__Polynucleobacter sp013205155	PGEI	9.39805460269724e-6	1.32158715533035e-5	0.711118791128694
GCA_013205155.1	s__Polynucleobacter sp013205155	PGKK	1.09643970364801e-5	1.05306758059448e-5	1.04118645740575
GCA_013205155.1	s__Polynucleobacter sp013205155	PGPA	4.69902730134862e-6	1.55499219238258e-5	0.302189768178109
GCA_013205155.1	s__Polynucleobacter sp013205155	PKII	1.40970819040459e-5	1.1834544569724e-5	1.19118076922961
GCA_013205155.1	s__Polynucleobacter sp013205155	PKQF	9.39805460269724e-6	4.32023570849661e-6	2.17535691032183
GCA_013205155.1	s__Polynucleobacter sp013205155	PKVE	1.2530739470263e-5	9.56054877519736e-6	1.31067156968762
GCA_013205155.1	s__Polynucleobacter sp013205155	PLDH	1.56634243378287e-6	5.17841863825497e-6	0.302475049470064
GCA_013205155.1	s__Polynucleobacter sp013205155	PLDQ	1.09643970364801e-5	1.01246709338391e-5	1.08293860690667
GCA_013205155.1	s__Polynucleobacter sp013205155	PLGE	2.19287940729602e-5	2.03816847442755e-5	1.07590684225058
GCA_013205155.1	s__Polynucleobacter sp013205155	PMMR	6.26536973513149e-6	1.53336342290025e-6	4.08603051407147
GCA_013205155.1	s__Polynucleobacter sp013205155	PMMT	1.56634243378287e-6	1.62241411808523e-6	0.965439351348514
GCA_013205155.1	s__Polynucleobacter sp013205155	PMPF	0	2.35531916684202e-6	0
GCA_013205155.1	s__Polynucleobacter sp013205155	PPKH	0	2.52524383093026e-6	0
GCA_013205155.1	s__Polynucleobacter sp013205155	PRKH	1.56634243378287e-6	2.57401499295365e-6	0.608521099554869
GCA_013205155.1	s__Polynucleobacter sp013205155	PSEQ	9.39805460269724e-6	6.99920744919244e-6	1.34273125506254
GCA_013205155.1	s__Polynucleobacter sp013205155	PSTD	9.39805460269724e-6	7.80220970410423e-6	1.20453755527149
GCA_013205155.1	s__Polynucleobacter sp013205155	PVLF	1.72297667716116e-5	1.34352157323161e-5	1.28243320501125
GCA_013205155.1	s__Polynucleobacter sp013205155	PVRT	6.26536973513149e-6	7.55563998448169e-6	0.829230845831691
GCA_013205155.1	s__Polynucleobacter sp013205155	PVYV	3.13268486756575e-6	5.72658962082119e-6	0.547041970001776
GCA_013205155.1	s__Polynucleobacter sp013205155	PYYI	0	2.37870646240232e-6	0
GCA_013205155.1	s__Polynucleobacter sp013205155	QAGH	6.26536973513149e-6	6.09507457426381e-6	1.02793979938929
GCA_013205155.1	s__Polynucleobacter sp013205155	QDQI	6.26536973513149e-6	5.74716851563938e-6	1.09016635201873
GCA_013205155.1	s__Polynucleobacter sp013205155	QEPI	1.56634243378287e-6	7.25562750720706e-6	0.215879664746711
GCA_013205155.1	s__Polynucleobacter sp013205155	QFMH	0	9.23210163910775e-7	0
GCA_013205155.1	s__Polynucleobacter sp013205155	QFNK	3.13268486756575e-6	3.64758309537398e-6	0.858838520098075
GCA_013205155.1	s__Polynucleobacter sp013205155	QGHS	6.26536973513149e-6	4.20654124299201e-6	1.48943499497822
GCA_013205155.1	s__Polynucleobacter sp013205155	QHKQ	0	1.9352536244109e-6	0
GCA_013205155.1	s__Polynucleobacter sp013205155	QHLS	1.2530739470263e-5	5.89348502668401e-6	2.1262019693827
GCA_013205155.1	s__Polynucleobacter sp013205155	QIMM	0	1.90763599891672e-6	0
GCA_013205155.1	s__Polynucleobacter sp013205155	QIRQ	9.39805460269724e-6	5.45010239336154e-6	1.72438129128445
GCA_013205155.1	s__Polynucleobacter sp013205155	QIRY	6.26536973513149e-6	3.63518597171211e-6	1.72353485733238
GCA_013205155.1	s__Polynucleobacter sp013205155	QKMQ	3.13268486756575e-6	2.41552928568726e-6	1.2968937640822
GCA_013205155.1	s__Polynucleobacter sp013205155	QLMR	1.72297667716116e-5	5.36586312545011e-6	3.21099632413123
GCA_013205155.1	s__Polynucleobacter sp013205155	QLQF	7.83171216891437e-6	7.21541878255447e-6	1.08541339109103
GCA_013205155.1	s__Polynucleobacter sp013205155	QMAE	7.83171216891437e-6	5.6677499442678e-6	1.38180269876499
GCA_013205155.1	s__Polynucleobacter sp013205155	QMEF	3.13268486756575e-6	2.44941519298611e-6	1.27895216643392
GCA_013205155.1	s__Polynucleobacter sp013205155	QMIK	4.69902730134862e-6	3.99701612223464e-6	1.17563381223529
GCA_013205155.1	s__Polynucleobacter sp013205155	QMKH	0	1.23545959725435e-6	0
GCA_013205155.1	s__Polynucleobacter sp013205155	QNFM	1.56634243378287e-6	1.74086383666756e-6	0.89975011301357
GCA_013205155.1	s__Polynucleobacter sp013205155	QNYP	1.2530739470263e-5	2.07862312365732e-6	6.02838452418216
GCA_013205155.1	s__Polynucleobacter sp013205155	QPEP	4.69902730134862e-6	5.00880472496523e-6	0.938153423695558
GCA_013205155.1	s__Polynucleobacter sp013205155	QPHL	7.83171216891437e-6	4.21752260701641e-6	1.85694610288165
GCA_013205155.1	s__Polynucleobacter sp013205155	QPTG	3.13268486756575e-6	7.25105553652883e-6	0.43203156447832203
GCA_013205155.1	s__Polynucleobacter sp013205155	QQAN	4.69902730134862e-6	6.30989917537103e-6	0.744707192737721
GCA_013205155.1	s__Polynucleobacter sp013205155	QQMS	6.26536973513149e-6	2.88256254059618e-6	2.1735416480628
GCA_013205155.1	s__Polynucleobacter sp013205155	QQSR	3.13268486756575e-6	5.25749113120631e-6	0.595851669434384
GCA_013205155.1	s__Polynucleobacter sp013205155	QRTK	9.39805460269724e-6	5.42774208833e-6	1.73148510923238
GCA_013205155.1	s__Polynucleobacter sp013205155	QRVS	1.09643970364801e-5	8.56996278268373e-6	1.27939844250369
GCA_013205155.1	s__Polynucleobacter sp013205155	QTDH	0	2.18853584692516e-6	0
GCA_013205155.1	s__Polynucleobacter sp013205155	QVVL	2.03624516391774e-5	1.91804697194537e-5	1.06162424262868
GCA_013205155.1	s__Polynucleobacter sp013205155	QYPD	6.26536973513149e-6	2.6462753139487e-6	2.36761825275938
GCA_013205155.1	s__Polynucleobacter sp013205155	RAFY	6.26536973513149e-6	5.0787574391836e-6	1.23364224619056
GCA_013205155.1	s__Polynucleobacter sp013205155	RAGP	3.13268486756575e-6	1.58502445114148e-5	0.197642684017253
GCA_013205155.1	s__Polynucleobacter sp013205155	RAPP	4.69902730134862e-6	9.94026243438195e-6	0.472726684266942
GCA_013205155.1	s__Polynucleobacter sp013205155	RDMI	3.13268486756575e-6	4.27203751179611e-6	0.733299943859496
GCA_013205155.1	s__Polynucleobacter sp013205155	RDVF	4.69902730134862e-6	6.58907228755985e-6	0.713154613619943
GCA_013205155.1	s__Polynucleobacter sp013205155	RDYR	1.56634243378287e-6	3.14074912126432e-6	0.498716189452387
GCA_013205155.1	s__Polynucleobacter sp013205155	RGDR	9.39805460269724e-6	8.57693473215226e-6	1.09573581893621
GCA_013205155.1	s__Polynucleobacter sp013205155	RGID	1.72297667716116e-5	1.21889200940151e-5	1.41355974431825
GCA_013205155.1	s__Polynucleobacter sp013205155	RGPP	0	7.82829762080492e-6	0
GCA_013205155.1	s__Polynucleobacter sp013205155	RHEK	0	3.05778135332655e-6	0
GCA_013205155.1	s__Polynucleobacter sp013205155	RHQG	7.83171216891437e-6	3.06844356017181e-6	2.55234030391481
GCA_013205155.1	s__Polynucleobacter sp013205155	RKDV	7.83171216891437e-6	8.81763753573148e-6	0.888187129169023
GCA_013205155.1	s__Polynucleobacter sp013205155	RKII	2.5061478940526e-5	1.20631104149756e-5	2.07753042775881
GCA_013205155.1	s__Polynucleobacter sp013205155	RMDM	0	1.64817044682531e-6	0
GCA_013205155.1	s__Polynucleobacter sp013205155	RMPS	6.26536973513149e-6	3.83399834731209e-6	1.63416078140043
GCA_013205155.1	s__Polynucleobacter sp013205155	RNHA	1.56634243378287e-6	3.75776076893179e-6	0.416828672738561
GCA_013205155.1	s__Polynucleobacter sp013205155	RNIG	1.2530739470263e-5	9.5742763522308e-6	1.30879233158372
GCA_013205155.1	s__Polynucleobacter sp013205155	RNVA	1.09643970364801e-5	1.19760410236087e-5	0.915527678542994
GCA_013205155.1	s__Polynucleobacter sp013205155	RPQS	3.13268486756575e-6	6.00566721413684e-6	0.521621454514108
GCA_013205155.1	s__Polynucleobacter sp013205155	RQIE	1.72297667716116e-5	7.39575868202712e-6	2.3296821208462
GCA_013205155.1	s__Polynucleobacter sp013205155	RSQN	4.69902730134862e-6	5.07059607040523e-6	0.926720889635581
GCA_013205155.1	s__Polynucleobacter sp013205155	RTFG	1.2530739470263e-5	7.38774783167761e-6	1.69615148699756
GCA_013205155.1	s__Polynucleobacter sp013205155	RTIN	6.26536973513149e-6	6.47578190639934e-6	0.967507835453828
GCA_013205155.1	s__Polynucleobacter sp013205155	RTNR	4.69902730134862e-6	4.55679078396056e-6	1.03121418650352
GCA_013205155.1	s__Polynucleobacter sp013205155	RVIA	2.34951365067431e-5	2.05473775525306e-5	1.14346156567554
GCA_013205155.1	s__Polynucleobacter sp013205155	RVLT	2.97605062418746e-5	1.68793766860145e-5	1.76312827158676
GCA_013205155.1	s__Polynucleobacter sp013205155	RYMS	4.69902730134862e-6	2.23867566704618e-6	2.09902102860159
GCA_013205155.1	s__Polynucleobacter sp013205155	RYVK	0	4.78998856473063e-6	0
GCA_013205155.1	s__Polynucleobacter sp013205155	SEVF	6.26536973513149e-6	9.98319643157233e-6	0.62759155127079
GCA_013205155.1	s__Polynucleobacter sp013205155	SFVY	7.83171216891437e-6	4.90697130357844e-6	1.59603789881613
GCA_013205155.1	s__Polynucleobacter sp013205155	SGFQ	6.26536973513149e-6	8.2207603773045e-6	0.76213992958956
GCA_013205155.1	s__Polynucleobacter sp013205155	SGGK	1.40970819040459e-5	2.00382961146061e-5	0.703507015936866
GCA_013205155.1	s__Polynucleobacter sp013205155	SGMP	7.83171216891437e-6	5.99766609285575e-6	1.30579329486903
GCA_013205155.1	s__Polynucleobacter sp013205155	SGRN	1.09643970364801e-5	9.23591326850738e-6	1.18714811602514
GCA_013205155.1	s__Polynucleobacter sp013205155	SHRQ	3.13268486756575e-6	2.68902468457565e-6	1.16498925634076
GCA_013205155.1	s__Polynucleobacter sp013205155	SKGK	2.19287940729602e-5	1.47153639627089e-5	1.49019719311947
GCA_013205155.1	s__Polynucleobacter sp013205155	SLAK	5.48219851824006e-5	3.56482606907802e-5	1.53785862536007
GCA_013205155.1	s__Polynucleobacter sp013205155	SLEN	1.40970819040459e-5	1.50804562634629e-5	0.934791471674527
GCA_013205155.1	s__Polynucleobacter sp013205155	SLKI	3.13268486756575e-5	2.55041342411073e-5	1.22830472814738
GCA_013205155.1	s__Polynucleobacter sp013205155	SNLH	6.26536973513149e-6	5.68398144124676e-6	1.1022853962305
GCA_013205155.1	s__Polynucleobacter sp013205155	SNSE	7.83171216891437e-6	9.43287539904611e-6	0.830257141921576
GCA_013205155.1	s__Polynucleobacter sp013205155	SPPQ	4.69902730134862e-6	5.89187480439523e-6	0.797543643976148
GCA_013205155.1	s__Polynucleobacter sp013205155	SRAR	9.39805460269724e-6	1.41586018451963e-5	0.663769961571861
GCA_013205155.1	s__Polynucleobacter sp013205155	SRLG	2.81941638080917e-5	2.44380890369843e-5	1.15369756470823
GCA_013205155.1	s__Polynucleobacter sp013205155	STET	6.26536973513149e-6	9.29994376160737e-6	0.67369974440024
GCA_013205155.1	s__Polynucleobacter sp013205155	STFM	3.13268486756575e-6	3.54967753861796e-6	0.882526605159024
GCA_013205155.1	s__Polynucleobacter sp013205155	SVAL	2.97605062418746e-5	4.34417871821756e-5	0.685066342162035
GCA_013205155.1	s__Polynucleobacter sp013205155	SYEA	1.40970819040459e-5	9.45234306219877e-6	1.4913849202556
GCA_013205155.1	s__Polynucleobacter sp013205155	SYIL	1.56634243378287e-5	1.27174930569643e-5	1.23164402509748
GCA_013205155.1	s__Polynucleobacter sp013205155	TAAS	2.97605062418746e-5	2.97575978864597e-5	1.00009773488526
GCA_013205155.1	s__Polynucleobacter sp013205155	TDKL	1.40970819040459e-5	1.46061695081939e-5	0.965145714359779
GCA_013205155.1	s__Polynucleobacter sp013205155	TDTH	4.69902730134862e-6	2.69625367533993e-6	1.74279866331798
GCA_013205155.1	s__Polynucleobacter sp013205155	TEAP	4.69902730134862e-6	1.24942394162884e-5	0.376095506479779
GCA_013205155.1	s__Polynucleobacter sp013205155	TENE	4.69902730134862e-6	6.1891968226721e-6	0.759230548968046
GCA_013205155.1	s__Polynucleobacter sp013205155	TETF	1.40970819040459e-5	5.82352468377833e-6	2.42071299934795
GCA_013205155.1	s__Polynucleobacter sp013205155	TEVL	1.40970819040459e-5	1.96717957932103e-5	0.716613879700371
GCA_013205155.1	s__Polynucleobacter sp013205155	TFKG	6.26536973513149e-6	8.48696954201677e-6	0.738234030900345
GCA_013205155.1	s__Polynucleobacter sp013205155	TGEQ	1.40970819040459e-5	8.61383576716886e-6	1.63656265165585
GCA_013205155.1	s__Polynucleobacter sp013205155	THIA	4.69902730134862e-6	6.82164117972473e-6	0.688841171434678
GCA_013205155.1	s__Polynucleobacter sp013205155	THKQ	0	2.38421257977743e-6	0
GCA_013205155.1	s__Polynucleobacter sp013205155	THYD	1.56634243378287e-6	1.45974042965171e-6	1.07302805482793
GCA_013205155.1	s__Polynucleobacter sp013205155	TIAM	9.39805460269724e-6	8.5145811578527292e-06	1.1037600591815
GCA_013205155.1	s__Polynucleobacter sp013205155	TIPN	9.39805460269724e-6	6.35308199616194e-6	1.47929061963545
GCA_013205155.1	s__Polynucleobacter sp013205155	TISK	1.40970819040459e-5	1.23126010461717e-5	1.14493126604057
GCA_013205155.1	s__Polynucleobacter sp013205155	TKRG	6.26536973513149e-6	9.88644223984432e-6	0.633733509298301
GCA_013205155.1	s__Polynucleobacter sp013205155	TLGY	1.09643970364801e-5	1.08045915190274e-5	1.01479051912062
GCA_013205155.1	s__Polynucleobacter sp013205155	TLSD	1.87961092053945e-5	1.74302159511756e-5	1.07836353020782
GCA_013205155.1	s__Polynucleobacter sp013205155	TMLE	7.83171216891437e-6	7.70431938421425e-6	1.01653524190094
GCA_013205155.1	s__Polynucleobacter sp013205155	TNIT	9.39805460269724e-6	6.85186553538042e-6	1.3716052298705
GCA_013205155.1	s__Polynucleobacter sp013205155	TPFG	7.83171216891437e-6	7.24776844248484e-6	1.08056876141442
GCA_013205155.1	s__Polynucleobacter sp013205155	TPGL	1.2530739470263e-5	1.85041480716103e-5	0.677185430086787
GCA_013205155.1	s__Polynucleobacter sp013205155	TPVT	1.40970819040459e-5	7.99443680403338e-6	1.76336147868897
GCA_013205155.1	s__Polynucleobacter sp013205155	TQYA	3.13268486756575e-6	5.37614546049133e-6	0.582700912872891
GCA_013205155.1	s__Polynucleobacter sp013205155	TQYY	1.56634243378287e-6	1.55039239922963e-6	1.01028774042053
GCA_013205155.1	s__Polynucleobacter sp013205155	TRDS	7.83171216891437e-6	7.95289726502747e-6	0.984762144904599
GCA_013205155.1	s__Polynucleobacter sp013205155	TRNF	4.69902730134862e-6	3.91175547832109e-6	1.20125793327078
GCA_013205155.1	s__Polynucleobacter sp013205155	TSAK	1.87961092053945e-5	1.72098691030276e-5	1.09217037578094
GCA_013205155.1	s__Polynucleobacter sp013205155	TTDN	0	5.08422751543159e-6	0
GCA_013205155.1	s__Polynucleobacter sp013205155	TTGR	1.09643970364801e-5	9.10575729569033e-6	1.20411698669692
GCA_013205155.1	s__Polynucleobacter sp013205155	TYEG	6.26536973513149e-6	5.74537736787932e-6	1.09050621638176
GCA_013205155.1	s__Polynucleobacter sp013205155	TYMP	4.69902730134862e-6	1.69509105088542e-6	2.77213858151992
GCA_013205155.1	s__Polynucleobacter sp013205155	TYRY	4.69902730134862e-6	1.80522815643745e-6	2.60301019823554
GCA_013205155.1	s__Polynucleobacter sp013205155	TYSQ	7.83171216891437e-6	3.71036930431858e-6	2.11076351882247
GCA_013205155.1	s__Polynucleobacter sp013205155	TYVG	4.69902730134862e-6	6.90145842394768e-6	0.680874535886974
GCA_013205155.1	s__Polynucleobacter sp013205155	VADV	2.66278213743089e-5	2.13443269731694e-5	1.24753623797935
GCA_013205155.1	s__Polynucleobacter sp013205155	VDPQ	1.2530739470263e-5	6.46715753973564e-6	1.93759613760317
GCA_013205155.1	s__Polynucleobacter sp013205155	VEDH	1.56634243378287e-6	3.92938910284306e-6	0.398622379404871
GCA_013205155.1	s__Polynucleobacter sp013205155	VGHK	4.69902730134862e-6	5.7459138081619e-6	0.817803304789187
GCA_013205155.1	s__Polynucleobacter sp013205155	VGLY	9.39805460269724e-6	1.42955758449195e-5	0.657410006050035
GCA_013205155.1	s__Polynucleobacter sp013205155	VHSE	0	5.10837508927237e-6	0
GCA_013205155.1	s__Polynucleobacter sp013205155	VHSG	7.83171216891437e-6	6.85686404343857e-6	1.14217113235731
GCA_013205155.1	s__Polynucleobacter sp013205155	VHSV	6.26536973513149e-6	6.13627896570289e-6	1.02103730455381
GCA_013205155.1	s__Polynucleobacter sp013205155	VIAR	2.34951365067431e-5	2.05473775525306e-5	1.14346156567554
GCA_013205155.1	s__Polynucleobacter sp013205155	VIMP	1.09643970364801e-5	5.56401065863208e-6	1.97059238545307
GCA_013205155.1	s__Polynucleobacter sp013205155	VKRF	1.2530739470263e-5	7.17820046636882e-6	1.74566585719803
GCA_013205155.1	s__Polynucleobacter sp013205155	VLHS	6.26536973513149e-6	9.60666334541153e-6	0.652189996657273
GCA_013205155.1	s__Polynucleobacter sp013205155	VPHG	3.13268486756575e-6	4.90694028838679e-6	0.638419194743381
GCA_013205155.1	s__Polynucleobacter sp013205155	VSKI	1.40970819040459e-5	1.62908261542151e-5	0.865338674085499
GCA_013205155.1	s__Polynucleobacter sp013205155	VSVV	1.87961092053945e-5	1.95564148822745e-5	0.961122440822775
GCA_013205155.1	s__Polynucleobacter sp013205155	VTHQ	0	2.90545607221013e-6	0
GCA_013205155.1	s__Polynucleobacter sp013205155	VTMD	4.69902730134862e-6	4.45275160998422e-6	1.05530865247731
GCA_013205155.1	s__Polynucleobacter sp013205155	VTQD	3.13268486756575e-6	6.97489720503534e-6	0.449137066178436
GCA_013205155.1	s__Polynucleobacter sp013205155	VVMG	1.2530739470263e-5	8.739827548445e-6	1.4337513412942
GCA_013205155.1	s__Polynucleobacter sp013205155	VYFI	4.69902730134862e-6	5.08674106686568e-6	0.92377953577339
GCA_013205155.1	s__Polynucleobacter sp013205155	VYGA	1.72297667716116e-5	1.29564237258608e-5	1.3298242737478
GCA_013205155.1	s__Polynucleobacter sp013205155	VYVD	9.39805460269724e-6	6.15535471446294e-6	1.52680958915578
GCA_013205155.1	s__Polynucleobacter sp013205155	YAVV	7.83171216891437e-6	1.15948383803544e-5	0.6754481530492
GCA_013205155.1	s__Polynucleobacter sp013205155	YDKG	1.56634243378287e-6	5.64422333292433e-6	0.277512483364356
GCA_013205155.1	s__Polynucleobacter sp013205155	YDYV	1.56634243378287e-6	2.51868972255574e-6	0.621887809266752
GCA_013205155.1	s__Polynucleobacter sp013205155	YEYR	1.56634243378287e-6	1.98839692773794e-6	0.787741326659961
GCA_013205155.1	s__Polynucleobacter sp013205155	YFLI	7.83171216891437e-6	7.9635572678141e-6	0.98344394414885306
GCA_013205155.1	s__Polynucleobacter sp013205155	YFSK	9.39805460269724e-6	4.02665275944066e-6	2.33396201861784
GCA_013205155.1	s__Polynucleobacter sp013205155	YFYI	3.13268486756575e-6	2.08142715420011e-6	1.50506582046088
GCA_013205155.1	s__Polynucleobacter sp013205155	YGQR	4.69902730134862e-6	4.00150967563288e-6	1.17431361717385
GCA_013205155.1	s__Polynucleobacter sp013205155	YGYV	4.69902730134862e-6	3.7364206406605e-6	1.25762802244823
GCA_013205155.1	s__Polynucleobacter sp013205155	YHMR	1.56634243378287e-6	7.17315043691442e-7	2.18361854746859
GCA_013205155.1	s__Polynucleobacter sp013205155	YILK	1.09643970364801e-5	1.06570027491123e-5	1.02884434719635
GCA_013205155.1	s__Polynucleobacter sp013205155	YIMY	0	1.3293789439823e-6	0
GCA_013205155.1	s__Polynucleobacter sp013205155	YIQA	4.69902730134862e-6	7.22083660801059e-6	0.65075940039076
GCA_013205155.1	s__Polynucleobacter sp013205155	YKAT	7.83171216891437e-6	7.19121145650248e-6	1.08906715040798
GCA_013205155.1	s__Polynucleobacter sp013205155	YKDE	3.13268486756575e-6	4.20495574792548e-6	0.744998296144082
GCA_013205155.1	s__Polynucleobacter sp013205155	YKPT	4.69902730134862e-6	3.55167666310143e-6	1.32304478900545
GCA_013205155.1	s__Polynucleobacter sp013205155	YLDE	1.40970819040459e-5	8.02228792035308e-6	1.75723958601394
GCA_013205155.1	s__Polynucleobacter sp013205155	YLNL	1.2530739470263e-5	1.18502842231811e-5	1.05742100647264
GCA_013205155.1	s__Polynucleobacter sp013205155	YMQF	3.13268486756575e-6	1.2039440618959e-6	2.60201862089221
GCA_013205155.1	s__Polynucleobacter sp013205155	YMRT	1.56634243378287e-6	1.72782910147465e-6	0.906537823935276
GCA_013205155.1	s__Polynucleobacter sp013205155	YMSV	3.13268486756575e-6	3.13401519555433e-6	0.999575519611242
GCA_013205155.1	s__Polynucleobacter sp013205155	YQVD	1.56634243378287e-6	3.7761800886822e-6	0.414795480352604
GCA_013205155.1	s__Polynucleobacter sp013205155	YRID	9.39805460269724e-6	4.46340578189668e-6	2.10557925089742
GCA_013205155.1	s__Polynucleobacter sp013205155	YRKH	1.56634243378287e-6	1.50297006136615e-6	1.04216476032737
GCA_013205155.1	s__Polynucleobacter sp013205155	YRYE	0	1.98839692773794e-6	0
GCA_013205155.1	s__Polynucleobacter sp013205155	YSAP	6.26536973513149e-6	7.95690402591149e-6	0.787413008216318
GCA_013205155.1	s__Polynucleobacter sp013205155	YSDT	4.69902730134862e-6	4.55571845147378e-6	1.03145691539135
GCA_013205155.1	s__Polynucleobacter sp013205155	YSLR	6.26536973513149e-6	8.9488738185871e-6	0.70012940869924
GCA_013205155.1	s__Polynucleobacter sp013205155	YTFL	4.69902730134862e-6	5.92912491708035e-6	0.792533024192471
GCA_013205155.1	s__Polynucleobacter sp013205155	YYLA	7.83171216891437e-6	7.42768984605958e-6	1.05439407557777
GCA_013205155.1	s__Polynucleobacter sp013205155	YYMH	0	4.10905016268124e-7	0
GCA_016716535.1	s__Rubrivivax sp016716535	AAAS	2.6924360496578e-4	1.6529698466174e-4	1.62884764968185
GCA_016716535.1	s__Rubrivivax sp016716535	AAYF	1.32959804921374e-5	1.43767805934668e-5	0.924823217944874
GCA_016716535.1	s__Rubrivivax sp016716535	ADMN	1.99439707382061e-6	3.52909770560318e-6	0.565129458063485
GCA_016716535.1	s__Rubrivivax sp016716535	ADRI	2.99159561073092e-5	2.22770758412673e-5	1.34290318534047
GCA_016716535.1	s__Rubrivivax sp016716535	AEMN	3.32399512303436e-6	3.7150683345462e-6	0.894733238719923
GCA_016716535.1	s__Rubrivivax sp016716535	AGHI	9.3071863444962e-6	1.12583395693557e-5	0.826692629686673
GCA_016716535.1	s__Rubrivivax sp016716535	AGRN	1.79495736643855e-5	2.25724599644532e-5	0.79519793999645
GCA_016716535.1	s__Rubrivivax sp016716535	AHGT	1.86143726889924e-5	1.58146983170488e-5	1.17702989433099
GCA_016716535.1	s__Rubrivivax sp016716535	AIDH	5.31839219685497e-6	6.41430520178423e-6	0.829145484903896
GCA_016716535.1	s__Rubrivivax sp016716535	AIHE	2.65919609842748e-6	6.75231578469169e-6	0.393819866134845
GCA_016716535.1	s__Rubrivivax sp016716535	AIMV	1.99439707382061e-6	9.67501021065286e-6	0.206139014884413
GCA_016716535.1	s__Rubrivivax sp016716535	AKGP	4.6535931722481e-6	1.95374405601461e-5	0.238188474990979
GCA_016716535.1	s__Rubrivivax sp016716535	AKTM	1.32959804921374e-6	4.26854920921152e-6	0.311487108159483
GCA_016716535.1	s__Rubrivivax sp016716535	ALHV	2.65919609842748e-5	3.02089286325946e-5	0.880268258026961
GCA_016716535.1	s__Rubrivivax sp016716535	AMNV	4.6535931722481e-6	5.58531172720681e-6	0.833184144329816
GCA_016716535.1	s__Rubrivivax sp016716535	AMSK	6.64799024606871e-7	3.85842644531975e-6	0.172297964993804
GCA_016716535.1	s__Rubrivivax sp016716535	APEP	2.32679658612405e-5	2.69168584025442e-5	0.864438394453982
GCA_016716535.1	s__Rubrivivax sp016716535	AQTE	8.64238731988932e-6	1.34606757562613e-5	0.64204706185492
GCA_016716535.1	s__Rubrivivax sp016716535	ARRH	3.98879414764123e-5	2.31088266782784e-5	1.72609116125769
GCA_016716535.1	s__Rubrivivax sp016716535	AYDA	2.12735687874199e-5	2.23033890595517e-5	0.953826735955591
GCA_016716535.1	s__Rubrivivax sp016716535	AYDD	8.64238731988932e-6	7.2950805710776e-6	1.18468702787921
GCA_016716535.1	s__Rubrivivax sp016716535	AYFK	3.98879414764123e-6	2.33747462238905e-6	1.70645452551028
GCA_016716535.1	s__Rubrivivax sp016716535	AYGK	3.32399512303436e-6	6.36474257235041e-6	0.52225130635674
GCA_016716535.1	s__Rubrivivax sp016716535	AYKT	3.32399512303436e-6	3.617403791624e-6	0.918889710551799
GCA_016716535.1	s__Rubrivivax sp016716535	DAET	2.19383678120267e-5	2.05947529973878e-5	1.06524063749681
GCA_016716535.1	s__Rubrivivax sp016716535	DAKH	4.6535931722481e-6	4.48974159304663e-6	1.03649465694311
GCA_016716535.1	s__Rubrivivax sp016716535	DALM	1.32959804921374e-5	1.81915483659365e-5	0.730887785068039
GCA_016716535.1	s__Rubrivivax sp016716535	DDKT	3.32399512303436e-6	3.18081728636289e-6	1.04501290825012
GCA_016716535.1	s__Rubrivivax sp016716535	DDRY	5.31839219685497e-6	3.81663486802247e-6	1.39347681419957
GCA_016716535.1	s__Rubrivivax sp016716535	DDSA	1.32959804921374e-5	1.76841176864175e-5	0.75185998690506
GCA_016716535.1	s__Rubrivivax sp016716535	DEPF	9.97198536910307e-6	4.97015646809824e-6	2.0063725222958
GCA_016716535.1	s__Rubrivivax sp016716535	DERG	2.72567600088817e-5	1.89579320291863e-5	1.43774964310026
GCA_016716535.1	s__Rubrivivax sp016716535	DETH	5.31839219685497e-6	3.10240538400146e-6	1.71428022407418
GCA_016716535.1	s__Rubrivivax sp016716535	DFIL	3.98879414764123e-6	6.20544859083192e-6	0.642789008603563
GCA_016716535.1	s__Rubrivivax sp016716535	DGSP	1.72847746397786e-5	1.15923551529778e-5	1.4910494383308
GCA_016716535.1	s__Rubrivivax sp016716535	DHVH	1.99439707382061e-6	2.15338166744575e-6	0.92616980258139
GCA_016716535.1	s__Rubrivivax sp016716535	DHYY	1.32959804921374e-6	4.08779915709965e-7	3.25260121183916
GCA_016716535.1	s__Rubrivivax sp016716535	DIFL	7.31278927067558e-6	6.20544859083192e-6	1.1784465157732
GCA_016716535.1	s__Rubrivivax sp016716535	DMVG	5.31839219685497e-6	7.82133857352807e-6	0.679984908830757
GCA_016716535.1	s__Rubrivivax sp016716535	DNPI	1.99439707382061e-6	2.13245924683709e-6	0.935256829305764
GCA_016716535.1	s__Rubrivivax sp016716535	DPPR	9.97198536910307e-6	1.33774016389652e-5	0.745435147888287
GCA_016716535.1	s__Rubrivivax sp016716535	DQKP	0	2.37964654301457e-6	0
GCA_016716535.1	s__Rubrivivax sp016716535	DQLI	5.31839219685497e-6	6.29205735465983e-6	0.845254882000753
GCA_016716535.1	s__Rubrivivax sp016716535	DRPG	1.92791717135993e-5	2.05632693182998e-5	0.937553820609753
GCA_016716535.1	s__Rubrivivax sp016716535	DSAQ	9.3071863444962e-6	1.15582922622391e-5	0.80523888246906306
GCA_016716535.1	s__Rubrivivax sp016716535	DSDT	5.98319122146184e-6	5.77010210988697e-6	1.03692986840038
GCA_016716535.1	s__Rubrivivax sp016716535	DSIF	2.65919609842748e-6	2.64781546977154e-6	1.00429812001095
GCA_016716535.1	s__Rubrivivax sp016716535	DSLG	1.66199756151718e-5	2.14547580706781e-5	0.77465220350753
GCA_016716535.1	s__Rubrivivax sp016716535	DSSF	1.32959804921374e-6	3.36205037529844e-6	0.395472375721234
GCA_016716535.1	s__Rubrivivax sp016716535	DVHE	5.98319122146184e-6	4.92199774572191e-6	1.21560218646225
GCA_016716535.1	s__Rubrivivax sp016716535	DVLL	5.6507917091584e-5	4.53385994356411e-5	1.24635338971593
GCA_016716535.1	s__Rubrivivax sp016716535	DVNG	8.64238731988932e-6	7.30517409698878e-6	1.18305015118692
GCA_016716535.1	s__Rubrivivax sp016716535	DVQN	1.32959804921374e-6	2.72029574856905e-6	0.488769667751437
GCA_016716535.1	s__Rubrivivax sp016716535	EDKV	7.31278927067558e-6	5.31232592431153e-6	1.37657014551932
GCA_016716535.1	s__Rubrivivax sp016716535	EDLA	3.19103531811298e-5	4.36286713689412e-5	0.731407860470546
GCA_016716535.1	s__Rubrivivax sp016716535	EFAG	1.79495736643855e-5	2.33577618283176e-5	0.768462911657251
GCA_016716535.1	s__Rubrivivax sp016716535	EFTE	4.6535931722481e-6	4.5709842949777e-6	1.01807244828234
GCA_016716535.1	s__Rubrivivax sp016716535	EGGP	1.5290377565958e-5	2.37535608301318e-5	0.643708860128538
GCA_016716535.1	s__Rubrivivax sp016716535	EHER	7.97758829528245e-6	5.23663239691734e-6	1.52341957399542
GCA_016716535.1	s__Rubrivivax sp016716535	EHQK	1.32959804921374e-6	1.01040149032879e-6	1.31591061765069
GCA_016716535.1	s__Rubrivivax sp016716535	EIPI	6.64799024606871e-7	3.88855171820493e-6	0.170963143294327
GCA_016716535.1	s__Rubrivivax sp016716535	EKMA	3.32399512303436e-6	4.50445805413355e-6	0.737934526881445
GCA_016716535.1	s__Rubrivivax sp016716535	EKYF	1.99439707382061e-6	8.04839460622737e-7	2.47800607623969
GCA_016716535.1	s__Rubrivivax sp016716535	ELLK	2.45975639104542e-5	1.49904101843262e-5	1.64088664739629
GCA_016716535.1	s__Rubrivivax sp016716535	ENHG	3.98879414764123e-6	2.23785882316023e-6	1.78241545282485
GCA_016716535.1	s__Rubrivivax sp016716535	ENMA	5.31839219685497e-6	3.7150683345462e-6	1.43157318195188
GCA_016716535.1	s__Rubrivivax sp016716535	EPYD	2.65919609842748e-6	2.86811641867279e-6	0.927157656891075
GCA_016716535.1	s__Rubrivivax sp016716535	EQET	1.99439707382061e-6	4.63478102030224e-6	0.430310960773408
GCA_016716535.1	s__Rubrivivax sp016716535	ERLN	2.32679658612405e-5	9.35777922288729e-6	2.48648373797189
GCA_016716535.1	s__Rubrivivax sp016716535	ESQS	2.65919609842748e-6	3.58861469635795e-6	0.741009086633424
GCA_016716535.1	s__Rubrivivax sp016716535	ETIR	1.19663824429237e-5	7.65176123483824e-6	1.56387295364642
GCA_016716535.1	s__Rubrivivax sp016716535	ETRS	7.97758829528245e-6	9.71578534266272e-6	0.821095569109816
GCA_016716535.1	s__Rubrivivax sp016716535	ETSN	1.32959804921374e-6	2.49021536999582e-6	0.533928938530315
GCA_016716535.1	s__Rubrivivax sp016716535	ETTH	1.99439707382061e-6	3.09484864895753e-6	0.644424752238661
GCA_016716535.1	s__Rubrivivax sp016716535	EYQV	0	2.59828304729159e-6	0
GCA_016716535.1	s__Rubrivivax sp016716535	EYYF	1.32959804921374e-6	6.02283178223005e-7	2.20759618944801
GCA_016716535.1	s__Rubrivivax sp016716535	FENS	1.32959804921374e-6	1.60911404060733e-6	0.826291994016725
GCA_016716535.1	s__Rubrivivax sp016716535	FFMS	1.32959804921374e-6	1.05493329766007e-6	1.26036219746112
GCA_016716535.1	s__Rubrivivax sp016716535	FFTI	2.65919609842748e-6	1.88820249343853e-6	1.40832146322661
GCA_016716535.1	s__Rubrivivax sp016716535	FFVS	3.98879414764123e-6	3.80371468331671e-6	1.04865755708131
GCA_016716535.1	s__Rubrivivax sp016716535	FGSP	9.97198536910307e-6	7.47244045068262e-6	1.33450181837075
GCA_016716535.1	s__Rubrivivax sp016716535	FHNN	0	3.2007069217053e-7	0
GCA_016716535.1	s__Rubrivivax sp016716535	FHRD	3.32399512303436e-6	3.04604716996335e-6	1.09124873567678
GCA_016716535.1	s__Rubrivivax sp016716535	FIDA	1.39607795167443e-5	8.9775468437381e-6	1.55507732343185
GCA_016716535.1	s__Rubrivivax sp016716535	FISV	2.65919609842748e-6	4.19055408166064e-6	0.63456909196449
GCA_016716535.1	s__Rubrivivax sp016716535	FKTQ	6.64799024606871e-7	1.34010794810488e-6	0.496078711828403
GCA_016716535.1	s__Rubrivivax sp016716535	FKVA	9.3071863444962e-6	9.94519126964288e-6	0.935847897959071
GCA_016716535.1	s__Rubrivivax sp016716535	FKVF	4.6535931722481e-6	2.09682968978224e-6	2.219347234029
GCA_016716535.1	s__Rubrivivax sp016716535	FNML	3.32399512303436e-6	1.57242510517188e-6	2.1139290590702
GCA_016716535.1	s__Rubrivivax sp016716535	FNVV	9.3071863444962e-6	4.24600368515277e-6	2.19198734495713
GCA_016716535.1	s__Rubrivivax sp016716535	FNYF	1.32959804921374e-6	4.0646315251215e-7	3.27114042440538
GCA_016716535.1	s__Rubrivivax sp016716535	FPHT	2.65919609842748e-6	2.16915472806567e-6	1.22591351553737
GCA_016716535.1	s__Rubrivivax sp016716535	FPSA	8.64238731988932e-6	1.30160289855832e-5	0.66398033758697
GCA_016716535.1	s__Rubrivivax sp016716535	FQLN	2.65919609842748e-6	2.34142063963031e-6	1.13571908157748
GCA_016716535.1	s__Rubrivivax sp016716535	FTGL	1.5290377565958e-5	1.52997548914049e-5	0.999387093093094
GCA_016716535.1	s__Rubrivivax sp016716535	FTIF	1.99439707382061e-6	1.88820249343853e-6	1.05624109741996
GCA_016716535.1	s__Rubrivivax sp016716535	FTLA	3.39047502549504e-5	2.66502027621583e-5	1.27221359467828
GCA_016716535.1	s__Rubrivivax sp016716535	FTSA	1.32959804921374e-5	1.13714291744267e-5	1.16924445363815
GCA_016716535.1	s__Rubrivivax sp016716535	FVAR	3.85583434271985e-5	3.20020943476471e-5	1.20486937537053
GCA_016716535.1	s__Rubrivivax sp016716535	FVHF	3.32399512303436e-6	1.9427631424193e-6	1.71096262352138
GCA_016716535.1	s__Rubrivivax sp016716535	FYGI	1.32959804921374e-6	1.91716342335206e-6	0.693523584384378
GCA_016716535.1	s__Rubrivivax sp016716535	GAAP	1.3960779516744e-4	1.2016622281188e-4	1.16178899444978
GCA_016716535.1	s__Rubrivivax sp016716535	GADV	5.91671131900115e-5	5.4477986973912e-5	1.08607377909072
GCA_016716535.1	s__Rubrivivax sp016716535	GDAA	1.4359658931508e-4	1.052393323588e-4	1.36447643762609
GCA_016716535.1	s__Rubrivivax sp016716535	GETN	2.65919609842748e-6	4.84719877486006e-6	0.548604714174168
GCA_016716535.1	s__Rubrivivax sp016716535	GFNN	6.64799024606871e-7	1.21979797183929e-6	0.545007484808687
GCA_016716535.1	s__Rubrivivax sp016716535	GFPT	8.64238731988932e-6	8.26670670768693e-6	1.04544501522632
GCA_016716535.1	s__Rubrivivax sp016716535	GFQH	6.64799024606871e-7	2.18464228128733e-6	0.304305666104351
GCA_016716535.1	s__Rubrivivax sp016716535	GGKH	2.65919609842748e-6	4.52407738195351e-6	0.587787492105017
GCA_016716535.1	s__Rubrivivax sp016716535	GGLD	2.72567600088817e-5	4.17616396911424e-5	0.652674564755245
GCA_016716535.1	s__Rubrivivax sp016716535	GHGF	8.64238731988932e-6	5.86671218114489e-6	1.47312277354686
GCA_016716535.1	s__Rubrivivax sp016716535	GHTE	5.98319122146184e-6	5.4453182684806e-6	1.09877713780196
GCA_016716535.1	s__Rubrivivax sp016716535	GIAL	5.78375151407978e-5	5.16592251603744e-5	1.11959703153199
GCA_016716535.1	s__Rubrivivax sp016716535	GIDI	1.92791717135993e-5	5.6781276593768e-6	3.39533960314574
GCA_016716535.1	s__Rubrivivax sp016716535	GIEA	2.79215590334886e-5	2.57332561239224e-5	1.08503793297778
GCA_016716535.1	s__Rubrivivax sp016716535	GIYT	4.6535931722481e-6	2.96694311474852e-6	1.56848075351204
GCA_016716535.1	s__Rubrivivax sp016716535	GLFL	1.92791717135993e-5	3.24115554222535e-5	0.594824020705972
GCA_016716535.1	s__Rubrivivax sp016716535	GLHH	4.6535931722481e-6	5.04682527521473e-6	0.922083273835967
GCA_016716535.1	s__Rubrivivax sp016716535	GLKN	8.64238731988932e-6	4.84874262854084e-6	1.78239761974954
GCA_016716535.1	s__Rubrivivax sp016716535	GLVG	6.58151034360802e-5	6.60938844351028e-5	0.995782045473567
GCA_016716535.1	s__Rubrivivax sp016716535	GMSN	2.65919609842748e-6	1.82691541669242e-6	1.45556607280806
GCA_016716535.1	s__Rubrivivax sp016716535	GNKE	3.32399512303436e-6	2.41532728282055e-6	1.37620899108658
GCA_016716535.1	s__Rubrivivax sp016716535	GQAH	1.19663824429237e-5	1.03616833780181e-5	1.15486856781495
GCA_016716535.1	s__Rubrivivax sp016716535	GQSL	1.39607795167443e-5	1.40227727836823e-5	0.995579100660454
GCA_016716535.1	s__Rubrivivax sp016716535	GSAQ	2.32679658612405e-5	2.02870264255507e-5	1.14693821426365
GCA_016716535.1	s__Rubrivivax sp016716535	GTFR	7.97758829528245e-6	1.15802915073114e-5	0.688893564574403
GCA_016716535.1	s__Rubrivivax sp016716535	GTIY	5.98319122146184e-6	2.96694311474852e-6	2.01661811165833
GCA_016716535.1	s__Rubrivivax sp016716535	GVNG	9.3071863444962e-6	1.2821985859713e-5	0.725877133723848
GCA_016716535.1	s__Rubrivivax sp016716535	HAFS	3.32399512303436e-6	5.24997102283412e-6	0.633145422817961
GCA_016716535.1	s__Rubrivivax sp016716535	HAII	1.99439707382061e-6	4.55516299713937e-6	0.437832208215839
GCA_016716535.1	s__Rubrivivax sp016716535	HDAS	7.97758829528245e-6	8.14453176859718e-6	0.979502385396984
GCA_016716535.1	s__Rubrivivax sp016716535	HDHA	1.99439707382061e-6	4.15985357726585e-6	0.479439248708238
GCA_016716535.1	s__Rubrivivax sp016716535	HEET	2.65919609842748e-6	3.26589087763994e-6	0.814232991259378
GCA_016716535.1	s__Rubrivivax sp016716535	HEIM	1.32959804921374e-6	9.69421794765321e-7	1.37153719505101
GCA_016716535.1	s__Rubrivivax sp016716535	HFKG	1.99439707382061e-6	1.66148370493097e-6	1.20037113087635
GCA_016716535.1	s__Rubrivivax sp016716535	HFNF	6.64799024606871e-7	5.03253040334441e-7	1.32100349391843
GCA_016716535.1	s__Rubrivivax sp016716535	HGFA	1.26311814675306e-5	1.02190571211417e-5	1.23604177154451
GCA_016716535.1	s__Rubrivivax sp016716535	HGTD	4.6535931722481e-6	5.17273397877386e-6	0.899638990008758
GCA_016716535.1	s__Rubrivivax sp016716535	HGVT	5.98319122146184e-6	8.18660580224112e-6	0.730851266812422
GCA_016716535.1	s__Rubrivivax sp016716535	HKNK	1.99439707382061e-6	2.99265664416561e-7	6.66430302891188
GCA_016716535.1	s__Rubrivivax sp016716535	HMDF	6.64799024606871e-7	8.3588424259132e-7	0.79532426947771
GCA_016716535.1	s__Rubrivivax sp016716535	HNEM	1.32959804921374e-6	5.59640021149627e-7	2.3758094470843
GCA_016716535.1	s__Rubrivivax sp016716535	HNET	1.32959804921374e-6	1.27188788862981e-6	1.04537362223498
GCA_016716535.1	s__Rubrivivax sp016716535	HNSN	6.64799024606871e-7	4.47740033130573e-7	1.4847879917251
GCA_016716535.1	s__Rubrivivax sp016716535	HNTQ	6.64799024606871e-7	7.89688808020226e-7	0.841849368833709
GCA_016716535.1	s__Rubrivivax sp016716535	HPHG	3.32399512303436e-6	2.72688187825671e-6	1.21897290437802
GCA_016716535.1	s__Rubrivivax sp016716535	HPPP	1.99439707382061e-6	4.39812460517012e-6	0.453465340994692
GCA_016716535.1	s__Rubrivivax sp016716535	HQDD	0	1.9309224276639e-6	0
GCA_016716535.1	s__Rubrivivax sp016716535	HQES	1.32959804921374e-6	1.83289992674982e-6	0.725406788340835
GCA_016716535.1	s__Rubrivivax sp016716535	HRTH	0	2.1710480455465e-6	0
GCA_016716535.1	s__Rubrivivax sp016716535	HTDK	1.99439707382061e-6	1.46494543286054e-6	1.36141389916909
GCA_016716535.1	s__Rubrivivax sp016716535	HTKN	6.64799024606871e-7	6.00581201659622e-7	1.10692612883952
GCA_016716535.1	s__Rubrivivax sp016716535	HTYD	6.64799024606871e-7	1.09625836504567e-6	0.606425497678345
GCA_016716535.1	s__Rubrivivax sp016716535	HVNE	3.98879414764123e-6	2.0178630919511e-6	1.9767417143174
GCA_016716535.1	s__Rubrivivax sp016716535	HVTI	3.32399512303436e-6	3.31232892673083e-6	1.00352205247775
GCA_016716535.1	s__Rubrivivax sp016716535	HVYE	4.6535931722481e-6	1.83087590643554e-6	2.54173052138088
GCA_016716535.1	s__Rubrivivax sp016716535	HYQN	6.64799024606871e-7	2.94464274729764e-7	2.25765595917186
GCA_016716535.1	s__Rubrivivax sp016716535	HYRA	7.31278927067558e-6	5.37407974093069e-6	1.3607519097603
GCA_016716535.1	s__Rubrivivax sp016716535	IDEF	6.64799024606871e-6	3.09114969215992e-6	2.15065296350093
GCA_016716535.1	s__Rubrivivax sp016716535	IDNE	1.99439707382061e-6	1.96598200562254e-6	1.01445337145346
GCA_016716535.1	s__Rubrivivax sp016716535	IEAG	4.38767356240535e-5	2.57332561239224e-5	1.70505960896508
GCA_016716535.1	s__Rubrivivax sp016716535	IEQR	1.32959804921374e-5	5.01338221002385e-6	2.65209791217458
GCA_016716535.1	s__Rubrivivax sp016716535	IFFF	1.32959804921374e-6	1.2201085818962e-6	1.08973747823934
GCA_016716535.1	s__Rubrivivax sp016716535	IFFT	3.98879414764123e-6	1.88820249343853e-6	2.11248219483992
GCA_016716535.1	s__Rubrivivax sp016716535	IGTP	9.97198536910307e-6	9.10743428988795e-6	1.09492806115275
GCA_016716535.1	s__Rubrivivax sp016716535	IHHN	0	3.96133767720318e-7	0
GCA_016716535.1	s__Rubrivivax sp016716535	IHHV	6.64799024606871e-7	1.52923881569256e-6	0.434725444963151
GCA_016716535.1	s__Rubrivivax sp016716535	IHTL	1.99439707382061e-6	4.42288851194219e-6	0.450926372761955
GCA_016716535.1	s__Rubrivivax sp016716535	IILG	1.32959804921374e-5	1.19994522524852e-5	1.1080489519331
GCA_016716535.1	s__Rubrivivax sp016716535	ILFE	6.64799024606871e-6	6.53245318905495e-6	1.0176866260913
GCA_016716535.1	s__Rubrivivax sp016716535	ILMH	1.32959804921374e-6	1.94610345966286e-6	0.683210362024677
GCA_016716535.1	s__Rubrivivax sp016716535	ILVA	2.19383678120267e-5	4.65807953259113e-5	0.470974521979087
GCA_016716535.1	s__Rubrivivax sp016716535	IMFV	6.64799024606871e-7	2.03986510752867e-6	0.325903424767281
GCA_016716535.1	s__Rubrivivax sp016716535	IMGF	2.65919609842748e-6	2.26225958894259e-6	1.17546019538387
GCA_016716535.1	s__Rubrivivax sp016716535	INDM	1.32959804921374e-6	8.19742055388455e-7	1.62197125360816
GCA_016716535.1	s__Rubrivivax sp016716535	IQIK	1.32959804921374e-6	1.05103391855604e-6	1.26503819309695
GCA_016716535.1	s__Rubrivivax sp016716535	IQIT	1.32959804921374e-6	2.10926707887468e-6	0.630360214943998
GCA_016716535.1	s__Rubrivivax sp016716535	IQMY	6.64799024606871e-7	4.86132553703785e-7	1.36752624267157
GCA_016716535.1	s__Rubrivivax sp016716535	IQQA	3.98879414764123e-6	5.94959558176131e-6	0.670431139869239
GCA_016716535.1	s__Rubrivivax sp016716535	IRLI	5.98319122146184e-6	1.09352316382548e-5	0.547148100688675
GCA_016716535.1	s__Rubrivivax sp016716535	IRNS	1.32959804921374e-6	2.6936335029375e-6	0.493607629903536
GCA_016716535.1	s__Rubrivivax sp016716535	IRQE	1.99439707382061e-6	5.01338221002385e-6	0.397814686826187
GCA_016716535.1	s__Rubrivivax sp016716535	IRTV	1.19663824429237e-5	1.15038184792767e-5	1.04020960209692
GCA_016716535.1	s__Rubrivivax sp016716535	ISDE	5.31839219685497e-6	4.32414307037473e-6	1.22992974799839
GCA_016716535.1	s__Rubrivivax sp016716535	ISFA	1.06367843937099e-5	8.09521677037367e-6	1.31395918051728
GCA_016716535.1	s__Rubrivivax sp016716535	ISTA	1.06367843937099e-5	1.25279083497549e-5	0.849047111197781
GCA_016716535.1	s__Rubrivivax sp016716535	ITAA	4.45415346486604e-5	4.24764812155456e-5	1.04861639603892
GCA_016716535.1	s__Rubrivivax sp016716535	IVQE	8.64238731988932e-6	4.96047496467437e-6	1.74224996223857
GCA_016716535.1	s__Rubrivivax sp016716535	IVYR	3.32399512303436e-6	4.28961830371582e-6	0.774892982938597
GCA_016716535.1	s__Rubrivivax sp016716535	IYRE	3.32399512303436e-6	2.85323826238684e-6	1.16499037842487
GCA_016716535.1	s__Rubrivivax sp016716535	KALY	6.64799024606871e-6	7.66323933351096e-6	0.867516980318934
GCA_016716535.1	s__Rubrivivax sp016716535	KATK	3.32399512303436e-6	4.83398743610152e-6	0.687630070821009
GCA_016716535.1	s__Rubrivivax sp016716535	KERQ	3.98879414764123e-6	3.50915491578464e-6	1.13668226207373
GCA_016716535.1	s__Rubrivivax sp016716535	KGIE	8.64238731988932e-6	4.18388753657688e-6	2.065635666431
GCA_016716535.1	s__Rubrivivax sp016716535	KGLN	6.64799024606871e-6	4.84874262854084e-6	1.37107509211503
GCA_016716535.1	s__Rubrivivax sp016716535	KHFK	6.64799024606871e-7	4.70540912271653e-7	1.41284000449055
GCA_016716535.1	s__Rubrivivax sp016716535	KHSR	6.64799024606871e-7	2.11808151171313e-6	0.313868480004424
GCA_016716535.1	s__Rubrivivax sp016716535	KIEP	5.31839219685497e-6	2.72182127864469e-6	1.95398288586502
GCA_016716535.1	s__Rubrivivax sp016716535	KIMT	6.64799024606871e-7	9.91502529592832e-7	0.670496549191736
GCA_016716535.1	s__Rubrivivax sp016716535	KISV	5.31839219685497e-6	3.23151883939774e-6	1.64578715494853
GCA_016716535.1	s__Rubrivivax sp016716535	KIYD	1.32959804921374e-6	8.42305533715393e-7	1.57852227724174
GCA_016716535.1	s__Rubrivivax sp016716535	KLPA	2.45975639104542e-5	2.35233524804373e-5	1.04566574559941
GCA_016716535.1	s__Rubrivivax sp016716535	KLRE	1.5290377565958e-5	1.13461503782775e-5	1.34762690923186
GCA_016716535.1	s__Rubrivivax sp016716535	KMIL	1.32959804921374e-6	2.10043490351966e-6	0.633010833606773
GCA_016716535.1	s__Rubrivivax sp016716535	KMKV	1.32959804921374e-6	1.1010534880496e-6	1.20756899064821
GCA_016716535.1	s__Rubrivivax sp016716535	KMRK	3.98879414764123e-6	1.11279706249559e-6	3.58447580612393
GCA_016716535.1	s__Rubrivivax sp016716535	KNLR	5.98319122146184e-6	4.4187120113248e-6	1.35405774491015
GCA_016716535.1	s__Rubrivivax sp016716535	KNVQ	6.64799024606871e-7	1.35220379277892e-6	0.491641147700554
GCA_016716535.1	s__Rubrivivax sp016716535	KQPL	5.31839219685497e-6	5.02885049150669e-6	1.05757612119058
GCA_016716535.1	s__Rubrivivax sp016716535	KRMH	0	1.03103324439927e-6	0
GCA_016716535.1	s__Rubrivivax sp016716535	KTAT	7.31278927067558e-6	9.70108611972363e-6	0.753811396005205
GCA_016716535.1	s__Rubrivivax sp016716535	KTMH	0	6.43016697030193e-7	0
GCA_016716535.1	s__Rubrivivax sp016716535	KTQA	5.31839219685497e-6	6.35608601443245e-6	0.836740123525509
GCA_016716535.1	s__Rubrivivax sp016716535	KTSA	5.98319122146184e-6	8.76900450201914e-6	0.682311341051787
GCA_016716535.1	s__Rubrivivax sp016716535	KVPH	6.64799024606871e-7	2.65380274593827e-6	0.250508077747816
GCA_016716535.1	s__Rubrivivax sp016716535	KYLH	2.65919609842748e-6	1.15439476114094e-6	2.30354137764735
GCA_016716535.1	s__Rubrivivax sp016716535	LAAM	8.44294761250726e-5	5.5617368012318e-5	1.51804156044158
GCA_016716535.1	s__Rubrivivax sp016716535	LARP	8.11054810020383e-5	7.56945266351771e-5	1.07148409016335
GCA_016716535.1	s__Rubrivivax sp016716535	LAVD	4.91951278209085e-5	6.55922604635386e-5	0.750014216208557
GCA_016716535.1	s__Rubrivivax sp016716535	LDAD	4.25471375748397e-5	4.14446869240301e-5	1.02660053031238
GCA_016716535.1	s__Rubrivivax sp016716535	LDDL	3.72287453779848e-5	2.86473441516576e-5	1.29955311671817
GCA_016716535.1	s__Rubrivivax sp016716535	LDEV	5.51783190423703e-5	2.25847326969242e-5	2.44316901080193
GCA_016716535.1	s__Rubrivivax sp016716535	LDKV	1.32959804921374e-5	1.06644351467899e-5	1.24675899933994
GCA_016716535.1	s__Rubrivivax sp016716535	LDNL	1.92791717135993e-5	1.17445032347476e-5	1.64154850386174
GCA_016716535.1	s__Rubrivivax sp016716535	LDQN	2.65919609842748e-6	3.63235810258313e-6	0.732085335015953
GCA_016716535.1	s__Rubrivivax sp016716535	LDVF	1.26311814675306e-5	1.38293769753527e-5	0.913358677693319
GCA_016716535.1	s__Rubrivivax sp016716535	LEFV	6.64799024606871e-6	1.4558134904019e-5	0.456651232448287
GCA_016716535.1	s__Rubrivivax sp016716535	LHHE	4.6535931722481e-6	3.026890222886e-6	1.5374172267837
GCA_016716535.1	s__Rubrivivax sp016716535	LINH	1.32959804921374e-6	1.81767154687647e-6	0.731484217541147
GCA_016716535.1	s__Rubrivivax sp016716535	LKAH	8.64238731988932e-6	9.48806421828013e-6	0.910869395596893
GCA_016716535.1	s__Rubrivivax sp016716535	LKEV	7.97758829528245e-6	1.12264121383653e-5	0.710608892401139
GCA_016716535.1	s__Rubrivivax sp016716535	LKHF	4.6535931722481e-6	2.00044968588771e-6	2.32627353993312
GCA_016716535.1	s__Rubrivivax sp016716535	LKPI	3.32399512303436e-6	5.46402591272122e-6	0.608341756816253
GCA_016716535.1	s__Rubrivivax sp016716535	LKVS	1.06367843937099e-5	9.61631453998728e-6	1.1061186018281
GCA_016716535.1	s__Rubrivivax sp016716535	LLEG	5.51783190423703e-5	5.29312576269888e-5	1.04245244711956
GCA_016716535.1	s__Rubrivivax sp016716535	LLIK	7.31278927067558e-6	1.01126434190758e-5	0.723133306261077
GCA_016716535.1	s__Rubrivivax sp016716535	LLTM	1.26311814675306e-5	1.25437109322083e-5	1.00697325821641
GCA_016716535.1	s__Rubrivivax sp016716535	LLTR	3.45695492795573e-5	4.57105580402385e-5	0.756270558962026
GCA_016716535.1	s__Rubrivivax sp016716535	LMGP	7.31278927067558e-6	1.19249879004413e-5	0.613232426877765
GCA_016716535.1	s__Rubrivivax sp016716535	LNFV	5.31839219685497e-6	5.66960629096135e-6	0.938053177578432
GCA_016716535.1	s__Rubrivivax sp016716535	LNIR	3.32399512303436e-6	6.31282822230183e-6	0.526546106749969
GCA_016716535.1	s__Rubrivivax sp016716535	LNTI	4.6535931722481e-6	3.93707377960312e-6	1.18199287916753
GCA_016716535.1	s__Rubrivivax sp016716535	LPES	1.79495736643855e-5	1.46928602814406e-5	1.22165278377136
GCA_016716535.1	s__Rubrivivax sp016716535	LPIV	2.26031668366336e-5	1.73968435548767e-5	1.29926827043849
GCA_016716535.1	s__Rubrivivax sp016716535	LPLH	1.32959804921374e-5	1.50650791104274e-5	0.882569576613408
GCA_016716535.1	s__Rubrivivax sp016716535	LPPS	2.19383678120267e-5	1.59370358833584e-5	1.37656512619985
GCA_016716535.1	s__Rubrivivax sp016716535	LRRN	7.31278927067558e-6	1.42187349491345e-5	0.51430660300203
GCA_016716535.1	s__Rubrivivax sp016716535	LSAR	5.11895248947291e-5	5.97765648678035e-5	0.85634771767055
GCA_016716535.1	s__Rubrivivax sp016716535	LSHM	2.65919609842748e-6	2.47105507979136e-6	1.07613792997767
GCA_016716535.1	s__Rubrivivax sp016716535	LSSK	2.65919609842748e-6	5.47892970261559e-6	0.485349555983171
GCA_016716535.1	s__Rubrivivax sp016716535	LTEL	3.52343483041642e-5	3.00834998208871e-5	1.1712183926054
GCA_016716535.1	s__Rubrivivax sp016716535	LTEM	7.97758829528245e-6	6.24845853109233e-6	1.27672901333761
GCA_016716535.1	s__Rubrivivax sp016716535	LTHE	7.97758829528245e-6	6.55623957515324e-6	1.21679328582132
GCA_016716535.1	s__Rubrivivax sp016716535	LTSA	2.26031668366336e-5	3.72803976107497e-5	0.606301656775143
GCA_016716535.1	s__Rubrivivax sp016716535	LVMK	3.32399512303436e-6	4.681000199708e-6	0.710103606327918
GCA_016716535.1	s__Rubrivivax sp016716535	LVNG	2.65919609842748e-5	1.54378508253774e-5	1.72251703200564
GCA_016716535.1	s__Rubrivivax sp016716535	LVVY	1.32959804921374e-5	1.26302824962903e-5	1.05270650090706
GCA_016716535.1	s__Rubrivivax sp016716535	MAAN	1.13015834183168e-5	1.07895777696136e-5	1.04745372429171
GCA_016716535.1	s__Rubrivivax sp016716535	MDEG	7.31278927067558e-6	5.20236088645496e-6	1.40566743259112
GCA_016716535.1	s__Rubrivivax sp016716535	MENG	6.64799024606871e-7	2.13280309461982e-6	0.311702016132611
GCA_016716535.1	s__Rubrivivax sp016716535	MEVD	3.98879414764123e-6	4.69093577983756e-6	0.850319495906498
GCA_016716535.1	s__Rubrivivax sp016716535	MFNT	1.32959804921374e-6	7.42257456663238e-7	1.79128958190713
GCA_016716535.1	s__Rubrivivax sp016716535	MGFT	8.64238731988932e-6	3.17781789166849e-6	2.71959804321943
GCA_016716535.1	s__Rubrivivax sp016716535	MGKN	1.99439707382061e-6	1.00710247885924e-6	1.98033180901281
GCA_016716535.1	s__Rubrivivax sp016716535	MGVR	7.97758829528245e-6	1.25104339512642e-5	0.637674786211256
GCA_016716535.1	s__Rubrivivax sp016716535	MHKE	0	6.78554140509728e-7	0
GCA_016716535.1	s__Rubrivivax sp016716535	MIGK	1.99439707382061e-6	1.74452693816067e-6	1.14323088408333
GCA_016716535.1	s__Rubrivivax sp016716535	MIKT	6.64799024606871e-7	9.91502529592832e-7	0.670496549191736
GCA_016716535.1	s__Rubrivivax sp016716535	MINQ	1.32959804921374e-6	5.35781226060577e-7	2.48160626864409
GCA_016716535.1	s__Rubrivivax sp016716535	MKNV	2.65919609842748e-6	9.08097910766658e-7	2.92831430058293
GCA_016716535.1	s__Rubrivivax sp016716535	MLAF	1.39607795167443e-5	1.1726285131564e-5	1.19055432817045
GCA_016716535.1	s__Rubrivivax sp016716535	MLDH	3.32399512303436e-6	2.74038526225406e-6	1.21296635506653
GCA_016716535.1	s__Rubrivivax sp016716535	MLYT	6.64799024606871e-7	2.20793999671184e-6	0.301094697137114
GCA_016716535.1	s__Rubrivivax sp016716535	MMHF	0	3.66899348408579e-7	0
GCA_016716535.1	s__Rubrivivax sp016716535	MNPR	5.31839219685497e-6	2.10823262115414e-6	2.52267806858213
GCA_016716535.1	s__Rubrivivax sp016716535	MNSY	6.64799024606871e-7	3.87178485496891e-7	1.7170350355436
GCA_016716535.1	s__Rubrivivax sp016716535	MPAA	4.32119365994466e-5	3.00509696053766e-5	1.43795482032351
GCA_016716535.1	s__Rubrivivax sp016716535	MPRP	7.31278927067558e-6	5.87181776452734e-6	1.24540467091016
GCA_016716535.1	s__Rubrivivax sp016716535	MQRV	1.13015834183168e-5	4.65862686344548e-6	2.4259473337511
GCA_016716535.1	s__Rubrivivax sp016716535	MSLQ	1.99439707382061e-6	3.50679174933569e-6	0.568724126318143
GCA_016716535.1	s__Rubrivivax sp016716535	MTSI	2.65919609842748e-6	1.79861662047984e-6	1.4784674333311
GCA_016716535.1	s__Rubrivivax sp016716535	MVAT	1.06367843937099e-5	1.35905802763594e-5	0.782658589803739
GCA_016716535.1	s__Rubrivivax sp016716535	MVIV	8.64238731988932e-6	5.00834686437782e-6	1.72559679948664
GCA_016716535.1	s__Rubrivivax sp016716535	MYKR	1.99439707382061e-6	8.32736196854084e-7	2.39499265356191
GCA_016716535.1	s__Rubrivivax sp016716535	NAIN	3.98879414764123e-6	2.34081702816691e-6	1.70401791325179
GCA_016716535.1	s__Rubrivivax sp016716535	NAKK	1.32959804921374e-6	1.98662059801767e-6	0.66927628281941
GCA_016716535.1	s__Rubrivivax sp016716535	NDHF	0	7.80720570993612e-7	0
GCA_016716535.1	s__Rubrivivax sp016716535	NDKQ	1.99439707382061e-6	8.54394443081603e-7	2.33428141998125
GCA_016716535.1	s__Rubrivivax sp016716535	NDYA	2.65919609842748e-6	2.99075184461061e-6	0.889139666742798
GCA_016716535.1	s__Rubrivivax sp016716535	NFFG	3.98879414764123e-6	1.91791080201385e-6	2.0797599885526
GCA_016716535.1	s__Rubrivivax sp016716535	NGDK	2.65919609842748e-6	2.2944196995838e-6	1.15898416445337
GCA_016716535.1	s__Rubrivivax sp016716535	NHNG	1.99439707382061e-6	8.71524995868113e-7	2.28839916614672
GCA_016716535.1	s__Rubrivivax sp016716535	NISH	0	7.7558596616105e-7	0
GCA_016716535.1	s__Rubrivivax sp016716535	NKNT	6.64799024606871e-7	5.34612729937051e-7	1.24351514167115
GCA_016716535.1	s__Rubrivivax sp016716535	NLKP	8.64238731988932e-6	3.15434168477476e-6	2.73983866795535
GCA_016716535.1	s__Rubrivivax sp016716535	NMDA	0	3.52909770560318e-6	0
GCA_016716535.1	s__Rubrivivax sp016716535	NMEQ	6.64799024606871e-7	7.94211761937442e-7	0.837055123667679
GCA_016716535.1	s__Rubrivivax sp016716535	NMKS	0	5.17392041981728e-7	0
GCA_016716535.1	s__Rubrivivax sp016716535	NNFV	0	1.099884086314e-6	0
GCA_016716535.1	s__Rubrivivax sp016716535	NNIG	1.99439707382061e-6	1.34385194349944e-6	1.48408988316609
GCA_016716535.1	s__Rubrivivax sp016716535	NNMA	1.32959804921374e-6	1.44681821811389e-6	0.918980720983067
GCA_016716535.1	s__Rubrivivax sp016716535	NPVE	3.32399512303436e-6	5.00280180205557e-6	0.664426706184638
GCA_016716535.1	s__Rubrivivax sp016716535	NRQN	0	1.12712987918316e-6	0
GCA_016716535.1	s__Rubrivivax sp016716535	NSFY	1.32959804921374e-6	5.68592594773359e-7	2.33840197961727
GCA_016716535.1	s__Rubrivivax sp016716535	NSIH	6.64799024606871e-7	7.7558596616105e-7	0.857157109091923
GCA_016716535.1	s__Rubrivivax sp016716535	NSIP	6.64799024606871e-7	1.9228771687418e-6	0.345731404695948
GCA_016716535.1	s__Rubrivivax sp016716535	NSPV	2.65919609842748e-6	4.28529748568334e-6	0.620539439166485
GCA_016716535.1	s__Rubrivivax sp016716535	NYLG	4.6535931722481e-6	3.62844550196803e-6	1.28253081649539
GCA_016716535.1	s__Rubrivivax sp016716535	NYLL	3.98879414764123e-6	4.3686992795239e-6	0.913039303560377
GCA_016716535.1	s__Rubrivivax sp016716535	PAKS	7.97758829528245e-6	1.00372270734162e-5	0.794800021652517
GCA_016716535.1	s__Rubrivivax sp016716535	PARE	2.19383678120267e-5	3.77060754402527e-5	0.58182580806611
GCA_016716535.1	s__Rubrivivax sp016716535	PDAE	2.12735687874199e-5	2.35732815860801e-5	0.902444095860706
GCA_016716535.1	s__Rubrivivax sp016716535	PEMS	1.99439707382061e-6	3.05176354873354e-6	0.653522804756049
GCA_016716535.1	s__Rubrivivax sp016716535	PFHN	6.64799024606871e-7	8.91456074312433e-7	0.745745128406491
GCA_016716535.1	s__Rubrivivax sp016716535	PFQN	1.99439707382061e-6	1.26510769907969e-6	1.57646426092534
GCA_016716535.1	s__Rubrivivax sp016716535	PGEI	9.3071863444962e-6	9.61077259014562e-6	0.968411879190575
GCA_016716535.1	s__Rubrivivax sp016716535	PGKK	3.98879414764123e-6	3.1765297660958e-6	1.25570809699786
GCA_016716535.1	s__Rubrivivax sp016716535	PGPA	4.6535931722481e-5	4.4879289076369e-5	1.03691329965795
GCA_016716535.1	s__Rubrivivax sp016716535	PKII	1.99439707382061e-6	1.83616109919169e-6	1.08617760974164
GCA_016716535.1	s__Rubrivivax sp016716535	PKQF	2.65919609842748e-6	1.53392186934347e-6	1.73359292384666
GCA_016716535.1	s__Rubrivivax sp016716535	PKVE	8.64238731988932e-6	6.06581328826505e-6	1.42476975620218
GCA_016716535.1	s__Rubrivivax sp016716535	PLDH	2.65919609842748e-6	7.12877892988002e-6	0.373022662728614
GCA_016716535.1	s__Rubrivivax sp016716535	PLDQ	5.31839219685497e-6	1.01167891151387e-5	0.525699620336711
GCA_016716535.1	s__Rubrivivax sp016716535	PLGE	2.45975639104542e-5	2.85996204237983e-5	0.860066096890786
GCA_016716535.1	s__Rubrivivax sp016716535	PMMR	1.32959804921374e-6	2.25719481875182e-6	0.589048866392924
GCA_016716535.1	s__Rubrivivax sp016716535	PMMT	1.32959804921374e-6	1.40772760218137e-6	0.94449952331221
GCA_016716535.1	s__Rubrivivax sp016716535	PMPF	2.65919609842748e-6	2.3663123209953e-6	1.12377224039006
GCA_016716535.1	s__Rubrivivax sp016716535	PPKH	0	1.9146492695864e-6	0
GCA_016716535.1	s__Rubrivivax sp016716535	PRKH	1.32959804921374e-6	2.68210757440496e-6	0.495728829783689
GCA_016716535.1	s__Rubrivivax sp016716535	PSEQ	2.65919609842748e-6	4.54423052441347e-6	0.585180721827643
GCA_016716535.1	s__Rubrivivax sp016716535	PSTD	3.98879414764123e-6	6.58851933248703e-6	0.605415867564213
GCA_016716535.1	s__Rubrivivax sp016716535	PVLF	1.39607795167443e-5	1.57909021059156e-5	0.884102720864459
GCA_016716535.1	s__Rubrivivax sp016716535	PVRT	2.26031668366336e-5	1.84966059610831e-5	1.22201699512822
GCA_016716535.1	s__Rubrivivax sp016716535	PVYV	1.06367843937099e-5	6.82434730315318e-6	1.5586522668322
GCA_016716535.1	s__Rubrivivax sp016716535	PYYI	1.32959804921374e-6	7.19723116756321e-7	1.84737438364636
GCA_016716535.1	s__Rubrivivax sp016716535	QAGH	8.64238731988932e-6	1.03616833780181e-5	0.834071743421905
GCA_016716535.1	s__Rubrivivax sp016716535	QDQI	6.64799024606871e-7	1.94601721820784e-6	0.341620319895786
GCA_016716535.1	s__Rubrivivax sp016716535	QEPI	2.65919609842748e-6	3.57885294317815e-6	0.743030278317616
GCA_016716535.1	s__Rubrivivax sp016716535	QFMH	1.32959804921374e-6	5.46331716661858e-7	2.43368270350058
GCA_016716535.1	s__Rubrivivax sp016716535	QFNK	1.32959804921374e-6	5.50743271153267e-7	2.41418845922446
GCA_016716535.1	s__Rubrivivax sp016716535	QGHS	1.99439707382061e-6	3.05604927701688e-6	0.652606320460715
GCA_016716535.1	s__Rubrivivax sp016716535	QHKQ	0	6.27337327175256e-7	0
GCA_016716535.1	s__Rubrivivax sp016716535	QHLS	1.99439707382061e-6	3.67952619584662e-6	0.542025512978234
GCA_016716535.1	s__Rubrivivax sp016716535	QIMM	6.64799024606871e-7	5.73638124803502e-7	1.15891708703043
GCA_016716535.1	s__Rubrivivax sp016716535	QIRQ	5.31839219685497e-6	3.11270502453525e-6	1.70860783624977
GCA_016716535.1	s__Rubrivivax sp016716535	QIRY	1.99439707382061e-6	1.77151645405577e-6	1.12581346295405
GCA_016716535.1	s__Rubrivivax sp016716535	QKMQ	6.64799024606871e-7	5.97887131628998e-7	1.11191392060164
GCA_016716535.1	s__Rubrivivax sp016716535	QLMR	9.3071863444962e-6	6.22057401047256e-6	1.49619413398622
GCA_016716535.1	s__Rubrivivax sp016716535	QLQF	1.99439707382061e-6	3.73284048182293e-6	0.534284034780573
GCA_016716535.1	s__Rubrivivax sp016716535	QMAE	8.64238731988932e-6	5.92279628752319e-6	1.45917348839013
GCA_016716535.1	s__Rubrivivax sp016716535	QMEF	0	1.2487537710933e-6	0
GCA_016716535.1	s__Rubrivivax sp016716535	QMIK	2.65919609842748e-6	6.49625751575014e-7	4.09342778050328
GCA_016716535.1	s__Rubrivivax sp016716535	QMKH	1.32959804921374e-6	4.21300190988985e-7	3.15593982070733
GCA_016716535.1	s__Rubrivivax sp016716535	QNFM	6.64799024606871e-7	4.86322065507013e-7	1.36699333992544
GCA_016716535.1	s__Rubrivivax sp016716535	QNYP	0	7.30052702849451e-7	0
GCA_016716535.1	s__Rubrivivax sp016716535	QPEP	9.3071863444962e-6	5.75431825544511e-6	1.6174264146216
GCA_016716535.1	s__Rubrivivax sp016716535	QPHL	3.98879414764123e-6	4.65935093882182e-6	0.85608364770434
GCA_016716535.1	s__Rubrivivax sp016716535	QPTG	5.98319122146184e-6	8.38208422446123e-6	0.713807098716718
GCA_016716535.1	s__Rubrivivax sp016716535	QQAN	3.98879414764123e-6	3.43465745786608e-6	1.16133681351718
GCA_016716535.1	s__Rubrivivax sp016716535	QQMS	1.32959804921374e-6	1.08458596929706e-6	1.22590378895965
GCA_016716535.1	s__Rubrivivax sp016716535	QQSR	4.6535931722481e-6	3.95234154925268e-6	1.17742687828384
GCA_016716535.1	s__Rubrivivax sp016716535	QRTK	1.99439707382061e-6	3.32537238903305e-6	0.599751498628562
GCA_016716535.1	s__Rubrivivax sp016716535	QRVS	1.06367843937099e-5	9.57035234609062e-6	1.1114308030733
GCA_016716535.1	s__Rubrivivax sp016716535	QTDH	0	1.92621915153774e-6	0
GCA_016716535.1	s__Rubrivivax sp016716535	QVVL	2.72567600088817e-5	2.2192480175668e-5	1.2281980109085
GCA_016716535.1	s__Rubrivivax sp016716535	QYPD	1.32959804921374e-6	1.78075399268478e-6	0.746648922128291
GCA_016716535.1	s__Rubrivivax sp016716535	RAFY	5.98319122146184e-6	7.52163345809751e-6	0.795464343588899
GCA_016716535.1	s__Rubrivivax sp016716535	RAGP	2.52623629350611e-5	6.28684757452426e-5	0.401828780411823
GCA_016716535.1	s__Rubrivivax sp016716535	RAPP	1.66199756151718e-5	4.08989853439897e-5	0.406366453235597
GCA_016716535.1	s__Rubrivivax sp016716535	RDMI	1.32959804921374e-6	3.19829278321447e-6	0.41572117980938
GCA_016716535.1	s__Rubrivivax sp016716535	RDVF	7.31278927067558e-6	1.04673713975021e-5	0.698627094899937
GCA_016716535.1	s__Rubrivivax sp016716535	RDYR	3.98879414764123e-6	6.10480648339317e-6	0.653385845807217
GCA_016716535.1	s__Rubrivivax sp016716535	RGDR	3.19103531811298e-5	2.88057459239284e-5	1.10777736030166
GCA_016716535.1	s__Rubrivivax sp016716535	RGID	2.5927161959668e-5	1.27891634863129e-5	2.02727582514803
GCA_016716535.1	s__Rubrivivax sp016716535	RGPP	4.6535931722481e-6	2.34799133295423e-5	0.198194648631559
GCA_016716535.1	s__Rubrivivax sp016716535	RHEK	2.65919609842748e-6	2.47272028117071e-6	1.07541322756025
GCA_016716535.1	s__Rubrivivax sp016716535	RHQG	6.64799024606871e-6	5.42101786082276e-6	1.22633616356684
GCA_016716535.1	s__Rubrivivax sp016716535	RKDV	6.64799024606871e-6	8.07184615944547e-6	0.8236021988959
GCA_016716535.1	s__Rubrivivax sp016716535	RKII	5.31839219685497e-6	2.5721586037706e-6	2.0676766156871502
GCA_016716535.1	s__Rubrivivax sp016716535	RMDM	2.65919609842748e-6	1.97680904143138e-6	1.345196244399
GCA_016716535.1	s__Rubrivivax sp016716535	RMPS	7.31278927067558e-6	4.63702081373573e-6	1.57704473721872
GCA_016716535.1	s__Rubrivivax sp016716535	RNHA	3.98879414764123e-6	5.92293400350559e-6	0.673449028012197
GCA_016716535.1	s__Rubrivivax sp016716535	RNIG	3.98879414764123e-6	5.24315172602225e-6	0.760762677884081
GCA_016716535.1	s__Rubrivivax sp016716535	RNVA	1.39607795167443e-5	2.03534438300681e-5	0.685917313713765
GCA_016716535.1	s__Rubrivivax sp016716535	RPQS	7.31278927067558e-6	6.90475890009995e-6	1.05909407938483
GCA_016716535.1	s__Rubrivivax sp016716535	RQIE	1.59551765905649e-5	5.01338221002385e-6	3.18251749460949
GCA_016716535.1	s__Rubrivivax sp016716535	RSQN	1.99439707382061e-6	2.47910247527358e-6	0.804483515188505
GCA_016716535.1	s__Rubrivivax sp016716535	RTFG	1.46255785413512e-5	1.15802915073114e-5	1.26297153505307
GCA_016716535.1	s__Rubrivivax sp016716535	RTIN	2.65919609842748e-6	2.97994721988712e-6	0.892363489084956
GCA_016716535.1	s__Rubrivivax sp016716535	RTNR	3.32399512303436e-6	6.71190125723639e-6	0.495238978590546
GCA_016716535.1	s__Rubrivivax sp016716535	RVIA	3.19103531811298e-5	3.52567209308363e-5	0.905085678379702
GCA_016716535.1	s__Rubrivivax sp016716535	RVLT	3.78935444025917e-5	3.42329234039869e-5	1.1069327604717
GCA_016716535.1	s__Rubrivivax sp016716535	RYMS	1.99439707382061e-6	1.51060952386273e-6	1.32025983042977
GCA_016716535.1	s__Rubrivivax sp016716535	RYVK	1.99439707382061e-6	3.00255087817303e-6	0.664234231072931
GCA_016716535.1	s__Rubrivivax sp016716535	SEVF	3.32399512303436e-6	6.21184016685487e-6	0.535106350734928
GCA_016716535.1	s__Rubrivivax sp016716535	SFVY	3.32399512303436e-6	2.19500062124639e-6	1.5143481468114
GCA_016716535.1	s__Rubrivivax sp016716535	SGFQ	3.32399512303436e-6	4.27728720073365e-6	0.777126942157219
GCA_016716535.1	s__Rubrivivax sp016716535	SGGK	1.26311814675306e-5	8.85764156755019e-6	1.42602083988188
GCA_016716535.1	s__Rubrivivax sp016716535	SGMP	5.31839219685497e-6	5.08829732088617e-6	1.04522040703563
GCA_016716535.1	s__Rubrivivax sp016716535	SGRN	1.19663824429237e-5	6.65746553317807e-6	1.79743813667351
GCA_016716535.1	s__Rubrivivax sp016716535	SHRQ	4.6535931722481e-6	2.78501101874709e-6	1.67094246339522
GCA_016716535.1	s__Rubrivivax sp016716535	SKGK	3.32399512303436e-6	2.50853061718324e-6	1.32507656086206
GCA_016716535.1	s__Rubrivivax sp016716535	SLAK	1.19663824429237e-5	1.85765770388159e-5	0.644165091228586
GCA_016716535.1	s__Rubrivivax sp016716535	SLEN	3.98879414764123e-6	5.27536251729817e-6	0.756117543498059
GCA_016716535.1	s__Rubrivivax sp016716535	SLKI	3.98879414764123e-6	4.31498437113352e-6	0.924405236395652
GCA_016716535.1	s__Rubrivivax sp016716535	SNLH	3.98879414764123e-6	2.30797930449157e-6	1.72826252812519
GCA_016716535.1	s__Rubrivivax sp016716535	SNSE	0	2.25095515295896e-6	0
GCA_016716535.1	s__Rubrivivax sp016716535	SPPQ	2.65919609842748e-6	4.92903107649571e-6	0.539496719975651
GCA_016716535.1	s__Rubrivivax sp016716535	SRAR	2.32679658612405e-5	4.52445187121105e-5	0.514271485774749
GCA_016716535.1	s__Rubrivivax sp016716535	SRLG	2.85863580580955e-5	3.43174421181588e-5	0.832997924486022
GCA_016716535.1	s__Rubrivivax sp016716535	STET	3.98879414764123e-6	6.05937028124965e-6	0.65828526109129
GCA_016716535.1	s__Rubrivivax sp016716535	STFM	4.6535931722481e-6	1.63258230669714e-6	2.85044934834725
GCA_016716535.1	s__Rubrivivax sp016716535	SVAL	5.25191229439428e-5	5.91457305824609e-5	0.887961352860807
GCA_016716535.1	s__Rubrivivax sp016716535	SYEA	9.3071863444962e-6	6.92474873811431e-6	1.34404679454559
GCA_016716535.1	s__Rubrivivax sp016716535	SYIL	6.64799024606871e-7	3.22901973397038e-6	0.205882614346689
GCA_016716535.1	s__Rubrivivax sp016716535	TAAS	6.11615102638321e-5	5.39342983838689e-5	1.1340002947387
GCA_016716535.1	s__Rubrivivax sp016716535	TDKL	7.97758829528245e-6	6.72194558510156e-6	1.18679751186381
GCA_016716535.1	s__Rubrivivax sp016716535	TDTH	3.32399512303436e-6	2.9399252672318e-6	1.13063932613641
GCA_016716535.1	s__Rubrivivax sp016716535	TEAP	1.46255785413512e-5	2.35158625769524e-5	0.621945229246472
GCA_016716535.1	s__Rubrivivax sp016716535	TENE	6.64799024606871e-7	2.90716198400284e-6	0.228676292640397
GCA_016716535.1	s__Rubrivivax sp016716535	TETF	4.6535931722481e-6	4.33159131757049e-6	1.07433800445842
GCA_016716535.1	s__Rubrivivax sp016716535	TEVL	1.99439707382061e-5	2.25297215620452e-5	0.885229348409028
GCA_016716535.1	s__Rubrivivax sp016716535	TFKG	3.32399512303436e-6	3.59877115376671e-6	0.923647262081459
GCA_016716535.1	s__Rubrivivax sp016716535	TGEQ	7.31278927067558e-6	7.72771005089331e-6	0.946307408341523
GCA_016716535.1	s__Rubrivivax sp016716535	THIA	5.31839219685497e-6	6.39868145217668e-6	0.831170020980772
GCA_016716535.1	s__Rubrivivax sp016716535	THKQ	0	9.57484436684078e-7	0
GCA_016716535.1	s__Rubrivivax sp016716535	THYD	1.32959804921374e-6	1.09625836504567e-6	1.21285099535669
GCA_016716535.1	s__Rubrivivax sp016716535	TIAM	7.31278927067558e-6	6.09829693520026e-6	1.19915270580957
GCA_016716535.1	s__Rubrivivax sp016716535	TIPN	6.64799024606871e-7	2.12726507408216e-6	0.312513486309978
GCA_016716535.1	s__Rubrivivax sp016716535	TISK	1.32959804921374e-6	2.03687241721384e-6	0.652764521713366
GCA_016716535.1	s__Rubrivivax sp016716535	TKRG	3.32399512303436e-6	8.93006734726707e-6	0.372225090111064
GCA_016716535.1	s__Rubrivivax sp016716535	TLGY	1.19663824429237e-5	8.8289933098421e-6	1.35535072040254
GCA_016716535.1	s__Rubrivivax sp016716535	TLSD	7.31278927067558e-6	1.21938196731476e-5	0.599712761603264
GCA_016716535.1	s__Rubrivivax sp016716535	TMLE	7.31278927067558e-6	6.24845853109233e-6	1.17033492889281
GCA_016716535.1	s__Rubrivivax sp016716535	TNIT	1.99439707382061e-6	1.85848111985231e-6	1.0731328139503
GCA_016716535.1	s__Rubrivivax sp016716535	TPFG	1.26311814675306e-5	8.26670670768693e-6	1.52795809917694
GCA_016716535.1	s__Rubrivivax sp016716535	TPGL	2.45975639104542e-5	2.71017924191185e-5	0.907599155438231
GCA_016716535.1	s__Rubrivivax sp016716535	TPVT	1.72847746397786e-5	1.15356381920492e-5	1.49838044085779
GCA_016716535.1	s__Rubrivivax sp016716535	TQYA	1.32959804921374e-6	4.75643140418235e-6	0.279536891469647
GCA_016716535.1	s__Rubrivivax sp016716535	TQYY	0	5.78705979259239e-7	0
GCA_016716535.1	s__Rubrivivax sp016716535	TRDS	2.65919609842748e-6	9.2294280140374e-6	0.288121440936861
GCA_016716535.1	s__Rubrivivax sp016716535	TRNF	3.32399512303436e-6	2.70486164237776e-6	1.2288965435261
GCA_016716535.1	s__Rubrivivax sp016716535	TSAK	7.97758829528245e-6	8.76900450201914e-6	0.909748454735717
GCA_016716535.1	s__Rubrivivax sp016716535	TTDN	1.99439707382061e-6	2.61700077954899e-6	0.76209265561026
GCA_016716535.1	s__Rubrivivax sp016716535	TTGR	1.92791717135993e-5	1.79213027621428e-5	1.07576842875089
GCA_016716535.1	s__Rubrivivax sp016716535	TYEG	3.32399512303436e-6	4.39802853126877e-6	0.755792078064448
GCA_016716535.1	s__Rubrivivax sp016716535	TYMP	6.64799024606871e-7	1.19298593412381e-6	0.557256381312774
GCA_016716535.1	s__Rubrivivax sp016716535	TYRY	3.32399512303436e-6	1.41624693297258e-6	2.3470448871918
GCA_016716535.1	s__Rubrivivax sp016716535	TYSQ	1.32959804921374e-6	1.40285011842469e-6	0.94778339592457
GCA_016716535.1	s__Rubrivivax sp016716535	TYVG	2.65919609842748e-6	6.61208842482467e-6	0.402171889965007
GCA_016716535.1	s__Rubrivivax sp016716535	VADV	5.18543239193359e-5	4.9122454955944e-5	1.05561344533456
GCA_016716535.1	s__Rubrivivax sp016716535	VDPQ	7.31278927067558e-6	7.57652677457935e-6	0.965190183873083
GCA_016716535.1	s__Rubrivivax sp016716535	VEDH	3.32399512303436e-6	4.92199774572191e-6	0.675334548034585
GCA_016716535.1	s__Rubrivivax sp016716535	VGHK	1.99439707382061e-6	4.07933185047086e-6	0.488902875991912
GCA_016716535.1	s__Rubrivivax sp016716535	VGLY	1.13015834183168e-5	1.400728782645e-5	0.80683595270856
GCA_016716535.1	s__Rubrivivax sp016716535	VHSE	2.65919609842748e-6	4.43825461325232e-6	0.599153570524618
GCA_016716535.1	s__Rubrivivax sp016716535	VHSG	9.3071863444962e-6	7.40003565066315e-6	1.25772182511879
GCA_016716535.1	s__Rubrivivax sp016716535	VHSV	9.3071863444962e-6	6.67256516097325e-6	1.39484382991603
GCA_016716535.1	s__Rubrivivax sp016716535	VIAR	3.25751522057367e-5	3.52567209308363e-5	0.923941630012612
GCA_016716535.1	s__Rubrivivax sp016716535	VIMP	1.99439707382061e-6	3.61339126669945e-6	0.551946060256668
GCA_016716535.1	s__Rubrivivax sp016716535	VKRF	7.31278927067558e-6	5.20311782701323e-6	1.40546293853072
GCA_016716535.1	s__Rubrivivax sp016716535	VLHS	4.6535931722481e-6	8.90974672155574e-6	0.522303643154014
GCA_016716535.1	s__Rubrivivax sp016716535	VPHG	5.98319122146184e-6	9.37059860999277e-6	0.638506830831638
GCA_016716535.1	s__Rubrivivax sp016716535	VSKI	2.65919609842748e-6	3.23151883939774e-6	0.822893577474264
GCA_016716535.1	s__Rubrivivax sp016716535	VSVV	2.45975639104542e-5	2.29294603191521e-5	1.07274936121845
GCA_016716535.1	s__Rubrivivax sp016716535	VTHQ	1.99439707382061e-6	3.04852268589013e-6	0.654217560214178
GCA_016716535.1	s__Rubrivivax sp016716535	VTMD	4.6535931722481e-6	4.4452606668438e-6	1.04686620673523
GCA_016716535.1	s__Rubrivivax sp016716535	VTQD	7.97758829528245e-6	6.61921832693401e-6	1.20521606952005
GCA_016716535.1	s__Rubrivivax sp016716535	VVMG	1.5290377565958e-5	1.23784087892559e-5	1.23524580794501
GCA_016716535.1	s__Rubrivivax sp016716535	VYFI	3.32399512303436e-6	1.72869408614332e-6	1.92283594285332
GCA_016716535.1	s__Rubrivivax sp016716535	VYGA	1.92791717135993e-5	2.02646240275788e-5	0.9513708069472
GCA_016716535.1	s__Rubrivivax sp016716535	VYVD	9.3071863444962e-6	5.97663583961308e-6	1.5572617429371
GCA_016716535.1	s__Rubrivivax sp016716535	YAVV	1.66199756151718e-5	1.82724828189883e-5	0.909563072507075
GCA_016716535.1	s__Rubrivivax sp016716535	YDKG	1.99439707382061e-6	2.08180513533117e-6	0.958013331782537
GCA_016716535.1	s__Rubrivivax sp016716535	YDYV	1.99439707382061e-6	1.40472256627178e-6	1.4197800488917
GCA_016716535.1	s__Rubrivivax sp016716535	YEYR	1.99439707382061e-6	1.49451829912221e-6	1.33447484382895
GCA_016716535.1	s__Rubrivivax sp016716535	YFLI	1.99439707382061e-6	2.30829165321208e-6	0.864014333303737
GCA_016716535.1	s__Rubrivivax sp016716535	YFSK	6.64799024606871e-7	6.89408985894307e-7	0.964302813292299
GCA_016716535.1	s__Rubrivivax sp016716535	YFYI	1.32959804921374e-6	4.06304760429121e-7	3.27241563158029
GCA_016716535.1	s__Rubrivivax sp016716535	YGQR	1.99439707382061e-6	4.37840178386279e-6	0.455508007778373
GCA_016716535.1	s__Rubrivivax sp016716535	YGYV	5.98319122146184e-6	2.46555833473988e-6	2.4267084405014
GCA_016716535.1	s__Rubrivivax sp016716535	YHMR	0	7.71550116106256e-7	0
GCA_016716535.1	s__Rubrivivax sp016716535	YILK	1.32959804921374e-6	1.78002426858631e-6	0.746955012175033
GCA_016716535.1	s__Rubrivivax sp016716535	YIMY	0	2.76669909596394e-7	0
GCA_016716535.1	s__Rubrivivax sp016716535	YIQA	6.64799024606871e-7	3.38606015828351e-6	0.19633408549477
GCA_016716535.1	s__Rubrivivax sp016716535	YKAT	3.32399512303436e-6	3.617403791624e-6	0.918889710551799
GCA_016716535.1	s__Rubrivivax sp016716535	YKDE	1.32959804921374e-6	1.24858604498046e-6	1.06488299669771
GCA_016716535.1	s__Rubrivivax sp016716535	YKPT	3.32399512303436e-6	1.35101617302558e-6	2.46036664060824
GCA_016716535.1	s__Rubrivivax sp016716535	YLDE	7.97758829528245e-6	5.30821762007159e-6	1.50287513931557
GCA_016716535.1	s__Rubrivivax sp016716535	YLNL	3.98879414764123e-6	4.3686992795239e-6	0.913039303560377
GCA_016716535.1	s__Rubrivivax sp016716535	YMQF	6.64799024606871e-7	4.41256572884645e-7	1.50660424220052
GCA_016716535.1	s__Rubrivivax sp016716535	YMRT	6.64799024606871e-7	1.67117636681481e-6	0.397803031330528
GCA_016716535.1	s__Rubrivivax sp016716535	YMSV	6.64799024606871e-7	1.49466775334572e-6	0.444780469183709
GCA_016716535.1	s__Rubrivivax sp016716535	YQVD	1.32959804921374e-6	2.46821697879333e-6	0.538687668319891
GCA_016716535.1	s__Rubrivivax sp016716535	YRID	7.31278927067558e-6	2.71040952643973e-6	2.69803850648405
GCA_016716535.1	s__Rubrivivax sp016716535	YRKH	6.64799024606871e-7	8.73754379949916e-7	0.760853438748974
GCA_016716535.1	s__Rubrivivax sp016716535	YRYE	1.99439707382061e-6	1.49451829912221e-6	1.33447484382895
GCA_016716535.1	s__Rubrivivax sp016716535	YSAP	3.32399512303436e-6	7.51112901154929e-6	0.442542674732826
GCA_016716535.1	s__Rubrivivax sp016716535	YSDT	1.32959804921374e-6	2.14635224891097e-6	0.619468705515771
GCA_016716535.1	s__Rubrivivax sp016716535	YSLR	5.31839219685497e-6	7.2729011666515e-6	0.731261442303306
GCA_016716535.1	s__Rubrivivax sp016716535	YTFL	1.99439707382061e-6	3.24247957688844e-6	0.615083927755833
GCA_016716535.1	s__Rubrivivax sp016716535	YYLA	7.31278927067558e-6	5.73460965457556e-6	1.27520262252564
GCA_016716535.1	s__Rubrivivax sp016716535	YYMH	0	1.79428056032668e-7	0
GCF_001753165.1	s__Acidihalobacter aeolianus	AAAS	9.98423282044692e-5	8.3234590161042e-5	1.1995292823728
GCF_001753165.1	s__Acidihalobacter aeolianus	AAYF	1.68051443512473e-5	1.23691533316086e-5	1.35863335999747
GCF_001753165.1	s__Acidihalobacter aeolianus	ADMN	9.88537903014546e-7	4.04421697222935e-6	0.244432459930462
GCF_001753165.1	s__Acidihalobacter aeolianus	ADRI	3.65759024115382e-5	2.3431843106944e-5	1.56094858797936
GCF_001753165.1	s__Acidihalobacter aeolianus	AEMN	2.96561370904364e-6	4.28035518916313e-6	0.692842901577862
GCF_001753165.1	s__Acidihalobacter aeolianus	AGHI	1.18624548361746e-5	1.20409650100012e-5	0.9851747618502
GCF_001753165.1	s__Acidihalobacter aeolianus	AGRN	1.38395306422036e-5	1.93054673772986e-5	0.716871048585835
GCF_001753165.1	s__Acidihalobacter aeolianus	AHGT	1.87822201572764e-5	1.2431062652369e-5	1.5109102642723
GCF_001753165.1	s__Acidihalobacter aeolianus	AIDH	5.93122741808728e-6	8.05356952252915e-6	0.736471871447213
GCF_001753165.1	s__Acidihalobacter aeolianus	AIHE	4.94268951507273e-6	8.52381025393923e-6	0.579868552656777
GCF_001753165.1	s__Acidihalobacter aeolianus	AIMV	8.89684112713092e-6	9.67981041616496e-6	0.919113158690948
GCF_001753165.1	s__Acidihalobacter aeolianus	AKGP	5.93122741808728e-6	1.40210093081454e-5	0.423024283611421
GCF_001753165.1	s__Acidihalobacter aeolianus	AKTM	4.94268951507273e-6	3.89790970768698e-6	1.26803591815515
GCF_001753165.1	s__Acidihalobacter aeolianus	ALHV	1.38395306422036e-5	2.45643194181231e-5	0.563399718373354
GCF_001753165.1	s__Acidihalobacter aeolianus	AMNV	3.95415161205819e-6	5.33418211167875e-6	0.741285454690589
GCF_001753165.1	s__Acidihalobacter aeolianus	AMSK	9.88537903014546e-7	4.14048003397789e-6	0.238749588188408
GCF_001753165.1	s__Acidihalobacter aeolianus	APEP	1.77936822542618e-5	1.80243856369065e-5	0.987200485648049
GCF_001753165.1	s__Acidihalobacter aeolianus	AQTE	9.88537903014546e-6	1.22368609540748e-5	0.807836181782687
GCF_001753165.1	s__Acidihalobacter aeolianus	ARRH	2.47134475753637e-5	1.73638058652649e-5	1.42327366287832
GCF_001753165.1	s__Acidihalobacter aeolianus	AYDA	1.68051443512473e-5	2.01510307154148e-5	0.833959542247731
GCF_001753165.1	s__Acidihalobacter aeolianus	AYDD	1.48280685452182e-5	9.55476867597602e-6	1.55190241104435
GCF_001753165.1	s__Acidihalobacter aeolianus	AYFK	1.97707580602909e-6	3.0172704456025e-6	0.655253097683228
GCF_001753165.1	s__Acidihalobacter aeolianus	AYGK	3.95415161205819e-6	7.34927355355598e-6	0.538032988327799
GCF_001753165.1	s__Acidihalobacter aeolianus	AYKT	3.95415161205819e-6	4.43820446531981e-6	0.890934981242073
GCF_001753165.1	s__Acidihalobacter aeolianus	DAET	1.97707580602909e-5	1.86455891766415e-5	1.06034504316222
GCF_001753165.1	s__Acidihalobacter aeolianus	DAKH	2.96561370904364e-6	4.73751885174212e-6	0.625984571639878
GCF_001753165.1	s__Acidihalobacter aeolianus	DALM	1.77936822542618e-5	1.69713501194733e-5	1.0484541376496
GCF_001753165.1	s__Acidihalobacter aeolianus	DDKT	2.96561370904364e-6	4.29739243862659e-6	0.690096087661807
GCF_001753165.1	s__Acidihalobacter aeolianus	DDRY	4.94268951507273e-6	6.22107949896521e-6	0.794506727633826
GCF_001753165.1	s__Acidihalobacter aeolianus	DDSA	1.77936822542618e-5	1.87132693935226e-5	0.950859087211179
GCF_001753165.1	s__Acidihalobacter aeolianus	DEPF	1.18624548361746e-5	5.61521026697135e-6	2.112557548548
GCF_001753165.1	s__Acidihalobacter aeolianus	DERG	2.27363717693346e-5	2.01029036916171e-5	1.13099938785538
GCF_001753165.1	s__Acidihalobacter aeolianus	DETH	2.96561370904364e-6	4.17257014647564e-6	0.710740288344473
GCF_001753165.1	s__Acidihalobacter aeolianus	DFIL	4.94268951507273e-6	1.00443342453236e-5	0.492087319512881
GCF_001753165.1	s__Acidihalobacter aeolianus	DGSP	1.087391693316e-5	1.23938299065495e-5	0.877365351562043
GCF_001753165.1	s__Acidihalobacter aeolianus	DHVH	0	2.71806929316842e-6	0
GCF_001753165.1	s__Acidihalobacter aeolianus	DHYY	1.97707580602909e-6	1.0470632461791e-6	1.8882104908598
GCF_001753165.1	s__Acidihalobacter aeolianus	DIFL	8.89684112713092e-6	1.00443342453236e-5	0.885757175123185
GCF_001753165.1	s__Acidihalobacter aeolianus	DMVG	1.48280685452182e-5	7.84646119827475e-6	1.88977784641037
GCF_001753165.1	s__Acidihalobacter aeolianus	DNPI	7.90830322411637e-6	3.64297817989421e-6	2.17083463957119
GCF_001753165.1	s__Acidihalobacter aeolianus	DPPR	8.89684112713092e-6	1.10881906203006e-5	0.802370867510369
GCF_001753165.1	s__Acidihalobacter aeolianus	DQKP	1.97707580602909e-6	2.91825488793788e-6	0.677485648769408
GCF_001753165.1	s__Acidihalobacter aeolianus	DQLI	1.38395306422036e-5	1.07392106773809e-5	1.28869160480785
GCF_001753165.1	s__Acidihalobacter aeolianus	DRPG	2.07592959633055e-5	1.77448976277525e-5	1.16987408993775
GCF_001753165.1	s__Acidihalobacter aeolianus	DSAQ	2.07592959633055e-5	1.22812786120781e-5	1.69032041524485
GCF_001753165.1	s__Acidihalobacter aeolianus	DSDT	8.89684112713092e-6	8.01139891315652e-6	1.11052279677652
GCF_001753165.1	s__Acidihalobacter aeolianus	DSIF	5.93122741808728e-6	4.76325798816165e-6	1.24520389885
GCF_001753165.1	s__Acidihalobacter aeolianus	DSLG	2.66905233813928e-5	2.68297861621669e-5	0.994809396544111
GCF_001753165.1	s__Acidihalobacter aeolianus	DSSF	2.96561370904364e-6	5.22360086784087e-6	0.56773359681852
GCF_001753165.1	s__Acidihalobacter aeolianus	DVHE	3.95415161205819e-6	6.09538668873856e-6	0.648712184144711
GCF_001753165.1	s__Acidihalobacter aeolianus	DVLL	4.15185919266109e-5	4.99108276950974e-5	0.831855407813428
GCF_001753165.1	s__Acidihalobacter aeolianus	DVNG	7.90830322411637e-6	8.79253207915316e-6	0.899434105320665
GCF_001753165.1	s__Acidihalobacter aeolianus	DVQN	5.93122741808728e-6	3.85953508634893e-6	1.5367725089651
GCF_001753165.1	s__Acidihalobacter aeolianus	EDKV	5.93122741808728e-6	6.64428101760221e-6	0.892681601270944
GCF_001753165.1	s__Acidihalobacter aeolianus	EDLA	4.25071298296255e-5	4.17649612574406e-5	1.01777012476104
GCF_001753165.1	s__Acidihalobacter aeolianus	EFAG	1.97707580602909e-5	1.89520383337246e-5	1.04319956049843
GCF_001753165.1	s__Acidihalobacter aeolianus	EFTE	7.90830322411637e-6	5.74363843100712e-6	1.37688040762164
GCF_001753165.1	s__Acidihalobacter aeolianus	EGGP	1.087391693316e-5	2.04488589756454e-5	0.531761549439548
GCF_001753165.1	s__Acidihalobacter aeolianus	EHER	6.91976532110182e-6	6.71638981598781e-6	1.03028047964546
GCF_001753165.1	s__Acidihalobacter aeolianus	EHQK	1.97707580602909e-6	1.56031807254636e-6	1.26709793395048
GCF_001753165.1	s__Acidihalobacter aeolianus	EIPI	5.93122741808728e-6	6.99682391197246e-6	0.847702828127229
GCF_001753165.1	s__Acidihalobacter aeolianus	EKMA	4.94268951507273e-6	4.56921254749174e-6	1.08173770944099
GCF_001753165.1	s__Acidihalobacter aeolianus	EKYF	2.96561370904364e-6	1.5141974564044e-6	1.95853829796132
GCF_001753165.1	s__Acidihalobacter aeolianus	ELLK	3.06446749934509e-5	2.06043109648897e-5	1.48729433591205
GCF_001753165.1	s__Acidihalobacter aeolianus	ENHG	2.96561370904364e-6	3.32989511995611e-6	0.890602737386733
GCF_001753165.1	s__Acidihalobacter aeolianus	ENMA	9.88537903014546e-7	4.28035518916313e-6	0.230947633859287
GCF_001753165.1	s__Acidihalobacter aeolianus	EPYD	3.95415161205819e-6	4.47969574283138e-6	0.882683074712341
GCF_001753165.1	s__Acidihalobacter aeolianus	EQET	6.91976532110182e-6	6.14098870654416e-6	1.12681616133372
GCF_001753165.1	s__Acidihalobacter aeolianus	ERLN	2.66905233813928e-5	1.3105314832207e-5	2.03661825168819
GCF_001753165.1	s__Acidihalobacter aeolianus	ESQS	2.96561370904364e-6	5.91107612909686e-6	0.50170453641184
GCF_001753165.1	s__Acidihalobacter aeolianus	ETIR	1.58166064482327e-5	1.06172122538782e-5	1.48971369037624
GCF_001753165.1	s__Acidihalobacter aeolianus	ETRS	1.68051443512473e-5	1.1643307853835799e-05	1.443330758081
GCF_001753165.1	s__Acidihalobacter aeolianus	ETSN	3.95415161205819e-6	4.08642488342553e-6	0.967631052780673
GCF_001753165.1	s__Acidihalobacter aeolianus	ETTH	9.88537903014546e-7	3.76737994779962e-6	0.262394002386702
GCF_001753165.1	s__Acidihalobacter aeolianus	EYQV	1.97707580602909e-6	4.15064658364234e-6	0.47632959496497
GCF_001753165.1	s__Acidihalobacter aeolianus	EYYF	2.96561370904364e-6	1.44130655431378e-6	2.05758705541695
GCF_001753165.1	s__Acidihalobacter aeolianus	FENS	0	2.77811649401917e-6	0
GCF_001753165.1	s__Acidihalobacter aeolianus	FFMS	1.97707580602909e-6	1.43783042676117e-6	1.37504101264752
GCF_001753165.1	s__Acidihalobacter aeolianus	FFTI	1.97707580602909e-6	2.75250358114174e-6	0.718282737059692
GCF_001753165.1	s__Acidihalobacter aeolianus	FFVS	6.91976532110182e-6	4.40952073749889e-6	1.56927832593135
GCF_001753165.1	s__Acidihalobacter aeolianus	FGSP	6.91976532110182e-6	7.60760998506732e-6	0.909584657295045
GCF_001753165.1	s__Acidihalobacter aeolianus	FHNN	9.88537903014546e-7	6.22507833845738e-7	1.58799271152548
GCF_001753165.1	s__Acidihalobacter aeolianus	FHRD	3.95415161205819e-6	3.68033947512354e-6	1.07439860882004
GCF_001753165.1	s__Acidihalobacter aeolianus	FIDA	2.174783386632e-5	1.04743358965946e-5	2.0762971591727
GCF_001753165.1	s__Acidihalobacter aeolianus	FISV	1.97707580602909e-6	6.28257230713234e-6	0.314692089382656
GCF_001753165.1	s__Acidihalobacter aeolianus	FKTQ	9.88537903014546e-7	1.73117765443952e-6	0.571020484512085
GCF_001753165.1	s__Acidihalobacter aeolianus	FKVA	5.93122741808728e-6	8.12685343048446e-6	0.72983073569886
GCF_001753165.1	s__Acidihalobacter aeolianus	FKVF	5.93122741808728e-6	2.36530988916001e-6	2.5075899970949
GCF_001753165.1	s__Acidihalobacter aeolianus	FNML	1.97707580602909e-6	2.38051989257063e-6	0.830522698927807
GCF_001753165.1	s__Acidihalobacter aeolianus	FNVV	4.94268951507273e-6	4.76120826264652e-6	1.03811663813364
GCF_001753165.1	s__Acidihalobacter aeolianus	FNYF	9.88537903014546e-7	8.22656071319723e-7	1.20164177653088
GCF_001753165.1	s__Acidihalobacter aeolianus	FPHT	2.96561370904364e-6	2.260794358707e-6	1.31175739076939
GCF_001753165.1	s__Acidihalobacter aeolianus	FPSA	6.91976532110182e-6	1.07313027025817e-5	0.64482062549937
GCF_001753165.1	s__Acidihalobacter aeolianus	FQLN	2.96561370904364e-6	3.63258727765835e-6	0.816391591547759
GCF_001753165.1	s__Acidihalobacter aeolianus	FTGL	1.68051443512473e-5	1.55039014632783e-5	1.08393002826102
GCF_001753165.1	s__Acidihalobacter aeolianus	FTIF	4.94268951507273e-6	2.75250358114174e-6	1.79570684264923
GCF_001753165.1	s__Acidihalobacter aeolianus	FTLA	3.45988266055091e-5	2.18698198251506e-5	1.58203528342378
GCF_001753165.1	s__Acidihalobacter aeolianus	FTSA	6.91976532110182e-6	1.0371179556306e-5	0.667211022963572
GCF_001753165.1	s__Acidihalobacter aeolianus	FVAR	2.37249096723491e-5	2.16917073051017e-5	1.0937317813969
GCF_001753165.1	s__Acidihalobacter aeolianus	FVHF	3.95415161205819e-6	2.16990798175641e-6	1.82226695569715
GCF_001753165.1	s__Acidihalobacter aeolianus	FYGI	1.97707580602909e-6	3.63619775362038e-6	0.54372064997307
GCF_001753165.1	s__Acidihalobacter aeolianus	GAAP	3.95415161205819e-5	5.74784452116726e-5	0.687936425123619
GCF_001753165.1	s__Acidihalobacter aeolianus	GADV	4.74498193446982e-5	3.84770039392654e-5	1.2331994304857
GCF_001753165.1	s__Acidihalobacter aeolianus	GDAA	6.3266425792931e-5	6.15240539729844e-5	1.02832017247614
GCF_001753165.1	s__Acidihalobacter aeolianus	GETN	2.96561370904364e-6	6.37032672205559e-6	0.465535574302018
GCF_001753165.1	s__Acidihalobacter aeolianus	GFNN	3.95415161205819e-6	1.97202801394848e-6	2.00511939185946
GCF_001753165.1	s__Acidihalobacter aeolianus	GFPT	3.95415161205819e-6	7.16191759644859e-6	0.55210794578521
GCF_001753165.1	s__Acidihalobacter aeolianus	GFQH	1.97707580602909e-6	2.62985627494318e-6	0.751780933759129
GCF_001753165.1	s__Acidihalobacter aeolianus	GGKH	3.95415161205819e-6	5.02133998776382e-6	0.787469404918569
GCF_001753165.1	s__Acidihalobacter aeolianus	GGLD	4.349566773264e-5	4.18249468940724e-5	1.03994555791784
GCF_001753165.1	s__Acidihalobacter aeolianus	GHGF	5.93122741808728e-6	5.99116088950349e-6	0.989996350870627
GCF_001753165.1	s__Acidihalobacter aeolianus	GHTE	6.91976532110182e-6	6.23844755979843e-6	1.10921270953593
GCF_001753165.1	s__Acidihalobacter aeolianus	GIAL	6.91976532110182e-5	5.15974713148148e-5	1.3411055124934
GCF_001753165.1	s__Acidihalobacter aeolianus	GIDI	2.07592959633055e-5	1.05795792866433e-5	1.96220429951444
GCF_001753165.1	s__Acidihalobacter aeolianus	GIEA	3.75644403145528e-5	2.70023792351421e-5	1.39115297905544
GCF_001753165.1	s__Acidihalobacter aeolianus	GIYT	2.96561370904364e-6	5.34860543589134e-6	0.554464849686453
GCF_001753165.1	s__Acidihalobacter aeolianus	GLFL	3.262175079948e-5	3.47277759806156e-5	0.939356174656532
GCF_001753165.1	s__Acidihalobacter aeolianus	GLHH	9.88537903014546e-6	6.23120102877778e-6	1.58643237226523
GCF_001753165.1	s__Acidihalobacter aeolianus	GLKN	4.94268951507273e-6	6.93591354407458e-6	0.712622711293067
GCF_001753165.1	s__Acidihalobacter aeolianus	GLVG	4.54727435386691e-5	5.51656563127697e-5	0.824294435669446
GCF_001753165.1	s__Acidihalobacter aeolianus	GMSN	1.97707580602909e-6	2.74969761651361e-6	0.719015718003152
GCF_001753165.1	s__Acidihalobacter aeolianus	GNKE	9.88537903014546e-7	3.62975477454234e-6	0.272342889373067
GCF_001753165.1	s__Acidihalobacter aeolianus	GQAH	1.68051443512473e-5	9.03579551569587e-6	1.85984115311767
GCF_001753165.1	s__Acidihalobacter aeolianus	GQSL	3.06446749934509e-5	1.76080444325833e-5	1.74037924033992
GCF_001753165.1	s__Acidihalobacter aeolianus	GSAQ	1.48280685452182e-5	1.83618513048694e-5	0.807547577802566
GCF_001753165.1	s__Acidihalobacter aeolianus	GTFR	1.18624548361746e-5	1.05266919556808e-5	1.12689293902753
GCF_001753165.1	s__Acidihalobacter aeolianus	GTIY	7.90830322411637e-6	5.34860543589134e-6	1.47857293249721
GCF_001753165.1	s__Acidihalobacter aeolianus	GVNG	1.087391693316e-5	1.31457946464898e-5	0.827178365825425
GCF_001753165.1	s__Acidihalobacter aeolianus	HAFS	4.94268951507273e-6	5.4212196170667e-6	0.911730175902209
GCF_001753165.1	s__Acidihalobacter aeolianus	HAII	4.94268951507273e-6	7.04331685967003e-6	0.701755950151061
GCF_001753165.1	s__Acidihalobacter aeolianus	HDAS	1.087391693316e-5	8.83190304863924e-6	1.23120882025934
GCF_001753165.1	s__Acidihalobacter aeolianus	HDHA	2.96561370904364e-6	4.34614509381153e-6	0.682354970906602
GCF_001753165.1	s__Acidihalobacter aeolianus	HEET	2.96561370904364e-6	4.41620279061558e-6	0.671530237548322
GCF_001753165.1	s__Acidihalobacter aeolianus	HEIM	1.97707580602909e-6	1.73822646182538e-6	1.13740979639263
GCF_001753165.1	s__Acidihalobacter aeolianus	HFKG	1.97707580602909e-6	2.06152902487499e-6	0.959033698858052
GCF_001753165.1	s__Acidihalobacter aeolianus	HFNF	9.88537903014546e-7	7.92862226509383e-7	1.24679656813345
GCF_001753165.1	s__Acidihalobacter aeolianus	HGFA	1.38395306422036e-5	8.45113789630763e-6	1.63759375506702
GCF_001753165.1	s__Acidihalobacter aeolianus	HGTD	8.89684112713092e-6	5.89428549424479e-6	1.5094011200879
GCF_001753165.1	s__Acidihalobacter aeolianus	HGVT	1.48280685452182e-5	7.77435841361307e-6	1.90730446891334
GCF_001753165.1	s__Acidihalobacter aeolianus	HKNK	0	5.56948474036974e-7	0
GCF_001753165.1	s__Acidihalobacter aeolianus	HMDF	0	1.15269627434541e-6	0
GCF_001753165.1	s__Acidihalobacter aeolianus	HNEM	0	9.57871704101935e-7	0
GCF_001753165.1	s__Acidihalobacter aeolianus	HNET	2.96561370904364e-6	2.01091377028483e-6	1.47475926261303
GCF_001753165.1	s__Acidihalobacter aeolianus	HNSN	9.88537903014546e-7	9.72650486339719e-7	1.01633414766965
GCF_001753165.1	s__Acidihalobacter aeolianus	HNTQ	0	1.2469297906654e-6	0
GCF_001753165.1	s__Acidihalobacter aeolianus	HPHG	4.94268951507273e-6	2.87845923174332e-6	1.71713028295323
GCF_001753165.1	s__Acidihalobacter aeolianus	HPPP	2.96561370904364e-6	3.56043213572775e-6	0.83293645152921
GCF_001753165.1	s__Acidihalobacter aeolianus	HQDD	3.95415161205819e-6	2.86560564412633e-6	1.37986593520398
GCF_001753165.1	s__Acidihalobacter aeolianus	HQES	9.88537903014546e-7	2.90881754205613e-6	0.339841839071071
GCF_001753165.1	s__Acidihalobacter aeolianus	HRTH	9.88537903014546e-7	2.55496861943177e-6	0.38690804086447
GCF_001753165.1	s__Acidihalobacter aeolianus	HTDK	9.88537903014546e-7	2.02819467735781e-6	0.487397937708005
GCF_001753165.1	s__Acidihalobacter aeolianus	HTKN	5.93122741808728e-6	9.77461004211549e-7	6.06799390720614
GCF_001753165.1	s__Acidihalobacter aeolianus	HTYD	0	1.93056081922212e-6	0
GCF_001753165.1	s__Acidihalobacter aeolianus	HVNE	0	2.93758920696596e-6	0
GCF_001753165.1	s__Acidihalobacter aeolianus	HVTI	1.97707580602909e-6	4.54758149718375e-6	0.434753243510527
GCF_001753165.1	s__Acidihalobacter aeolianus	HVYE	3.95415161205819e-6	2.9848771755608e-6	1.32472841577318
GCF_001753165.1	s__Acidihalobacter aeolianus	HYQN	0	6.76287605845855e-7	0
GCF_001753165.1	s__Acidihalobacter aeolianus	HYRA	6.91976532110182e-6	6.192235465067e-6	1.11749066393536
GCF_001753165.1	s__Acidihalobacter aeolianus	IDEF	1.087391693316e-5	5.25647702388237e-6	2.06867011569826
GCF_001753165.1	s__Acidihalobacter aeolianus	IDNE	3.95415161205819e-6	4.12707027323388e-6	0.95810135284171
GCF_001753165.1	s__Acidihalobacter aeolianus	IEAG	3.36102887024946e-5	2.70023792351421e-5	1.24471582336539
GCF_001753165.1	s__Acidihalobacter aeolianus	IEQR	1.18624548361746e-5	7.71735784426293e-6	1.53711348826374
GCF_001753165.1	s__Acidihalobacter aeolianus	IFFF	1.97707580602909e-6	1.87126297846117e-6	1.05654620905018
GCF_001753165.1	s__Acidihalobacter aeolianus	IFFT	1.97707580602909e-6	2.75250358114174e-6	0.718282737059692
GCF_001753165.1	s__Acidihalobacter aeolianus	IGTP	1.28509927391891e-5	1.02041169179155e-5	1.25939293351553
GCF_001753165.1	s__Acidihalobacter aeolianus	IHHN	2.96561370904364e-6	8.68571848246483e-7	3.41435623895797
GCF_001753165.1	s__Acidihalobacter aeolianus	IHHV	2.96561370904364e-6	2.37711032664091e-6	1.24757091659029
GCF_001753165.1	s__Acidihalobacter aeolianus	IHTL	7.90830322411637e-6	6.97298685986688e-6	1.13413425022105
GCF_001753165.1	s__Acidihalobacter aeolianus	IILG	9.88537903014546e-6	2.13963722401195e-5	0.462011920488547
GCF_001753165.1	s__Acidihalobacter aeolianus	ILFE	8.89684112713092e-6	1.06308139508549e-5	0.836891809814383
GCF_001753165.1	s__Acidihalobacter aeolianus	ILMH	2.96561370904364e-6	3.32148842224847e-6	0.892856855733393
GCF_001753165.1	s__Acidihalobacter aeolianus	ILVA	3.262175079948e-5	4.55186032535263e-5	0.716668536988837
GCF_001753165.1	s__Acidihalobacter aeolianus	IMFV	0	2.81729595573427e-6	0
GCF_001753165.1	s__Acidihalobacter aeolianus	IMGF	0	3.19353707871256e-6	0
GCF_001753165.1	s__Acidihalobacter aeolianus	INDM	6.91976532110182e-6	1.67705062966493e-6	4.12615170866032
GCF_001753165.1	s__Acidihalobacter aeolianus	IQIK	1.97707580602909e-6	2.38913550862652e-6	0.827527697315789
GCF_001753165.1	s__Acidihalobacter aeolianus	IQIT	1.97707580602909e-6	4.19300330698907e-6	0.471517826550153
GCF_001753165.1	s__Acidihalobacter aeolianus	IQMY	9.88537903014546e-7	1.11834419915727e-6	0.883929924042582
GCF_001753165.1	s__Acidihalobacter aeolianus	IQQA	9.88537903014546e-6	7.349733926236e-6	1.34499821753521
GCF_001753165.1	s__Acidihalobacter aeolianus	IRLI	1.87822201572764e-5	1.96512384098531e-5	0.955777939565327
GCF_001753165.1	s__Acidihalobacter aeolianus	IRNS	9.88537903014546e-7	5.13539507009488e-6	0.192495005646427
GCF_001753165.1	s__Acidihalobacter aeolianus	IRQE	2.96561370904364e-6	7.71735784426293e-6	0.384278372065936
GCF_001753165.1	s__Acidihalobacter aeolianus	IRTV	1.18624548361746e-5	1.32311785302112e-5	0.896553153529641
GCF_001753165.1	s__Acidihalobacter aeolianus	ISDE	4.94268951507273e-6	8.21309332306285e-6	0.601806082148533
GCF_001753165.1	s__Acidihalobacter aeolianus	ISFA	7.90830322411637e-6	1.00457228510648e-5	0.787230878391011
GCF_001753165.1	s__Acidihalobacter aeolianus	ISTA	9.88537903014546e-6	1.4776591233292e-5	0.668989137892202
GCF_001753165.1	s__Acidihalobacter aeolianus	ITAA	2.47134475753637e-5	3.24935118712539e-5	0.760565606859718
GCF_001753165.1	s__Acidihalobacter aeolianus	IVQE	8.89684112713092e-6	7.4127502410808e-6	1.2002078631795
GCF_001753165.1	s__Acidihalobacter aeolianus	IVYR	6.91976532110182e-6	7.17609132262425e-6	0.964280554692177
GCF_001753165.1	s__Acidihalobacter aeolianus	IYRE	1.087391693316e-5	5.75837477754135e-6	1.88836561586268
GCF_001753165.1	s__Acidihalobacter aeolianus	KALY	9.88537903014546e-6	9.94130224529971e-6	0.99437465899594
GCF_001753165.1	s__Acidihalobacter aeolianus	KATK	6.91976532110182e-6	4.66265687356811e-6	1.48408203921865
GCF_001753165.1	s__Acidihalobacter aeolianus	KERQ	6.91976532110182e-6	4.53974205730255e-6	1.52426398543301
GCF_001753165.1	s__Acidihalobacter aeolianus	KGIE	9.88537903014546e-6	6.58682762214165e-6	1.50077998047432
GCF_001753165.1	s__Acidihalobacter aeolianus	KGLN	6.91976532110182e-6	6.93591354407458e-6	0.997671795810294
GCF_001753165.1	s__Acidihalobacter aeolianus	KHFK	9.88537903014546e-7	7.09362008262513e-7	1.39355912989453
GCF_001753165.1	s__Acidihalobacter aeolianus	KHSR	0	2.95836135461396e-6	0
GCF_001753165.1	s__Acidihalobacter aeolianus	KIEP	6.91976532110182e-6	4.11588738292532e-6	1.68123290977502
GCF_001753165.1	s__Acidihalobacter aeolianus	KIMT	0	1.61638012365346e-6	0
GCF_001753165.1	s__Acidihalobacter aeolianus	KISV	4.94268951507273e-6	5.26557909788258e-6	0.938679188593009
GCF_001753165.1	s__Acidihalobacter aeolianus	KIYD	2.96561370904364e-6	2.03837111851711e-6	1.45489390136232
GCF_001753165.1	s__Acidihalobacter aeolianus	KLPA	1.68051443512473e-5	1.8966104649757e-5	0.886061985926172
GCF_001753165.1	s__Acidihalobacter aeolianus	KLRE	2.37249096723491e-5	1.39897196199406e-5	1.69588171292098
GCF_001753165.1	s__Acidihalobacter aeolianus	KMIL	9.88537903014546e-7	3.62059104714457e-6	0.273032190087906
GCF_001753165.1	s__Acidihalobacter aeolianus	KMKV	9.88537903014546e-7	1.3890045111343e-6	0.711688043552339
GCF_001753165.1	s__Acidihalobacter aeolianus	KMRK	1.97707580602909e-6	1.44608202233939e-6	1.36719478942881
GCF_001753165.1	s__Acidihalobacter aeolianus	KNLR	2.96561370904364e-6	6.37020561780884e-6	0.465544424618388
GCF_001753165.1	s__Acidihalobacter aeolianus	KNVQ	2.96561370904364e-6	1.98557523242567e-6	1.49357912035431
GCF_001753165.1	s__Acidihalobacter aeolianus	KQPL	4.94268951507273e-6	5.90194242909996e-6	0.83746826988729
GCF_001753165.1	s__Acidihalobacter aeolianus	KRMH	2.96561370904364e-6	1.32661895040866e-6	2.23546762100005
GCF_001753165.1	s__Acidihalobacter aeolianus	KTAT	1.38395306422036e-5	8.18310038071708e-6	1.69123315104573
GCF_001753165.1	s__Acidihalobacter aeolianus	KTMH	0	8.72286819465465e-7	0
GCF_001753165.1	s__Acidihalobacter aeolianus	KTQA	3.95415161205819e-6	5.94806926747182e-6	0.664779012188415
GCF_001753165.1	s__Acidihalobacter aeolianus	KTSA	4.94268951507273e-6	8.69234186609764e-6	0.568625761758231
GCF_001753165.1	s__Acidihalobacter aeolianus	KVPH	1.97707580602909e-6	2.76800787882344e-6	0.714259457552362
GCF_001753165.1	s__Acidihalobacter aeolianus	KYLH	3.95415161205819e-6	2.22469671367609e-6	1.77738906510287
GCF_001753165.1	s__Acidihalobacter aeolianus	LAAM	6.91976532110182e-5	3.57926192812438e-5	1.93329391926562
GCF_001753165.1	s__Acidihalobacter aeolianus	LARP	3.06446749934509e-5	5.06231832897634e-5	0.605348636770688
GCF_001753165.1	s__Acidihalobacter aeolianus	LAVD	4.25071298296255e-5	5.20475286252945e-5	0.816698332319424
GCF_001753165.1	s__Acidihalobacter aeolianus	LDAD	5.2392508859771e-5	3.94608759547515e-5	1.32770770014958
GCF_001753165.1	s__Acidihalobacter aeolianus	LDDL	5.43695846658e-5	3.78408933621883e-5	1.43679442621531
GCF_001753165.1	s__Acidihalobacter aeolianus	LDEV	6.91976532110182e-5	2.61197121296891e-5	2.64925022402388
GCF_001753165.1	s__Acidihalobacter aeolianus	LDKV	2.86675991874218e-5	1.26962182194348e-5	2.25796364649269
GCF_001753165.1	s__Acidihalobacter aeolianus	LDNL	2.66905233813928e-5	1.82369069591742e-5	1.46354441798399
GCF_001753165.1	s__Acidihalobacter aeolianus	LDQN	3.95415161205819e-6	5.91797804150905e-6	0.668159223356952
GCF_001753165.1	s__Acidihalobacter aeolianus	LDVF	6.91976532110182e-6	1.51483640275778e-5	0.456799513696945
GCF_001753165.1	s__Acidihalobacter aeolianus	LEFV	8.89684112713092e-6	1.60328634734529e-5	0.55491279782069
GCF_001753165.1	s__Acidihalobacter aeolianus	LHHE	3.95415161205819e-6	4.41107296461176e-6	0.89641491849732
GCF_001753165.1	s__Acidihalobacter aeolianus	LINH	2.96561370904364e-6	3.72197004040202e-6	0.796786023759428
GCF_001753165.1	s__Acidihalobacter aeolianus	LKAH	1.38395306422036e-5	9.58126160786299e-6	1.4444371950815
GCF_001753165.1	s__Acidihalobacter aeolianus	LKEV	1.58166064482327e-5	1.34375390616958e-5	1.17704636061811
GCF_001753165.1	s__Acidihalobacter aeolianus	LKHF	7.90830322411637e-6	2.78861345606383e-6	2.83592665269537
GCF_001753165.1	s__Acidihalobacter aeolianus	LKPI	7.90830322411637e-6	7.86483958788009e-6	1.00552632202483
GCF_001753165.1	s__Acidihalobacter aeolianus	LKVS	9.88537903014546e-6	1.21766850660715e-5	0.811828422637747
GCF_001753165.1	s__Acidihalobacter aeolianus	LLEG	4.15185919266109e-5	5.98797011919348e-5	0.693366718606857
GCF_001753165.1	s__Acidihalobacter aeolianus	LLIK	1.18624548361746e-5	1.70255656188292e-5	0.696743656084789
GCF_001753165.1	s__Acidihalobacter aeolianus	LLTM	4.94268951507273e-6	1.46942298127853e-5	0.336369416978366
GCF_001753165.1	s__Acidihalobacter aeolianus	LLTR	4.94268951507273e-5	4.69158747539475e-5	1.05352176443366
GCF_001753165.1	s__Acidihalobacter aeolianus	LMGP	5.93122741808728e-6	1.12401538310594e-5	0.527682050195592
GCF_001753165.1	s__Acidihalobacter aeolianus	LNFV	1.087391693316e-5	7.30054924207164e-6	1.48946559671096
GCF_001753165.1	s__Acidihalobacter aeolianus	LNIR	3.95415161205819e-6	1.08290637823982e-5	0.365142517535575
GCF_001753165.1	s__Acidihalobacter aeolianus	LNTI	9.88537903014546e-6	7.12039399228159e-6	1.38831910718158
GCF_001753165.1	s__Acidihalobacter aeolianus	LPES	3.45988266055091e-5	1.77439276446046e-5	1.94989673642124
GCF_001753165.1	s__Acidihalobacter aeolianus	LPIV	2.47134475753637e-5	2.01637779778853e-5	1.22563577135536
GCF_001753165.1	s__Acidihalobacter aeolianus	LPLH	1.18624548361746e-5	1.66849946467722e-5	0.710965456525898
GCF_001753165.1	s__Acidihalobacter aeolianus	LPPS	2.66905233813928e-5	1.5662621897704e-5	1.70409038510374
GCF_001753165.1	s__Acidihalobacter aeolianus	LRRN	1.77936822542618e-5	1.70029688509574e-5	1.04650443168105
GCF_001753165.1	s__Acidihalobacter aeolianus	LSAR	5.04154330537419e-5	5.19689663476709e-5	0.970106519272754
GCF_001753165.1	s__Acidihalobacter aeolianus	LSHM	4.94268951507273e-6	3.64249214468366e-6	1.35695269028562
GCF_001753165.1	s__Acidihalobacter aeolianus	LSSK	1.28509927391891e-5	8.85422141177786e-6	1.45139726482271
GCF_001753165.1	s__Acidihalobacter aeolianus	LTEL	3.75644403145528e-5	3.61611736555204e-5	1.03880589364715
GCF_001753165.1	s__Acidihalobacter aeolianus	LTEM	8.89684112713092e-6	7.68989556779379e-6	1.15695213916714
GCF_001753165.1	s__Acidihalobacter aeolianus	LTHE	7.90830322411637e-6	8.43869700610079e-6	0.937147431457609
GCF_001753165.1	s__Acidihalobacter aeolianus	LTSA	3.65759024115382e-5	3.4170960962342e-5	1.0703796844299
GCF_001753165.1	s__Acidihalobacter aeolianus	LVMK	2.96561370904364e-6	5.46039486914425e-6	0.543113415808408
GCF_001753165.1	s__Acidihalobacter aeolianus	LVNG	2.37249096723491e-5	1.778220893304e-5	1.33419361799689
GCF_001753165.1	s__Acidihalobacter aeolianus	LVVY	1.087391693316e-5	1.59397541553753e-5	0.682188497210482
GCF_001753165.1	s__Acidihalobacter aeolianus	MAAN	6.91976532110182e-6	8.52926357412528e-6	0.811296926277892
GCF_001753165.1	s__Acidihalobacter aeolianus	MDEG	4.94268951507273e-6	6.29630563851007e-6	0.785014228795023
GCF_001753165.1	s__Acidihalobacter aeolianus	MENG	0	3.03441937844863e-6	0
GCF_001753165.1	s__Acidihalobacter aeolianus	MEVD	2.96561370904364e-6	5.55451713076473e-6	0.53391026424566
GCF_001753165.1	s__Acidihalobacter aeolianus	MFNT	9.88537903014546e-7	1.06276157351366e-6	0.930159621547363
GCF_001753165.1	s__Acidihalobacter aeolianus	MGFT	4.94268951507273e-6	3.2969998231176e-6	1.49914764338658
GCF_001753165.1	s__Acidihalobacter aeolianus	MGKN	1.97707580602909e-6	1.47496459404983e-6	1.34042255251742
GCF_001753165.1	s__Acidihalobacter aeolianus	MGVR	1.28509927391891e-5	1.07744843193622e-5	1.19272462219796
GCF_001753165.1	s__Acidihalobacter aeolianus	MHKE	9.88537903014546e-7	1.02251313637492e-6	0.966772814791577
GCF_001753165.1	s__Acidihalobacter aeolianus	MIGK	9.88537903014546e-7	2.67658234046771e-6	0.36932841111169
GCF_001753165.1	s__Acidihalobacter aeolianus	MIKT	1.97707580602909e-6	1.61638012365346e-6	1.22315028321455
GCF_001753165.1	s__Acidihalobacter aeolianus	MINQ	2.96561370904364e-6	1.10062681172137e-6	2.69447707202902
GCF_001753165.1	s__Acidihalobacter aeolianus	MKNV	9.88537903014546e-7	1.30119415658798e-6	0.759715910196457
GCF_001753165.1	s__Acidihalobacter aeolianus	MLAF	6.91976532110182e-6	1.04173942681551e-5	0.664251073059109
GCF_001753165.1	s__Acidihalobacter aeolianus	MLDH	1.97707580602909e-6	3.79790352469062e-6	0.520570307585722
GCF_001753165.1	s__Acidihalobacter aeolianus	MLYT	3.95415161205819e-6	3.55795362712644e-6	1.11135557864247
GCF_001753165.1	s__Acidihalobacter aeolianus	MMHF	9.88537903014546e-7	4.95752098249424e-7	1.99401657906285
GCF_001753165.1	s__Acidihalobacter aeolianus	MNPR	4.94268951507273e-6	2.46002821968511e-6	2.0092003317366
GCF_001753165.1	s__Acidihalobacter aeolianus	MNSY	1.97707580602909e-6	9.00611022036994e-7	2.19526050387143
GCF_001753165.1	s__Acidihalobacter aeolianus	MPAA	3.16332128964655e-5	1.65341472570944e-5	1.91320498145995
GCF_001753165.1	s__Acidihalobacter aeolianus	MPRP	2.96561370904364e-6	4.76881368331414e-6	0.621876614601276
GCF_001753165.1	s__Acidihalobacter aeolianus	MQRV	4.94268951507273e-6	4.7295249984348e-6	1.04507102017824
GCF_001753165.1	s__Acidihalobacter aeolianus	MSLQ	6.91976532110182e-6	5.06509872502034e-6	1.36616593215052
GCF_001753165.1	s__Acidihalobacter aeolianus	MTSI	5.93122741808728e-6	3.0133310259241e-6	1.96832919020848
GCF_001753165.1	s__Acidihalobacter aeolianus	MVAT	1.087391693316e-5	9.99341245875675e-6	1.08810848927102
GCF_001753165.1	s__Acidihalobacter aeolianus	MVIV	2.96561370904364e-6	6.05373149951507e-6	0.489881936336489
GCF_001753165.1	s__Acidihalobacter aeolianus	MYKR	1.97707580602909e-6	1.37647008192863e-6	1.43633765236577
GCF_001753165.1	s__Acidihalobacter aeolianus	NAIN	3.95415161205819e-6	3.963358813531e-6	0.997676919525586
GCF_001753165.1	s__Acidihalobacter aeolianus	NAKK	1.97707580602909e-6	2.488785586558e-6	0.794393786554909
GCF_001753165.1	s__Acidihalobacter aeolianus	NDHF	9.88537903014546e-7	1.29168025095578e-6	0.765311618167946
GCF_001753165.1	s__Acidihalobacter aeolianus	NDKQ	1.97707580602909e-6	1.5054036188665e-6	1.31331941895937
GCF_001753165.1	s__Acidihalobacter aeolianus	NDYA	6.91976532110182e-6	4.60479158598095e-6	1.50273148999157
GCF_001753165.1	s__Acidihalobacter aeolianus	NFFG	8.89684112713092e-6	2.51168971194912e-6	3.54217365497222
GCF_001753165.1	s__Acidihalobacter aeolianus	NGDK	2.96561370904364e-6	3.42950881772612e-6	0.864734242325099
GCF_001753165.1	s__Acidihalobacter aeolianus	NHNG	2.96561370904364e-6	1.51626459829999e-6	1.95586819897308
GCF_001753165.1	s__Acidihalobacter aeolianus	NISH	2.96561370904364e-6	1.76504515815941e-6	1.68019140775762
GCF_001753165.1	s__Acidihalobacter aeolianus	NKNT	1.97707580602909e-6	9.98124276145605e-7	1.98079122337736
GCF_001753165.1	s__Acidihalobacter aeolianus	NLKP	9.88537903014546e-6	4.33401945257457e-6	2.2808801710092
GCF_001753165.1	s__Acidihalobacter aeolianus	NMDA	9.88537903014546e-7	4.04421697222936e-6	0.244432459930462
GCF_001753165.1	s__Acidihalobacter aeolianus	NMEQ	9.88537903014546e-7	1.33197672210797e-6	0.742158542718449
GCF_001753165.1	s__Acidihalobacter aeolianus	NMKS	1.97707580602909e-6	9.46157439371014e-7	2.08958437968147
GCF_001753165.1	s__Acidihalobacter aeolianus	NNFV	1.97707580602909e-6	1.73969689762659e-6	1.13644842887652
GCF_001753165.1	s__Acidihalobacter aeolianus	NNIG	3.95415161205819e-6	2.80969505006779e-6	1.40732411937829
GCF_001753165.1	s__Acidihalobacter aeolianus	NNMA	9.88537903014546e-7	1.94905569325055e-6	0.507188125222787
GCF_001753165.1	s__Acidihalobacter aeolianus	NPVE	5.93122741808728e-6	5.81495700645416e-6	1.01999505955144
GCF_001753165.1	s__Acidihalobacter aeolianus	NRQN	0	1.93648468104897e-6	0
GCF_001753165.1	s__Acidihalobacter aeolianus	NSFY	1.97707580602909e-6	1.28537631874643e-6	1.53812994466651
GCF_001753165.1	s__Acidihalobacter aeolianus	NSIH	1.97707580602909e-6	1.76504515815941e-6	1.12012760517175
GCF_001753165.1	s__Acidihalobacter aeolianus	NSIP	2.96561370904364e-6	3.49390639263265e-6	0.848795982427295
GCF_001753165.1	s__Acidihalobacter aeolianus	NSPV	4.94268951507273e-6	5.26933539059813e-6	0.938010042763985
GCF_001753165.1	s__Acidihalobacter aeolianus	NYLG	1.28509927391891e-5	6.60203040821813e-6	1.94652128884356
GCF_001753165.1	s__Acidihalobacter aeolianus	NYLL	6.91976532110182e-6	8.93051255235956e-6	0.774845260059965
GCF_001753165.1	s__Acidihalobacter aeolianus	PAKS	8.89684112713092e-6	8.99416997391589e-6	0.989178673844586
GCF_001753165.1	s__Acidihalobacter aeolianus	PARE	1.58166064482327e-5	2.6492507451384e-5	0.597021874099972
GCF_001753165.1	s__Acidihalobacter aeolianus	PDAE	1.97707580602909e-5	1.92930283808324e-5	1.02476177767577
GCF_001753165.1	s__Acidihalobacter aeolianus	PEMS	5.93122741808728e-6	3.77335514188071e-6	1.57187097293234
GCF_001753165.1	s__Acidihalobacter aeolianus	PFHN	2.96561370904364e-6	1.206743830115e-6	2.4575337656883
GCF_001753165.1	s__Acidihalobacter aeolianus	PFQN	1.97707580602909e-6	1.67804799366904e-6	1.17819979731702
GCF_001753165.1	s__Acidihalobacter aeolianus	PGEI	1.087391693316e-5	1.19614825775632e-5	0.909077688543123
GCF_001753165.1	s__Acidihalobacter aeolianus	PGKK	3.95415161205819e-6	3.42021607047885e-6	1.15611164048609
GCF_001753165.1	s__Acidihalobacter aeolianus	PGPA	2.07592959633055e-5	2.54617348714984e-5	0.815313491719026
GCF_001753165.1	s__Acidihalobacter aeolianus	PKII	3.95415161205819e-6	3.40100238426398e-6	1.16264299912095
GCF_001753165.1	s__Acidihalobacter aeolianus	PKQF	2.96561370904364e-6	1.79129011708605e-6	1.65557420361806
GCF_001753165.1	s__Acidihalobacter aeolianus	PKVE	4.94268951507273e-6	6.2073761038065e-6	0.79626067961981
GCF_001753165.1	s__Acidihalobacter aeolianus	PLDH	4.94268951507273e-6	8.25000714054503e-6	0.599113362069914
GCF_001753165.1	s__Acidihalobacter aeolianus	PLDQ	1.087391693316e-5	1.14721182611122e-5	0.947856070314409
GCF_001753165.1	s__Acidihalobacter aeolianus	PLGE	2.86675991874218e-5	2.76610043383184e-5	1.03639039410109
GCF_001753165.1	s__Acidihalobacter aeolianus	PMMR	1.97707580602909e-6	2.19533074189013e-6	0.90058220763896
GCF_001753165.1	s__Acidihalobacter aeolianus	PMMT	0	1.44348764950795e-6	0
GCF_001753165.1	s__Acidihalobacter aeolianus	PMPF	1.97707580602909e-6	2.1317211846859e-6	0.927455157002817
GCF_001753165.1	s__Acidihalobacter aeolianus	PPKH	2.96561370904364e-6	1.96062257218536e-6	1.51258776223212
GCF_001753165.1	s__Acidihalobacter aeolianus	PRKH	2.96561370904364e-6	2.88175193037464e-6	1.02910097076194
GCF_001753165.1	s__Acidihalobacter aeolianus	PSEQ	3.95415161205819e-6	5.75800350388202e-6	0.686722682504849
GCF_001753165.1	s__Acidihalobacter aeolianus	PSTD	4.94268951507273e-6	7.4845970602152e-6	0.660381510896008
GCF_001753165.1	s__Acidihalobacter aeolianus	PVLF	1.77936822542618e-5	1.41522600605599e-5	1.25730322776148
GCF_001753165.1	s__Acidihalobacter aeolianus	PVRT	5.93122741808728e-6	1.41341528155485e-5	0.419637985770363
GCF_001753165.1	s__Acidihalobacter aeolianus	PVYV	1.28509927391891e-5	7.36325666406216e-6	1.74528653902708
GCF_001753165.1	s__Acidihalobacter aeolianus	PYYI	1.97707580602909e-6	1.8126634339134e-6	1.09070209562331
GCF_001753165.1	s__Acidihalobacter aeolianus	QAGH	8.89684112713092e-6	9.03579551569587e-6	0.984621786944649
GCF_001753165.1	s__Acidihalobacter aeolianus	QDQI	2.96561370904364e-6	3.48493377271459e-6	0.850981367928141
GCF_001753165.1	s__Acidihalobacter aeolianus	QEPI	1.97707580602909e-6	5.2505650564886e-6	0.376545340312628
GCF_001753165.1	s__Acidihalobacter aeolianus	QFMH	9.88537903014546e-7	7.56499775781586e-7	1.30672596960551
GCF_001753165.1	s__Acidihalobacter aeolianus	QFNK	0	9.24050409663374e-7	0
GCF_001753165.1	s__Acidihalobacter aeolianus	QGHS	2.96561370904364e-6	4.10907436943344e-6	0.721723055465783
GCF_001753165.1	s__Acidihalobacter aeolianus	QHKQ	4.94268951507273e-6	9.67523877115867e-7	5.10859693696305
GCF_001753165.1	s__Acidihalobacter aeolianus	QHLS	2.96561370904364e-6	5.55831130209963e-6	0.533545810563613
GCF_001753165.1	s__Acidihalobacter aeolianus	QIMM	0	9.82200064123549e-7	0
GCF_001753165.1	s__Acidihalobacter aeolianus	QIRQ	1.18624548361746e-5	4.78538838583502e-6	2.47889071476163
GCF_001753165.1	s__Acidihalobacter aeolianus	QIRY	4.94268951507273e-6	3.57065984729694e-6	1.38425101422485
GCF_001753165.1	s__Acidihalobacter aeolianus	QKMQ	9.88537903014546e-7	8.81671372842167e-7	1.1212090280621
GCF_001753165.1	s__Acidihalobacter aeolianus	QLMR	8.89684112713092e-6	7.25196803793866e-6	1.22681747638532
GCF_001753165.1	s__Acidihalobacter aeolianus	QLQF	1.97707580602909e-6	4.94675236602474e-6	0.399671473269621
GCF_001753165.1	s__Acidihalobacter aeolianus	QMAE	5.93122741808728e-6	5.82886398618567e-6	1.01756147203713
GCF_001753165.1	s__Acidihalobacter aeolianus	QMEF	0	1.69648311576252e-6	0
GCF_001753165.1	s__Acidihalobacter aeolianus	QMIK	9.88537903014546e-7	1.17490199200183e-6	0.841379033948396
GCF_001753165.1	s__Acidihalobacter aeolianus	QMKH	9.88537903014546e-7	6.34041155783624e-7	1.55910684030092
GCF_001753165.1	s__Acidihalobacter aeolianus	QNFM	0	7.72491984695983e-7	0
GCF_001753165.1	s__Acidihalobacter aeolianus	QNYP	0	1.33871112498168e-6	0
GCF_001753165.1	s__Acidihalobacter aeolianus	QPEP	1.48280685452182e-5	5.60889483177461e-6	2.64367027550893
GCF_001753165.1	s__Acidihalobacter aeolianus	QPHL	2.96561370904364e-6	5.41437383890481e-6	0.547729764748477
GCF_001753165.1	s__Acidihalobacter aeolianus	QPTG	5.93122741808728e-6	7.65738575039078e-6	0.774576025216516
GCF_001753165.1	s__Acidihalobacter aeolianus	QQAN	6.91976532110182e-6	4.0501639546014e-6	1.7085148647477
GCF_001753165.1	s__Acidihalobacter aeolianus	QQMS	9.88537903014546e-7	1.64365279155337e-6	0.601427447508731
GCF_001753165.1	s__Acidihalobacter aeolianus	QQSR	7.90830322411637e-6	5.24787004762907e-6	1.50695485069971
GCF_001753165.1	s__Acidihalobacter aeolianus	QRTK	1.97707580602909e-6	3.87276898407109e-6	0.510507033639474
GCF_001753165.1	s__Acidihalobacter aeolianus	QRVS	5.93122741808728e-6	1.0546844651013e-5	0.562369847508618
GCF_001753165.1	s__Acidihalobacter aeolianus	QTDH	2.96561370904364e-6	2.58733223481015e-6	1.14620521831099
GCF_001753165.1	s__Acidihalobacter aeolianus	QVVL	1.28509927391891e-5	2.1362414139208e-5	0.60157024648271
GCF_001753165.1	s__Acidihalobacter aeolianus	QYPD	9.88537903014546e-7	2.77777503809236e-6	0.355873996079044
GCF_001753165.1	s__Acidihalobacter aeolianus	RAFY	7.90830322411637e-6	8.05351639797467e-6	0.981968972721678
GCF_001753165.1	s__Acidihalobacter aeolianus	RAGP	1.28509927391891e-5	3.74240328850457e-5	0.343388773162505
GCF_001753165.1	s__Acidihalobacter aeolianus	RAPP	2.96561370904364e-6	2.3385021379937e-5	0.126816805546647
GCF_001753165.1	s__Acidihalobacter aeolianus	RDMI	1.97707580602909e-6	4.77836185044215e-6	0.413755983307575
GCF_001753165.1	s__Acidihalobacter aeolianus	RDVF	1.38395306422036e-5	1.02852925199841e-5	1.34556509844651
GCF_001753165.1	s__Acidihalobacter aeolianus	RDYR	9.88537903014546e-6	8.54256738386018e-6	1.15719064140159
GCF_001753165.1	s__Acidihalobacter aeolianus	RGDR	1.87822201572764e-5	2.6081711859554e-5	0.720129884817981
GCF_001753165.1	s__Acidihalobacter aeolianus	RGID	2.76790612844073e-5	1.66112473508023e-5	1.66628433734511
GCF_001753165.1	s__Acidihalobacter aeolianus	RGPP	9.88537903014546e-7	1.65780546017234e-5	0.05962930674096
GCF_001753165.1	s__Acidihalobacter aeolianus	RHEK	9.88537903014546e-7	3.26468953130784e-6	0.30279691025276
GCF_001753165.1	s__Acidihalobacter aeolianus	RHQG	2.96561370904364e-6	5.88317772473914e-6	0.504083651352745
GCF_001753165.1	s__Acidihalobacter aeolianus	RKDV	4.94268951507273e-6	8.62035781862043e-6	0.573374054658875
GCF_001753165.1	s__Acidihalobacter aeolianus	RKII	4.94268951507273e-6	4.99884339041206e-6	0.988766626406614
GCF_001753165.1	s__Acidihalobacter aeolianus	RMDM	9.88537903014546e-7	2.34984865292027e-6	0.420681519971953
GCF_001753165.1	s__Acidihalobacter aeolianus	RMPS	4.94268951507273e-6	4.89558936679075e-6	1.00962093524459
GCF_001753165.1	s__Acidihalobacter aeolianus	RNHA	3.95415161205819e-6	6.09413486695816e-6	0.648845438832874
GCF_001753165.1	s__Acidihalobacter aeolianus	RNIG	1.087391693316e-5	8.00556608198672e-6	1.35829456927816
GCF_001753165.1	s__Acidihalobacter aeolianus	RNVA	8.89684112713092e-6	1.70310266720152e-5	0.522390182251897
GCF_001753165.1	s__Acidihalobacter aeolianus	RPQS	9.88537903014546e-7	7.47049235166847e-6	0.13232566964529
GCF_001753165.1	s__Acidihalobacter aeolianus	RQIE	1.38395306422036e-5	7.71735784426293e-6	1.79329906964103
GCF_001753165.1	s__Acidihalobacter aeolianus	RSQN	2.96561370904364e-6	3.85370937521604e-6	0.769547835681664
GCF_001753165.1	s__Acidihalobacter aeolianus	RTFG	1.087391693316e-5	1.05266919556808e-5	1.03298519410857
GCF_001753165.1	s__Acidihalobacter aeolianus	RTIN	4.94268951507273e-6	4.83453757348504e-6	1.02237069004921
GCF_001753165.1	s__Acidihalobacter aeolianus	RTNR	3.95415161205819e-6	7.59082164649928e-6	0.520912201102993
GCF_001753165.1	s__Acidihalobacter aeolianus	RVIA	3.75644403145528e-5	3.09057894774186e-5	1.21544995127852
GCF_001753165.1	s__Acidihalobacter aeolianus	RVLT	2.76790612844073e-5	3.05971842831373e-5	0.904627727449475
GCF_001753165.1	s__Acidihalobacter aeolianus	RYMS	4.94268951507273e-6	2.56607956472315e-6	1.92616378035261
GCF_001753165.1	s__Acidihalobacter aeolianus	RYVK	2.96561370904364e-6	4.22134158371045e-6	0.702528722263916
GCF_001753165.1	s__Acidihalobacter aeolianus	SEVF	7.90830322411637e-6	7.60315847200974e-6	1.04013394607386
GCF_001753165.1	s__Acidihalobacter aeolianus	SFVY	5.93122741808728e-6	3.51782218947158e-6	1.68605094249469
GCF_001753165.1	s__Acidihalobacter aeolianus	SGFQ	4.94268951507273e-6	5.34419241668349e-6	0.924871174107177
GCF_001753165.1	s__Acidihalobacter aeolianus	SGGK	1.58166064482327e-5	1.0203982377241e-5	1.55004250923739
GCF_001753165.1	s__Acidihalobacter aeolianus	SGMP	7.90830322411637e-6	5.33034357641835e-6	1.48363855176297
GCF_001753165.1	s__Acidihalobacter aeolianus	SGRN	1.087391693316e-5	8.77926033764186e-6	1.23859146613265
GCF_001753165.1	s__Acidihalobacter aeolianus	SHRQ	1.97707580602909e-6	3.77392948539869e-6	0.523877251463862
GCF_001753165.1	s__Acidihalobacter aeolianus	SKGK	6.91976532110182e-6	3.51114019936436e-6	1.97080290965156
GCF_001753165.1	s__Acidihalobacter aeolianus	SLAK	1.97707580602909e-5	1.94703057025838e-5	1.01543131177788
GCF_001753165.1	s__Acidihalobacter aeolianus	SLEN	8.89684112713092e-6	9.15333783882341e-6	0.971977794744494
GCF_001753165.1	s__Acidihalobacter aeolianus	SLKI	7.90830322411637e-6	8.07392102414507e-6	0.979487314833349
GCF_001753165.1	s__Acidihalobacter aeolianus	SNLH	4.94268951507273e-6	4.08167812481332e-6	1.21094544055916
GCF_001753165.1	s__Acidihalobacter aeolianus	SNSE	1.97707580602909e-6	4.34072667378794e-6	0.455471158312715
GCF_001753165.1	s__Acidihalobacter aeolianus	SPPQ	3.95415161205819e-6	5.08260817860028e-6	0.7779768719349
GCF_001753165.1	s__Acidihalobacter aeolianus	SRAR	2.57019854783782e-5	3.52853958271609e-5	0.728402923528894
GCF_001753165.1	s__Acidihalobacter aeolianus	SRLG	3.06446749934509e-5	3.68417179402696e-5	0.831792780215469
GCF_001753165.1	s__Acidihalobacter aeolianus	STET	6.91976532110182e-6	7.65578086514676e-6	0.90386146664729194
GCF_001753165.1	s__Acidihalobacter aeolianus	STFM	9.88537903014546e-7	2.11495307943795e-6	0.467404176775993
GCF_001753165.1	s__Acidihalobacter aeolianus	SVAL	4.64612814416837e-5	4.99177277504112e-5	0.930757138505788
GCF_001753165.1	s__Acidihalobacter aeolianus	SYEA	2.96561370904364e-6	9.6988498022871e-6	0.305769629337317
GCF_001753165.1	s__Acidihalobacter aeolianus	SYIL	0	7.68525613478786e-6	0
GCF_001753165.1	s__Acidihalobacter aeolianus	TAAS	2.96561370904364e-5	3.5633832396172e-5	0.832246634623063
GCF_001753165.1	s__Acidihalobacter aeolianus	TDKL	3.95415161205819e-6	8.69114033625272e-6	0.454963498352975
GCF_001753165.1	s__Acidihalobacter aeolianus	TDTH	3.95415161205819e-6	3.55954149886955e-6	1.11085981532002
GCF_001753165.1	s__Acidihalobacter aeolianus	TEAP	9.88537903014546e-6	1.74195197930153e-5	0.567488607470639
GCF_001753165.1	s__Acidihalobacter aeolianus	TENE	5.93122741808728e-6	4.50956017140647e-6	1.3152562983182
GCF_001753165.1	s__Acidihalobacter aeolianus	TETF	3.95415161205819e-6	4.89979044856572e-6	0.807004228765673
GCF_001753165.1	s__Acidihalobacter aeolianus	TEVL	1.58166064482327e-5	2.35832775160904e-5	0.670670412008736
GCF_001753165.1	s__Acidihalobacter aeolianus	TFKG	1.97707580602909e-6	3.9438519720187e-6	0.501305784308408
GCF_001753165.1	s__Acidihalobacter aeolianus	TGEQ	1.18624548361746e-5	8.67492681552109e-6	1.36744148837664
GCF_001753165.1	s__Acidihalobacter aeolianus	THIA	6.91976532110182e-6	7.27150299750235e-6	0.951627926644417
GCF_001753165.1	s__Acidihalobacter aeolianus	THKQ	0	1.33107814505074e-6	0
GCF_001753165.1	s__Acidihalobacter aeolianus	THYD	1.97707580602909e-6	1.93056081922212e-6	1.02409402819317
GCF_001753165.1	s__Acidihalobacter aeolianus	TIAM	2.96561370904364e-6	6.62627164256129e-6	0.447553898936948
GCF_001753165.1	s__Acidihalobacter aeolianus	TIPN	2.96561370904364e-6	3.28921563051429e-6	0.901617297914866
GCF_001753165.1	s__Acidihalobacter aeolianus	TISK	9.88537903014546e-7	3.60452901016488e-6	0.274248840896228
GCF_001753165.1	s__Acidihalobacter aeolianus	TKRG	9.88537903014546e-7	8.82268065084666e-6	0.112045073615997
GCF_001753165.1	s__Acidihalobacter aeolianus	TLGY	9.88537903014546e-6	1.23686839993946e-5	0.799226419773461
GCF_001753165.1	s__Acidihalobacter aeolianus	TLSD	2.37249096723491e-5	1.62024281557582e-5	1.46428112158717
GCF_001753165.1	s__Acidihalobacter aeolianus	TMLE	6.91976532110182e-6	7.68989556779379e-6	0.899851663796663
GCF_001753165.1	s__Acidihalobacter aeolianus	TNIT	6.91976532110182e-6	3.17883549173067e-6	2.17682397818406
GCF_001753165.1	s__Acidihalobacter aeolianus	TPFG	1.28509927391891e-5	7.16191759644859e-6	1.79435082380193
GCF_001753165.1	s__Acidihalobacter aeolianus	TPGL	2.174783386632e-5	2.35970851025284e-5	0.921632217361873
GCF_001753165.1	s__Acidihalobacter aeolianus	TPVT	1.87822201572764e-5	9.29357687941643e-6	2.0209893780376
GCF_001753165.1	s__Acidihalobacter aeolianus	TQYA	3.95415161205819e-6	5.66173928271999e-6	0.698398745439678
GCF_001753165.1	s__Acidihalobacter aeolianus	TQYY	2.96561370904364e-6	1.3146131784588e-6	2.25588314314665
GCF_001753165.1	s__Acidihalobacter aeolianus	TRDS	7.90830322411637e-6	1.10009709835741e-5	0.718873200913314
GCF_001753165.1	s__Acidihalobacter aeolianus	TRNF	9.88537903014546e-7	3.39319511886849e-6	0.291329519342285
GCF_001753165.1	s__Acidihalobacter aeolianus	TSAK	4.94268951507273e-6	8.69234186609764e-6	0.568625761758231
GCF_001753165.1	s__Acidihalobacter aeolianus	TTDN	3.95415161205819e-6	3.63478928229496e-6	1.08786268060128
GCF_001753165.1	s__Acidihalobacter aeolianus	TTGR	1.38395306422036e-5	1.5484064847697e-5	0.89379182910501
GCF_001753165.1	s__Acidihalobacter aeolianus	TYEG	0	6.47287333042994e-6	0
GCF_001753165.1	s__Acidihalobacter aeolianus	TYMP	0	1.64357150681199e-6	0
GCF_001753165.1	s__Acidihalobacter aeolianus	TYRY	3.95415161205819e-6	2.75059550802341e-6	1.43756201176219
GCF_001753165.1	s__Acidihalobacter aeolianus	TYSQ	4.94268951507273e-6	2.57470498669729e-6	1.91971101178973
GCF_001753165.1	s__Acidihalobacter aeolianus	TYVG	3.95415161205819e-6	8.06649999928918e-6	0.49019421216223
GCF_001753165.1	s__Acidihalobacter aeolianus	VADV	3.262175079948e-5	3.39439013592303e-5	0.961048951157443
GCF_001753165.1	s__Acidihalobacter aeolianus	VDPQ	1.18624548361746e-5	7.48178560869018e-6	1.58551119433256
GCF_001753165.1	s__Acidihalobacter aeolianus	VEDH	3.95415161205819e-6	6.09538668873856e-6	0.648712184144711
GCF_001753165.1	s__Acidihalobacter aeolianus	VGHK	1.97707580602909e-6	4.42975938315919e-6	0.44631674883864503
GCF_001753165.1	s__Acidihalobacter aeolianus	VGLY	1.58166064482327e-5	1.80684588060918e-5	0.875371088257962
GCF_001753165.1	s__Acidihalobacter aeolianus	VHSE	5.93122741808728e-6	5.84596159123031e-6	1.01458542371966
GCF_001753165.1	s__Acidihalobacter aeolianus	VHSG	1.087391693316e-5	8.25816352930715e-6	1.31674759098314
GCF_001753165.1	s__Acidihalobacter aeolianus	VHSV	7.90830322411637e-6	7.28524208094949e-6	1.08552373912133
GCF_001753165.1	s__Acidihalobacter aeolianus	VIAR	2.57019854783782e-5	3.09057894774186e-5	0.831623650874779
GCF_001753165.1	s__Acidihalobacter aeolianus	VIMP	2.96561370904364e-6	4.28795117047998e-6	0.691615550442864
GCF_001753165.1	s__Acidihalobacter aeolianus	VKRF	6.91976532110182e-6	5.2913684236649e-6	1.30774589237713
GCF_001753165.1	s__Acidihalobacter aeolianus	VLHS	6.91976532110182e-6	1.11707502840509e-5	0.619453944018563
GCF_001753165.1	s__Acidihalobacter aeolianus	VPHG	5.93122741808728e-6	8.04431096789925e-6	0.737319509620624
GCF_001753165.1	s__Acidihalobacter aeolianus	VSKI	7.90830322411637e-6	5.26557909788258e-6	1.50188670174881
GCF_001753165.1	s__Acidihalobacter aeolianus	VSVV	2.66905233813928e-5	2.03597647412535e-5	1.31094458706155
GCF_001753165.1	s__Acidihalobacter aeolianus	VTHQ	1.97707580602909e-6	3.41260160339177e-6	0.579345624190086
GCF_001753165.1	s__Acidihalobacter aeolianus	VTMD	5.93122741808728e-6	4.73845460688992e-6	1.25172190305738
GCF_001753165.1	s__Acidihalobacter aeolianus	VTQD	1.97707580602909e-6	7.23071038997385e-6	0.273427602462203
GCF_001753165.1	s__Acidihalobacter aeolianus	VVMG	1.087391693316e-5	1.03492105520606e-5	1.0507001358664
GCF_001753165.1	s__Acidihalobacter aeolianus	VYFI	9.88537903014546e-7	3.20780531837588e-6	0.308166426856305
GCF_001753165.1	s__Acidihalobacter aeolianus	VYGA	1.97707580602909e-5	1.88419761874114e-5	1.04929323037252
GCF_001753165.1	s__Acidihalobacter aeolianus	VYVD	1.28509927391891e-5	7.8815179977189e-6	1.63052253930125
GCF_001753165.1	s__Acidihalobacter aeolianus	YAVV	1.28509927391891e-5	1.66221409059811e-5	0.773125003083385
GCF_001753165.1	s__Acidihalobacter aeolianus	YDKG	1.97707580602909e-6	3.48471548341096e-6	0.567356450028989
GCF_001753165.1	s__Acidihalobacter aeolianus	YDYV	7.90830322411637e-6	2.9261843497507e-6	2.70259911163496
GCF_001753165.1	s__Acidihalobacter aeolianus	YEYR	3.95415161205819e-6	3.22430647471126e-6	1.22635724707661
GCF_001753165.1	s__Acidihalobacter aeolianus	YFLI	1.97707580602909e-6	4.91865497031736e-6	0.401954562367185
GCF_001753165.1	s__Acidihalobacter aeolianus	YFSK	1.97707580602909e-6	1.37211921541802e-6	1.44089214975885
GCF_001753165.1	s__Acidihalobacter aeolianus	YFYI	0	1.19096723783353e-6	0
GCF_001753165.1	s__Acidihalobacter aeolianus	YGQR	6.91976532110182e-6	6.10425331424504e-6	1.13359734022729
GCF_001753165.1	s__Acidihalobacter aeolianus	YGYV	2.96561370904364e-6	4.37496482393269e-6	0.677860012226984
GCF_001753165.1	s__Acidihalobacter aeolianus	YHMR	0	1.26275776003563e-6	0
GCF_001753165.1	s__Acidihalobacter aeolianus	YILK	9.88537903014546e-7	4.12244627443391e-6	0.239794005114182
GCF_001753165.1	s__Acidihalobacter aeolianus	YIMY	0	8.34462410451041e-7	0
GCF_001753165.1	s__Acidihalobacter aeolianus	YIQA	9.88537903014546e-7	5.48406894128148e-6	0.180256286636607
GCF_001753165.1	s__Acidihalobacter aeolianus	YKAT	3.95415161205819e-6	4.43820446531981e-6	0.890934981242073
GCF_001753165.1	s__Acidihalobacter aeolianus	YKDE	0	2.46683330986243e-6	0
GCF_001753165.1	s__Acidihalobacter aeolianus	YKPT	9.88537903014546e-7	1.96603065697617e-6	0.502808997157225
GCF_001753165.1	s__Acidihalobacter aeolianus	YLDE	2.27363717693346e-5	9.69750914430581e-6	2.3445579097685
GCF_001753165.1	s__Acidihalobacter aeolianus	YLNL	2.96561370904364e-6	8.93051255235956e-6	0.332076540025699
GCF_001753165.1	s__Acidihalobacter aeolianus	YMQF	0	7.84927207641876e-7	0
GCF_001753165.1	s__Acidihalobacter aeolianus	YMRT	1.97707580602909e-6	2.41574560532828e-6	0.818412254033854
GCF_001753165.1	s__Acidihalobacter aeolianus	YMSV	9.88537903014546e-7	2.4647952441618e-6	0.401062889648148
GCF_001753165.1	s__Acidihalobacter aeolianus	YQVD	1.97707580602909e-6	3.92166411838689e-6	0.50414205458328
GCF_001753165.1	s__Acidihalobacter aeolianus	YRID	1.28509927391891e-5	5.44069732034162e-6	2.36201206987603
GCF_001753165.1	s__Acidihalobacter aeolianus	YRKH	2.96561370904364e-6	1.51050347263571e-6	1.96332796499228
GCF_001753165.1	s__Acidihalobacter aeolianus	YRYE	9.88537903014546e-7	3.22430647471126e-6	0.306589311769152
GCF_001753165.1	s__Acidihalobacter aeolianus	YSAP	1.97707580602909e-6	8.56120585805224e-6	0.230934267766678
GCF_001753165.1	s__Acidihalobacter aeolianus	YSDT	1.97707580602909e-6	3.92313777309218e-6	0.503952682872715
GCF_001753165.1	s__Acidihalobacter aeolianus	YSLR	7.90830322411637e-6	1.20668021998195e-5	0.655376883880196
GCF_001753165.1	s__Acidihalobacter aeolianus	YTFL	2.96561370904364e-6	5.07800729016444e-6	0.584011313805657
GCF_001753165.1	s__Acidihalobacter aeolianus	YYLA	5.93122741808728e-6	9.46274478533928e-6	0.626797779358541
GCF_001753165.1	s__Acidihalobacter aeolianus	YYMH	0	4.50321401088869e-7	0
GCA_002717445.1	s__UBA11654 sp002717445	AAAS	2.97690559169188e-5	2.11381258617102e-5	1.40831103531476
GCA_002717445.1	s__UBA11654 sp002717445	AAYF	1.70108890953822e-5	6.28366089762776e-6	2.70716217385381
GCA_002717445.1	s__UBA11654 sp002717445	ADMN	0	5.62839645286272e-6	0
GCA_002717445.1	s__UBA11654 sp002717445	ADRI	1.27581668215366e-5	1.37999565310185e-5	0.924507754271529
GCA_002717445.1	s__UBA11654 sp002717445	AEMN	4.25272227384555e-6	6.34111991621164e-6	0.670657916904091
GCA_002717445.1	s__UBA11654 sp002717445	AGHI	8.50544454769109e-6	7.58995288811603e-6	1.12061888565982
GCA_002717445.1	s__UBA11654 sp002717445	AGRN	4.25272227384555e-6	9.67846701470352e-6	0.439400399607171
GCA_002717445.1	s__UBA11654 sp002717445	AHGT	8.50544454769109e-6	4.75210616592013e-6	1.78982628980138
GCA_002717445.1	s__UBA11654 sp002717445	AIDH	8.50544454769109e-6	6.60307370445609e-6	1.28810383290909
GCA_002717445.1	s__UBA11654 sp002717445	AIHE	1.06318056846139e-5	7.4392204824597e-6	1.42915587858724
GCA_002717445.1	s__UBA11654 sp002717445	AIMV	4.25272227384555e-6	8.91965344480593e-6	0.476781110405358
GCA_002717445.1	s__UBA11654 sp002717445	AKGP	0	1.10963697197126e-5	0
GCA_002717445.1	s__UBA11654 sp002717445	AKTM	2.12636113692277e-6	5.96059753410219e-6	0.356736237391853
GCA_002717445.1	s__UBA11654 sp002717445	ALHV	6.37908341076832e-6	7.29343680759547e-6	0.874633396991261
GCA_002717445.1	s__UBA11654 sp002717445	AMNV	6.37908341076832e-6	5.44231784053973e-6	1.17212621490987
GCA_002717445.1	s__UBA11654 sp002717445	AMSK	8.50544454769109e-6	8.65495003895017e-6	0.98272601336966
GCA_002717445.1	s__UBA11654 sp002717445	APEP	6.37908341076832e-6	6.44012227699345e-6	0.990522095140463
GCA_002717445.1	s__UBA11654 sp002717445	AQTE	4.25272227384555e-6	7.59963861419905e-6	0.559595329427879
GCA_002717445.1	s__UBA11654 sp002717445	ARRH	6.37908341076832e-6	2.27106096139535e-6	2.80885608937991
GCA_002717445.1	s__UBA11654 sp002717445	AYDA	6.37908341076832e-6	8.59722269000682e-6	0.741993506598729
GCA_002717445.1	s__UBA11654 sp002717445	AYDD	8.50544454769109e-6	8.05058006535619e-6	1.05650083331166
GCA_002717445.1	s__UBA11654 sp002717445	AYFK	0	6.07261463218169e-6	0
GCA_002717445.1	s__UBA11654 sp002717445	AYGK	8.50544454769109e-6	9.55023576683154e-6	0.890600478914975
GCA_002717445.1	s__UBA11654 sp002717445	AYKT	0	6.92908191407583e-6	0
GCA_002717445.1	s__UBA11654 sp002717445	DAET	1.06318056846139e-5	1.43817254318835e-5	0.739258007321131
GCA_002717445.1	s__UBA11654 sp002717445	DAKH	2.12636113692277e-6	5.11602486017147e-6	0.415627600537404
GCA_002717445.1	s__UBA11654 sp002717445	DALM	2.33899725061505e-5	1.05374522212416e-5	2.21969903303576
GCA_002717445.1	s__UBA11654 sp002717445	DDKT	1.27581668215366e-5	1.23365206317841e-5	1.03417869611195
GCA_002717445.1	s__UBA11654 sp002717445	DDRY	6.37908341076832e-6	5.10259660777968e-6	1.25016416172159
GCA_002717445.1	s__UBA11654 sp002717445	DDSA	2.12636113692277e-5	1.85355071871745e-5	1.14718260226194
GCA_002717445.1	s__UBA11654 sp002717445	DEPF	6.37908341076832e-6	7.21271622111374e-6	0.88442179273529
GCA_002717445.1	s__UBA11654 sp002717445	DERG	2.12636113692277e-6	1.25635812657978e-5	0.169248010733328
GCA_002717445.1	s__UBA11654 sp002717445	DETH	0	4.36157637925565e-6	0
GCA_002717445.1	s__UBA11654 sp002717445	DFIL	2.55163336430733e-5	2.12324718027123e-5	1.20175992132078
GCA_002717445.1	s__UBA11654 sp002717445	DGSP	4.25272227384555e-6	1.21922886376565e-5	0.348804264747376
GCA_002717445.1	s__UBA11654 sp002717445	DHVH	0	1.45368520981411e-6	0
GCA_002717445.1	s__UBA11654 sp002717445	DHYY	2.12636113692277e-6	1.28413790608551e-6	1.65586665329789
GCA_002717445.1	s__UBA11654 sp002717445	DIFL	1.27581668215366e-5	2.12324718027123e-5	0.600879960660391
GCA_002717445.1	s__UBA11654 sp002717445	DMVG	2.12636113692277e-6	7.20779507060725e-6	0.295008545067254
GCA_002717445.1	s__UBA11654 sp002717445	DNPI	4.25272227384555e-6	9.48230419013826e-6	0.448490386784727
GCA_002717445.1	s__UBA11654 sp002717445	DPPR	0	3.62307137873024e-6	0
GCA_002717445.1	s__UBA11654 sp002717445	DQKP	4.25272227384555e-6	4.77682056886407e-6	0.890283026656964
GCA_002717445.1	s__UBA11654 sp002717445	DQLI	2.97690559169188e-5	1.53506913576455e-5	1.93926483331268
GCA_002717445.1	s__UBA11654 sp002717445	DRPG	8.50544454769109e-6	6.81476676333074e-6	1.24809033721559
GCA_002717445.1	s__UBA11654 sp002717445	DSAQ	1.06318056846139e-5	9.79459361956175e-6	1.08547695775556
GCA_002717445.1	s__UBA11654 sp002717445	DSDT	1.27581668215366e-5	1.44753145254325e-5	0.881374066112424
GCA_002717445.1	s__UBA11654 sp002717445	DSIF	1.48845279584594e-5	1.68980082726865e-5	0.880845110161199
GCA_002717445.1	s__UBA11654 sp002717445	DSLG	1.48845279584594e-5	3.03571326468172e-5	0.490314027073303
GCA_002717445.1	s__UBA11654 sp002717445	DSSF	2.12636113692277e-5	1.53623388158393e-5	1.38413894030926
GCA_002717445.1	s__UBA11654 sp002717445	DVHE	6.37908341076832e-6	5.05694424832197e-6	1.26145021529258
GCA_002717445.1	s__UBA11654 sp002717445	DVLL	5.10326672861465e-5	3.20872185070018e-5	1.59043599478748
GCA_002717445.1	s__UBA11654 sp002717445	DVNG	1.48845279584594e-5	1.29473153964985e-5	1.14962272120789
GCA_002717445.1	s__UBA11654 sp002717445	DVQN	4.25272227384555e-6	5.95207972732499e-6	0.714493499527908
GCA_002717445.1	s__UBA11654 sp002717445	EDKV	2.97690559169188e-5	1.61145676643928e-5	1.84733816859991
GCA_002717445.1	s__UBA11654 sp002717445	EDLA	2.55163336430733e-5	2.62392125318496e-5	0.972450435092179
GCA_002717445.1	s__UBA11654 sp002717445	EFAG	1.06318056846139e-5	1.44878504582239e-5	0.733842864769414
GCA_002717445.1	s__UBA11654 sp002717445	EFTE	1.27581668215366e-5	1.10895989342432e-5	1.1504624195327
GCA_002717445.1	s__UBA11654 sp002717445	EGGP	1.06318056846139e-5	1.30385756828096e-5	0.815411586606898
GCA_002717445.1	s__UBA11654 sp002717445	EHER	4.25272227384555e-6	3.98809316496778e-6	1.0663547961222
GCA_002717445.1	s__UBA11654 sp002717445	EHQK	4.25272227384555e-6	2.85210084018488e-6	1.49108412084402
GCA_002717445.1	s__UBA11654 sp002717445	EIPI	2.33899725061505e-5	1.75089155543004e-5	1.33588927501598
GCA_002717445.1	s__UBA11654 sp002717445	EKMA	4.25272227384555e-6	8.05223695933643e-6	0.52814171953976
GCA_002717445.1	s__UBA11654 sp002717445	EKYF	1.48845279584594e-5	6.40657632525043e-6	2.32332016396879
GCA_002717445.1	s__UBA11654 sp002717445	ELLK	4.46535838753782e-5	3.85840774403594e-5	1.15730598831605
GCA_002717445.1	s__UBA11654 sp002717445	ENHG	4.25272227384555e-6	4.88568298454899e-6	0.870445808148996
GCA_002717445.1	s__UBA11654 sp002717445	ENMA	2.12636113692277e-6	6.34111991621164e-6	0.335328958452046
GCA_002717445.1	s__UBA11654 sp002717445	EPYD	8.50544454769109e-6	5.19034570547275e-6	1.63870482436707
GCA_002717445.1	s__UBA11654 sp002717445	EQET	1.06318056846139e-5	8.01757855144757e-6	1.32606192959523
GCA_002717445.1	s__UBA11654 sp002717445	ERLN	1.9137250232305e-5	1.35163137230538e-5	1.41586312839601
GCA_002717445.1	s__UBA11654 sp002717445	ESQS	2.12636113692277e-6	1.25131314989921e-5	0.169930375709234
GCA_002717445.1	s__UBA11654 sp002717445	ETIR	1.27581668215366e-5	1.21417850121562e-5	1.05076533711998
GCA_002717445.1	s__UBA11654 sp002717445	ETRS	6.37908341076832e-6	1.1038355063852e-5	0.577901632432379
GCA_002717445.1	s__UBA11654 sp002717445	ETSN	6.37908341076832e-6	1.32541749355966e-5	0.481288608439599
GCA_002717445.1	s__UBA11654 sp002717445	ETTH	0	3.6374582706356e-6	0
GCA_002717445.1	s__UBA11654 sp002717445	EYQV	4.25272227384555e-6	4.33968917688018e-6	0.979960107857966
GCA_002717445.1	s__UBA11654 sp002717445	EYYF	2.12636113692277e-6	3.26500629966667e-6	0.651257897156234
GCA_002717445.1	s__UBA11654 sp002717445	FENS	1.06318056846139e-5	1.16158962542926e-5	0.915280702570406
GCA_002717445.1	s__UBA11654 sp002717445	FFMS	2.12636113692277e-6	4.19516170576363e-6	0.50686035153339
GCA_002717445.1	s__UBA11654 sp002717445	FFTI	1.06318056846139e-5	8.50580291697171e-6	1.24994733458967
GCA_002717445.1	s__UBA11654 sp002717445	FFVS	8.50544454769109e-6	8.96565080733282e-6	0.948670066509245
GCA_002717445.1	s__UBA11654 sp002717445	FGSP	1.70108890953822e-5	8.91127403900857e-6	1.90891773958673
GCA_002717445.1	s__UBA11654 sp002717445	FHNN	0	2.24103701872072e-6	0
GCA_002717445.1	s__UBA11654 sp002717445	FHRD	4.25272227384555e-6	2.29645155413357e-6	1.85186674902448
GCA_002717445.1	s__UBA11654 sp002717445	FIDA	1.48845279584594e-5	1.49017480748562e-5	0.998844423062966
GCA_002717445.1	s__UBA11654 sp002717445	FISV	1.9137250232305e-5	1.63393486337045e-5	1.17123703406567
GCA_002717445.1	s__UBA11654 sp002717445	FKTQ	0	4.76463021755284e-6	0
GCA_002717445.1	s__UBA11654 sp002717445	FKVA	1.27581668215366e-5	1.11640799845803e-5	1.14278712076213
GCA_002717445.1	s__UBA11654 sp002717445	FKVF	1.27581668215366e-5	7.64093491493433e-6	1.66971279870485
GCA_002717445.1	s__UBA11654 sp002717445	FNML	4.25272227384555e-6	5.86141651133964e-6	0.725545141796035
GCA_002717445.1	s__UBA11654 sp002717445	FNVV	0	7.9605042239914e-6	0
GCA_002717445.1	s__UBA11654 sp002717445	FNYF	6.37908341076832e-6	3.27302032496393e-6	1.94898985567363
GCA_002717445.1	s__UBA11654 sp002717445	FPHT	4.25272227384555e-6	1.72916162712177e-6	2.4594128201447
GCA_002717445.1	s__UBA11654 sp002717445	FPSA	1.06318056846139e-5	8.27899969746871e-6	1.28418964526168
GCA_002717445.1	s__UBA11654 sp002717445	FQLN	6.37908341076832e-6	6.8457088453165e-6	0.931836798045038
GCA_002717445.1	s__UBA11654 sp002717445	FTGL	1.9137250232305e-5	1.52806048648681e-5	1.25238826614146
GCA_002717445.1	s__UBA11654 sp002717445	FTIF	1.06318056846139e-5	8.50580291697171e-6	1.24994733458967
GCA_002717445.1	s__UBA11654 sp002717445	FTLA	1.06318056846139e-5	1.4196412600443e-5	0.748907909613875
GCA_002717445.1	s__UBA11654 sp002717445	FTSA	1.48845279584594e-5	1.12983123111513e-5	1.31741162295262
GCA_002717445.1	s__UBA11654 sp002717445	FVAR	1.06318056846139e-5	7.32190382540353e-6	1.45205481226434
GCA_002717445.1	s__UBA11654 sp002717445	FVHF	4.25272227384555e-6	2.39781684961113e-6	1.7735809449063
GCA_002717445.1	s__UBA11654 sp002717445	FYGI	4.25272227384555e-6	8.43628325367466e-6	0.504099038162706
GCA_002717445.1	s__UBA11654 sp002717445	GAAP	6.37908341076832e-6	1.14820104249442e-5	0.555571992593736
GCA_002717445.1	s__UBA11654 sp002717445	GADV	1.70108890953822e-5	1.70124681988017e-5	0.999907179640189
GCA_002717445.1	s__UBA11654 sp002717445	GDAA	1.9137250232305e-5	1.87888027893395e-5	1.01854548407753
GCA_002717445.1	s__UBA11654 sp002717445	GETN	8.50544454769109e-6	1.25810338124791e-5	0.67605291222209
GCA_002717445.1	s__UBA11654 sp002717445	GFNN	4.25272227384555e-6	7.95386973589287e-6	0.53467336215661
GCA_002717445.1	s__UBA11654 sp002717445	GFPT	4.25272227384555e-6	6.13712590177658e-6	0.692950143423726
GCA_002717445.1	s__UBA11654 sp002717445	GFQH	2.12636113692277e-6	2.06080597888139e-6	1.03181044635603
GCA_002717445.1	s__UBA11654 sp002717445	GGKH	8.50544454769109e-6	6.32976394067201e-6	1.34372223473283
GCA_002717445.1	s__UBA11654 sp002717445	GGLD	2.55163336430733e-5	2.88153818804512e-5	0.885510861835358
GCA_002717445.1	s__UBA11654 sp002717445	GHGF	1.70108890953822e-5	4.48278689162631e-6	3.79471286648891
GCA_002717445.1	s__UBA11654 sp002717445	GHTE	1.27581668215366e-5	5.01344687613129e-6	2.54478947054919
GCA_002717445.1	s__UBA11654 sp002717445	GIAL	3.40217781907644e-5	3.56590632413347e-5	0.954085023504698
GCA_002717445.1	s__UBA11654 sp002717445	GIDI	3.40217781907644e-5	2.92315651190041e-5	1.16387124850342
GCA_002717445.1	s__UBA11654 sp002717445	GIEA	2.97690559169188e-5	2.64032187597899e-5	1.12747828920976
GCA_002717445.1	s__UBA11654 sp002717445	GIYT	1.70108890953822e-5	9.62611679741263e-6	1.7671600556472
GCA_002717445.1	s__UBA11654 sp002717445	GLFL	2.97690559169188e-5	2.78792027120474e-5	1.06778720411738
GCA_002717445.1	s__UBA11654 sp002717445	GLHH	8.50544454769109e-6	2.62941071044387e-6	3.23473412270969
GCA_002717445.1	s__UBA11654 sp002717445	GLKN	1.48845279584594e-5	2.10265893254757e-5	0.707890743860462
GCA_002717445.1	s__UBA11654 sp002717445	GLVG	2.33899725061505e-5	2.78627257698206e-5	0.839471798250453
GCA_002717445.1	s__UBA11654 sp002717445	GMSN	2.12636113692277e-6	7.33628031680272e-6	0.289841860602387
GCA_002717445.1	s__UBA11654 sp002717445	GNKE	6.37908341076832e-6	1.55688228256446e-5	0.409734472683499
GCA_002717445.1	s__UBA11654 sp002717445	GQAH	0	3.01101933690934e-6	0
GCA_002717445.1	s__UBA11654 sp002717445	GQSL	1.27581668215366e-5	1.6041415793383e-5	0.79532673336722
GCA_002717445.1	s__UBA11654 sp002717445	GSAQ	6.37908341076832e-6	1.12584695337486e-5	0.566603070838913
GCA_002717445.1	s__UBA11654 sp002717445	GTFR	6.37908341076832e-6	6.79737561376767e-6	0.93846269107858
GCA_002717445.1	s__UBA11654 sp002717445	GTIY	1.06318056846139e-5	9.62611679741263e-6	1.1044750347795
GCA_002717445.1	s__UBA11654 sp002717445	GVNG	8.50544454769109e-6	1.48823893667408e-5	0.571510685421192
GCA_002717445.1	s__UBA11654 sp002717445	HAFS	1.06318056846139e-5	4.38755455517173e-6	2.42317344455167
GCA_002717445.1	s__UBA11654 sp002717445	HAII	2.12636113692277e-6	8.79536016213529e-6	0.241759416069955
GCA_002717445.1	s__UBA11654 sp002717445	HDAS	6.37908341076832e-6	6.00299478121197e-6	1.06265016766855
GCA_002717445.1	s__UBA11654 sp002717445	HDHA	0	1.60546984751459e-6	0
GCA_002717445.1	s__UBA11654 sp002717445	HEET	4.25272227384555e-6	4.9138825020951e-6	0.865450541813391
GCA_002717445.1	s__UBA11654 sp002717445	HEIM	1.06318056846139e-5	3.15182818248621e-6	3.37321867470178
GCA_002717445.1	s__UBA11654 sp002717445	HFKG	0	4.02484483764043e-6	0
GCA_002717445.1	s__UBA11654 sp002717445	HFNF	2.12636113692277e-6	2.01539506345222e-6	1.05505921666816
GCA_002717445.1	s__UBA11654 sp002717445	HGFA	0	4.1647233781759e-6	0
GCA_002717445.1	s__UBA11654 sp002717445	HGTD	2.12636113692277e-6	4.44995000679487e-6	0.477839331605056
GCA_002717445.1	s__UBA11654 sp002717445	HGVT	4.25272227384555e-6	4.30283163496271e-6	0.988354329109696
GCA_002717445.1	s__UBA11654 sp002717445	HKNK	1.27581668215366e-5	4.01826922942423e-6	3.17504032037314
GCA_002717445.1	s__UBA11654 sp002717445	HMDF	0	1.5350705135079e-6	0
GCA_002717445.1	s__UBA11654 sp002717445	HNEM	2.12636113692277e-6	1.92308488821943e-6	1.10570321151635
GCA_002717445.1	s__UBA11654 sp002717445	HNET	4.25272227384555e-6	3.54476040515363e-6	1.19972065464922
GCA_002717445.1	s__UBA11654 sp002717445	HNSN	0	3.71298992477034e-6	0
GCA_002717445.1	s__UBA11654 sp002717445	HNTQ	0	1.66259912681345e-6	0
GCA_002717445.1	s__UBA11654 sp002717445	HPHG	8.50544454769109e-6	1.05604619190008e-6	8.05404594318716
GCA_002717445.1	s__UBA11654 sp002717445	HPPP	0	1.05941018928152e-6	0
GCA_002717445.1	s__UBA11654 sp002717445	HQDD	4.25272227384555e-6	2.45295514481205e-6	1.73371383608052
GCA_002717445.1	s__UBA11654 sp002717445	HQES	8.50544454769109e-6	3.34657217802227e-6	2.54153925128176
GCA_002717445.1	s__UBA11654 sp002717445	HRTH	0	8.48634636903017e-7	0
GCA_002717445.1	s__UBA11654 sp002717445	HTDK	4.25272227384555e-6	3.99536242645445e-6	1.06441464375973
GCA_002717445.1	s__UBA11654 sp002717445	HTKN	1.06318056846139e-5	3.24712931794428e-6	3.27421689855726
GCA_002717445.1	s__UBA11654 sp002717445	HTYD	2.12636113692277e-6	2.03617077664573e-6	1.04429410406607
GCA_002717445.1	s__UBA11654 sp002717445	HVNE	2.12636113692277e-6	4.10990297631342e-6	0.517375020572898
GCA_002717445.1	s__UBA11654 sp002717445	HVTI	6.37908341076832e-6	4.98619089003599e-6	1.27935001917311
GCA_002717445.1	s__UBA11654 sp002717445	HVYE	0	2.65974602855033e-6	0
GCA_002717445.1	s__UBA11654 sp002717445	HYQN	8.50544454769109e-6	1.04854002712037e-6	8.11170229814669
GCA_002717445.1	s__UBA11654 sp002717445	HYRA	0	1.76476032030762e-6	0
GCA_002717445.1	s__UBA11654 sp002717445	IDEF	2.7642694779996e-5	1.57212654192286e-5	1.75829960520775
GCA_002717445.1	s__UBA11654 sp002717445	IDNE	2.12636113692277e-5	1.74814052215032e-5	1.21635595650355
GCA_002717445.1	s__UBA11654 sp002717445	IEAG	5.10326672861465e-5	2.64032187597899e-5	1.93281992435958
GCA_002717445.1	s__UBA11654 sp002717445	IEQR	1.48845279584594e-5	7.69325182976409e-6	1.93475116736375
GCA_002717445.1	s__UBA11654 sp002717445	IFFF	6.37908341076832e-6	7.45444546515298e-6	0.855742179695107
GCA_002717445.1	s__UBA11654 sp002717445	IFFT	1.27581668215366e-5	8.50580291697171e-6	1.49993680150761
GCA_002717445.1	s__UBA11654 sp002717445	IGTP	1.27581668215366e-5	1.11845354980869e-5	1.14069706549001
GCA_002717445.1	s__UBA11654 sp002717445	IHHN	2.12636113692277e-6	1.62750389935664e-6	1.30651676949182
GCA_002717445.1	s__UBA11654 sp002717445	IHHV	0	1.93632322687174e-6	0
GCA_002717445.1	s__UBA11654 sp002717445	IHTL	2.12636113692277e-6	7.84628396206102e-6	0.271002317428776
GCA_002717445.1	s__UBA11654 sp002717445	IILG	3.82745004646099e-5	4.44781188139842e-5	0.860524264182148
GCA_002717445.1	s__UBA11654 sp002717445	ILFE	1.70108890953822e-5	2.39211382755565e-5	0.711123730795223
GCA_002717445.1	s__UBA11654 sp002717445	ILMH	0	4.25672496628557e-6	0
GCA_002717445.1	s__UBA11654 sp002717445	ILVA	3.82745004646099e-5	2.99968889941473e-5	1.27594899831371
GCA_002717445.1	s__UBA11654 sp002717445	IMFV	2.12636113692277e-6	6.10480142830098e-6	0.348309631672091
GCA_002717445.1	s__UBA11654 sp002717445	IMGF	6.37908341076832e-6	7.25713590666183e-6	0.879008398466468
GCA_002717445.1	s__UBA11654 sp002717445	INDM	2.12636113692277e-6	7.02038874292271e-6	0.30288367422194
GCA_002717445.1	s__UBA11654 sp002717445	IQIK	1.27581668215366e-5	1.38686780264993e-5	0.919926671969689
GCA_002717445.1	s__UBA11654 sp002717445	IQIT	2.12636113692277e-6	1.12071612054298e-5	0.189732359332225
GCA_002717445.1	s__UBA11654 sp002717445	IQMY	0	2.40077637286712e-6	0
GCA_002717445.1	s__UBA11654 sp002717445	IQQA	8.50544454769109e-6	5.69307032329848e-6	1.49399955817921
GCA_002717445.1	s__UBA11654 sp002717445	IRLI	2.33899725061505e-5	2.61907865117658e-5	0.893061095956128
GCA_002717445.1	s__UBA11654 sp002717445	IRNS	1.27581668215366e-5	1.2718017655952e-5	1.00315687292397
GCA_002717445.1	s__UBA11654 sp002717445	IRQE	1.48845279584594e-5	7.69325182976409e-6	1.93475116736375
GCA_002717445.1	s__UBA11654 sp002717445	IRTV	1.06318056846139e-5	1.04207859275327e-5	1.02024988888061
GCA_002717445.1	s__UBA11654 sp002717445	ISDE	3.18954170538416e-5	2.60472716954752e-5	1.22452045752578
GCA_002717445.1	s__UBA11654 sp002717445	ISFA	8.50544454769109e-6	1.80454003262479e-5	0.471335874733658
GCA_002717445.1	s__UBA11654 sp002717445	ISTA	1.06318056846139e-5	2.05904811364492e-5	0.516345665463518
GCA_002717445.1	s__UBA11654 sp002717445	ITAA	1.70108890953822e-5	1.81580075997124e-5	0.9368257504007
GCA_002717445.1	s__UBA11654 sp002717445	IVQE	1.06318056846139e-5	1.0990415328226e-5	0.96737069228939
GCA_002717445.1	s__UBA11654 sp002717445	IVYR	2.12636113692277e-6	6.57200583282675e-6	0.323548272933925
GCA_002717445.1	s__UBA11654 sp002717445	IYRE	2.12636113692277e-6	7.65737656216415e-6	0.277687941772295
GCA_002717445.1	s__UBA11654 sp002717445	KALY	1.06318056846139e-5	1.26419916619295e-5	0.840991353967655
GCA_002717445.1	s__UBA11654 sp002717445	KATK	8.50544454769109e-6	1.3596204133196e-5	0.625574937266827
GCA_002717445.1	s__UBA11654 sp002717445	KERQ	0	5.96068882133957e-6	0
GCA_002717445.1	s__UBA11654 sp002717445	KGIE	2.7642694779996e-5	2.55164266801738e-5	1.08332938332131
GCA_002717445.1	s__UBA11654 sp002717445	KGLN	2.7642694779996e-5	2.10265893254757e-5	1.314654238598
GCA_002717445.1	s__UBA11654 sp002717445	KHFK	4.25272227384555e-6	3.6136841564654e-6	1.1768383980755
GCA_002717445.1	s__UBA11654 sp002717445	KHSR	0	3.92668454070678e-6	0
GCA_002717445.1	s__UBA11654 sp002717445	KIEP	2.7642694779996e-5	1.35658105996899e-5	2.03767364853435
GCA_002717445.1	s__UBA11654 sp002717445	KIMT	4.25272227384555e-6	7.43474845454787e-6	0.572006208393525
GCA_002717445.1	s__UBA11654 sp002717445	KISV	1.70108890953822e-5	2.30714112216407e-5	0.737314632900572
GCA_002717445.1	s__UBA11654 sp002717445	KIYD	1.06318056846139e-5	1.03632896915597e-5	1.02591030464708
GCA_002717445.1	s__UBA11654 sp002717445	KLPA	4.25272227384555e-6	1.46886649606593e-5	0.28952408440356
GCA_002717445.1	s__UBA11654 sp002717445	KLRE	2.97690559169188e-5	1.71636181546591e-5	1.7344277674249
GCA_002717445.1	s__UBA11654 sp002717445	KMIL	8.50544454769109e-6	1.35645716324993e-5	0.627033774314915
GCA_002717445.1	s__UBA11654 sp002717445	KMKV	2.12636113692277e-6	6.67878501355333e-6	0.318375442929773
GCA_002717445.1	s__UBA11654 sp002717445	KMRK	4.25272227384555e-6	4.67512587028083e-6	0.90964872216159
GCA_002717445.1	s__UBA11654 sp002717445	KNLR	2.12636113692277e-5	1.23814344396455e-5	1.71737866665444
GCA_002717445.1	s__UBA11654 sp002717445	KNVQ	1.27581668215366e-5	6.14274835475153e-6	2.07694766002712
GCA_002717445.1	s__UBA11654 sp002717445	KQPL	6.37908341076832e-6	7.26830711766754e-6	0.877657383968032
GCA_002717445.1	s__UBA11654 sp002717445	KRMH	0	1.46711046627317e-6	0
GCA_002717445.1	s__UBA11654 sp002717445	KTAT	1.06318056846139e-5	1.09869773608928e-5	0.967673395091985
GCA_002717445.1	s__UBA11654 sp002717445	KTMH	0	1.80768305820623e-6	0
GCA_002717445.1	s__UBA11654 sp002717445	KTQA	4.25272227384555e-6	6.96154507765036e-6	0.610887701854961
GCA_002717445.1	s__UBA11654 sp002717445	KTSA	1.06318056846139e-5	1.59533905105248e-5	0.666429225662083
GCA_002717445.1	s__UBA11654 sp002717445	KVPH	0	2.83086848350242e-6	0
GCA_002717445.1	s__UBA11654 sp002717445	KYLH	4.25272227384555e-6	3.83396362839594e-6	1.10922342672948
GCA_002717445.1	s__UBA11654 sp002717445	LAAM	1.48845279584594e-5	1.12529560101099e-5	1.322721598226
GCA_002717445.1	s__UBA11654 sp002717445	LARP	0	9.63348456066853e-6	0
GCA_002717445.1	s__UBA11654 sp002717445	LAVD	1.70108890953822e-5	2.25200179732782e-5	0.755367474198597
GCA_002717445.1	s__UBA11654 sp002717445	LDAD	2.7642694779996e-5	2.32900012445127e-5	1.18689108213375
GCA_002717445.1	s__UBA11654 sp002717445	LDDL	6.37908341076832e-5	3.31843144995606e-5	1.92231887473607
GCA_002717445.1	s__UBA11654 sp002717445	LDEV	4.46535838753782e-5	2.37584998770101e-5	1.8794782543736
GCA_002717445.1	s__UBA11654 sp002717445	LDKV	2.12636113692277e-5	2.17636490716984e-5	0.977024179133593
GCA_002717445.1	s__UBA11654 sp002717445	LDNL	3.18954170538416e-5	2.69697086286685e-5	1.18263854804635
GCA_002717445.1	s__UBA11654 sp002717445	LDQN	2.33899725061505e-5	9.36620934403927e-6	2.49727201763177
GCA_002717445.1	s__UBA11654 sp002717445	LDVF	8.50544454769109e-6	1.54131815478425e-5	0.551829258695889
GCA_002717445.1	s__UBA11654 sp002717445	LEFV	1.27581668215366e-5	1.73649516880601e-5	0.734707878877024
GCA_002717445.1	s__UBA11654 sp002717445	LHHE	6.37908341076832e-6	2.57719201980294e-6	2.47520687700099
GCA_002717445.1	s__UBA11654 sp002717445	LINH	8.50544454769109e-6	7.64632736568709e-6	1.11235684020793
GCA_002717445.1	s__UBA11654 sp002717445	LKAH	4.25272227384555e-6	7.78443304898741e-6	0.546311111815488
GCA_002717445.1	s__UBA11654 sp002717445	LKEV	2.97690559169188e-5	2.45195784863014e-5	1.21409329828203
GCA_002717445.1	s__UBA11654 sp002717445	LKHF	4.25272227384555e-6	5.32783233003798e-6	0.798208729255417
GCA_002717445.1	s__UBA11654 sp002717445	LKPI	1.27581668215366e-5	1.83214062836542e-5	0.696353032295294
GCA_002717445.1	s__UBA11654 sp002717445	LKVS	1.06318056846139e-5	2.63548785072694e-5	0.403409398441405
GCA_002717445.1	s__UBA11654 sp002717445	LLEG	3.18954170538416e-5	4.29741278365747e-5	0.742200450818593
GCA_002717445.1	s__UBA11654 sp002717445	LLIK	3.40217781907644e-5	4.56177980491141e-5	0.745800535004672
GCA_002717445.1	s__UBA11654 sp002717445	LLTM	1.06318056846139e-5	1.25214174587686e-5	0.849089627402254
GCA_002717445.1	s__UBA11654 sp002717445	LLTR	6.37908341076832e-6	1.87319268594603e-5	0.340546034512549
GCA_002717445.1	s__UBA11654 sp002717445	LMGP	2.12636113692277e-6	6.93132686845435e-6	0.306775481416149
GCA_002717445.1	s__UBA11654 sp002717445	LNFV	4.25272227384555e-6	1.25266717620937e-5	0.339493390951177
GCA_002717445.1	s__UBA11654 sp002717445	LNIR	8.50544454769109e-6	1.59802828184713e-5	0.532246183894808
GCA_002717445.1	s__UBA11654 sp002717445	LNTI	1.48845279584594e-5	1.96899191849374e-5	0.755946625207375
GCA_002717445.1	s__UBA11654 sp002717445	LPES	2.12636113692277e-5	1.81831000091838e-5	1.16941618087609
GCA_002717445.1	s__UBA11654 sp002717445	LPIV	2.12636113692277e-5	1.71657997589813e-5	1.23871952765279
GCA_002717445.1	s__UBA11654 sp002717445	LPLH	6.37908341076832e-6	6.5677281943213e-6	0.971277011171673
GCA_002717445.1	s__UBA11654 sp002717445	LPPS	4.25272227384555e-6	9.86291909729899e-6	0.431182921799508
GCA_002717445.1	s__UBA11654 sp002717445	LRRN	1.48845279584594e-5	8.12029941677559e-6	1.83300235551779
GCA_002717445.1	s__UBA11654 sp002717445	LSAR	1.70108890953822e-5	1.90894704418758e-5	0.891113724038466
GCA_002717445.1	s__UBA11654 sp002717445	LSHM	0	3.86987922615833e-6	0
GCA_002717445.1	s__UBA11654 sp002717445	LSSK	4.04008616015327e-5	3.30058636683791e-5	1.22405103552065
GCA_002717445.1	s__UBA11654 sp002717445	LTEL	4.46535838753782e-5	3.11794660609079e-5	1.43214716339751
GCA_002717445.1	s__UBA11654 sp002717445	LTEM	6.37908341076832e-6	9.27129583043258e-6	0.688046582423709
GCA_002717445.1	s__UBA11654 sp002717445	LTHE	6.37908341076832e-6	6.63648051765382e-6	0.961214817673194
GCA_002717445.1	s__UBA11654 sp002717445	LTSA	1.70108890953822e-5	2.352086846982e-5	0.723225382481481
GCA_002717445.1	s__UBA11654 sp002717445	LVMK	1.48845279584594e-5	9.84686131379763e-6	1.5116012589314
GCA_002717445.1	s__UBA11654 sp002717445	LVNG	2.12636113692277e-5	1.97003557689492e-5	1.07935164311816
GCA_002717445.1	s__UBA11654 sp002717445	LVVY	2.12636113692277e-5	1.07247938892475e-5	1.98265920900786
GCA_002717445.1	s__UBA11654 sp002717445	MAAN	8.50544454769109e-6	6.0105703315882e-6	1.41508111185244
GCA_002717445.1	s__UBA11654 sp002717445	MDEG	2.12636113692277e-6	8.39816677624748e-6	0.253193487766492
GCA_002717445.1	s__UBA11654 sp002717445	MENG	6.37908341076832e-6	6.82539670883839e-6	0.934609911026545
GCA_002717445.1	s__UBA11654 sp002717445	MEVD	4.25272227384555e-6	7.06465211484904e-6	0.60197193077729
GCA_002717445.1	s__UBA11654 sp002717445	MFNT	2.12636113692277e-6	3.2126453035004e-6	0.66187236250636
GCA_002717445.1	s__UBA11654 sp002717445	MGFT	6.37908341076832e-6	4.54372784618539e-6	1.40393166728147
GCA_002717445.1	s__UBA11654 sp002717445	MGKN	6.37908341076832e-6	6.25231136289139e-6	1.02027602921847
GCA_002717445.1	s__UBA11654 sp002717445	MGVR	6.37908341076832e-6	4.87862565835243e-6	1.30755746751076
GCA_002717445.1	s__UBA11654 sp002717445	MHKE	6.37908341076832e-6	2.4420189836298e-6	2.61221696208377
GCA_002717445.1	s__UBA11654 sp002717445	MIGK	8.50544454769109e-6	1.02471873602448e-5	0.830027230758852
GCA_002717445.1	s__UBA11654 sp002717445	MIKT	8.50544454769109e-6	7.43474845454787e-6	1.14401241678705
GCA_002717445.1	s__UBA11654 sp002717445	MINQ	1.27581668215366e-5	3.70973689006217e-6	3.43910287969852
GCA_002717445.1	s__UBA11654 sp002717445	MKNV	1.06318056846139e-5	5.25952935555798e-6	2.0214367039094
GCA_002717445.1	s__UBA11654 sp002717445	MLAF	4.25272227384555e-6	7.70176356606438e-6	0.552175126822115
GCA_002717445.1	s__UBA11654 sp002717445	MLDH	4.25272227384555e-6	3.19571548792132e-6	1.33075747510044
GCA_002717445.1	s__UBA11654 sp002717445	MLYT	2.12636113692277e-6	4.32823823087238e-6	0.491276363153004
GCA_002717445.1	s__UBA11654 sp002717445	MMHF	2.12636113692277e-6	6.94535479947105e-7	3.06155869399892
GCA_002717445.1	s__UBA11654 sp002717445	MNPR	2.12636113692277e-6	2.18005560990877e-6	0.975370136091049
GCA_002717445.1	s__UBA11654 sp002717445	MNSY	0	3.35687357555601e-6	0
GCA_002717445.1	s__UBA11654 sp002717445	MPAA	2.12636113692277e-6	4.519507467926e-6	0.470485147333667
GCA_002717445.1	s__UBA11654 sp002717445	MPRP	4.25272227384555e-6	1.63924171350196e-6	2.59432287430042
GCA_002717445.1	s__UBA11654 sp002717445	MQRV	0	2.24277913907466e-6	0
GCA_002717445.1	s__UBA11654 sp002717445	MSLQ	2.12636113692277e-6	6.31416413947845e-6	0.336760510172358
GCA_002717445.1	s__UBA11654 sp002717445	MTSI	6.37908341076832e-6	8.72371761125078e-6	0.731234514347571
GCA_002717445.1	s__UBA11654 sp002717445	MVAT	0	5.58463810747767e-6	0
GCA_002717445.1	s__UBA11654 sp002717445	MVIV	4.25272227384555e-6	8.07636986110637e-6	0.526563585742342
GCA_002717445.1	s__UBA11654 sp002717445	MYKR	2.12636113692277e-6	2.38260104044025e-6	0.892453709551755
GCA_002717445.1	s__UBA11654 sp002717445	NAIN	1.27581668215366e-5	1.34669566127283e-5	0.947368227909655
GCA_002717445.1	s__UBA11654 sp002717445	NAKK	2.12636113692277e-5	1.32497151818371e-5	1.60483535513097
GCA_002717445.1	s__UBA11654 sp002717445	NDHF	6.37908341076832e-6	2.7574371773277e-6	2.31341024311221
GCA_002717445.1	s__UBA11654 sp002717445	NDKQ	2.12636113692277e-6	6.35277542836106e-6	0.334713726449378
GCA_002717445.1	s__UBA11654 sp002717445	NDYA	6.37908341076832e-6	6.54290443930366e-6	0.97496203252622
GCA_002717445.1	s__UBA11654 sp002717445	NFFG	1.06318056846139e-5	7.15302320628829e-6	1.48633736785131
GCA_002717445.1	s__UBA11654 sp002717445	NGDK	1.27581668215366e-5	1.38189323534284e-5	0.923238242668682
GCA_002717445.1	s__UBA11654 sp002717445	NHNG	0	3.52441792989109e-6	0
GCA_002717445.1	s__UBA11654 sp002717445	NISH	4.25272227384555e-6	6.08538206392646e-6	0.698842279608911
GCA_002717445.1	s__UBA11654 sp002717445	NKNT	4.25272227384555e-6	8.14853428228076e-6	0.521900273904869
GCA_002717445.1	s__UBA11654 sp002717445	NLKP	2.12636113692277e-5	1.1178788155651e-5	1.9021392187738
GCA_002717445.1	s__UBA11654 sp002717445	NMDA	2.12636113692277e-6	5.62839645286272e-6	0.377791641852318
GCA_002717445.1	s__UBA11654 sp002717445	NMEQ	0	3.13773968869364e-6	0
GCA_002717445.1	s__UBA11654 sp002717445	NMKS	6.37908341076832e-6	6.58683775838701e-6	0.968459167321351
GCA_002717445.1	s__UBA11654 sp002717445	NNFV	4.25272227384555e-6	6.69090340166084e-6	0.63559761941712
GCA_002717445.1	s__UBA11654 sp002717445	NNIG	1.27581668215366e-5	1.44954396947439e-5	0.880150384549067
GCA_002717445.1	s__UBA11654 sp002717445	NNMA	2.12636113692277e-6	4.57433623895859e-6	0.464845832453905
GCA_002717445.1	s__UBA11654 sp002717445	NPVE	8.50544454769109e-6	7.75509114921827e-6	1.09675623200747
GCA_002717445.1	s__UBA11654 sp002717445	NRQN	2.12636113692277e-6	3.38616399670085e-6	0.627955745496819
GCA_002717445.1	s__UBA11654 sp002717445	NSFY	8.50544454769109e-6	5.42279819058806e-6	1.56846046058903
GCA_002717445.1	s__UBA11654 sp002717445	NSIH	4.25272227384555e-6	6.08538206392646e-6	0.698842279608911
GCA_002717445.1	s__UBA11654 sp002717445	NSIP	2.12636113692277e-5	1.14826780231925e-5	1.85179897287722
GCA_002717445.1	s__UBA11654 sp002717445	NSPV	6.37908341076832e-6	8.33556274895319e-6	0.765285272619347
GCA_002717445.1	s__UBA11654 sp002717445	NYLG	1.27581668215366e-5	1.0715855571345e-5	1.19058779176278
GCA_002717445.1	s__UBA11654 sp002717445	NYLL	1.70108890953822e-5	1.41849646533207e-5	1.19921970277169
GCA_002717445.1	s__UBA11654 sp002717445	PAKS	8.50544454769109e-6	1.16900747273445e-5	0.72757828722821
GCA_002717445.1	s__UBA11654 sp002717445	PARE	4.25272227384555e-6	7.13296921326722e-6	0.596206452978311
GCA_002717445.1	s__UBA11654 sp002717445	PDAE	8.50544454769109e-6	1.0538414695983e-5	0.80708956641583
GCA_002717445.1	s__UBA11654 sp002717445	PEMS	1.27581668215366e-5	5.40679237322948e-6	2.35965540025281
GCA_002717445.1	s__UBA11654 sp002717445	PFHN	4.25272227384555e-6	1.6850952544017e-6	2.52372811729001
GCA_002717445.1	s__UBA11654 sp002717445	PFQN	2.12636113692277e-6	2.74943154686276e-6	0.773382097600887
GCA_002717445.1	s__UBA11654 sp002717445	PGEI	1.70108890953822e-5	1.51093123794125e-5	1.12585461655824
GCA_002717445.1	s__UBA11654 sp002717445	PGKK	1.27581668215366e-5	1.07236813414715e-5	1.1897189421507
GCA_002717445.1	s__UBA11654 sp002717445	PGPA	6.37908341076832e-6	6.57061109982387e-6	0.970850856009316
GCA_002717445.1	s__UBA11654 sp002717445	PKII	2.7642694779996e-5	1.60388027746873e-5	1.72348866485361
GCA_002717445.1	s__UBA11654 sp002717445	PKQF	0	3.49135083571173e-6	0
GCA_002717445.1	s__UBA11654 sp002717445	PKVE	6.37908341076832e-6	9.84776071102358e-6	0.647769944656309
GCA_002717445.1	s__UBA11654 sp002717445	PLDH	1.06318056846139e-5	4.31639150925289e-6	2.46312357482468
GCA_002717445.1	s__UBA11654 sp002717445	PLDQ	1.27581668215366e-5	7.04270156428876e-6	1.8115444343445
GCA_002717445.1	s__UBA11654 sp002717445	PLGE	1.70108890953822e-5	1.72596330697919e-5	0.98558810761481
GCA_002717445.1	s__UBA11654 sp002717445	PMMR	4.25272227384555e-6	1.21364109837007e-6	3.50410206077975
GCA_002717445.1	s__UBA11654 sp002717445	PMMT	2.12636113692277e-6	1.49537373135874e-6	1.42195966956749
GCA_002717445.1	s__UBA11654 sp002717445	PMPF	0	1.77011912997663e-6	0
GCA_002717445.1	s__UBA11654 sp002717445	PPKH	0	1.78911930207126e-6	0
GCA_002717445.1	s__UBA11654 sp002717445	PRKH	4.25272227384555e-6	1.98159791874234e-6	2.14610755977409
GCA_002717445.1	s__UBA11654 sp002717445	PSEQ	4.25272227384555e-6	6.31474086555697e-6	0.673459507585106
GCA_002717445.1	s__UBA11654 sp002717445	PSTD	2.12636113692277e-6	8.84599802067565e-6	0.240375493183794
GCA_002717445.1	s__UBA11654 sp002717445	PVLF	1.48845279584594e-5	9.41913719560135e-6	1.58024324833174
GCA_002717445.1	s__UBA11654 sp002717445	PVRT	2.12636113692277e-6	4.78092378011365e-6	0.444759472168833
GCA_002717445.1	s__UBA11654 sp002717445	PVYV	2.12636113692277e-6	4.30738252516706e-6	0.493655050253588
GCA_002717445.1	s__UBA11654 sp002717445	PYYI	6.37908341076832e-6	3.22756120251273e-6	1.97644072738328
GCA_002717445.1	s__UBA11654 sp002717445	QAGH	0	3.01101933690934e-6	0
GCA_002717445.1	s__UBA11654 sp002717445	QDQI	6.37908341076832e-6	5.33108424755499e-6	1.19658274274956
GCA_002717445.1	s__UBA11654 sp002717445	QEPI	0	6.94598294343265e-6	0
GCA_002717445.1	s__UBA11654 sp002717445	QFMH	0	8.11167005324002e-7	0
GCA_002717445.1	s__UBA11654 sp002717445	QFNK	8.50544454769109e-6	4.64320722981891e-6	1.83180377844622
GCA_002717445.1	s__UBA11654 sp002717445	QGHS	2.12636113692277e-6	3.41437993775801e-6	0.622766410207708
GCA_002717445.1	s__UBA11654 sp002717445	QHKQ	2.12636113692277e-6	1.33772098096706e-6	1.58954009631037
GCA_002717445.1	s__UBA11654 sp002717445	QHLS	2.12636113692277e-6	4.51973791617887e-6	0.470461158668348
GCA_002717445.1	s__UBA11654 sp002717445	QIMM	0	2.06521757218267e-6	0
GCA_002717445.1	s__UBA11654 sp002717445	QIRQ	8.50544454769109e-6	3.60836623990879e-6	2.35714558395438
GCA_002717445.1	s__UBA11654 sp002717445	QIRY	6.37908341076832e-6	3.59153966158797e-6	1.77614171409369
GCA_002717445.1	s__UBA11654 sp002717445	QKMQ	0	1.86882292807614e-6	0
GCA_002717445.1	s__UBA11654 sp002717445	QLMR	8.50544454769109e-6	3.52924354030086e-6	2.40999082397301
GCA_002717445.1	s__UBA11654 sp002717445	QLQF	0	4.45099358115496e-6	0
GCA_002717445.1	s__UBA11654 sp002717445	QMAE	2.12636113692277e-6	4.1229162212619604e-06	0.515742019194348
GCA_002717445.1	s__UBA11654 sp002717445	QMEF	2.12636113692277e-6	2.82181196747974e-6	0.753544588168254
GCA_002717445.1	s__UBA11654 sp002717445	QMIK	8.50544454769109e-6	4.71078940160125e-6	1.80552425986184
GCA_002717445.1	s__UBA11654 sp002717445	QMKH	0	1.14538026997309e-6	0
GCA_002717445.1	s__UBA11654 sp002717445	QNFM	2.12636113692277e-6	2.03558944049763e-6	1.04459233999708
GCA_002717445.1	s__UBA11654 sp002717445	QNYP	2.12636113692277e-6	1.97851957352439e-6	1.07472332615594
GCA_002717445.1	s__UBA11654 sp002717445	QPEP	0	3.18672845421206e-6	0
GCA_002717445.1	s__UBA11654 sp002717445	QPHL	0	2.28088178592233e-6	0
GCA_002717445.1	s__UBA11654 sp002717445	QPTG	4.25272227384555e-6	4.43703052647642e-6	0.958461351227791
GCA_002717445.1	s__UBA11654 sp002717445	QQAN	4.25272227384555e-6	3.47362129926436e-6	1.22429070628574
GCA_002717445.1	s__UBA11654 sp002717445	QQMS	0	2.1928224726950102e-06	0
GCA_002717445.1	s__UBA11654 sp002717445	QQSR	0	3.28044251456045e-6	0
GCA_002717445.1	s__UBA11654 sp002717445	QRTK	4.25272227384555e-6	4.41234743456371e-6	0.963823075339047
GCA_002717445.1	s__UBA11654 sp002717445	QRVS	1.27581668215366e-5	6.00274238108008e-6	2.12538969883979
GCA_002717445.1	s__UBA11654 sp002717445	QTDH	0	2.04571035862898e-6	0
GCA_002717445.1	s__UBA11654 sp002717445	QVVL	4.25272227384555e-6	1.07750401906547e-5	0.394682729585918
GCA_002717445.1	s__UBA11654 sp002717445	QYPD	4.25272227384555e-6	2.43442807170629e-6	1.74690816429208
GCA_002717445.1	s__UBA11654 sp002717445	RAFY	4.25272227384555e-6	3.98269274019755e-6	1.06780074468778
GCA_002717445.1	s__UBA11654 sp002717445	RAGP	0	7.27749640015775e-6	0
GCA_002717445.1	s__UBA11654 sp002717445	RAPP	2.12636113692277e-6	3.86908163285943e-6	0.54957773929192
GCA_002717445.1	s__UBA11654 sp002717445	RDMI	2.12636113692277e-6	5.84672708842306e-6	0.363684007268463
GCA_002717445.1	s__UBA11654 sp002717445	RDVF	4.25272227384555e-6	6.85635060329026e-6	0.620260327965832
GCA_002717445.1	s__UBA11654 sp002717445	RDYR	6.37908341076832e-6	3.45371344372014e-6	1.84702162316545
GCA_002717445.1	s__UBA11654 sp002717445	RGDR	4.25272227384555e-6	7.54791903440816e-6	0.563429768451273
GCA_002717445.1	s__UBA11654 sp002717445	RGID	1.9137250232305e-5	1.48538711037653e-5	1.28836786711135
GCA_002717445.1	s__UBA11654 sp002717445	RGPP	0	4.16456673144303e-6	0
GCA_002717445.1	s__UBA11654 sp002717445	RHEK	0	3.65323823292334e-6	0
GCA_002717445.1	s__UBA11654 sp002717445	RHQG	0	1.90843602942204e-6	0
GCA_002717445.1	s__UBA11654 sp002717445	RKDV	1.06318056846139e-5	9.68127235635033e-6	1.0981826864565
GCA_002717445.1	s__UBA11654 sp002717445	RKII	2.97690559169188e-5	1.77643034540205e-5	1.67577952009041
GCA_002717445.1	s__UBA11654 sp002717445	RMDM	0	1.98596433990115e-6	0
GCA_002717445.1	s__UBA11654 sp002717445	RMPS	4.25272227384555e-6	3.24828010466173e-6	1.30922276922557
GCA_002717445.1	s__UBA11654 sp002717445	RNHA	0	2.72694972191209e-6	0
GCA_002717445.1	s__UBA11654 sp002717445	RNIG	2.12636113692277e-5	1.20721064068282e-5	1.76138369333794
GCA_002717445.1	s__UBA11654 sp002717445	RNVA	8.50544454769109e-6	8.14165808868036e-6	1.0446821095959
GCA_002717445.1	s__UBA11654 sp002717445	RPQS	6.37908341076832e-6	3.79375528108753e-6	1.68146939855848
GCA_002717445.1	s__UBA11654 sp002717445	RQIE	1.48845279584594e-5	7.69325182976408e-6	1.93475116736376
GCA_002717445.1	s__UBA11654 sp002717445	RSQN	0	5.04538007728413e-6	0
GCA_002717445.1	s__UBA11654 sp002717445	RTFG	6.37908341076832e-6	6.79737561376767e-6	0.93846269107858
GCA_002717445.1	s__UBA11654 sp002717445	RTIN	4.25272227384555e-6	8.7588009563982e-6	0.485537038119239
GCA_002717445.1	s__UBA11654 sp002717445	RTNR	0	4.45074014683164e-6	0
GCA_002717445.1	s__UBA11654 sp002717445	RVIA	3.40217781907644e-5	1.33437205883455e-5	2.54964707672906
GCA_002717445.1	s__UBA11654 sp002717445	RVLT	1.48845279584594e-5	1.1903846905246e-5	1.25039645393119
GCA_002717445.1	s__UBA11654 sp002717445	RYMS	2.12636113692277e-6	2.79567476749784e-6	0.760589594198716
GCA_002717445.1	s__UBA11654 sp002717445	RYVK	4.25272227384555e-6	5.09195364565495e-6	0.835184797386062
GCA_002717445.1	s__UBA11654 sp002717445	SEVF	8.50544454769109e-6	1.38200158703217e-5	0.615443905962254
GCA_002717445.1	s__UBA11654 sp002717445	SFVY	0	6.45177568866318e-6	0
GCA_002717445.1	s__UBA11654 sp002717445	SGFQ	6.37908341076832e-6	7.70553713946529e-6	0.827857071520257
GCA_002717445.1	s__UBA11654 sp002717445	SGGK	1.70108890953822e-5	2.3667551253598e-5	0.71874309737878594
GCA_002717445.1	s__UBA11654 sp002717445	SGMP	2.12636113692277e-6	5.51634401553162e-6	0.385465650970256
GCA_002717445.1	s__UBA11654 sp002717445	SGRN	8.50544454769109e-6	1.09750087613773e-5	0.774982939204847
GCA_002717445.1	s__UBA11654 sp002717445	SHRQ	0	2.01054582352886e-6	0
GCA_002717445.1	s__UBA11654 sp002717445	SKGK	1.70108890953822e-5	2.12497769324197e-5	0.800520831323625
GCA_002717445.1	s__UBA11654 sp002717445	SLAK	3.61481393276871e-5	2.91066886370413e-5	1.24191864552002
GCA_002717445.1	s__UBA11654 sp002717445	SLEN	3.18954170538416e-5	2.41820159004305e-5	1.31897262764077
GCA_002717445.1	s__UBA11654 sp002717445	SLKI	2.55163336430733e-5	3.63052373731259e-5	0.702827897276363
GCA_002717445.1	s__UBA11654 sp002717445	SNLH	2.12636113692277e-6	6.9514388792422e-6	0.305887913834981
GCA_002717445.1	s__UBA11654 sp002717445	SNSE	1.48845279584594e-5	1.92454231675236e-5	0.773406114736767
GCA_002717445.1	s__UBA11654 sp002717445	SPPQ	2.12636113692277e-6	3.4252563229559e-6	0.620788909335632
GCA_002717445.1	s__UBA11654 sp002717445	SRAR	8.50544454769109e-6	8.49169924939783e-6	1.00161867464798
GCA_002717445.1	s__UBA11654 sp002717445	SRLG	1.70108890953822e-5	2.05473497503715e-5	0.827887260500573
GCA_002717445.1	s__UBA11654 sp002717445	STET	1.06318056846139e-5	1.36007805125118e-5	0.781705555415242
GCA_002717445.1	s__UBA11654 sp002717445	STFM	2.12636113692277e-6	4.78683744362466e-6	0.444210015895727
GCA_002717445.1	s__UBA11654 sp002717445	SVAL	2.55163336430733e-5	2.72708099506658e-5	0.935664679165508
GCA_002717445.1	s__UBA11654 sp002717445	SYEA	8.50544454769109e-6	1.09834243486446e-5	0.77438914110067
GCA_002717445.1	s__UBA11654 sp002717445	SYIL	1.27581668215366e-5	1.85023673669441e-5	0.689542401170247
GCA_002717445.1	s__UBA11654 sp002717445	TAAS	1.48845279584594e-5	1.65078310097796e-5	0.901664667492746
GCA_002717445.1	s__UBA11654 sp002717445	TDKL	1.27581668215366e-5	1.87709836328583e-5	0.679674921201447
GCA_002717445.1	s__UBA11654 sp002717445	TDTH	4.25272227384555e-6	3.22861852455122e-6	1.31719564931774
GCA_002717445.1	s__UBA11654 sp002717445	TEAP	8.50544454769109e-6	8.78880486367475e-6	0.967758947845704
GCA_002717445.1	s__UBA11654 sp002717445	TENE	1.27581668215366e-5	1.23311812086286e-5	1.03462649730662
GCA_002717445.1	s__UBA11654 sp002717445	TETF	1.06318056846139e-5	8.2089780014471e-6	1.29514364428065
GCA_002717445.1	s__UBA11654 sp002717445	TEVL	1.9137250232305e-5	1.9814063623087102e-05	0.965841767561827
GCA_002717445.1	s__UBA11654 sp002717445	TFKG	1.06318056846139e-5	1.03643050833374e-5	1.02580979613448
GCA_002717445.1	s__UBA11654 sp002717445	TGEQ	4.25272227384555e-6	8.18002956435244e-6	0.51989081951224
GCA_002717445.1	s__UBA11654 sp002717445	THIA	4.25272227384555e-6	5.50681748280865e-6	0.772264976480848
GCA_002717445.1	s__UBA11654 sp002717445	THKQ	2.12636113692277e-6	2.11124254301847e-6	1.00716099339429
GCA_002717445.1	s__UBA11654 sp002717445	THYD	0	2.03617077664573e-6	0
GCA_002717445.1	s__UBA11654 sp002717445	TIAM	1.06318056846139e-5	7.69313400853116e-6	1.38198628450043
GCA_002717445.1	s__UBA11654 sp002717445	TIPN	8.50544454769109e-6	7.90803205124368e-6	1.07554502720477
GCA_002717445.1	s__UBA11654 sp002717445	TISK	2.33899725061505e-5	1.98989186510792e-5	1.17543937518846
GCA_002717445.1	s__UBA11654 sp002717445	TKRG	4.25272227384555e-6	9.59799876536636e-6	0.443084269732475
GCA_002717445.1	s__UBA11654 sp002717445	TLGY	1.27581668215366e-5	1.09960823919879e-5	1.16024656479772
GCA_002717445.1	s__UBA11654 sp002717445	TLSD	3.40217781907644e-5	2.202532627695e-5	1.54466625206678
GCA_002717445.1	s__UBA11654 sp002717445	TMLE	6.37908341076832e-6	9.27129583043258e-6	0.688046582423709
GCA_002717445.1	s__UBA11654 sp002717445	TNIT	8.50544454769109e-6	1.07920544928711e-5	0.788120978568959
GCA_002717445.1	s__UBA11654 sp002717445	TPFG	2.12636113692277e-6	6.13712590177658e-6	0.346475071711863
GCA_002717445.1	s__UBA11654 sp002717445	TPGL	1.27581668215366e-5	1.2776291462216e-5	0.998581384846067
GCA_002717445.1	s__UBA11654 sp002717445	TPVT	2.12636113692277e-6	5.89075950213933e-6	0.360965531889487
GCA_002717445.1	s__UBA11654 sp002717445	TQYA	6.37908341076832e-6	3.54783700060789e-6	1.79802043038486
GCA_002717445.1	s__UBA11654 sp002717445	TQYY	0	1.74736913198545e-6	0
GCA_002717445.1	s__UBA11654 sp002717445	TRDS	1.06318056846139e-5	9.79767601113925e-6	1.08513546197346
GCA_002717445.1	s__UBA11654 sp002717445	TRNF	4.25272227384555e-6	4.80608821235457e-6	0.884861468608391
GCA_002717445.1	s__UBA11654 sp002717445	TSAK	1.06318056846139e-5	1.59533905105248e-5	0.666429225662083
GCA_002717445.1	s__UBA11654 sp002717445	TTDN	0	8.10208222577596e-6	0
GCA_002717445.1	s__UBA11654 sp002717445	TTGR	1.06318056846139e-5	7.75606147950414e-6	1.37077377644685
GCA_002717445.1	s__UBA11654 sp002717445	TYEG	6.37908341076832e-6	8.14188434876738e-6	0.783489808687109
GCA_002717445.1	s__UBA11654 sp002717445	TYMP	4.25272227384555e-6	1.73834368407875e-6	2.4464220239045
GCA_002717445.1	s__UBA11654 sp002717445	TYRY	2.12636113692277e-6	2.23819425668888e-6	0.950034220920777
GCA_002717445.1	s__UBA11654 sp002717445	TYSQ	2.12636113692277e-6	4.02311048913594e-6	0.52853659939612
GCA_002717445.1	s__UBA11654 sp002717445	TYVG	1.06318056846139e-5	6.98783858883091e-6	1.52147270568146
GCA_002717445.1	s__UBA11654 sp002717445	VADV	6.37908341076832e-6	1.43111196337981e-5	0.445743140578816
GCA_002717445.1	s__UBA11654 sp002717445	VDPQ	4.25272227384555e-6	4.4755268291201e-6	0.950217133360732
GCA_002717445.1	s__UBA11654 sp002717445	VEDH	2.12636113692277e-6	5.05694424832197e-6	0.420483405097526
GCA_002717445.1	s__UBA11654 sp002717445	VGHK	2.12636113692277e-6	5.3246835174122e-6	0.399340379567983
GCA_002717445.1	s__UBA11654 sp002717445	VGLY	2.12636113692277e-5	1.27491922119515e-5	1.66783989257724
GCA_002717445.1	s__UBA11654 sp002717445	VHSE	8.50544454769109e-6	6.12375024259476e-6	1.38892740734755
GCA_002717445.1	s__UBA11654 sp002717445	VHSG	4.25272227384555e-6	6.24782878118375e-6	0.680672025880934
GCA_002717445.1	s__UBA11654 sp002717445	VHSV	8.50544454769109e-6	5.25575854685835e-6	1.61830960685499
GCA_002717445.1	s__UBA11654 sp002717445	VIAR	6.37908341076832e-6	1.33437205883455e-5	0.478058826886699
GCA_002717445.1	s__UBA11654 sp002717445	VIMP	4.25272227384555e-6	5.10429548153879e-6	0.833165377910975
GCA_002717445.1	s__UBA11654 sp002717445	VKRF	1.06318056846139e-5	7.0759865992066e-6	1.50251919439841
GCA_002717445.1	s__UBA11654 sp002717445	VLHS	0	8.27047638250009e-6	0
GCA_002717445.1	s__UBA11654 sp002717445	VPHG	2.12636113692277e-6	3.15296132936204e-6	0.674401273850389
GCA_002717445.1	s__UBA11654 sp002717445	VSKI	2.55163336430733e-5	2.30714112216407e-5	1.10597194935086
GCA_002717445.1	s__UBA11654 sp002717445	VSVV	2.97690559169188e-5	1.5691741120616e-5	1.8971161764712
GCA_002717445.1	s__UBA11654 sp002717445	VTHQ	0	1.97807778371417e-6	0
GCA_002717445.1	s__UBA11654 sp002717445	VTMD	6.37908341076832e-6	5.22954654560107e-6	1.21981578233283
GCA_002717445.1	s__UBA11654 sp002717445	VTQD	4.25272227384555e-6	6.10773060999096e-6	0.696285174544042
GCA_002717445.1	s__UBA11654 sp002717445	VVMG	8.50544454769109e-6	6.96950046647273e-6	1.22038079896933
GCA_002717445.1	s__UBA11654 sp002717445	VYFI	6.37908341076832e-6	7.09671621407939e-6	0.89887818793045
GCA_002717445.1	s__UBA11654 sp002717445	VYGA	1.06318056846139e-5	8.94786307810616e-6	1.18819494574386
GCA_002717445.1	s__UBA11654 sp002717445	VYVD	2.12636113692277e-6	7.04846606198793e-6	0.301677147654884
GCA_002717445.1	s__UBA11654 sp002717445	YAVV	1.48845279584594e-5	7.52706412033982e-6	1.97746793709888
GCA_002717445.1	s__UBA11654 sp002717445	YDKG	4.25272227384555e-6	8.94299711152936e-6	0.475536581395393
GCA_002717445.1	s__UBA11654 sp002717445	YDYV	4.25272227384555e-6	3.83395839169754e-6	1.10922494178728
GCA_002717445.1	s__UBA11654 sp002717445	YEYR	0	3.02360131056882e-6	0
GCA_002717445.1	s__UBA11654 sp002717445	YFLI	1.48845279584594e-5	1.11674125282892e-5	1.33285377617725
GCA_002717445.1	s__UBA11654 sp002717445	YFSK	1.70108890953822e-5	6.88611106401579e-6	2.47031872376771
GCA_002717445.1	s__UBA11654 sp002717445	YFYI	4.25272227384555e-6	3.86020368732425e-6	1.10168338728089
GCA_002717445.1	s__UBA11654 sp002717445	YGQR	0	3.0993178590466e-6	0
GCA_002717445.1	s__UBA11654 sp002717445	YGYV	0	4.4069723995877204e-06	0
GCA_002717445.1	s__UBA11654 sp002717445	YHMR	0	7.47688729752482e-7	0
GCA_002717445.1	s__UBA11654 sp002717445	YILK	8.50544454769109e-6	1.57685580066755e-5	0.539392666348463
GCA_002717445.1	s__UBA11654 sp002717445	YIMY	0	2.38958104263095e-6	0
GCA_002717445.1	s__UBA11654 sp002717445	YIQA	4.25272227384555e-6	5.66652232697221e-6	0.750499517773522
GCA_002717445.1	s__UBA11654 sp002717445	YKAT	4.25272227384555e-6	6.92908191407583e-6	0.613749747308732
GCA_002717445.1	s__UBA11654 sp002717445	YKDE	4.25272227384555e-6	8.76539397113187e-6	0.485171834586277
GCA_002717445.1	s__UBA11654 sp002717445	YKPT	4.25272227384555e-6	3.96518561220838e-6	1.07251530943517
GCA_002717445.1	s__UBA11654 sp002717445	YLDE	2.55163336430733e-5	1.29232515523977e-5	1.97445151784105
GCA_002717445.1	s__UBA11654 sp002717445	YLNL	1.27581668215366e-5	1.41849646533207e-5	0.899414777078767
[truncated: 501,001 more rows]
