# Supplementary material for: Evolutionary adaptation of bacterial proteomes to translation-impeding sequences
Source: EMBO J. 2025 Dec 9;45(6):1957–79. doi: 10.1038/s44318-025-00651-6 (PMC12992588; doi:10.1038/s44318-025-00651-6)
Supplement: Supplementary file 5 — Source data Fig. 3 [file 44318_2025_651_MOESM5_ESM.zip › Figure 3/3A/Alphaproteobacteria.csv]

genome_id	org	pattern	freq	freq_exp	bias
GCA_009720755.1	s__Rhodoplanes serenus	AAAS	1.73E-04	1.34E-04	1.285571487
GCA_009720755.1	s__Rhodoplanes serenus	AAYF	1.17E-05	1.33E-05	0.878734683
GCA_009720755.1	s__Rhodoplanes serenus	ADMN	2.61E-06	3.43E-06	0.759046423
GCA_009720755.1	s__Rhodoplanes serenus	ADRI	4.63E-05	3.02E-05	1.532927598
GCA_009720755.1	s__Rhodoplanes serenus	AEMN	3.91E-06	3.16E-06	1.238535846
GCA_009720755.1	s__Rhodoplanes serenus	AGHI	1.17E-05	1.13E-05	1.037616984
GCA_009720755.1	s__Rhodoplanes serenus	AGRN	1.50E-05	2.01E-05	0.745489064
GCA_009720755.1	s__Rhodoplanes serenus	AHGT	1.63E-05	1.37E-05	1.186338739
GCA_009720755.1	s__Rhodoplanes serenus	AIDH	8.47E-06	7.29E-06	1.162334864
GCA_009720755.1	s__Rhodoplanes serenus	AIHE	5.21E-06	6.70E-06	0.778084713
GCA_009720755.1	s__Rhodoplanes serenus	AIMV	8.47E-06	1.18E-05	0.719450843
GCA_009720755.1	s__Rhodoplanes serenus	AKGP	8.47E-06	1.95E-05	0.435029526
GCA_009720755.1	s__Rhodoplanes serenus	AKTM	2.61E-06	4.40E-06	0.592993629
GCA_009720755.1	s__Rhodoplanes serenus	ALHV	1.37E-05	2.42E-05	0.565367278
GCA_009720755.1	s__Rhodoplanes serenus	AMNV	3.91E-06	5.06E-06	0.77318339
GCA_009720755.1	s__Rhodoplanes serenus	AMSK	1.95E-06	3.67E-06	0.53258499
GCA_009720755.1	s__Rhodoplanes serenus	APEP	5.02E-05	2.68E-05	1.874809457
GCA_009720755.1	s__Rhodoplanes serenus	AQTE	8.47E-06	1.07E-05	0.790915019
GCA_009720755.1	s__Rhodoplanes serenus	ARRH	3.78E-05	1.94E-05	1.947734213
GCA_009720755.1	s__Rhodoplanes serenus	AYDA	1.76E-05	2.28E-05	0.772705243
GCA_009720755.1	s__Rhodoplanes serenus	AYDD	9.12E-06	9.03E-06	1.01004865
GCA_009720755.1	s__Rhodoplanes serenus	AYFK	6.52E-07	2.40E-06	0.271957143
GCA_009720755.1	s__Rhodoplanes serenus	AYGK	2.61E-06	6.34E-06	0.411151565
GCA_009720755.1	s__Rhodoplanes serenus	AYKT	1.95E-06	3.91E-06	0.49958532
GCA_009720755.1	s__Rhodoplanes serenus	DAET	3.19E-05	2.33E-05	1.37229068
GCA_009720755.1	s__Rhodoplanes serenus	DAKH	2.61E-06	4.18E-06	0.622844988
GCA_009720755.1	s__Rhodoplanes serenus	DALM	1.56E-05	1.80E-05	0.867254654
GCA_009720755.1	s__Rhodoplanes serenus	DDKT	4.56E-06	4.54E-06	1.003955117
GCA_009720755.1	s__Rhodoplanes serenus	DDRY	4.56E-06	5.19E-06	0.878906831
GCA_009720755.1	s__Rhodoplanes serenus	DDSA	7.82E-06	2.11E-05	0.369964393
GCA_009720755.1	s__Rhodoplanes serenus	DEPF	2.15E-05	5.93E-06	3.625850858
GCA_009720755.1	s__Rhodoplanes serenus	DERG	2.09E-05	2.17E-05	0.962684763
GCA_009720755.1	s__Rhodoplanes serenus	DETH	3.26E-06	3.23E-06	1.009195253
GCA_009720755.1	s__Rhodoplanes serenus	DFIL	5.21E-06	8.61E-06	0.605348887
GCA_009720755.1	s__Rhodoplanes serenus	DGSP	1.95E-05	1.36E-05	1.432552336
GCA_009720755.1	s__Rhodoplanes serenus	DHVH	4.56E-06	1.89E-06	2.41404331
GCA_009720755.1	s__Rhodoplanes serenus	DHYY	0	4.28E-07	0
GCA_009720755.1	s__Rhodoplanes serenus	DIFL	2.61E-06	8.61E-06	0.302674444
GCA_009720755.1	s__Rhodoplanes serenus	DMVG	7.82E-06	9.19E-06	0.850669498
GCA_009720755.1	s__Rhodoplanes serenus	DNPI	3.26E-06	2.94E-06	1.109924125
GCA_009720755.1	s__Rhodoplanes serenus	DPPR	1.56E-05	1.67E-05	0.934887196
GCA_009720755.1	s__Rhodoplanes serenus	DQKP	1.95E-06	2.29E-06	0.852747748
GCA_009720755.1	s__Rhodoplanes serenus	DQLI	4.56E-06	6.76E-06	0.674551434
GCA_009720755.1	s__Rhodoplanes serenus	DRPG	3.78E-05	2.47E-05	1.528561348
GCA_009720755.1	s__Rhodoplanes serenus	DSAQ	5.21E-06	9.73E-06	0.535802956
GCA_009720755.1	s__Rhodoplanes serenus	DSDT	5.86E-06	8.03E-06	0.730648446
GCA_009720755.1	s__Rhodoplanes serenus	DSIF	1.95E-06	3.87E-06	0.504682495
GCA_009720755.1	s__Rhodoplanes serenus	DSLG	1.56E-05	2.31E-05	0.676628455
GCA_009720755.1	s__Rhodoplanes serenus	DSSF	3.26E-06	3.93E-06	0.829179888
GCA_009720755.1	s__Rhodoplanes serenus	DVHE	5.21E-06	4.97E-06	1.04977201
GCA_009720755.1	s__Rhodoplanes serenus	DVLL	4.04E-05	4.88E-05	0.828124713
GCA_009720755.1	s__Rhodoplanes serenus	DVNG	4.56E-06	8.11E-06	0.562642043
GCA_009720755.1	s__Rhodoplanes serenus	DVQN	2.61E-06	2.41E-06	1.0833129
GCA_009720755.1	s__Rhodoplanes serenus	EDKV	3.91E-06	6.42E-06	0.60857807
GCA_009720755.1	s__Rhodoplanes serenus	EDLA	4.24E-05	4.32E-05	0.980527541
GCA_009720755.1	s__Rhodoplanes serenus	EFAG	1.17E-05	2.21E-05	0.530775966
GCA_009720755.1	s__Rhodoplanes serenus	EFTE	3.26E-06	4.97E-06	0.655040801
GCA_009720755.1	s__Rhodoplanes serenus	EGGP	2.22E-05	2.43E-05	0.91031784
GCA_009720755.1	s__Rhodoplanes serenus	EHER	9.12E-06	4.49E-06	2.031540493
GCA_009720755.1	s__Rhodoplanes serenus	EHQK	1.95E-06	7.02E-07	2.782856547
GCA_009720755.1	s__Rhodoplanes serenus	EIPI	5.21E-06	6.28E-06	0.829638247
GCA_009720755.1	s__Rhodoplanes serenus	EKMA	2.61E-06	4.22E-06	0.617555366
GCA_009720755.1	s__Rhodoplanes serenus	EKYF	6.52E-07	8.74E-07	0.745784951
GCA_009720755.1	s__Rhodoplanes serenus	ELLK	2.48E-05	1.38E-05	1.796655295
GCA_009720755.1	s__Rhodoplanes serenus	ENHG	6.52E-07	1.77E-06	0.368087615
GCA_009720755.1	s__Rhodoplanes serenus	ENMA	0	3.16E-06	0
GCA_009720755.1	s__Rhodoplanes serenus	EPYD	2.61E-06	3.46E-06	0.754148963
GCA_009720755.1	s__Rhodoplanes serenus	EQET	3.91E-06	3.91E-06	1.001038697
GCA_009720755.1	s__Rhodoplanes serenus	ERLN	1.63E-05	8.40E-06	1.939141312
GCA_009720755.1	s__Rhodoplanes serenus	ESQS	2.61E-06	2.84E-06	0.918943899
GCA_009720755.1	s__Rhodoplanes serenus	ETIR	2.41E-05	1.05E-05	2.288238434
GCA_009720755.1	s__Rhodoplanes serenus	ETRS	1.95E-05	1.07E-05	1.828953125
GCA_009720755.1	s__Rhodoplanes serenus	ETSN	1.95E-06	2.50E-06	0.782760066
GCA_009720755.1	s__Rhodoplanes serenus	ETTH	1.95E-06	3.09E-06	0.632484026
GCA_009720755.1	s__Rhodoplanes serenus	EYQV	1.95E-06	2.23E-06	0.875604556
GCA_009720755.1	s__Rhodoplanes serenus	EYYF	0	6.60E-07	0
GCA_009720755.1	s__Rhodoplanes serenus	FENS	0	1.53E-06	0
GCA_009720755.1	s__Rhodoplanes serenus	FFMS	1.95E-06	1.11E-06	1.767959759
GCA_009720755.1	s__Rhodoplanes serenus	FFTI	2.61E-06	2.72E-06	0.958549433
GCA_009720755.1	s__Rhodoplanes serenus	FFVS	7.82E-06	4.24E-06	1.842966093
GCA_009720755.1	s__Rhodoplanes serenus	FGSP	1.89E-05	8.00E-06	2.362231239
GCA_009720755.1	s__Rhodoplanes serenus	FHNN	6.52E-07	2.46E-07	2.645167644
GCA_009720755.1	s__Rhodoplanes serenus	FHRD	3.26E-06	3.11E-06	1.045934896
GCA_009720755.1	s__Rhodoplanes serenus	FIDA	7.82E-06	1.22E-05	0.640196547
GCA_009720755.1	s__Rhodoplanes serenus	FISV	4.56E-06	5.70E-06	0.799683152
GCA_009720755.1	s__Rhodoplanes serenus	FKTQ	6.52E-07	1.23E-06	0.531481145
GCA_009720755.1	s__Rhodoplanes serenus	FKVA	7.17E-06	1.03E-05	0.694032417
GCA_009720755.1	s__Rhodoplanes serenus	FKVF	4.56E-06	2.40E-06	1.899260084
GCA_009720755.1	s__Rhodoplanes serenus	FNML	2.61E-06	1.42E-06	1.836484156
GCA_009720755.1	s__Rhodoplanes serenus	FNVV	5.21E-06	4.51E-06	1.155328697
GCA_009720755.1	s__Rhodoplanes serenus	FNYF	0	4.17E-07	0
GCA_009720755.1	s__Rhodoplanes serenus	FPHT	6.52E-07	2.16E-06	0.301620686
GCA_009720755.1	s__Rhodoplanes serenus	FPSA	1.30E-05	1.30E-05	1.002336602
GCA_009720755.1	s__Rhodoplanes serenus	FQLN	0	1.70E-06	0
GCA_009720755.1	s__Rhodoplanes serenus	FTGL	1.63E-05	1.62E-05	1.004006585
GCA_009720755.1	s__Rhodoplanes serenus	FTIF	1.95E-06	2.72E-06	0.718912075
GCA_009720755.1	s__Rhodoplanes serenus	FTLA	2.09E-05	2.64E-05	0.790689032
GCA_009720755.1	s__Rhodoplanes serenus	FTSA	3.91E-06	1.19E-05	0.329600766
GCA_009720755.1	s__Rhodoplanes serenus	FVAR	3.00E-05	3.31E-05	0.906692949
GCA_009720755.1	s__Rhodoplanes serenus	FVHF	1.30E-06	1.86E-06	0.702031098
GCA_009720755.1	s__Rhodoplanes serenus	FYGI	3.26E-06	2.57E-06	1.269051424
GCA_009720755.1	s__Rhodoplanes serenus	GAAP	1.04E-04	1.08E-04	0.955118593
GCA_009720755.1	s__Rhodoplanes serenus	GADV	5.73E-05	6.04E-05	0.949642591
GCA_009720755.1	s__Rhodoplanes serenus	GDAA	9.84E-05	1.03E-04	0.95184751
GCA_009720755.1	s__Rhodoplanes serenus	GETN	2.61E-06	4.85E-06	0.53795173
GCA_009720755.1	s__Rhodoplanes serenus	GFNN	1.95E-06	1.09E-06	1.789617063
GCA_009720755.1	s__Rhodoplanes serenus	GFPT	1.37E-05	9.58E-06	1.428453389
GCA_009720755.1	s__Rhodoplanes serenus	GFQH	0	1.54E-06	0
GCA_009720755.1	s__Rhodoplanes serenus	GGKH	1.30E-06	3.99E-06	0.326337851
GCA_009720755.1	s__Rhodoplanes serenus	GGLD	5.15E-05	4.48E-05	1.148000345
GCA_009720755.1	s__Rhodoplanes serenus	GHGF	5.86E-06	5.17E-06	1.13361109
GCA_009720755.1	s__Rhodoplanes serenus	GHTE	7.82E-06	5.01E-06	1.56157589
GCA_009720755.1	s__Rhodoplanes serenus	GIAL	5.34E-05	5.74E-05	0.93026555
GCA_009720755.1	s__Rhodoplanes serenus	GIDI	1.63E-05	1.01E-05	1.612488826
GCA_009720755.1	s__Rhodoplanes serenus	GIEA	2.80E-05	2.97E-05	0.943172234
GCA_009720755.1	s__Rhodoplanes serenus	GIYT	2.61E-06	4.19E-06	0.621666051
GCA_009720755.1	s__Rhodoplanes serenus	GLFL	3.13E-05	3.01E-05	1.038327117
GCA_009720755.1	s__Rhodoplanes serenus	GLHH	3.26E-06	3.54E-06	0.92106499
GCA_009720755.1	s__Rhodoplanes serenus	GLKN	5.86E-06	4.43E-06	1.324415621
GCA_009720755.1	s__Rhodoplanes serenus	GLVG	8.60E-05	6.60E-05	1.302602111
GCA_009720755.1	s__Rhodoplanes serenus	GMSN	2.61E-06	1.69E-06	1.543156234
GCA_009720755.1	s__Rhodoplanes serenus	GNKE	2.61E-06	2.29E-06	1.13807594
GCA_009720755.1	s__Rhodoplanes serenus	GQAH	4.56E-06	6.60E-06	0.690844125
GCA_009720755.1	s__Rhodoplanes serenus	GQSL	1.63E-05	1.06E-05	1.531141972
GCA_009720755.1	s__Rhodoplanes serenus	GSAQ	1.04E-05	1.51E-05	0.690894532
GCA_009720755.1	s__Rhodoplanes serenus	GTFR	1.37E-05	1.32E-05	1.034814988
GCA_009720755.1	s__Rhodoplanes serenus	GTIY	3.91E-06	4.19E-06	0.932499077
GCA_009720755.1	s__Rhodoplanes serenus	GVNG	1.04E-05	1.26E-05	0.829145557
GCA_009720755.1	s__Rhodoplanes serenus	HAFS	7.17E-06	4.33E-06	1.653855394
GCA_009720755.1	s__Rhodoplanes serenus	HAII	6.52E-07	5.74E-06	0.113450624
GCA_009720755.1	s__Rhodoplanes serenus	HDAS	6.52E-06	7.39E-06	0.88139317
GCA_009720755.1	s__Rhodoplanes serenus	HDHA	3.91E-06	3.23E-06	1.208679585
GCA_009720755.1	s__Rhodoplanes serenus	HEET	1.95E-06	2.97E-06	0.65868145
GCA_009720755.1	s__Rhodoplanes serenus	HEIM	0	1.02E-06	0
GCA_009720755.1	s__Rhodoplanes serenus	HFKG	1.30E-06	1.51E-06	0.863427671
GCA_009720755.1	s__Rhodoplanes serenus	HFNF	0	4.27E-07	0
GCA_009720755.1	s__Rhodoplanes serenus	HGFA	1.04E-05	8.41E-06	1.239940206
GCA_009720755.1	s__Rhodoplanes serenus	HGTD	5.86E-06	5.45E-06	1.076652058
GCA_009720755.1	s__Rhodoplanes serenus	HGVT	1.50E-05	8.02E-06	1.868459207
GCA_009720755.1	s__Rhodoplanes serenus	HKNK	0	2.54E-07	0
GCA_009720755.1	s__Rhodoplanes serenus	HMDF	6.52E-07	8.25E-07	0.789598307
GCA_009720755.1	s__Rhodoplanes serenus	HNEM	6.52E-07	4.38E-07	1.487690162
GCA_009720755.1	s__Rhodoplanes serenus	HNET	0	1.09E-06	0
GCA_009720755.1	s__Rhodoplanes serenus	HNSN	0	3.36E-07	0
GCA_009720755.1	s__Rhodoplanes serenus	HNTQ	0	5.47E-07	0
GCA_009720755.1	s__Rhodoplanes serenus	HPHG	7.82E-06	2.09E-06	3.7441371
GCA_009720755.1	s__Rhodoplanes serenus	HPPP	5.21E-06	4.24E-06	1.229793856
GCA_009720755.1	s__Rhodoplanes serenus	HQDD	1.30E-06	1.69E-06	0.771790683
GCA_009720755.1	s__Rhodoplanes serenus	HQES	1.30E-06	1.24E-06	1.050144975
GCA_009720755.1	s__Rhodoplanes serenus	HRTH	1.95E-06	1.78E-06	1.098587987
GCA_009720755.1	s__Rhodoplanes serenus	HTDK	6.52E-07	1.59E-06	0.410022091
GCA_009720755.1	s__Rhodoplanes serenus	HTKN	6.52E-07	5.38E-07	1.211433903
GCA_009720755.1	s__Rhodoplanes serenus	HTYD	2.61E-06	1.20E-06	2.172463662
GCA_009720755.1	s__Rhodoplanes serenus	HVNE	6.52E-07	1.68E-06	0.387701489
GCA_009720755.1	s__Rhodoplanes serenus	HVTI	3.26E-06	4.08E-06	0.7994073
GCA_009720755.1	s__Rhodoplanes serenus	HVYE	1.30E-06	1.70E-06	0.768194717
GCA_009720755.1	s__Rhodoplanes serenus	HYQN	1.30E-06	1.95E-07	6.67464723
GCA_009720755.1	s__Rhodoplanes serenus	HYRA	6.52E-06	4.58E-06	1.423874252
GCA_009720755.1	s__Rhodoplanes serenus	IDEF	9.77E-06	4.45E-06	2.194504553
GCA_009720755.1	s__Rhodoplanes serenus	IDNE	2.61E-06	2.57E-06	1.013590468
GCA_009720755.1	s__Rhodoplanes serenus	IEAG	4.95E-05	2.97E-05	1.667002088
GCA_009720755.1	s__Rhodoplanes serenus	IEQR	1.24E-05	5.07E-06	2.443804598
GCA_009720755.1	s__Rhodoplanes serenus	IFFF	1.95E-06	1.67E-06	1.174053357
GCA_009720755.1	s__Rhodoplanes serenus	IFFT	1.95E-06	2.72E-06	0.718912075
GCA_009720755.1	s__Rhodoplanes serenus	IGTP	1.37E-05	1.29E-05	1.062551235
GCA_009720755.1	s__Rhodoplanes serenus	IHHN	0	3.42E-07	0
GCA_009720755.1	s__Rhodoplanes serenus	IHHV	4.56E-06	1.49E-06	3.063120152
GCA_009720755.1	s__Rhodoplanes serenus	IHTL	1.30E-06	4.92E-06	0.264926072
GCA_009720755.1	s__Rhodoplanes serenus	IILG	1.04E-05	1.80E-05	0.580625634
GCA_009720755.1	s__Rhodoplanes serenus	ILFE	1.11E-05	7.92E-06	1.399309126
GCA_009720755.1	s__Rhodoplanes serenus	ILMH	1.30E-06	1.97E-06	0.660905748
GCA_009720755.1	s__Rhodoplanes serenus	ILVA	3.71E-05	5.45E-05	0.681105216
GCA_009720755.1	s__Rhodoplanes serenus	IMFV	1.30E-06	2.74E-06	0.475978241
GCA_009720755.1	s__Rhodoplanes serenus	IMGF	4.56E-06	2.88E-06	1.581644513
GCA_009720755.1	s__Rhodoplanes serenus	INDM	1.30E-06	1.07E-06	1.214007806
GCA_009720755.1	s__Rhodoplanes serenus	IQIK	0	1.36E-06	0
GCA_009720755.1	s__Rhodoplanes serenus	IQIT	1.95E-06	2.87E-06	0.681021548
GCA_009720755.1	s__Rhodoplanes serenus	IQMY	0	4.99E-07	0
GCA_009720755.1	s__Rhodoplanes serenus	IQQA	6.52E-06	4.41E-06	1.475943683
GCA_009720755.1	s__Rhodoplanes serenus	IRLI	7.82E-06	1.68E-05	0.466280438
GCA_009720755.1	s__Rhodoplanes serenus	IRNS	2.61E-06	3.24E-06	0.804601167
GCA_009720755.1	s__Rhodoplanes serenus	IRQE	5.86E-06	5.07E-06	1.157591652
GCA_009720755.1	s__Rhodoplanes serenus	IRTV	1.69E-05	1.69E-05	1.003799177
GCA_009720755.1	s__Rhodoplanes serenus	ISDE	1.17E-05	6.07E-06	1.931004597
GCA_009720755.1	s__Rhodoplanes serenus	ISFA	1.11E-05	9.76E-06	1.134440562
GCA_009720755.1	s__Rhodoplanes serenus	ISTA	1.17E-05	1.59E-05	0.735517946
GCA_009720755.1	s__Rhodoplanes serenus	ITAA	4.76E-05	5.03E-05	0.945972961
GCA_009720755.1	s__Rhodoplanes serenus	IVQE	3.26E-06	5.15E-06	0.632614904
GCA_009720755.1	s__Rhodoplanes serenus	IVYR	7.17E-06	6.02E-06	1.19008883
GCA_009720755.1	s__Rhodoplanes serenus	IYRE	5.86E-06	3.76E-06	1.559750983
GCA_009720755.1	s__Rhodoplanes serenus	KALY	5.21E-06	7.26E-06	0.717587404
GCA_009720755.1	s__Rhodoplanes serenus	KATK	7.17E-06	5.18E-06	1.382916077
GCA_009720755.1	s__Rhodoplanes serenus	KERQ	1.30E-06	2.91E-06	0.447996832
GCA_009720755.1	s__Rhodoplanes serenus	KGIE	4.56E-06	5.33E-06	0.855334124
GCA_009720755.1	s__Rhodoplanes serenus	KGLN	5.21E-06	4.43E-06	1.17725833
GCA_009720755.1	s__Rhodoplanes serenus	KHFK	1.30E-06	4.40E-07	2.959377405
GCA_009720755.1	s__Rhodoplanes serenus	KHSR	0	1.92E-06	0
GCA_009720755.1	s__Rhodoplanes serenus	KIEP	5.21E-06	3.61E-06	1.44484359
GCA_009720755.1	s__Rhodoplanes serenus	KIMT	6.52E-07	1.37E-06	0.474212692
GCA_009720755.1	s__Rhodoplanes serenus	KISV	5.21E-06	4.40E-06	1.183929304
GCA_009720755.1	s__Rhodoplanes serenus	KIYD	4.56E-06	1.28E-06	3.569821322
GCA_009720755.1	s__Rhodoplanes serenus	KLPA	1.63E-05	2.23E-05	0.730059496
GCA_009720755.1	s__Rhodoplanes serenus	KLRE	1.95E-05	1.12E-05	1.740400835
GCA_009720755.1	s__Rhodoplanes serenus	KMIL	1.95E-06	2.55E-06	0.7662859
GCA_009720755.1	s__Rhodoplanes serenus	KMKV	2.61E-06	1.21E-06	2.147657595
GCA_009720755.1	s__Rhodoplanes serenus	KMRK	0	1.19E-06	0
GCA_009720755.1	s__Rhodoplanes serenus	KNLR	3.91E-06	4.14E-06	0.945415596
GCA_009720755.1	s__Rhodoplanes serenus	KNVQ	1.95E-06	1.09E-06	1.79542068
GCA_009720755.1	s__Rhodoplanes serenus	KQPL	3.91E-06	4.07E-06	0.959555491
GCA_009720755.1	s__Rhodoplanes serenus	KRMH	0	9.23E-07	0
GCA_009720755.1	s__Rhodoplanes serenus	KTAT	1.17E-05	1.10E-05	1.069664819
GCA_009720755.1	s__Rhodoplanes serenus	KTMH	0	6.10E-07	0
GCA_009720755.1	s__Rhodoplanes serenus	KTQA	5.21E-06	5.27E-06	0.988731838
GCA_009720755.1	s__Rhodoplanes serenus	KTSA	9.12E-06	9.16E-06	0.996278766
GCA_009720755.1	s__Rhodoplanes serenus	KVPH	2.61E-06	2.57E-06	1.016100814
GCA_009720755.1	s__Rhodoplanes serenus	KYLH	0	1.01E-06	0
GCA_009720755.1	s__Rhodoplanes serenus	LAAM	6.52E-05	4.55E-05	1.433412658
GCA_009720755.1	s__Rhodoplanes serenus	LARP	7.49E-05	7.14E-05	1.049135112
GCA_009720755.1	s__Rhodoplanes serenus	LAVD	7.04E-05	6.92E-05	1.017054278
GCA_009720755.1	s__Rhodoplanes serenus	LDAD	5.93E-05	4.70E-05	1.261940413
GCA_009720755.1	s__Rhodoplanes serenus	LDDL	5.54E-05	3.31E-05	1.671860596
GCA_009720755.1	s__Rhodoplanes serenus	LDEV	4.04E-05	2.52E-05	1.601124897
GCA_009720755.1	s__Rhodoplanes serenus	LDKV	1.95E-05	1.24E-05	1.573826441
GCA_009720755.1	s__Rhodoplanes serenus	LDNL	1.76E-05	1.12E-05	1.569052112
GCA_009720755.1	s__Rhodoplanes serenus	LDQN	3.91E-06	2.90E-06	1.346299773
GCA_009720755.1	s__Rhodoplanes serenus	LDVF	1.37E-05	1.61E-05	0.850430839
GCA_009720755.1	s__Rhodoplanes serenus	LEFV	1.04E-05	1.48E-05	0.704836964
GCA_009720755.1	s__Rhodoplanes serenus	LHHE	1.30E-06	2.10E-06	0.621616589
GCA_009720755.1	s__Rhodoplanes serenus	LINH	1.95E-06	1.74E-06	1.124049183
GCA_009720755.1	s__Rhodoplanes serenus	LKAH	5.21E-06	7.44E-06	0.700857116
GCA_009720755.1	s__Rhodoplanes serenus	LKEV	9.77E-06	1.14E-05	0.856004062
GCA_009720755.1	s__Rhodoplanes serenus	LKHF	1.95E-06	1.73E-06	1.130212446
GCA_009720755.1	s__Rhodoplanes serenus	LKPI	1.04E-05	6.98E-06	1.494587568
GCA_009720755.1	s__Rhodoplanes serenus	LKVS	8.47E-06	9.93E-06	0.853060197
GCA_009720755.1	s__Rhodoplanes serenus	LLEG	3.13E-05	4.72E-05	0.662137236
GCA_009720755.1	s__Rhodoplanes serenus	LLIK	5.86E-06	1.18E-05	0.496356446
GCA_009720755.1	s__Rhodoplanes serenus	LLTM	3.91E-06	1.22E-05	0.321213241
GCA_009720755.1	s__Rhodoplanes serenus	LLTR	3.45E-05	4.59E-05	0.751703373
GCA_009720755.1	s__Rhodoplanes serenus	LMGP	9.12E-06	1.16E-05	0.783563132
GCA_009720755.1	s__Rhodoplanes serenus	LNFV	3.91E-06	5.45E-06	0.717899124
GCA_009720755.1	s__Rhodoplanes serenus	LNIR	1.95E-06	7.20E-06	0.271431781
GCA_009720755.1	s__Rhodoplanes serenus	LNTI	2.61E-06	4.76E-06	0.547590826
GCA_009720755.1	s__Rhodoplanes serenus	LPES	1.43E-05	1.44E-05	0.99724937
GCA_009720755.1	s__Rhodoplanes serenus	LPIV	2.41E-05	2.27E-05	1.062123409
GCA_009720755.1	s__Rhodoplanes serenus	LPLH	9.12E-06	1.22E-05	0.750187659
GCA_009720755.1	s__Rhodoplanes serenus	LPPS	2.15E-05	1.64E-05	1.310435924
GCA_009720755.1	s__Rhodoplanes serenus	LRRN	1.50E-05	1.32E-05	1.132177927
GCA_009720755.1	s__Rhodoplanes serenus	LSAR	4.37E-05	5.44E-05	0.802304787
GCA_009720755.1	s__Rhodoplanes serenus	LSHM	1.95E-06	2.00E-06	0.977265476
GCA_009720755.1	s__Rhodoplanes serenus	LSSK	4.56E-06	5.39E-06	0.846081483
GCA_009720755.1	s__Rhodoplanes serenus	LTEL	2.93E-05	2.92E-05	1.005693737
GCA_009720755.1	s__Rhodoplanes serenus	LTEM	5.21E-06	6.30E-06	0.828059686
GCA_009720755.1	s__Rhodoplanes serenus	LTHE	3.26E-06	5.74E-06	0.567799122
GCA_009720755.1	s__Rhodoplanes serenus	LTSA	2.67E-05	3.60E-05	0.742856911
GCA_009720755.1	s__Rhodoplanes serenus	LVMK	4.56E-06	4.77E-06	0.956911037
GCA_009720755.1	s__Rhodoplanes serenus	LVNG	1.82E-05	1.44E-05	1.266227351
GCA_009720755.1	s__Rhodoplanes serenus	LVVY	1.11E-05	1.38E-05	0.802218543
GCA_009720755.1	s__Rhodoplanes serenus	MAAN	4.56E-06	8.66E-06	0.526917017
GCA_009720755.1	s__Rhodoplanes serenus	MDEG	2.61E-06	5.74E-06	0.454219391
GCA_009720755.1	s__Rhodoplanes serenus	MENG	1.30E-06	1.94E-06	0.671008686
GCA_009720755.1	s__Rhodoplanes serenus	MEVD	3.26E-06	5.45E-06	0.598028592
GCA_009720755.1	s__Rhodoplanes serenus	MFNT	0	7.64E-07	0
GCA_009720755.1	s__Rhodoplanes serenus	MGFT	3.91E-06	3.50E-06	1.11600522
GCA_009720755.1	s__Rhodoplanes serenus	MGKN	6.52E-07	9.56E-07	0.681553901
GCA_009720755.1	s__Rhodoplanes serenus	MGVR	7.17E-06	1.33E-05	0.538317726
GCA_009720755.1	s__Rhodoplanes serenus	MHKE	1.30E-06	5.86E-07	2.225364034
GCA_009720755.1	s__Rhodoplanes serenus	MIGK	4.56E-06	2.23E-06	2.048918841
GCA_009720755.1	s__Rhodoplanes serenus	MIKT	0	1.37E-06	0
GCA_009720755.1	s__Rhodoplanes serenus	MINQ	1.30E-06	4.94E-07	2.637290169
GCA_009720755.1	s__Rhodoplanes serenus	MKNV	1.30E-06	9.08E-07	1.43574221
GCA_009720755.1	s__Rhodoplanes serenus	MLAF	3.91E-06	1.06E-05	0.369846758
GCA_009720755.1	s__Rhodoplanes serenus	MLDH	6.52E-06	2.50E-06	2.604297286
GCA_009720755.1	s__Rhodoplanes serenus	MLYT	1.30E-06	2.34E-06	0.557043339
GCA_009720755.1	s__Rhodoplanes serenus	MMHF	6.52E-07	3.17E-07	2.057520398
GCA_009720755.1	s__Rhodoplanes serenus	MNPR	3.91E-06	2.07E-06	1.888251699
GCA_009720755.1	s__Rhodoplanes serenus	MNSY	0	3.72E-07	0
GCA_009720755.1	s__Rhodoplanes serenus	MPAA	2.28E-05	2.68E-05	0.849746738
GCA_009720755.1	s__Rhodoplanes serenus	MPRP	1.37E-05	6.42E-06	2.131597517
GCA_009720755.1	s__Rhodoplanes serenus	MQRV	5.86E-06	3.95E-06	1.48404916
GCA_009720755.1	s__Rhodoplanes serenus	MSLQ	3.26E-06	2.63E-06	1.237675356
GCA_009720755.1	s__Rhodoplanes serenus	MTSI	2.61E-06	2.43E-06	1.073699777
GCA_009720755.1	s__Rhodoplanes serenus	MVAT	1.43E-05	1.43E-05	1.002269676
GCA_009720755.1	s__Rhodoplanes serenus	MVIV	7.82E-06	6.88E-06	1.136910037
GCA_009720755.1	s__Rhodoplanes serenus	MYKR	1.30E-06	9.01E-07	1.44598498
GCA_009720755.1	s__Rhodoplanes serenus	NAIN	3.26E-06	2.39E-06	1.365060349
GCA_009720755.1	s__Rhodoplanes serenus	NAKK	2.61E-06	1.83E-06	1.422435188
GCA_009720755.1	s__Rhodoplanes serenus	NDHF	6.52E-07	7.28E-07	0.895283818
GCA_009720755.1	s__Rhodoplanes serenus	NDKQ	1.30E-06	7.39E-07	1.762593016
GCA_009720755.1	s__Rhodoplanes serenus	NDYA	3.91E-06	3.06E-06	1.278962981
GCA_009720755.1	s__Rhodoplanes serenus	NFFG	1.95E-06	1.89E-06	1.033243812
GCA_009720755.1	s__Rhodoplanes serenus	NGDK	3.91E-06	2.49E-06	1.569327256
GCA_009720755.1	s__Rhodoplanes serenus	NHNG	6.52E-07	6.52E-07	0.99975754
GCA_009720755.1	s__Rhodoplanes serenus	NISH	1.30E-06	7.82E-07	1.666001088
GCA_009720755.1	s__Rhodoplanes serenus	NKNT	6.52E-07	5.20E-07	1.251990956
GCA_009720755.1	s__Rhodoplanes serenus	NLKP	2.61E-06	3.00E-06	0.870031279
GCA_009720755.1	s__Rhodoplanes serenus	NMDA	6.52E-07	3.43E-06	0.189761606
GCA_009720755.1	s__Rhodoplanes serenus	NMEQ	6.52E-07	5.76E-07	1.130467103
GCA_009720755.1	s__Rhodoplanes serenus	NMKS	0	4.93E-07	0
GCA_009720755.1	s__Rhodoplanes serenus	NNFV	0	1.04E-06	0
GCA_009720755.1	s__Rhodoplanes serenus	NNIG	2.61E-06	1.47E-06	1.774935826
GCA_009720755.1	s__Rhodoplanes serenus	NNMA	1.30E-06	1.16E-06	1.121323204
GCA_009720755.1	s__Rhodoplanes serenus	NPVE	1.30E-06	5.04E-06	0.258467659
GCA_009720755.1	s__Rhodoplanes serenus	NRQN	0	8.01E-07	0
GCA_009720755.1	s__Rhodoplanes serenus	NSFY	1.30E-06	5.68E-07	2.29317286
GCA_009720755.1	s__Rhodoplanes serenus	NSIH	0	7.82E-07	0
GCA_009720755.1	s__Rhodoplanes serenus	NSIP	6.52E-07	2.35E-06	0.277666848
GCA_009720755.1	s__Rhodoplanes serenus	NSPV	1.95E-06	4.38E-06	0.445809408
GCA_009720755.1	s__Rhodoplanes serenus	NYLG	6.52E-06	3.34E-06	1.949247825
GCA_009720755.1	s__Rhodoplanes serenus	NYLL	1.95E-06	3.83E-06	0.51030659
GCA_009720755.1	s__Rhodoplanes serenus	PAKS	1.04E-05	1.00E-05	1.038770132
GCA_009720755.1	s__Rhodoplanes serenus	PARE	2.54E-05	3.69E-05	0.687903714
GCA_009720755.1	s__Rhodoplanes serenus	PDAE	2.28E-05	2.55E-05	0.894261864
GCA_009720755.1	s__Rhodoplanes serenus	PEMS	2.61E-06	3.10E-06	0.839768353
GCA_009720755.1	s__Rhodoplanes serenus	PFHN	0	7.64E-07	0
GCA_009720755.1	s__Rhodoplanes serenus	PFQN	1.30E-06	1.01E-06	1.296599686
GCA_009720755.1	s__Rhodoplanes serenus	PGEI	2.41E-05	1.24E-05	1.949656858
GCA_009720755.1	s__Rhodoplanes serenus	PGKK	4.56E-06	3.50E-06	1.304934248
GCA_009720755.1	s__Rhodoplanes serenus	PGPA	5.28E-05	4.52E-05	1.168904687
GCA_009720755.1	s__Rhodoplanes serenus	PKII	3.91E-06	3.09E-06	1.2640146
GCA_009720755.1	s__Rhodoplanes serenus	PKQF	1.30E-06	1.34E-06	0.969760499
GCA_009720755.1	s__Rhodoplanes serenus	PKVE	7.82E-06	6.74E-06	1.159887955
GCA_009720755.1	s__Rhodoplanes serenus	PLDH	1.04E-05	6.84E-06	1.523850438
GCA_009720755.1	s__Rhodoplanes serenus	PLDQ	7.17E-06	9.00E-06	0.796086913
GCA_009720755.1	s__Rhodoplanes serenus	PLGE	2.54E-05	2.79E-05	0.911216568
GCA_009720755.1	s__Rhodoplanes serenus	PMMR	3.26E-06	2.35E-06	1.387791145
GCA_009720755.1	s__Rhodoplanes serenus	PMMT	6.52E-07	1.55E-06	0.419962815
GCA_009720755.1	s__Rhodoplanes serenus	PMPF	1.95E-06	2.60E-06	0.752447065
GCA_009720755.1	s__Rhodoplanes serenus	PPKH	1.95E-06	1.83E-06	1.069411593
GCA_009720755.1	s__Rhodoplanes serenus	PRKH	6.52E-07	2.52E-06	0.258238072
GCA_009720755.1	s__Rhodoplanes serenus	PSEQ	3.91E-06	3.72E-06	1.050144975
GCA_009720755.1	s__Rhodoplanes serenus	PSTD	7.82E-06	8.42E-06	0.928361124
GCA_009720755.1	s__Rhodoplanes serenus	PVLF	1.63E-05	1.69E-05	0.964782592
GCA_009720755.1	s__Rhodoplanes serenus	PVRT	2.87E-05	2.25E-05	1.275783359
GCA_009720755.1	s__Rhodoplanes serenus	PVYV	1.43E-05	8.15E-06	1.758395979
GCA_009720755.1	s__Rhodoplanes serenus	PYYI	1.30E-06	1.01E-06	1.287459132
GCA_009720755.1	s__Rhodoplanes serenus	QAGH	4.56E-06	6.60E-06	0.690844125
GCA_009720755.1	s__Rhodoplanes serenus	QDQI	3.26E-06	1.75E-06	1.860389814
GCA_009720755.1	s__Rhodoplanes serenus	QEPI	2.61E-06	3.67E-06	0.710192745
GCA_009720755.1	s__Rhodoplanes serenus	QFMH	0	3.80E-07	0
GCA_009720755.1	s__Rhodoplanes serenus	QFNK	1.95E-06	4.33E-07	4.510020046
GCA_009720755.1	s__Rhodoplanes serenus	QGHS	2.61E-06	2.09E-06	1.244821054
GCA_009720755.1	s__Rhodoplanes serenus	QHKQ	0	3.52E-07	0
GCA_009720755.1	s__Rhodoplanes serenus	QHLS	4.56E-06	2.40E-06	1.90102504
GCA_009720755.1	s__Rhodoplanes serenus	QIMM	6.52E-07	5.60E-07	1.162983074
GCA_009720755.1	s__Rhodoplanes serenus	QIRQ	5.86E-06	2.54E-06	2.311760502
GCA_009720755.1	s__Rhodoplanes serenus	QIRY	0	1.88E-06	0
GCA_009720755.1	s__Rhodoplanes serenus	QKMQ	0	3.86E-07	0
GCA_009720755.1	s__Rhodoplanes serenus	QLMR	6.52E-06	4.77E-06	1.366162553
GCA_009720755.1	s__Rhodoplanes serenus	QLQF	1.30E-06	2.32E-06	0.562859053
GCA_009720755.1	s__Rhodoplanes serenus	QMAE	5.21E-06	4.29E-06	1.214202958
GCA_009720755.1	s__Rhodoplanes serenus	QMEF	1.30E-06	9.98E-07	1.305360976
GCA_009720755.1	s__Rhodoplanes serenus	QMIK	0	6.61E-07	0
GCA_009720755.1	s__Rhodoplanes serenus	QMKH	0	2.93E-07	0
GCA_009720755.1	s__Rhodoplanes serenus	QNFM	0	3.68E-07	0
GCA_009720755.1	s__Rhodoplanes serenus	QNYP	1.30E-06	5.86E-07	2.22488241
GCA_009720755.1	s__Rhodoplanes serenus	QPEP	5.21E-06	4.89E-06	1.066736109
GCA_009720755.1	s__Rhodoplanes serenus	QPHL	2.61E-06	3.15E-06	0.827596775
GCA_009720755.1	s__Rhodoplanes serenus	QPTG	8.47E-06	7.52E-06	1.126137446
GCA_009720755.1	s__Rhodoplanes serenus	QQAN	6.52E-07	1.90E-06	0.34367131
GCA_009720755.1	s__Rhodoplanes serenus	QQMS	1.30E-06	6.82E-07	1.911541159
GCA_009720755.1	s__Rhodoplanes serenus	QQSR	6.52E-07	2.57E-06	0.253210726
GCA_009720755.1	s__Rhodoplanes serenus	QRTK	1.30E-06	3.03E-06	0.430178866
GCA_009720755.1	s__Rhodoplanes serenus	QRVS	3.91E-06	8.23E-06	0.474919313
GCA_009720755.1	s__Rhodoplanes serenus	QTDH	1.95E-06	1.62E-06	1.209243892
GCA_009720755.1	s__Rhodoplanes serenus	QVVL	1.56E-05	1.86E-05	0.840533708
GCA_009720755.1	s__Rhodoplanes serenus	QYPD	4.56E-06	1.73E-06	2.635619061
GCA_009720755.1	s__Rhodoplanes serenus	RAFY	7.82E-06	7.67E-06	1.019523057
GCA_009720755.1	s__Rhodoplanes serenus	RAGP	3.97E-05	6.23E-05	0.637706073
GCA_009720755.1	s__Rhodoplanes serenus	RAPP	1.95E-05	4.22E-05	0.463559048
GCA_009720755.1	s__Rhodoplanes serenus	RDMI	4.56E-06	4.59E-06	0.992803815
GCA_009720755.1	s__Rhodoplanes serenus	RDVF	1.82E-05	1.31E-05	1.391312221
GCA_009720755.1	s__Rhodoplanes serenus	RDYR	7.82E-06	7.52E-06	1.040141506
GCA_009720755.1	s__Rhodoplanes serenus	RGDR	4.24E-05	3.41E-05	1.240980261
GCA_009720755.1	s__Rhodoplanes serenus	RGID	2.74E-05	1.86E-05	1.473850392
GCA_009720755.1	s__Rhodoplanes serenus	RGPP	1.17E-05	2.59E-05	0.452061092
GCA_009720755.1	s__Rhodoplanes serenus	RHEK	1.30E-06	2.21E-06	0.589562029
GCA_009720755.1	s__Rhodoplanes serenus	RHQG	3.26E-06	3.79E-06	0.858781294
GCA_009720755.1	s__Rhodoplanes serenus	RKDV	5.86E-06	1.01E-05	0.579328582
GCA_009720755.1	s__Rhodoplanes serenus	RKII	5.86E-06	4.27E-06	1.373535809
GCA_009720755.1	s__Rhodoplanes serenus	RMDM	6.52E-07	2.24E-06	0.29126236
GCA_009720755.1	s__Rhodoplanes serenus	RMPS	5.21E-06	4.89E-06	1.065876524
GCA_009720755.1	s__Rhodoplanes serenus	RNHA	4.56E-06	4.53E-06	1.006064502
GCA_009720755.1	s__Rhodoplanes serenus	RNIG	6.52E-06	6.28E-06	1.036803795
GCA_009720755.1	s__Rhodoplanes serenus	RNVA	2.15E-05	1.91E-05	1.126610113
GCA_009720755.1	s__Rhodoplanes serenus	RPQS	3.91E-06	5.87E-06	0.666448594
GCA_009720755.1	s__Rhodoplanes serenus	RQIE	2.22E-05	5.07E-06	4.373124018
GCA_009720755.1	s__Rhodoplanes serenus	RSQN	2.61E-06	1.89E-06	1.377520656
GCA_009720755.1	s__Rhodoplanes serenus	RTFG	1.30E-05	1.32E-05	0.985538084
GCA_009720755.1	s__Rhodoplanes serenus	RTIN	3.26E-06	3.88E-06	0.839871878
GCA_009720755.1	s__Rhodoplanes serenus	RTNR	2.61E-06	7.13E-06	0.365553068
GCA_009720755.1	s__Rhodoplanes serenus	RVIA	5.08E-05	4.44E-05	1.143617563
GCA_009720755.1	s__Rhodoplanes serenus	RVLT	3.84E-05	3.81E-05	1.010010856
GCA_009720755.1	s__Rhodoplanes serenus	RYMS	6.52E-07	1.59E-06	0.409245096
GCA_009720755.1	s__Rhodoplanes serenus	RYVK	4.56E-06	3.46E-06	1.31891499
GCA_009720755.1	s__Rhodoplanes serenus	SEVF	7.82E-06	6.65E-06	1.175252438
GCA_009720755.1	s__Rhodoplanes serenus	SFVY	1.95E-06	2.47E-06	0.790603084
GCA_009720755.1	s__Rhodoplanes serenus	SGFQ	2.61E-06	3.51E-06	0.742764424
GCA_009720755.1	s__Rhodoplanes serenus	SGGK	1.50E-05	9.13E-06	1.642007112
GCA_009720755.1	s__Rhodoplanes serenus	SGMP	2.61E-06	5.24E-06	0.497722386
GCA_009720755.1	s__Rhodoplanes serenus	SGRN	8.47E-06	6.38E-06	1.32868398
GCA_009720755.1	s__Rhodoplanes serenus	SHRQ	3.26E-06	1.96E-06	1.666121485
GCA_009720755.1	s__Rhodoplanes serenus	SKGK	2.61E-06	2.66E-06	0.978772097
GCA_009720755.1	s__Rhodoplanes serenus	SLAK	1.43E-05	1.70E-05	0.843280244
GCA_009720755.1	s__Rhodoplanes serenus	SLEN	1.95E-06	4.64E-06	0.421623751
GCA_009720755.1	s__Rhodoplanes serenus	SLKI	2.61E-06	5.31E-06	0.490447329
GCA_009720755.1	s__Rhodoplanes serenus	SNLH	1.95E-06	1.76E-06	1.108069708
GCA_009720755.1	s__Rhodoplanes serenus	SNSE	6.52E-07	2.09E-06	0.312453244
GCA_009720755.1	s__Rhodoplanes serenus	SPPQ	2.61E-06	4.25E-06	0.613308184
GCA_009720755.1	s__Rhodoplanes serenus	SRAR	2.54E-05	4.43E-05	0.573028274
GCA_009720755.1	s__Rhodoplanes serenus	SRLG	3.78E-05	3.35E-05	1.128842601
GCA_009720755.1	s__Rhodoplanes serenus	STET	1.11E-05	7.06E-06	1.568147725
GCA_009720755.1	s__Rhodoplanes serenus	STFM	6.52E-07	1.81E-06	0.360860266
GCA_009720755.1	s__Rhodoplanes serenus	SVAL	5.21E-05	5.53E-05	0.94234755
GCA_009720755.1	s__Rhodoplanes serenus	SYEA	3.26E-06	6.64E-06	0.490833265
GCA_009720755.1	s__Rhodoplanes serenus	SYIL	4.56E-06	4.01E-06	1.136882798
GCA_009720755.1	s__Rhodoplanes serenus	TAAS	5.21E-05	5.10E-05	1.021945224
GCA_009720755.1	s__Rhodoplanes serenus	TDKL	5.86E-06	8.08E-06	0.726236855
GCA_009720755.1	s__Rhodoplanes serenus	TDTH	4.56E-06	3.36E-06	1.356679813
GCA_009720755.1	s__Rhodoplanes serenus	TEAP	1.43E-05	2.44E-05	0.587141068
GCA_009720755.1	s__Rhodoplanes serenus	TENE	1.95E-06	2.87E-06	0.680733152
GCA_009720755.1	s__Rhodoplanes serenus	TETF	5.21E-06	5.18E-06	1.006381078
GCA_009720755.1	s__Rhodoplanes serenus	TEVL	1.89E-05	2.42E-05	0.782266317
GCA_009720755.1	s__Rhodoplanes serenus	TFKG	7.17E-06	4.13E-06	1.735085039
GCA_009720755.1	s__Rhodoplanes serenus	TGEQ	5.86E-06	6.59E-06	0.889958584
GCA_009720755.1	s__Rhodoplanes serenus	THIA	3.26E-06	6.98E-06	0.46696145
GCA_009720755.1	s__Rhodoplanes serenus	THKQ	0	7.32E-07	0
GCA_009720755.1	s__Rhodoplanes serenus	THYD	0	1.20E-06	0
GCA_009720755.1	s__Rhodoplanes serenus	TIAM	1.11E-05	7.65E-06	1.447127803
GCA_009720755.1	s__Rhodoplanes serenus	TIPN	3.26E-06	2.81E-06	1.159354903
GCA_009720755.1	s__Rhodoplanes serenus	TISK	2.61E-06	2.86E-06	0.91053358
GCA_009720755.1	s__Rhodoplanes serenus	TKRG	9.77E-06	1.02E-05	0.957525948
GCA_009720755.1	s__Rhodoplanes serenus	TLGY	1.17E-05	9.46E-06	1.240424136
GCA_009720755.1	s__Rhodoplanes serenus	TLSD	2.22E-05	1.43E-05	1.552974736
GCA_009720755.1	s__Rhodoplanes serenus	TMLE	9.12E-06	6.30E-06	1.449104451
GCA_009720755.1	s__Rhodoplanes serenus	TNIT	3.91E-06	2.56E-06	1.524933891
GCA_009720755.1	s__Rhodoplanes serenus	TPFG	1.50E-05	9.58E-06	1.564496569
GCA_009720755.1	s__Rhodoplanes serenus	TPGL	2.61E-05	2.90E-05	0.897410445
GCA_009720755.1	s__Rhodoplanes serenus	TPVT	2.22E-05	1.49E-05	1.491625861
GCA_009720755.1	s__Rhodoplanes serenus	TQYA	6.52E-07	3.98E-06	0.163709471
GCA_009720755.1	s__Rhodoplanes serenus	TQYY	6.52E-07	5.39E-07	1.208020448
GCA_009720755.1	s__Rhodoplanes serenus	TRDS	1.24E-05	1.16E-05	1.064843876
GCA_009720755.1	s__Rhodoplanes serenus	TRNF	1.95E-06	2.89E-06	0.677455048
GCA_009720755.1	s__Rhodoplanes serenus	TSAK	1.11E-05	9.16E-06	1.209767074
GCA_009720755.1	s__Rhodoplanes serenus	TTDN	1.30E-06	3.25E-06	0.400599854
GCA_009720755.1	s__Rhodoplanes serenus	TTGR	2.48E-05	2.16E-05	1.146607969
GCA_009720755.1	s__Rhodoplanes serenus	TYEG	5.21E-06	4.89E-06	1.065901702
GCA_009720755.1	s__Rhodoplanes serenus	TYMP	6.52E-07	1.38E-06	0.471747075
GCA_009720755.1	s__Rhodoplanes serenus	TYRY	3.26E-06	1.70E-06	1.919438645
GCA_009720755.1	s__Rhodoplanes serenus	TYSQ	1.30E-06	1.26E-06	1.032449234
GCA_009720755.1	s__Rhodoplanes serenus	TYVG	1.24E-05	7.83E-06	1.580355183
GCA_009720755.1	s__Rhodoplanes serenus	VADV	5.08E-05	5.73E-05	0.886580917
GCA_009720755.1	s__Rhodoplanes serenus	VDPQ	7.17E-06	7.46E-06	0.960868344
GCA_009720755.1	s__Rhodoplanes serenus	VEDH	3.91E-06	4.97E-06	0.787329008
GCA_009720755.1	s__Rhodoplanes serenus	VGHK	2.61E-06	3.79E-06	0.687454105
GCA_009720755.1	s__Rhodoplanes serenus	VGLY	1.24E-05	1.45E-05	0.851238213
GCA_009720755.1	s__Rhodoplanes serenus	VHSE	6.52E-07	3.97E-06	0.164136718
GCA_009720755.1	s__Rhodoplanes serenus	VHSG	7.82E-06	6.70E-06	1.167386488
GCA_009720755.1	s__Rhodoplanes serenus	VHSV	5.21E-06	6.36E-06	0.819727808
GCA_009720755.1	s__Rhodoplanes serenus	VIAR	4.24E-05	4.44E-05	0.953014636
GCA_009720755.1	s__Rhodoplanes serenus	VIMP	3.91E-06	4.90E-06	0.797706131
GCA_009720755.1	s__Rhodoplanes serenus	VKRF	9.12E-06	5.93E-06	1.537254063
GCA_009720755.1	s__Rhodoplanes serenus	VLHS	5.21E-06	7.68E-06	0.679150879
GCA_009720755.1	s__Rhodoplanes serenus	VPHG	1.24E-05	8.79E-06	1.408173017
GCA_009720755.1	s__Rhodoplanes serenus	VSKI	3.91E-06	4.40E-06	0.887946978
GCA_009720755.1	s__Rhodoplanes serenus	VSVV	3.39E-05	2.68E-05	1.265653851
GCA_009720755.1	s__Rhodoplanes serenus	VTHQ	2.61E-06	2.38E-06	1.094902779
GCA_009720755.1	s__Rhodoplanes serenus	VTMD	7.82E-06	5.67E-06	1.378184364
GCA_009720755.1	s__Rhodoplanes serenus	VTQD	1.30E-06	6.81E-06	0.191493732
GCA_009720755.1	s__Rhodoplanes serenus	VVMG	9.77E-06	1.35E-05	0.722094094
GCA_009720755.1	s__Rhodoplanes serenus	VYFI	1.95E-06	2.44E-06	0.802004372
GCA_009720755.1	s__Rhodoplanes serenus	VYGA	2.28E-05	2.06E-05	1.105558873
GCA_009720755.1	s__Rhodoplanes serenus	VYVD	1.11E-05	7.77E-06	1.425847828
GCA_009720755.1	s__Rhodoplanes serenus	YAVV	1.76E-05	1.96E-05	0.898305087
GCA_009720755.1	s__Rhodoplanes serenus	YDKG	1.95E-06	2.51E-06	0.777369278
GCA_009720755.1	s__Rhodoplanes serenus	YDYV	4.56E-06	1.80E-06	2.530671047
GCA_009720755.1	s__Rhodoplanes serenus	YEYR	1.95E-06	1.63E-06	1.19936496
GCA_009720755.1	s__Rhodoplanes serenus	YFLI	3.91E-06	2.94E-06	1.328933748
GCA_009720755.1	s__Rhodoplanes serenus	YFSK	1.30E-06	7.60E-07	1.715123396
GCA_009720755.1	s__Rhodoplanes serenus	YFYI	1.30E-06	5.65E-07	2.30461761
GCA_009720755.1	s__Rhodoplanes serenus	YGQR	3.91E-06	3.71E-06	1.055137702
GCA_009720755.1	s__Rhodoplanes serenus	YGYV	3.26E-06	2.80E-06	1.16542496
GCA_009720755.1	s__Rhodoplanes serenus	YHMR	1.30E-06	6.97E-07	1.870698231
GCA_009720755.1	s__Rhodoplanes serenus	YILK	6.52E-07	2.27E-06	0.286924714
GCA_009720755.1	s__Rhodoplanes serenus	YIMY	0	3.70E-07	0
GCA_009720755.1	s__Rhodoplanes serenus	YIQA	6.52E-07	3.28E-06	0.198870181
GCA_009720755.1	s__Rhodoplanes serenus	YKAT	0	3.91E-06	0
GCA_009720755.1	s__Rhodoplanes serenus	YKDE	1.30E-06	1.49E-06	0.874396566
GCA_009720755.1	s__Rhodoplanes serenus	YKPT	1.95E-06	1.63E-06	1.200172233
GCA_009720755.1	s__Rhodoplanes serenus	YLDE	6.52E-06	5.85E-06	1.113132647
GCA_009720755.1	s__Rhodoplanes serenus	YLNL	5.86E-06	3.83E-06	1.530919769
GCA_009720755.1	s__Rhodoplanes serenus	YMQF	6.52E-07	3.71E-07	1.756256581
GCA_009720755.1	s__Rhodoplanes serenus	YMRT	1.95E-06	1.91E-06	1.025243695
GCA_009720755.1	s__Rhodoplanes serenus	YMSV	1.30E-06	1.62E-06	0.805137432
GCA_009720755.1	s__Rhodoplanes serenus	YQVD	1.95E-06	2.43E-06	0.804931696
GCA_009720755.1	s__Rhodoplanes serenus	YRID	3.91E-06	4.09E-06	0.955905643
GCA_009720755.1	s__Rhodoplanes serenus	YRKH	6.52E-07	8.21E-07	0.793207559
GCA_009720755.1	s__Rhodoplanes serenus	YRYE	2.61E-06	1.63E-06	1.59915328
GCA_009720755.1	s__Rhodoplanes serenus	YSAP	8.47E-06	7.58E-06	1.117964715
GCA_009720755.1	s__Rhodoplanes serenus	YSDT	6.52E-07	2.74E-06	0.23763055
GCA_009720755.1	s__Rhodoplanes serenus	YSLR	2.61E-06	7.37E-06	0.353447613
GCA_009720755.1	s__Rhodoplanes serenus	YTFL	3.91E-06	3.57E-06	1.093975175
GCA_009720755.1	s__Rhodoplanes serenus	YYLA	4.56E-06	5.48E-06	0.831702742
GCA_009720755.1	s__Rhodoplanes serenus	YYMH	6.52E-07	1.64E-07	3.965917514
GCF_004004515.1	s__Croceicoccus ponticola	AAAS	1.02E-04	1.06E-04	0.958640885
GCF_004004515.1	s__Croceicoccus ponticola	AAYF	1.99E-05	1.29E-05	1.545565531
GCF_004004515.1	s__Croceicoccus ponticola	ADMN	1.05E-06	5.82E-06	0.179737697
GCF_004004515.1	s__Croceicoccus ponticola	ADRI	4.71E-05	2.97E-05	1.584381658
GCF_004004515.1	s__Croceicoccus ponticola	AEMN	7.33E-06	5.33E-06	1.375003759
GCF_004004515.1	s__Croceicoccus ponticola	AGHI	8.37E-06	1.17E-05	0.716701121
GCF_004004515.1	s__Croceicoccus ponticola	AGRN	1.47E-05	2.12E-05	0.691721707
GCF_004004515.1	s__Croceicoccus ponticola	AHGT	1.26E-05	1.18E-05	1.067309979
GCF_004004515.1	s__Croceicoccus ponticola	AIDH	1.47E-05	8.46E-06	1.732171435
GCF_004004515.1	s__Croceicoccus ponticola	AIHE	5.23E-06	7.74E-06	0.67608222
GCF_004004515.1	s__Croceicoccus ponticola	AIMV	1.15E-05	1.28E-05	0.899083039
GCF_004004515.1	s__Croceicoccus ponticola	AKGP	1.57E-05	1.81E-05	0.866218606
GCF_004004515.1	s__Croceicoccus ponticola	AKTM	5.23E-06	5.68E-06	0.922238797
GCF_004004515.1	s__Croceicoccus ponticola	ALHV	1.36E-05	1.76E-05	0.774547587
GCF_004004515.1	s__Croceicoccus ponticola	AMNV	1.05E-06	6.61E-06	0.158408301
GCF_004004515.1	s__Croceicoccus ponticola	AMSK	3.14E-06	5.71E-06	0.550254048
GCF_004004515.1	s__Croceicoccus ponticola	APEP	3.35E-05	1.93E-05	1.734304281
GCF_004004515.1	s__Croceicoccus ponticola	AQTE	1.67E-05	1.15E-05	1.454698169
GCF_004004515.1	s__Croceicoccus ponticola	ARRH	2.09E-05	1.29E-05	1.618122905
GCF_004004515.1	s__Croceicoccus ponticola	AYDA	3.45E-05	2.26E-05	1.5299977
GCF_004004515.1	s__Croceicoccus ponticola	AYDD	9.42E-06	1.14E-05	0.826524564
GCF_004004515.1	s__Croceicoccus ponticola	AYFK	1.05E-06	3.24E-06	0.322785519
GCF_004004515.1	s__Croceicoccus ponticola	AYGK	9.42E-06	7.86E-06	1.198905154
GCF_004004515.1	s__Croceicoccus ponticola	AYKT	8.37E-06	4.66E-06	1.795683349
GCF_004004515.1	s__Croceicoccus ponticola	DAET	3.77E-05	2.46E-05	1.534113936
GCF_004004515.1	s__Croceicoccus ponticola	DAKH	3.14E-06	5.19E-06	0.605071099
GCF_004004515.1	s__Croceicoccus ponticola	DALM	1.88E-05	2.07E-05	0.912103267
GCF_004004515.1	s__Croceicoccus ponticola	DDKT	7.33E-06	6.77E-06	1.083095373
GCF_004004515.1	s__Croceicoccus ponticola	DDRY	9.42E-06	6.42E-06	1.467615404
GCF_004004515.1	s__Croceicoccus ponticola	DDSA	1.26E-05	2.70E-05	0.465305616
GCF_004004515.1	s__Croceicoccus ponticola	DEPF	1.36E-05	6.92E-06	1.965670026
GCF_004004515.1	s__Croceicoccus ponticola	DERG	2.51E-05	2.33E-05	1.077768289
GCF_004004515.1	s__Croceicoccus ponticola	DETH	1.05E-06	3.94E-06	0.265905399
GCF_004004515.1	s__Croceicoccus ponticola	DFIL	6.28E-06	1.14E-05	0.549916184
GCF_004004515.1	s__Croceicoccus ponticola	DGSP	2.72E-05	1.51E-05	1.801165133
GCF_004004515.1	s__Croceicoccus ponticola	DHVH	3.14E-06	1.89E-06	1.661014461
GCF_004004515.1	s__Croceicoccus ponticola	DHYY	1.05E-06	6.36E-07	1.646617864
GCF_004004515.1	s__Croceicoccus ponticola	DIFL	5.23E-06	1.14E-05	0.458263487
GCF_004004515.1	s__Croceicoccus ponticola	DMVG	7.33E-06	1.10E-05	0.667736865
GCF_004004515.1	s__Croceicoccus ponticola	DNPI	5.23E-06	4.54E-06	1.154057356
GCF_004004515.1	s__Croceicoccus ponticola	DPPR	1.15E-05	1.19E-05	0.968629799
GCF_004004515.1	s__Croceicoccus ponticola	DQKP	0	3.11E-06	0
GCF_004004515.1	s__Croceicoccus ponticola	DQLI	8.37E-06	9.39E-06	0.891612295
GCF_004004515.1	s__Croceicoccus ponticola	DRPG	2.41E-05	2.05E-05	1.177271903
GCF_004004515.1	s__Croceicoccus ponticola	DSAQ	5.23E-06	1.27E-05	0.413642208
GCF_004004515.1	s__Croceicoccus ponticola	DSDT	9.42E-06	1.12E-05	0.843371045
GCF_004004515.1	s__Croceicoccus ponticola	DSIF	4.19E-06	6.32E-06	0.662417696
GCF_004004515.1	s__Croceicoccus ponticola	DSLG	1.47E-05	2.80E-05	0.522794966
GCF_004004515.1	s__Croceicoccus ponticola	DSSF	3.14E-06	6.40E-06	0.490481944
GCF_004004515.1	s__Croceicoccus ponticola	DVHE	5.23E-06	5.45E-06	0.960402349
GCF_004004515.1	s__Croceicoccus ponticola	DVLL	4.82E-05	4.16E-05	1.157145616
GCF_004004515.1	s__Croceicoccus ponticola	DVNG	7.33E-06	1.09E-05	0.673529331
GCF_004004515.1	s__Croceicoccus ponticola	DVQN	2.09E-06	3.69E-06	0.567023429
GCF_004004515.1	s__Croceicoccus ponticola	EDKV	1.26E-05	8.57E-06	1.46579297
GCF_004004515.1	s__Croceicoccus ponticola	EDLA	5.02E-05	4.46E-05	1.125740462
GCF_004004515.1	s__Croceicoccus ponticola	EFAG	1.57E-05	2.36E-05	0.665588649
GCF_004004515.1	s__Croceicoccus ponticola	EFTE	4.19E-06	6.47E-06	0.647403707
GCF_004004515.1	s__Croceicoccus ponticola	EGGP	1.15E-05	2.32E-05	0.497019563
GCF_004004515.1	s__Croceicoccus ponticola	EHER	2.09E-06	4.90E-06	0.427032759
GCF_004004515.1	s__Croceicoccus ponticola	EHQK	0	1.12E-06	0
GCF_004004515.1	s__Croceicoccus ponticola	EIPI	4.19E-06	8.04E-06	0.520610877
GCF_004004515.1	s__Croceicoccus ponticola	EKMA	7.33E-06	6.34E-06	1.156525963
GCF_004004515.1	s__Croceicoccus ponticola	EKYF	5.23E-06	1.50E-06	3.493712294
GCF_004004515.1	s__Croceicoccus ponticola	ELLK	2.30E-05	1.68E-05	1.374752678
GCF_004004515.1	s__Croceicoccus ponticola	ENHG	1.05E-06	2.78E-06	0.375856448
GCF_004004515.1	s__Croceicoccus ponticola	ENMA	4.19E-06	5.33E-06	0.785716434
GCF_004004515.1	s__Croceicoccus ponticola	EPYD	5.23E-06	4.23E-06	1.238191473
GCF_004004515.1	s__Croceicoccus ponticola	EQET	4.19E-06	5.32E-06	0.787256024
GCF_004004515.1	s__Croceicoccus ponticola	ERLN	1.47E-05	1.06E-05	1.388589482
GCF_004004515.1	s__Croceicoccus ponticola	ESQS	2.09E-06	4.82E-06	0.434549495
GCF_004004515.1	s__Croceicoccus ponticola	ETIR	1.88E-05	1.13E-05	1.673807847
GCF_004004515.1	s__Croceicoccus ponticola	ETRS	1.88E-05	1.14E-05	1.652477041
GCF_004004515.1	s__Croceicoccus ponticola	ETSN	4.19E-06	4.29E-06	0.975652457
GCF_004004515.1	s__Croceicoccus ponticola	ETTH	1.05E-06	3.23E-06	0.324421678
GCF_004004515.1	s__Croceicoccus ponticola	EYQV	2.09E-06	2.80E-06	0.747623429
GCF_004004515.1	s__Croceicoccus ponticola	EYYF	2.09E-06	1.04E-06	2.004522122
GCF_004004515.1	s__Croceicoccus ponticola	FENS	5.23E-06	2.98E-06	1.753797431
GCF_004004515.1	s__Croceicoccus ponticola	FFMS	0	1.87E-06	0
GCF_004004515.1	s__Croceicoccus ponticola	FFTI	6.28E-06	3.58E-06	1.753119667
GCF_004004515.1	s__Croceicoccus ponticola	FFVS	3.14E-06	5.02E-06	0.625125846
GCF_004004515.1	s__Croceicoccus ponticola	FGSP	1.36E-05	8.61E-06	1.580085254
GCF_004004515.1	s__Croceicoccus ponticola	FHNN	0	5.27E-07	0
GCF_004004515.1	s__Croceicoccus ponticola	FHRD	3.14E-06	3.34E-06	0.940970674
GCF_004004515.1	s__Croceicoccus ponticola	FIDA	1.67E-05	1.52E-05	1.102564946
GCF_004004515.1	s__Croceicoccus ponticola	FISV	8.37E-06	7.17E-06	1.167617745
GCF_004004515.1	s__Croceicoccus ponticola	FKTQ	1.05E-06	1.81E-06	0.579193181
GCF_004004515.1	s__Croceicoccus ponticola	FKVA	1.15E-05	1.06E-05	1.089025293
GCF_004004515.1	s__Croceicoccus ponticola	FKVF	2.09E-06	3.04E-06	0.688127128
GCF_004004515.1	s__Croceicoccus ponticola	FNML	0	2.50E-06	0
GCF_004004515.1	s__Croceicoccus ponticola	FNVV	7.33E-06	5.09E-06	1.438358032
GCF_004004515.1	s__Croceicoccus ponticola	FNYF	1.05E-06	7.85E-07	1.33369322
GCF_004004515.1	s__Croceicoccus ponticola	FPHT	1.05E-06	1.97E-06	0.531763989
GCF_004004515.1	s__Croceicoccus ponticola	FPSA	6.28E-06	1.24E-05	0.508471646
GCF_004004515.1	s__Croceicoccus ponticola	FQLN	0	2.76E-06	0
GCF_004004515.1	s__Croceicoccus ponticola	FTGL	1.36E-05	1.59E-05	0.856515231
GCF_004004515.1	s__Croceicoccus ponticola	FTIF	4.19E-06	3.58E-06	1.168746445
GCF_004004515.1	s__Croceicoccus ponticola	FTLA	1.05E-05	2.28E-05	0.45937786
GCF_004004515.1	s__Croceicoccus ponticola	FTSA	1.36E-05	1.26E-05	1.079046341
GCF_004004515.1	s__Croceicoccus ponticola	FVAR	2.51E-05	2.36E-05	1.063243655
GCF_004004515.1	s__Croceicoccus ponticola	FVHF	2.09E-06	1.93E-06	1.082082817
GCF_004004515.1	s__Croceicoccus ponticola	FYGI	4.19E-06	3.69E-06	1.135987083
GCF_004004515.1	s__Croceicoccus ponticola	GAAP	3.98E-05	7.19E-05	0.553018457
GCF_004004515.1	s__Croceicoccus ponticola	GADV	5.86E-05	5.13E-05	1.142135898
GCF_004004515.1	s__Croceicoccus ponticola	GDAA	7.12E-05	8.96E-05	0.794444357
GCF_004004515.1	s__Croceicoccus ponticola	GETN	3.14E-06	7.19E-06	0.436707195
GCF_004004515.1	s__Croceicoccus ponticola	GFNN	3.14E-06	2.29E-06	1.368643213
GCF_004004515.1	s__Croceicoccus ponticola	GFPT	9.42E-06	8.56E-06	1.100046566
GCF_004004515.1	s__Croceicoccus ponticola	GFQH	2.09E-06	1.94E-06	1.08105504
GCF_004004515.1	s__Croceicoccus ponticola	GGKH	4.19E-06	5.00E-06	0.837822625
GCF_004004515.1	s__Croceicoccus ponticola	GGLD	4.29E-05	4.70E-05	0.913736891
GCF_004004515.1	s__Croceicoccus ponticola	GHGF	9.42E-06	5.71E-06	1.651002704
GCF_004004515.1	s__Croceicoccus ponticola	GHTE	5.23E-06	5.44E-06	0.962681042
GCF_004004515.1	s__Croceicoccus ponticola	GIAL	7.96E-05	5.48E-05	1.451278298
GCF_004004515.1	s__Croceicoccus ponticola	GIDI	1.99E-05	1.51E-05	1.315297444
GCF_004004515.1	s__Croceicoccus ponticola	GIEA	3.98E-05	3.37E-05	1.181034934
GCF_004004515.1	s__Croceicoccus ponticola	GIYT	2.09E-06	5.30E-06	0.39497456
GCF_004004515.1	s__Croceicoccus ponticola	GLFL	2.93E-05	2.89E-05	1.015293705
GCF_004004515.1	s__Croceicoccus ponticola	GLHH	6.28E-06	3.43E-06	1.832628935
GCF_004004515.1	s__Croceicoccus ponticola	GLKN	1.15E-05	7.13E-06	1.615402796
GCF_004004515.1	s__Croceicoccus ponticola	GLVG	5.86E-05	5.33E-05	1.099927587
GCF_004004515.1	s__Croceicoccus ponticola	GMSN	4.19E-06	3.35E-06	1.251042776
GCF_004004515.1	s__Croceicoccus ponticola	GNKE	6.28E-06	4.38E-06	1.434106599
GCF_004004515.1	s__Croceicoccus ponticola	GQAH	5.23E-06	6.73E-06	0.777668329
GCF_004004515.1	s__Croceicoccus ponticola	GQSL	2.30E-05	1.31E-05	1.752765584
GCF_004004515.1	s__Croceicoccus ponticola	GSAQ	1.57E-05	1.75E-05	0.898527477
GCF_004004515.1	s__Croceicoccus ponticola	GTFR	1.36E-05	1.19E-05	1.143485162
GCF_004004515.1	s__Croceicoccus ponticola	GTIY	1.15E-05	5.30E-06	2.172360079
GCF_004004515.1	s__Croceicoccus ponticola	GVNG	8.37E-06	1.50E-05	0.557357334
GCF_004004515.1	s__Croceicoccus ponticola	HAFS	4.19E-06	4.88E-06	0.857254251
GCF_004004515.1	s__Croceicoccus ponticola	HAII	5.23E-06	6.88E-06	0.760246317
GCF_004004515.1	s__Croceicoccus ponticola	HDAS	5.23E-06	8.57E-06	0.610748875
GCF_004004515.1	s__Croceicoccus ponticola	HDHA	5.23E-06	3.30E-06	1.585794768
GCF_004004515.1	s__Croceicoccus ponticola	HEET	3.14E-06	3.60E-06	0.871796425
GCF_004004515.1	s__Croceicoccus ponticola	HEIM	1.05E-06	1.66E-06	0.632422146
GCF_004004515.1	s__Croceicoccus ponticola	HFKG	2.09E-06	2.06E-06	1.015064905
GCF_004004515.1	s__Croceicoccus ponticola	HFNF	0	7.16E-07	0
GCF_004004515.1	s__Croceicoccus ponticola	HGFA	1.67E-05	8.18E-06	2.046461507
GCF_004004515.1	s__Croceicoccus ponticola	HGTD	5.23E-06	5.94E-06	0.880877964
GCF_004004515.1	s__Croceicoccus ponticola	HGVT	7.33E-06	6.74E-06	1.086882376
GCF_004004515.1	s__Croceicoccus ponticola	HKNK	1.05E-06	5.49E-07	1.906152642
GCF_004004515.1	s__Croceicoccus ponticola	HMDF	1.05E-06	1.27E-06	0.826182319
GCF_004004515.1	s__Croceicoccus ponticola	HNEM	1.05E-06	8.54E-07	1.225682221
GCF_004004515.1	s__Croceicoccus ponticola	HNET	1.05E-06	1.65E-06	0.633314536
GCF_004004515.1	s__Croceicoccus ponticola	HNSN	1.05E-06	7.63E-07	1.372504227
GCF_004004515.1	s__Croceicoccus ponticola	HNTQ	0	8.47E-07	0
GCF_004004515.1	s__Croceicoccus ponticola	HPHG	6.28E-06	1.85E-06	3.399784279
GCF_004004515.1	s__Croceicoccus ponticola	HPPP	0	2.72E-06	0
GCF_004004515.1	s__Croceicoccus ponticola	HQDD	2.09E-06	2.46E-06	0.850952976
GCF_004004515.1	s__Croceicoccus ponticola	HQES	0	1.86E-06	0
GCF_004004515.1	s__Croceicoccus ponticola	HRTH	2.09E-06	1.52E-06	1.374188086
GCF_004004515.1	s__Croceicoccus ponticola	HTDK	3.14E-06	2.15E-06	1.462263159
GCF_004004515.1	s__Croceicoccus ponticola	HTKN	1.05E-06	9.02E-07	1.160904739
GCF_004004515.1	s__Croceicoccus ponticola	HTYD	1.05E-06	1.50E-06	0.69914621
GCF_004004515.1	s__Croceicoccus ponticola	HVNE	1.05E-06	2.29E-06	0.457483579
GCF_004004515.1	s__Croceicoccus ponticola	HVTI	1.05E-06	3.97E-06	0.263524338
GCF_004004515.1	s__Croceicoccus ponticola	HVYE	1.05E-06	1.90E-06	0.551938559
GCF_004004515.1	s__Croceicoccus ponticola	HYQN	0	3.59E-07	0
GCF_004004515.1	s__Croceicoccus ponticola	HYRA	3.14E-06	4.04E-06	0.778019016
GCF_004004515.1	s__Croceicoccus ponticola	IDEF	1.26E-05	7.02E-06	1.790063906
GCF_004004515.1	s__Croceicoccus ponticola	IDNE	1.05E-06	5.17E-06	0.202498871
GCF_004004515.1	s__Croceicoccus ponticola	IEAG	5.55E-05	3.37E-05	1.647232935
GCF_004004515.1	s__Croceicoccus ponticola	IEQR	1.78E-05	6.44E-06	2.764375913
GCF_004004515.1	s__Croceicoccus ponticola	IFFF	1.05E-06	2.49E-06	0.420179234
GCF_004004515.1	s__Croceicoccus ponticola	IFFT	2.09E-06	3.58E-06	0.584373222
GCF_004004515.1	s__Croceicoccus ponticola	IGTP	1.36E-05	1.22E-05	1.112951942
GCF_004004515.1	s__Croceicoccus ponticola	IHHN	0	5.69E-07	0
GCF_004004515.1	s__Croceicoccus ponticola	IHHV	3.14E-06	1.54E-06	2.041243888
GCF_004004515.1	s__Croceicoccus ponticola	IHTL	3.14E-06	5.21E-06	0.602320792
GCF_004004515.1	s__Croceicoccus ponticola	IILG	1.88E-05	2.25E-05	0.836695658
GCF_004004515.1	s__Croceicoccus ponticola	ILFE	1.57E-05	1.05E-05	1.502460918
GCF_004004515.1	s__Croceicoccus ponticola	ILMH	2.09E-06	2.69E-06	0.777132419
GCF_004004515.1	s__Croceicoccus ponticola	ILVA	2.93E-05	4.50E-05	0.65080165
GCF_004004515.1	s__Croceicoccus ponticola	IMFV	3.14E-06	3.69E-06	0.85216124
GCF_004004515.1	s__Croceicoccus ponticola	IMGF	2.09E-06	4.49E-06	0.46674214
GCF_004004515.1	s__Croceicoccus ponticola	INDM	1.05E-06	2.39E-06	0.437519157
GCF_004004515.1	s__Croceicoccus ponticola	IQIK	1.05E-06	2.56E-06	0.408626674
GCF_004004515.1	s__Croceicoccus ponticola	IQIT	2.09E-06	4.21E-06	0.497732062
GCF_004004515.1	s__Croceicoccus ponticola	IQMY	0	9.29E-07	0
GCF_004004515.1	s__Croceicoccus ponticola	IQQA	2.09E-06	5.85E-06	0.357563187
GCF_004004515.1	s__Croceicoccus ponticola	IRLI	1.36E-05	1.82E-05	0.7481233
GCF_004004515.1	s__Croceicoccus ponticola	IRNS	9.42E-06	5.19E-06	1.813718315
GCF_004004515.1	s__Croceicoccus ponticola	IRQE	1.05E-06	6.44E-06	0.162610348
GCF_004004515.1	s__Croceicoccus ponticola	IRTV	8.37E-06	1.40E-05	0.599922531
GCF_004004515.1	s__Croceicoccus ponticola	ISDE	1.67E-05	1.01E-05	1.650447091
GCF_004004515.1	s__Croceicoccus ponticola	ISFA	1.15E-05	1.25E-05	0.919661915
GCF_004004515.1	s__Croceicoccus ponticola	ISTA	1.99E-05	1.80E-05	1.104624939
GCF_004004515.1	s__Croceicoccus ponticola	ITAA	2.93E-05	4.33E-05	0.677378703
GCF_004004515.1	s__Croceicoccus ponticola	IVQE	5.23E-06	6.55E-06	0.799349798
GCF_004004515.1	s__Croceicoccus ponticola	IVYR	8.37E-06	5.93E-06	1.412927857
GCF_004004515.1	s__Croceicoccus ponticola	IYRE	3.14E-06	4.78E-06	0.657020869
GCF_004004515.1	s__Croceicoccus ponticola	KALY	4.19E-06	8.47E-06	0.494130526
GCF_004004515.1	s__Croceicoccus ponticola	KATK	2.09E-06	6.69E-06	0.3129724
GCF_004004515.1	s__Croceicoccus ponticola	KERQ	2.09E-06	3.95E-06	0.530152108
GCF_004004515.1	s__Croceicoccus ponticola	KGIE	1.78E-05	8.49E-06	2.096564793
GCF_004004515.1	s__Croceicoccus ponticola	KGLN	5.23E-06	7.13E-06	0.734273998
GCF_004004515.1	s__Croceicoccus ponticola	KHFK	1.05E-06	7.45E-07	1.40417863
GCF_004004515.1	s__Croceicoccus ponticola	KHSR	0	2.41E-06	0
GCF_004004515.1	s__Croceicoccus ponticola	KIEP	7.33E-06	4.93E-06	1.485161233
GCF_004004515.1	s__Croceicoccus ponticola	KIMT	1.05E-06	2.33E-06	0.448984435
GCF_004004515.1	s__Croceicoccus ponticola	KISV	7.33E-06	6.28E-06	1.166529046
GCF_004004515.1	s__Croceicoccus ponticola	KIYD	3.14E-06	2.34E-06	1.343495494
GCF_004004515.1	s__Croceicoccus ponticola	KLPA	1.36E-05	1.95E-05	0.696175886
GCF_004004515.1	s__Croceicoccus ponticola	KLRE	3.66E-05	1.25E-05	2.91988254
GCF_004004515.1	s__Croceicoccus ponticola	KMIL	0	4.24E-06	0
GCF_004004515.1	s__Croceicoccus ponticola	KMKV	3.14E-06	1.98E-06	1.586101268
GCF_004004515.1	s__Croceicoccus ponticola	KMRK	5.23E-06	1.95E-06	2.68881533
GCF_004004515.1	s__Croceicoccus ponticola	KNLR	5.23E-06	5.76E-06	0.909060878
GCF_004004515.1	s__Croceicoccus ponticola	KNVQ	2.09E-06	1.84E-06	1.13591231
GCF_004004515.1	s__Croceicoccus ponticola	KQPL	7.33E-06	4.63E-06	1.584192223
GCF_004004515.1	s__Croceicoccus ponticola	KRMH	2.09E-06	1.24E-06	1.691269387
GCF_004004515.1	s__Croceicoccus ponticola	KTAT	8.37E-06	1.10E-05	0.762438715
GCF_004004515.1	s__Croceicoccus ponticola	KTMH	2.09E-06	9.09E-07	2.301841525
GCF_004004515.1	s__Croceicoccus ponticola	KTQA	7.33E-06	6.28E-06	1.166616401
GCF_004004515.1	s__Croceicoccus ponticola	KTSA	7.33E-06	1.10E-05	0.66340937
GCF_004004515.1	s__Croceicoccus ponticola	KVPH	5.23E-06	2.39E-06	2.192965499
GCF_004004515.1	s__Croceicoccus ponticola	KYLH	0	1.36E-06	0
GCF_004004515.1	s__Croceicoccus ponticola	LAAM	6.39E-05	4.09E-05	1.560504134
GCF_004004515.1	s__Croceicoccus ponticola	LARP	4.50E-05	4.37E-05	1.030434417
GCF_004004515.1	s__Croceicoccus ponticola	LAVD	4.50E-05	5.53E-05	0.813275306
GCF_004004515.1	s__Croceicoccus ponticola	LDAD	5.13E-05	4.88E-05	1.051541567
GCF_004004515.1	s__Croceicoccus ponticola	LDDL	4.50E-05	3.67E-05	1.227325827
GCF_004004515.1	s__Croceicoccus ponticola	LDEV	4.40E-05	2.56E-05	1.719576541
GCF_004004515.1	s__Croceicoccus ponticola	LDKV	1.47E-05	1.39E-05	1.050696741
GCF_004004515.1	s__Croceicoccus ponticola	LDNL	1.15E-05	1.54E-05	0.747784405
GCF_004004515.1	s__Croceicoccus ponticola	LDQN	4.19E-06	4.85E-06	0.864006222
GCF_004004515.1	s__Croceicoccus ponticola	LDVF	1.88E-05	1.59E-05	1.183137003
GCF_004004515.1	s__Croceicoccus ponticola	LEFV	6.28E-06	1.46E-05	0.431003162
GCF_004004515.1	s__Croceicoccus ponticola	LHHE	1.05E-06	2.27E-06	0.46100401
GCF_004004515.1	s__Croceicoccus ponticola	LINH	2.09E-06	2.67E-06	0.783873867
GCF_004004515.1	s__Croceicoccus ponticola	LKAH	7.33E-06	7.73E-06	0.947998893
GCF_004004515.1	s__Croceicoccus ponticola	LKEV	9.42E-06	1.28E-05	0.73817364
GCF_004004515.1	s__Croceicoccus ponticola	LKHF	4.19E-06	2.22E-06	1.882622235
GCF_004004515.1	s__Croceicoccus ponticola	LKPI	1.05E-05	8.03E-06	1.303567504
GCF_004004515.1	s__Croceicoccus ponticola	LKVS	1.05E-05	1.15E-05	0.910543437
GCF_004004515.1	s__Croceicoccus ponticola	LLEG	2.83E-05	4.63E-05	0.609827655
GCF_004004515.1	s__Croceicoccus ponticola	LLIK	5.23E-06	1.49E-05	0.351339281
GCF_004004515.1	s__Croceicoccus ponticola	LLTM	6.28E-06	1.27E-05	0.493362936
GCF_004004515.1	s__Croceicoccus ponticola	LLTR	3.35E-05	3.35E-05	0.998950999
GCF_004004515.1	s__Croceicoccus ponticola	LMGP	8.37E-06	1.16E-05	0.724243536
GCF_004004515.1	s__Croceicoccus ponticola	LNFV	9.42E-06	6.69E-06	1.408955713
GCF_004004515.1	s__Croceicoccus ponticola	LNIR	5.23E-06	9.39E-06	0.557661484
GCF_004004515.1	s__Croceicoccus ponticola	LNTI	6.28E-06	6.90E-06	0.910782187
GCF_004004515.1	s__Croceicoccus ponticola	LPES	1.88E-05	1.49E-05	1.263742925
GCF_004004515.1	s__Croceicoccus ponticola	LPIV	1.99E-05	1.83E-05	1.089637621
GCF_004004515.1	s__Croceicoccus ponticola	LPLH	8.37E-06	9.35E-06	0.896021612
GCF_004004515.1	s__Croceicoccus ponticola	LPPS	1.99E-05	1.31E-05	1.52045866
GCF_004004515.1	s__Croceicoccus ponticola	LRRN	1.05E-05	1.29E-05	0.813578082
GCF_004004515.1	s__Croceicoccus ponticola	LSAR	6.28E-05	4.48E-05	1.400402935
GCF_004004515.1	s__Croceicoccus ponticola	LSHM	3.14E-06	2.73E-06	1.150843106
GCF_004004515.1	s__Croceicoccus ponticola	LSSK	5.23E-06	8.35E-06	0.626733958
GCF_004004515.1	s__Croceicoccus ponticola	LTEL	3.45E-05	2.75E-05	1.25589908
GCF_004004515.1	s__Croceicoccus ponticola	LTEM	7.33E-06	7.82E-06	0.936818263
GCF_004004515.1	s__Croceicoccus ponticola	LTHE	6.28E-06	5.86E-06	1.071280108
GCF_004004515.1	s__Croceicoccus ponticola	LTSA	3.35E-05	3.30E-05	1.01651636
GCF_004004515.1	s__Croceicoccus ponticola	LVMK	4.19E-06	5.91E-06	0.708843697
GCF_004004515.1	s__Croceicoccus ponticola	LVNG	1.99E-05	1.62E-05	1.227542986
GCF_004004515.1	s__Croceicoccus ponticola	LVVY	7.33E-06	1.10E-05	0.664125076
GCF_004004515.1	s__Croceicoccus ponticola	MAAN	1.57E-05	1.15E-05	1.361112471
GCF_004004515.1	s__Croceicoccus ponticola	MDEG	7.33E-06	8.85E-06	0.828005578
GCF_004004515.1	s__Croceicoccus ponticola	MENG	5.23E-06	3.72E-06	1.408631927
GCF_004004515.1	s__Croceicoccus ponticola	MEVD	5.23E-06	7.27E-06	0.719877719
GCF_004004515.1	s__Croceicoccus ponticola	MFNT	0	1.37E-06	0
GCF_004004515.1	s__Croceicoccus ponticola	MGFT	6.28E-06	4.52E-06	1.390143056
GCF_004004515.1	s__Croceicoccus ponticola	MGKN	3.14E-06	2.03E-06	1.5492657
GCF_004004515.1	s__Croceicoccus ponticola	MGVR	8.37E-06	1.22E-05	0.684096517
GCF_004004515.1	s__Croceicoccus ponticola	MHKE	0	1.02E-06	0
GCF_004004515.1	s__Croceicoccus ponticola	MIGK	1.15E-05	3.93E-06	2.931072222
GCF_004004515.1	s__Croceicoccus ponticola	MIKT	2.09E-06	2.33E-06	0.89796887
GCF_004004515.1	s__Croceicoccus ponticola	MINQ	1.05E-06	1.12E-06	0.933458186
GCF_004004515.1	s__Croceicoccus ponticola	MKNV	4.19E-06	1.67E-06	2.514306092
GCF_004004515.1	s__Croceicoccus ponticola	MLAF	1.57E-05	1.18E-05	1.333582076
GCF_004004515.1	s__Croceicoccus ponticola	MLDH	6.28E-06	3.31E-06	1.897119978
GCF_004004515.1	s__Croceicoccus ponticola	MLYT	2.09E-06	2.97E-06	0.703765797
GCF_004004515.1	s__Croceicoccus ponticola	MMHF	0	5.37E-07	0
GCF_004004515.1	s__Croceicoccus ponticola	MNPR	3.14E-06	2.63E-06	1.192664739
GCF_004004515.1	s__Croceicoccus ponticola	MNSY	0	8.43E-07	0
GCF_004004515.1	s__Croceicoccus ponticola	MPAA	2.83E-05	2.21E-05	1.281373313
GCF_004004515.1	s__Croceicoccus ponticola	MPRP	8.37E-06	5.03E-06	1.663398358
GCF_004004515.1	s__Croceicoccus ponticola	MQRV	3.14E-06	4.15E-06	0.755894494
GCF_004004515.1	s__Croceicoccus ponticola	MSLQ	3.14E-06	4.03E-06	0.779432108
GCF_004004515.1	s__Croceicoccus ponticola	MTSI	0	3.85E-06	0
GCF_004004515.1	s__Croceicoccus ponticola	MVAT	8.37E-06	1.29E-05	0.649169839
GCF_004004515.1	s__Croceicoccus ponticola	MVIV	8.37E-06	7.34E-06	1.141490469
GCF_004004515.1	s__Croceicoccus ponticola	MYKR	0	1.36E-06	0
GCF_004004515.1	s__Croceicoccus ponticola	NAIN	7.33E-06	4.70E-06	1.559587893
GCF_004004515.1	s__Croceicoccus ponticola	NAKK	8.37E-06	3.43E-06	2.443856051
GCF_004004515.1	s__Croceicoccus ponticola	NDHF	1.05E-06	1.26E-06	0.833349264
GCF_004004515.1	s__Croceicoccus ponticola	NDKQ	1.05E-06	1.62E-06	0.644430439
GCF_004004515.1	s__Croceicoccus ponticola	NDYA	3.14E-06	4.79E-06	0.656185775
GCF_004004515.1	s__Croceicoccus ponticola	NFFG	5.23E-06	3.11E-06	1.680365211
GCF_004004515.1	s__Croceicoccus ponticola	NGDK	8.37E-06	4.79E-06	1.749659331
GCF_004004515.1	s__Croceicoccus ponticola	NHNG	2.09E-06	1.28E-06	1.638240385
GCF_004004515.1	s__Croceicoccus ponticola	NISH	0	1.48E-06	0
GCF_004004515.1	s__Croceicoccus ponticola	NKNT	1.05E-06	1.19E-06	0.877714477
GCF_004004515.1	s__Croceicoccus ponticola	NLKP	3.14E-06	4.14E-06	0.757923891
GCF_004004515.1	s__Croceicoccus ponticola	NMDA	2.09E-06	5.82E-06	0.359475393
GCF_004004515.1	s__Croceicoccus ponticola	NMEQ	1.05E-06	1.26E-06	0.830118434
GCF_004004515.1	s__Croceicoccus ponticola	NMKS	0	1.21E-06	0
GCF_004004515.1	s__Croceicoccus ponticola	NNFV	1.05E-06	1.89E-06	0.555293383
GCF_004004515.1	s__Croceicoccus ponticola	NNIG	6.28E-06	3.28E-06	1.917276473
GCF_004004515.1	s__Croceicoccus ponticola	NNMA	1.05E-06	2.45E-06	0.428086441
GCF_004004515.1	s__Croceicoccus ponticola	NPVE	6.28E-06	5.79E-06	1.085406941
GCF_004004515.1	s__Croceicoccus ponticola	NRQN	1.05E-06	1.52E-06	0.686822672
GCF_004004515.1	s__Croceicoccus ponticola	NSFY	1.05E-06	1.14E-06	0.922253426
GCF_004004515.1	s__Croceicoccus ponticola	NSIH	1.05E-06	1.48E-06	0.708178722
GCF_004004515.1	s__Croceicoccus ponticola	NSIP	6.28E-06	3.74E-06	1.680196045
GCF_004004515.1	s__Croceicoccus ponticola	NSPV	7.33E-06	5.21E-06	1.405801586
GCF_004004515.1	s__Croceicoccus ponticola	NYLG	5.23E-06	4.97E-06	1.053226732
GCF_004004515.1	s__Croceicoccus ponticola	NYLL	9.42E-06	5.36E-06	1.758060247
GCF_004004515.1	s__Croceicoccus ponticola	PAKS	1.15E-05	1.08E-05	1.064375802
GCF_004004515.1	s__Croceicoccus ponticola	PARE	2.41E-05	2.68E-05	0.897060585
GCF_004004515.1	s__Croceicoccus ponticola	PDAE	2.41E-05	2.41E-05	1.000694924
GCF_004004515.1	s__Croceicoccus ponticola	PEMS	7.33E-06	4.24E-06	1.72822697
GCF_004004515.1	s__Croceicoccus ponticola	PFHN	2.09E-06	1.01E-06	2.076148953
GCF_004004515.1	s__Croceicoccus ponticola	PFQN	1.05E-06	1.49E-06	0.70305724
GCF_004004515.1	s__Croceicoccus ponticola	PGEI	2.20E-05	1.36E-05	1.610409474
GCF_004004515.1	s__Croceicoccus ponticola	PGKK	4.19E-06	4.57E-06	0.916592839
GCF_004004515.1	s__Croceicoccus ponticola	PGPA	2.20E-05	2.92E-05	0.754072666
GCF_004004515.1	s__Croceicoccus ponticola	PKII	1.05E-06	4.39E-06	0.238577989
GCF_004004515.1	s__Croceicoccus ponticola	PKQF	1.05E-06	1.77E-06	0.591346712
GCF_004004515.1	s__Croceicoccus ponticola	PKVE	9.42E-06	6.88E-06	1.369415865
GCF_004004515.1	s__Croceicoccus ponticola	PLDH	6.28E-06	6.28E-06	1.000818013
GCF_004004515.1	s__Croceicoccus ponticola	PLDQ	8.37E-06	9.27E-06	0.903766048
GCF_004004515.1	s__Croceicoccus ponticola	PLGE	2.83E-05	2.50E-05	1.131316022
GCF_004004515.1	s__Croceicoccus ponticola	PMMR	3.14E-06	2.66E-06	1.182407621
GCF_004004515.1	s__Croceicoccus ponticola	PMMT	0	1.95E-06	0
GCF_004004515.1	s__Croceicoccus ponticola	PMPF	3.14E-06	2.57E-06	1.220856001
GCF_004004515.1	s__Croceicoccus ponticola	PPKH	2.09E-06	1.69E-06	1.239808138
GCF_004004515.1	s__Croceicoccus ponticola	PRKH	1.05E-06	2.35E-06	0.446111181
GCF_004004515.1	s__Croceicoccus ponticola	PSEQ	6.28E-06	4.69E-06	1.338476167
GCF_004004515.1	s__Croceicoccus ponticola	PSTD	7.33E-06	8.97E-06	0.817100872
GCF_004004515.1	s__Croceicoccus ponticola	PVLF	2.30E-05	1.28E-05	1.801302576
GCF_004004515.1	s__Croceicoccus ponticola	PVRT	1.36E-05	1.38E-05	0.988162824
GCF_004004515.1	s__Croceicoccus ponticola	PVYV	7.33E-06	5.95E-06	1.232045369
GCF_004004515.1	s__Croceicoccus ponticola	PYYI	1.05E-06	1.31E-06	0.800166086
GCF_004004515.1	s__Croceicoccus ponticola	QAGH	7.33E-06	6.73E-06	1.088735661
GCF_004004515.1	s__Croceicoccus ponticola	QDQI	3.14E-06	2.96E-06	1.062381444
GCF_004004515.1	s__Croceicoccus ponticola	QEPI	1.05E-06	4.63E-06	0.225958955
GCF_004004515.1	s__Croceicoccus ponticola	QFMH	1.05E-06	5.94E-07	1.762680872
GCF_004004515.1	s__Croceicoccus ponticola	QFNK	0	9.26E-07	0
GCF_004004515.1	s__Croceicoccus ponticola	QGHS	5.23E-06	2.80E-06	1.868883152
GCF_004004515.1	s__Croceicoccus ponticola	QHKQ	0	5.76E-07	0
GCF_004004515.1	s__Croceicoccus ponticola	QHLS	3.14E-06	3.02E-06	1.039854976
GCF_004004515.1	s__Croceicoccus ponticola	QIMM	3.14E-06	1.13E-06	2.776290863
GCF_004004515.1	s__Croceicoccus ponticola	QIRQ	8.37E-06	3.30E-06	2.539623208
GCF_004004515.1	s__Croceicoccus ponticola	QIRY	2.09E-06	2.45E-06	0.855104175
GCF_004004515.1	s__Croceicoccus ponticola	QKMQ	3.14E-06	7.68E-07	4.089252574
GCF_004004515.1	s__Croceicoccus ponticola	QLMR	1.05E-05	5.45E-06	1.91966655
GCF_004004515.1	s__Croceicoccus ponticola	QLQF	4.19E-06	3.08E-06	1.357936147
GCF_004004515.1	s__Croceicoccus ponticola	QMAE	8.37E-06	5.95E-06	1.407671529
GCF_004004515.1	s__Croceicoccus ponticola	QMEF	1.05E-06	1.71E-06	0.61151166
GCF_004004515.1	s__Croceicoccus ponticola	QMIK	1.05E-06	1.33E-06	0.785138673
GCF_004004515.1	s__Croceicoccus ponticola	QMKH	0	5.20E-07	0
GCF_004004515.1	s__Croceicoccus ponticola	QNFM	0	7.85E-07	0
GCF_004004515.1	s__Croceicoccus ponticola	QNYP	1.05E-06	9.09E-07	1.151439772
GCF_004004515.1	s__Croceicoccus ponticola	QPEP	6.28E-06	4.57E-06	1.374234291
GCF_004004515.1	s__Croceicoccus ponticola	QPHL	4.19E-06	2.94E-06	1.423513694
GCF_004004515.1	s__Croceicoccus ponticola	QPTG	8.37E-06	7.04E-06	1.18904792
GCF_004004515.1	s__Croceicoccus ponticola	QQAN	4.19E-06	3.02E-06	1.385969305
GCF_004004515.1	s__Croceicoccus ponticola	QQMS	0	1.27E-06	0
GCF_004004515.1	s__Croceicoccus ponticola	QQSR	1.05E-06	3.34E-06	0.313407319
GCF_004004515.1	s__Croceicoccus ponticola	QRTK	6.28E-06	3.54E-06	1.775569942
GCF_004004515.1	s__Croceicoccus ponticola	QRVS	1.57E-05	8.09E-06	1.941964846
GCF_004004515.1	s__Croceicoccus ponticola	QTDH	4.19E-06	2.02E-06	2.076434653
GCF_004004515.1	s__Croceicoccus ponticola	QVVL	1.57E-05	1.49E-05	1.056655376
GCF_004004515.1	s__Croceicoccus ponticola	QYPD	4.19E-06	2.17E-06	1.93378825
GCF_004004515.1	s__Croceicoccus ponticola	RAFY	1.15E-05	7.25E-06	1.588850387
GCF_004004515.1	s__Croceicoccus ponticola	RAGP	1.36E-05	4.05E-05	0.335935482
GCF_004004515.1	s__Croceicoccus ponticola	RAPP	7.33E-06	2.35E-05	0.31119081
GCF_004004515.1	s__Croceicoccus ponticola	RDMI	3.14E-06	6.36E-06	0.494021791
GCF_004004515.1	s__Croceicoccus ponticola	RDVF	8.37E-06	1.19E-05	0.702017539
GCF_004004515.1	s__Croceicoccus ponticola	RDYR	9.42E-06	7.16E-06	1.315625674
GCF_004004515.1	s__Croceicoccus ponticola	RGDR	3.77E-05	2.84E-05	1.326081039
GCF_004004515.1	s__Croceicoccus ponticola	RGID	4.19E-05	2.07E-05	2.019895777
GCF_004004515.1	s__Croceicoccus ponticola	RGPP	2.09E-06	1.64E-05	0.127520614
GCF_004004515.1	s__Croceicoccus ponticola	RHEK	1.05E-06	2.67E-06	0.391388738
GCF_004004515.1	s__Croceicoccus ponticola	RHQG	6.28E-06	3.79E-06	1.657036804
GCF_004004515.1	s__Croceicoccus ponticola	RKDV	3.14E-06	1.04E-05	0.30058413
GCF_004004515.1	s__Croceicoccus ponticola	RKII	1.05E-05	6.10E-06	1.716915794
GCF_004004515.1	s__Croceicoccus ponticola	RMDM	2.09E-06	3.31E-06	0.632811706
GCF_004004515.1	s__Croceicoccus ponticola	RMPS	6.28E-06	5.17E-06	1.215087053
GCF_004004515.1	s__Croceicoccus ponticola	RNHA	7.33E-06	4.87E-06	1.504706414
GCF_004004515.1	s__Croceicoccus ponticola	RNIG	7.33E-06	8.70E-06	0.841897676
GCF_004004515.1	s__Croceicoccus ponticola	RNVA	1.67E-05	1.74E-05	0.962225488
GCF_004004515.1	s__Croceicoccus ponticola	RPQS	9.42E-06	5.72E-06	1.646854786
GCF_004004515.1	s__Croceicoccus ponticola	RQIE	1.57E-05	6.44E-06	2.439155217
GCF_004004515.1	s__Croceicoccus ponticola	RSQN	2.09E-06	2.99E-06	0.699735062
GCF_004004515.1	s__Croceicoccus ponticola	RTFG	5.23E-06	1.19E-05	0.439801986
GCF_004004515.1	s__Croceicoccus ponticola	RTIN	6.28E-06	5.17E-06	1.215933914
GCF_004004515.1	s__Croceicoccus ponticola	RTNR	8.37E-06	7.08E-06	1.182625674
GCF_004004515.1	s__Croceicoccus ponticola	RVIA	5.65E-05	3.37E-05	1.675636519
GCF_004004515.1	s__Croceicoccus ponticola	RVLT	2.51E-05	2.55E-05	0.983375941
GCF_004004515.1	s__Croceicoccus ponticola	RYMS	2.09E-06	2.24E-06	0.934312604
GCF_004004515.1	s__Croceicoccus ponticola	RYVK	5.23E-06	3.64E-06	1.439535314
GCF_004004515.1	s__Croceicoccus ponticola	SEVF	5.23E-06	8.06E-06	0.648971902
GCF_004004515.1	s__Croceicoccus ponticola	SFVY	1.05E-06	3.07E-06	0.341268923
GCF_004004515.1	s__Croceicoccus ponticola	SGFQ	2.09E-06	5.03E-06	0.416354729
GCF_004004515.1	s__Croceicoccus ponticola	SGGK	1.47E-05	1.30E-05	1.129368899
GCF_004004515.1	s__Croceicoccus ponticola	SGMP	5.23E-06	6.40E-06	0.817883278
GCF_004004515.1	s__Croceicoccus ponticola	SGRN	1.26E-05	8.82E-06	1.424860514
GCF_004004515.1	s__Croceicoccus ponticola	SHRQ	2.09E-06	2.26E-06	0.925501141
GCF_004004515.1	s__Croceicoccus ponticola	SKGK	9.42E-06	4.69E-06	2.008671139
GCF_004004515.1	s__Croceicoccus ponticola	SLAK	1.57E-05	2.01E-05	0.782378207
GCF_004004515.1	s__Croceicoccus ponticola	SLEN	9.42E-06	7.80E-06	1.208146458
GCF_004004515.1	s__Croceicoccus ponticola	SLKI	7.33E-06	8.24E-06	0.888753711
GCF_004004515.1	s__Croceicoccus ponticola	SNLH	0	2.71E-06	0
GCF_004004515.1	s__Croceicoccus ponticola	SNSE	1.05E-06	4.32E-06	0.242551385
GCF_004004515.1	s__Croceicoccus ponticola	SPPQ	5.23E-06	4.12E-06	1.271347226
GCF_004004515.1	s__Croceicoccus ponticola	SRAR	3.14E-05	3.36E-05	0.934799476
GCF_004004515.1	s__Croceicoccus ponticola	SRLG	3.24E-05	3.13E-05	1.037731819
GCF_004004515.1	s__Croceicoccus ponticola	STET	5.23E-06	8.38E-06	0.62473461
GCF_004004515.1	s__Croceicoccus ponticola	STFM	2.09E-06	2.70E-06	0.77643356
GCF_004004515.1	s__Croceicoccus ponticola	SVAL	4.92E-05	4.56E-05	1.078495423
GCF_004004515.1	s__Croceicoccus ponticola	SYEA	9.42E-06	8.60E-06	1.095907143
GCF_004004515.1	s__Croceicoccus ponticola	SYIL	3.14E-06	5.75E-06	0.546346752
GCF_004004515.1	s__Croceicoccus ponticola	TAAS	2.51E-05	4.38E-05	0.573211089
GCF_004004515.1	s__Croceicoccus ponticola	TDKL	1.15E-05	1.01E-05	1.142841442
GCF_004004515.1	s__Croceicoccus ponticola	TDTH	3.14E-06	3.53E-06	0.890562589
GCF_004004515.1	s__Croceicoccus ponticola	TEAP	1.78E-05	1.97E-05	0.902413311
GCF_004004515.1	s__Croceicoccus ponticola	TENE	4.19E-06	4.76E-06	0.878841381
GCF_004004515.1	s__Croceicoccus ponticola	TETF	8.37E-06	5.79E-06	1.44551038
GCF_004004515.1	s__Croceicoccus ponticola	TEVL	1.78E-05	2.10E-05	0.84918801
GCF_004004515.1	s__Croceicoccus ponticola	TFKG	5.23E-06	5.33E-06	0.982835668
GCF_004004515.1	s__Croceicoccus ponticola	TGEQ	1.05E-05	8.03E-06	1.30399098
GCF_004004515.1	s__Croceicoccus ponticola	THIA	7.33E-06	6.93E-06	1.056680244
GCF_004004515.1	s__Croceicoccus ponticola	THKQ	0	1.01E-06	0
GCF_004004515.1	s__Croceicoccus ponticola	THYD	4.19E-06	1.50E-06	2.796584839
GCF_004004515.1	s__Croceicoccus ponticola	TIAM	1.15E-05	9.25E-06	1.244639991
GCF_004004515.1	s__Croceicoccus ponticola	TIPN	1.05E-06	3.72E-06	0.28160483
GCF_004004515.1	s__Croceicoccus ponticola	TISK	1.05E-06	4.54E-06	0.230696743
GCF_004004515.1	s__Croceicoccus ponticola	TKRG	2.09E-06	1.04E-05	0.200864873
GCF_004004515.1	s__Croceicoccus ponticola	TLGY	1.47E-05	9.70E-06	1.510672471
GCF_004004515.1	s__Croceicoccus ponticola	TLSD	2.51E-05	1.66E-05	1.510122067
GCF_004004515.1	s__Croceicoccus ponticola	TMLE	6.28E-06	7.82E-06	0.802987082
GCF_004004515.1	s__Croceicoccus ponticola	TNIT	3.14E-06	3.80E-06	0.827451616
GCF_004004515.1	s__Croceicoccus ponticola	TPFG	8.37E-06	8.56E-06	0.977819169
GCF_004004515.1	s__Croceicoccus ponticola	TPGL	2.72E-05	2.24E-05	1.216212768
GCF_004004515.1	s__Croceicoccus ponticola	TPVT	1.78E-05	1.01E-05	1.758720042
GCF_004004515.1	s__Croceicoccus ponticola	TQYA	1.05E-06	4.38E-06	0.23905276
GCF_004004515.1	s__Croceicoccus ponticola	TQYY	1.05E-06	7.69E-07	1.360622679
GCF_004004515.1	s__Croceicoccus ponticola	TRDS	1.05E-05	1.25E-05	0.840032822
GCF_004004515.1	s__Croceicoccus ponticola	TRNF	4.19E-06	3.62E-06	1.157322012
GCF_004004515.1	s__Croceicoccus ponticola	TSAK	1.05E-05	1.10E-05	0.947727672
GCF_004004515.1	s__Croceicoccus ponticola	TTDN	4.19E-06	4.66E-06	0.897759194
GCF_004004515.1	s__Croceicoccus ponticola	TTGR	1.57E-05	1.71E-05	0.917495973
GCF_004004515.1	s__Croceicoccus ponticola	TYEG	5.23E-06	5.96E-06	0.878120917
GCF_004004515.1	s__Croceicoccus ponticola	TYMP	2.09E-06	1.60E-06	1.305584479
GCF_004004515.1	s__Croceicoccus ponticola	TYRY	3.14E-06	1.83E-06	1.715067604
GCF_004004515.1	s__Croceicoccus ponticola	TYSQ	5.23E-06	1.82E-06	2.872443549
GCF_004004515.1	s__Croceicoccus ponticola	TYVG	5.23E-06	7.39E-06	0.708151882
GCF_004004515.1	s__Croceicoccus ponticola	VADV	3.45E-05	4.22E-05	0.819213687
GCF_004004515.1	s__Croceicoccus ponticola	VDPQ	1.26E-05	7.06E-06	1.779350116
GCF_004004515.1	s__Croceicoccus ponticola	VEDH	4.19E-06	5.45E-06	0.76832188
GCF_004004515.1	s__Croceicoccus ponticola	VGHK	6.28E-06	4.11E-06	1.529666825
GCF_004004515.1	s__Croceicoccus ponticola	VGLY	1.36E-05	1.34E-05	1.0133085
GCF_004004515.1	s__Croceicoccus ponticola	VHSE	3.14E-06	4.49E-06	0.69912653
GCF_004004515.1	s__Croceicoccus ponticola	VHSG	7.33E-06	6.78E-06	1.08081448
GCF_004004515.1	s__Croceicoccus ponticola	VHSV	6.28E-06	5.57E-06	1.127607276
GCF_004004515.1	s__Croceicoccus ponticola	VIAR	4.82E-05	3.37E-05	1.427394072
GCF_004004515.1	s__Croceicoccus ponticola	VIMP	5.23E-06	5.19E-06	1.008358582
GCF_004004515.1	s__Croceicoccus ponticola	VKRF	9.42E-06	5.95E-06	1.582137728
GCF_004004515.1	s__Croceicoccus ponticola	VLHS	1.15E-05	7.31E-06	1.575016742
GCF_004004515.1	s__Croceicoccus ponticola	VPHG	6.28E-06	6.60E-06	0.951162026
GCF_004004515.1	s__Croceicoccus ponticola	VSKI	3.14E-06	6.28E-06	0.49994102
GCF_004004515.1	s__Croceicoccus ponticola	VSVV	2.62E-05	1.99E-05	1.314467249
GCF_004004515.1	s__Croceicoccus ponticola	VTHQ	2.09E-06	2.29E-06	0.915012522
GCF_004004515.1	s__Croceicoccus ponticola	VTMD	7.33E-06	6.51E-06	1.125130259
GCF_004004515.1	s__Croceicoccus ponticola	VTQD	8.37E-06	7.21E-06	1.161853593
GCF_004004515.1	s__Croceicoccus ponticola	VVMG	9.42E-06	1.25E-05	0.756638765
GCF_004004515.1	s__Croceicoccus ponticola	VYFI	0	3.03E-06	0
GCF_004004515.1	s__Croceicoccus ponticola	VYGA	1.05E-05	1.79E-05	0.586053523
GCF_004004515.1	s__Croceicoccus ponticola	VYVD	7.33E-06	7.41E-06	0.989065933
GCF_004004515.1	s__Croceicoccus ponticola	YAVV	8.37E-06	1.47E-05	0.57066439
GCF_004004515.1	s__Croceicoccus ponticola	YDKG	2.09E-06	3.97E-06	0.527726291
GCF_004004515.1	s__Croceicoccus ponticola	YDYV	0	2.27E-06	0
GCF_004004515.1	s__Croceicoccus ponticola	YEYR	1.05E-06	2.04E-06	0.512087237
GCF_004004515.1	s__Croceicoccus ponticola	YFLI	3.14E-06	3.97E-06	0.790085391
GCF_004004515.1	s__Croceicoccus ponticola	YFSK	3.14E-06	1.35E-06	2.327142799
GCF_004004515.1	s__Croceicoccus ponticola	YFYI	2.09E-06	9.29E-07	2.254060993
GCF_004004515.1	s__Croceicoccus ponticola	YGQR	1.05E-06	4.16E-06	0.251914292
GCF_004004515.1	s__Croceicoccus ponticola	YGYV	1.05E-06	3.14E-06	0.333565575
GCF_004004515.1	s__Croceicoccus ponticola	YHMR	1.05E-06	8.63E-07	1.212960103
GCF_004004515.1	s__Croceicoccus ponticola	YILK	3.14E-06	3.48E-06	0.902112809
GCF_004004515.1	s__Croceicoccus ponticola	YIMY	0	6.90E-07	0
GCF_004004515.1	s__Croceicoccus ponticola	YIQA	1.05E-06	4.35E-06	0.240786722
GCF_004004515.1	s__Croceicoccus ponticola	YKAT	5.23E-06	4.66E-06	1.122302093
GCF_004004515.1	s__Croceicoccus ponticola	YKDE	3.14E-06	2.63E-06	1.194762008
GCF_004004515.1	s__Croceicoccus ponticola	YKPT	3.14E-06	1.89E-06	1.661494462
GCF_004004515.1	s__Croceicoccus ponticola	YLDE	1.57E-05	7.84E-06	2.002314265
GCF_004004515.1	s__Croceicoccus ponticola	YLNL	4.19E-06	5.36E-06	0.78136011
GCF_004004515.1	s__Croceicoccus ponticola	YMQF	1.05E-06	6.51E-07	1.607850239
GCF_004004515.1	s__Croceicoccus ponticola	YMRT	2.09E-06	2.23E-06	0.939558011
GCF_004004515.1	s__Croceicoccus ponticola	YMSV	1.05E-06	2.28E-06	0.459283558
GCF_004004515.1	s__Croceicoccus ponticola	YQVD	1.05E-06	3.06E-06	0.342047353
GCF_004004515.1	s__Croceicoccus ponticola	YRID	8.37E-06	5.22E-06	1.603176074
GCF_004004515.1	s__Croceicoccus ponticola	YRKH	1.05E-06	1.02E-06	1.029080093
GCF_004004515.1	s__Croceicoccus ponticola	YRYE	5.23E-06	2.04E-06	2.560436184
GCF_004004515.1	s__Croceicoccus ponticola	YSAP	2.09E-06	7.54E-06	0.277585021
GCF_004004515.1	s__Croceicoccus ponticola	YSDT	6.28E-06	3.89E-06	1.615604125
GCF_004004515.1	s__Croceicoccus ponticola	YSLR	8.37E-06	7.88E-06	1.062761205
GCF_004004515.1	s__Croceicoccus ponticola	YTFL	6.28E-06	4.00E-06	1.568791597
GCF_004004515.1	s__Croceicoccus ponticola	YYLA	6.28E-06	5.91E-06	1.063155199
GCF_004004515.1	s__Croceicoccus ponticola	YYMH	0	2.69E-07	0
GCA_025054575.1	s__JANXAZ01 sp025054575	AAAS	1.68E-04	1.18E-04	1.421602441
GCA_025054575.1	s__JANXAZ01 sp025054575	AAYF	6.69E-06	1.19E-05	0.56380942
GCA_025054575.1	s__JANXAZ01 sp025054575	ADMN	9.55E-07	1.94E-06	0.492119655
GCA_025054575.1	s__JANXAZ01 sp025054575	ADRI	4.59E-05	2.64E-05	1.736797135
GCA_025054575.1	s__JANXAZ01 sp025054575	AEMN	9.55E-07	2.70E-06	0.354168842
GCA_025054575.1	s__JANXAZ01 sp025054575	AGHI	9.55E-06	9.52E-06	1.003958646
GCA_025054575.1	s__JANXAZ01 sp025054575	AGRN	1.43E-05	1.91E-05	0.749770793
GCA_025054575.1	s__JANXAZ01 sp025054575	AHGT	1.15E-05	1.03E-05	1.111641061
GCA_025054575.1	s__JANXAZ01 sp025054575	AIDH	4.78E-06	5.19E-06	0.920975827
GCA_025054575.1	s__JANXAZ01 sp025054575	AIHE	7.64E-06	7.21E-06	1.060493117
GCA_025054575.1	s__JANXAZ01 sp025054575	AIMV	4.78E-06	7.93E-06	0.602428008
GCA_025054575.1	s__JANXAZ01 sp025054575	AKGP	1.34E-05	1.70E-05	0.785763168
GCA_025054575.1	s__JANXAZ01 sp025054575	AKTM	2.87E-06	2.34E-06	1.224710071
GCA_025054575.1	s__JANXAZ01 sp025054575	ALHV	1.62E-05	2.56E-05	0.6347894
GCA_025054575.1	s__JANXAZ01 sp025054575	AMNV	9.55E-07	3.13E-06	0.305370413
GCA_025054575.1	s__JANXAZ01 sp025054575	AMSK	0	2.13E-06	0
GCA_025054575.1	s__JANXAZ01 sp025054575	APEP	5.92E-05	3.81E-05	1.555284512
GCA_025054575.1	s__JANXAZ01 sp025054575	AQTE	6.69E-06	9.68E-06	0.690549269
GCA_025054575.1	s__JANXAZ01 sp025054575	ARRH	4.11E-05	2.36E-05	1.737207674
GCA_025054575.1	s__JANXAZ01 sp025054575	AYDA	1.15E-05	1.75E-05	0.654588556
GCA_025054575.1	s__JANXAZ01 sp025054575	AYDD	5.73E-06	5.89E-06	0.97393594
GCA_025054575.1	s__JANXAZ01 sp025054575	AYFK	9.55E-07	1.75E-06	0.546124784
GCA_025054575.1	s__JANXAZ01 sp025054575	AYGK	3.82E-06	4.74E-06	0.806384831
GCA_025054575.1	s__JANXAZ01 sp025054575	AYKT	1.91E-06	2.33E-06	0.820762696
GCA_025054575.1	s__JANXAZ01 sp025054575	DAET	1.43E-05	2.04E-05	0.701804367
GCA_025054575.1	s__JANXAZ01 sp025054575	DAKH	9.55E-07	2.74E-06	0.349034618
GCA_025054575.1	s__JANXAZ01 sp025054575	DALM	8.60E-06	1.51E-05	0.570910049
GCA_025054575.1	s__JANXAZ01 sp025054575	DDKT	9.55E-07	2.17E-06	0.440801198
GCA_025054575.1	s__JANXAZ01 sp025054575	DDRY	5.73E-06	3.85E-06	1.488375704
GCA_025054575.1	s__JANXAZ01 sp025054575	DDSA	9.55E-06	1.34E-05	0.715236143
GCA_025054575.1	s__JANXAZ01 sp025054575	DEPF	2.20E-05	6.68E-06	3.286752465
GCA_025054575.1	s__JANXAZ01 sp025054575	DERG	3.63E-05	2.72E-05	1.334705125
GCA_025054575.1	s__JANXAZ01 sp025054575	DETH	1.91E-06	2.62E-06	0.727959726
GCA_025054575.1	s__JANXAZ01 sp025054575	DFIL	9.55E-07	7.86E-06	0.121612545
GCA_025054575.1	s__JANXAZ01 sp025054575	DGSP	1.53E-05	1.07E-05	1.431584915
GCA_025054575.1	s__JANXAZ01 sp025054575	DHVH	9.55E-07	1.29E-06	0.739454879
GCA_025054575.1	s__JANXAZ01 sp025054575	DHYY	9.55E-07	2.73E-07	3.498392387
GCA_025054575.1	s__JANXAZ01 sp025054575	DIFL	3.82E-06	7.86E-06	0.486450181
GCA_025054575.1	s__JANXAZ01 sp025054575	DMVG	5.73E-06	5.88E-06	0.975080868
GCA_025054575.1	s__JANXAZ01 sp025054575	DNPI	4.78E-06	1.94E-06	2.464137233
GCA_025054575.1	s__JANXAZ01 sp025054575	DPPR	1.53E-05	1.79E-05	0.852276825
GCA_025054575.1	s__JANXAZ01 sp025054575	DQKP	4.78E-06	1.48E-06	3.230426332
GCA_025054575.1	s__JANXAZ01 sp025054575	DQLI	3.82E-06	5.50E-06	0.694645243
GCA_025054575.1	s__JANXAZ01 sp025054575	DRPG	4.20E-05	2.54E-05	1.656276611
GCA_025054575.1	s__JANXAZ01 sp025054575	DSAQ	2.87E-06	6.33E-06	0.452420765
GCA_025054575.1	s__JANXAZ01 sp025054575	DSDT	2.87E-06	4.05E-06	0.708444022
GCA_025054575.1	s__JANXAZ01 sp025054575	DSIF	1.91E-06	2.53E-06	0.755777391
GCA_025054575.1	s__JANXAZ01 sp025054575	DSLG	1.05E-05	2.10E-05	0.501294951
GCA_025054575.1	s__JANXAZ01 sp025054575	DSSF	1.91E-06	2.49E-06	0.767230203
GCA_025054575.1	s__JANXAZ01 sp025054575	DVHE	5.73E-06	4.69E-06	1.22135524
GCA_025054575.1	s__JANXAZ01 sp025054575	DVLL	4.30E-05	5.72E-05	0.751356909
GCA_025054575.1	s__JANXAZ01 sp025054575	DVNG	1.91E-06	5.32E-06	0.359439069
GCA_025054575.1	s__JANXAZ01 sp025054575	DVQN	2.87E-06	1.37E-06	2.085694831
GCA_025054575.1	s__JANXAZ01 sp025054575	EDKV	3.82E-06	5.38E-06	0.709668927
GCA_025054575.1	s__JANXAZ01 sp025054575	EDLA	7.64E-05	5.77E-05	1.325237014
GCA_025054575.1	s__JANXAZ01 sp025054575	EFAG	1.34E-05	2.81E-05	0.475110592
GCA_025054575.1	s__JANXAZ01 sp025054575	EFTE	9.55E-07	6.46E-06	0.147946111
GCA_025054575.1	s__JANXAZ01 sp025054575	EGGP	3.34E-05	3.32E-05	1.006318078
GCA_025054575.1	s__JANXAZ01 sp025054575	EHER	1.24E-05	7.88E-06	1.576186838
GCA_025054575.1	s__JANXAZ01 sp025054575	EHQK	9.55E-07	6.06E-07	1.576057093
GCA_025054575.1	s__JANXAZ01 sp025054575	EIPI	3.82E-06	6.83E-06	0.559761098
GCA_025054575.1	s__JANXAZ01 sp025054575	EKMA	1.91E-06	3.61E-06	0.529588832
GCA_025054575.1	s__JANXAZ01 sp025054575	EKYF	0	8.17E-07	0
GCA_025054575.1	s__JANXAZ01 sp025054575	ELLK	1.34E-05	2.16E-05	0.617747249
GCA_025054575.1	s__JANXAZ01 sp025054575	ENHG	9.55E-07	1.75E-06	0.544928158
GCA_025054575.1	s__JANXAZ01 sp025054575	ENMA	0	2.70E-06	0
GCA_025054575.1	s__JANXAZ01 sp025054575	EPYD	3.82E-06	3.56E-06	1.072479143
GCA_025054575.1	s__JANXAZ01 sp025054575	EQET	2.87E-06	4.52E-06	0.633796016
GCA_025054575.1	s__JANXAZ01 sp025054575	ERLN	1.24E-05	1.24E-05	1.002989185
GCA_025054575.1	s__JANXAZ01 sp025054575	ESQS	9.55E-07	2.42E-06	0.394239407
GCA_025054575.1	s__JANXAZ01 sp025054575	ETIR	2.39E-05	1.11E-05	2.149425209
GCA_025054575.1	s__JANXAZ01 sp025054575	ETRS	1.05E-05	1.09E-05	0.960078645
GCA_025054575.1	s__JANXAZ01 sp025054575	ETSN	9.55E-07	1.84E-06	0.517953859
GCA_025054575.1	s__JANXAZ01 sp025054575	ETTH	9.55E-07	2.37E-06	0.403850114
GCA_025054575.1	s__JANXAZ01 sp025054575	EYQV	9.55E-07	2.10E-06	0.454819242
GCA_025054575.1	s__JANXAZ01 sp025054575	EYYF	0	6.72E-07	0
GCA_025054575.1	s__JANXAZ01 sp025054575	FENS	1.91E-06	1.39E-06	1.378558948
GCA_025054575.1	s__JANXAZ01 sp025054575	FFMS	1.91E-06	7.47E-07	2.557566451
GCA_025054575.1	s__JANXAZ01 sp025054575	FFTI	6.69E-06	1.88E-06	3.550134279
GCA_025054575.1	s__JANXAZ01 sp025054575	FFVS	1.91E-06	3.32E-06	0.575866644
GCA_025054575.1	s__JANXAZ01 sp025054575	FGSP	7.64E-06	7.23E-06	1.05690084
GCA_025054575.1	s__JANXAZ01 sp025054575	FHNN	9.55E-07	1.53E-07	6.251385565
GCA_025054575.1	s__JANXAZ01 sp025054575	FHRD	1.91E-06	2.76E-06	0.69129304
GCA_025054575.1	s__JANXAZ01 sp025054575	FIDA	5.73E-06	9.18E-06	0.624188888
GCA_025054575.1	s__JANXAZ01 sp025054575	FISV	9.55E-07	4.07E-06	0.234487742
GCA_025054575.1	s__JANXAZ01 sp025054575	FKTQ	0	6.96E-07	0
GCA_025054575.1	s__JANXAZ01 sp025054575	FKVA	2.87E-06	7.81E-06	0.366971687
GCA_025054575.1	s__JANXAZ01 sp025054575	FKVF	1.91E-06	1.78E-06	1.074930546
GCA_025054575.1	s__JANXAZ01 sp025054575	FNML	1.91E-06	1.12E-06	1.698875006
GCA_025054575.1	s__JANXAZ01 sp025054575	FNVV	4.78E-06	3.16E-06	1.510535937
GCA_025054575.1	s__JANXAZ01 sp025054575	FNYF	0	2.98E-07	0
GCA_025054575.1	s__JANXAZ01 sp025054575	FPHT	9.55E-07	1.66E-06	0.575974085
GCA_025054575.1	s__JANXAZ01 sp025054575	FPSA	8.60E-06	1.17E-05	0.733089819
GCA_025054575.1	s__JANXAZ01 sp025054575	FQLN	9.55E-07	1.47E-06	0.649893219
GCA_025054575.1	s__JANXAZ01 sp025054575	FTGL	1.91E-05	1.56E-05	1.223245088
GCA_025054575.1	s__JANXAZ01 sp025054575	FTIF	0	1.88E-06	0
GCA_025054575.1	s__JANXAZ01 sp025054575	FTLA	2.77E-05	2.53E-05	1.093583391
GCA_025054575.1	s__JANXAZ01 sp025054575	FTSA	9.55E-06	8.15E-06	1.171762055
GCA_025054575.1	s__JANXAZ01 sp025054575	FVAR	3.06E-05	3.46E-05	0.882238209
GCA_025054575.1	s__JANXAZ01 sp025054575	FVHF	2.87E-06	1.55E-06	1.849978215
GCA_025054575.1	s__JANXAZ01 sp025054575	FYGI	0	2.04E-06	0
GCA_025054575.1	s__JANXAZ01 sp025054575	GAAP	8.12E-05	1.15E-04	0.703598588
GCA_025054575.1	s__JANXAZ01 sp025054575	GADV	5.06E-05	4.82E-05	1.050296762
GCA_025054575.1	s__JANXAZ01 sp025054575	GDAA	4.49E-05	8.90E-05	0.504412441
GCA_025054575.1	s__JANXAZ01 sp025054575	GETN	3.82E-06	4.13E-06	0.925084755
GCA_025054575.1	s__JANXAZ01 sp025054575	GFNN	3.82E-06	7.33E-07	5.213307048
GCA_025054575.1	s__JANXAZ01 sp025054575	GFPT	8.60E-06	7.96E-06	1.080743122
GCA_025054575.1	s__JANXAZ01 sp025054575	GFQH	0	1.24E-06	0
GCA_025054575.1	s__JANXAZ01 sp025054575	GGKH	1.91E-06	3.10E-06	0.61711439
GCA_025054575.1	s__JANXAZ01 sp025054575	GGLD	4.78E-05	4.69E-05	1.017421963
GCA_025054575.1	s__JANXAZ01 sp025054575	GHGF	6.69E-06	4.78E-06	1.399636384
GCA_025054575.1	s__JANXAZ01 sp025054575	GHTE	4.78E-06	4.82E-06	0.991938984
GCA_025054575.1	s__JANXAZ01 sp025054575	GIAL	7.55E-05	6.33E-05	1.191801592
GCA_025054575.1	s__JANXAZ01 sp025054575	GIDI	7.64E-06	6.95E-06	1.099290725
GCA_025054575.1	s__JANXAZ01 sp025054575	GIEA	4.39E-05	3.46E-05	1.271313698
GCA_025054575.1	s__JANXAZ01 sp025054575	GIYT	1.91E-06	2.72E-06	0.702517116
GCA_025054575.1	s__JANXAZ01 sp025054575	GLFL	4.59E-05	4.41E-05	1.039449716
GCA_025054575.1	s__JANXAZ01 sp025054575	GLHH	3.82E-06	3.74E-06	1.020644825
GCA_025054575.1	s__JANXAZ01 sp025054575	GLKN	6.69E-06	3.68E-06	1.814781378
GCA_025054575.1	s__JANXAZ01 sp025054575	GLVG	9.08E-05	7.57E-05	1.199529559
GCA_025054575.1	s__JANXAZ01 sp025054575	GMSN	9.55E-07	9.80E-07	0.974333031
GCA_025054575.1	s__JANXAZ01 sp025054575	GNKE	9.55E-07	2.01E-06	0.474946071
GCA_025054575.1	s__JANXAZ01 sp025054575	GQAH	1.91E-06	5.43E-06	0.352080765
GCA_025054575.1	s__JANXAZ01 sp025054575	GQSL	1.15E-05	9.94E-06	1.153064797
GCA_025054575.1	s__JANXAZ01 sp025054575	GSAQ	5.73E-06	1.16E-05	0.493185299
GCA_025054575.1	s__JANXAZ01 sp025054575	GTFR	1.34E-05	1.19E-05	1.119386602
GCA_025054575.1	s__JANXAZ01 sp025054575	GTIY	6.69E-06	2.72E-06	2.458809907
GCA_025054575.1	s__JANXAZ01 sp025054575	GVNG	7.64E-06	9.75E-06	0.783651319
GCA_025054575.1	s__JANXAZ01 sp025054575	HAFS	1.91E-06	3.46E-06	0.552188227
GCA_025054575.1	s__JANXAZ01 sp025054575	HAII	1.91E-06	4.31E-06	0.442979435
GCA_025054575.1	s__JANXAZ01 sp025054575	HDAS	5.73E-06	5.11E-06	1.121918405
GCA_025054575.1	s__JANXAZ01 sp025054575	HDHA	4.78E-06	2.39E-06	2.002319876
GCA_025054575.1	s__JANXAZ01 sp025054575	HEET	1.91E-06	3.65E-06	0.523898305
GCA_025054575.1	s__JANXAZ01 sp025054575	HEIM	1.91E-06	8.79E-07	2.174208008
GCA_025054575.1	s__JANXAZ01 sp025054575	HFKG	1.91E-06	1.14E-06	1.671764895
GCA_025054575.1	s__JANXAZ01 sp025054575	HFNF	9.55E-07	3.15E-07	3.028700035
GCA_025054575.1	s__JANXAZ01 sp025054575	HGFA	9.55E-06	7.75E-06	1.232785753
GCA_025054575.1	s__JANXAZ01 sp025054575	HGTD	6.69E-06	3.47E-06	1.929626941
GCA_025054575.1	s__JANXAZ01 sp025054575	HGVT	1.43E-05	5.58E-06	2.565800102
GCA_025054575.1	s__JANXAZ01 sp025054575	HKNK	0	1.32E-07	0
GCA_025054575.1	s__JANXAZ01 sp025054575	HMDF	0	5.15E-07	0
GCA_025054575.1	s__JANXAZ01 sp025054575	HNEM	0	3.47E-07	0
GCA_025054575.1	s__JANXAZ01 sp025054575	HNET	3.82E-06	8.61E-07	4.437153944
GCA_025054575.1	s__JANXAZ01 sp025054575	HNSN	0	1.85E-07	0
GCA_025054575.1	s__JANXAZ01 sp025054575	HNTQ	0	2.94E-07	0
GCA_025054575.1	s__JANXAZ01 sp025054575	HPHG	4.78E-06	1.91E-06	2.504846615
GCA_025054575.1	s__JANXAZ01 sp025054575	HPPP	4.78E-06	4.57E-06	1.04572905
GCA_025054575.1	s__JANXAZ01 sp025054575	HQDD	9.55E-07	9.94E-07	0.961095816
GCA_025054575.1	s__JANXAZ01 sp025054575	HQES	9.55E-07	1.13E-06	0.844332419
GCA_025054575.1	s__JANXAZ01 sp025054575	HRTH	2.87E-06	1.41E-06	2.037087767
GCA_025054575.1	s__JANXAZ01 sp025054575	HTDK	9.55E-07	8.29E-07	1.152400229
GCA_025054575.1	s__JANXAZ01 sp025054575	HTKN	9.55E-07	2.72E-07	3.512129201
GCA_025054575.1	s__JANXAZ01 sp025054575	HTYD	0	6.82E-07	0
GCA_025054575.1	s__JANXAZ01 sp025054575	HVNE	9.55E-07	1.54E-06	0.620380156
GCA_025054575.1	s__JANXAZ01 sp025054575	HVTI	6.69E-06	2.53E-06	2.641601755
GCA_025054575.1	s__JANXAZ01 sp025054575	HVYE	0	1.69E-06	0
GCA_025054575.1	s__JANXAZ01 sp025054575	HYQN	0	1.18E-07	0
GCA_025054575.1	s__JANXAZ01 sp025054575	HYRA	1.91E-06	4.38E-06	0.435872939
GCA_025054575.1	s__JANXAZ01 sp025054575	IDEF	5.73E-06	4.29E-06	1.336742182
GCA_025054575.1	s__JANXAZ01 sp025054575	IDNE	1.91E-06	2.08E-06	0.919700497
GCA_025054575.1	s__JANXAZ01 sp025054575	IEAG	5.83E-05	3.46E-05	1.685872512
GCA_025054575.1	s__JANXAZ01 sp025054575	IEQR	1.62E-05	5.85E-06	2.777539352
GCA_025054575.1	s__JANXAZ01 sp025054575	IFFF	1.91E-06	1.42E-06	1.349836005
GCA_025054575.1	s__JANXAZ01 sp025054575	IFFT	3.82E-06	1.88E-06	2.028648159
GCA_025054575.1	s__JANXAZ01 sp025054575	IGTP	9.55E-06	9.77E-06	0.977930944
GCA_025054575.1	s__JANXAZ01 sp025054575	IHHN	0	2.19E-07	0
GCA_025054575.1	s__JANXAZ01 sp025054575	IHHV	9.55E-07	1.07E-06	0.889174546
GCA_025054575.1	s__JANXAZ01 sp025054575	IHTL	3.82E-06	4.00E-06	0.955640762
GCA_025054575.1	s__JANXAZ01 sp025054575	IILG	7.64E-06	1.77E-05	0.431851248
GCA_025054575.1	s__JANXAZ01 sp025054575	ILFE	8.60E-06	1.09E-05	0.787699423
GCA_025054575.1	s__JANXAZ01 sp025054575	ILMH	9.55E-07	1.61E-06	0.593407554
GCA_025054575.1	s__JANXAZ01 sp025054575	ILVA	4.68E-05	5.56E-05	0.84157262
GCA_025054575.1	s__JANXAZ01 sp025054575	IMFV	0	1.80E-06	0
GCA_025054575.1	s__JANXAZ01 sp025054575	IMGF	1.91E-06	2.05E-06	0.930005685
GCA_025054575.1	s__JANXAZ01 sp025054575	INDM	0	5.42E-07	0
GCA_025054575.1	s__JANXAZ01 sp025054575	IQIK	9.55E-07	7.89E-07	1.211218292
GCA_025054575.1	s__JANXAZ01 sp025054575	IQIT	9.55E-07	1.62E-06	0.589793055
GCA_025054575.1	s__JANXAZ01 sp025054575	IQMY	9.55E-07	2.83E-07	3.375044747
GCA_025054575.1	s__JANXAZ01 sp025054575	IQQA	4.78E-06	3.05E-06	1.566142613
GCA_025054575.1	s__JANXAZ01 sp025054575	IRLI	1.34E-05	1.88E-05	0.712073511
GCA_025054575.1	s__JANXAZ01 sp025054575	IRNS	2.87E-06	2.38E-06	1.201698108
GCA_025054575.1	s__JANXAZ01 sp025054575	IRQE	3.82E-06	5.85E-06	0.653538671
GCA_025054575.1	s__JANXAZ01 sp025054575	IRTV	2.01E-05	1.29E-05	1.556747686
GCA_025054575.1	s__JANXAZ01 sp025054575	ISDE	3.82E-06	5.19E-06	0.736743659
GCA_025054575.1	s__JANXAZ01 sp025054575	ISFA	4.78E-06	7.52E-06	0.634953504
GCA_025054575.1	s__JANXAZ01 sp025054575	ISTA	1.15E-05	1.00E-05	1.145114447
GCA_025054575.1	s__JANXAZ01 sp025054575	ITAA	2.96E-05	3.64E-05	0.814385858
GCA_025054575.1	s__JANXAZ01 sp025054575	IVQE	3.82E-06	4.84E-06	0.789654903
GCA_025054575.1	s__JANXAZ01 sp025054575	IVYR	5.73E-06	5.16E-06	1.110565453
GCA_025054575.1	s__JANXAZ01 sp025054575	IYRE	5.73E-06	4.45E-06	1.288034675
GCA_025054575.1	s__JANXAZ01 sp025054575	KALY	6.69E-06	6.57E-06	1.017101785
GCA_025054575.1	s__JANXAZ01 sp025054575	KATK	2.87E-06	2.83E-06	1.012599386
GCA_025054575.1	s__JANXAZ01 sp025054575	KERQ	2.87E-06	3.09E-06	0.928801334
GCA_025054575.1	s__JANXAZ01 sp025054575	KGIE	1.05E-05	5.10E-06	2.061318869
GCA_025054575.1	s__JANXAZ01 sp025054575	KGLN	2.87E-06	3.68E-06	0.777763448
GCA_025054575.1	s__JANXAZ01 sp025054575	KHFK	0	2.73E-07	0
GCA_025054575.1	s__JANXAZ01 sp025054575	KHSR	9.55E-07	1.47E-06	0.65111518
GCA_025054575.1	s__JANXAZ01 sp025054575	KIEP	3.82E-06	3.60E-06	1.060701026
GCA_025054575.1	s__JANXAZ01 sp025054575	KIMT	9.55E-07	6.54E-07	1.460761644
GCA_025054575.1	s__JANXAZ01 sp025054575	KISV	2.87E-06	2.64E-06	1.085575151
GCA_025054575.1	s__JANXAZ01 sp025054575	KIYD	0	7.22E-07	0
GCA_025054575.1	s__JANXAZ01 sp025054575	KLPA	1.43E-05	2.36E-05	0.606790691
GCA_025054575.1	s__JANXAZ01 sp025054575	KLRE	1.15E-05	1.66E-05	0.692201625
GCA_025054575.1	s__JANXAZ01 sp025054575	KMIL	0	1.85E-06	0
GCA_025054575.1	s__JANXAZ01 sp025054575	KMKV	3.82E-06	6.17E-07	6.192172083
GCA_025054575.1	s__JANXAZ01 sp025054575	KMRK	9.55E-07	7.46E-07	1.281200148
GCA_025054575.1	s__JANXAZ01 sp025054575	KNLR	0	3.91E-06	0
GCA_025054575.1	s__JANXAZ01 sp025054575	KNVQ	0	6.03E-07	0
GCA_025054575.1	s__JANXAZ01 sp025054575	KQPL	9.55E-07	3.76E-06	0.253811592
GCA_025054575.1	s__JANXAZ01 sp025054575	KRMH	0	6.50E-07	0
GCA_025054575.1	s__JANXAZ01 sp025054575	KTAT	5.73E-06	5.81E-06	0.986154337
GCA_025054575.1	s__JANXAZ01 sp025054575	KTMH	0	3.01E-07	0
GCA_025054575.1	s__JANXAZ01 sp025054575	KTQA	1.91E-06	3.06E-06	0.624672812
GCA_025054575.1	s__JANXAZ01 sp025054575	KTSA	2.87E-06	5.28E-06	0.542474313
GCA_025054575.1	s__JANXAZ01 sp025054575	KVPH	0	1.92E-06	0
GCA_025054575.1	s__JANXAZ01 sp025054575	KYLH	0	8.45E-07	0
GCA_025054575.1	s__JANXAZ01 sp025054575	LAAM	6.69E-05	4.48E-05	1.49221444
GCA_025054575.1	s__JANXAZ01 sp025054575	LARP	1.40E-04	1.05E-04	1.340261572
GCA_025054575.1	s__JANXAZ01 sp025054575	LAVD	6.40E-05	6.69E-05	0.956962628
GCA_025054575.1	s__JANXAZ01 sp025054575	LDAD	4.97E-05	4.15E-05	1.196925925
GCA_025054575.1	s__JANXAZ01 sp025054575	LDDL	5.73E-05	3.55E-05	1.614465525
GCA_025054575.1	s__JANXAZ01 sp025054575	LDEV	3.06E-05	3.12E-05	0.978817609
GCA_025054575.1	s__JANXAZ01 sp025054575	LDKV	1.43E-05	9.86E-06	1.452676908
GCA_025054575.1	s__JANXAZ01 sp025054575	LDNL	1.34E-05	1.16E-05	1.148081474
GCA_025054575.1	s__JANXAZ01 sp025054575	LDQN	2.87E-06	2.17E-06	1.320432287
GCA_025054575.1	s__JANXAZ01 sp025054575	LDVF	2.39E-05	1.52E-05	1.568914543
GCA_025054575.1	s__JANXAZ01 sp025054575	LEFV	1.15E-05	2.12E-05	0.541976139
GCA_025054575.1	s__JANXAZ01 sp025054575	LHHE	1.91E-06	2.84E-06	0.673824326
GCA_025054575.1	s__JANXAZ01 sp025054575	LINH	9.55E-07	1.46E-06	0.656234367
GCA_025054575.1	s__JANXAZ01 sp025054575	LKAH	2.87E-06	6.97E-06	0.411349879
GCA_025054575.1	s__JANXAZ01 sp025054575	LKEV	1.05E-05	1.37E-05	0.766672877
GCA_025054575.1	s__JANXAZ01 sp025054575	LKHF	9.55E-07	1.59E-06	0.602461396
GCA_025054575.1	s__JANXAZ01 sp025054575	LKPI	2.87E-06	6.60E-06	0.434246401
GCA_025054575.1	s__JANXAZ01 sp025054575	LKVS	1.91E-06	8.08E-06	0.23643671
GCA_025054575.1	s__JANXAZ01 sp025054575	LLEG	8.60E-05	9.05E-05	0.949942399
GCA_025054575.1	s__JANXAZ01 sp025054575	LLIK	5.73E-06	1.30E-05	0.442353774
GCA_025054575.1	s__JANXAZ01 sp025054575	LLTM	7.64E-06	1.16E-05	0.658220817
GCA_025054575.1	s__JANXAZ01 sp025054575	LLTR	4.49E-05	6.23E-05	0.720623524
GCA_025054575.1	s__JANXAZ01 sp025054575	LMGP	7.64E-06	1.20E-05	0.634837896
GCA_025054575.1	s__JANXAZ01 sp025054575	LNFV	8.60E-06	4.99E-06	1.721349024
GCA_025054575.1	s__JANXAZ01 sp025054575	LNIR	1.91E-06	7.41E-06	0.257821182
GCA_025054575.1	s__JANXAZ01 sp025054575	LNTI	9.55E-07	3.43E-06	0.278510295
GCA_025054575.1	s__JANXAZ01 sp025054575	LPES	2.20E-05	2.06E-05	1.067452664
GCA_025054575.1	s__JANXAZ01 sp025054575	LPIV	2.77E-05	2.42E-05	1.14315099
GCA_025054575.1	s__JANXAZ01 sp025054575	LPLH	1.53E-05	1.76E-05	0.868112839
GCA_025054575.1	s__JANXAZ01 sp025054575	LPPS	2.39E-05	1.92E-05	1.243481302
GCA_025054575.1	s__JANXAZ01 sp025054575	LRRN	1.72E-05	1.74E-05	0.991005266
GCA_025054575.1	s__JANXAZ01 sp025054575	LSAR	6.40E-05	6.62E-05	0.966798728
GCA_025054575.1	s__JANXAZ01 sp025054575	LSHM	1.91E-06	1.59E-06	1.20479973
GCA_025054575.1	s__JANXAZ01 sp025054575	LSSK	2.87E-06	4.11E-06	0.697681262
GCA_025054575.1	s__JANXAZ01 sp025054575	LTEL	2.48E-05	4.45E-05	0.55864172
GCA_025054575.1	s__JANXAZ01 sp025054575	LTEM	1.91E-06	6.34E-06	0.301459967
GCA_025054575.1	s__JANXAZ01 sp025054575	LTHE	9.55E-06	6.68E-06	1.429877961
GCA_025054575.1	s__JANXAZ01 sp025054575	LTSA	2.10E-05	3.06E-05	0.685861778
GCA_025054575.1	s__JANXAZ01 sp025054575	LVMK	2.87E-06	3.58E-06	0.80068239
GCA_025054575.1	s__JANXAZ01 sp025054575	LVNG	2.10E-05	1.35E-05	1.553243629
GCA_025054575.1	s__JANXAZ01 sp025054575	LVVY	1.43E-05	1.31E-05	1.095964499
GCA_025054575.1	s__JANXAZ01 sp025054575	MAAN	1.05E-05	5.78E-06	1.81916217
GCA_025054575.1	s__JANXAZ01 sp025054575	MDEG	6.69E-06	5.07E-06	1.319382806
GCA_025054575.1	s__JANXAZ01 sp025054575	MENG	9.55E-07	1.66E-06	0.574433723
GCA_025054575.1	s__JANXAZ01 sp025054575	MEVD	2.87E-06	4.45E-06	0.643743242
GCA_025054575.1	s__JANXAZ01 sp025054575	MFNT	9.55E-07	3.98E-07	2.399123852
GCA_025054575.1	s__JANXAZ01 sp025054575	MGFT	5.73E-06	2.23E-06	2.574390167
GCA_025054575.1	s__JANXAZ01 sp025054575	MGKN	0	5.25E-07	0
GCA_025054575.1	s__JANXAZ01 sp025054575	MGVR	9.55E-06	1.14E-05	0.834602314
GCA_025054575.1	s__JANXAZ01 sp025054575	MHKE	9.55E-07	4.64E-07	2.059972258
GCA_025054575.1	s__JANXAZ01 sp025054575	MIGK	9.55E-07	1.33E-06	0.717586239
GCA_025054575.1	s__JANXAZ01 sp025054575	MIKT	0	6.54E-07	0
GCA_025054575.1	s__JANXAZ01 sp025054575	MINQ	1.91E-06	2.57E-07	7.425741922
GCA_025054575.1	s__JANXAZ01 sp025054575	MKNV	9.55E-07	4.61E-07	2.070544434
GCA_025054575.1	s__JANXAZ01 sp025054575	MLAF	7.64E-06	1.02E-05	0.749311314
GCA_025054575.1	s__JANXAZ01 sp025054575	MLDH	2.87E-06	1.94E-06	1.480467857
GCA_025054575.1	s__JANXAZ01 sp025054575	MLYT	1.91E-06	1.65E-06	1.160451071
GCA_025054575.1	s__JANXAZ01 sp025054575	MMHF	0	1.87E-07	0
GCA_025054575.1	s__JANXAZ01 sp025054575	MNPR	9.55E-07	1.65E-06	0.580057427
GCA_025054575.1	s__JANXAZ01 sp025054575	MNSY	0	1.93E-07	0
GCA_025054575.1	s__JANXAZ01 sp025054575	MPAA	2.96E-05	2.28E-05	1.297452234
GCA_025054575.1	s__JANXAZ01 sp025054575	MPRP	1.15E-05	6.51E-06	1.761583327
GCA_025054575.1	s__JANXAZ01 sp025054575	MQRV	1.91E-06	2.96E-06	0.645719357
GCA_025054575.1	s__JANXAZ01 sp025054575	MSLQ	1.91E-06	1.97E-06	0.971686377
GCA_025054575.1	s__JANXAZ01 sp025054575	MTSI	9.55E-07	1.22E-06	0.782565821
GCA_025054575.1	s__JANXAZ01 sp025054575	MVAT	1.34E-05	8.59E-06	1.556433953
GCA_025054575.1	s__JANXAZ01 sp025054575	MVIV	3.82E-06	4.29E-06	0.889904426
GCA_025054575.1	s__JANXAZ01 sp025054575	MYKR	9.55E-07	6.13E-07	1.55771567
GCA_025054575.1	s__JANXAZ01 sp025054575	NAIN	0	1.46E-06	0
GCA_025054575.1	s__JANXAZ01 sp025054575	NAKK	1.91E-06	1.03E-06	1.854260284
GCA_025054575.1	s__JANXAZ01 sp025054575	NDHF	0	4.66E-07	0
GCA_025054575.1	s__JANXAZ01 sp025054575	NDKQ	0	3.74E-07	0
GCA_025054575.1	s__JANXAZ01 sp025054575	NDYA	0	1.93E-06	0
GCA_025054575.1	s__JANXAZ01 sp025054575	NFFG	2.87E-06	1.51E-06	1.894325235
GCA_025054575.1	s__JANXAZ01 sp025054575	NGDK	0	1.45E-06	0
GCA_025054575.1	s__JANXAZ01 sp025054575	NHNG	1.91E-06	4.14E-07	4.615266178
GCA_025054575.1	s__JANXAZ01 sp025054575	NISH	0	4.68E-07	0
GCA_025054575.1	s__JANXAZ01 sp025054575	NKNT	0	2.33E-07	0
GCA_025054575.1	s__JANXAZ01 sp025054575	NLKP	2.87E-06	2.60E-06	1.100596261
GCA_025054575.1	s__JANXAZ01 sp025054575	NMDA	1.91E-06	1.94E-06	0.98423931
GCA_025054575.1	s__JANXAZ01 sp025054575	NMEQ	9.55E-07	4.30E-07	2.222154002
GCA_025054575.1	s__JANXAZ01 sp025054575	NMKS	0	2.35E-07	0
GCA_025054575.1	s__JANXAZ01 sp025054575	NNFV	0	6.44E-07	0
GCA_025054575.1	s__JANXAZ01 sp025054575	NNIG	3.82E-06	9.00E-07	4.245623923
GCA_025054575.1	s__JANXAZ01 sp025054575	NNMA	0	6.37E-07	0
GCA_025054575.1	s__JANXAZ01 sp025054575	NPVE	4.78E-06	5.22E-06	0.915135565
GCA_025054575.1	s__JANXAZ01 sp025054575	NRQN	0	5.45E-07	0
GCA_025054575.1	s__JANXAZ01 sp025054575	NSFY	0	3.60E-07	0
GCA_025054575.1	s__JANXAZ01 sp025054575	NSIH	0	4.68E-07	0
GCA_025054575.1	s__JANXAZ01 sp025054575	NSIP	1.91E-06	1.59E-06	1.203183923
GCA_025054575.1	s__JANXAZ01 sp025054575	NSPV	1.91E-06	3.08E-06	0.620887509
GCA_025054575.1	s__JANXAZ01 sp025054575	NYLG	6.69E-06	3.03E-06	2.206457277
GCA_025054575.1	s__JANXAZ01 sp025054575	NYLL	1.91E-06	4.20E-06	0.454371933
GCA_025054575.1	s__JANXAZ01 sp025054575	PAKS	1.91E-06	7.60E-06	0.251398782
GCA_025054575.1	s__JANXAZ01 sp025054575	PARE	5.16E-05	5.72E-05	0.901953225
GCA_025054575.1	s__JANXAZ01 sp025054575	PDAE	1.72E-05	2.94E-05	0.585426748
GCA_025054575.1	s__JANXAZ01 sp025054575	PEMS	2.87E-06	2.93E-06	0.97674608
GCA_025054575.1	s__JANXAZ01 sp025054575	PFHN	9.55E-07	6.04E-07	1.582075623
GCA_025054575.1	s__JANXAZ01 sp025054575	PFQN	0	7.49E-07	0
GCA_025054575.1	s__JANXAZ01 sp025054575	PGEI	2.29E-05	1.51E-05	1.52235598
GCA_025054575.1	s__JANXAZ01 sp025054575	PGKK	3.82E-06	2.51E-06	1.522233315
GCA_025054575.1	s__JANXAZ01 sp025054575	PGPA	6.02E-05	5.03E-05	1.196896685
GCA_025054575.1	s__JANXAZ01 sp025054575	PKII	2.87E-06	2.16E-06	1.329198844
GCA_025054575.1	s__JANXAZ01 sp025054575	PKQF	2.87E-06	1.00E-06	2.861924794
GCA_025054575.1	s__JANXAZ01 sp025054575	PKVE	7.64E-06	6.98E-06	1.094722104
GCA_025054575.1	s__JANXAZ01 sp025054575	PLDH	3.82E-06	6.92E-06	0.552452028
GCA_025054575.1	s__JANXAZ01 sp025054575	PLDQ	1.05E-05	8.58E-06	1.225288956
GCA_025054575.1	s__JANXAZ01 sp025054575	PLGE	3.15E-05	4.61E-05	0.68385683
GCA_025054575.1	s__JANXAZ01 sp025054575	PMMR	9.55E-07	1.82E-06	0.524523671
GCA_025054575.1	s__JANXAZ01 sp025054575	PMMT	9.55E-07	8.43E-07	1.13322917
GCA_025054575.1	s__JANXAZ01 sp025054575	PMPF	2.87E-06	2.26E-06	1.266193633
GCA_025054575.1	s__JANXAZ01 sp025054575	PPKH	9.55E-07	1.55E-06	0.617869398
GCA_025054575.1	s__JANXAZ01 sp025054575	PRKH	9.55E-07	2.32E-06	0.41140426
GCA_025054575.1	s__JANXAZ01 sp025054575	PSEQ	2.87E-06	3.83E-06	0.747295301
GCA_025054575.1	s__JANXAZ01 sp025054575	PSTD	3.82E-06	5.24E-06	0.728555058
GCA_025054575.1	s__JANXAZ01 sp025054575	PVLF	3.53E-05	1.97E-05	1.790932038
GCA_025054575.1	s__JANXAZ01 sp025054575	PVRT	2.58E-05	2.01E-05	1.283823903
GCA_025054575.1	s__JANXAZ01 sp025054575	PVYV	9.55E-06	6.66E-06	1.434503834
GCA_025054575.1	s__JANXAZ01 sp025054575	PYYI	0	7.70E-07	0
GCA_025054575.1	s__JANXAZ01 sp025054575	QAGH	5.73E-06	5.43E-06	1.056242296
GCA_025054575.1	s__JANXAZ01 sp025054575	QDQI	9.55E-07	1.02E-06	0.932080199
GCA_025054575.1	s__JANXAZ01 sp025054575	QEPI	1.91E-06	3.89E-06	0.490760044
GCA_025054575.1	s__JANXAZ01 sp025054575	QFMH	0	2.44E-07	0
GCA_025054575.1	s__JANXAZ01 sp025054575	QFNK	0	2.53E-07	0
GCA_025054575.1	s__JANXAZ01 sp025054575	QGHS	9.55E-07	1.49E-06	0.639457112
GCA_025054575.1	s__JANXAZ01 sp025054575	QHKQ	0	2.07E-07	0
GCA_025054575.1	s__JANXAZ01 sp025054575	QHLS	9.55E-07	2.07E-06	0.460888042
GCA_025054575.1	s__JANXAZ01 sp025054575	QIMM	0	2.85E-07	0
GCA_025054575.1	s__JANXAZ01 sp025054575	QIRQ	1.91E-06	2.00E-06	0.95735603
GCA_025054575.1	s__JANXAZ01 sp025054575	QIRY	2.87E-06	1.52E-06	1.886816829
GCA_025054575.1	s__JANXAZ01 sp025054575	QKMQ	0	1.96E-07	0
GCA_025054575.1	s__JANXAZ01 sp025054575	QLMR	1.91E-06	4.67E-06	0.408798389
GCA_025054575.1	s__JANXAZ01 sp025054575	QLQF	9.55E-07	2.12E-06	0.449621096
GCA_025054575.1	s__JANXAZ01 sp025054575	QMAE	4.78E-06	3.90E-06	1.225138054
GCA_025054575.1	s__JANXAZ01 sp025054575	QMEF	0	8.87E-07	0
GCA_025054575.1	s__JANXAZ01 sp025054575	QMIK	0	3.44E-07	0
GCA_025054575.1	s__JANXAZ01 sp025054575	QMKH	0	1.58E-07	0
GCA_025054575.1	s__JANXAZ01 sp025054575	QNFM	0	2.10E-07	0
GCA_025054575.1	s__JANXAZ01 sp025054575	QNYP	9.55E-07	3.99E-07	2.394022313
GCA_025054575.1	s__JANXAZ01 sp025054575	QPEP	3.82E-06	6.07E-06	0.629566994
GCA_025054575.1	s__JANXAZ01 sp025054575	QPHL	3.82E-06	3.28E-06	1.16484032
GCA_025054575.1	s__JANXAZ01 sp025054575	QPTG	7.64E-06	5.57E-06	1.371812182
GCA_025054575.1	s__JANXAZ01 sp025054575	QQAN	9.55E-07	1.20E-06	0.793876795
GCA_025054575.1	s__JANXAZ01 sp025054575	QQMS	0	3.66E-07	0
GCA_025054575.1	s__JANXAZ01 sp025054575	QQSR	1.91E-06	1.97E-06	0.971863501
GCA_025054575.1	s__JANXAZ01 sp025054575	QRTK	0	2.00E-06	0
GCA_025054575.1	s__JANXAZ01 sp025054575	QRVS	5.73E-06	6.68E-06	0.858046748
GCA_025054575.1	s__JANXAZ01 sp025054575	QTDH	0	8.96E-07	0
GCA_025054575.1	s__JANXAZ01 sp025054575	QVVL	1.53E-05	1.72E-05	0.889734037
GCA_025054575.1	s__JANXAZ01 sp025054575	QYPD	9.55E-07	1.22E-06	0.785526871
GCA_025054575.1	s__JANXAZ01 sp025054575	RAFY	9.55E-06	7.76E-06	1.23088213
GCA_025054575.1	s__JANXAZ01 sp025054575	RAGP	5.06E-05	7.55E-05	0.67044643
GCA_025054575.1	s__JANXAZ01 sp025054575	RAPP	2.01E-05	5.34E-05	0.375913577
GCA_025054575.1	s__JANXAZ01 sp025054575	RDMI	1.91E-06	3.22E-06	0.593459492
GCA_025054575.1	s__JANXAZ01 sp025054575	RDVF	6.69E-06	1.16E-05	0.574282926
GCA_025054575.1	s__JANXAZ01 sp025054575	RDYR	4.78E-06	7.50E-06	0.636973736
GCA_025054575.1	s__JANXAZ01 sp025054575	RGDR	3.15E-05	3.81E-05	0.827115636
GCA_025054575.1	s__JANXAZ01 sp025054575	RGID	1.82E-05	1.63E-05	1.115041509
GCA_025054575.1	s__JANXAZ01 sp025054575	RGPP	1.82E-05	3.29E-05	0.551635104
GCA_025054575.1	s__JANXAZ01 sp025054575	RHEK	3.82E-06	2.49E-06	1.535501745
GCA_025054575.1	s__JANXAZ01 sp025054575	RHQG	6.69E-06	3.55E-06	1.883182993
GCA_025054575.1	s__JANXAZ01 sp025054575	RKDV	7.64E-06	7.55E-06	1.012829507
GCA_025054575.1	s__JANXAZ01 sp025054575	RKII	2.87E-06	3.24E-06	0.885038275
GCA_025054575.1	s__JANXAZ01 sp025054575	RMDM	0	1.40E-06	0
GCA_025054575.1	s__JANXAZ01 sp025054575	RMPS	9.55E-07	4.11E-06	0.232333043
GCA_025054575.1	s__JANXAZ01 sp025054575	RNHA	1.91E-06	3.98E-06	0.479501784
GCA_025054575.1	s__JANXAZ01 sp025054575	RNIG	5.73E-06	5.34E-06	1.073138639
GCA_025054575.1	s__JANXAZ01 sp025054575	RNVA	1.62E-05	1.68E-05	0.967397206
GCA_025054575.1	s__JANXAZ01 sp025054575	RPQS	5.73E-06	5.37E-06	1.066529337
GCA_025054575.1	s__JANXAZ01 sp025054575	RQIE	2.01E-05	5.85E-06	3.431078023
GCA_025054575.1	s__JANXAZ01 sp025054575	RSQN	0	1.36E-06	0
GCA_025054575.1	s__JANXAZ01 sp025054575	RTFG	1.24E-05	1.19E-05	1.039430416
GCA_025054575.1	s__JANXAZ01 sp025054575	RTIN	9.55E-07	2.62E-06	0.364090911
GCA_025054575.1	s__JANXAZ01 sp025054575	RTNR	4.78E-06	6.14E-06	0.777489797
GCA_025054575.1	s__JANXAZ01 sp025054575	RVIA	3.63E-05	4.25E-05	0.853193815
GCA_025054575.1	s__JANXAZ01 sp025054575	RVLT	2.77E-05	3.94E-05	0.702333211
GCA_025054575.1	s__JANXAZ01 sp025054575	RYMS	0	1.14E-06	0
GCA_025054575.1	s__JANXAZ01 sp025054575	RYVK	1.91E-06	2.72E-06	0.701476589
GCA_025054575.1	s__JANXAZ01 sp025054575	SEVF	3.82E-06	6.81E-06	0.56136384
GCA_025054575.1	s__JANXAZ01 sp025054575	SFVY	9.55E-07	1.77E-06	0.540233648
GCA_025054575.1	s__JANXAZ01 sp025054575	SGFQ	9.55E-07	2.65E-06	0.361158613
GCA_025054575.1	s__JANXAZ01 sp025054575	SGGK	8.60E-06	6.63E-06	1.296655944
GCA_025054575.1	s__JANXAZ01 sp025054575	SGMP	0	3.87E-06	0
GCA_025054575.1	s__JANXAZ01 sp025054575	SGRN	8.60E-06	5.26E-06	1.634100966
GCA_025054575.1	s__JANXAZ01 sp025054575	SHRQ	0	1.59E-06	0
GCA_025054575.1	s__JANXAZ01 sp025054575	SKGK	2.87E-06	1.59E-06	1.806889201
GCA_025054575.1	s__JANXAZ01 sp025054575	SLAK	1.34E-05	1.49E-05	0.896323375
GCA_025054575.1	s__JANXAZ01 sp025054575	SLEN	4.78E-06	5.21E-06	0.916937724
GCA_025054575.1	s__JANXAZ01 sp025054575	SLKI	2.87E-06	4.17E-06	0.687266641
GCA_025054575.1	s__JANXAZ01 sp025054575	SNLH	1.91E-06	1.43E-06	1.33235747
GCA_025054575.1	s__JANXAZ01 sp025054575	SNSE	1.91E-06	1.68E-06	1.13968637
GCA_025054575.1	s__JANXAZ01 sp025054575	SPPQ	9.55E-07	3.58E-06	0.266962006
GCA_025054575.1	s__JANXAZ01 sp025054575	SRAR	3.73E-05	5.06E-05	0.735689332
GCA_025054575.1	s__JANXAZ01 sp025054575	SRLG	2.96E-05	4.08E-05	0.725525261
GCA_025054575.1	s__JANXAZ01 sp025054575	STET	4.78E-06	5.07E-06	0.942837358
GCA_025054575.1	s__JANXAZ01 sp025054575	STFM	9.55E-07	9.94E-07	0.960932005
GCA_025054575.1	s__JANXAZ01 sp025054575	SVAL	3.34E-05	5.48E-05	0.610232533
GCA_025054575.1	s__JANXAZ01 sp025054575	SYEA	6.69E-06	6.70E-06	0.998214698
GCA_025054575.1	s__JANXAZ01 sp025054575	SYIL	1.91E-06	3.43E-06	0.557064154
GCA_025054575.1	s__JANXAZ01 sp025054575	TAAS	3.82E-05	3.58E-05	1.066744264
GCA_025054575.1	s__JANXAZ01 sp025054575	TDKL	2.87E-06	5.52E-06	0.519500101
GCA_025054575.1	s__JANXAZ01 sp025054575	TDTH	1.91E-06	1.70E-06	1.12230414
GCA_025054575.1	s__JANXAZ01 sp025054575	TEAP	1.15E-05	2.65E-05	0.433036152
GCA_025054575.1	s__JANXAZ01 sp025054575	TENE	9.55E-07	3.13E-06	0.305368036
GCA_025054575.1	s__JANXAZ01 sp025054575	TETF	3.82E-06	4.19E-06	0.912361092
GCA_025054575.1	s__JANXAZ01 sp025054575	TEVL	1.53E-05	2.81E-05	0.543018506
GCA_025054575.1	s__JANXAZ01 sp025054575	TFKG	2.87E-06	2.69E-06	1.064262459
GCA_025054575.1	s__JANXAZ01 sp025054575	TGEQ	6.69E-06	5.97E-06	1.120016052
GCA_025054575.1	s__JANXAZ01 sp025054575	THIA	0	4.67E-06	0
GCA_025054575.1	s__JANXAZ01 sp025054575	THKQ	9.55E-07	3.93E-07	2.429825907
GCA_025054575.1	s__JANXAZ01 sp025054575	THYD	9.55E-07	6.82E-07	1.401117458
GCA_025054575.1	s__JANXAZ01 sp025054575	TIAM	7.64E-06	4.43E-06	1.723501814
GCA_025054575.1	s__JANXAZ01 sp025054575	TIPN	2.87E-06	1.75E-06	1.640434876
GCA_025054575.1	s__JANXAZ01 sp025054575	TISK	1.91E-06	1.48E-06	1.29406247
GCA_025054575.1	s__JANXAZ01 sp025054575	TKRG	7.64E-06	7.74E-06	0.987098631
GCA_025054575.1	s__JANXAZ01 sp025054575	TLGY	1.15E-05	8.32E-06	1.377064977
GCA_025054575.1	s__JANXAZ01 sp025054575	TLSD	9.55E-06	1.03E-05	0.927696462
GCA_025054575.1	s__JANXAZ01 sp025054575	TMLE	7.64E-06	6.34E-06	1.205839866
GCA_025054575.1	s__JANXAZ01 sp025054575	TNIT	3.82E-06	1.21E-06	3.146461931
GCA_025054575.1	s__JANXAZ01 sp025054575	TPFG	7.64E-06	7.96E-06	0.960660553
GCA_025054575.1	s__JANXAZ01 sp025054575	TPGL	2.20E-05	2.99E-05	0.734822248
GCA_025054575.1	s__JANXAZ01 sp025054575	TPVT	1.24E-05	9.30E-06	1.335480953
GCA_025054575.1	s__JANXAZ01 sp025054575	TQYA	2.87E-06	2.52E-06	1.139239598
GCA_025054575.1	s__JANXAZ01 sp025054575	TQYY	0	3.05E-07	0
GCA_025054575.1	s__JANXAZ01 sp025054575	TRDS	9.55E-07	7.88E-06	0.121275894
GCA_025054575.1	s__JANXAZ01 sp025054575	TRNF	1.91E-06	2.14E-06	0.894152542
GCA_025054575.1	s__JANXAZ01 sp025054575	TSAK	6.69E-06	5.28E-06	1.265773398
GCA_025054575.1	s__JANXAZ01 sp025054575	TTDN	9.55E-07	1.46E-06	0.654164764
GCA_025054575.1	s__JANXAZ01 sp025054575	TTGR	2.48E-05	1.59E-05	1.562144285
GCA_025054575.1	s__JANXAZ01 sp025054575	TYEG	1.91E-06	4.54E-06	0.420456632
GCA_025054575.1	s__JANXAZ01 sp025054575	TYMP	9.55E-07	8.39E-07	1.139182551
GCA_025054575.1	s__JANXAZ01 sp025054575	TYRY	1.91E-06	1.25E-06	1.525004051
GCA_025054575.1	s__JANXAZ01 sp025054575	TYSQ	9.55E-07	6.93E-07	1.379408618
GCA_025054575.1	s__JANXAZ01 sp025054575	TYVG	5.73E-06	5.27E-06	1.087574627
GCA_025054575.1	s__JANXAZ01 sp025054575	VADV	3.53E-05	4.23E-05	0.834750194
GCA_025054575.1	s__JANXAZ01 sp025054575	VDPQ	6.69E-06	5.43E-06	1.231625022
GCA_025054575.1	s__JANXAZ01 sp025054575	VEDH	2.87E-06	4.69E-06	0.61067762
GCA_025054575.1	s__JANXAZ01 sp025054575	VGHK	1.91E-06	2.72E-06	0.702561458
GCA_025054575.1	s__JANXAZ01 sp025054575	VGLY	8.60E-06	1.49E-05	0.577602533
GCA_025054575.1	s__JANXAZ01 sp025054575	VHSE	2.87E-06	3.84E-06	0.745451069
GCA_025054575.1	s__JANXAZ01 sp025054575	VHSG	1.91E-06	5.08E-06	0.376379395
GCA_025054575.1	s__JANXAZ01 sp025054575	VHSV	2.87E-06	4.46E-06	0.642740619
GCA_025054575.1	s__JANXAZ01 sp025054575	VIAR	3.44E-05	4.25E-05	0.808288877
GCA_025054575.1	s__JANXAZ01 sp025054575	VIMP	1.91E-06	3.45E-06	0.553063793
GCA_025054575.1	s__JANXAZ01 sp025054575	VKRF	1.91E-06	5.11E-06	0.373872463
GCA_025054575.1	s__JANXAZ01 sp025054575	VLHS	4.78E-06	7.04E-06	0.678187634
GCA_025054575.1	s__JANXAZ01 sp025054575	VPHG	4.78E-06	8.03E-06	0.594534159
GCA_025054575.1	s__JANXAZ01 sp025054575	VSKI	2.87E-06	2.64E-06	1.085575151
GCA_025054575.1	s__JANXAZ01 sp025054575	VSVV	1.72E-05	1.88E-05	0.915340487
GCA_025054575.1	s__JANXAZ01 sp025054575	VTHQ	1.91E-06	1.44E-06	1.323414169
GCA_025054575.1	s__JANXAZ01 sp025054575	VTMD	1.91E-06	2.89E-06	0.661644392
GCA_025054575.1	s__JANXAZ01 sp025054575	VTQD	4.78E-06	3.77E-06	1.265538084
GCA_025054575.1	s__JANXAZ01 sp025054575	VVMG	9.55E-06	9.47E-06	1.008429705
GCA_025054575.1	s__JANXAZ01 sp025054575	VYFI	9.55E-07	1.80E-06	0.532169321
GCA_025054575.1	s__JANXAZ01 sp025054575	VYGA	1.34E-05	1.74E-05	0.768601132
GCA_025054575.1	s__JANXAZ01 sp025054575	VYVD	7.64E-06	5.14E-06	1.487899504
GCA_025054575.1	s__JANXAZ01 sp025054575	YAVV	1.05E-05	1.53E-05	0.687518387
GCA_025054575.1	s__JANXAZ01 sp025054575	YDKG	0	1.59E-06	0
GCA_025054575.1	s__JANXAZ01 sp025054575	YDYV	9.55E-07	1.15E-06	0.830355744
GCA_025054575.1	s__JANXAZ01 sp025054575	YEYR	1.91E-06	1.93E-06	0.989162822
GCA_025054575.1	s__JANXAZ01 sp025054575	YFLI	2.87E-06	2.84E-06	1.010733033
GCA_025054575.1	s__JANXAZ01 sp025054575	YFSK	0	4.82E-07	0
GCA_025054575.1	s__JANXAZ01 sp025054575	YFYI	0	4.02E-07	0
GCA_025054575.1	s__JANXAZ01 sp025054575	YGQR	2.87E-06	3.35E-06	0.855247859
GCA_025054575.1	s__JANXAZ01 sp025054575	YGYV	3.82E-06	2.11E-06	1.810346818
GCA_025054575.1	s__JANXAZ01 sp025054575	YHMR	0	5.34E-07	0
GCA_025054575.1	s__JANXAZ01 sp025054575	YILK	2.87E-06	1.84E-06	1.559749854
GCA_025054575.1	s__JANXAZ01 sp025054575	YIMY	0	2.15E-07	0
GCA_025054575.1	s__JANXAZ01 sp025054575	YIQA	3.82E-06	2.32E-06	1.646214029
GCA_025054575.1	s__JANXAZ01 sp025054575	YKAT	1.91E-06	2.33E-06	0.820762696
GCA_025054575.1	s__JANXAZ01 sp025054575	YKDE	2.87E-06	1.21E-06	2.376280127
GCA_025054575.1	s__JANXAZ01 sp025054575	YKPT	1.91E-06	1.01E-06	1.883769195
GCA_025054575.1	s__JANXAZ01 sp025054575	YLDE	8.60E-06	7.00E-06	1.229065101
GCA_025054575.1	s__JANXAZ01 sp025054575	YLNL	3.82E-06	4.20E-06	0.908743866
GCA_025054575.1	s__JANXAZ01 sp025054575	YMQF	0	2.31E-07	0
GCA_025054575.1	s__JANXAZ01 sp025054575	YMRT	9.55E-07	1.26E-06	0.758517181
GCA_025054575.1	s__JANXAZ01 sp025054575	YMSV	0	9.47E-07	0
GCA_025054575.1	s__JANXAZ01 sp025054575	YQVD	9.55E-07	1.51E-06	0.631973968
GCA_025054575.1	s__JANXAZ01 sp025054575	YRID	1.05E-05	3.20E-06	3.281174663
GCA_025054575.1	s__JANXAZ01 sp025054575	YRKH	0	6.46E-07	0
GCA_025054575.1	s__JANXAZ01 sp025054575	YRYE	2.87E-06	1.93E-06	1.483744233
GCA_025054575.1	s__JANXAZ01 sp025054575	YSAP	5.73E-06	6.25E-06	0.916971065
GCA_025054575.1	s__JANXAZ01 sp025054575	YSDT	2.87E-06	1.46E-06	1.962647779
GCA_025054575.1	s__JANXAZ01 sp025054575	YSLR	7.64E-06	8.03E-06	0.951656157
GCA_025054575.1	s__JANXAZ01 sp025054575	YTFL	4.78E-06	3.07E-06	1.554363965
GCA_025054575.1	s__JANXAZ01 sp025054575	YYLA	1.91E-06	5.41E-06	0.353319478
GCA_025054575.1	s__JANXAZ01 sp025054575	YYMH	0	9.91E-08	0
GCF_009827635.1	s__Parapontixanthobacter aurantiacus	AAAS	1.22E-04	9.82E-05	1.239332027
GCF_009827635.1	s__Parapontixanthobacter aurantiacus	AAYF	1.43E-05	1.24E-05	1.159093827
GCF_009827635.1	s__Parapontixanthobacter aurantiacus	ADMN	2.39E-06	5.20E-06	0.458936173
GCF_009827635.1	s__Parapontixanthobacter aurantiacus	ADRI	5.73E-05	2.84E-05	2.014765215
GCF_009827635.1	s__Parapontixanthobacter aurantiacus	AEMN	4.77E-06	5.59E-06	0.854673997
GCF_009827635.1	s__Parapontixanthobacter aurantiacus	AGHI	1.19E-05	1.01E-05	1.182459726
GCF_009827635.1	s__Parapontixanthobacter aurantiacus	AGRN	1.79E-05	2.06E-05	0.868226789
GCF_009827635.1	s__Parapontixanthobacter aurantiacus	AHGT	8.35E-06	9.84E-06	0.849420447
GCF_009827635.1	s__Parapontixanthobacter aurantiacus	AIDH	1.19E-05	7.44E-06	1.604304086
GCF_009827635.1	s__Parapontixanthobacter aurantiacus	AIHE	4.77E-06	7.99E-06	0.597537116
GCF_009827635.1	s__Parapontixanthobacter aurantiacus	AIMV	1.19E-05	1.07E-05	1.116270782
GCF_009827635.1	s__Parapontixanthobacter aurantiacus	AKGP	9.55E-06	1.64E-05	0.582515317
GCF_009827635.1	s__Parapontixanthobacter aurantiacus	AKTM	7.16E-06	4.88E-06	1.466286486
GCF_009827635.1	s__Parapontixanthobacter aurantiacus	ALHV	1.07E-05	1.51E-05	0.709562033
GCF_009827635.1	s__Parapontixanthobacter aurantiacus	AMNV	1.07E-05	5.71E-06	1.879624574
GCF_009827635.1	s__Parapontixanthobacter aurantiacus	AMSK	1.19E-06	5.35E-06	0.223184342
GCF_009827635.1	s__Parapontixanthobacter aurantiacus	APEP	2.51E-05	1.98E-05	1.266839291
GCF_009827635.1	s__Parapontixanthobacter aurantiacus	AQTE	1.79E-05	1.31E-05	1.371070776
GCF_009827635.1	s__Parapontixanthobacter aurantiacus	ARRH	1.07E-05	1.15E-05	0.932215911
GCF_009827635.1	s__Parapontixanthobacter aurantiacus	AYDA	2.63E-05	2.08E-05	1.261698175
GCF_009827635.1	s__Parapontixanthobacter aurantiacus	AYDD	1.43E-05	1.08E-05	1.321104747
GCF_009827635.1	s__Parapontixanthobacter aurantiacus	AYFK	3.58E-06	3.32E-06	1.080059888
GCF_009827635.1	s__Parapontixanthobacter aurantiacus	AYGK	1.31E-05	7.58E-06	1.73306313
GCF_009827635.1	s__Parapontixanthobacter aurantiacus	AYKT	0	4.55E-06	0
GCF_009827635.1	s__Parapontixanthobacter aurantiacus	DAET	3.46E-05	2.61E-05	1.323896367
GCF_009827635.1	s__Parapontixanthobacter aurantiacus	DAKH	3.58E-06	4.58E-06	0.781616669
GCF_009827635.1	s__Parapontixanthobacter aurantiacus	DALM	1.91E-05	1.80E-05	1.059590577
GCF_009827635.1	s__Parapontixanthobacter aurantiacus	DDKT	3.58E-06	6.53E-06	0.548211671
GCF_009827635.1	s__Parapontixanthobacter aurantiacus	DDRY	1.19E-05	6.43E-06	1.856790704
GCF_009827635.1	s__Parapontixanthobacter aurantiacus	DDSA	1.43E-05	2.67E-05	0.537297938
GCF_009827635.1	s__Parapontixanthobacter aurantiacus	DEPF	1.91E-05	7.79E-06	2.450855049
GCF_009827635.1	s__Parapontixanthobacter aurantiacus	DERG	2.75E-05	2.58E-05	1.063829369
GCF_009827635.1	s__Parapontixanthobacter aurantiacus	DETH	3.58E-06	4.06E-06	0.882851535
GCF_009827635.1	s__Parapontixanthobacter aurantiacus	DFIL	4.77E-06	1.20E-05	0.398861616
GCF_009827635.1	s__Parapontixanthobacter aurantiacus	DGSP	2.39E-05	1.48E-05	1.613314944
GCF_009827635.1	s__Parapontixanthobacter aurantiacus	DHVH	3.58E-06	1.52E-06	2.361807681
GCF_009827635.1	s__Parapontixanthobacter aurantiacus	DHYY	1.19E-06	6.10E-07	1.955253732
GCF_009827635.1	s__Parapontixanthobacter aurantiacus	DIFL	5.97E-06	1.20E-05	0.498577019
GCF_009827635.1	s__Parapontixanthobacter aurantiacus	DMVG	7.16E-06	9.03E-06	0.792617277
GCF_009827635.1	s__Parapontixanthobacter aurantiacus	DNPI	1.07E-05	4.57E-06	2.350914043
GCF_009827635.1	s__Parapontixanthobacter aurantiacus	DPPR	3.58E-06	1.09E-05	0.327802472
GCF_009827635.1	s__Parapontixanthobacter aurantiacus	DQKP	1.19E-06	3.14E-06	0.379711307
GCF_009827635.1	s__Parapontixanthobacter aurantiacus	DQLI	1.43E-05	1.01E-05	1.422497684
GCF_009827635.1	s__Parapontixanthobacter aurantiacus	DRPG	2.15E-05	1.89E-05	1.138494118
GCF_009827635.1	s__Parapontixanthobacter aurantiacus	DSAQ	1.19E-05	1.33E-05	0.896492272
GCF_009827635.1	s__Parapontixanthobacter aurantiacus	DSDT	1.43E-05	1.13E-05	1.265484569
GCF_009827635.1	s__Parapontixanthobacter aurantiacus	DSIF	1.19E-05	6.90E-06	1.730779919
GCF_009827635.1	s__Parapontixanthobacter aurantiacus	DSLG	2.51E-05	2.92E-05	0.858837732
GCF_009827635.1	s__Parapontixanthobacter aurantiacus	DSSF	5.97E-06	7.36E-06	0.81104753
GCF_009827635.1	s__Parapontixanthobacter aurantiacus	DVHE	2.39E-06	5.47E-06	0.436600533
GCF_009827635.1	s__Parapontixanthobacter aurantiacus	DVLL	4.18E-05	4.10E-05	1.018326191
GCF_009827635.1	s__Parapontixanthobacter aurantiacus	DVNG	8.35E-06	1.04E-05	0.805722987
GCF_009827635.1	s__Parapontixanthobacter aurantiacus	DVQN	2.39E-06	3.82E-06	0.625360813
GCF_009827635.1	s__Parapontixanthobacter aurantiacus	EDKV	2.39E-06	9.46E-06	0.252442846
GCF_009827635.1	s__Parapontixanthobacter aurantiacus	EDLA	3.34E-05	4.97E-05	0.67255928
GCF_009827635.1	s__Parapontixanthobacter aurantiacus	EFAG	2.03E-05	2.58E-05	0.785218762
GCF_009827635.1	s__Parapontixanthobacter aurantiacus	EFTE	1.19E-06	8.68E-06	0.137436461
GCF_009827635.1	s__Parapontixanthobacter aurantiacus	EGGP	1.07E-05	2.42E-05	0.444667037
GCF_009827635.1	s__Parapontixanthobacter aurantiacus	EHER	7.16E-06	6.08E-06	1.177337952
GCF_009827635.1	s__Parapontixanthobacter aurantiacus	EHQK	2.39E-06	1.28E-06	1.864904493
GCF_009827635.1	s__Parapontixanthobacter aurantiacus	EIPI	7.16E-06	9.18E-06	0.780018044
GCF_009827635.1	s__Parapontixanthobacter aurantiacus	EKMA	1.07E-05	6.44E-06	1.669205588
GCF_009827635.1	s__Parapontixanthobacter aurantiacus	EKYF	4.77E-06	1.85E-06	2.574115282
GCF_009827635.1	s__Parapontixanthobacter aurantiacus	ELLK	2.51E-05	2.07E-05	1.213713218
GCF_009827635.1	s__Parapontixanthobacter aurantiacus	ENHG	1.19E-06	3.02E-06	0.39544567
GCF_009827635.1	s__Parapontixanthobacter aurantiacus	ENMA	4.77E-06	5.59E-06	0.854673997
GCF_009827635.1	s__Parapontixanthobacter aurantiacus	EPYD	2.39E-06	4.76E-06	0.501140814
GCF_009827635.1	s__Parapontixanthobacter aurantiacus	EQET	2.39E-06	7.31E-06	0.326768383
GCF_009827635.1	s__Parapontixanthobacter aurantiacus	ERLN	1.67E-05	1.32E-05	1.268664308
GCF_009827635.1	s__Parapontixanthobacter aurantiacus	ESQS	4.77E-06	6.65E-06	0.71822839
GCF_009827635.1	s__Parapontixanthobacter aurantiacus	ETIR	2.86E-05	1.30E-05	2.209298179
GCF_009827635.1	s__Parapontixanthobacter aurantiacus	ETRS	1.91E-05	1.38E-05	1.380376412
GCF_009827635.1	s__Parapontixanthobacter aurantiacus	ETSN	5.97E-06	5.43E-06	1.098254572
GCF_009827635.1	s__Parapontixanthobacter aurantiacus	ETTH	2.39E-06	3.31E-06	0.722129163
GCF_009827635.1	s__Parapontixanthobacter aurantiacus	EYQV	1.19E-06	3.33E-06	0.358605016
GCF_009827635.1	s__Parapontixanthobacter aurantiacus	EYYF	1.19E-06	1.31E-06	0.913142731
GCF_009827635.1	s__Parapontixanthobacter aurantiacus	FENS	4.77E-06	3.96E-06	1.206088267
GCF_009827635.1	s__Parapontixanthobacter aurantiacus	FFMS	0	1.91E-06	0
GCF_009827635.1	s__Parapontixanthobacter aurantiacus	FFTI	8.35E-06	3.74E-06	2.234335059
GCF_009827635.1	s__Parapontixanthobacter aurantiacus	FFVS	1.19E-06	5.38E-06	0.221907795
GCF_009827635.1	s__Parapontixanthobacter aurantiacus	FGSP	2.39E-06	8.78E-06	0.271721316
GCF_009827635.1	s__Parapontixanthobacter aurantiacus	FHNN	0	5.50E-07	0
GCF_009827635.1	s__Parapontixanthobacter aurantiacus	FHRD	1.19E-06	3.13E-06	0.381169406
GCF_009827635.1	s__Parapontixanthobacter aurantiacus	FIDA	1.67E-05	1.48E-05	1.126502247
GCF_009827635.1	s__Parapontixanthobacter aurantiacus	FISV	3.58E-06	7.58E-06	0.472573554
GCF_009827635.1	s__Parapontixanthobacter aurantiacus	FKTQ	1.19E-06	1.94E-06	0.616231931
GCF_009827635.1	s__Parapontixanthobacter aurantiacus	FKVA	5.97E-06	1.00E-05	0.594656555
GCF_009827635.1	s__Parapontixanthobacter aurantiacus	FKVF	1.19E-06	3.10E-06	0.384524462
GCF_009827635.1	s__Parapontixanthobacter aurantiacus	FNML	2.39E-06	2.49E-06	0.95788874
GCF_009827635.1	s__Parapontixanthobacter aurantiacus	FNVV	1.19E-06	4.99E-06	0.239386089
GCF_009827635.1	s__Parapontixanthobacter aurantiacus	FNYF	0	8.90E-07	0
GCF_009827635.1	s__Parapontixanthobacter aurantiacus	FPHT	2.39E-06	1.76E-06	1.355548674
GCF_009827635.1	s__Parapontixanthobacter aurantiacus	FPSA	7.16E-06	1.24E-05	0.576132113
GCF_009827635.1	s__Parapontixanthobacter aurantiacus	FQLN	3.58E-06	3.20E-06	1.120611764
GCF_009827635.1	s__Parapontixanthobacter aurantiacus	FTGL	2.27E-05	1.58E-05	1.433025224
GCF_009827635.1	s__Parapontixanthobacter aurantiacus	FTIF	1.19E-06	3.74E-06	0.319190723
GCF_009827635.1	s__Parapontixanthobacter aurantiacus	FTLA	1.79E-05	2.24E-05	0.799592315
GCF_009827635.1	s__Parapontixanthobacter aurantiacus	FTSA	7.16E-06	1.29E-05	0.555147257
GCF_009827635.1	s__Parapontixanthobacter aurantiacus	FVAR	2.51E-05	2.22E-05	1.130142512
GCF_009827635.1	s__Parapontixanthobacter aurantiacus	FVHF	4.77E-06	1.79E-06	2.660144065
GCF_009827635.1	s__Parapontixanthobacter aurantiacus	FYGI	5.97E-06	3.81E-06	1.568316096
GCF_009827635.1	s__Parapontixanthobacter aurantiacus	GAAP	3.22E-05	6.11E-05	0.527462867
GCF_009827635.1	s__Parapontixanthobacter aurantiacus	GADV	4.89E-05	4.45E-05	1.099029009
GCF_009827635.1	s__Parapontixanthobacter aurantiacus	GDAA	8.24E-05	7.78E-05	1.058631629
GCF_009827635.1	s__Parapontixanthobacter aurantiacus	GETN	9.55E-06	8.26E-06	1.155867526
GCF_009827635.1	s__Parapontixanthobacter aurantiacus	GFNN	5.97E-06	2.50E-06	2.382292929
GCF_009827635.1	s__Parapontixanthobacter aurantiacus	GFPT	8.35E-06	8.02E-06	1.041347343
GCF_009827635.1	s__Parapontixanthobacter aurantiacus	GFQH	2.39E-06	1.86E-06	1.28049117
GCF_009827635.1	s__Parapontixanthobacter aurantiacus	GGKH	3.58E-06	4.39E-06	0.815110265
GCF_009827635.1	s__Parapontixanthobacter aurantiacus	GGLD	4.18E-05	4.44E-05	0.941553335
GCF_009827635.1	s__Parapontixanthobacter aurantiacus	GHGF	8.35E-06	5.06E-06	1.649801439
GCF_009827635.1	s__Parapontixanthobacter aurantiacus	GHTE	3.58E-06	5.50E-06	0.650709796
GCF_009827635.1	s__Parapontixanthobacter aurantiacus	GIAL	6.21E-05	5.25E-05	1.182054494
GCF_009827635.1	s__Parapontixanthobacter aurantiacus	GIDI	2.27E-05	1.48E-05	1.535522237
GCF_009827635.1	s__Parapontixanthobacter aurantiacus	GIEA	3.94E-05	3.64E-05	1.082010032
GCF_009827635.1	s__Parapontixanthobacter aurantiacus	GIYT	2.39E-06	5.22E-06	0.456990851
GCF_009827635.1	s__Parapontixanthobacter aurantiacus	GLFL	3.46E-05	3.01E-05	1.150839547
GCF_009827635.1	s__Parapontixanthobacter aurantiacus	GLHH	4.77E-06	2.90E-06	1.646310079
GCF_009827635.1	s__Parapontixanthobacter aurantiacus	GLKN	1.07E-05	7.53E-06	1.42667466
GCF_009827635.1	s__Parapontixanthobacter aurantiacus	GLVG	6.45E-05	4.87E-05	1.322138503
GCF_009827635.1	s__Parapontixanthobacter aurantiacus	GMSN	3.58E-06	3.28E-06	1.091392682
GCF_009827635.1	s__Parapontixanthobacter aurantiacus	GNKE	2.39E-06	5.22E-06	0.45729413
GCF_009827635.1	s__Parapontixanthobacter aurantiacus	GQAH	4.77E-06	6.03E-06	0.792097819
GCF_009827635.1	s__Parapontixanthobacter aurantiacus	GQSL	2.63E-05	1.46E-05	1.801470376
GCF_009827635.1	s__Parapontixanthobacter aurantiacus	GSAQ	1.91E-05	1.81E-05	1.057222021
GCF_009827635.1	s__Parapontixanthobacter aurantiacus	GTFR	1.55E-05	1.16E-05	1.334419275
GCF_009827635.1	s__Parapontixanthobacter aurantiacus	GTIY	1.07E-05	5.22E-06	2.056458828
GCF_009827635.1	s__Parapontixanthobacter aurantiacus	GVNG	9.55E-06	1.41E-05	0.67869925
GCF_009827635.1	s__Parapontixanthobacter aurantiacus	HAFS	3.58E-06	4.71E-06	0.75970844
GCF_009827635.1	s__Parapontixanthobacter aurantiacus	HAII	3.58E-06	6.22E-06	0.575424168
GCF_009827635.1	s__Parapontixanthobacter aurantiacus	HDAS	7.16E-06	7.94E-06	0.90213679
GCF_009827635.1	s__Parapontixanthobacter aurantiacus	HDHA	5.97E-06	2.65E-06	2.253013302
GCF_009827635.1	s__Parapontixanthobacter aurantiacus	HEET	3.58E-06	4.36E-06	0.822064478
GCF_009827635.1	s__Parapontixanthobacter aurantiacus	HEIM	1.19E-06	1.62E-06	0.736193334
GCF_009827635.1	s__Parapontixanthobacter aurantiacus	HFKG	1.19E-06	1.92E-06	0.620869023
GCF_009827635.1	s__Parapontixanthobacter aurantiacus	HFNF	0	7.30E-07	0
GCF_009827635.1	s__Parapontixanthobacter aurantiacus	HGFA	2.03E-05	7.17E-06	2.831781095
GCF_009827635.1	s__Parapontixanthobacter aurantiacus	HGTD	8.35E-06	5.12E-06	1.630594315
GCF_009827635.1	s__Parapontixanthobacter aurantiacus	HGVT	5.97E-06	5.63E-06	1.06004475
GCF_009827635.1	s__Parapontixanthobacter aurantiacus	HKNK	0	5.49E-07	0
GCF_009827635.1	s__Parapontixanthobacter aurantiacus	HMDF	1.19E-06	1.07E-06	1.113776561
GCF_009827635.1	s__Parapontixanthobacter aurantiacus	HNEM	0	8.67E-07	0
GCF_009827635.1	s__Parapontixanthobacter aurantiacus	HNET	1.19E-06	1.81E-06	0.658272365
GCF_009827635.1	s__Parapontixanthobacter aurantiacus	HNSN	0	8.26E-07	0
GCF_009827635.1	s__Parapontixanthobacter aurantiacus	HNTQ	0	8.43E-07	0
GCF_009827635.1	s__Parapontixanthobacter aurantiacus	HPHG	7.16E-06	1.47E-06	4.870799304
GCF_009827635.1	s__Parapontixanthobacter aurantiacus	HPPP	0	2.24E-06	0
GCF_009827635.1	s__Parapontixanthobacter aurantiacus	HQDD	1.19E-06	2.31E-06	0.515753722
GCF_009827635.1	s__Parapontixanthobacter aurantiacus	HQES	1.19E-06	2.22E-06	0.538115107
GCF_009827635.1	s__Parapontixanthobacter aurantiacus	HRTH	0	1.28E-06	0
GCF_009827635.1	s__Parapontixanthobacter aurantiacus	HTDK	0	1.94E-06	0
GCF_009827635.1	s__Parapontixanthobacter aurantiacus	HTKN	0	8.70E-07	0
GCF_009827635.1	s__Parapontixanthobacter aurantiacus	HTYD	2.39E-06	1.37E-06	1.741465595
GCF_009827635.1	s__Parapontixanthobacter aurantiacus	HVNE	1.19E-06	2.44E-06	0.488307582
GCF_009827635.1	s__Parapontixanthobacter aurantiacus	HVTI	5.97E-06	3.47E-06	1.719509919
GCF_009827635.1	s__Parapontixanthobacter aurantiacus	HVYE	1.19E-06	1.98E-06	0.601438123
GCF_009827635.1	s__Parapontixanthobacter aurantiacus	HYQN	0	3.76E-07	0
GCF_009827635.1	s__Parapontixanthobacter aurantiacus	HYRA	4.77E-06	3.67E-06	1.299232714
GCF_009827635.1	s__Parapontixanthobacter aurantiacus	IDEF	1.07E-05	8.30E-06	1.294457974
GCF_009827635.1	s__Parapontixanthobacter aurantiacus	IDNE	7.16E-06	6.25E-06	1.146123309
GCF_009827635.1	s__Parapontixanthobacter aurantiacus	IEAG	7.64E-05	3.64E-05	2.098443699
GCF_009827635.1	s__Parapontixanthobacter aurantiacus	IEQR	1.07E-05	7.94E-06	1.352009545
GCF_009827635.1	s__Parapontixanthobacter aurantiacus	IFFF	3.58E-06	2.72E-06	1.314490951
GCF_009827635.1	s__Parapontixanthobacter aurantiacus	IFFT	2.39E-06	3.74E-06	0.638381445
GCF_009827635.1	s__Parapontixanthobacter aurantiacus	IGTP	9.55E-06	1.13E-05	0.844818005
GCF_009827635.1	s__Parapontixanthobacter aurantiacus	IHHN	0	5.16E-07	0
GCF_009827635.1	s__Parapontixanthobacter aurantiacus	IHHV	2.39E-06	1.27E-06	1.882493241
GCF_009827635.1	s__Parapontixanthobacter aurantiacus	IHTL	1.19E-06	4.89E-06	0.24392897
GCF_009827635.1	s__Parapontixanthobacter aurantiacus	IILG	1.31E-05	2.29E-05	0.573892048
GCF_009827635.1	s__Parapontixanthobacter aurantiacus	ILFE	1.67E-05	1.29E-05	1.299895661
GCF_009827635.1	s__Parapontixanthobacter aurantiacus	ILMH	1.19E-06	2.34E-06	0.510397676
GCF_009827635.1	s__Parapontixanthobacter aurantiacus	ILVA	3.70E-05	4.25E-05	0.870166764
GCF_009827635.1	s__Parapontixanthobacter aurantiacus	IMFV	0	3.31E-06	0
GCF_009827635.1	s__Parapontixanthobacter aurantiacus	IMGF	0	4.08E-06	0
GCF_009827635.1	s__Parapontixanthobacter aurantiacus	INDM	0	2.27E-06	0
GCF_009827635.1	s__Parapontixanthobacter aurantiacus	IQIK	5.97E-06	2.80E-06	2.131333888
GCF_009827635.1	s__Parapontixanthobacter aurantiacus	IQIT	1.19E-06	4.43E-06	0.269360513
GCF_009827635.1	s__Parapontixanthobacter aurantiacus	IQMY	1.19E-06	9.19E-07	1.298780528
GCF_009827635.1	s__Parapontixanthobacter aurantiacus	IQQA	8.35E-06	6.23E-06	1.340672677
GCF_009827635.1	s__Parapontixanthobacter aurantiacus	IRLI	1.19E-05	1.92E-05	0.621901475
GCF_009827635.1	s__Parapontixanthobacter aurantiacus	IRNS	1.19E-05	5.91E-06	2.019576133
GCF_009827635.1	s__Parapontixanthobacter aurantiacus	IRQE	1.19E-06	7.94E-06	0.150223283
GCF_009827635.1	s__Parapontixanthobacter aurantiacus	IRTV	1.55E-05	1.33E-05	1.169700163
GCF_009827635.1	s__Parapontixanthobacter aurantiacus	ISDE	1.79E-05	1.25E-05	1.435313467
GCF_009827635.1	s__Parapontixanthobacter aurantiacus	ISFA	1.67E-05	1.32E-05	1.262253752
GCF_009827635.1	s__Parapontixanthobacter aurantiacus	ISTA	2.27E-05	1.82E-05	1.247918289
GCF_009827635.1	s__Parapontixanthobacter aurantiacus	ITAA	3.94E-05	3.91E-05	1.007647583
GCF_009827635.1	s__Parapontixanthobacter aurantiacus	IVQE	4.77E-06	7.67E-06	0.622471996
GCF_009827635.1	s__Parapontixanthobacter aurantiacus	IVYR	1.07E-05	5.91E-06	1.81841049
GCF_009827635.1	s__Parapontixanthobacter aurantiacus	IYRE	7.16E-06	5.77E-06	1.240259504
GCF_009827635.1	s__Parapontixanthobacter aurantiacus	KALY	3.58E-06	8.65E-06	0.413978987
GCF_009827635.1	s__Parapontixanthobacter aurantiacus	KATK	7.16E-06	6.46E-06	1.10897328
GCF_009827635.1	s__Parapontixanthobacter aurantiacus	KERQ	4.77E-06	4.89E-06	0.975850093
GCF_009827635.1	s__Parapontixanthobacter aurantiacus	KGIE	7.16E-06	9.77E-06	0.733259729
GCF_009827635.1	s__Parapontixanthobacter aurantiacus	KGLN	7.16E-06	7.53E-06	0.95111644
GCF_009827635.1	s__Parapontixanthobacter aurantiacus	KHFK	1.19E-06	7.30E-07	1.635559496
GCF_009827635.1	s__Parapontixanthobacter aurantiacus	KHSR	1.19E-06	2.42E-06	0.492372867
GCF_009827635.1	s__Parapontixanthobacter aurantiacus	KIEP	5.97E-06	5.65E-06	1.05562404
GCF_009827635.1	s__Parapontixanthobacter aurantiacus	KIMT	1.19E-06	2.13E-06	0.560881285
GCF_009827635.1	s__Parapontixanthobacter aurantiacus	KISV	7.16E-06	6.57E-06	1.089584406
GCF_009827635.1	s__Parapontixanthobacter aurantiacus	KIYD	1.19E-06	2.43E-06	0.490597575
GCF_009827635.1	s__Parapontixanthobacter aurantiacus	KLPA	1.79E-05	1.87E-05	0.956629934
GCF_009827635.1	s__Parapontixanthobacter aurantiacus	KLRE	4.30E-05	1.52E-05	2.831705001
GCF_009827635.1	s__Parapontixanthobacter aurantiacus	KMIL	0	4.04E-06	0
GCF_009827635.1	s__Parapontixanthobacter aurantiacus	KMKV	1.19E-06	1.77E-06	0.675685597
GCF_009827635.1	s__Parapontixanthobacter aurantiacus	KMRK	2.39E-06	1.83E-06	1.304524017
GCF_009827635.1	s__Parapontixanthobacter aurantiacus	KNLR	7.16E-06	6.32E-06	1.133751183
GCF_009827635.1	s__Parapontixanthobacter aurantiacus	KNVQ	1.19E-06	1.97E-06	0.607109028
GCF_009827635.1	s__Parapontixanthobacter aurantiacus	KQPL	4.77E-06	4.87E-06	0.980502113
GCF_009827635.1	s__Parapontixanthobacter aurantiacus	KRMH	2.39E-06	1.06E-06	2.256177544
GCF_009827635.1	s__Parapontixanthobacter aurantiacus	KTAT	9.55E-06	1.02E-05	0.934355752
GCF_009827635.1	s__Parapontixanthobacter aurantiacus	KTMH	0	7.58E-07	0
GCF_009827635.1	s__Parapontixanthobacter aurantiacus	KTQA	7.16E-06	6.26E-06	1.143582977
GCF_009827635.1	s__Parapontixanthobacter aurantiacus	KTSA	1.43E-05	1.12E-05	1.279969624
GCF_009827635.1	s__Parapontixanthobacter aurantiacus	KVPH	7.16E-06	2.06E-06	3.477648509
GCF_009827635.1	s__Parapontixanthobacter aurantiacus	KYLH	0	1.34E-06	0
GCF_009827635.1	s__Parapontixanthobacter aurantiacus	LAAM	5.73E-05	3.46E-05	1.655907713
GCF_009827635.1	s__Parapontixanthobacter aurantiacus	LARP	2.75E-05	4.14E-05	0.663740401
GCF_009827635.1	s__Parapontixanthobacter aurantiacus	LAVD	2.51E-05	5.08E-05	0.493037484
GCF_009827635.1	s__Parapontixanthobacter aurantiacus	LDAD	4.54E-05	4.63E-05	0.980252433
GCF_009827635.1	s__Parapontixanthobacter aurantiacus	LDDL	5.01E-05	3.73E-05	1.342647009
GCF_009827635.1	s__Parapontixanthobacter aurantiacus	LDEV	3.94E-05	2.84E-05	1.384892306
GCF_009827635.1	s__Parapontixanthobacter aurantiacus	LDKV	1.67E-05	1.36E-05	1.225117984
GCF_009827635.1	s__Parapontixanthobacter aurantiacus	LDNL	2.03E-05	1.67E-05	1.215627963
GCF_009827635.1	s__Parapontixanthobacter aurantiacus	LDQN	4.77E-06	5.38E-06	0.88713428
GCF_009827635.1	s__Parapontixanthobacter aurantiacus	LDVF	7.16E-06	1.57E-05	0.455448903
GCF_009827635.1	s__Parapontixanthobacter aurantiacus	LEFV	2.39E-06	1.69E-05	0.141363279
GCF_009827635.1	s__Parapontixanthobacter aurantiacus	LHHE	3.58E-06	2.30E-06	1.559880892
GCF_009827635.1	s__Parapontixanthobacter aurantiacus	LINH	3.58E-06	2.68E-06	1.334152186
GCF_009827635.1	s__Parapontixanthobacter aurantiacus	LKAH	7.16E-06	7.10E-06	1.009157196
GCF_009827635.1	s__Parapontixanthobacter aurantiacus	LKEV	5.97E-06	1.46E-05	0.407416008
GCF_009827635.1	s__Parapontixanthobacter aurantiacus	LKHF	3.58E-06	2.19E-06	1.631385477
GCF_009827635.1	s__Parapontixanthobacter aurantiacus	LKPI	7.16E-06	8.15E-06	0.878228092
GCF_009827635.1	s__Parapontixanthobacter aurantiacus	LKVS	2.39E-06	1.22E-05	0.196107626
GCF_009827635.1	s__Parapontixanthobacter aurantiacus	LLEG	4.30E-05	5.44E-05	0.789828741
GCF_009827635.1	s__Parapontixanthobacter aurantiacus	LLIK	1.07E-05	1.61E-05	0.667884315
GCF_009827635.1	s__Parapontixanthobacter aurantiacus	LLTM	1.55E-05	1.19E-05	1.30899549
GCF_009827635.1	s__Parapontixanthobacter aurantiacus	LLTR	3.70E-05	3.46E-05	1.068258734
GCF_009827635.1	s__Parapontixanthobacter aurantiacus	LMGP	8.35E-06	1.00E-05	0.835163255
GCF_009827635.1	s__Parapontixanthobacter aurantiacus	LNFV	1.07E-05	7.03E-06	1.528164551
GCF_009827635.1	s__Parapontixanthobacter aurantiacus	LNIR	9.55E-06	1.03E-05	0.930830535
GCF_009827635.1	s__Parapontixanthobacter aurantiacus	LNTI	2.39E-06	7.35E-06	0.324971567
GCF_009827635.1	s__Parapontixanthobacter aurantiacus	LPES	3.34E-05	1.81E-05	1.842047152
GCF_009827635.1	s__Parapontixanthobacter aurantiacus	LPIV	2.15E-05	1.74E-05	1.235005433
GCF_009827635.1	s__Parapontixanthobacter aurantiacus	LPLH	1.31E-05	8.73E-06	1.503574015
GCF_009827635.1	s__Parapontixanthobacter aurantiacus	LPPS	2.63E-05	1.33E-05	1.979153773
GCF_009827635.1	s__Parapontixanthobacter aurantiacus	LRRN	1.67E-05	1.40E-05	1.197049885
GCF_009827635.1	s__Parapontixanthobacter aurantiacus	LSAR	5.85E-05	4.70E-05	1.244367768
GCF_009827635.1	s__Parapontixanthobacter aurantiacus	LSHM	2.39E-06	2.50E-06	0.956694192
GCF_009827635.1	s__Parapontixanthobacter aurantiacus	LSSK	1.31E-05	9.89E-06	1.3279003
GCF_009827635.1	s__Parapontixanthobacter aurantiacus	LTEL	2.86E-05	3.27E-05	0.876517261
GCF_009827635.1	s__Parapontixanthobacter aurantiacus	LTEM	8.35E-06	8.22E-06	1.016660688
GCF_009827635.1	s__Parapontixanthobacter aurantiacus	LTHE	9.55E-06	6.28E-06	1.519817432
GCF_009827635.1	s__Parapontixanthobacter aurantiacus	LTSA	4.06E-05	3.37E-05	1.205775137
GCF_009827635.1	s__Parapontixanthobacter aurantiacus	LVMK	3.58E-06	5.31E-06	0.673961218
GCF_009827635.1	s__Parapontixanthobacter aurantiacus	LVNG	2.86E-05	1.61E-05	1.783339251
GCF_009827635.1	s__Parapontixanthobacter aurantiacus	LVVY	4.77E-06	1.06E-05	0.452050388
GCF_009827635.1	s__Parapontixanthobacter aurantiacus	MAAN	7.16E-06	9.98E-06	0.717216597
GCF_009827635.1	s__Parapontixanthobacter aurantiacus	MDEG	1.79E-05	8.83E-06	2.027287946
GCF_009827635.1	s__Parapontixanthobacter aurantiacus	MENG	4.77E-06	3.95E-06	1.20927026
GCF_009827635.1	s__Parapontixanthobacter aurantiacus	MEVD	7.16E-06	7.15E-06	1.00134117
GCF_009827635.1	s__Parapontixanthobacter aurantiacus	MFNT	1.19E-06	1.31E-06	0.910266431
GCF_009827635.1	s__Parapontixanthobacter aurantiacus	MGFT	1.19E-05	3.98E-06	2.999362748
GCF_009827635.1	s__Parapontixanthobacter aurantiacus	MGKN	0	1.89E-06	0
GCF_009827635.1	s__Parapontixanthobacter aurantiacus	MGVR	9.55E-06	1.03E-05	0.928508758
GCF_009827635.1	s__Parapontixanthobacter aurantiacus	MHKE	1.19E-06	9.98E-07	1.195577545
GCF_009827635.1	s__Parapontixanthobacter aurantiacus	MIGK	8.35E-06	3.54E-06	2.35857771
GCF_009827635.1	s__Parapontixanthobacter aurantiacus	MIKT	0	2.13E-06	0
GCF_009827635.1	s__Parapontixanthobacter aurantiacus	MINQ	4.77E-06	1.13E-06	4.217919381
GCF_009827635.1	s__Parapontixanthobacter aurantiacus	MKNV	4.77E-06	1.53E-06	3.113707638
GCF_009827635.1	s__Parapontixanthobacter aurantiacus	MLAF	8.35E-06	1.07E-05	0.780765649
GCF_009827635.1	s__Parapontixanthobacter aurantiacus	MLDH	8.35E-06	2.80E-06	2.98831637
GCF_009827635.1	s__Parapontixanthobacter aurantiacus	MLYT	0	2.78E-06	0
GCF_009827635.1	s__Parapontixanthobacter aurantiacus	MMHF	0	4.17E-07	0
GCF_009827635.1	s__Parapontixanthobacter aurantiacus	MNPR	4.77E-06	2.42E-06	1.971158664
GCF_009827635.1	s__Parapontixanthobacter aurantiacus	MNSY	0	8.78E-07	0
GCF_009827635.1	s__Parapontixanthobacter aurantiacus	MPAA	1.67E-05	1.75E-05	0.952621253
GCF_009827635.1	s__Parapontixanthobacter aurantiacus	MPRP	1.19E-06	4.25E-06	0.28051413
GCF_009827635.1	s__Parapontixanthobacter aurantiacus	MQRV	1.19E-06	3.79E-06	0.315289111
GCF_009827635.1	s__Parapontixanthobacter aurantiacus	MSLQ	1.19E-06	4.18E-06	0.285212495
GCF_009827635.1	s__Parapontixanthobacter aurantiacus	MTSI	4.77E-06	3.69E-06	1.294730937
GCF_009827635.1	s__Parapontixanthobacter aurantiacus	MVAT	1.07E-05	1.04E-05	1.03098033
GCF_009827635.1	s__Parapontixanthobacter aurantiacus	MVIV	2.39E-06	6.12E-06	0.390057899
GCF_009827635.1	s__Parapontixanthobacter aurantiacus	MYKR	0	1.29E-06	0
GCF_009827635.1	s__Parapontixanthobacter aurantiacus	NAIN	8.35E-06	4.99E-06	1.673308115
GCF_009827635.1	s__Parapontixanthobacter aurantiacus	NAKK	5.97E-06	3.54E-06	1.684847396
GCF_009827635.1	s__Parapontixanthobacter aurantiacus	NDHF	1.19E-06	1.23E-06	0.970450758
GCF_009827635.1	s__Parapontixanthobacter aurantiacus	NDKQ	0	1.79E-06	0
GCF_009827635.1	s__Parapontixanthobacter aurantiacus	NDYA	8.35E-06	4.85E-06	1.723825294
GCF_009827635.1	s__Parapontixanthobacter aurantiacus	NFFG	3.58E-06	3.33E-06	1.076246528
GCF_009827635.1	s__Parapontixanthobacter aurantiacus	NGDK	8.35E-06	4.86E-06	1.718879631
GCF_009827635.1	s__Parapontixanthobacter aurantiacus	NHNG	1.19E-06	1.26E-06	0.949965472
GCF_009827635.1	s__Parapontixanthobacter aurantiacus	NISH	0	1.55E-06	0
GCF_009827635.1	s__Parapontixanthobacter aurantiacus	NKNT	0	1.31E-06	0
GCF_009827635.1	s__Parapontixanthobacter aurantiacus	NLKP	4.77E-06	4.36E-06	1.095405995
GCF_009827635.1	s__Parapontixanthobacter aurantiacus	NMDA	2.39E-06	5.20E-06	0.458936173
GCF_009827635.1	s__Parapontixanthobacter aurantiacus	NMEQ	1.19E-06	1.45E-06	0.821251801
GCF_009827635.1	s__Parapontixanthobacter aurantiacus	NMKS	0	1.25E-06	0
GCF_009827635.1	s__Parapontixanthobacter aurantiacus	NNFV	1.19E-06	2.03E-06	0.588344639
GCF_009827635.1	s__Parapontixanthobacter aurantiacus	NNIG	1.19E-06	3.53E-06	0.338221147
GCF_009827635.1	s__Parapontixanthobacter aurantiacus	NNMA	0	2.33E-06	0
GCF_009827635.1	s__Parapontixanthobacter aurantiacus	NPVE	1.43E-05	6.45E-06	2.221876163
GCF_009827635.1	s__Parapontixanthobacter aurantiacus	NRQN	1.19E-06	1.77E-06	0.675176459
GCF_009827635.1	s__Parapontixanthobacter aurantiacus	NSFY	0	1.34E-06	0
GCF_009827635.1	s__Parapontixanthobacter aurantiacus	NSIH	1.19E-06	1.55E-06	0.771904748
GCF_009827635.1	s__Parapontixanthobacter aurantiacus	NSIP	1.19E-06	4.08E-06	0.29269065
GCF_009827635.1	s__Parapontixanthobacter aurantiacus	NSPV	3.58E-06	5.36E-06	0.668430503
GCF_009827635.1	s__Parapontixanthobacter aurantiacus	NYLG	7.16E-06	5.31E-06	1.349597774
GCF_009827635.1	s__Parapontixanthobacter aurantiacus	NYLL	1.07E-05	6.06E-06	1.773090721
GCF_009827635.1	s__Parapontixanthobacter aurantiacus	PAKS	7.16E-06	1.08E-05	0.664176572
GCF_009827635.1	s__Parapontixanthobacter aurantiacus	PARE	1.67E-05	2.87E-05	0.582749147
GCF_009827635.1	s__Parapontixanthobacter aurantiacus	PDAE	3.10E-05	2.52E-05	1.231808582
GCF_009827635.1	s__Parapontixanthobacter aurantiacus	PEMS	3.58E-06	4.56E-06	0.784860957
GCF_009827635.1	s__Parapontixanthobacter aurantiacus	PFHN	1.19E-06	9.66E-07	1.23567954
GCF_009827635.1	s__Parapontixanthobacter aurantiacus	PFQN	1.19E-06	1.62E-06	0.73676886
GCF_009827635.1	s__Parapontixanthobacter aurantiacus	PGEI	1.43E-05	1.49E-05	0.961732204
GCF_009827635.1	s__Parapontixanthobacter aurantiacus	PGKK	2.39E-06	4.40E-06	0.542795944
GCF_009827635.1	s__Parapontixanthobacter aurantiacus	PGPA	1.43E-05	2.50E-05	0.573013611
GCF_009827635.1	s__Parapontixanthobacter aurantiacus	PKII	2.39E-06	4.40E-06	0.542164667
GCF_009827635.1	s__Parapontixanthobacter aurantiacus	PKQF	1.19E-06	1.87E-06	0.63952582
GCF_009827635.1	s__Parapontixanthobacter aurantiacus	PKVE	2.39E-06	7.43E-06	0.32143667
GCF_009827635.1	s__Parapontixanthobacter aurantiacus	PLDH	9.55E-06	5.64E-06	1.693897397
GCF_009827635.1	s__Parapontixanthobacter aurantiacus	PLDQ	1.07E-05	9.45E-06	1.136226802
GCF_009827635.1	s__Parapontixanthobacter aurantiacus	PLGE	2.86E-05	2.76E-05	1.038577748
GCF_009827635.1	s__Parapontixanthobacter aurantiacus	PMMR	1.19E-06	2.11E-06	0.565569737
GCF_009827635.1	s__Parapontixanthobacter aurantiacus	PMMT	3.58E-06	1.51E-06	2.369420553
GCF_009827635.1	s__Parapontixanthobacter aurantiacus	PMPF	3.58E-06	2.22E-06	1.613231959
GCF_009827635.1	s__Parapontixanthobacter aurantiacus	PPKH	2.39E-06	1.47E-06	1.621774514
GCF_009827635.1	s__Parapontixanthobacter aurantiacus	PRKH	0	2.13E-06	0
GCF_009827635.1	s__Parapontixanthobacter aurantiacus	PSEQ	5.97E-06	5.85E-06	1.02021176
GCF_009827635.1	s__Parapontixanthobacter aurantiacus	PSTD	7.16E-06	8.89E-06	0.805673743
GCF_009827635.1	s__Parapontixanthobacter aurantiacus	PVLF	1.67E-05	1.23E-05	1.353158898
GCF_009827635.1	s__Parapontixanthobacter aurantiacus	PVRT	1.31E-05	1.25E-05	1.054086088
GCF_009827635.1	s__Parapontixanthobacter aurantiacus	PVYV	1.07E-05	5.35E-06	2.006165253
GCF_009827635.1	s__Parapontixanthobacter aurantiacus	PYYI	2.39E-06	1.35E-06	1.772794556
GCF_009827635.1	s__Parapontixanthobacter aurantiacus	QAGH	7.16E-06	6.03E-06	1.188146728
GCF_009827635.1	s__Parapontixanthobacter aurantiacus	QDQI	4.77E-06	3.25E-06	1.470645245
GCF_009827635.1	s__Parapontixanthobacter aurantiacus	QEPI	1.19E-06	5.48E-06	0.217713754
GCF_009827635.1	s__Parapontixanthobacter aurantiacus	QFMH	1.19E-06	5.35E-07	2.230029953
GCF_009827635.1	s__Parapontixanthobacter aurantiacus	QFNK	1.19E-06	1.06E-06	1.123478932
GCF_009827635.1	s__Parapontixanthobacter aurantiacus	QGHS	3.58E-06	2.80E-06	1.277844188
GCF_009827635.1	s__Parapontixanthobacter aurantiacus	QHKQ	1.19E-06	5.95E-07	2.005030651
GCF_009827635.1	s__Parapontixanthobacter aurantiacus	QHLS	7.16E-06	3.20E-06	2.23842858
GCF_009827635.1	s__Parapontixanthobacter aurantiacus	QIMM	0	9.86E-07	0
GCF_009827635.1	s__Parapontixanthobacter aurantiacus	QIRQ	4.77E-06	3.69E-06	1.2920867
GCF_009827635.1	s__Parapontixanthobacter aurantiacus	QIRY	1.19E-06	2.69E-06	0.444483588
GCF_009827635.1	s__Parapontixanthobacter aurantiacus	QKMQ	2.39E-06	7.79E-07	3.065685277
GCF_009827635.1	s__Parapontixanthobacter aurantiacus	QLMR	9.55E-06	5.34E-06	1.789071347
GCF_009827635.1	s__Parapontixanthobacter aurantiacus	QLQF	2.39E-06	3.57E-06	0.668709263
GCF_009827635.1	s__Parapontixanthobacter aurantiacus	QMAE	8.35E-06	6.24E-06	1.33878846
GCF_009827635.1	s__Parapontixanthobacter aurantiacus	QMEF	1.19E-06	1.93E-06	0.618360424
GCF_009827635.1	s__Parapontixanthobacter aurantiacus	QMIK	0	1.30E-06	0
GCF_009827635.1	s__Parapontixanthobacter aurantiacus	QMKH	0	4.64E-07	0
GCF_009827635.1	s__Parapontixanthobacter aurantiacus	QNFM	0	8.03E-07	0
GCF_009827635.1	s__Parapontixanthobacter aurantiacus	QNYP	0	9.90E-07	0
GCF_009827635.1	s__Parapontixanthobacter aurantiacus	QPEP	2.39E-06	5.15E-06	0.463733063
GCF_009827635.1	s__Parapontixanthobacter aurantiacus	QPHL	3.58E-06	2.82E-06	1.27183564
GCF_009827635.1	s__Parapontixanthobacter aurantiacus	QPTG	8.35E-06	6.75E-06	1.237951649
GCF_009827635.1	s__Parapontixanthobacter aurantiacus	QQAN	3.58E-06	3.33E-06	1.074991477
GCF_009827635.1	s__Parapontixanthobacter aurantiacus	QQMS	1.19E-06	1.35E-06	0.884598417
GCF_009827635.1	s__Parapontixanthobacter aurantiacus	QQSR	5.97E-06	3.94E-06	1.513687146
GCF_009827635.1	s__Parapontixanthobacter aurantiacus	QRTK	5.97E-06	3.71E-06	1.607286816
GCF_009827635.1	s__Parapontixanthobacter aurantiacus	QRVS	7.16E-06	8.67E-06	0.825678655
GCF_009827635.1	s__Parapontixanthobacter aurantiacus	QTDH	1.19E-06	1.89E-06	0.632791793
GCF_009827635.1	s__Parapontixanthobacter aurantiacus	QVVL	1.07E-05	1.45E-05	0.739171647
GCF_009827635.1	s__Parapontixanthobacter aurantiacus	QYPD	4.77E-06	2.22E-06	2.155183165
GCF_009827635.1	s__Parapontixanthobacter aurantiacus	RAFY	8.35E-06	7.33E-06	1.14036094
GCF_009827635.1	s__Parapontixanthobacter aurantiacus	RAGP	9.55E-06	3.62E-05	0.263587651
GCF_009827635.1	s__Parapontixanthobacter aurantiacus	RAPP	7.16E-06	2.10E-05	0.341522253
GCF_009827635.1	s__Parapontixanthobacter aurantiacus	RDMI	5.97E-06	5.77E-06	1.034284929
GCF_009827635.1	s__Parapontixanthobacter aurantiacus	RDVF	1.19E-05	1.16E-05	1.033087556
GCF_009827635.1	s__Parapontixanthobacter aurantiacus	RDYR	1.31E-05	7.32E-06	1.794483095
GCF_009827635.1	s__Parapontixanthobacter aurantiacus	RGDR	2.27E-05	2.73E-05	0.829207589
GCF_009827635.1	s__Parapontixanthobacter aurantiacus	RGID	2.27E-05	2.01E-05	1.128391196
GCF_009827635.1	s__Parapontixanthobacter aurantiacus	RGPP	3.58E-06	1.48E-05	0.241608324
GCF_009827635.1	s__Parapontixanthobacter aurantiacus	RHEK	1.19E-06	2.92E-06	0.409164278
GCF_009827635.1	s__Parapontixanthobacter aurantiacus	RHQG	4.77E-06	3.57E-06	1.33593634
GCF_009827635.1	s__Parapontixanthobacter aurantiacus	RKDV	9.55E-06	1.00E-05	0.952771125
GCF_009827635.1	s__Parapontixanthobacter aurantiacus	RKII	5.97E-06	6.38E-06	0.935238983
GCF_009827635.1	s__Parapontixanthobacter aurantiacus	RMDM	1.19E-06	2.69E-06	0.444174693
GCF_009827635.1	s__Parapontixanthobacter aurantiacus	RMPS	4.77E-06	4.83E-06	0.987408791
GCF_009827635.1	s__Parapontixanthobacter aurantiacus	RNHA	2.39E-06	4.53E-06	0.527423488
GCF_009827635.1	s__Parapontixanthobacter aurantiacus	RNIG	8.35E-06	8.98E-06	0.929915164
GCF_009827635.1	s__Parapontixanthobacter aurantiacus	RNVA	9.55E-06	1.67E-05	0.571792629
GCF_009827635.1	s__Parapontixanthobacter aurantiacus	RPQS	3.58E-06	6.20E-06	0.577573293
GCF_009827635.1	s__Parapontixanthobacter aurantiacus	RQIE	2.03E-05	7.94E-06	2.553795807
GCF_009827635.1	s__Parapontixanthobacter aurantiacus	RSQN	7.16E-06	3.53E-06	2.02928922
GCF_009827635.1	s__Parapontixanthobacter aurantiacus	RTFG	1.07E-05	1.16E-05	0.923828729
GCF_009827635.1	s__Parapontixanthobacter aurantiacus	RTIN	5.97E-06	5.40E-06	1.105691811
GCF_009827635.1	s__Parapontixanthobacter aurantiacus	RTNR	2.39E-06	7.34E-06	0.325010703
GCF_009827635.1	s__Parapontixanthobacter aurantiacus	RVIA	3.46E-05	3.12E-05	1.107866719
GCF_009827635.1	s__Parapontixanthobacter aurantiacus	RVLT	2.63E-05	2.46E-05	1.068830253
GCF_009827635.1	s__Parapontixanthobacter aurantiacus	RYMS	1.19E-06	2.23E-06	0.534123066
GCF_009827635.1	s__Parapontixanthobacter aurantiacus	RYVK	5.97E-06	3.64E-06	1.640609762
GCF_009827635.1	s__Parapontixanthobacter aurantiacus	SEVF	5.97E-06	9.73E-06	0.613417575
GCF_009827635.1	s__Parapontixanthobacter aurantiacus	SFVY	2.39E-06	3.29E-06	0.725996769
GCF_009827635.1	s__Parapontixanthobacter aurantiacus	SGFQ	5.97E-06	5.59E-06	1.068178884
GCF_009827635.1	s__Parapontixanthobacter aurantiacus	SGGK	1.67E-05	1.32E-05	1.269259829
GCF_009827635.1	s__Parapontixanthobacter aurantiacus	SGMP	7.16E-06	5.76E-06	1.242522276
GCF_009827635.1	s__Parapontixanthobacter aurantiacus	SGRN	9.55E-06	9.59E-06	0.996023833
GCF_009827635.1	s__Parapontixanthobacter aurantiacus	SHRQ	2.39E-06	2.35E-06	1.015478441
GCF_009827635.1	s__Parapontixanthobacter aurantiacus	SKGK	5.97E-06	5.00E-06	1.194149932
GCF_009827635.1	s__Parapontixanthobacter aurantiacus	SLAK	2.63E-05	2.13E-05	1.234689184
GCF_009827635.1	s__Parapontixanthobacter aurantiacus	SLEN	1.43E-05	1.03E-05	1.386854203
GCF_009827635.1	s__Parapontixanthobacter aurantiacus	SLKI	5.97E-06	9.27E-06	0.644033317
GCF_009827635.1	s__Parapontixanthobacter aurantiacus	SNLH	4.77E-06	2.86E-06	1.667164917
GCF_009827635.1	s__Parapontixanthobacter aurantiacus	SNSE	2.39E-06	5.95E-06	0.401198363
GCF_009827635.1	s__Parapontixanthobacter aurantiacus	SPPQ	5.97E-06	4.28E-06	1.395097215
GCF_009827635.1	s__Parapontixanthobacter aurantiacus	SRAR	2.63E-05	3.45E-05	0.760368426
GCF_009827635.1	s__Parapontixanthobacter aurantiacus	SRLG	2.98E-05	3.32E-05	0.898287928
GCF_009827635.1	s__Parapontixanthobacter aurantiacus	STET	1.07E-05	9.91E-06	1.084313313
GCF_009827635.1	s__Parapontixanthobacter aurantiacus	STFM	2.39E-06	2.62E-06	0.911956092
GCF_009827635.1	s__Parapontixanthobacter aurantiacus	SVAL	5.25E-05	4.54E-05	1.157518466
GCF_009827635.1	s__Parapontixanthobacter aurantiacus	SYEA	7.16E-06	1.04E-05	0.689191752
GCF_009827635.1	s__Parapontixanthobacter aurantiacus	SYIL	1.19E-06	6.53E-06	0.182771718
GCF_009827635.1	s__Parapontixanthobacter aurantiacus	TAAS	4.54E-05	4.17E-05	1.087458715
GCF_009827635.1	s__Parapontixanthobacter aurantiacus	TDKL	8.35E-06	1.01E-05	0.825771853
GCF_009827635.1	s__Parapontixanthobacter aurantiacus	TDTH	2.39E-06	3.08E-06	0.775526565
GCF_009827635.1	s__Parapontixanthobacter aurantiacus	TEAP	1.07E-05	2.05E-05	0.523155571
GCF_009827635.1	s__Parapontixanthobacter aurantiacus	TENE	3.58E-06	6.54E-06	0.547592975
GCF_009827635.1	s__Parapontixanthobacter aurantiacus	TETF	7.16E-06	6.59E-06	1.086559407
GCF_009827635.1	s__Parapontixanthobacter aurantiacus	TEVL	1.43E-05	2.32E-05	0.617876639
GCF_009827635.1	s__Parapontixanthobacter aurantiacus	TFKG	3.58E-06	5.26E-06	0.680538185
GCF_009827635.1	s__Parapontixanthobacter aurantiacus	TGEQ	1.67E-05	9.23E-06	1.810587559
GCF_009827635.1	s__Parapontixanthobacter aurantiacus	THIA	3.58E-06	6.06E-06	0.590508851
GCF_009827635.1	s__Parapontixanthobacter aurantiacus	THKQ	1.19E-06	9.71E-07	1.228646254
GCF_009827635.1	s__Parapontixanthobacter aurantiacus	THYD	2.39E-06	1.37E-06	1.741465595
GCF_009827635.1	s__Parapontixanthobacter aurantiacus	TIAM	1.19E-05	7.93E-06	1.504810154
GCF_009827635.1	s__Parapontixanthobacter aurantiacus	TIPN	1.19E-06	3.72E-06	0.32048869
GCF_009827635.1	s__Parapontixanthobacter aurantiacus	TISK	5.97E-06	4.88E-06	1.22402923
GCF_009827635.1	s__Parapontixanthobacter aurantiacus	TKRG	9.55E-06	1.01E-05	0.946673915
GCF_009827635.1	s__Parapontixanthobacter aurantiacus	TLGY	4.77E-06	9.67E-06	0.493505912
GCF_009827635.1	s__Parapontixanthobacter aurantiacus	TLSD	2.39E-05	1.75E-05	1.361572014
GCF_009827635.1	s__Parapontixanthobacter aurantiacus	TMLE	9.55E-06	8.22E-06	1.16189793
GCF_009827635.1	s__Parapontixanthobacter aurantiacus	TNIT	5.97E-06	3.86E-06	1.544076549
GCF_009827635.1	s__Parapontixanthobacter aurantiacus	TPFG	1.07E-05	8.02E-06	1.338875155
GCF_009827635.1	s__Parapontixanthobacter aurantiacus	TPGL	1.55E-05	2.09E-05	0.7412614
GCF_009827635.1	s__Parapontixanthobacter aurantiacus	TPVT	1.43E-05	8.92E-06	1.605829295
GCF_009827635.1	s__Parapontixanthobacter aurantiacus	TQYA	3.58E-06	4.41E-06	0.811350207
GCF_009827635.1	s__Parapontixanthobacter aurantiacus	TQYY	0	8.34E-07	0
GCF_009827635.1	s__Parapontixanthobacter aurantiacus	TRDS	7.16E-06	1.29E-05	0.555917814
GCF_009827635.1	s__Parapontixanthobacter aurantiacus	TRNF	3.58E-06	3.83E-06	0.934565495
GCF_009827635.1	s__Parapontixanthobacter aurantiacus	TSAK	9.55E-06	1.12E-05	0.853313083
GCF_009827635.1	s__Parapontixanthobacter aurantiacus	TTDN	8.35E-06	4.62E-06	1.808076114
GCF_009827635.1	s__Parapontixanthobacter aurantiacus	TTGR	2.03E-05	1.60E-05	1.271193869
GCF_009827635.1	s__Parapontixanthobacter aurantiacus	TYEG	4.77E-06	6.71E-06	0.711828796
GCF_009827635.1	s__Parapontixanthobacter aurantiacus	TYMP	1.19E-06	1.41E-06	0.847605589
GCF_009827635.1	s__Parapontixanthobacter aurantiacus	TYRY	1.19E-06	1.90E-06	0.62765083
GCF_009827635.1	s__Parapontixanthobacter aurantiacus	TYSQ	4.77E-06	2.05E-06	2.32693852
GCF_009827635.1	s__Parapontixanthobacter aurantiacus	TYVG	3.58E-06	6.86E-06	0.521825047
GCF_009827635.1	s__Parapontixanthobacter aurantiacus	VADV	3.10E-05	3.61E-05	0.860607824
GCF_009827635.1	s__Parapontixanthobacter aurantiacus	VDPQ	9.55E-06	6.71E-06	1.423914149
GCF_009827635.1	s__Parapontixanthobacter aurantiacus	VEDH	4.77E-06	5.47E-06	0.873201066
GCF_009827635.1	s__Parapontixanthobacter aurantiacus	VGHK	3.58E-06	3.56E-06	1.006521382
GCF_009827635.1	s__Parapontixanthobacter aurantiacus	VGLY	1.19E-05	1.30E-05	0.915208853
GCF_009827635.1	s__Parapontixanthobacter aurantiacus	VHSE	5.97E-06	4.88E-06	1.223034979
GCF_009827635.1	s__Parapontixanthobacter aurantiacus	VHSG	8.35E-06	6.16E-06	1.355340375
GCF_009827635.1	s__Parapontixanthobacter aurantiacus	VHSV	7.16E-06	4.99E-06	1.434525357
GCF_009827635.1	s__Parapontixanthobacter aurantiacus	VIAR	4.18E-05	3.12E-05	1.337080522
GCF_009827635.1	s__Parapontixanthobacter aurantiacus	VIMP	1.19E-06	4.37E-06	0.272850732
GCF_009827635.1	s__Parapontixanthobacter aurantiacus	VKRF	4.77E-06	5.95E-06	0.802348683
GCF_009827635.1	s__Parapontixanthobacter aurantiacus	VLHS	3.58E-06	7.04E-06	0.508752944
GCF_009827635.1	s__Parapontixanthobacter aurantiacus	VPHG	4.77E-06	5.42E-06	0.880091996
GCF_009827635.1	s__Parapontixanthobacter aurantiacus	VSKI	5.97E-06	6.57E-06	0.907987005
GCF_009827635.1	s__Parapontixanthobacter aurantiacus	VSVV	1.19E-05	1.84E-05	0.648001594
GCF_009827635.1	s__Parapontixanthobacter aurantiacus	VTHQ	2.39E-06	2.07E-06	1.151853232
GCF_009827635.1	s__Parapontixanthobacter aurantiacus	VTMD	4.77E-06	5.43E-06	0.879611857
GCF_009827635.1	s__Parapontixanthobacter aurantiacus	VTQD	1.43E-05	6.96E-06	2.058074916
GCF_009827635.1	s__Parapontixanthobacter aurantiacus	VVMG	2.39E-05	9.93E-06	2.404631828
GCF_009827635.1	s__Parapontixanthobacter aurantiacus	VYFI	2.39E-06	3.08E-06	0.774640562
GCF_009827635.1	s__Parapontixanthobacter aurantiacus	VYGA	1.91E-05	1.62E-05	1.181631253
GCF_009827635.1	s__Parapontixanthobacter aurantiacus	VYVD	3.58E-06	6.82E-06	0.525185948
GCF_009827635.1	s__Parapontixanthobacter aurantiacus	YAVV	9.55E-06	1.31E-05	0.729555971
GCF_009827635.1	s__Parapontixanthobacter aurantiacus	YDKG	4.77E-06	3.95E-06	1.209775826
GCF_009827635.1	s__Parapontixanthobacter aurantiacus	YDYV	4.77E-06	2.25E-06	2.119738121
GCF_009827635.1	s__Parapontixanthobacter aurantiacus	YEYR	2.39E-06	2.51E-06	0.952681742
GCF_009827635.1	s__Parapontixanthobacter aurantiacus	YFLI	2.39E-06	4.34E-06	0.549450959
GCF_009827635.1	s__Parapontixanthobacter aurantiacus	YFSK	1.19E-06	1.54E-06	0.774398323
GCF_009827635.1	s__Parapontixanthobacter aurantiacus	YFYI	1.19E-06	1.02E-06	1.172466964
GCF_009827635.1	s__Parapontixanthobacter aurantiacus	YGQR	2.39E-06	4.36E-06	0.548031144
GCF_009827635.1	s__Parapontixanthobacter aurantiacus	YGYV	0	3.06E-06	0
GCF_009827635.1	s__Parapontixanthobacter aurantiacus	YHMR	0	7.46E-07	0
GCF_009827635.1	s__Parapontixanthobacter aurantiacus	YILK	2.39E-06	3.77E-06	0.633418007
GCF_009827635.1	s__Parapontixanthobacter aurantiacus	YIMY	0	6.68E-07	0
GCF_009827635.1	s__Parapontixanthobacter aurantiacus	YIQA	4.77E-06	4.53E-06	1.054165442
GCF_009827635.1	s__Parapontixanthobacter aurantiacus	YKAT	2.39E-06	4.55E-06	0.524530193
GCF_009827635.1	s__Parapontixanthobacter aurantiacus	YKDE	1.19E-06	3.12E-06	0.382088044
GCF_009827635.1	s__Parapontixanthobacter aurantiacus	YKPT	1.19E-06	1.86E-06	0.641056137
GCF_009827635.1	s__Parapontixanthobacter aurantiacus	YLDE	1.07E-05	9.40E-06	1.143338817
GCF_009827635.1	s__Parapontixanthobacter aurantiacus	YLNL	5.97E-06	6.06E-06	0.9850504
[truncated: 501,001 more rows]
