# Supplementary material for: Evolutionary adaptation of bacterial proteomes to translation-impeding sequences
Source: EMBO J. 2025 Dec 9;45(6):1957–79. doi: 10.1038/s44318-025-00651-6 (PMC12992588; doi:10.1038/s44318-025-00651-6)
Supplement: Supplementary file 5 — Source data Fig. 3 [file 44318_2025_651_MOESM5_ESM.zip › Figure 3/3A/Bacillota.csv]

genome_id	org	pattern	freq	freq_exp	bias
GCA_001956215.1	s__Cytobacillus sp001956215	AAAS	4.29088524027425e-5	2.61849611694413e-5	1.63868306411004
GCA_001956215.1	s__Cytobacillus sp001956215	AAYF	1.68570491582203e-5	8.95502163183676e-6	1.88241300258732
GCA_001956215.1	s__Cytobacillus sp001956215	ADMN	6.12983605753464e-6	4.60886337199164e-6	1.33001036541592
GCA_001956215.1	s__Cytobacillus sp001956215	ADRI	1.76232786654121e-5	1.19065729206025e-5	1.48013024259212
GCA_001956215.1	s__Cytobacillus sp001956215	AEMN	7.6622950719183e-6	7.08310619121682e-6	1.08177046412486
GCA_001956215.1	s__Cytobacillus sp001956215	AGHI	1.07272131006856e-5	8.44664866304509e-6	1.26999636525883
GCA_001956215.1	s__Cytobacillus sp001956215	AGRN	9.19475408630196e-6	9.2047741697315e-6	0.998911425392435
GCA_001956215.1	s__Cytobacillus sp001956215	AHGT	5.36360655034281e-6	5.49043329239758e-6	0.976900412899947
GCA_001956215.1	s__Cytobacillus sp001956215	AIDH	8.42852457911013e-6	5.96501102333851e-6	1.41299396533099
GCA_001956215.1	s__Cytobacillus sp001956215	AIHE	1.45583606366448e-5	9.16729421115985e-6	1.58807607799061
GCA_001956215.1	s__Cytobacillus sp001956215	AIMV	1.07272131006856e-5	1.10140725364606e-5	0.97395518916138
GCA_001956215.1	s__Cytobacillus sp001956215	AKGP	6.89606556472647e-6	1.40068329975215e-5	0.492335816807893
GCA_001956215.1	s__Cytobacillus sp001956215	AKTM	2.29868852157549e-6	7.63912774893447e-6	0.300909815508206
GCA_001956215.1	s__Cytobacillus sp001956215	ALHV	9.96098359349379e-6	9.78029538326288e-6	1.01847471913171
GCA_001956215.1	s__Cytobacillus sp001956215	AMNV	2.29868852157549e-6	6.01313722079971e-6	0.382277742411104
GCA_001956215.1	s__Cytobacillus sp001956215	AMSK	3.83114753595915e-6	9.36523918470229e-6	0.409081654018742
GCA_001956215.1	s__Cytobacillus sp001956215	APEP	6.12983605753464e-6	7.96538714181418e-6	0.769559087135409
GCA_001956215.1	s__Cytobacillus sp001956215	AQTE	8.42852457911013e-6	1.03475835646389e-5	0.814540373262914
GCA_001956215.1	s__Cytobacillus sp001956215	ARRH	1.53245901438366e-6	2.48776192363711e-6	0.615999063183347
GCA_001956215.1	s__Cytobacillus sp001956215	AYDA	6.89606556472647e-6	9.81360147959451e-6	0.702704871301887
GCA_001956215.1	s__Cytobacillus sp001956215	AYDD	6.12983605753464e-6	6.60941281344304e-6	0.927440338583032
GCA_001956215.1	s__Cytobacillus sp001956215	AYFK	6.89606556472647e-6	8.39618562829189e-6	0.821333146981577
GCA_001956215.1	s__Cytobacillus sp001956215	AYGK	1.30259016222611e-5	1.3029177172581e-5	0.999748598835025
GCA_001956215.1	s__Cytobacillus sp001956215	AYKT	3.06491802876732e-6	9.15155419461119e-6	0.334906832609052
GCA_001956215.1	s__Cytobacillus sp001956215	DAET	2.06881966941794e-5	1.4889347744901e-5	1.38946292669296
GCA_001956215.1	s__Cytobacillus sp001956215	DAKH	1.53245901438366e-6	5.42704379304359e-6	0.2823745436416
GCA_001956215.1	s__Cytobacillus sp001956215	DALM	5.36360655034281e-6	1.06089912598052e-5	0.505571775769499
GCA_001956215.1	s__Cytobacillus sp001956215	DDKT	8.42852457911013e-6	9.08366577669967e-6	0.927877003217134
GCA_001956215.1	s__Cytobacillus sp001956215	DDRY	5.36360655034281e-6	3.55599015236607e-6	1.50832997857826
GCA_001956215.1	s__Cytobacillus sp001956215	DDSA	6.12983605753464e-6	1.18773855657542e-5	0.516093042833318
GCA_001956215.1	s__Cytobacillus sp001956215	DEPF	9.96098359349379e-6	6.71101855927747e-6	1.48427299157495
GCA_001956215.1	s__Cytobacillus sp001956215	DERG	7.6622950719183e-6	1.14050049593569e-5	0.671836189394377
GCA_001956215.1	s__Cytobacillus sp001956215	DETH	7.6622950719183e-7	4.01326482936884e-6	0.190924232456479
GCA_001956215.1	s__Cytobacillus sp001956215	DFIL	1.91557376797958e-5	1.76140223633947e-5	1.08752772561508
GCA_001956215.1	s__Cytobacillus sp001956215	DGSP	1.30259016222611e-5	8.26265511117953e-6	1.57647892196745
GCA_001956215.1	s__Cytobacillus sp001956215	DHVH	3.83114753595915e-6	1.37091907999372e-6	2.79458327764808
GCA_001956215.1	s__Cytobacillus sp001956215	DHYY	4.59737704315098e-6	1.20879649995605e-6	3.80326799698555
GCA_001956215.1	s__Cytobacillus sp001956215	DIFL	1.14934426078775e-5	1.76140223633947e-5	0.652516635369046
GCA_001956215.1	s__Cytobacillus sp001956215	DMVG	7.6622950719183e-6	6.86478145351622e-6	1.1161746552024
GCA_001956215.1	s__Cytobacillus sp001956215	DNPI	3.06491802876732e-6	6.11689738155663e-6	0.501057617544559
GCA_001956215.1	s__Cytobacillus sp001956215	DPPR	6.12983605753464e-6	2.78852563394309e-6	2.19823550586006
GCA_001956215.1	s__Cytobacillus sp001956215	DQKP	1.53245901438366e-6	4.62982419961196e-6	0.330997236247567
GCA_001956215.1	s__Cytobacillus sp001956215	DQLI	2.60518032445222e-5	1.3414781124431e-5	1.94202223673084
GCA_001956215.1	s__Cytobacillus sp001956215	DRPG	4.59737704315098e-6	5.41323261839709e-6	0.849284959143749
GCA_001956215.1	s__Cytobacillus sp001956215	DSAQ	3.06491802876732e-6	8.25437364864869e-6	0.371308370474491
GCA_001956215.1	s__Cytobacillus sp001956215	DSDT	4.59737704315098e-6	7.95621225949611e-6	0.577834890926119
GCA_001956215.1	s__Cytobacillus sp001956215	DSIF	9.96098359349379e-6	1.11692083741951e-5	0.891825388136484
GCA_001956215.1	s__Cytobacillus sp001956215	DSLG	2.37531147229467e-5	2.17816508092833e-5	1.09051030754856
GCA_001956215.1	s__Cytobacillus sp001956215	DSSF	1.22596721150693e-5	8.90060818326907e-6	1.37739712417792
GCA_001956215.1	s__Cytobacillus sp001956215	DVHE	4.59737704315098e-6	5.26446271493359e-6	0.873285136982677
GCA_001956215.1	s__Cytobacillus sp001956215	DVLL	3.6012786838016e-5	3.16490765499545e-5	1.13787796560743
GCA_001956215.1	s__Cytobacillus sp001956215	DVNG	1.14934426078775e-5	1.01249215729184e-5	1.13516361831577
GCA_001956215.1	s__Cytobacillus sp001956215	DVQN	3.83114753595915e-6	4.9691460054928e-6	0.770987113625615
GCA_001956215.1	s__Cytobacillus sp001956215	EDKV	2.37531147229467e-5	1.83124857846198e-5	1.29709942179976
GCA_001956215.1	s__Cytobacillus sp001956215	EDLA	4.13763933883588e-5	2.87863713797773e-5	1.437360507946
GCA_001956215.1	s__Cytobacillus sp001956215	EFAG	1.53245901438366e-5	1.93435432322253e-5	0.79223283758617
GCA_001956215.1	s__Cytobacillus sp001956215	EFTE	1.30259016222611e-5	1.40630096249203e-5	0.926252770187869
GCA_001956215.1	s__Cytobacillus sp001956215	EGGP	6.12983605753464e-6	1.47467588182425e-5	0.415673446150872
GCA_001956215.1	s__Cytobacillus sp001956215	EHER	1.53245901438366e-6	4.95381636651549e-6	0.309349176675596
GCA_001956215.1	s__Cytobacillus sp001956215	EHQK	6.89606556472647e-6	3.90383069671395e-6	1.7664868434308
GCA_001956215.1	s__Cytobacillus sp001956215	EIPI	1.30259016222611e-5	1.72190002162125e-5	0.756484201097612
GCA_001956215.1	s__Cytobacillus sp001956215	EKMA	1.60908196510284e-5	1.1803821845141e-5	1.36318726782988
GCA_001956215.1	s__Cytobacillus sp001956215	EKYF	1.30259016222611e-5	8.6905329603741e-6	1.49886108040264
GCA_001956215.1	s__Cytobacillus sp001956215	ELLK	8.35190162839095e-5	5.18996719936848e-5	1.60923977118915
GCA_001956215.1	s__Cytobacillus sp001956215	ENHG	4.59737704315098e-6	4.77311603033501e-6	0.963181496936773
GCA_001956215.1	s__Cytobacillus sp001956215	ENMA	9.19475408630196e-6	7.08310619121682e-6	1.29812455694983
GCA_001956215.1	s__Cytobacillus sp001956215	EPYD	3.06491802876732e-6	4.99020501234594e-6	0.614186796170619
GCA_001956215.1	s__Cytobacillus sp001956215	EQET	6.12983605753464e-6	1.07103415776926e-5	0.572328717349392
GCA_001956215.1	s__Cytobacillus sp001956215	ERLN	1.83895081726039e-5	1.29379847365376e-5	1.42135800490404
GCA_001956215.1	s__Cytobacillus sp001956215	ESQS	5.36360655034281e-6	1.04177672413419e-5	0.514851832075672
GCA_001956215.1	s__Cytobacillus sp001956215	ETIR	1.99219671869876e-5	1.22575084476387e-5	1.62528684129321
GCA_001956215.1	s__Cytobacillus sp001956215	ETRS	5.36360655034281e-6	9.76786145807806e-6	0.549107557817283
GCA_001956215.1	s__Cytobacillus sp001956215	ETSN	6.12983605753464e-6	1.02145283667303e-5	0.600109553515961
GCA_001956215.1	s__Cytobacillus sp001956215	ETTH	1.53245901438366e-6	3.99161701188948e-6	0.383919351435536
GCA_001956215.1	s__Cytobacillus sp001956215	EYQV	6.12983605753464e-6	6.20294324440278e-6	0.98821411320600006
GCA_001956215.1	s__Cytobacillus sp001956215	EYYF	2.29868852157549e-6	4.23578247043451e-6	0.542683326544785
GCA_001956215.1	s__Cytobacillus sp001956215	FENS	9.96098359349379e-6	9.37142199551434e-6	1.062910580514
GCA_001956215.1	s__Cytobacillus sp001956215	FFMS	4.59737704315098e-6	3.77267022808243e-6	1.21860029242146
GCA_001956215.1	s__Cytobacillus sp001956215	FFTI	1.07272131006856e-5	8.31353087479991e-6	1.29033178107296
GCA_001956215.1	s__Cytobacillus sp001956215	FFVS	1.14934426078775e-5	8.69038544245596e-6	1.3225469323521
GCA_001956215.1	s__Cytobacillus sp001956215	FGSP	8.42852457911013e-6	7.53976564168332e-6	1.11787620194895
GCA_001956215.1	s__Cytobacillus sp001956215	FHNN	7.6622950719183e-7	1.67193409257774e-6	0.458289301350676
GCA_001956215.1	s__Cytobacillus sp001956215	FHRD	7.6622950719183e-7	1.91389578980563e-6	0.400350693738475
GCA_001956215.1	s__Cytobacillus sp001956215	FIDA	1.07272131006856e-5	1.36007164482343e-5	0.788724119167873
GCA_001956215.1	s__Cytobacillus sp001956215	FISV	1.68570491582203e-5	1.45723526997758e-5	1.15678295094241
GCA_001956215.1	s__Cytobacillus sp001956215	FKTQ	3.06491802876732e-6	5.7605325801781e-6	0.532054629690604
GCA_001956215.1	s__Cytobacillus sp001956215	FKVA	1.14934426078775e-5	1.61443715045493e-5	0.711916385511737
GCA_001956215.1	s__Cytobacillus sp001956215	FKVF	6.89606556472647e-6	9.92187667388425e-6	0.695036412101137
GCA_001956215.1	s__Cytobacillus sp001956215	FNML	3.83114753595915e-6	5.44664177033832e-6	0.703396275632275
GCA_001956215.1	s__Cytobacillus sp001956215	FNVV	7.6622950719183e-6	8.51263457454498e-6	0.900108539233034
GCA_001956215.1	s__Cytobacillus sp001956215	FNYF	3.06491802876732e-6	3.09639117006482e-6	0.989835540934951
GCA_001956215.1	s__Cytobacillus sp001956215	FPHT	3.06491802876732e-6	1.73819002086632e-6	1.76328133976961
GCA_001956215.1	s__Cytobacillus sp001956215	FPSA	8.42852457911013e-6	7.90587979877054e-6	1.06610836410906
GCA_001956215.1	s__Cytobacillus sp001956215	FQLN	8.42852457911013e-6	6.68305437929768e-6	1.26117851221134
GCA_001956215.1	s__Cytobacillus sp001956215	FTGL	2.22206557085631e-5	1.62126464508848e-5	1.37057548105296
GCA_001956215.1	s__Cytobacillus sp001956215	FTIF	6.89606556472647e-6	8.31353087479991e-6	0.829499002118333
GCA_001956215.1	s__Cytobacillus sp001956215	FTLA	1.76232786654121e-5	1.69998963034139e-5	1.03666977438404
GCA_001956215.1	s__Cytobacillus sp001956215	FTSA	9.19475408630196e-6	1.07797855728363e-5	0.852962614532111
GCA_001956215.1	s__Cytobacillus sp001956215	FVAR	7.6622950719183e-6	9.26410400022654e-6	0.827095105120898
GCA_001956215.1	s__Cytobacillus sp001956215	FVHF	3.06491802876732e-6	2.85233530969905e-6	1.07452935787227
GCA_001956215.1	s__Cytobacillus sp001956215	FYGI	1.45583606366448e-5	8.80111297964661e-6	1.65414995470599
GCA_001956215.1	s__Cytobacillus sp001956215	GAAP	1.22596721150693e-5	1.49391042598765e-5	0.820643052073498
GCA_001956215.1	s__Cytobacillus sp001956215	GADV	3.06491802876732e-5	1.79959661949734e-5	1.70311390650612
GCA_001956215.1	s__Cytobacillus sp001956215	GDAA	2.45193442301386e-5	2.0480163882755e-5	1.19722402469566
GCA_001956215.1	s__Cytobacillus sp001956215	GETN	9.19475408630196e-6	1.18622029986386e-5	0.775130394190455
GCA_001956215.1	s__Cytobacillus sp001956215	GFNN	6.89606556472647e-6	5.91567964631794e-6	1.1657266750438
GCA_001956215.1	s__Cytobacillus sp001956215	GFPT	4.59737704315098e-6	6.15010805361259e-6	0.747527848791286
GCA_001956215.1	s__Cytobacillus sp001956215	GFQH	1.53245901438366e-6	2.35771618422822e-6	0.649976033856381
GCA_001956215.1	s__Cytobacillus sp001956215	GGKH	3.83114753595915e-6	7.32899027718116e-6	0.522738793621741
GCA_001956215.1	s__Cytobacillus sp001956215	GGLD	1.30259016222611e-5	2.52951829265796e-5	0.514955818270592
GCA_001956215.1	s__Cytobacillus sp001956215	GHGF	4.59737704315098e-6	4.80398270248528e-6	0.956992838623791
GCA_001956215.1	s__Cytobacillus sp001956215	GHTE	6.89606556472647e-6	5.68291288529116e-6	1.21347374206197
GCA_001956215.1	s__Cytobacillus sp001956215	GIAL	4.13763933883588e-5	4.05843917192271e-5	1.01951493260293
GCA_001956215.1	s__Cytobacillus sp001956215	GIDI	3.52465573308242e-5	2.17500400677236e-5	1.62052838620417
GCA_001956215.1	s__Cytobacillus sp001956215	GIEA	4.0610163881167e-5	3.24359530782431e-5	1.2520108098321
GCA_001956215.1	s__Cytobacillus sp001956215	GIYT	1.37921311294529e-5	9.59291111129442e-6	1.43774199191885
GCA_001956215.1	s__Cytobacillus sp001956215	GLFL	3.6012786838016e-5	3.13447754582819e-5	1.14892470312786
GCA_001956215.1	s__Cytobacillus sp001956215	GLHH	9.96098359349379e-6	2.86114597695478e-6	3.48146640322617
GCA_001956215.1	s__Cytobacillus sp001956215	GLKN	1.60908196510284e-5	2.07743582096074e-5	0.774551949507977
GCA_001956215.1	s__Cytobacillus sp001956215	GLVG	3.67790163452078e-5	3.30023681949644e-5	1.11443567103829
GCA_001956215.1	s__Cytobacillus sp001956215	GMSN	3.83114753595915e-6	5.35954127968146e-6	0.714827507809932
GCA_001956215.1	s__Cytobacillus sp001956215	GNKE	1.22596721150693e-5	1.66033314674076e-5	0.73838627742481
GCA_001956215.1	s__Cytobacillus sp001956215	GQAH	3.06491802876732e-6	3.83635548309709e-6	0.798913980279277
GCA_001956215.1	s__Cytobacillus sp001956215	GQSL	7.6622950719183e-6	1.51374966712043e-5	0.506179802271673
GCA_001956215.1	s__Cytobacillus sp001956215	GSAQ	9.19475408630196e-6	1.16884602343301e-5	0.786652296535697
GCA_001956215.1	s__Cytobacillus sp001956215	GTFR	4.59737704315098e-6	6.73526715441438e-6	0.682582730239261
GCA_001956215.1	s__Cytobacillus sp001956215	GTIY	9.19475408630196e-6	9.59291111129442e-6	0.958494661279235
GCA_001956215.1	s__Cytobacillus sp001956215	GVNG	1.37921311294529e-5	1.43372166342558e-5	0.961981079123792
GCA_001956215.1	s__Cytobacillus sp001956215	HAFS	6.89606556472647e-6	4.33757265216115e-6	1.58984439402775
GCA_001956215.1	s__Cytobacillus sp001956215	HAII	3.83114753595915e-6	9.12725338199509e-6	0.419748129652747
GCA_001956215.1	s__Cytobacillus sp001956215	HDAS	7.6622950719183e-7	4.75344573660917e-6	0.161194541738561
GCA_001956215.1	s__Cytobacillus sp001956215	HDHA	2.29868852157549e-6	1.56016337906377e-6	1.47336397740273
GCA_001956215.1	s__Cytobacillus sp001956215	HEET	5.36360655034281e-6	6.16776386400259e-6	0.869619309138415
GCA_001956215.1	s__Cytobacillus sp001956215	HEIM	7.6622950719183e-7	3.49697652228723e-6	0.219111996408449
GCA_001956215.1	s__Cytobacillus sp001956215	HFKG	6.12983605753464e-6	4.72290475600078e-6	1.29789533649736
GCA_001956215.1	s__Cytobacillus sp001956215	HFNF	0	1.82631352881597e-6	0
GCA_001956215.1	s__Cytobacillus sp001956215	HGFA	2.29868852157549e-6	5.03725335854632e-6	0.456337682057521
GCA_001956215.1	s__Cytobacillus sp001956215	HGTD	6.12983605753464e-6	3.69778008915298e-6	1.65770703225858
GCA_001956215.1	s__Cytobacillus sp001956215	HGVT	5.36360655034281e-6	4.824456117216e-6	1.11175361948114
GCA_001956215.1	s__Cytobacillus sp001956215	HKNK	4.59737704315098e-6	4.25070295942139e-6	1.08155688295302
GCA_001956215.1	s__Cytobacillus sp001956215	HMDF	0	1.35697598706635e-6	0
GCA_001956215.1	s__Cytobacillus sp001956215	HNEM	3.06491802876732e-6	1.90917570379334e-6	1.60536194896972
GCA_001956215.1	s__Cytobacillus sp001956215	HNET	1.53245901438366e-6	3.35258546646391e-6	0.457097672740316
GCA_001956215.1	s__Cytobacillus sp001956215	HNSN	1.53245901438366e-6	2.23412299502281e-6	0.685933145935869
GCA_001956215.1	s__Cytobacillus sp001956215	HNTQ	0	1.51604889494417e-6	0
GCA_001956215.1	s__Cytobacillus sp001956215	HPHG	3.83114753595915e-6	1.0853476000194e-6	3.52988069065678
GCA_001956215.1	s__Cytobacillus sp001956215	HPPP	7.6622950719183e-7	1.01903768820882e-6	0.751914787900186
GCA_001956215.1	s__Cytobacillus sp001956215	HQDD	1.53245901438366e-6	1.82465231965079e-6	0.839863571749902
GCA_001956215.1	s__Cytobacillus sp001956215	HQES	3.83114753595915e-6	3.41929199199109e-6	1.12045053330711
GCA_001956215.1	s__Cytobacillus sp001956215	HRTH	1.53245901438366e-6	8.34869887529586e-7	1.83556628077492
GCA_001956215.1	s__Cytobacillus sp001956215	HTDK	3.83114753595915e-6	3.63537178447181e-6	1.05385302056961
GCA_001956215.1	s__Cytobacillus sp001956215	HTKN	3.83114753595915e-6	3.03690265357592e-6	1.26153122868394
GCA_001956215.1	s__Cytobacillus sp001956215	HTYD	1.53245901438366e-6	1.77188719591658e-6	0.864873914047858
GCA_001956215.1	s__Cytobacillus sp001956215	HVNE	2.29868852157549e-6	4.39780625930016e-6	0.522689810792458
GCA_001956215.1	s__Cytobacillus sp001956215	HVTI	2.29868852157549e-6	5.21319580922074e-6	0.440936539830277
GCA_001956215.1	s__Cytobacillus sp001956215	HVYE	7.6622950719183e-7	3.57208861321198e-6	0.214504619050546
GCA_001956215.1	s__Cytobacillus sp001956215	HYQN	1.53245901438366e-6	1.03426143729357e-6	1.48169404671392
GCA_001956215.1	s__Cytobacillus sp001956215	HYRA	0	2.11306946847803e-6	0
GCA_001956215.1	s__Cytobacillus sp001956215	IDEF	1.60908196510284e-5	1.40775204135319e-5	1.143015188638
GCA_001956215.1	s__Cytobacillus sp001956215	IDNE	1.22596721150693e-5	1.2887538720475e-5	0.951281108129036
GCA_001956215.1	s__Cytobacillus sp001956215	IEAG	4.5207540924318e-5	3.24359530782431e-5	1.39374788264328
GCA_001956215.1	s__Cytobacillus sp001956215	IEQR	6.89606556472647e-6	8.56474475472097e-6	0.805168835991907
GCA_001956215.1	s__Cytobacillus sp001956215	IFFF	9.19475408630196e-6	7.62733268764973e-6	1.20550059409238
GCA_001956215.1	s__Cytobacillus sp001956215	IFFT	1.60908196510284e-5	8.31353087479991e-6	1.93549767160944
GCA_001956215.1	s__Cytobacillus sp001956215	IGTP	1.37921311294529e-5	1.03127236751937e-5	1.33738976858545
GCA_001956215.1	s__Cytobacillus sp001956215	IHHN	7.6622950719183e-7	1.34312191553121e-6	0.570483958553222
GCA_001956215.1	s__Cytobacillus sp001956215	IHHV	4.59737704315098e-6	2.09768695487023e-6	2.19164114668167
GCA_001956215.1	s__Cytobacillus sp001956215	IHTL	1.68570491582203e-5	7.68349925204884e-6	2.1939286521991
GCA_001956215.1	s__Cytobacillus sp001956215	IILG	5.36360655034281e-5	4.18236910717916e-5	1.28243261483928
GCA_001956215.1	s__Cytobacillus sp001956215	ILFE	2.75842622589059e-5	2.70700128826945e-5	1.01899701261465
GCA_001956215.1	s__Cytobacillus sp001956215	ILMH	4.59737704315098e-6	4.37547386602438e-6	1.05071523312016
GCA_001956215.1	s__Cytobacillus sp001956215	ILVA	3.37140983164405e-5	3.73932439099284e-5	0.901609349476336
GCA_001956215.1	s__Cytobacillus sp001956215	IMFV	6.12983605753464e-6	6.76893921532858e-6	0.9055829669224
GCA_001956215.1	s__Cytobacillus sp001956215	IMGF	1.14934426078775e-5	7.34660200383397e-6	1.56445695600216
GCA_001956215.1	s__Cytobacillus sp001956215	INDM	4.59737704315098e-6	4.74960125547362e-6	0.967950106938511
GCA_001956215.1	s__Cytobacillus sp001956215	IQIK	4.59737704315098e-6	1.48604199673528e-5	0.309370600107607
GCA_001956215.1	s__Cytobacillus sp001956215	IQIT	1.30259016222611e-5	1.06169848288456e-5	1.22689274141851
GCA_001956215.1	s__Cytobacillus sp001956215	IQMY	1.53245901438366e-6	2.68106010852771e-6	0.571586966479914
GCA_001956215.1	s__Cytobacillus sp001956215	IQQA	1.37921311294529e-5	7.19863416680648e-6	1.91593721945889
GCA_001956215.1	s__Cytobacillus sp001956215	IRLI	1.99219671869876e-5	2.35945875340462e-5	0.844344795527401
GCA_001956215.1	s__Cytobacillus sp001956215	IRNS	1.14934426078775e-5	8.16825753093765e-6	1.40708621934917
GCA_001956215.1	s__Cytobacillus sp001956215	IRQE	1.07272131006856e-5	8.56474475472097e-6	1.25248485598741
GCA_001956215.1	s__Cytobacillus sp001956215	IRTV	1.22596721150693e-5	1.04058979621342e-5	1.17814648574114
GCA_001956215.1	s__Cytobacillus sp001956215	ISDE	2.06881966941794e-5	1.88110956098063e-5	1.09978690892382
GCA_001956215.1	s__Cytobacillus sp001956215	ISFA	1.83895081726039e-5	1.65839482145769e-5	1.10887395056142
GCA_001956215.1	s__Cytobacillus sp001956215	ISTA	2.75842622589059e-5	1.8075934426095002e-05	1.52602137232166
GCA_001956215.1	s__Cytobacillus sp001956215	ITAA	3.98439343739752e-5	2.20110190829807e-5	1.81018126529104
GCA_001956215.1	s__Cytobacillus sp001956215	IVQE	1.45583606366448e-5	1.39880924602331e-5	1.04076811602675
GCA_001956215.1	s__Cytobacillus sp001956215	IVYR	2.29868852157549e-6	7.09899200384522e-6	0.323804917702455
GCA_001956215.1	s__Cytobacillus sp001956215	IYRE	8.42852457911013e-6	8.36217640932989e-6	1.00793431835595
GCA_001956215.1	s__Cytobacillus sp001956215	KALY	1.14934426078775e-5	1.76931885977647e-5	0.649597021157028
GCA_001956215.1	s__Cytobacillus sp001956215	KATK	1.30259016222611e-5	1.87761963514524e-5	0.693745494478361
GCA_001956215.1	s__Cytobacillus sp001956215	KERQ	1.53245901438366e-5	7.79231499795223e-6	1.96662867810963
GCA_001956215.1	s__Cytobacillus sp001956215	KGIE	3.37140983164405e-5	3.04117951102744e-5	1.10858626378982
GCA_001956215.1	s__Cytobacillus sp001956215	KGLN	2.06881966941794e-5	2.07743582096074e-5	0.995852506510256
GCA_001956215.1	s__Cytobacillus sp001956215	KHFK	4.59737704315098e-6	4.64319518109738e-6	0.99013219643815
GCA_001956215.1	s__Cytobacillus sp001956215	KHSR	2.29868852157549e-6	3.56030450800145e-6	0.645643797155385
GCA_001956215.1	s__Cytobacillus sp001956215	KIEP	3.83114753595915e-6	1.56660679888419e-5	0.244550677214467
GCA_001956215.1	s__Cytobacillus sp001956215	KIMT	3.83114753595915e-6	7.87239885815568e-6	0.486655669382166
GCA_001956215.1	s__Cytobacillus sp001956215	KISV	1.76232786654121e-5	2.22316852217348e-5	0.792709976308172
GCA_001956215.1	s__Cytobacillus sp001956215	KIYD	1.22596721150693e-5	9.48215667711629e-6	1.29292022190016
GCA_001956215.1	s__Cytobacillus sp001956215	KLPA	1.53245901438366e-5	1.90208126422652e-5	0.805674837981664
GCA_001956215.1	s__Cytobacillus sp001956215	KLRE	4.21426228955507e-5	2.15608325983614e-5	1.95459162828218
GCA_001956215.1	s__Cytobacillus sp001956215	KMIL	6.89606556472647e-6	1.52201292536949e-5	0.453088502060674
GCA_001956215.1	s__Cytobacillus sp001956215	KMKV	1.07272131006856e-5	9.3954027205231e-6	1.14175128195978
GCA_001956215.1	s__Cytobacillus sp001956215	KMRK	6.12983605753464e-6	5.75269475790628e-6	1.06555906675042
GCA_001956215.1	s__Cytobacillus sp001956215	KNLR	1.30259016222611e-5	1.171973110644e-5	1.11145055325573
GCA_001956215.1	s__Cytobacillus sp001956215	KNVQ	1.07272131006856e-5	6.91771538082622e-6	1.55068725874704
GCA_001956215.1	s__Cytobacillus sp001956215	KQPL	4.59737704315098e-6	8.90280369315853e-6	0.516396542213314
GCA_001956215.1	s__Cytobacillus sp001956215	KRMH	7.6622950719183e-7	1.65378132819232e-6	0.46331972318817
GCA_001956215.1	s__Cytobacillus sp001956215	KTAT	1.22596721150693e-5	1.34146001421727e-5	0.913905147014218
GCA_001956215.1	s__Cytobacillus sp001956215	KTMH	0	2.05904538245158e-6	0
GCA_001956215.1	s__Cytobacillus sp001956215	KTQA	3.83114753595915e-6	9.37324470916321e-6	0.40873226452883
GCA_001956215.1	s__Cytobacillus sp001956215	KTSA	1.30259016222611e-5	1.644571776092e-5	0.792054309311727
GCA_001956215.1	s__Cytobacillus sp001956215	KVPH	6.89606556472647e-6	3.47853356165926e-6	1.98246342675419
GCA_001956215.1	s__Cytobacillus sp001956215	KYLH	3.06491802876732e-6	4.76901021692614e-6	0.642673823152934
GCA_001956215.1	s__Cytobacillus sp001956215	LAAM	2.45193442301386e-5	1.57521424766317e-5	1.55657201974354
GCA_001956215.1	s__Cytobacillus sp001956215	LARP	5.36360655034281e-6	1.09146885301242e-5	0.491411782895996
GCA_001956215.1	s__Cytobacillus sp001956215	LAVD	2.14544262013712e-5	2.44379226461612e-5	0.877915300412878
GCA_001956215.1	s__Cytobacillus sp001956215	LDAD	1.30259016222611e-5	1.87308292552948e-5	0.695425784129603
GCA_001956215.1	s__Cytobacillus sp001956215	LDDL	2.83504917660977e-5	2.42579313114437e-5	1.16871020047465
GCA_001956215.1	s__Cytobacillus sp001956215	LDEV	3.52465573308242e-5	2.52946494565226e-5	1.39343924854177
GCA_001956215.1	s__Cytobacillus sp001956215	LDKV	3.44803278236324e-5	2.2912879872622e-5	1.50484478665783
GCA_001956215.1	s__Cytobacillus sp001956215	LDNL	1.07272131006856e-5	2.02644957208109e-5	0.529359982526935
GCA_001956215.1	s__Cytobacillus sp001956215	LDQN	6.12983605753464e-6	7.32380501591644e-6	0.8369742291354
GCA_001956215.1	s__Cytobacillus sp001956215	LDVF	1.37921311294529e-5	1.50188599533161e-5	0.918320776165682
GCA_001956215.1	s__Cytobacillus sp001956215	LEFV	1.22596721150693e-5	2.30816518812059e-5	0.531143619103434
GCA_001956215.1	s__Cytobacillus sp001956215	LHHE	1.53245901438366e-6	3.10525132489234e-6	0.49350563096106
GCA_001956215.1	s__Cytobacillus sp001956215	LINH	4.59737704315098e-6	6.45342172038986e-6	0.712393710242951
GCA_001956215.1	s__Cytobacillus sp001956215	LKAH	8.42852457911013e-6	1.04357970066533e-5	0.80765509081257
GCA_001956215.1	s__Cytobacillus sp001956215	LKEV	5.74672130393873e-5	3.52135327488008e-5	1.63196386597548
GCA_001956215.1	s__Cytobacillus sp001956215	LKHF	1.07272131006856e-5	6.41354733843477e-6	1.67258656319571
GCA_001956215.1	s__Cytobacillus sp001956215	LKPI	1.83895081726039e-5	1.96016389105481e-5	0.938161765785212
GCA_001956215.1	s__Cytobacillus sp001956215	LKVS	2.91167212732895e-5	2.79386762234658e-5	1.04216538537478
GCA_001956215.1	s__Cytobacillus sp001956215	LLEG	4.90386884602771e-5	5.27906319104862e-5	0.928927854916172
GCA_001956215.1	s__Cytobacillus sp001956215	LLIK	3.21816393020569e-5	5.16729850507179e-5	0.622794275780082
GCA_001956215.1	s__Cytobacillus sp001956215	LLTM	1.45583606366448e-5	1.36653857119084e-5	1.06534575339196
GCA_001956215.1	s__Cytobacillus sp001956215	LLTR	2.06881966941794e-5	1.92738297725032e-5	1.07338276504309
GCA_001956215.1	s__Cytobacillus sp001956215	LMGP	4.59737704315098e-6	7.38028039689406e-6	0.622927151261862
GCA_001956215.1	s__Cytobacillus sp001956215	LNFV	3.83114753595915e-6	1.25463964485651e-5	0.305358399255534
GCA_001956215.1	s__Cytobacillus sp001956215	LNIR	6.89606556472647e-6	1.28814743175809e-5	0.53534753823284
GCA_001956215.1	s__Cytobacillus sp001956215	LNTI	1.30259016222611e-5	1.60381180756076e-5	0.812183920884847
GCA_001956215.1	s__Cytobacillus sp001956215	LPES	1.22596721150693e-5	1.72440257041682e-5	0.710951858074875
GCA_001956215.1	s__Cytobacillus sp001956215	LPIV	1.76232786654121e-5	1.83704050988147e-5	0.959329887970144
GCA_001956215.1	s__Cytobacillus sp001956215	LPLH	7.6622950719183e-6	7.08161934038468e-6	1.08199759174038
GCA_001956215.1	s__Cytobacillus sp001956215	LPPS	1.37921311294529e-5	8.18464549089901e-6	1.68512260485677
GCA_001956215.1	s__Cytobacillus sp001956215	LRRN	1.07272131006856e-5	6.72511827383031e-6	1.59509657137612
GCA_001956215.1	s__Cytobacillus sp001956215	LSAR	1.76232786654121e-5	1.82451048187864e-5	0.965918192328827
GCA_001956215.1	s__Cytobacillus sp001956215	LSHM	4.59737704315098e-6	3.48676264179941e-6	1.31852308730095
GCA_001956215.1	s__Cytobacillus sp001956215	LSSK	2.45193442301386e-5	2.61110712878487e-5	0.939040147370328
GCA_001956215.1	s__Cytobacillus sp001956215	LTEL	4.67399999387016e-5	3.70795732145903e-5	1.26053230624321
GCA_001956215.1	s__Cytobacillus sp001956215	LTEM	9.19475408630196e-6	1.09216817345463e-5	0.841880793616072
GCA_001956215.1	s__Cytobacillus sp001956215	LTHE	7.6622950719183e-6	7.7172064000881e-6	0.992884558825694
GCA_001956215.1	s__Cytobacillus sp001956215	LTSA	2.22206557085631e-5	2.27161222521061e-5	0.978188771039162
GCA_001956215.1	s__Cytobacillus sp001956215	LVMK	1.37921311294529e-5	1.29776711427178e-5	1.06275856259404
GCA_001956215.1	s__Cytobacillus sp001956215	LVNG	2.75842622589059e-5	1.94694626158535e-5	1.41679628262799
GCA_001956215.1	s__Cytobacillus sp001956215	LVVY	1.37921311294529e-5	1.45704913254676e-5	0.946579687765631
GCA_001956215.1	s__Cytobacillus sp001956215	MAAN	6.12983605753464e-6	6.84320221527588e-6	0.895755505200649
GCA_001956215.1	s__Cytobacillus sp001956215	MDEG	6.12983605753464e-6	8.08629077123979e-6	0.758052886168328
GCA_001956215.1	s__Cytobacillus sp001956215	MENG	7.6622950719183e-6	6.75509393720306e-6	1.13429881851367
GCA_001956215.1	s__Cytobacillus sp001956215	MEVD	9.19475408630196e-6	7.45046630801965e-6	1.23411793385399
GCA_001956215.1	s__Cytobacillus sp001956215	MFNT	2.29868852157549e-6	2.81719923260081e-6	0.815948156940738
GCA_001956215.1	s__Cytobacillus sp001956215	MGFT	7.6622950719183e-6	4.7753884217203e-6	1.60453860403632
GCA_001956215.1	s__Cytobacillus sp001956215	MGKN	5.36360655034281e-6	6.1190275112312e-6	0.876545585143742
GCA_001956215.1	s__Cytobacillus sp001956215	MGVR	1.53245901438366e-6	5.48390505235567e-6	0.279446671624152
GCA_001956215.1	s__Cytobacillus sp001956215	MHKE	2.29868852157549e-6	3.1815942427339e-6	0.722495813796877
GCA_001956215.1	s__Cytobacillus sp001956215	MIGK	9.19475408630196e-6	1.12080284195369e-5	0.820372124527666
GCA_001956215.1	s__Cytobacillus sp001956215	MIKT	6.89606556472647e-6	7.87239885815568e-6	0.875980204887898
GCA_001956215.1	s__Cytobacillus sp001956215	MINQ	6.89606556472647e-6	3.30080919136017e-6	2.08920454498759
GCA_001956215.1	s__Cytobacillus sp001956215	MKNV	6.89606556472647e-6	5.63788881701116e-6	1.22316451930003
GCA_001956215.1	s__Cytobacillus sp001956215	MLAF	1.22596721150693e-5	9.68082374458191e-6	1.26638728671521
GCA_001956215.1	s__Cytobacillus sp001956215	MLDH	5.36360655034281e-6	2.85954040616981e-6	1.8756883234698
GCA_001956215.1	s__Cytobacillus sp001956215	MLYT	2.29868852157549e-6	4.8220062333544e-6	0.476707911672778
GCA_001956215.1	s__Cytobacillus sp001956215	MMHF	0	7.68580300975355e-7	0
GCA_001956215.1	s__Cytobacillus sp001956215	MNPR	2.29868852157549e-6	1.80876704200648e-6	1.2708593578892
GCA_001956215.1	s__Cytobacillus sp001956215	MNSY	1.53245901438366e-6	2.56816315207897e-6	0.596714041762927
GCA_001956215.1	s__Cytobacillus sp001956215	MPAA	7.6622950719183e-6	5.97542039793868e-6	1.28230225852587
GCA_001956215.1	s__Cytobacillus sp001956215	MPRP	1.53245901438366e-6	1.57939852395389e-6	0.970280135850246
GCA_001956215.1	s__Cytobacillus sp001956215	MQRV	3.06491802876732e-6	2.69141095949845e-6	1.13877742005571
GCA_001956215.1	s__Cytobacillus sp001956215	MSLQ	7.6622950719183e-6	6.05477442350956e-6	1.26549637293952
GCA_001956215.1	s__Cytobacillus sp001956215	MTSI	1.07272131006856e-5	6.89528631354577e-6	1.55573135224451
GCA_001956215.1	s__Cytobacillus sp001956215	MVAT	6.12983605753464e-6	7.15929275046517e-6	0.856206928699258
GCA_001956215.1	s__Cytobacillus sp001956215	MVIV	8.42852457911013e-6	9.67809037905348e-6	0.870887153250003
GCA_001956215.1	s__Cytobacillus sp001956215	MYKR	2.29868852157549e-6	2.80387448323434e-6	0.819825757294205
GCA_001956215.1	s__Cytobacillus sp001956215	NAIN	1.14934426078775e-5	1.04013004771487e-5	1.10500053653176
GCA_001956215.1	s__Cytobacillus sp001956215	NAKK	1.99219671869876e-5	1.5770251207932e-5	1.26326251397742
GCA_001956215.1	s__Cytobacillus sp001956215	NDHF	0	2.00141483576917e-6	0
GCA_001956215.1	s__Cytobacillus sp001956215	NDKQ	6.12983605753464e-6	5.3021914960246e-6	1.15609480761504
GCA_001956215.1	s__Cytobacillus sp001956215	NDYA	3.83114753595915e-6	5.52134540886859e-6	0.693879345024388
GCA_001956215.1	s__Cytobacillus sp001956215	NFFG	8.42852457911013e-6	6.46190888634528e-6	1.30433974346505
GCA_001956215.1	s__Cytobacillus sp001956215	NGDK	1.22596721150693e-5	1.08035209676879e-5	1.134784867983
GCA_001956215.1	s__Cytobacillus sp001956215	NHNG	3.06491802876732e-6	2.59450260838331e-6	1.18131237134394
GCA_001956215.1	s__Cytobacillus sp001956215	NISH	6.12983605753464e-6	4.09217215889233e-6	1.4979418801368
GCA_001956215.1	s__Cytobacillus sp001956215	NKNT	5.36360655034281e-6	6.3390652805997e-6	0.846119469183853
GCA_001956215.1	s__Cytobacillus sp001956215	NLKP	9.19475408630196e-6	1.07015224506202e-5	0.859200560362237
GCA_001956215.1	s__Cytobacillus sp001956215	NMDA	1.53245901438366e-6	4.60886337199164e-6	0.332502591353979
GCA_001956215.1	s__Cytobacillus sp001956215	NMEQ	1.53245901438366e-6	3.31528968526181e-6	0.462239852280855
GCA_001956215.1	s__Cytobacillus sp001956215	NMKS	3.06491802876732e-6	5.26908704036235e-6	0.581679142001144
GCA_001956215.1	s__Cytobacillus sp001956215	NNFV	5.36360655034281e-6	5.45053018012755e-6	0.984052261539316
GCA_001956215.1	s__Cytobacillus sp001956215	NNIG	6.89606556472647e-6	9.9196256409851e-6	0.695194134769952
GCA_001956215.1	s__Cytobacillus sp001956215	NNMA	6.12983605753464e-6	3.85013424600914e-6	1.59210969432781
GCA_001956215.1	s__Cytobacillus sp001956215	NPVE	1.07272131006856e-5	8.01566462454173e-6	1.33828117856152
GCA_001956215.1	s__Cytobacillus sp001956215	NRQN	2.29868852157549e-6	2.54167330064004e-6	0.904399680712953
GCA_001956215.1	s__Cytobacillus sp001956215	NSFY	7.6622950719183e-6	4.13755467116641e-6	1.85188974669385
GCA_001956215.1	s__Cytobacillus sp001956215	NSIH	5.36360655034281e-6	4.09217215889233e-6	1.3106991451197
GCA_001956215.1	s__Cytobacillus sp001956215	NSIP	1.07272131006856e-5	7.45860041974374e-6	1.43823405156408
GCA_001956215.1	s__Cytobacillus sp001956215	NSPV	6.12983605753464e-6	6.35968734686486e-6	0.96385808345696
GCA_001956215.1	s__Cytobacillus sp001956215	NYLG	6.89606556472647e-6	1.01254621252819e-5	0.681061810256335
GCA_001956215.1	s__Cytobacillus sp001956215	NYLL	1.22596721150693e-5	1.37500402864388e-5	0.891609905111377
GCA_001956215.1	s__Cytobacillus sp001956215	PAKS	4.59737704315098e-6	1.20612666127579e-5	0.38116867744952
GCA_001956215.1	s__Cytobacillus sp001956215	PARE	6.89606556472647e-6	8.72326305827132e-6	0.790537384767697
GCA_001956215.1	s__Cytobacillus sp001956215	PDAE	9.19475408630196e-6	1.09198270000756e-5	0.842023787211862
GCA_001956215.1	s__Cytobacillus sp001956215	PEMS	3.83114753595915e-6	5.07917821689364e-6	0.754284920189753
GCA_001956215.1	s__Cytobacillus sp001956215	PFHN	2.29868852157549e-6	1.45991726775173e-6	1.57453341524994
GCA_001956215.1	s__Cytobacillus sp001956215	PFQN	4.59737704315098e-6	2.53515098138752e-6	1.81345295680764
GCA_001956215.1	s__Cytobacillus sp001956215	PGEI	1.91557376797958e-5	1.59350068490651e-5	1.20211668945217
GCA_001956215.1	s__Cytobacillus sp001956215	PGKK	1.60908196510284e-5	1.31327399024443e-5	1.22524467632482
GCA_001956215.1	s__Cytobacillus sp001956215	PGPA	6.12983605753464e-6	7.33922410498582e-6	0.835215817073961
GCA_001956215.1	s__Cytobacillus sp001956215	PKII	1.60908196510284e-5	1.55976418712137e-5	1.03161873979969
GCA_001956215.1	s__Cytobacillus sp001956215	PKQF	3.83114753595915e-6	4.22476661043704e-6	0.906830575325635
GCA_001956215.1	s__Cytobacillus sp001956215	PKVE	1.07272131006856e-5	1.33579074835578e-5	0.803060892126235
GCA_001956215.1	s__Cytobacillus sp001956215	PLDH	3.83114753595915e-6	3.68273340899883e-6	1.04029999201074
GCA_001956215.1	s__Cytobacillus sp001956215	PLDQ	6.89606556472647e-6	6.39507828439474e-6	1.07833950704782
GCA_001956215.1	s__Cytobacillus sp001956215	PLGE	7.6622950719183e-6	2.00256072598351e-5	0.382624854891986
GCA_001956215.1	s__Cytobacillus sp001956215	PMMR	1.53245901438366e-6	1.22635917268823e-6	1.24960048288663
GCA_001956215.1	s__Cytobacillus sp001956215	PMMT	7.6622950719183e-7	1.52688215104651e-6	0.501826225859451
GCA_001956215.1	s__Cytobacillus sp001956215	PMPF	2.29868852157549e-6	1.80412547139297e-6	1.27412896609717
GCA_001956215.1	s__Cytobacillus sp001956215	PPKH	7.6622950719183e-7	1.94482284676724e-6	0.393984217362258
GCA_001956215.1	s__Cytobacillus sp001956215	PRKH	1.53245901438366e-6	2.12986525225223e-6	0.719509843527968
GCA_001956215.1	s__Cytobacillus sp001956215	PSEQ	7.6622950719183e-6	6.23217491748792e-6	1.22947368669281
GCA_001956215.1	s__Cytobacillus sp001956215	PSTD	6.12983605753464e-6	5.80360026114847e-6	1.05621265795477
GCA_001956215.1	s__Cytobacillus sp001956215	PVLF	1.53245901438366e-5	1.09553964505138e-5	1.39881657528861
GCA_001956215.1	s__Cytobacillus sp001956215	PVRT	4.59737704315098e-6	4.96068713086023e-6	0.926762144411585
GCA_001956215.1	s__Cytobacillus sp001956215	PVYV	5.36360655034281e-6	5.52717264990134e-6	0.970406913277541
GCA_001956215.1	s__Cytobacillus sp001956215	PYYI	4.59737704315098e-6	3.37120758483058e-6	1.36371817144628
GCA_001956215.1	s__Cytobacillus sp001956215	QAGH	3.06491802876732e-6	3.83635548309709e-6	0.798913980279277
GCA_001956215.1	s__Cytobacillus sp001956215	QDQI	4.59737704315098e-6	4.84824506072622e-6	0.948255912307853
GCA_001956215.1	s__Cytobacillus sp001956215	QEPI	3.83114753595915e-6	7.82064088706895e-6	0.489876416943497
GCA_001956215.1	s__Cytobacillus sp001956215	QFMH	7.6622950719183e-7	9.43051546780215e-7	0.812500133007475
GCA_001956215.1	s__Cytobacillus sp001956215	QFNK	3.06491802876732e-6	4.83830932423425e-6	0.633468805604404
GCA_001956215.1	s__Cytobacillus sp001956215	QGHS	2.29868852157549e-6	3.1504997513392e-6	0.729626631647369
GCA_001956215.1	s__Cytobacillus sp001956215	QHKQ	2.29868852157549e-6	1.76532359070466e-6	1.30213436997006
GCA_001956215.1	s__Cytobacillus sp001956215	QHLS	3.83114753595915e-6	4.27827371900056e-6	0.895489112569949
GCA_001956215.1	s__Cytobacillus sp001956215	QIMM	2.29868852157549e-6	2.2379762208779e-6	1.02712821527379
GCA_001956215.1	s__Cytobacillus sp001956215	QIRQ	8.42852457911013e-6	3.87300247846297e-6	2.17622493814026
GCA_001956215.1	s__Cytobacillus sp001956215	QIRY	3.83114753595915e-6	3.78140048374791e-6	1.01315572164997
GCA_001956215.1	s__Cytobacillus sp001956215	QKMQ	2.29868852157549e-6	2.49835256653788e-6	0.920081717994239
GCA_001956215.1	s__Cytobacillus sp001956215	QLMR	7.6622950719183e-7	3.96675184494049e-6	0.19316295476591
GCA_001956215.1	s__Cytobacillus sp001956215	QLQF	6.12983605753464e-6	5.55976231271116e-6	1.10253563241726
GCA_001956215.1	s__Cytobacillus sp001956215	QMAE	1.22596721150693e-5	5.89257315948951e-6	2.08052947044469
GCA_001956215.1	s__Cytobacillus sp001956215	QMEF	7.6622950719183e-7	3.62140973798951e-6	0.211583212789729
GCA_001956215.1	s__Cytobacillus sp001956215	QMIK	5.36360655034281e-6	5.50071714129221e-6	0.975074051723156
GCA_001956215.1	s__Cytobacillus sp001956215	QMKH	0	1.43872616644877e-6	0
GCA_001956215.1	s__Cytobacillus sp001956215	QNFM	4.59737704315098e-6	1.96847446228519e-6	2.33550250777138
GCA_001956215.1	s__Cytobacillus sp001956215	QNYP	3.83114753595915e-6	1.88509732503791e-6	2.03233407902804
GCA_001956215.1	s__Cytobacillus sp001956215	QPEP	4.59737704315098e-6	3.72824649489505e-6	1.23312046278217
GCA_001956215.1	s__Cytobacillus sp001956215	QPHL	3.06491802876732e-6	2.55937280455774e-6	1.19752699696945
GCA_001956215.1	s__Cytobacillus sp001956215	QPTG	2.29868852157549e-6	4.68390193498726e-6	0.490763588452828
GCA_001956215.1	s__Cytobacillus sp001956215	QQAN	6.89606556472647e-6	3.93009714654147e-6	1.75468068793034
GCA_001956215.1	s__Cytobacillus sp001956215	QQMS	1.53245901438366e-6	2.18826009312446e-6	0.700309354997912
GCA_001956215.1	s__Cytobacillus sp001956215	QQSR	2.29868852157549e-6	3.08634921999234e-6	0.744792101517662
GCA_001956215.1	s__Cytobacillus sp001956215	QRTK	6.12983605753464e-6	5.04298442574334e-6	1.21551754676123
GCA_001956215.1	s__Cytobacillus sp001956215	QRVS	8.42852457911013e-6	5.79414122570896e-6	1.45466329707537
GCA_001956215.1	s__Cytobacillus sp001956215	QTDH	3.83114753595915e-6	1.81481002365028e-6	2.11104605222162
GCA_001956215.1	s__Cytobacillus sp001956215	QVVL	1.30259016222611e-5	1.49234521068309e-5	0.872847751915173
GCA_001956215.1	s__Cytobacillus sp001956215	QYPD	7.6622950719183e-6	2.25658521466164e-6	3.39552657800571
GCA_001956215.1	s__Cytobacillus sp001956215	RAFY	5.36360655034281e-6	4.81797243353728e-6	1.11324973821092
GCA_001956215.1	s__Cytobacillus sp001956215	RAGP	0	8.03752301947947e-6	0
GCA_001956215.1	s__Cytobacillus sp001956215	RAPP	0	4.14037979765643e-6	0
GCA_001956215.1	s__Cytobacillus sp001956215	RDMI	3.06491802876732e-6	4.54190789617736e-6	0.674808494321708
GCA_001956215.1	s__Cytobacillus sp001956215	RDVF	1.14934426078775e-5	6.23932893662767e-6	1.84209595689142
GCA_001956215.1	s__Cytobacillus sp001956215	RDYR	3.06491802876732e-6	2.84068946618815e-6	1.07893455629279
GCA_001956215.1	s__Cytobacillus sp001956215	RGDR	4.59737704315098e-6	5.92828085881809e-6	0.775499196586235
GCA_001956215.1	s__Cytobacillus sp001956215	RGID	1.76232786654121e-5	1.13551902763455e-5	1.5520020569029
GCA_001956215.1	s__Cytobacillus sp001956215	RGPP	0	3.9486425466201e-6	0
GCA_001956215.1	s__Cytobacillus sp001956215	RHEK	6.89606556472647e-6	4.48736004474374e-6	1.53677563109833
GCA_001956215.1	s__Cytobacillus sp001956215	RHQG	2.29868852157549e-6	2.06403241920704e-6	1.11368818637965
GCA_001956215.1	s__Cytobacillus sp001956215	RKDV	9.96098359349379e-6	9.51876473015244e-6	1.04645758939083
GCA_001956215.1	s__Cytobacillus sp001956215	RKII	1.76232786654121e-5	1.70816974377865e-5	1.03170535185968
GCA_001956215.1	s__Cytobacillus sp001956215	RMDM	7.6622950719183e-7	1.68122776298117e-6	0.455755920799894
GCA_001956215.1	s__Cytobacillus sp001956215	RMPS	3.06491802876732e-6	2.64013870305535e-6	1.16089280658641
GCA_001956215.1	s__Cytobacillus sp001956215	RNHA	1.53245901438366e-6	2.60152284588839e-6	0.589062293573802
GCA_001956215.1	s__Cytobacillus sp001956215	RNIG	6.89606556472647e-6	9.48585441230285e-6	0.726984124464581
GCA_001956215.1	s__Cytobacillus sp001956215	RNVA	6.12983605753464e-6	8.48100343712961e-6	0.722772500091013
GCA_001956215.1	s__Cytobacillus sp001956215	RPQS	6.12983605753464e-6	3.23946227150375e-6	1.89223875562816
GCA_001956215.1	s__Cytobacillus sp001956215	RQIE	6.89606556472647e-6	8.56474475472097e-6	0.805168835991907
GCA_001956215.1	s__Cytobacillus sp001956215	RSQN	2.29868852157549e-6	3.70991393347059e-6	0.619606967384575
GCA_001956215.1	s__Cytobacillus sp001956215	RTFG	5.36360655034281e-6	6.73526715441438e-6	0.796346518612471
GCA_001956215.1	s__Cytobacillus sp001956215	RTIN	7.6622950719183e-6	6.66276232079088e-6	1.15001777085885
GCA_001956215.1	s__Cytobacillus sp001956215	RTNR	3.83114753595915e-6	3.4784733123742e-6	1.10138764679618
GCA_001956215.1	s__Cytobacillus sp001956215	RVIA	2.98829507804814e-5	1.5534384732716e-5	1.92366490817926
GCA_001956215.1	s__Cytobacillus sp001956215	RVLT	1.37921311294529e-5	1.30771469224591e-5	1.05467432699451
GCA_001956215.1	s__Cytobacillus sp001956215	RYMS	0	2.45586100215397e-6	0
GCA_001956215.1	s__Cytobacillus sp001956215	RYVK	7.6622950719183e-6	6.4587542823637e-6	1.18634255723909
GCA_001956215.1	s__Cytobacillus sp001956215	SEVF	8.42852457911013e-6	1.46362809222716e-5	0.575865182136855
GCA_001956215.1	s__Cytobacillus sp001956215	SFVY	3.83114753595915e-6	6.46203025831461e-6	0.59287056587667
GCA_001956215.1	s__Cytobacillus sp001956215	SGFQ	1.07272131006856e-5	7.18339892760421e-6	1.49333389510964
GCA_001956215.1	s__Cytobacillus sp001956215	SGGK	1.91557376797958e-5	2.2329685502311e-5	0.857859716735073
GCA_001956215.1	s__Cytobacillus sp001956215	SGMP	3.83114753595915e-6	4.67990149621962e-6	0.818638498920098
GCA_001956215.1	s__Cytobacillus sp001956215	SGRN	1.30259016222611e-5	7.55916360218558e-6	1.72319350496594
GCA_001956215.1	s__Cytobacillus sp001956215	SHRQ	1.53245901438366e-6	1.7773357696088e-6	0.862222569639141
GCA_001956215.1	s__Cytobacillus sp001956215	SKGK	2.60518032445222e-5	2.1952822145739e-5	1.18671772911798
GCA_001956215.1	s__Cytobacillus sp001956215	SLAK	3.1415409794865e-5	3.17953846725736e-5	0.988049370006953
GCA_001956215.1	s__Cytobacillus sp001956215	SLEN	2.60518032445222e-5	1.9748293348489e-5	1.31919264033596
GCA_001956215.1	s__Cytobacillus sp001956215	SLKI	2.52855737373304e-5	3.27662997946202e-5	0.771694512222036
GCA_001956215.1	s__Cytobacillus sp001956215	SNLH	4.59737704315098e-6	5.14265436280105e-6	0.893969673794473
GCA_001956215.1	s__Cytobacillus sp001956215	SNSE	4.59737704315098e-6	1.25225686043408e-5	0.36712731935502
GCA_001956215.1	s__Cytobacillus sp001956215	SPPQ	3.83114753595915e-6	2.9580182268333e-6	1.29517374207007
GCA_001956215.1	s__Cytobacillus sp001956215	SRAR	3.06491802876732e-6	7.57961728130529e-6	0.404363164394431
GCA_001956215.1	s__Cytobacillus sp001956215	SRLG	1.83895081726039e-5	1.74001904839217e-5	1.05685671599954
GCA_001956215.1	s__Cytobacillus sp001956215	STET	1.14934426078775e-5	1.21615050846332e-5	0.945067450771375
GCA_001956215.1	s__Cytobacillus sp001956215	STFM	5.36360655034281e-6	4.11208107814505e-6	1.30435330637068
GCA_001956215.1	s__Cytobacillus sp001956215	SVAL	2.45193442301386e-5	2.97982275550187e-5	0.82284572748049
GCA_001956215.1	s__Cytobacillus sp001956215	SYEA	1.07272131006856e-5	1.23856540017959e-5	0.86609985222663
GCA_001956215.1	s__Cytobacillus sp001956215	SYIL	9.19475408630196e-6	1.59703575055631e-5	0.575738776235852
GCA_001956215.1	s__Cytobacillus sp001956215	TAAS	2.29868852157549e-5	1.75403170939756e-5	1.31051708430345
GCA_001956215.1	s__Cytobacillus sp001956215	TDKL	1.22596721150693e-5	1.74672060401338e-5	0.701867951113685
GCA_001956215.1	s__Cytobacillus sp001956215	TDTH	5.36360655034281e-6	2.59728104372182e-6	2.06508516408256
GCA_001956215.1	s__Cytobacillus sp001956215	TEAP	7.6622950719183e-6	1.08609247267758e-5	0.705491959909105
GCA_001956215.1	s__Cytobacillus sp001956215	TENE	1.37921311294529e-5	1.28742545379909e-5	1.07129551375215
GCA_001956215.1	s__Cytobacillus sp001956215	TETF	1.14934426078775e-5	9.10121556125351e-6	1.2628469824194
GCA_001956215.1	s__Cytobacillus sp001956215	TEVL	2.68180327517141e-5	2.51582084345815e-5	1.06597545772977
GCA_001956215.1	s__Cytobacillus sp001956215	TFKG	9.19475408630196e-6	1.17374173606639e-5	0.783371145778351
GCA_001956215.1	s__Cytobacillus sp001956215	TGEQ	9.96098359349379e-6	9.86839631020496e-6	1.0093822015633
GCA_001956215.1	s__Cytobacillus sp001956215	THIA	4.59737704315098e-6	5.93283535704541e-6	0.774903864084391
GCA_001956215.1	s__Cytobacillus sp001956215	THKQ	0	2.52645810769211e-6	0
GCA_001956215.1	s__Cytobacillus sp001956215	THYD	7.6622950719183e-7	1.77188719591658e-6	0.432436957023929
GCA_001956215.1	s__Cytobacillus sp001956215	TIAM	1.45583606366448e-5	8.39637249463397e-6	1.73388694295648
GCA_001956215.1	s__Cytobacillus sp001956215	TIPN	6.12983605753464e-6	6.08390243014278e-6	1.00755002696366
GCA_001956215.1	s__Cytobacillus sp001956215	TISK	1.45583606366448e-5	1.6947910020313e-5	0.85900625028076
GCA_001956215.1	s__Cytobacillus sp001956215	TKRG	7.6622950719183e-6	1.02753716126795e-5	0.745695178796576
GCA_001956215.1	s__Cytobacillus sp001956215	TLGY	8.42852457911013e-6	1.20554620536332e-5	0.699145710186194
GCA_001956215.1	s__Cytobacillus sp001956215	TLSD	2.14544262013712e-5	1.52991977305168e-5	1.40232361064115
GCA_001956215.1	s__Cytobacillus sp001956215	TMLE	1.07272131006856e-5	1.09216817345463e-5	0.982194259218751
GCA_001956215.1	s__Cytobacillus sp001956215	TNIT	3.83114753595915e-6	8.29549212893367e-6	0.461834870844681
GCA_001956215.1	s__Cytobacillus sp001956215	TPFG	1.14934426078775e-5	6.15010805361259e-6	1.86881962197822
GCA_001956215.1	s__Cytobacillus sp001956215	TPGL	1.53245901438366e-5	1.29600543040086e-5	1.18244798859343
GCA_001956215.1	s__Cytobacillus sp001956215	TPVT	8.42852457911013e-6	6.17631832967274e-6	1.36465190575058
GCA_001956215.1	s__Cytobacillus sp001956215	TQYA	3.83114753595915e-6	4.56853748915044e-6	0.838593870589336
GCA_001956215.1	s__Cytobacillus sp001956215	TQYY	2.29868852157549e-6	2.08775639735786e-6	1.10103291958993
GCA_001956215.1	s__Cytobacillus sp001956215	TRDS	3.06491802876732e-6	6.35579047969786e-6	0.482224522434701
GCA_001956215.1	s__Cytobacillus sp001956215	TRNF	2.29868852157549e-6	3.97341279559038e-6	0.57851742062303
GCA_001956215.1	s__Cytobacillus sp001956215	TSAK	1.22596721150693e-5	1.644571776092e-5	0.745462879352213
GCA_001956215.1	s__Cytobacillus sp001956215	TTDN	3.83114753595915e-6	5.4214230636699e-6	0.706668247610573
GCA_001956215.1	s__Cytobacillus sp001956215	TTGR	8.42852457911013e-6	7.34121005747075e-6	1.1481110761206
GCA_001956215.1	s__Cytobacillus sp001956215	TYEG	6.12983605753464e-6	9.63499475890716e-6	0.63620543766958
GCA_001956215.1	s__Cytobacillus sp001956215	TYMP	1.53245901438366e-6	1.82918066215553e-6	0.837784394996715
GCA_001956215.1	s__Cytobacillus sp001956215	TYRY	3.06491802876732e-6	2.39982606022023e-6	1.27714173938342
GCA_001956215.1	s__Cytobacillus sp001956215	TYSQ	6.89606556472647e-6	3.75178376638149e-6	1.8380764975103
GCA_001956215.1	s__Cytobacillus sp001956215	TYVG	6.12983605753464e-6	8.17953932115786e-6	0.749410916294358
GCA_001956215.1	s__Cytobacillus sp001956215	VADV	1.45583606366448e-5	1.65809446641198e-5	0.878017563628216
GCA_001956215.1	s__Cytobacillus sp001956215	VDPQ	2.29868852157549e-6	4.33901198115628e-6	0.529772337932777
GCA_001956215.1	s__Cytobacillus sp001956215	VEDH	3.83114753595915e-6	5.26446271493359e-6	0.727737614152231
GCA_001956215.1	s__Cytobacillus sp001956215	VGHK	2.29868852157549e-6	6.75271229747899e-6	0.340409663600457
GCA_001956215.1	s__Cytobacillus sp001956215	VGLY	7.6622950719183e-6	1.58139403181699e-5	0.484527886014247
GCA_001956215.1	s__Cytobacillus sp001956215	VHSE	6.12983605753464e-6	6.41918956066199e-6	0.954923670598457
GCA_001956215.1	s__Cytobacillus sp001956215	VHSG	5.36360655034281e-6	5.91457388314132e-6	0.906845811095713
GCA_001956215.1	s__Cytobacillus sp001956215	VHSV	5.36360655034281e-6	5.44951136303018e-6	0.984236235698094
GCA_001956215.1	s__Cytobacillus sp001956215	VIAR	1.76232786654121e-5	1.5534384732716e-5	1.13446904841341
GCA_001956215.1	s__Cytobacillus sp001956215	VIMP	5.36360655034281e-6	5.41095003070297e-6	0.991250431053416
GCA_001956215.1	s__Cytobacillus sp001956215	VKRF	1.14934426078775e-5	8.68597978470203e-6	1.32321774776865
GCA_001956215.1	s__Cytobacillus sp001956215	VLHS	7.6622950719183e-6	8.03179431852818e-6	0.953995429669122
GCA_001956215.1	s__Cytobacillus sp001956215	VPHG	6.89606556472647e-6	3.53824942986481e-6	1.94900492501173
GCA_001956215.1	s__Cytobacillus sp001956215	VSKI	1.91557376797958e-5	2.22316852217348e-5	0.861641278595839
GCA_001956215.1	s__Cytobacillus sp001956215	VSVV	2.29868852157549e-5	1.77654886535325e-5	1.29390672353863
GCA_001956215.1	s__Cytobacillus sp001956215	VTHQ	3.83114753595915e-6	2.36776420151855e-6	1.61804437008637
GCA_001956215.1	s__Cytobacillus sp001956215	VTMD	4.59737704315098e-6	4.82174880837626e-6	0.953466724596789
GCA_001956215.1	s__Cytobacillus sp001956215	VTQD	6.89606556472647e-6	5.91630785508604e-6	1.16560289519048
GCA_001956215.1	s__Cytobacillus sp001956215	VVMG	7.6622950719183e-6	8.95641062428716e-6	0.855509577814622
GCA_001956215.1	s__Cytobacillus sp001956215	VYFI	1.22596721150693e-5	8.10908209746183e-6	1.51184461665601
GCA_001956215.1	s__Cytobacillus sp001956215	VYGA	1.30259016222611e-5	1.22107780812012e-5	1.06675443085112
GCA_001956215.1	s__Cytobacillus sp001956215	VYVD	9.19475408630196e-6	7.57725494842996e-6	1.21346769362791
GCA_001956215.1	s__Cytobacillus sp001956215	YAVV	1.37921311294529e-5	1.12506454766956e-5	1.22589687480791
GCA_001956215.1	s__Cytobacillus sp001956215	YDKG	7.6622950719183e-6	8.77508738582223e-6	0.873187323957383
GCA_001956215.1	s__Cytobacillus sp001956215	YDYV	4.59737704315098e-6	3.9406946923876e-6	1.16664126556973
GCA_001956215.1	s__Cytobacillus sp001956215	YEYR	3.06491802876732e-6	3.70816148193324e-6	0.826533052484391
GCA_001956215.1	s__Cytobacillus sp001956215	YFLI	1.53245901438366e-5	1.19516182608081e-5	1.28221884345899
GCA_001956215.1	s__Cytobacillus sp001956215	YFSK	1.76232786654121e-5	6.89513285478345e-6	2.55590124752797
GCA_001956215.1	s__Cytobacillus sp001956215	YFYI	6.12983605753464e-6	4.21728145602709e-6	1.4535041403922
GCA_001956215.1	s__Cytobacillus sp001956215	YGQR	4.59737704315098e-6	3.49942748423027e-6	1.31375119612236
GCA_001956215.1	s__Cytobacillus sp001956215	YGYV	5.36360655034281e-6	5.58015122263684e-6	0.961193762739694
GCA_001956215.1	s__Cytobacillus sp001956215	YHMR	1.53245901438366e-6	8.06056198374673e-7	1.90118135369929
GCA_001956215.1	s__Cytobacillus sp001956215	YILK	1.91557376797958e-5	1.82334740682409e-5	1.0505807948668
GCA_001956215.1	s__Cytobacillus sp001956215	YIMY	7.6622950719183e-7	2.61764923924534e-6	0.292716646563668
GCA_001956215.1	s__Cytobacillus sp001956215	YIQA	8.42852457911013e-6	7.0283762719122e-6	1.19921362389111
GCA_001956215.1	s__Cytobacillus sp001956215	YKAT	3.83114753595915e-6	9.15155419461119e-6	0.418633540761316
GCA_001956215.1	s__Cytobacillus sp001956215	YKDE	1.22596721150693e-5	9.52375445026137e-6	1.28727301602498
GCA_001956215.1	s__Cytobacillus sp001956215	YKPT	3.83114753595915e-6	4.49593937995112e-6	0.852135051696538
GCA_001956215.1	s__Cytobacillus sp001956215	YLDE	1.68570491582203e-5	1.31549606734266e-5	1.28142147868765
GCA_001956215.1	s__Cytobacillus sp001956215	YLNL	9.96098359349379e-6	1.37500402864388e-5	0.724433047902994
GCA_001956215.1	s__Cytobacillus sp001956215	YMQF	7.6622950719183e-7	1.5988801683243e-6	0.479228851774973
GCA_001956215.1	s__Cytobacillus sp001956215	YMRT	2.29868852157549e-6	2.00322015904571e-6	1.1474966998487801
GCA_001956215.1	s__Cytobacillus sp001956215	YMSV	7.6622950719183e-7	4.01095558027866e-6	0.191034154294622
GCA_001956215.1	s__Cytobacillus sp001956215	YQVD	3.06491802876732e-6	4.03615548685706e-6	0.759365698062827
GCA_001956215.1	s__Cytobacillus sp001956215	YRID	6.12983605753464e-6	5.44113380805777e-6	1.12657329773015
GCA_001956215.1	s__Cytobacillus sp001956215	YRKH	1.53245901438366e-6	1.98120386887091e-6	0.773498900573524
GCA_001956215.1	s__Cytobacillus sp001956215	YRYE	6.89606556472647e-6	3.70816148193324e-6	1.85969936808988
GCA_001956215.1	s__Cytobacillus sp001956215	YSAP	3.06491802876732e-6	5.87868453206555e-6	0.521361201141104
GCA_001956215.1	s__Cytobacillus sp001956215	YSDT	4.59737704315098e-6	5.39851771308482e-6	0.8515998812059
GCA_001956215.1	s__Cytobacillus sp001956215	YSLR	4.59737704315098e-6	8.33775237619194e-6	0.551392849741925
GCA_001956215.1	s__Cytobacillus sp001956215	YTFL	9.19475408630196e-6	7.76870986528177e-6	1.18356255359634
GCA_001956215.1	s__Cytobacillus sp001956215	YYLA	7.6622950719183e-6	8.62369413363084e-6	0.888516562993201
GCA_001956215.1	s__Cytobacillus sp001956215	YYMH	0	6.84652629530096e-7	0
GCF_021496725.1	s__Spiroplasma_D platyhelix	AAAS	1.79038206753321e-5	1.33841817212198e-5	1.33768511577713
GCF_021496725.1	s__Spiroplasma_D platyhelix	AAYF	4.47595516883303e-6	6.92681065451475e-6	0.646178362897172
GCF_021496725.1	s__Spiroplasma_D platyhelix	ADMN	4.47595516883303e-6	4.33926592621704e-6	1.03150054523972
GCF_021496725.1	s__Spiroplasma_D platyhelix	ADRI	2.68557310129982e-5	8.26533043747728e-6	3.24920234177534
GCF_021496725.1	s__Spiroplasma_D platyhelix	AEMN	4.47595516883303e-6	5.0329949870748e-6	0.889322397564015
GCF_021496725.1	s__Spiroplasma_D platyhelix	AGHI	1.34278655064991e-5	4.45362692285058e-6	3.01504049151572
GCF_021496725.1	s__Spiroplasma_D platyhelix	AGRN	8.95191033766606e-6	6.06524757446639e-6	1.4759348613158
GCF_021496725.1	s__Spiroplasma_D platyhelix	AHGT	4.47595516883303e-6	2.67727098361651e-6	1.6718349379736
GCF_021496725.1	s__Spiroplasma_D platyhelix	AIDH	1.34278655064991e-5	4.58034330666861e-6	2.93162861546845
GCF_021496725.1	s__Spiroplasma_D platyhelix	AIHE	0	5.31261399820273e-6	0
GCF_021496725.1	s__Spiroplasma_D platyhelix	AIMV	4.47595516883303e-6	6.85224426185092e-6	0.653210101360862
GCF_021496725.1	s__Spiroplasma_D platyhelix	AKGP	4.47595516883303e-6	7.76024890955643e-6	0.576779845723901
GCF_021496725.1	s__Spiroplasma_D platyhelix	AKTM	4.47595516883303e-6	6.21303504898159e-6	0.720413635774791
GCF_021496725.1	s__Spiroplasma_D platyhelix	ALHV	0	5.7648099187148e-6	0
GCF_021496725.1	s__Spiroplasma_D platyhelix	AMNV	0	5.17136682131597e-6	0
GCF_021496725.1	s__Spiroplasma_D platyhelix	AMSK	0	6.64992286978489e-6	0
GCF_021496725.1	s__Spiroplasma_D platyhelix	APEP	0	2.78593107456096e-6	0
GCF_021496725.1	s__Spiroplasma_D platyhelix	AQTE	0	8.38720511145353e-6	0
GCF_021496725.1	s__Spiroplasma_D platyhelix	ARRH	4.47595516883303e-6	7.29757670793092e-7	6.13348149388908
GCF_021496725.1	s__Spiroplasma_D platyhelix	AYDA	4.47595516883303e-6	7.18246506026225e-6	0.623178133312019
GCF_021496725.1	s__Spiroplasma_D platyhelix	AYDD	8.95191033766606e-6	6.14180426665362e-6	1.45753754906676
GCF_021496725.1	s__Spiroplasma_D platyhelix	AYFK	8.95191033766606e-6	1.06472466520167e-5	0.840772326427744
GCF_021496725.1	s__Spiroplasma_D platyhelix	AYGK	1.79038206753321e-5	1.07347843367339e-5	1.66783235822132
GCF_021496725.1	s__Spiroplasma_D platyhelix	AYKT	8.95191033766606e-6	1.22999961993404e-5	0.727797813315267
GCF_021496725.1	s__Spiroplasma_D platyhelix	DAET	4.47595516883303e-6	1.06055733334999e-5	0.422038019830082
GCF_021496725.1	s__Spiroplasma_D platyhelix	DAKH	8.95191033766606e-6	4.44253256822858e-6	2.01504664291872
GCF_021496725.1	s__Spiroplasma_D platyhelix	DALM	8.95191033766606e-6	6.07213809750379e-6	1.47426000428846
GCF_021496725.1	s__Spiroplasma_D platyhelix	DDKT	2.23797758441651e-5	1.40549051222059e-5	1.5923107021766
GCF_021496725.1	s__Spiroplasma_D platyhelix	DDRY	0	2.85386365253527e-6	0
GCF_021496725.1	s__Spiroplasma_D platyhelix	DDSA	4.47595516883303e-6	9.78671010404462e-6	0.457350337472775
GCF_021496725.1	s__Spiroplasma_D platyhelix	DEPF	1.34278655064991e-5	4.24688768100239e-6	3.1618131947699
GCF_021496725.1	s__Spiroplasma_D platyhelix	DERG	4.47595516883303e-6	4.30090397517213e-6	1.04070102347586
GCF_021496725.1	s__Spiroplasma_D platyhelix	DETH	0	2.73092145532086e-6	0
GCF_021496725.1	s__Spiroplasma_D platyhelix	DFIL	4.47595516883303e-6	2.45513008513174e-5	0.182310305915739
GCF_021496725.1	s__Spiroplasma_D platyhelix	DGSP	0	4.40206867399046e-6	0
GCF_021496725.1	s__Spiroplasma_D platyhelix	DHVH	0	7.58425991884869e-7	0
GCF_021496725.1	s__Spiroplasma_D platyhelix	DHYY	0	1.18350620366924e-6	0
GCF_021496725.1	s__Spiroplasma_D platyhelix	DIFL	1.34278655064991e-5	2.45513008513174e-5	0.546930917747218
GCF_021496725.1	s__Spiroplasma_D platyhelix	DMVG	1.34278655064991e-5	3.07412929560432e-6	4.36802236187642
GCF_021496725.1	s__Spiroplasma_D platyhelix	DNPI	0	9.84172388119433e-6	0
GCF_021496725.1	s__Spiroplasma_D platyhelix	DPPR	4.47595516883303e-6	1.11608529022989e-6	4.0104060218472
GCF_021496725.1	s__Spiroplasma_D platyhelix	DQKP	0	5.39716146300078e-6	0
GCF_021496725.1	s__Spiroplasma_D platyhelix	DQLI	2.23797758441651e-5	2.01325055059596e-5	1.1116239773306
GCF_021496725.1	s__Spiroplasma_D platyhelix	DRPG	8.95191033766606e-6	2.00600195067287e-6	4.46256312695176
GCF_021496725.1	s__Spiroplasma_D platyhelix	DSAQ	0	7.73962353828436e-6	0
GCF_021496725.1	s__Spiroplasma_D platyhelix	DSDT	4.47595516883303e-6	9.32366434630296e-6	0.480063953675879
GCF_021496725.1	s__Spiroplasma_D platyhelix	DSIF	1.79038206753321e-5	1.49578070708423e-5	1.19695491394809
GCF_021496725.1	s__Spiroplasma_D platyhelix	DSLG	4.47595516883303e-6	1.59265540204434e-5	0.281037264124284
GCF_021496725.1	s__Spiroplasma_D platyhelix	DSSF	8.95191033766606e-6	9.62408010752295e-6	0.930157504681256
GCF_021496725.1	s__Spiroplasma_D platyhelix	DVHE	4.47595516883303e-6	2.92126416679638e-6	1.53219801882608
GCF_021496725.1	s__Spiroplasma_D platyhelix	DVLL	4.47595516883303e-5	3.20406763709797e-5	1.39696026295096
GCF_021496725.1	s__Spiroplasma_D platyhelix	DVNG	8.95191033766606e-6	1.13748391104338e-5	0.786992259912913
GCF_021496725.1	s__Spiroplasma_D platyhelix	DVQN	1.34278655064991e-5	9.2515089237139e-6	1.45142436949719
GCF_021496725.1	s__Spiroplasma_D platyhelix	EDKV	1.79038206753321e-5	1.74381244209709e-5	1.02670563892761
GCF_021496725.1	s__Spiroplasma_D platyhelix	EDLA	1.79038206753321e-5	1.86317452157332e-5	0.960930952416287
GCF_021496725.1	s__Spiroplasma_D platyhelix	EFAG	1.79038206753321e-5	8.92652225668139e-6	2.00568823563189
GCF_021496725.1	s__Spiroplasma_D platyhelix	EFTE	4.47595516883303e-6	1.01444061128831e-5	0.441223972998151
GCF_021496725.1	s__Spiroplasma_D platyhelix	EGGP	4.47595516883303e-6	4.16334678837699e-6	1.07508583751149
GCF_021496725.1	s__Spiroplasma_D platyhelix	EHER	4.47595516883303e-6	1.54492280265763e-6	2.89720312311614
GCF_021496725.1	s__Spiroplasma_D platyhelix	EHQK	0	3.48454770398908e-6	0
GCF_021496725.1	s__Spiroplasma_D platyhelix	EIPI	8.95191033766606e-6	1.51254707183344e-5	0.59184342123085
GCF_021496725.1	s__Spiroplasma_D platyhelix	EKMA	1.34278655064991e-5	6.46824674628252e-6	2.07596680108353
GCF_021496725.1	s__Spiroplasma_D platyhelix	EKYF	1.79038206753321e-5	1.05601477959201e-5	1.69541383523526
GCF_021496725.1	s__Spiroplasma_D platyhelix	ELLK	1.0742292405199e-4	5.60537119400138e-5	1.91642837439476
GCF_021496725.1	s__Spiroplasma_D platyhelix	ENHG	0	3.33364249875848e-6	0
GCF_021496725.1	s__Spiroplasma_D platyhelix	ENMA	0	5.0329949870748e-6	0
GCF_021496725.1	s__Spiroplasma_D platyhelix	EPYD	4.47595516883303e-6	3.29541784934261e-6	1.35823600328132
GCF_021496725.1	s__Spiroplasma_D platyhelix	EQET	8.95191033766606e-6	8.31859432455904e-6	1.0761325758172
GCF_021496725.1	s__Spiroplasma_D platyhelix	ERLN	1.79038206753321e-5	1.21091108025185e-5	1.47854132044182
GCF_021496725.1	s__Spiroplasma_D platyhelix	ESQS	4.47595516883303e-6	9.15361789286964e-6	0.48898208568654
GCF_021496725.1	s__Spiroplasma_D platyhelix	ETIR	1.34278655064991e-5	9.13314513035905e-6	1.47023454843219
GCF_021496725.1	s__Spiroplasma_D platyhelix	ETRS	8.95191033766606e-6	5.87640420496874e-6	1.52336531413153
GCF_021496725.1	s__Spiroplasma_D platyhelix	ETSN	8.95191033766606e-6	1.51257991819885e-5	0.591830569079999
GCF_021496725.1	s__Spiroplasma_D platyhelix	ETTH	0	3.04254258837652e-6	0
GCF_021496725.1	s__Spiroplasma_D platyhelix	EYQV	8.95191033766606e-6	5.74117578676381e-6	1.55924686338721
GCF_021496725.1	s__Spiroplasma_D platyhelix	EYYF	8.95191033766606e-6	4.39630643486477e-6	2.03623438681918
GCF_021496725.1	s__Spiroplasma_D platyhelix	FENS	8.95191033766606e-6	1.30933467042973e-5	0.683699174843356
GCF_021496725.1	s__Spiroplasma_D platyhelix	FFMS	0	2.94223323941949e-6	0
GCF_021496725.1	s__Spiroplasma_D platyhelix	FFTI	4.47595516883303e-6	1.34776730585389e-5	0.332101479935904
GCF_021496725.1	s__Spiroplasma_D platyhelix	FFVS	2.23797758441651e-5	9.27615167229656e-6	2.41261426449105
GCF_021496725.1	s__Spiroplasma_D platyhelix	FGSP	8.95191033766606e-6	4.24538037248584e-6	2.10862385751889
GCF_021496725.1	s__Spiroplasma_D platyhelix	FHNN	0	3.98725720498895e-6	0
GCF_021496725.1	s__Spiroplasma_D platyhelix	FHRD	0	1.10750606734884e-6	0
GCF_021496725.1	s__Spiroplasma_D platyhelix	FIDA	8.95191033766606e-6	1.46691590159192e-5	0.610253820818991
GCF_021496725.1	s__Spiroplasma_D platyhelix	FISV	1.34278655064991e-5	1.78261273959844e-5	0.753268795191261
GCF_021496725.1	s__Spiroplasma_D platyhelix	FKTQ	4.47595516883303e-6	1.07194085901359e-5	0.417556167506467
GCF_021496725.1	s__Spiroplasma_D platyhelix	FKVA	2.23797758441651e-5	1.6956135748484e-5	1.31986297916765
GCF_021496725.1	s__Spiroplasma_D platyhelix	FKVF	1.79038206753321e-5	1.39832824103129e-5	1.28037324499202
GCF_021496725.1	s__Spiroplasma_D platyhelix	FNML	0	7.00398733586974e-6	0
GCF_021496725.1	s__Spiroplasma_D platyhelix	FNVV	8.95191033766606e-6	1.34455425782554e-5	0.665790189244084
GCF_021496725.1	s__Spiroplasma_D platyhelix	FNYF	1.34278655064991e-5	6.83218280692986e-6	1.96538439997233
GCF_021496725.1	s__Spiroplasma_D platyhelix	FPHT	0	1.22840226469427e-6	0
GCF_021496725.1	s__Spiroplasma_D platyhelix	FPSA	8.95191033766606e-6	5.10597112872366e-6	1.75322384556917
GCF_021496725.1	s__Spiroplasma_D platyhelix	FQLN	1.79038206753321e-5	1.46531207920521e-5	1.22184351916645
GCF_021496725.1	s__Spiroplasma_D platyhelix	FTGL	2.68557310129982e-5	1.43505586761527e-5	1.87140665524235
GCF_021496725.1	s__Spiroplasma_D platyhelix	FTIF	8.95191033766606e-6	1.34776730585389e-5	0.664202959871809
GCF_021496725.1	s__Spiroplasma_D platyhelix	FTLA	2.68557310129982e-5	1.72595932172236e-5	1.55598864208448
GCF_021496725.1	s__Spiroplasma_D platyhelix	FTSA	4.47595516883303e-6	1.05153558676136e-5	0.425658933961386
GCF_021496725.1	s__Spiroplasma_D platyhelix	FVAR	0	5.12578203452997e-6	0
GCF_021496725.1	s__Spiroplasma_D platyhelix	FVHF	0	2.34250317599047e-6	0
GCF_021496725.1	s__Spiroplasma_D platyhelix	FYGI	1.34278655064991e-5	9.12731371908372e-6	1.47117387653978
GCF_021496725.1	s__Spiroplasma_D platyhelix	GAAP	8.95191033766606e-6	5.04860801907135e-6	1.77314426151719
GCF_021496725.1	s__Spiroplasma_D platyhelix	GADV	4.47595516883303e-6	9.51045609029982e-6	0.470635175257081
GCF_021496725.1	s__Spiroplasma_D platyhelix	GDAA	8.95191033766606e-6	9.3323241748104e-6	0.959236967124315
GCF_021496725.1	s__Spiroplasma_D platyhelix	GETN	4.47595516883303e-6	1.23337139614914e-5	0.362904084107023
GCF_021496725.1	s__Spiroplasma_D platyhelix	GFNN	2.23797758441651e-5	1.28747097271567e-5	1.73827420722033
GCF_021496725.1	s__Spiroplasma_D platyhelix	GFPT	1.79038206753321e-5	3.96646661427613e-6	4.51379588344261
GCF_021496725.1	s__Spiroplasma_D platyhelix	GFQH	0	1.56722095995968e-6	0
GCF_021496725.1	s__Spiroplasma_D platyhelix	GGKH	0	3.59157282074308e-6	0
GCF_021496725.1	s__Spiroplasma_D platyhelix	GGLD	4.47595516883303e-6	1.29866567258342e-5	0.344658002696649
GCF_021496725.1	s__Spiroplasma_D platyhelix	GHGF	0	1.92691661620152e-6	0
GCF_021496725.1	s__Spiroplasma_D platyhelix	GHTE	0	2.65536980599241e-6	0
GCF_021496725.1	s__Spiroplasma_D platyhelix	GIAL	4.92355068571633e-5	2.89473003485795e-5	1.70086696390599
GCF_021496725.1	s__Spiroplasma_D platyhelix	GIDI	2.68557310129982e-5	2.34386521726243e-5	1.14578819700072
GCF_021496725.1	s__Spiroplasma_D platyhelix	GIEA	2.68557310129982e-5	1.71542390176655e-5	1.56554487700341
GCF_021496725.1	s__Spiroplasma_D platyhelix	GIYT	8.95191033766606e-6	1.05441272963892e-5	0.848994903611568
GCF_021496725.1	s__Spiroplasma_D platyhelix	GLFL	2.23797758441651e-5	2.52108909673883e-5	0.887702694566194
GCF_021496725.1	s__Spiroplasma_D platyhelix	GLHH	8.95191033766606e-6	1.21111888099888e-6	7.39143818010906
GCF_021496725.1	s__Spiroplasma_D platyhelix	GLKN	2.23797758441651e-5	3.35803002386809e-5	0.666455501740454
GCF_021496725.1	s__Spiroplasma_D platyhelix	GLVG	1.79038206753321e-5	1.54769877794394e-5	1.156802662797
GCF_021496725.1	s__Spiroplasma_D platyhelix	GMSN	4.47595516883303e-6	4.30224144964045e-6	1.04037749187859
GCF_021496725.1	s__Spiroplasma_D platyhelix	GNKE	1.34278655064991e-5	1.98997657689197e-5	0.674775053255716
GCF_021496725.1	s__Spiroplasma_D platyhelix	GQAH	4.47595516883303e-6	1.90041297638007e-6	2.35525394978037
GCF_021496725.1	s__Spiroplasma_D platyhelix	GQSL	8.95191033766606e-6	1.25951960434016e-5	0.710740055717974
GCF_021496725.1	s__Spiroplasma_D platyhelix	GSAQ	4.47595516883303e-6	7.52550484865329e-6	0.594771415187383
GCF_021496725.1	s__Spiroplasma_D platyhelix	GTFR	8.95191033766606e-6	3.98415994949992e-6	2.24687523872873
GCF_021496725.1	s__Spiroplasma_D platyhelix	GTIY	8.95191033766606e-6	1.05441272963892e-5	0.848994903611568
GCF_021496725.1	s__Spiroplasma_D platyhelix	GVNG	8.95191033766606e-6	1.10601512405338e-5	0.809384080107209
GCF_021496725.1	s__Spiroplasma_D platyhelix	HAFS	0	2.84216395153106e-6	0
GCF_021496725.1	s__Spiroplasma_D platyhelix	HAII	8.95191033766606e-6	8.48881345053882e-6	1.05455378302581
GCF_021496725.1	s__Spiroplasma_D platyhelix	HDAS	0	2.94706240657864e-6	0
GCF_021496725.1	s__Spiroplasma_D platyhelix	HDHA	0	7.44220587495356e-7	0
GCF_021496725.1	s__Spiroplasma_D platyhelix	HEET	0	3.16752055034975e-6	0
GCF_021496725.1	s__Spiroplasma_D platyhelix	HEIM	0	1.71723229391386e-6	0
GCF_021496725.1	s__Spiroplasma_D platyhelix	HFKG	0	3.56228504379677e-6	0
GCF_021496725.1	s__Spiroplasma_D platyhelix	HFNF	8.95191033766606e-6	2.74923951714994e-6	3.25614057335617
GCF_021496725.1	s__Spiroplasma_D platyhelix	HGFA	4.47595516883303e-6	2.3175262865838e-6	1.93135033451159
GCF_021496725.1	s__Spiroplasma_D platyhelix	HGTD	4.47595516883303e-6	2.28936363939144e-6	1.95510887471893
GCF_021496725.1	s__Spiroplasma_D platyhelix	HGVT	1.34278655064991e-5	2.72837373140608e-6	4.921563842934
GCF_021496725.1	s__Spiroplasma_D platyhelix	HKNK	8.95191033766606e-6	9.55115926563762e-6	0.937259037222058
GCF_021496725.1	s__Spiroplasma_D platyhelix	HMDF	0	7.70423729007459e-7	0
GCF_021496725.1	s__Spiroplasma_D platyhelix	HNEM	0	1.29598971809561e-6	0
GCF_021496725.1	s__Spiroplasma_D platyhelix	HNET	0	3.8197125138673e-6	0
GCF_021496725.1	s__Spiroplasma_D platyhelix	HNSN	1.34278655064991e-5	4.93008853335363e-6	2.72365605924828
GCF_021496725.1	s__Spiroplasma_D platyhelix	HNTQ	0	2.60437524351659e-6	0
GCF_021496725.1	s__Spiroplasma_D platyhelix	HPHG	1.34278655064991e-5	3.34750912198589e-7	40.1130064689207
GCF_021496725.1	s__Spiroplasma_D platyhelix	HPPP	0	3.34593138317887e-7	0
GCF_021496725.1	s__Spiroplasma_D platyhelix	HQDD	0	1.6713008491543e-6	0
GCF_021496725.1	s__Spiroplasma_D platyhelix	HQES	0	2.31155976566107e-6	0
GCF_021496725.1	s__Spiroplasma_D platyhelix	HRTH	0	3.85271057357043e-7	0
GCF_021496725.1	s__Spiroplasma_D platyhelix	HTDK	0	4.23233978255515e-6	0
GCF_021496725.1	s__Spiroplasma_D platyhelix	HTKN	0	5.91973130492868e-6	0
GCF_021496725.1	s__Spiroplasma_D platyhelix	HTYD	0	1.76196990611911e-6	0
GCF_021496725.1	s__Spiroplasma_D platyhelix	HVNE	0	4.08594295983267e-6	0
GCF_021496725.1	s__Spiroplasma_D platyhelix	HVTI	0	5.20040318384652e-6	0
GCF_021496725.1	s__Spiroplasma_D platyhelix	HVYE	0	2.18610159099311e-6	0
GCF_021496725.1	s__Spiroplasma_D platyhelix	HYQN	8.95191033766606e-6	1.74934557433701e-6	5.11729098526387
GCF_021496725.1	s__Spiroplasma_D platyhelix	HYRA	4.47595516883303e-6	1.0049937915141e-6	4.45371424841306
GCF_021496725.1	s__Spiroplasma_D platyhelix	IDEF	2.23797758441651e-5	1.4549159262749e-5	1.53821780626633
GCF_021496725.1	s__Spiroplasma_D platyhelix	IDNE	1.79038206753321e-5	2.11008316063587e-5	0.848488865715457
GCF_021496725.1	s__Spiroplasma_D platyhelix	IEAG	3.13316861818312e-5	1.71542390176655e-5	1.82646902317064
GCF_021496725.1	s__Spiroplasma_D platyhelix	IEQR	0	6.48299990068652e-6	0
GCF_021496725.1	s__Spiroplasma_D platyhelix	IFFF	2.68557310129982e-5	1.16666791618357e-5	2.30191733572731
GCF_021496725.1	s__Spiroplasma_D platyhelix	IFFT	8.95191033766606e-6	1.34776730585389e-5	0.664202959871809
GCF_021496725.1	s__Spiroplasma_D platyhelix	IGTP	8.95191033766606e-6	7.62242163301106e-6	1.17441815326736
GCF_021496725.1	s__Spiroplasma_D platyhelix	IHHN	0	1.64966042816628e-6	0
GCF_021496725.1	s__Spiroplasma_D platyhelix	IHHV	0	1.40560135564011e-6	0
GCF_021496725.1	s__Spiroplasma_D platyhelix	IHTL	8.95191033766606e-6	8.54072579586017e-6	1.04814398115968
GCF_021496725.1	s__Spiroplasma_D platyhelix	IILG	7.16152827013285e-5	4.58753590313106e-5	1.56108386317914
GCF_021496725.1	s__Spiroplasma_D platyhelix	ILFE	8.95191033766606e-6	2.84763773900741e-5	0.314362680864961
GCF_021496725.1	s__Spiroplasma_D platyhelix	ILMH	0	2.89778164621665e-6	0
GCF_021496725.1	s__Spiroplasma_D platyhelix	ILVA	5.37114620259963e-5	3.54798146800352e-5	1.51385971179326
GCF_021496725.1	s__Spiroplasma_D platyhelix	IMFV	4.47595516883303e-6	5.65086692387883e-6	0.792082919156885
GCF_021496725.1	s__Spiroplasma_D platyhelix	IMGF	4.47595516883303e-6	4.61043394816321e-6	0.97083164386646
GCF_021496725.1	s__Spiroplasma_D platyhelix	INDM	4.47595516883303e-6	6.87682028722612e-6	0.650875692817979
GCF_021496725.1	s__Spiroplasma_D platyhelix	IQIK	1.79038206753321e-5	3.42674267095247e-5	0.52247345057735906
GCF_021496725.1	s__Spiroplasma_D platyhelix	IQIT	8.95191033766606e-6	2.12386740698099e-5	0.421491017200123
GCF_021496725.1	s__Spiroplasma_D platyhelix	IQMY	0	2.90970411629592e-6	0
GCF_021496725.1	s__Spiroplasma_D platyhelix	IQQA	8.95191033766606e-6	9.51287187461663e-6	0.941031315848225
GCF_021496725.1	s__Spiroplasma_D platyhelix	IRLI	1.34278655064991e-5	2.56376651916693e-5	0.523755396839425
GCF_021496725.1	s__Spiroplasma_D platyhelix	IRNS	3.13316861818312e-5	1.17881159687197e-5	2.65790447472447
GCF_021496725.1	s__Spiroplasma_D platyhelix	IRQE	4.47595516883303e-6	6.48299990068652e-6	0.690414196729981
GCF_021496725.1	s__Spiroplasma_D platyhelix	IRTV	8.95191033766606e-6	9.38424215058737e-6	0.953930023758577
GCF_021496725.1	s__Spiroplasma_D platyhelix	ISDE	3.13316861818312e-5	1.798946984445e-5	1.74166812322696
GCF_021496725.1	s__Spiroplasma_D platyhelix	ISFA	1.79038206753321e-5	1.74922420188105e-5	1.02352921118282
GCF_021496725.1	s__Spiroplasma_D platyhelix	ISTA	1.79038206753321e-5	2.02075256994784e-5	0.885997669462037
GCF_021496725.1	s__Spiroplasma_D platyhelix	ITAA	4.47595516883303e-6	1.98175712789985e-5	0.225857906895806
GCF_021496725.1	s__Spiroplasma_D platyhelix	IVQE	8.95191033766606e-6	1.42183858250108e-5	0.629601028403606
GCF_021496725.1	s__Spiroplasma_D platyhelix	IVYR	4.47595516883303e-6	6.30334761302314e-6	0.710091754988318
GCF_021496725.1	s__Spiroplasma_D platyhelix	IYRE	8.95191033766606e-6	6.13468702459253e-6	1.45922853142792
GCF_021496725.1	s__Spiroplasma_D platyhelix	KALY	4.47595516883303e-6	2.16084871731276e-5	0.207138756775131
GCF_021496725.1	s__Spiroplasma_D platyhelix	KATK	2.68557310129982e-5	2.95452056581416e-5	0.908970860576755
GCF_021496725.1	s__Spiroplasma_D platyhelix	KERQ	0	6.28794312354068e-6	0
GCF_021496725.1	s__Spiroplasma_D platyhelix	KGIE	1.79038206753321e-5	2.63678947005268e-5	0.67900076508476
GCF_021496725.1	s__Spiroplasma_D platyhelix	KGLN	2.68557310129982e-5	3.35803002386809e-5	0.799746602088544
GCF_021496725.1	s__Spiroplasma_D platyhelix	KHFK	1.34278655064991e-5	6.58558581443619e-6	2.03897813875024
GCF_021496725.1	s__Spiroplasma_D platyhelix	KHSR	0	2.46154698512973e-6	0
GCF_021496725.1	s__Spiroplasma_D platyhelix	KIEP	1.79038206753321e-5	1.46703842435035e-5	1.22040570840947
GCF_021496725.1	s__Spiroplasma_D platyhelix	KIMT	0	9.84634871348663e-6	0
GCF_021496725.1	s__Spiroplasma_D platyhelix	KISV	1.34278655064991e-5	3.32260535386994e-5	0.404136636054572
GCF_021496725.1	s__Spiroplasma_D platyhelix	KIYD	4.47595516883303e-5	1.74964092930485e-5	2.55821357049036
GCF_021496725.1	s__Spiroplasma_D platyhelix	KLPA	8.95191033766606e-6	1.56209229512521e-5	0.573071793875566
GCF_021496725.1	s__Spiroplasma_D platyhelix	KLRE	2.23797758441651e-5	1.55622480749356e-5	1.4380811651634
GCF_021496725.1	s__Spiroplasma_D platyhelix	KMIL	1.34278655064991e-5	1.72979484244822e-5	0.776269253265567
GCF_021496725.1	s__Spiroplasma_D platyhelix	KMKV	0	1.02157304286198e-5	0
GCF_021496725.1	s__Spiroplasma_D platyhelix	KMRK	1.34278655064991e-5	4.65795345331557e-6	2.88278224354969
GCF_021496725.1	s__Spiroplasma_D platyhelix	KNLR	2.23797758441651e-5	1.87665124095801e-5	1.19253782246404
GCF_021496725.1	s__Spiroplasma_D platyhelix	KNVQ	1.34278655064991e-5	1.66300716730071e-5	0.80744483671074
GCF_021496725.1	s__Spiroplasma_D platyhelix	KQPL	1.34278655064991e-5	1.05636074140091e-5	1.27114393599023
GCF_021496725.1	s__Spiroplasma_D platyhelix	KRMH	4.47595516883303e-6	7.80308259379805e-7	5.7361371163629
GCF_021496725.1	s__Spiroplasma_D platyhelix	KTAT	8.95191033766606e-6	1.83118796347891e-5	0.488858080994543
GCF_021496725.1	s__Spiroplasma_D platyhelix	KTMH	4.47595516883303e-6	1.59984851213366e-6	2.79773687001378
GCF_021496725.1	s__Spiroplasma_D platyhelix	KTQA	8.95191033766606e-6	1.29983606040709e-5	0.688695337076772
GCF_021496725.1	s__Spiroplasma_D platyhelix	KTSA	2.68557310129982e-5	1.95995332735315e-5	1.37022298634355
GCF_021496725.1	s__Spiroplasma_D platyhelix	KVPH	0	2.44919850187981e-6	0
GCF_021496725.1	s__Spiroplasma_D platyhelix	KYLH	0	5.5641575785178e-6	0
GCF_021496725.1	s__Spiroplasma_D platyhelix	LAAM	1.34278655064991e-5	7.10099472938282e-6	1.89098373090416
GCF_021496725.1	s__Spiroplasma_D platyhelix	LARP	4.47595516883303e-6	4.72215175757034e-6	0.947863473819404
GCF_021496725.1	s__Spiroplasma_D platyhelix	LAVD	4.47595516883303e-6	1.91439866877069e-5	0.233804757694865
GCF_021496725.1	s__Spiroplasma_D platyhelix	LDAD	1.34278655064991e-5	1.60636156738113e-5	0.83591800122501
GCF_021496725.1	s__Spiroplasma_D platyhelix	LDDL	4.47595516883303e-6	2.68851582247959e-5	0.166484241283167
GCF_021496725.1	s__Spiroplasma_D platyhelix	LDEV	2.23797758441651e-5	1.89873810039914e-5	1.17866575908814
GCF_021496725.1	s__Spiroplasma_D platyhelix	LDKV	2.23797758441651e-5	2.94263490563418e-5	0.76053525367062
GCF_021496725.1	s__Spiroplasma_D platyhelix	LDNL	5.37114620259963e-5	3.76040017952436e-5	1.4283443107587
GCF_021496725.1	s__Spiroplasma_D platyhelix	LDQN	8.95191033766606e-6	1.51939374933138e-5	0.589176462099139
GCF_021496725.1	s__Spiroplasma_D platyhelix	LDVF	8.95191033766606e-6	1.57875459529398e-5	0.56702354909055
GCF_021496725.1	s__Spiroplasma_D platyhelix	LEFV	0	1.83115395531038e-5	0
GCF_021496725.1	s__Spiroplasma_D platyhelix	LHHE	0	1.44471174441437e-6	0
GCF_021496725.1	s__Spiroplasma_D platyhelix	LINH	8.95191033766606e-6	1.07223206421455e-5	0.834885528649405
GCF_021496725.1	s__Spiroplasma_D platyhelix	LKAH	8.95191033766606e-6	8.69515768546677e-6	1.02952823416054
GCF_021496725.1	s__Spiroplasma_D platyhelix	LKEV	3.13316861818312e-5	3.41308114798111e-5	0.917988316813516
GCF_021496725.1	s__Spiroplasma_D platyhelix	LKHF	0	7.17066950404401e-6	0
GCF_021496725.1	s__Spiroplasma_D platyhelix	LKPI	2.68557310129982e-5	2.47558646284712e-5	1.08482298703928
GCF_021496725.1	s__Spiroplasma_D platyhelix	LKVS	5.81874171948294e-5	3.50894566528954e-5	1.65825928199512
GCF_021496725.1	s__Spiroplasma_D platyhelix	LLEG	8.95191033766606e-6	3.03206586808858e-5	0.295241288518226
GCF_021496725.1	s__Spiroplasma_D platyhelix	LLIK	6.71393275324954e-5	8.95659846602806e-5	0.749607429507437
GCF_021496725.1	s__Spiroplasma_D platyhelix	LLTM	8.95191033766606e-6	1.13223972556536e-5	0.79063736552753
GCF_021496725.1	s__Spiroplasma_D platyhelix	LLTR	1.79038206753321e-5	1.62762687407423e-5	1.09999539578231
GCF_021496725.1	s__Spiroplasma_D platyhelix	LMGP	0	2.73125173004956e-6	0
GCF_021496725.1	s__Spiroplasma_D platyhelix	LNFV	1.34278655064991e-5	2.20818825536723e-5	0.608094236252786
GCF_021496725.1	s__Spiroplasma_D platyhelix	LNIR	1.34278655064991e-5	1.93486638948847e-5	0.69399445767669
GCF_021496725.1	s__Spiroplasma_D platyhelix	LNTI	8.95191033766606e-5	3.96701313511776e-5	2.25658701717415
GCF_021496725.1	s__Spiroplasma_D platyhelix	LPES	4.47595516883303e-6	1.02777508154479e-5	0.435499483224043
GCF_021496725.1	s__Spiroplasma_D platyhelix	LPIV	4.47595516883303e-5	1.64129115444455e-5	2.72709394473511
GCF_021496725.1	s__Spiroplasma_D platyhelix	LPLH	4.47595516883303e-6	4.37972700931331e-6	1.02197126882911
GCF_021496725.1	s__Spiroplasma_D platyhelix	LPPS	0	4.79368716514833e-6	0
GCF_021496725.1	s__Spiroplasma_D platyhelix	LRRN	0	5.67305272773662e-6	0
GCF_021496725.1	s__Spiroplasma_D platyhelix	LSAR	2.68557310129982e-5	1.04087448968844e-5	2.58011232661075
GCF_021496725.1	s__Spiroplasma_D platyhelix	LSHM	4.47595516883303e-6	1.8644766953615e-6	2.40064956562259
GCF_021496725.1	s__Spiroplasma_D platyhelix	LSSK	4.47595516883303e-5	3.5109757177427e-5	1.27484651808151
GCF_021496725.1	s__Spiroplasma_D platyhelix	LTEL	2.68557310129982e-5	3.47416375436811e-5	0.773012814356608
GCF_021496725.1	s__Spiroplasma_D platyhelix	LTEM	1.34278655064991e-5	6.70967953617726e-6	2.00126778545811
GCF_021496725.1	s__Spiroplasma_D platyhelix	LTHE	1.79038206753321e-5	5.34510266744262e-6	3.34957470216344
GCF_021496725.1	s__Spiroplasma_D platyhelix	LTSA	3.58076413506642e-5	2.13408160637628e-5	1.67789466174475
GCF_021496725.1	s__Spiroplasma_D platyhelix	LVMK	8.95191033766606e-6	1.11233273257877e-5	0.804787099711829
GCF_021496725.1	s__Spiroplasma_D platyhelix	LVNG	5.81874171948294e-5	2.22634315433897e-5	2.61358708703223
GCF_021496725.1	s__Spiroplasma_D platyhelix	LVVY	0	1.45996828202473e-5	0
GCF_021496725.1	s__Spiroplasma_D platyhelix	MAAN	1.34278655064991e-5	5.07450653734715e-6	2.64614212390372
GCF_021496725.1	s__Spiroplasma_D platyhelix	MDEG	4.47595516883303e-6	2.9918738834425e-6	1.49603738098844
GCF_021496725.1	s__Spiroplasma_D platyhelix	MENG	0	4.18470406398245e-6	0
GCF_021496725.1	s__Spiroplasma_D platyhelix	MEVD	0	3.66704769192013e-6	0
GCF_021496725.1	s__Spiroplasma_D platyhelix	MFNT	4.47595516883303e-6	3.98681392737948e-6	1.12268975938264
GCF_021496725.1	s__Spiroplasma_D platyhelix	MGFT	0	2.77153458184086e-6	0
GCF_021496725.1	s__Spiroplasma_D platyhelix	MGKN	1.34278655064991e-5	6.48538955732516e-6	2.07047940417588
GCF_021496725.1	s__Spiroplasma_D platyhelix	MGVR	0	1.670463260259e-6	0
GCF_021496725.1	s__Spiroplasma_D platyhelix	MHKE	0	1.66556519504099e-6	0
GCF_021496725.1	s__Spiroplasma_D platyhelix	MIGK	0	8.59337094341735e-6	0
GCF_021496725.1	s__Spiroplasma_D platyhelix	MIKT	0	9.84634871348663e-6	0
GCF_021496725.1	s__Spiroplasma_D platyhelix	MINQ	1.79038206753321e-5	5.43839549733576e-6	3.29211450033435
GCF_021496725.1	s__Spiroplasma_D platyhelix	MKNV	1.34278655064991e-5	7.94894227962172e-6	1.68926443722247
GCF_021496725.1	s__Spiroplasma_D platyhelix	MLAF	0	5.85600493933184e-6	0
GCF_021496725.1	s__Spiroplasma_D platyhelix	MLDH	0	1.56356772884356e-6	0
GCF_021496725.1	s__Spiroplasma_D platyhelix	MLYT	0	4.32903458259973e-6	0
GCF_021496725.1	s__Spiroplasma_D platyhelix	MMHF	0	2.91224551876818e-7	0
GCF_021496725.1	s__Spiroplasma_D platyhelix	MNPR	0	1.09077544049496e-6	0
GCF_021496725.1	s__Spiroplasma_D platyhelix	MNSY	4.47595516883303e-6	3.3111471819915e-6	1.35178381473848
GCF_021496725.1	s__Spiroplasma_D platyhelix	MPAA	0	1.96270118521955e-6	0
GCF_021496725.1	s__Spiroplasma_D platyhelix	MPRP	0	4.21886588205489e-7	0
GCF_021496725.1	s__Spiroplasma_D platyhelix	MQRV	4.47595516883303e-6	1.35863950329167e-6	3.29443914886092
GCF_021496725.1	s__Spiroplasma_D platyhelix	MSLQ	8.95191033766606e-6	4.89651922056013e-6	1.82821917660971
GCF_021496725.1	s__Spiroplasma_D platyhelix	MTSI	4.47595516883303e-6	6.53181573571467e-6	0.685254353450204
GCF_021496725.1	s__Spiroplasma_D platyhelix	MVAT	8.95191033766606e-6	4.11918534100385e-6	2.17322348876986
GCF_021496725.1	s__Spiroplasma_D platyhelix	MVIV	0	6.98303733899879e-6	0
GCF_021496725.1	s__Spiroplasma_D platyhelix	MYKR	0	1.9391575890655e-6	0
GCF_021496725.1	s__Spiroplasma_D platyhelix	NAIN	4.02835965194973e-5	2.97569460881926e-5	1.35375439401967
GCF_021496725.1	s__Spiroplasma_D platyhelix	NAKK	4.47595516883303e-5	3.70920664211325e-5	1.20671496648753
GCF_021496725.1	s__Spiroplasma_D platyhelix	NDHF	0	2.85070832149158e-6	0
GCF_021496725.1	s__Spiroplasma_D platyhelix	NDKQ	3.13316861818312e-5	1.39542031835335e-5	2.24532248597354
GCF_021496725.1	s__Spiroplasma_D platyhelix	NDYA	8.95191033766606e-6	8.59048017267272e-6	1.04207333673187
GCF_021496725.1	s__Spiroplasma_D platyhelix	NFFG	1.34278655064991e-5	8.87719525829583e-6	1.51262477796133
GCF_021496725.1	s__Spiroplasma_D platyhelix	NGDK	1.34278655064991e-5	1.71568570528144e-5	0.78265299204649
GCF_021496725.1	s__Spiroplasma_D platyhelix	NHNG	4.47595516883303e-6	4.02003894429717e-6	1.11341089746969
GCF_021496725.1	s__Spiroplasma_D platyhelix	NISH	0	6.532541981714e-6	0
GCF_021496725.1	s__Spiroplasma_D platyhelix	NKNT	1.34278655064991e-5	2.74960845299621e-5	0.488355550837317
GCF_021496725.1	s__Spiroplasma_D platyhelix	NLKP	1.34278655064991e-5	1.8683171831076e-5	0.718714446770986
GCF_021496725.1	s__Spiroplasma_D platyhelix	NMDA	0	4.33926592621704e-6	0
GCF_021496725.1	s__Spiroplasma_D platyhelix	NMEQ	0	3.40354941420874e-6	0
GCF_021496725.1	s__Spiroplasma_D platyhelix	NMKS	0	7.95354103130216e-6	0
GCF_021496725.1	s__Spiroplasma_D platyhelix	NNFV	2.68557310129982e-5	1.57801352692007e-5	1.70186950585998
GCF_021496725.1	s__Spiroplasma_D platyhelix	NNIG	4.47595516883303e-6	2.47415333309005e-5	0.180908560070643
GCF_021496725.1	s__Spiroplasma_D platyhelix	NNMA	8.95191033766606e-6	6.06928783216205e-6	1.47495234782384
GCF_021496725.1	s__Spiroplasma_D platyhelix	NPVE	4.47595516883303e-6	7.34043044043208e-6	0.609767397859785
GCF_021496725.1	s__Spiroplasma_D platyhelix	NRQN	0	5.90010526592326e-6	0
GCF_021496725.1	s__Spiroplasma_D platyhelix	NSFY	8.95191033766606e-6	8.44772844653097e-6	1.05968254002555
GCF_021496725.1	s__Spiroplasma_D platyhelix	NSIH	4.47595516883303e-6	6.532541981714e-6	0.685178171278837
GCF_021496725.1	s__Spiroplasma_D platyhelix	NSIP	0	1.17357658898737e-5	0
GCF_021496725.1	s__Spiroplasma_D platyhelix	NSPV	0	7.54660392137155e-6	0
GCF_021496725.1	s__Spiroplasma_D platyhelix	NYLG	1.79038206753321e-5	1.39798507442329e-5	1.28068754115404
GCF_021496725.1	s__Spiroplasma_D platyhelix	NYLL	6.71393275324954e-5	2.81406142883824e-5	2.38585152564397
GCF_021496725.1	s__Spiroplasma_D platyhelix	PAKS	4.47595516883303e-6	9.51700087862283e-6	0.470311522076977
GCF_021496725.1	s__Spiroplasma_D platyhelix	PARE	0	2.79835835990232e-6	0
GCF_021496725.1	s__Spiroplasma_D platyhelix	PDAE	4.47595516883303e-6	5.14977827913507e-6	0.869154927886485
GCF_021496725.1	s__Spiroplasma_D platyhelix	PEMS	4.47595516883303e-6	1.98495002538768e-6	2.25494602462791
GCF_021496725.1	s__Spiroplasma_D platyhelix	PFHN	0	1.54217841368634e-6	0
GCF_021496725.1	s__Spiroplasma_D platyhelix	PFQN	0	4.05009419690494e-6	0
GCF_021496725.1	s__Spiroplasma_D platyhelix	PGEI	1.34278655064991e-5	7.93552644364995e-6	1.69212031512341
GCF_021496725.1	s__Spiroplasma_D platyhelix	PGKK	8.95191033766606e-6	1.19283301279843e-5	0.750474730462446
GCF_021496725.1	s__Spiroplasma_D platyhelix	PGPA	0	2.33547885147843e-6	0
GCF_021496725.1	s__Spiroplasma_D platyhelix	PKII	3.13316861818312e-5	2.3441220298135e-5	1.33660644724729
GCF_021496725.1	s__Spiroplasma_D platyhelix	PKQF	4.47595516883303e-6	5.20505358708771e-6	0.859924896822701
GCF_021496725.1	s__Spiroplasma_D platyhelix	PKVE	1.79038206753321e-5	9.43369016551186e-6	1.89785973052049
GCF_021496725.1	s__Spiroplasma_D platyhelix	PLDH	0	2.23769143500935e-6	0
GCF_021496725.1	s__Spiroplasma_D platyhelix	PLDQ	0	5.87666187969255e-6	0
GCF_021496725.1	s__Spiroplasma_D platyhelix	PLGE	4.47595516883303e-6	8.38057131395509e-6	0.534087116636045
GCF_021496725.1	s__Spiroplasma_D platyhelix	PMMR	0	2.94789640890438e-7	0
GCF_021496725.1	s__Spiroplasma_D platyhelix	PMMT	0	6.04400584899395e-7	0
GCF_021496725.1	s__Spiroplasma_D platyhelix	PMPF	4.47595516883303e-6	7.48756688662875e-7	5.97784999667404
GCF_021496725.1	s__Spiroplasma_D platyhelix	PPKH	4.47595516883303e-6	1.11177458752528e-6	4.02595563800046
GCF_021496725.1	s__Spiroplasma_D platyhelix	PRKH	4.47595516883303e-6	1.11673391338966e-6	4.00807669147167
GCF_021496725.1	s__Spiroplasma_D platyhelix	PSEQ	0	4.15273630482384e-6	0
GCF_021496725.1	s__Spiroplasma_D platyhelix	PSTD	4.47595516883303e-6	5.04392321828352e-6	0.887395579815394
GCF_021496725.1	s__Spiroplasma_D platyhelix	PVLF	4.47595516883303e-6	8.54075893705102e-6	0.524069956993599
GCF_021496725.1	s__Spiroplasma_D platyhelix	PVRT	0	2.73925260320112e-6	0
GCF_021496725.1	s__Spiroplasma_D platyhelix	PVYV	4.47595516883303e-6	4.03532404503268e-6	1.10919349199298
GCF_021496725.1	s__Spiroplasma_D platyhelix	PYYI	4.47595516883303e-6	3.94047635527628e-6	1.1358918986634
GCF_021496725.1	s__Spiroplasma_D platyhelix	QAGH	0	1.90041297638007e-6	0
GCF_021496725.1	s__Spiroplasma_D platyhelix	QDQI	8.95191033766606e-6	8.13456056903064e-6	1.1004786628238
GCF_021496725.1	s__Spiroplasma_D platyhelix	QEPI	8.95191033766606e-6	6.4542094173845e-6	1.3869878956133599
GCF_021496725.1	s__Spiroplasma_D platyhelix	QFMH	4.47595516883303e-6	6.09274165075622e-7	7.34637282425635
GCF_021496725.1	s__Spiroplasma_D platyhelix	QFNK	2.23797758441651e-5	1.34575138863862e-5	1.66299481710398
GCF_021496725.1	s__Spiroplasma_D platyhelix	QGHS	0	1.93780779285095e-6	0
GCF_021496725.1	s__Spiroplasma_D platyhelix	QHKQ	4.47595516883303e-6	2.3758515181902e-6	1.883937247157
GCF_021496725.1	s__Spiroplasma_D platyhelix	QHLS	4.47595516883303e-6	3.90069269417171e-6	1.1474770046666
GCF_021496725.1	s__Spiroplasma_D platyhelix	QIMM	4.47595516883303e-6	1.46976416608014e-6	3.04535603202954
GCF_021496725.1	s__Spiroplasma_D platyhelix	QIRQ	8.95191033766606e-6	4.42027099782282e-6	2.02519491272713
GCF_021496725.1	s__Spiroplasma_D platyhelix	QIRY	8.95191033766606e-6	4.18278259307929e-6	2.14018064254108
GCF_021496725.1	s__Spiroplasma_D platyhelix	QKMQ	4.47595516883303e-6	2.98239403514088e-6	1.50079269073565
GCF_021496725.1	s__Spiroplasma_D platyhelix	QLMR	4.47595516883303e-6	2.2313207347233e-6	2.0059667349383
GCF_021496725.1	s__Spiroplasma_D platyhelix	QLQF	0	8.28498591335698e-6	0
GCF_021496725.1	s__Spiroplasma_D platyhelix	QMAE	0	2.84569363493736e-6	0
GCF_021496725.1	s__Spiroplasma_D platyhelix	QMEF	0	2.34676923685968e-6	0
GCF_021496725.1	s__Spiroplasma_D platyhelix	QMIK	4.47595516883303e-6	6.98925472228307e-6	0.64040521438757
GCF_021496725.1	s__Spiroplasma_D platyhelix	QMKH	0	1.13562388391262e-6	0
GCF_021496725.1	s__Spiroplasma_D platyhelix	QNFM	0	2.82996863909911e-6	0
GCF_021496725.1	s__Spiroplasma_D platyhelix	QNYP	4.47595516883303e-6	3.14271384376458e-6	1.42423249183623
GCF_021496725.1	s__Spiroplasma_D platyhelix	QPEP	0	1.88397844647147e-6	0
GCF_021496725.1	s__Spiroplasma_D platyhelix	QPHL	4.47595516883303e-6	1.76963342304971e-6	2.52931206572679
GCF_021496725.1	s__Spiroplasma_D platyhelix	QPTG	4.47595516883303e-6	3.25257351676476e-6	1.37612728682767
GCF_021496725.1	s__Spiroplasma_D platyhelix	QQAN	0	7.17933396824559e-6	0
GCF_021496725.1	s__Spiroplasma_D platyhelix	QQMS	0	1.97844387352971e-6	0
GCF_021496725.1	s__Spiroplasma_D platyhelix	QQSR	0	2.84406945339828e-6	0
GCF_021496725.1	s__Spiroplasma_D platyhelix	QRTK	4.47595516883303e-6	6.03984550141257e-6	0.741071136304102
GCF_021496725.1	s__Spiroplasma_D platyhelix	QRVS	1.34278655064991e-5	4.28594075867386e-6	3.13300305873894
GCF_021496725.1	s__Spiroplasma_D platyhelix	QTDH	0	1.86201034879062e-6	0
GCF_021496725.1	s__Spiroplasma_D platyhelix	QVVL	1.34278655064991e-5	1.5428617938338e-5	0.870321992557264
GCF_021496725.1	s__Spiroplasma_D platyhelix	QYPD	0	2.24689806699121e-6	0
GCF_021496725.1	s__Spiroplasma_D platyhelix	RAFY	4.47595516883303e-6	3.21862636721317e-6	1.39064142841423
GCF_021496725.1	s__Spiroplasma_D platyhelix	RAGP	0	2.34589679123332e-6	0
GCF_021496725.1	s__Spiroplasma_D platyhelix	RAPP	0	1.30519359675337e-6	0
GCF_021496725.1	s__Spiroplasma_D platyhelix	RDMI	0	2.67165887676139e-6	0
GCF_021496725.1	s__Spiroplasma_D platyhelix	RDVF	8.95191033766606e-6	4.38311216350882e-6	2.04236396508269
GCF_021496725.1	s__Spiroplasma_D platyhelix	RDYR	0	1.55077224245754e-6	0
GCF_021496725.1	s__Spiroplasma_D platyhelix	RGDR	0	2.01495018304802e-6	0
GCF_021496725.1	s__Spiroplasma_D platyhelix	RGID	1.34278655064991e-5	6.87224246411811e-6	1.9539277865427
GCF_021496725.1	s__Spiroplasma_D platyhelix	RGPP	0	1.08520850162661e-6	0
GCF_021496725.1	s__Spiroplasma_D platyhelix	RHEK	4.47595516883303e-6	2.39429743609973e-6	1.86942319753066
GCF_021496725.1	s__Spiroplasma_D platyhelix	RHQG	4.47595516883303e-6	8.83049879584075e-7	5.06874557407929
GCF_021496725.1	s__Spiroplasma_D platyhelix	RKDV	1.34278655064991e-5	8.1696667019038e-6	1.64362464179475
GCF_021496725.1	s__Spiroplasma_D platyhelix	RKII	3.58076413506642e-5	2.35457852445023e-5	1.52076649722374
GCF_021496725.1	s__Spiroplasma_D platyhelix	RMDM	4.47595516883303e-6	5.4491703094659e-7	8.21401225257674
GCF_021496725.1	s__Spiroplasma_D platyhelix	RMPS	8.95191033766606e-6	9.29938319963542e-7	9.62634848515224
GCF_021496725.1	s__Spiroplasma_D platyhelix	RNHA	0	1.878388142633e-6	0
GCF_021496725.1	s__Spiroplasma_D platyhelix	RNIG	4.47595516883303e-6	9.61213677067766e-6	0.465656625120771
GCF_021496725.1	s__Spiroplasma_D platyhelix	RNVA	8.95191033766606e-6	7.43398718841705e-6	1.20418694716263
GCF_021496725.1	s__Spiroplasma_D platyhelix	RPQS	0	1.94553443319322e-6	0
GCF_021496725.1	s__Spiroplasma_D platyhelix	RQIE	8.95191033766606e-6	6.48299990068652e-6	1.38082839345996
GCF_021496725.1	s__Spiroplasma_D platyhelix	RSQN	4.47595516883303e-6	5.03012240183093e-6	0.889830268783084
GCF_021496725.1	s__Spiroplasma_D platyhelix	RTFG	0	3.98415994949992e-6	0
GCF_021496725.1	s__Spiroplasma_D platyhelix	RTIN	8.95191033766606e-6	1.10136582196907e-5	0.812800811419903
GCF_021496725.1	s__Spiroplasma_D platyhelix	RTNR	0	3.2292185209798e-6	0
GCF_021496725.1	s__Spiroplasma_D platyhelix	RVIA	1.34278655064991e-5	9.85029641380986e-6	1.36319405451328
GCF_021496725.1	s__Spiroplasma_D platyhelix	RVLT	8.95191033766606e-6	9.91053474887646e-6	0.903272181017369
GCF_021496725.1	s__Spiroplasma_D platyhelix	RYMS	0	1.28638751509374e-6	0
GCF_021496725.1	s__Spiroplasma_D platyhelix	RYVK	0	6.11369611071539e-6	0
GCF_021496725.1	s__Spiroplasma_D platyhelix	SEVF	1.79038206753321e-5	1.11562510460918e-5	1.60482411173457
GCF_021496725.1	s__Spiroplasma_D platyhelix	SFVY	0	7.19792895179187e-6	0
GCF_021496725.1	s__Spiroplasma_D platyhelix	SGFQ	8.95191033766606e-6	6.20608735031545e-6	1.44244027393701
GCF_021496725.1	s__Spiroplasma_D platyhelix	SGGK	4.47595516883303e-6	1.42223816679454e-5	0.314712069562933
GCF_021496725.1	s__Spiroplasma_D platyhelix	SGMP	0	1.66400699854539e-6	0
GCF_021496725.1	s__Spiroplasma_D platyhelix	SGRN	1.79038206753321e-5	6.18459469675856e-6	2.894906061462
GCF_021496725.1	s__Spiroplasma_D platyhelix	SHRQ	4.47595516883303e-6	1.08295321165797e-6	4.13310115400134
GCF_021496725.1	s__Spiroplasma_D platyhelix	SKGK	2.23797758441651e-5	2.62928748846249e-5	0.851172644390136
GCF_021496725.1	s__Spiroplasma_D platyhelix	SLAK	3.58076413506642e-5	3.44322271711844e-5	1.03994554789157
GCF_021496725.1	s__Spiroplasma_D platyhelix	SLEN	4.02835965194973e-5	2.65728242765498e-5	1.51596970274052
GCF_021496725.1	s__Spiroplasma_D platyhelix	SLKI	4.02835965194973e-5	5.45678099409794e-5	0.738230040074323
GCF_021496725.1	s__Spiroplasma_D platyhelix	SNLH	4.47595516883303e-6	6.89890385066615e-6	0.648792223477768
GCF_021496725.1	s__Spiroplasma_D platyhelix	SNSE	3.58076413506642e-5	1.61894142091741e-5	2.21179351445422
GCF_021496725.1	s__Spiroplasma_D platyhelix	SPPQ	0	1.9368944706033e-6	0
GCF_021496725.1	s__Spiroplasma_D platyhelix	SRAR	0	2.88979024988358e-6	0
GCF_021496725.1	s__Spiroplasma_D platyhelix	SRLG	1.34278655064991e-5	8.65439309651777e-6	1.55156639601938
GCF_021496725.1	s__Spiroplasma_D platyhelix	STET	4.47595516883303e-6	1.20482596602111e-5	0.371502216508057
GCF_021496725.1	s__Spiroplasma_D platyhelix	STFM	0	3.39894987363501e-6	0
GCF_021496725.1	s__Spiroplasma_D platyhelix	SVAL	2.23797758441651e-5	2.2828251298036e-5	0.980354366700463
GCF_021496725.1	s__Spiroplasma_D platyhelix	SYEA	0	8.49466907082943e-6	0
GCF_021496725.1	s__Spiroplasma_D platyhelix	SYIL	1.34278655064991e-5	2.27171833781236e-5	0.591088485002501
GCF_021496725.1	s__Spiroplasma_D platyhelix	TAAS	1.34278655064991e-5	1.27509261633288e-5	1.05308942538756
GCF_021496725.1	s__Spiroplasma_D platyhelix	TDKL	1.34278655064991e-5	2.75089972701281e-5	0.488126316442671
GCF_021496725.1	s__Spiroplasma_D platyhelix	TDTH	4.47595516883303e-6	2.62316998461382e-6	1.7063153341517
GCF_021496725.1	s__Spiroplasma_D platyhelix	TEAP	4.47595516883303e-6	5.73741134313359e-6	0.780134960026834
GCF_021496725.1	s__Spiroplasma_D platyhelix	TENE	1.34278655064991e-5	1.47125618235908e-5	0.912680311389977
GCF_021496725.1	s__Spiroplasma_D platyhelix	TETF	1.34278655064991e-5	9.74414755693568e-6	1.37804414681112
GCF_021496725.1	s__Spiroplasma_D platyhelix	TEVL	2.23797758441651e-5	2.11540010547786e-5	1.05794529300686
GCF_021496725.1	s__Spiroplasma_D platyhelix	TFKG	8.95191033766606e-6	1.31796390272355e-5	0.679222725232997
GCF_021496725.1	s__Spiroplasma_D platyhelix	TGEQ	0	6.97357565534813e-6	0
GCF_021496725.1	s__Spiroplasma_D platyhelix	THIA	4.47595516883303e-6	5.10299904553178e-6	0.877122478153745
GCF_021496725.1	s__Spiroplasma_D platyhelix	THKQ	0	3.34706109150444e-6	0
GCF_021496725.1	s__Spiroplasma_D platyhelix	THYD	0	1.76196990611911e-6	0
GCF_021496725.1	s__Spiroplasma_D platyhelix	TIAM	8.95191033766606e-6	6.40576812069329e-6	1.39747648822124
GCF_021496725.1	s__Spiroplasma_D platyhelix	TIPN	1.79038206753321e-5	1.09647474456778e-5	1.63285299219452
GCF_021496725.1	s__Spiroplasma_D platyhelix	TISK	4.92355068571633e-5	3.10611219333792e-5	1.5851168210461
GCF_021496725.1	s__Spiroplasma_D platyhelix	TKRG	4.47595516883303e-6	7.42606113196781e-6	0.602736105896688
GCF_021496725.1	s__Spiroplasma_D platyhelix	TLGY	2.23797758441651e-5	1.11354692569289e-5	2.00977393298802
GCF_021496725.1	s__Spiroplasma_D platyhelix	TLSD	2.68557310129982e-5	1.82487647422684e-5	1.47164651373877
GCF_021496725.1	s__Spiroplasma_D platyhelix	TMLE	4.47595516883303e-6	6.70967953617726e-6	0.667089261819371
GCF_021496725.1	s__Spiroplasma_D platyhelix	TNIT	6.26633723636624e-5	2.25810562737417e-5	2.77504168113386
GCF_021496725.1	s__Spiroplasma_D platyhelix	TPFG	0	3.96646661427613e-6	0
GCF_021496725.1	s__Spiroplasma_D platyhelix	TPGL	8.95191033766606e-6	8.04990677481777e-6	1.11205142967245
GCF_021496725.1	s__Spiroplasma_D platyhelix	TPVT	1.79038206753321e-5	5.61622813665042e-6	3.18787275725059
GCF_021496725.1	s__Spiroplasma_D platyhelix	TQYA	8.95191033766606e-6	5.41136141943461e-6	1.65428062252796
GCF_021496725.1	s__Spiroplasma_D platyhelix	TQYY	0	3.46280869665788e-6	0
GCF_021496725.1	s__Spiroplasma_D platyhelix	TRDS	4.47595516883303e-6	5.06642279612515e-6	0.883454727121527
GCF_021496725.1	s__Spiroplasma_D platyhelix	TRNF	0	5.73115864389595e-6	0
GCF_021496725.1	s__Spiroplasma_D platyhelix	TSAK	1.79038206753321e-5	1.95995332735315e-5	0.913481990895701
GCF_021496725.1	s__Spiroplasma_D platyhelix	TTDN	8.95191033766606e-6	1.21841515971087e-5	0.734717576871776
GCF_021496725.1	s__Spiroplasma_D platyhelix	TTGR	0	4.60261266015955e-6	0
GCF_021496725.1	s__Spiroplasma_D platyhelix	TYEG	4.47595516883303e-6	6.5989055596543e-6	0.678287502127476
GCF_021496725.1	s__Spiroplasma_D platyhelix	TYMP	0	1.1965367712452e-6	0
GCF_021496725.1	s__Spiroplasma_D platyhelix	TYRY	8.95191033766606e-6	2.37936016046512e-6	3.76231832675392
GCF_021496725.1	s__Spiroplasma_D platyhelix	TYSQ	0	5.51784188954951e-6	0
GCF_021496725.1	s__Spiroplasma_D platyhelix	TYVG	8.95191033766606e-6	6.78032888088123e-6	1.32027671443905
GCF_021496725.1	s__Spiroplasma_D platyhelix	VADV	4.47595516883303e-6	1.16566731799917e-5	0.383982213425686
GCF_021496725.1	s__Spiroplasma_D platyhelix	VDPQ	4.47595516883303e-6	3.57826862494006e-6	1.25087175893845
GCF_021496725.1	s__Spiroplasma_D platyhelix	VEDH	0	2.92126416679638e-6	0
GCF_021496725.1	s__Spiroplasma_D platyhelix	VGHK	1.34278655064991e-5	4.40208021319228e-6	3.05034548581329
GCF_021496725.1	s__Spiroplasma_D platyhelix	VGLY	1.34278655064991e-5	1.19116012133374e-5	1.12729307051213
GCF_021496725.1	s__Spiroplasma_D platyhelix	VHSE	0	3.48346212288156e-6	0
GCF_021496725.1	s__Spiroplasma_D platyhelix	VHSG	0	2.92022734955787e-6	0
GCF_021496725.1	s__Spiroplasma_D platyhelix	VHSV	0	3.57923274150737e-6	0
GCF_021496725.1	s__Spiroplasma_D platyhelix	VIAR	1.79038206753321e-5	9.85029641380986e-6	1.81759207268437
GCF_021496725.1	s__Spiroplasma_D platyhelix	VIMP	4.47595516883303e-6	3.16983839867626e-6	1.41204522309472
GCF_021496725.1	s__Spiroplasma_D platyhelix	VKRF	8.95191033766606e-6	7.87887360116379e-6	1.13619164246318
GCF_021496725.1	s__Spiroplasma_D platyhelix	VLHS	8.95191033766606e-6	5.87824526754646e-6	1.52288819711031
GCF_021496725.1	s__Spiroplasma_D platyhelix	VPHG	0	1.3248241596686e-6	0
GCF_021496725.1	s__Spiroplasma_D platyhelix	VSKI	4.47595516883303e-5	3.32260535386994e-5	1.34712212018191
GCF_021496725.1	s__Spiroplasma_D platyhelix	VSVV	2.68557310129982e-5	1.41653206495604e-5	1.8958787928201
GCF_021496725.1	s__Spiroplasma_D platyhelix	VTHQ	0	2.21907085263094e-6	0
GCF_021496725.1	s__Spiroplasma_D platyhelix	VTMD	0	3.52236034428976e-6	0
GCF_021496725.1	s__Spiroplasma_D platyhelix	VTQD	0	7.36916974902025e-6	0
GCF_021496725.1	s__Spiroplasma_D platyhelix	VVMG	4.47595516883303e-6	3.66362663962911e-6	1.2217279786147
GCF_021496725.1	s__Spiroplasma_D platyhelix	VYFI	0	1.11870673734701e-5	0
GCF_021496725.1	s__Spiroplasma_D platyhelix	VYGA	4.47595516883303e-6	7.11706371042604e-6	0.628904749338698
GCF_021496725.1	s__Spiroplasma_D platyhelix	VYVD	8.95191033766606e-6	7.45927431806821e-6	1.20010472278547
GCF_021496725.1	s__Spiroplasma_D platyhelix	YAVV	1.79038206753321e-5	8.72316583830627e-6	2.05244529419705
GCF_021496725.1	s__Spiroplasma_D platyhelix	YDKG	0	9.17943125205417e-6	0
GCF_021496725.1	s__Spiroplasma_D platyhelix	YDYV	1.34278655064991e-5	4.68389347004529e-6	2.86681701716184
GCF_021496725.1	s__Spiroplasma_D platyhelix	YEYR	0	2.47709669989476e-6	0
GCF_021496725.1	s__Spiroplasma_D platyhelix	YFLI	4.92355068571633e-5	1.83727437121425e-5	2.67981242369499
GCF_021496725.1	s__Spiroplasma_D platyhelix	YFSK	8.95191033766606e-6	1.08567547112759e-5	0.824547535219576
GCF_021496725.1	s__Spiroplasma_D platyhelix	YFYI	4.47595516883303e-6	7.02468223921326e-6	0.637175464513869
GCF_021496725.1	s__Spiroplasma_D platyhelix	YGQR	0	2.19448257138767e-6	0
GCF_021496725.1	s__Spiroplasma_D platyhelix	YGYV	1.79038206753321e-5	4.55431234413953e-6	3.93117979674158
GCF_021496725.1	s__Spiroplasma_D platyhelix	YHMR	0	3.24850966878978e-7	0
GCF_021496725.1	s__Spiroplasma_D platyhelix	YILK	2.23797758441651e-5	3.42448896875921e-5	0.653521621717298
GCF_021496725.1	s__Spiroplasma_D platyhelix	YIMY	4.47595516883303e-6	2.75337411091951e-6	1.62562550111951
GCF_021496725.1	s__Spiroplasma_D platyhelix	YIQA	4.47595516883303e-6	9.00177272093463e-6	0.497230413118929
GCF_021496725.1	s__Spiroplasma_D platyhelix	YKAT	8.95191033766606e-6	1.22999961993404e-5	0.727797813315267
GCF_021496725.1	s__Spiroplasma_D platyhelix	YKDE	1.34278655064991e-5	1.09499012400412e-5	1.22630014756631
GCF_021496725.1	s__Spiroplasma_D platyhelix	YKPT	0	5.68996065614709e-6	0
GCF_021496725.1	s__Spiroplasma_D platyhelix	YLDE	1.34278655064991e-5	1.19227241291334e-5	1.12624139928624
GCF_021496725.1	s__Spiroplasma_D platyhelix	YLNL	4.92355068571633e-5	2.81406142883824e-5	1.74962445213891
GCF_021496725.1	s__Spiroplasma_D platyhelix	YMQF	0	1.51411779489171e-6	0
GCF_021496725.1	s__Spiroplasma_D platyhelix	YMRT	0	1.20187419829552e-6	0
GCF_021496725.1	s__Spiroplasma_D platyhelix	YMSV	4.47595516883303e-6	2.82127939075595e-6	1.5864983749921
GCF_021496725.1	s__Spiroplasma_D platyhelix	YQVD	8.95191033766606e-6	4.94983375344185e-6	1.80852747457253
GCF_021496725.1	s__Spiroplasma_D platyhelix	YRID	4.47595516883303e-6	5.28910488529849e-6	0.846259483579976
GCF_021496725.1	s__Spiroplasma_D platyhelix	YRKH	0	1.54478263023138e-6	0
GCF_021496725.1	s__Spiroplasma_D platyhelix	YRYE	8.95191033766606e-6	2.47709669989476e-6	3.61387197280041
GCF_021496725.1	s__Spiroplasma_D platyhelix	YSAP	4.47595516883303e-6	3.96203282490684e-6	1.12971178348031
GCF_021496725.1	s__Spiroplasma_D platyhelix	YSDT	1.34278655064991e-5	6.97727979996109e-6	1.92451297518181
GCF_021496725.1	s__Spiroplasma_D platyhelix	YSLR	0	6.66070690099839e-6	0
GCF_021496725.1	s__Spiroplasma_D platyhelix	YTFL	0	1.10446641539651e-5	0
GCF_021496725.1	s__Spiroplasma_D platyhelix	YYLA	1.79038206753321e-5	8.9958524296048e-6	1.99023058853341
GCF_021496725.1	s__Spiroplasma_D platyhelix	YYMH	0	4.47372076988131e-7	0
GCF_000615945.1	s__Bacillus_AT mannanilyticus	AAAS	2.3789011855424e-5	1.69937298532655e-5	1.39986995561499
GCF_000615945.1	s__Bacillus_AT mannanilyticus	AAYF	8.49607566265142e-6	6.89758112429342e-6	1.23174711678679
GCF_000615945.1	s__Bacillus_AT mannanilyticus	ADMN	2.54882269879543e-6	3.34081136561194e-6	0.762935233348188
GCF_000615945.1	s__Bacillus_AT mannanilyticus	ADRI	2.71874421204845e-5	1.02613311810059e-5	2.64950440063855
GCF_000615945.1	s__Bacillus_AT mannanilyticus	AEMN	9.34568322891656e-6	5.62626294960606e-6	1.66108184289021
GCF_000615945.1	s__Bacillus_AT mannanilyticus	AGHI	9.34568322891656e-6	7.96322754275434e-6	1.17360494582628
GCF_000615945.1	s__Bacillus_AT mannanilyticus	AGRN	1.35937210602423e-5	7.22038508194126e-6	1.88268643652279
GCF_000615945.1	s__Bacillus_AT mannanilyticus	AHGT	6.79686053012114e-6	5.32710764509905e-6	1.27590072942758
GCF_000615945.1	s__Bacillus_AT mannanilyticus	AIDH	1.10448983614468e-5	5.70734060152898e-6	1.93520925638956
GCF_000615945.1	s__Bacillus_AT mannanilyticus	AIHE	6.79686053012114e-6	9.61173662712412e-6	0.707141778202759
GCF_000615945.1	s__Bacillus_AT mannanilyticus	AIMV	1.1894505927712e-5	9.76393266520082e-6	1.21820851654422
GCF_000615945.1	s__Bacillus_AT mannanilyticus	AKGP	3.39843026506057e-6	9.81160219099407e-6	0.346368533793588
GCF_000615945.1	s__Bacillus_AT mannanilyticus	AKTM	1.69921513253028e-6	6.02513076856142e-6	0.282021286807024
GCF_000615945.1	s__Bacillus_AT mannanilyticus	ALHV	4.24803783132571e-6	1.09377832384825e-5	0.388381972718183
GCF_000615945.1	s__Bacillus_AT mannanilyticus	AMNV	5.09764539759085e-6	4.92409130207548e-6	1.03524591338146
GCF_000615945.1	s__Bacillus_AT mannanilyticus	AMSK	2.54882269879543e-6	7.0772231183268e-6	0.360144460077164
GCF_000615945.1	s__Bacillus_AT mannanilyticus	APEP	5.94725296385599e-6	6.78006217542267e-6	0.877167909376176
GCF_000615945.1	s__Bacillus_AT mannanilyticus	AQTE	8.49607566265142e-6	1.22134064717409e-5	0.695635217112398
GCF_000615945.1	s__Bacillus_AT mannanilyticus	ARRH	5.09764539759085e-6	2.84149195723962e-6	1.79400310622135
GCF_000615945.1	s__Bacillus_AT mannanilyticus	AYDA	1.69921513253028e-6	7.26020636536166e-6	0.234045018422233
GCF_000615945.1	s__Bacillus_AT mannanilyticus	AYDD	5.09764539759085e-6	5.22495494326187e-6	0.97563432660119
GCF_000615945.1	s__Bacillus_AT mannanilyticus	AYFK	1.1894505927712e-5	6.74906946611288e-6	1.76239198417417
GCF_000615945.1	s__Bacillus_AT mannanilyticus	AYGK	8.49607566265142e-6	9.91177376996571e-6	0.857170054505876
GCF_000615945.1	s__Bacillus_AT mannanilyticus	AYKT	1.69921513253028e-6	8.01085590572851e-6	0.212114055292792
GCF_000615945.1	s__Bacillus_AT mannanilyticus	DAET	1.10448983614468e-5	1.26190755243587e-5	0.875254161061701
GCF_000615945.1	s__Bacillus_AT mannanilyticus	DAKH	8.49607566265142e-7	4.6032733159937e-6	0.184565961641524
GCF_000615945.1	s__Bacillus_AT mannanilyticus	DALM	1.01952907951817e-5	8.61334835641329e-6	1.18366172750816
GCF_000615945.1	s__Bacillus_AT mannanilyticus	DDKT	6.79686053012114e-6	7.33173146140718e-6	0.927047119210312
GCF_000615945.1	s__Bacillus_AT mannanilyticus	DDRY	1.69921513253028e-6	3.44478972651547e-6	0.49327107528537
GCF_000615945.1	s__Bacillus_AT mannanilyticus	DDSA	3.39843026506057e-6	8.80148349331172e-6	0.386120165724681
GCF_000615945.1	s__Bacillus_AT mannanilyticus	DEPF	1.01952907951817e-5	5.95553261537551e-6	1.71190243654452
GCF_000615945.1	s__Bacillus_AT mannanilyticus	DERG	4.24803783132571e-6	1.02939052892527e-5	0.412675045277603
GCF_000615945.1	s__Bacillus_AT mannanilyticus	DETH	1.69921513253028e-6	4.6274080063186e-6	0.367206680329475
GCF_000615945.1	s__Bacillus_AT mannanilyticus	DFIL	9.34568322891656e-6	1.67857388671499e-5	0.556763291915991
GCF_000615945.1	s__Bacillus_AT mannanilyticus	DGSP	8.49607566265142e-6	6.87922165166845e-6	1.23503444035574
GCF_000615945.1	s__Bacillus_AT mannanilyticus	DHVH	3.39843026506057e-6	1.82994341727426e-6	1.8571231399726
GCF_000615945.1	s__Bacillus_AT mannanilyticus	DHYY	4.24803783132571e-6	1.50660275909981e-6	2.81961373405682
GCF_000615945.1	s__Bacillus_AT mannanilyticus	DIFL	1.52929361927726e-5	1.67857388671499e-5	0.911067204953439
GCF_000615945.1	s__Bacillus_AT mannanilyticus	DMVG	6.79686053012114e-6	5.81611745327941e-6	1.16862504664323
GCF_000615945.1	s__Bacillus_AT mannanilyticus	DNPI	1.69921513253028e-6	5.33417252940445e-6	0.318552713314655
GCF_000615945.1	s__Bacillus_AT mannanilyticus	DPPR	3.39843026506057e-6	2.6542741226438e-6	1.28036145026179
GCF_000615945.1	s__Bacillus_AT mannanilyticus	DQKP	6.79686053012114e-6	4.89809780522217e-6	1.38765308501488
GCF_000615945.1	s__Bacillus_AT mannanilyticus	DQLI	2.46386194216891e-5	1.71002272659023e-5	1.44083578765168
GCF_000615945.1	s__Bacillus_AT mannanilyticus	DRPG	3.39843026506057e-6	4.75780460442859e-6	0.71428537899545
GCF_000615945.1	s__Bacillus_AT mannanilyticus	DSAQ	3.39843026506057e-6	8.51853967040874e-6	0.398945170950587
GCF_000615945.1	s__Bacillus_AT mannanilyticus	DSDT	5.09764539759085e-6	7.14286326665948e-6	0.713669743810577
GCF_000615945.1	s__Bacillus_AT mannanilyticus	DSIF	9.34568322891656e-6	1.01442008910199e-5	0.921283335111179
GCF_000615945.1	s__Bacillus_AT mannanilyticus	DSLG	1.52929361927726e-5	1.93707618938003e-5	0.789485528582495
GCF_000615945.1	s__Bacillus_AT mannanilyticus	DSSF	1.10448983614468e-5	7.97106955260103e-6	1.38562313232392
GCF_000615945.1	s__Bacillus_AT mannanilyticus	DVHE	2.54882269879543e-6	6.04824064958523e-6	0.421415556434616
GCF_000615945.1	s__Bacillus_AT mannanilyticus	DVLL	4.50292010120525e-5	3.38600918799191e-5	1.32986056776643
GCF_000615945.1	s__Bacillus_AT mannanilyticus	DVNG	8.49607566265142e-6	8.36029310948533e-6	1.0162413627594
GCF_000615945.1	s__Bacillus_AT mannanilyticus	DVQN	1.69921513253028e-6	5.7992982020889e-6	0.293003579625933
GCF_000615945.1	s__Bacillus_AT mannanilyticus	EDKV	2.03905815903634e-5	1.61386011969526e-5	1.26346647652547
GCF_000615945.1	s__Bacillus_AT mannanilyticus	EDLA	2.88866572530148e-5	2.45271208685025e-5	1.1777435031158
GCF_000615945.1	s__Bacillus_AT mannanilyticus	EFAG	9.34568322891656e-6	1.48336440110515e-5	0.630032864611943
GCF_000615945.1	s__Bacillus_AT mannanilyticus	EFTE	5.94725296385599e-6	1.45303824944238e-5	0.409297757036908
GCF_000615945.1	s__Bacillus_AT mannanilyticus	EGGP	4.24803783132571e-6	1.22034724376382e-5	0.34810074370503
GCF_000615945.1	s__Bacillus_AT mannanilyticus	EHER	2.54882269879543e-6	6.33096007060443e-6	0.402596552556062
GCF_000615945.1	s__Bacillus_AT mannanilyticus	EHQK	1.10448983614468e-5	5.39980017259568e-6	2.04542723960423
GCF_000615945.1	s__Bacillus_AT mannanilyticus	EIPI	1.7841758891568e-5	1.78128663042212e-5	1.00162200663573
GCF_000615945.1	s__Bacillus_AT mannanilyticus	EKMA	1.1894505927712e-5	8.99811780659456e-6	1.32188821966686
GCF_000615945.1	s__Bacillus_AT mannanilyticus	EKYF	1.01952907951817e-5	8.17985402867167e-6	1.24639030958812
GCF_000615945.1	s__Bacillus_AT mannanilyticus	ELLK	7.81638960963931e-5	5.26011885787922e-5	1.48597205135983
GCF_000615945.1	s__Bacillus_AT mannanilyticus	ENHG	5.94725296385599e-6	4.86734468434426e-6	1.22186805117485
GCF_000615945.1	s__Bacillus_AT mannanilyticus	ENMA	0	5.62626294960606e-6	0
GCF_000615945.1	s__Bacillus_AT mannanilyticus	EPYD	6.79686053012114e-6	4.92922577039511e-6	1.37889008268662
GCF_000615945.1	s__Bacillus_AT mannanilyticus	EQET	9.34568322891656e-6	1.48026157729287e-5	0.631353496725094
GCF_000615945.1	s__Bacillus_AT mannanilyticus	ERLN	2.29394042891588e-5	1.37470206919397e-5	1.66868187683815
GCF_000615945.1	s__Bacillus_AT mannanilyticus	ESQS	1.01952907951817e-5	1.36755905486917e-5	0.7455100939796
GCF_000615945.1	s__Bacillus_AT mannanilyticus	ETIR	2.20897967228937e-5	1.40245273407519e-5	1.57508315155165
GCF_000615945.1	s__Bacillus_AT mannanilyticus	ETRS	5.09764539759085e-6	1.10201369310864e-5	0.462575504230898
GCF_000615945.1	s__Bacillus_AT mannanilyticus	ETSN	6.79686053012114e-6	1.02263877399282e-5	0.664639431143736
GCF_000615945.1	s__Bacillus_AT mannanilyticus	ETTH	3.39843026506057e-6	5.2181993591453e-6	0.651264934733579
GCF_000615945.1	s__Bacillus_AT mannanilyticus	EYQV	9.34568322891656e-6	9.03374066747709e-6	1.03453082979928
GCF_000615945.1	s__Bacillus_AT mannanilyticus	EYYF	5.94725296385599e-6	4.73083729098064e-6	1.25712481703703
GCF_000615945.1	s__Bacillus_AT mannanilyticus	FENS	1.01952907951817e-5	8.61563384192513e-6	1.18334773531922
GCF_000615945.1	s__Bacillus_AT mannanilyticus	FFMS	3.39843026506057e-6	3.38126086881807e-6	1.00507780881411
GCF_000615945.1	s__Bacillus_AT mannanilyticus	FFTI	8.49607566265142e-6	8.20482424698419e-6	1.03549758128875
GCF_000615945.1	s__Bacillus_AT mannanilyticus	FFVS	1.1894505927712e-5	8.42673446537265e-6	1.41152020116324
GCF_000615945.1	s__Bacillus_AT mannanilyticus	FGSP	1.10448983614468e-5	6.53562543907321e-6	1.68995277719175
GCF_000615945.1	s__Bacillus_AT mannanilyticus	FHNN	8.49607566265142e-7	1.67300945708798e-6	0.50783189698399
GCF_000615945.1	s__Bacillus_AT mannanilyticus	FHRD	1.69921513253028e-6	2.12070999884093e-6	0.801248229818782
GCF_000615945.1	s__Bacillus_AT mannanilyticus	FIDA	1.27441134939771e-5	1.06415520368875e-5	1.19758033882664
GCF_000615945.1	s__Bacillus_AT mannanilyticus	FISV	1.27441134939771e-5	1.49517485147886e-5	0.852349374480991
GCF_000615945.1	s__Bacillus_AT mannanilyticus	FKTQ	8.49607566265142e-7	6.74161074076828e-6	0.126024417447798
GCF_000615945.1	s__Bacillus_AT mannanilyticus	FKVA	6.79686053012114e-6	1.26506280254488e-5	0.537274553994328
GCF_000615945.1	s__Bacillus_AT mannanilyticus	FKVF	1.27441134939771e-5	8.64955017199858e-6	1.47338453914447
GCF_000615945.1	s__Bacillus_AT mannanilyticus	FNML	6.79686053012114e-6	5.00651239480205e-6	1.35760385556578
GCF_000615945.1	s__Bacillus_AT mannanilyticus	FNVV	1.10448983614468e-5	8.39050622027133e-6	1.31635661442721
GCF_000615945.1	s__Bacillus_AT mannanilyticus	FNYF	2.54882269879543e-6	2.88531799957171e-6	0.883376702039003
GCF_000615945.1	s__Bacillus_AT mannanilyticus	FPHT	3.39843026506057e-6	2.0319456132032e-6	1.67250060384403
GCF_000615945.1	s__Bacillus_AT mannanilyticus	FPSA	4.24803783132571e-6	6.50875966693728e-6	0.652664723957251
GCF_000615945.1	s__Bacillus_AT mannanilyticus	FQLN	8.49607566265142e-6	8.19315281585058e-6	1.03697268360658
GCF_000615945.1	s__Bacillus_AT mannanilyticus	FTGL	1.1894505927712e-5	1.56674437519771e-5	0.759186126084607
GCF_000615945.1	s__Bacillus_AT mannanilyticus	FTIF	7.64646809638628e-6	8.20482424698419e-6	0.931947823159875
GCF_000615945.1	s__Bacillus_AT mannanilyticus	FTLA	2.20897967228937e-5	1.56030401263843e-5	1.41573671181813
GCF_000615945.1	s__Bacillus_AT mannanilyticus	FTSA	9.34568322891656e-6	9.42945525397423e-6	0.991115921036651
GCF_000615945.1	s__Bacillus_AT mannanilyticus	FVAR	4.24803783132571e-6	8.52403398281792e-6	0.498360029991501
GCF_000615945.1	s__Bacillus_AT mannanilyticus	FVHF	4.24803783132571e-6	3.24157963335678e-6	1.31048387261944
GCF_000615945.1	s__Bacillus_AT mannanilyticus	FYGI	8.49607566265142e-6	8.40233217010399e-6	1.0111568420112
GCF_000615945.1	s__Bacillus_AT mannanilyticus	GAAP	7.64646809638628e-6	1.00275041487541e-5	0.76254948219955
GCF_000615945.1	s__Bacillus_AT mannanilyticus	GADV	1.86913664578331e-5	1.36648878597691e-5	1.3678389936051
GCF_000615945.1	s__Bacillus_AT mannanilyticus	GDAA	1.44433286265074e-5	1.28824464289736e-5	1.12116349220931
GCF_000615945.1	s__Bacillus_AT mannanilyticus	GETN	2.54882269879543e-6	1.07720486450978e-5	0.236614480937696
GCF_000615945.1	s__Bacillus_AT mannanilyticus	GFNN	8.49607566265142e-6	4.581176884206e-6	1.8545618030909
GCF_000615945.1	s__Bacillus_AT mannanilyticus	GFPT	5.94725296385599e-6	5.56404641571658e-6	1.06887191793673
GCF_000615945.1	s__Bacillus_AT mannanilyticus	GFQH	1.69921513253028e-6	3.12607437679109e-6	0.543561965494413
GCF_000615945.1	s__Bacillus_AT mannanilyticus	GGKH	3.39843026506057e-6	6.44927676743132e-6	0.526947499326212
GCF_000615945.1	s__Bacillus_AT mannanilyticus	GGLD	1.52929361927726e-5	2.04043494848054e-5	0.749493935308295
GCF_000615945.1	s__Bacillus_AT mannanilyticus	GHGF	3.39843026506057e-6	4.50656220137316e-6	0.754107036184934
GCF_000615945.1	s__Bacillus_AT mannanilyticus	GHTE	2.54882269879543e-6	6.45644012863126e-6	0.394772141925796
GCF_000615945.1	s__Bacillus_AT mannanilyticus	GIAL	4.67284161445828e-5	3.42542419487301e-5	1.36416436289915
GCF_000615945.1	s__Bacillus_AT mannanilyticus	GIDI	2.973626481928e-5	1.89594863163214e-5	1.56841089063058
GCF_000615945.1	s__Bacillus_AT mannanilyticus	GIEA	3.82323404819314e-5	2.63196752813943e-5	1.45261444425792
GCF_000615945.1	s__Bacillus_AT mannanilyticus	GIYT	1.10448983614468e-5	9.97320780660703e-6	1.10745695623928
GCF_000615945.1	s__Bacillus_AT mannanilyticus	GLFL	5.69237069397645e-5	3.04520949940772e-5	1.86928705400518
GCF_000615945.1	s__Bacillus_AT mannanilyticus	GLHH	9.34568322891656e-6	3.79682655587498e-6	2.46144591842249
GCF_000615945.1	s__Bacillus_AT mannanilyticus	GLKN	2.20897967228937e-5	1.69029599869981e-5	1.30685967072545
GCF_000615945.1	s__Bacillus_AT mannanilyticus	GLVG	3.48339102168708e-5	3.00743947583627e-5	1.15825806293856
GCF_000615945.1	s__Bacillus_AT mannanilyticus	GMSN	7.64646809638628e-6	4.44344856181987e-6	1.72084091668985
GCF_000615945.1	s__Bacillus_AT mannanilyticus	GNKE	9.34568322891656e-6	1.29876007420647e-5	0.71958504226631
GCF_000615945.1	s__Bacillus_AT mannanilyticus	GQAH	2.54882269879543e-6	4.57212263461938e-6	0.557470326691623
GCF_000615945.1	s__Bacillus_AT mannanilyticus	GQSL	2.03905815903634e-5	1.87480444363466e-5	1.08761111910064
GCF_000615945.1	s__Bacillus_AT mannanilyticus	GSAQ	5.09764539759085e-6	1.18855828771234e-5	0.428893176741247
GCF_000615945.1	s__Bacillus_AT mannanilyticus	GTFR	6.79686053012114e-6	6.54851493359219e-6	1.03792395666
GCF_000615945.1	s__Bacillus_AT mannanilyticus	GTIY	1.44433286265074e-5	9.97320780660703e-6	1.44821294277444
GCF_000615945.1	s__Bacillus_AT mannanilyticus	GVNG	1.01952907951817e-5	1.16647876836223e-5	0.874022834508695
GCF_000615945.1	s__Bacillus_AT mannanilyticus	HAFS	4.24803783132571e-6	4.2606945455617e-6	0.997029424639424
GCF_000615945.1	s__Bacillus_AT mannanilyticus	HAII	5.94725296385599e-6	9.62086935719003e-6	0.618161700679512
GCF_000615945.1	s__Bacillus_AT mannanilyticus	HDAS	1.69921513253028e-6	4.48469124220957e-6	0.378892334111521
GCF_000615945.1	s__Bacillus_AT mannanilyticus	HDHA	2.54882269879543e-6	1.72516220279373e-6	1.47743945158772
GCF_000615945.1	s__Bacillus_AT mannanilyticus	HEET	4.24803783132571e-6	7.79302132609091e-6	0.545107943834742
GCF_000615945.1	s__Bacillus_AT mannanilyticus	HEIM	3.39843026506057e-6	4.09099509099711e-6	0.830709934739193
GCF_000615945.1	s__Bacillus_AT mannanilyticus	HFKG	1.69921513253028e-6	4.39140540530442e-6	0.386941075965746
GCF_000615945.1	s__Bacillus_AT mannanilyticus	HFNF	2.54882269879543e-6	1.86966759135388e-6	1.36324912010147
GCF_000615945.1	s__Bacillus_AT mannanilyticus	HGFA	3.39843026506057e-6	4.48803723014476e-6	0.757219713382582
GCF_000615945.1	s__Bacillus_AT mannanilyticus	HGTD	5.09764539759085e-6	3.83376119394395e-6	1.32967212606863
GCF_000615945.1	s__Bacillus_AT mannanilyticus	HGVT	7.64646809638628e-6	5.65066029876728e-6	1.35319904083677
GCF_000615945.1	s__Bacillus_AT mannanilyticus	HKNK	6.79686053012114e-6	3.82909102329658e-6	1.77505849006157
GCF_000615945.1	s__Bacillus_AT mannanilyticus	HMDF	1.69921513253028e-6	1.36907806609765e-6	1.24113823353671
GCF_000615945.1	s__Bacillus_AT mannanilyticus	HNEM	8.49607566265142e-7	2.06314750778733e-6	0.411801658901415
GCF_000615945.1	s__Bacillus_AT mannanilyticus	HNET	8.49607566265142e-7	3.9338667139424e-6	0.215972636605599
GCF_000615945.1	s__Bacillus_AT mannanilyticus	HNSN	1.69921513253028e-6	2.33254390951317e-6	0.728481519940575
GCF_000615945.1	s__Bacillus_AT mannanilyticus	HNTQ	2.54882269879543e-6	2.26079321730189e-6	1.12740195754713
GCF_000615945.1	s__Bacillus_AT mannanilyticus	HPHG	6.79686053012114e-6	1.34838327960474e-6	5.0407481559053
GCF_000615945.1	s__Bacillus_AT mannanilyticus	HPPP	0	1.14913318027133e-6	0
GCF_000615945.1	s__Bacillus_AT mannanilyticus	HQDD	4.24803783132571e-6	2.35828408724146e-6	1.80132574116409
GCF_000615945.1	s__Bacillus_AT mannanilyticus	HQES	7.64646809638628e-6	5.26069926362694e-6	1.45350792987822
GCF_000615945.1	s__Bacillus_AT mannanilyticus	HRTH	8.49607566265142e-7	1.28260513845169e-6	0.662407736250578
GCF_000615945.1	s__Bacillus_AT mannanilyticus	HTDK	8.49607566265142e-7	3.7357965734062e-6	0.227423402096676
GCF_000615945.1	s__Bacillus_AT mannanilyticus	HTKN	0	3.17588718568053e-6	0
GCF_000615945.1	s__Bacillus_AT mannanilyticus	HTYD	8.49607566265142e-7	2.16060649481513e-6	0.393226424295201
GCF_000615945.1	s__Bacillus_AT mannanilyticus	HVNE	3.39843026506057e-6	5.14174944954671e-6	0.660948243084884
GCF_000615945.1	s__Bacillus_AT mannanilyticus	HVTI	9.34568322891656e-6	6.82691336200306e-6	1.36894709707792
GCF_000615945.1	s__Bacillus_AT mannanilyticus	HVYE	3.39843026506057e-6	4.75592521997178e-6	0.714567640969077
GCF_000615945.1	s__Bacillus_AT mannanilyticus	HYQN	2.54882269879543e-6	1.57646351018332e-6	1.61679777700597
GCF_000615945.1	s__Bacillus_AT mannanilyticus	HYRA	0	2.43896631699556e-6	0
GCF_000615945.1	s__Bacillus_AT mannanilyticus	IDEF	1.1894505927712e-5	1.28975324283316e-5	0.922231131715062
GCF_000615945.1	s__Bacillus_AT mannanilyticus	IDNE	9.34568322891656e-6	1.15409251491986e-5	0.809786313323894
GCF_000615945.1	s__Bacillus_AT mannanilyticus	IEAG	4.07811631807268e-5	2.63196752813943e-5	1.54945540720845
GCF_000615945.1	s__Bacillus_AT mannanilyticus	IEQR	9.34568322891656e-6	1.2036899414541e-5	0.776419483710783
GCF_000615945.1	s__Bacillus_AT mannanilyticus	IFFF	1.61425437590377e-5	6.91248593805631e-6	2.33527328716371
GCF_000615945.1	s__Bacillus_AT mannanilyticus	IFFT	8.49607566265142e-6	8.20482424698419e-6	1.03549758128875
GCF_000615945.1	s__Bacillus_AT mannanilyticus	IGTP	1.44433286265074e-5	9.87241535546903e-6	1.46299847671079
GCF_000615945.1	s__Bacillus_AT mannanilyticus	IHHN	3.39843026506057e-6	1.77920459974644e-6	1.91008401481475
GCF_000615945.1	s__Bacillus_AT mannanilyticus	IHHV	6.79686053012114e-6	3.08473731950202e-6	2.20338389500808
GCF_000615945.1	s__Bacillus_AT mannanilyticus	IHTL	5.94725296385599e-6	1.01520127388854e-5	0.585820084826742
GCF_000615945.1	s__Bacillus_AT mannanilyticus	IILG	5.86229220722948e-5	4.15554961232219e-5	1.41071404606659
GCF_000615945.1	s__Bacillus_AT mannanilyticus	ILFE	3.05858723855451e-5	2.82688755318901e-5	1.0819628234254
GCF_000615945.1	s__Bacillus_AT mannanilyticus	ILMH	4.24803783132571e-6	5.32430336468264e-6	0.797857961945584
GCF_000615945.1	s__Bacillus_AT mannanilyticus	ILVA	2.46386194216891e-5	3.61853826072831e-5	0.68089979009176
GCF_000615945.1	s__Bacillus_AT mannanilyticus	IMFV	5.09764539759085e-6	6.67584449513323e-6	0.763595587240999
GCF_000615945.1	s__Bacillus_AT mannanilyticus	IMGF	6.79686053012114e-6	6.31956818116841e-6	1.07552610166862
GCF_000615945.1	s__Bacillus_AT mannanilyticus	INDM	1.69921513253028e-6	4.05290165112674e-6	0.419258910972559
GCF_000615945.1	s__Bacillus_AT mannanilyticus	IQIK	1.27441134939771e-5	1.78810904597576e-5	0.712714558581225
GCF_000615945.1	s__Bacillus_AT mannanilyticus	IQIT	1.61425437590377e-5	1.48307589742925e-5	1.08845028005775
GCF_000615945.1	s__Bacillus_AT mannanilyticus	IQMY	3.39843026506057e-6	3.62826871165151e-6	0.936653411073757
GCF_000615945.1	s__Bacillus_AT mannanilyticus	IQQA	2.71874421204845e-5	1.04924199420147e-5	2.59115078034745
GCF_000615945.1	s__Bacillus_AT mannanilyticus	IRLI	1.86913664578331e-5	2.72847337598614e-5	0.685048519158724
GCF_000615945.1	s__Bacillus_AT mannanilyticus	IRNS	9.34568322891656e-6	8.31569247542906e-6	1.12386109233006
GCF_000615945.1	s__Bacillus_AT mannanilyticus	IRQE	1.52929361927726e-5	1.2036899414541e-5	1.27050460970855
GCF_000615945.1	s__Bacillus_AT mannanilyticus	IRTV	1.27441134939771e-5	1.22742313526514e-5	1.03828200135923
GCF_000615945.1	s__Bacillus_AT mannanilyticus	ISDE	2.20897967228937e-5	1.79820027830671e-5	1.22843917829302
GCF_000615945.1	s__Bacillus_AT mannanilyticus	ISFA	2.3789011855424e-5	1.409562238914e-5	1.68768793591919
GCF_000615945.1	s__Bacillus_AT mannanilyticus	ISTA	2.46386194216891e-5	1.67308990414046e-5	1.47264168893225
GCF_000615945.1	s__Bacillus_AT mannanilyticus	ITAA	7.64646809638628e-6	1.75511836452915e-5	0.435666804639562
GCF_000615945.1	s__Bacillus_AT mannanilyticus	IVQE	2.29394042891588e-5	1.9366100920559e-5	1.18451330927468
GCF_000615945.1	s__Bacillus_AT mannanilyticus	IVYR	9.34568322891656e-6	8.55888884260541e-6	1.09192716493694
GCF_000615945.1	s__Bacillus_AT mannanilyticus	IYRE	8.49607566265142e-6	9.77937983494551e-6	0.868774483254209
GCF_000615945.1	s__Bacillus_AT mannanilyticus	KALY	1.27441134939771e-5	1.55703348221259e-5	0.818486798104517
GCF_000615945.1	s__Bacillus_AT mannanilyticus	KATK	1.1894505927712e-5	1.38511700832557e-5	0.858736544004387
GCF_000615945.1	s__Bacillus_AT mannanilyticus	KERQ	1.1894505927712e-5	9.70839866599392e-6	1.2251769150535
GCF_000615945.1	s__Bacillus_AT mannanilyticus	KGIE	3.5683517783136e-5	2.5752986967277e-5	1.38560695225285
GCF_000615945.1	s__Bacillus_AT mannanilyticus	KGLN	9.34568322891656e-6	1.69029599869981e-5	0.552902168383843
GCF_000615945.1	s__Bacillus_AT mannanilyticus	KHFK	5.94725296385599e-6	4.27919122648763e-6	1.38980771110281
GCF_000615945.1	s__Bacillus_AT mannanilyticus	KHSR	1.69921513253028e-6	4.02000147915311e-6	0.422690175946964
GCF_000615945.1	s__Bacillus_AT mannanilyticus	KIEP	1.69921513253028e-5	1.43670227281719e-5	1.18271903976204
GCF_000615945.1	s__Bacillus_AT mannanilyticus	KIMT	1.01952907951817e-5	7.30938079638751e-6	1.39482277352693
GCF_000615945.1	s__Bacillus_AT mannanilyticus	KISV	1.44433286265074e-5	2.13972336384306e-5	0.675009156350305
GCF_000615945.1	s__Bacillus_AT mannanilyticus	KIYD	1.27441134939771e-5	8.61807277599335e-6	1.47876605654542
GCF_000615945.1	s__Bacillus_AT mannanilyticus	KLPA	9.34568322891656e-6	1.54129760021561e-5	0.606351636933009
GCF_000615945.1	s__Bacillus_AT mannanilyticus	KLRE	3.99315556144617e-5	2.1985696861969e-5	1.81625153231033
GCF_000615945.1	s__Bacillus_AT mannanilyticus	KMIL	1.1894505927712e-5	1.42069096837439e-5	0.837233866653081
GCF_000615945.1	s__Bacillus_AT mannanilyticus	KMKV	4.24803783132571e-6	7.7055710179088e-6	0.551294358517064
GCF_000615945.1	s__Bacillus_AT mannanilyticus	KMRK	5.94725296385599e-6	4.78935763345662e-6	1.24176422372611
GCF_000615945.1	s__Bacillus_AT mannanilyticus	KNLR	1.27441134939771e-5	1.10982374420771e-5	1.14830067030823
GCF_000615945.1	s__Bacillus_AT mannanilyticus	KNVQ	1.10448983614468e-5	7.8847683353164e-6	1.40078920416419
GCF_000615945.1	s__Bacillus_AT mannanilyticus	KQPL	6.79686053012114e-6	1.07356750578654e-5	0.633109747965173
GCF_000615945.1	s__Bacillus_AT mannanilyticus	KRMH	3.39843026506057e-6	1.79490075816134e-6	1.8933805947811
GCF_000615945.1	s__Bacillus_AT mannanilyticus	KTAT	1.1894505927712e-5	1.14883018728088e-5	1.03535805895427
GCF_000615945.1	s__Bacillus_AT mannanilyticus	KTMH	1.69921513253028e-6	2.20941211610463e-6	0.769080209230559
GCF_000615945.1	s__Bacillus_AT mannanilyticus	KTQA	5.09764539759085e-6	9.86012082454033e-6	0.516996240543381
GCF_000615945.1	s__Bacillus_AT mannanilyticus	KTSA	1.10448983614468e-5	1.34943586666704e-5	0.818482644064185
GCF_000615945.1	s__Bacillus_AT mannanilyticus	KVPH	1.69921513253028e-6	3.80074728245159e-6	0.447073958422787
GCF_000615945.1	s__Bacillus_AT mannanilyticus	KYLH	4.24803783132571e-6	5.70963315639782e-6	0.744012393609851
GCF_000615945.1	s__Bacillus_AT mannanilyticus	LAAM	1.7841758891568e-5	1.19684642725875e-5	1.49073084776905
GCF_000615945.1	s__Bacillus_AT mannanilyticus	LARP	3.39843026506057e-6	1.038531296268e-5	0.327234266051774
GCF_000615945.1	s__Bacillus_AT mannanilyticus	LAVD	1.86913664578331e-5	2.14660750155666e-5	0.870739827578104
GCF_000615945.1	s__Bacillus_AT mannanilyticus	LDAD	1.86913664578331e-5	1.45639272279246e-5	1.2834015279886
GCF_000615945.1	s__Bacillus_AT mannanilyticus	LDDL	3.48339102168708e-5	2.29728030724001e-5	1.51631083534254
GCF_000615945.1	s__Bacillus_AT mannanilyticus	LDEV	5.52244918072342e-5	2.60168251456718e-5	2.12264530733573
GCF_000615945.1	s__Bacillus_AT mannanilyticus	LDKV	3.14354799518103e-5	2.10038894554778e-5	1.49665041888762
GCF_000615945.1	s__Bacillus_AT mannanilyticus	LDNL	2.03905815903634e-5	1.95297119270806e-5	1.04407999803054
GCF_000615945.1	s__Bacillus_AT mannanilyticus	LDQN	1.52929361927726e-5	8.62388990489948e-6	1.77332228975746
GCF_000615945.1	s__Bacillus_AT mannanilyticus	LDVF	1.52929361927726e-5	1.46768913345266e-5	1.04197379705311
GCF_000615945.1	s__Bacillus_AT mannanilyticus	LEFV	1.95409740240983e-5	2.47173638059376e-5	0.790576785514812
GCF_000615945.1	s__Bacillus_AT mannanilyticus	LHHE	2.54882269879543e-6	4.58282733703204e-6	0.556168171163549
GCF_000615945.1	s__Bacillus_AT mannanilyticus	LINH	1.1894505927712e-5	7.65334212902929e-6	1.55415839605496
GCF_000615945.1	s__Bacillus_AT mannanilyticus	LKAH	8.49607566265142e-6	1.00894772804173e-5	0.842072926725501
GCF_000615945.1	s__Bacillus_AT mannanilyticus	LKEV	4.84276312771131e-5	3.53726661305615e-5	1.36906930052616
GCF_000615945.1	s__Bacillus_AT mannanilyticus	LKHF	1.27441134939771e-5	6.89842747495638e-6	1.84739399526089
GCF_000615945.1	s__Bacillus_AT mannanilyticus	LKPI	1.86913664578331e-5	1.86982349649883e-5	0.999632665480566
GCF_000615945.1	s__Bacillus_AT mannanilyticus	LKVS	2.3789011855424e-5	2.78214017505522e-5	0.855061584197562
GCF_000615945.1	s__Bacillus_AT mannanilyticus	LLEG	4.67284161445828e-5	5.39805611912194e-5	0.865652655574537
GCF_000615945.1	s__Bacillus_AT mannanilyticus	LLIK	2.29394042891588e-5	5.26511683561282e-5	0.435686519508904
GCF_000615945.1	s__Bacillus_AT mannanilyticus	LLTM	1.69921513253028e-5	1.53211150943645e-5	1.10906753331244
GCF_000615945.1	s__Bacillus_AT mannanilyticus	LLTR	1.69921513253028e-5	2.37324976410031e-5	0.715986643392526
GCF_000615945.1	s__Bacillus_AT mannanilyticus	LMGP	2.54882269879543e-6	6.73217561014889e-6	0.378603121248505
GCF_000615945.1	s__Bacillus_AT mannanilyticus	LNFV	5.09764539759085e-6	1.24771652307741e-5	0.408557977978673
GCF_000615945.1	s__Bacillus_AT mannanilyticus	LNIR	8.49607566265142e-6	1.37600826217512e-5	0.617443651771485
GCF_000615945.1	s__Bacillus_AT mannanilyticus	LNTI	9.34568322891656e-6	1.69378129263485e-5	0.55176446153673
GCF_000615945.1	s__Bacillus_AT mannanilyticus	LPES	1.52929361927726e-5	1.81992690133239e-5	0.840304969478522
GCF_000615945.1	s__Bacillus_AT mannanilyticus	LPIV	3.22850875180754e-5	2.02703505152051e-5	1.59272467902604
GCF_000615945.1	s__Bacillus_AT mannanilyticus	LPLH	8.49607566265142e-6	9.11140108227896e-6	0.932466432541939
GCF_000615945.1	s__Bacillus_AT mannanilyticus	LPPS	6.79686053012114e-6	8.41163421225853e-6	0.808030919867612
GCF_000615945.1	s__Bacillus_AT mannanilyticus	LRRN	4.24803783132571e-6	7.47802819870612e-6	0.568069244785774
GCF_000615945.1	s__Bacillus_AT mannanilyticus	LSAR	1.10448983614468e-5	1.76727594896764e-5	0.624967389382442
GCF_000615945.1	s__Bacillus_AT mannanilyticus	LSHM	9.34568322891656e-6	4.18370977615431e-6	2.23382684960216
GCF_000615945.1	s__Bacillus_AT mannanilyticus	LSSK	3.31346950843405e-5	2.5002541044752e-5	1.325253102276
GCF_000615945.1	s__Bacillus_AT mannanilyticus	LTEL	3.73827329156663e-5	4.36279628095986e-5	0.856852589675392
GCF_000615945.1	s__Bacillus_AT mannanilyticus	LTEM	9.34568322891656e-6	1.17721704317994e-5	0.793879368554815
GCF_000615945.1	s__Bacillus_AT mannanilyticus	LTHE	1.44433286265074e-5	1.0142375814349e-5	1.42405772482555
GCF_000615945.1	s__Bacillus_AT mannanilyticus	LTSA	1.95409740240983e-5	2.17540768000413e-5	0.898267216932008
GCF_000615945.1	s__Bacillus_AT mannanilyticus	LVMK	3.39843026506057e-6	1.24220489355883e-5	0.273580492451957
GCF_000615945.1	s__Bacillus_AT mannanilyticus	LVNG	2.3789011855424e-5	1.83241318938657e-5	1.29823404422164
GCF_000615945.1	s__Bacillus_AT mannanilyticus	LVVY	2.20897967228937e-5	1.79046701353278e-5	1.23374497021915
GCF_000615945.1	s__Bacillus_AT mannanilyticus	MAAN	6.79686053012114e-6	4.64214145489767e-6	1.46416488944992
GCF_000615945.1	s__Bacillus_AT mannanilyticus	MDEG	1.10448983614468e-5	6.64549134662685e-6	1.66201380535287
GCF_000615945.1	s__Bacillus_AT mannanilyticus	MENG	1.27441134939771e-5	5.64948609904093e-6	2.25580048708158
GCF_000615945.1	s__Bacillus_AT mannanilyticus	MEVD	7.64646809638628e-6	7.02014212870348e-6	1.0892184169779
GCF_000615945.1	s__Bacillus_AT mannanilyticus	MFNT	2.54882269879543e-6	2.57582446640842e-6	0.989517233039315
GCF_000615945.1	s__Bacillus_AT mannanilyticus	MGFT	5.09764539759085e-6	4.2275597163186e-6	1.20581274769784
GCF_000615945.1	s__Bacillus_AT mannanilyticus	MGKN	3.39843026506057e-6	4.56094011625609e-6	0.745116177462602
GCF_000615945.1	s__Bacillus_AT mannanilyticus	MGVR	6.79686053012114e-6	5.32819059308772e-6	1.27564140422055
GCF_000615945.1	s__Bacillus_AT mannanilyticus	MHKE	3.39843026506057e-6	3.29960481650652e-6	1.02995069229493
GCF_000615945.1	s__Bacillus_AT mannanilyticus	MIGK	8.49607566265142e-6	9.04384371718846e-6	0.939431941587407
GCF_000615945.1	s__Bacillus_AT mannanilyticus	MIKT	6.79686053012114e-6	7.30938079638751e-6	0.929881849017953
GCF_000615945.1	s__Bacillus_AT mannanilyticus	MINQ	1.01952907951817e-5	3.92261185533367e-6	2.59910773004954
GCF_000615945.1	s__Bacillus_AT mannanilyticus	MKNV	5.94725296385599e-6	4.81807080719098e-6	1.2343639605669
GCF_000615945.1	s__Bacillus_AT mannanilyticus	MLAF	3.39843026506057e-6	8.18313778567099e-6	0.415296717966959
GCF_000615945.1	s__Bacillus_AT mannanilyticus	MLDH	1.69921513253028e-6	3.15851007221097e-6	0.537979963236535
GCF_000615945.1	s__Bacillus_AT mannanilyticus	MLYT	6.79686053012114e-6	5.49660368359254e-6	1.23655641217319
GCF_000615945.1	s__Bacillus_AT mannanilyticus	MMHF	8.49607566265142e-7	8.09695498053112e-7	1.04929268880462
GCF_000615945.1	s__Bacillus_AT mannanilyticus	MNPR	2.54882269879543e-6	1.71445711886268e-6	1.48666459531297
GCF_000615945.1	s__Bacillus_AT mannanilyticus	MNSY	4.24803783132571e-6	2.5042101832557e-6	1.69635834073755
GCF_000615945.1	s__Bacillus_AT mannanilyticus	MPAA	4.24803783132571e-6	4.25041198754066e-6	0.999441429155126
GCF_000615945.1	s__Bacillus_AT mannanilyticus	MPRP	0	1.56978178302819e-6	0
GCF_000615945.1	s__Bacillus_AT mannanilyticus	MQRV	5.09764539759085e-6	3.6960146877892e-6	1.37922758111117
GCF_000615945.1	s__Bacillus_AT mannanilyticus	MSLQ	5.09764539759085e-6	7.94683419054914e-6	0.641468700033188
GCF_000615945.1	s__Bacillus_AT mannanilyticus	MTSI	1.10448983614468e-5	7.12108836328301e-6	1.55101268204947
GCF_000615945.1	s__Bacillus_AT mannanilyticus	MVAT	5.09764539759085e-6	6.53171343751822e-6	0.780445352717088
GCF_000615945.1	s__Bacillus_AT mannanilyticus	MVIV	7.64646809638628e-6	1.03569648572516e-5	0.738292366709391
GCF_000615945.1	s__Bacillus_AT mannanilyticus	MYKR	1.69921513253028e-6	2.76993594418442e-6	0.613449251813151
GCF_000615945.1	s__Bacillus_AT mannanilyticus	NAIN	8.49607566265142e-6	8.09507387503115e-6	1.04953651984044
GCF_000615945.1	s__Bacillus_AT mannanilyticus	NAKK	1.44433286265074e-5	1.044204201286e-5	1.38319005121025
GCF_000615945.1	s__Bacillus_AT mannanilyticus	NDHF	1.69921513253028e-6	1.96796127559115e-6	0.863439313367519
GCF_000615945.1	s__Bacillus_AT mannanilyticus	NDKQ	3.39843026506057e-6	5.34951974971288e-6	0.635277636883754
GCF_000615945.1	s__Bacillus_AT mannanilyticus	NDYA	1.69921513253028e-6	4.44185520383773e-6	0.382546268293972
GCF_000615945.1	s__Bacillus_AT mannanilyticus	NFFG	5.94725296385599e-6	5.11968292490598e-6	1.16164478368848
GCF_000615945.1	s__Bacillus_AT mannanilyticus	NGDK	3.39843026506057e-6	7.71189056746055e-6	0.440674077949169
GCF_000615945.1	s__Bacillus_AT mannanilyticus	NHNG	4.24803783132571e-6	2.45700408581212e-6	1.7289502511843
GCF_000615945.1	s__Bacillus_AT mannanilyticus	NISH	5.09764539759085e-6	4.62517859112633e-6	1.10215104069084
GCF_000615945.1	s__Bacillus_AT mannanilyticus	NKNT	5.09764539759085e-6	5.2987111432792e-6	0.962053839084363
GCF_000615945.1	s__Bacillus_AT mannanilyticus	NLKP	1.1894505927712e-5	9.4297881102162e-6	1.26137573704605
GCF_000615945.1	s__Bacillus_AT mannanilyticus	NMDA	2.54882269879543e-6	3.34081136561194e-6	0.762935233348188
GCF_000615945.1	s__Bacillus_AT mannanilyticus	NMEQ	3.39843026506057e-6	3.91888826717359e-6	0.867192436571203
GCF_000615945.1	s__Bacillus_AT mannanilyticus	NMKS	3.39843026506057e-6	4.3299045171555e-6	0.784874181773676
GCF_000615945.1	s__Bacillus_AT mannanilyticus	NNFV	2.54882269879543e-6	4.83944845706274e-6	0.526676277557136
GCF_000615945.1	s__Bacillus_AT mannanilyticus	NNIG	3.39843026506057e-6	8.12848737027123e-6	0.41808889037459
GCF_000615945.1	s__Bacillus_AT mannanilyticus	NNMA	2.54882269879543e-6	2.84010111293316e-6	0.897440829549581
GCF_000615945.1	s__Bacillus_AT mannanilyticus	NPVE	5.94725296385599e-6	7.85468450667699e-6	0.757160005446489
GCF_000615945.1	s__Bacillus_AT mannanilyticus	NRQN	3.39843026506057e-6	3.06428904896984e-6	1.10904363483695
GCF_000615945.1	s__Bacillus_AT mannanilyticus	NSFY	5.94725296385599e-6	4.02276920695003e-6	1.47839775485531
GCF_000615945.1	s__Bacillus_AT mannanilyticus	NSIH	3.39843026506057e-6	4.62517859112633e-6	0.734767360460557
GCF_000615945.1	s__Bacillus_AT mannanilyticus	NSIP	9.34568322891656e-6	7.06555598961299e-6	1.322710235777
GCF_000615945.1	s__Bacillus_AT mannanilyticus	NSPV	5.94725296385599e-6	6.17788697288195e-6	0.962667816676101
GCF_000615945.1	s__Bacillus_AT mannanilyticus	NYLG	2.20897967228937e-5	9.77586557830416e-6	2.25962566137552
GCF_000615945.1	s__Bacillus_AT mannanilyticus	NYLL	1.95409740240983e-5	1.5356837611803e-5	1.27246080984013
GCF_000615945.1	s__Bacillus_AT mannanilyticus	PAKS	5.09764539759085e-6	9.3145929489184e-6	0.547275165489951
GCF_000615945.1	s__Bacillus_AT mannanilyticus	PARE	1.69921513253028e-6	7.9796851228677e-6	0.212942629485564
GCF_000615945.1	s__Bacillus_AT mannanilyticus	PDAE	1.10448983614468e-5	8.71042150312599e-6	1.26800963162151
GCF_000615945.1	s__Bacillus_AT mannanilyticus	PEMS	3.39843026506057e-6	4.91072428694467e-6	0.692042571824978
GCF_000615945.1	s__Bacillus_AT mannanilyticus	PFHN	0	1.53183170326988e-6	0
GCF_000615945.1	s__Bacillus_AT mannanilyticus	PFQN	2.54882269879543e-6	2.90966945725903e-6	0.875983590657226
GCF_000615945.1	s__Bacillus_AT mannanilyticus	PGEI	1.95409740240983e-5	1.47437723456007e-5	1.32537138841058
GCF_000615945.1	s__Bacillus_AT mannanilyticus	PGKK	9.34568322891656e-6	9.60034881324687e-6	0.973473298805674
GCF_000615945.1	s__Bacillus_AT mannanilyticus	PGPA	3.39843026506057e-6	5.61721361616908e-6	0.605002853243506
GCF_000615945.1	s__Bacillus_AT mannanilyticus	PKII	1.1894505927712e-5	1.43806737618526e-5	0.827117430287888
GCF_000615945.1	s__Bacillus_AT mannanilyticus	PKQF	7.64646809638628e-6	4.6534527072717e-6	1.64318164971088
GCF_000615945.1	s__Bacillus_AT mannanilyticus	PKVE	1.69921513253028e-5	1.25620464521057e-5	1.35265789615469
GCF_000615945.1	s__Bacillus_AT mannanilyticus	PLDH	3.39843026506057e-6	4.15703096480299e-6	0.817513820280534
GCF_000615945.1	s__Bacillus_AT mannanilyticus	PLDQ	8.49607566265142e-6	7.8961585697357e-6	1.07597581629314
GCF_000615945.1	s__Bacillus_AT mannanilyticus	PLGE	1.10448983614468e-5	1.91703479373571e-5	0.576144908665101
GCF_000615945.1	s__Bacillus_AT mannanilyticus	PMMR	3.39843026506057e-6	1.19271942279189e-6	2.8493124201043
GCF_000615945.1	s__Bacillus_AT mannanilyticus	PMMT	0	1.46816403739736e-6	0
GCF_000615945.1	s__Bacillus_AT mannanilyticus	PMPF	3.39843026506057e-6	1.6279480932819e-6	2.08755443683061
GCF_000615945.1	s__Bacillus_AT mannanilyticus	PPKH	0	2.00719402887576e-6	0
GCF_000615945.1	s__Bacillus_AT mannanilyticus	PRKH	2.54882269879543e-6	2.3623347273995e-6	1.07894223000363
GCF_000615945.1	s__Bacillus_AT mannanilyticus	PSEQ	8.49607566265142e-6	8.03639566761472e-6	1.05719977139617
GCF_000615945.1	s__Bacillus_AT mannanilyticus	PSTD	6.79686053012114e-6	5.55989822548929e-6	1.22247930707814
GCF_000615945.1	s__Bacillus_AT mannanilyticus	PVLF	1.10448983614468e-5	1.14242732977159e-5	0.966792204074379
GCF_000615945.1	s__Bacillus_AT mannanilyticus	PVRT	7.64646809638628e-6	5.66771865514403e-6	1.34912626431207
GCF_000615945.1	s__Bacillus_AT mannanilyticus	PVYV	9.34568322891656e-6	6.35856220504936e-6	1.46977931921388
GCF_000615945.1	s__Bacillus_AT mannanilyticus	PYYI	4.24803783132571e-6	3.87969084694804e-6	1.09494235466401
GCF_000615945.1	s__Bacillus_AT mannanilyticus	QAGH	2.54882269879543e-6	4.57212263461937e-6	0.557470326691623
GCF_000615945.1	s__Bacillus_AT mannanilyticus	QDQI	5.94725296385599e-6	7.55108308000254e-6	0.787602639362564
GCF_000615945.1	s__Bacillus_AT mannanilyticus	QEPI	7.64646809638628e-6	1.02273366897675e-5	0.747649982427643
GCF_000615945.1	s__Bacillus_AT mannanilyticus	QFMH	1.69921513253028e-6	1.32506591948979e-6	1.28236271685605
GCF_000615945.1	s__Bacillus_AT mannanilyticus	QFNK	4.24803783132571e-6	5.08232749770004e-6	0.835844961437082
GCF_000615945.1	s__Bacillus_AT mannanilyticus	QGHS	5.94725296385599e-6	4.35843665878679e-6	1.36453811984765
GCF_000615945.1	s__Bacillus_AT mannanilyticus	QHKQ	8.49607566265142e-7	3.10326518225006e-6	0.273778590087852
GCF_000615945.1	s__Bacillus_AT mannanilyticus	QHLS	9.34568322891656e-6	6.84663710586012e-6	1.36500344394148
GCF_000615945.1	s__Bacillus_AT mannanilyticus	QIMM	0	2.72889610154487e-6	0
GCF_000615945.1	s__Bacillus_AT mannanilyticus	QIRQ	5.94725296385599e-6	6.91760614493913e-6	0.85972702684251
GCF_000615945.1	s__Bacillus_AT mannanilyticus	QIRY	4.24803783132571e-6	5.62020963290507e-6	0.755850423524134
GCF_000615945.1	s__Bacillus_AT mannanilyticus	QKMQ	4.24803783132571e-6	3.60193383574218e-6	1.17937697499388
GCF_000615945.1	s__Bacillus_AT mannanilyticus	QLMR	7.64646809638628e-6	5.49618637353473e-6	1.39123158799811
GCF_000615945.1	s__Bacillus_AT mannanilyticus	QLQF	6.79686053012114e-6	9.32778396527404e-6	0.728668304864783
GCF_000615945.1	s__Bacillus_AT mannanilyticus	QMAE	1.27441134939771e-5	6.4054176097169e-6	1.98958354793988
GCF_000615945.1	s__Bacillus_AT mannanilyticus	QMEF	8.49607566265142e-7	4.37954391484719e-6	0.193994530659886
GCF_000615945.1	s__Bacillus_AT mannanilyticus	QMIK	1.01952907951817e-5	6.27345787070051e-6	1.62514692938286
GCF_000615945.1	s__Bacillus_AT mannanilyticus	QMKH	2.54882269879543e-6	1.89628290213693e-6	1.34411521399214
GCF_000615945.1	s__Bacillus_AT mannanilyticus	QNFM	1.69921513253028e-6	2.21076541535764e-6	0.768609424014983
GCF_000615945.1	s__Bacillus_AT mannanilyticus	QNYP	2.54882269879543e-6	2.40825104962479e-6	1.05837084517934
GCF_000615945.1	s__Bacillus_AT mannanilyticus	QPEP	2.54882269879543e-6	4.72254964760077e-6	0.539713266982873
GCF_000615945.1	s__Bacillus_AT mannanilyticus	QPHL	5.09764539759085e-6	4.02339369399504e-6	1.26700138870306
GCF_000615945.1	s__Bacillus_AT mannanilyticus	QPTG	4.24803783132571e-6	5.66829133824945e-6	0.749438865758379
GCF_000615945.1	s__Bacillus_AT mannanilyticus	QQAN	7.64646809638628e-6	5.29147788557955e-6	1.44505339750632
GCF_000615945.1	s__Bacillus_AT mannanilyticus	QQMS	5.09764539759085e-6	3.5091466483311e-6	1.45267380034266
GCF_000615945.1	s__Bacillus_AT mannanilyticus	QQSR	2.54882269879543e-6	5.43568885427174e-6	0.468905187020112
GCF_000615945.1	s__Bacillus_AT mannanilyticus	QRTK	5.09764539759085e-6	6.50073412831638e-6	0.7841645723344
GCF_000615945.1	s__Bacillus_AT mannanilyticus	QRVS	1.10448983614468e-5	8.27788636465026e-6	1.33426552079922
GCF_000615945.1	s__Bacillus_AT mannanilyticus	QTDH	2.54882269879543e-6	2.65937140099219e-6	0.95843051400962
GCF_000615945.1	s__Bacillus_AT mannanilyticus	QVVL	2.3789011855424e-5	2.20378712256735e-5	1.07946051648176
GCF_000615945.1	s__Bacillus_AT mannanilyticus	QYPD	5.09764539759085e-6	2.83282607129584e-6	1.79949113333986
GCF_000615945.1	s__Bacillus_AT mannanilyticus	RAFY	5.94725296385599e-6	4.54754478321674e-6	1.30779425983996
GCF_000615945.1	s__Bacillus_AT mannanilyticus	RAGP	0	6.61108921499234e-6	0
GCF_000615945.1	s__Bacillus_AT mannanilyticus	RAPP	0	3.6881806809616e-6	0
GCF_000615945.1	s__Bacillus_AT mannanilyticus	RDMI	5.94725296385599e-6	4.3674787519798e-6	1.36171308473111
GCF_000615945.1	s__Bacillus_AT mannanilyticus	RDVF	9.34568322891656e-6	6.1344941526105e-6	1.52346436338839
GCF_000615945.1	s__Bacillus_AT mannanilyticus	RDYR	4.24803783132571e-6	3.15579875465476e-6	1.34610542736919
GCF_000615945.1	s__Bacillus_AT mannanilyticus	RGDR	1.69921513253028e-6	5.59962160186288e-6	0.303451778235335
GCF_000615945.1	s__Bacillus_AT mannanilyticus	RGID	2.12401891566286e-5	1.03036861917033e-5	2.06141654175488
GCF_000615945.1	s__Bacillus_AT mannanilyticus	RGPP	0	3.70340413778613e-6	0
GCF_000615945.1	s__Bacillus_AT mannanilyticus	RHEK	4.24803783132571e-6	5.11110732095387e-6	0.831138452896526
GCF_000615945.1	s__Bacillus_AT mannanilyticus	RHQG	3.39843026506057e-6	3.01438026760728e-6	1.12740595524072
GCF_000615945.1	s__Bacillus_AT mannanilyticus	RKDV	6.79686053012114e-6	8.77898691963449e-6	0.774219234217076
GCF_000615945.1	s__Bacillus_AT mannanilyticus	RKII	2.71874421204845e-5	1.69251026768225e-5	1.60633838621939
GCF_000615945.1	s__Bacillus_AT mannanilyticus	RMDM	0	1.53229994632533e-6	0
GCF_000615945.1	s__Bacillus_AT mannanilyticus	RMPS	4.24803783132571e-6	2.67130860691689e-6	1.59024600165108
GCF_000615945.1	s__Bacillus_AT mannanilyticus	RNHA	5.09764539759085e-6	2.63682735489885e-6	1.93324958804002
GCF_000615945.1	s__Bacillus_AT mannanilyticus	RNIG	1.01952907951817e-5	8.75940225826259e-6	1.1639254020518
GCF_000615945.1	s__Bacillus_AT mannanilyticus	RNVA	3.39843026506057e-6	7.62744646788629e-6	0.445552817626308
GCF_000615945.1	s__Bacillus_AT mannanilyticus	RPQS	1.69921513253028e-6	4.37159401772188e-6	0.38869463304275
GCF_000615945.1	s__Bacillus_AT mannanilyticus	RQIE	1.61425437590377e-5	1.2036899414541e-5	1.34108819913681
GCF_000615945.1	s__Bacillus_AT mannanilyticus	RSQN	8.49607566265142e-7	4.77449194881259e-6	0.177947219384554
GCF_000615945.1	s__Bacillus_AT mannanilyticus	RTFG	4.24803783132571e-6	6.54851493359219e-6	0.648702472912503
GCF_000615945.1	s__Bacillus_AT mannanilyticus	RTIN	3.39843026506057e-6	7.07949060781451e-6	0.480038812581981
GCF_000615945.1	s__Bacillus_AT mannanilyticus	RTNR	1.69921513253028e-6	3.84740643301271e-6	0.441652100477389
GCF_000615945.1	s__Bacillus_AT mannanilyticus	RVIA	1.44433286265074e-5	1.51243892834553e-5	0.954969377990497
GCF_000615945.1	s__Bacillus_AT mannanilyticus	RVLT	1.10448983614468e-5	1.59593678048181e-5	0.692063651676255
GCF_000615945.1	s__Bacillus_AT mannanilyticus	RYMS	1.69921513253028e-6	2.69858133932761e-6	0.629669785293063
GCF_000615945.1	s__Bacillus_AT mannanilyticus	RYVK	7.64646809638628e-6	6.90319842014805e-6	1.10767033351799
GCF_000615945.1	s__Bacillus_AT mannanilyticus	SEVF	1.35937210602423e-5	1.49375553812858e-5	0.910036529623371
GCF_000615945.1	s__Bacillus_AT mannanilyticus	SFVY	7.64646809638628e-6	6.97456959260939e-6	1.0963354791798
GCF_000615945.1	s__Bacillus_AT mannanilyticus	SGFQ	7.64646809638628e-6	8.12646970666736e-6	0.940933563083701
GCF_000615945.1	s__Bacillus_AT mannanilyticus	SGGK	1.27441134939771e-5	1.67653887794707e-5	0.760144226991165
GCF_000615945.1	s__Bacillus_AT mannanilyticus	SGMP	2.54882269879543e-6	4.06848589528726e-6	0.626479423646979
GCF_000615945.1	s__Bacillus_AT mannanilyticus	SGRN	4.24803783132571e-6	6.88292802852823e-6	0.617184694321737
GCF_000615945.1	s__Bacillus_AT mannanilyticus	SHRQ	8.49607566265142e-7	2.86168605692001e-6	0.296890556604089
GCF_000615945.1	s__Bacillus_AT mannanilyticus	SKGK	3.22850875180754e-5	1.63369805227063e-5	1.97619673189934
GCF_000615945.1	s__Bacillus_AT mannanilyticus	SLAK	3.14354799518103e-5	2.62283687439274e-5	1.19852973925756
GCF_000615945.1	s__Bacillus_AT mannanilyticus	SLEN	1.95409740240983e-5	1.98765628798419e-5	0.983116353779458
GCF_000615945.1	s__Bacillus_AT mannanilyticus	SLKI	2.63378345542194e-5	3.18189168304487e-5	0.827741393415874
GCF_000615945.1	s__Bacillus_AT mannanilyticus	SNLH	5.94725296385599e-6	6.01381252951615e-6	0.98893221806741
GCF_000615945.1	s__Bacillus_AT mannanilyticus	SNSE	6.79686053012114e-6	1.20120924358416e-5	0.565834850707666
GCF_000615945.1	s__Bacillus_AT mannanilyticus	SPPQ	1.69921513253028e-6	3.71439208308114e-6	0.457467896367247
GCF_000615945.1	s__Bacillus_AT mannanilyticus	SRAR	3.39843026506057e-6	7.38667591650519e-6	0.460075723298883
GCF_000615945.1	s__Bacillus_AT mannanilyticus	SRLG	1.86913664578331e-5	1.77457061575146e-5	1.05328952772714
GCF_000615945.1	s__Bacillus_AT mannanilyticus	STET	8.49607566265142e-6	1.35651087927647e-5	0.62631828409537
GCF_000615945.1	s__Bacillus_AT mannanilyticus	STFM	1.69921513253028e-6	4.01341158744667e-6	0.423384219511691
GCF_000615945.1	s__Bacillus_AT mannanilyticus	SVAL	3.48339102168708e-5	2.84336050368907e-5	1.22509650716735
GCF_000615945.1	s__Bacillus_AT mannanilyticus	SYEA	1.10448983614468e-5	1.16554730497519e-5	0.947614765552733
GCF_000615945.1	s__Bacillus_AT mannanilyticus	SYIL	1.1894505927712e-5	1.84025433427621e-5	0.646351197558254
GCF_000615945.1	s__Bacillus_AT mannanilyticus	TAAS	1.61425437590377e-5	1.37912987991928e-5	1.17048756568037
GCF_000615945.1	s__Bacillus_AT mannanilyticus	TDKL	1.10448983614468e-5	1.60697253732412e-5	0.687310959267446
GCF_000615945.1	s__Bacillus_AT mannanilyticus	TDTH	5.09764539759085e-6	3.09850781650406e-6	1.64519365432563
GCF_000615945.1	s__Bacillus_AT mannanilyticus	TEAP	1.01952907951817e-5	9.82250016498071e-6	1.03795272323131
GCF_000615945.1	s__Bacillus_AT mannanilyticus	TENE	1.35937210602423e-5	1.30020263712617e-5	1.04550788254732
GCF_000615945.1	s__Bacillus_AT mannanilyticus	TETF	7.64646809638628e-6	9.72952972253341e-6	0.785903154052472
GCF_000615945.1	s__Bacillus_AT mannanilyticus	TEVL	2.20897967228937e-5	2.93384504060938e-5	0.752929906560623
GCF_000615945.1	s__Bacillus_AT mannanilyticus	TFKG	9.34568322891656e-6	9.7187348984013e-6	0.961615202659134
GCF_000615945.1	s__Bacillus_AT mannanilyticus	TGEQ	9.34568322891656e-6	1.22638189331104e-5	0.762053262518795
GCF_000615945.1	s__Bacillus_AT mannanilyticus	THIA	7.64646809638628e-6	6.43600932285546e-6	1.1880759819959
GCF_000615945.1	s__Bacillus_AT mannanilyticus	THKQ	1.69921513253028e-6	3.61570084580861e-6	0.469954568973826
GCF_000615945.1	s__Bacillus_AT mannanilyticus	THYD	8.49607566265142e-7	2.16060649481513e-6	0.393226424295201
GCF_000615945.1	s__Bacillus_AT mannanilyticus	TIAM	4.24803783132571e-6	7.47022197127761e-6	0.568662865395308
GCF_000615945.1	s__Bacillus_AT mannanilyticus	TIPN	5.09764539759085e-6	6.01519806260895e-6	0.847460938863893
GCF_000615945.1	s__Bacillus_AT mannanilyticus	TISK	2.3789011855424e-5	1.63706664446848e-5	1.45314865071653
GCF_000615945.1	s__Bacillus_AT mannanilyticus	TKRG	9.34568322891656e-6	9.3714861429239e-6	0.997246657188218
GCF_000615945.1	s__Bacillus_AT mannanilyticus	TLGY	1.27441134939771e-5	1.29674997159917e-5	0.982773377527889
GCF_000615945.1	s__Bacillus_AT mannanilyticus	TLSD	1.69921513253028e-5	1.56557631274455e-5	1.08536078292566
GCF_000615945.1	s__Bacillus_AT mannanilyticus	TMLE	4.24803783132571e-6	1.17721704317994e-5	0.360854258434007
GCF_000615945.1	s__Bacillus_AT mannanilyticus	TNIT	1.10448983614468e-5	8.71441624481633e-6	1.26742836825321
GCF_000615945.1	s__Bacillus_AT mannanilyticus	TPFG	1.01952907951817e-5	5.56404641571658e-6	1.83235185932012
GCF_000615945.1	s__Bacillus_AT mannanilyticus	TPGL	9.34568322891656e-6	1.28364459861537e-5	0.728058470311605
GCF_000615945.1	s__Bacillus_AT mannanilyticus	TPVT	9.34568322891656e-6	6.9766120552398e-6	1.33957329932047
GCF_000615945.1	s__Bacillus_AT mannanilyticus	TQYA	5.09764539759085e-6	5.7026234364093e-6	0.893912329024591
GCF_000615945.1	s__Bacillus_AT mannanilyticus	TQYY	8.49607566265142e-7	3.22711345157291e-6	0.26327167576059
GCF_000615945.1	s__Bacillus_AT mannanilyticus	TRDS	3.39843026506057e-6	6.54363278782611e-6	0.519349171210076
GCF_000615945.1	s__Bacillus_AT mannanilyticus	TRNF	3.39843026506057e-6	3.9899672899893e-6	0.851743891130918
GCF_000615945.1	s__Bacillus_AT mannanilyticus	TSAK	1.1894505927712e-5	1.34943586666704e-5	0.881442847453737
GCF_000615945.1	s__Bacillus_AT mannanilyticus	TTDN	4.24803783132571e-6	5.16960991841078e-6	0.82173276095687
GCF_000615945.1	s__Bacillus_AT mannanilyticus	TTGR	6.79686053012114e-6	7.77280627987552e-6	0.874441004366571
GCF_000615945.1	s__Bacillus_AT mannanilyticus	TYEG	6.79686053012114e-6	9.96374061487961e-6	0.682159521492448
GCF_000615945.1	s__Bacillus_AT mannanilyticus	TYMP	0	1.95203241246347e-6	0
GCF_000615945.1	s__Bacillus_AT mannanilyticus	TYRY	8.49607566265142e-7	3.05458029198779e-6	0.278142161950588
GCF_000615945.1	s__Bacillus_AT mannanilyticus	TYSQ	2.54882269879543e-6	5.43610157092213e-6	0.468869587063854
GCF_000615945.1	s__Bacillus_AT mannanilyticus	TYVG	7.64646809638628e-6	8.72024093742367e-6	0.87686431501804
GCF_000615945.1	s__Bacillus_AT mannanilyticus	VADV	1.52929361927726e-5	1.44352689582639e-5	1.05941470415192
GCF_000615945.1	s__Bacillus_AT mannanilyticus	VDPQ	1.01952907951817e-5	5.30992147416693e-6	1.9200454930986
GCF_000615945.1	s__Bacillus_AT mannanilyticus	VEDH	6.79686053012114e-6	6.04824064958523e-6	1.12377481715898
GCF_000615945.1	s__Bacillus_AT mannanilyticus	VGHK	9.34568322891656e-6	6.81286562169613e-6	1.37176978790752
GCF_000615945.1	s__Bacillus_AT mannanilyticus	VGLY	1.1894505927712e-5	1.69491341153949e-5	0.701776612700715
GCF_000615945.1	s__Bacillus_AT mannanilyticus	VHSE	5.94725296385599e-6	8.01139871511971e-6	0.742348892538814
GCF_000615945.1	s__Bacillus_AT mannanilyticus	VHSG	2.54882269879543e-6	6.63736360859029e-6	0.384011310680141
GCF_000615945.1	s__Bacillus_AT mannanilyticus	VHSV	1.69921513253028e-6	7.01155617572793e-6	0.242344935980474
GCF_000615945.1	s__Bacillus_AT mannanilyticus	VIAR	1.61425437590377e-5	1.51243892834553e-5	1.06731871657761
GCF_000615945.1	s__Bacillus_AT mannanilyticus	VIMP	3.39843026506057e-6	5.46956597581051e-6	0.621334541002035
GCF_000615945.1	s__Bacillus_AT mannanilyticus	VKRF	7.64646809638628e-6	8.34050320610594e-6	0.916787381699996
GCF_000615945.1	s__Bacillus_AT mannanilyticus	VLHS	1.27441134939771e-5	1.04265872204529e-5	1.22227083747769
GCF_000615945.1	s__Bacillus_AT mannanilyticus	VPHG	4.24803783132571e-6	3.90041511981077e-6	1.08912454209023
GCF_000615945.1	s__Bacillus_AT mannanilyticus	VSKI	2.71874421204845e-5	2.13972336384306e-5	1.27060547077704
GCF_000615945.1	s__Bacillus_AT mannanilyticus	VSVV	1.95409740240983e-5	2.02820519468534e-5	0.963461393122501
GCF_000615945.1	s__Bacillus_AT mannanilyticus	VTHQ	1.69921513253028e-6	3.91970277621924e-6	0.433506117565697
GCF_000615945.1	s__Bacillus_AT mannanilyticus	VTMD	7.64646809638628e-6	4.70068021429178e-6	1.62667268305941
GCF_000615945.1	s__Bacillus_AT mannanilyticus	VTQD	1.10448983614468e-5	7.69265874066823e-6	1.43577126371882
GCF_000615945.1	s__Bacillus_AT mannanilyticus	VVMG	9.34568322891656e-6	8.57249638765422e-6	1.09019389525505
GCF_000615945.1	s__Bacillus_AT mannanilyticus	VYFI	1.10448983614468e-5	8.87602781646051e-6	1.24435148129709
GCF_000615945.1	s__Bacillus_AT mannanilyticus	VYGA	1.01952907951817e-5	1.07451387214262e-5	0.94882821520507
GCF_000615945.1	s__Bacillus_AT mannanilyticus	VYVD	1.35937210602423e-5	8.16891578968056e-6	1.66407898064204
GCF_000615945.1	s__Bacillus_AT mannanilyticus	YAVV	1.01952907951817e-5	1.13509140381825e-5	0.898191173053246
GCF_000615945.1	s__Bacillus_AT mannanilyticus	YDKG	3.39843026506057e-6	7.13320927115215e-6	0.476423743630286
GCF_000615945.1	s__Bacillus_AT mannanilyticus	YDYV	6.79686053012114e-6	4.35809036646026e-6	1.55959605207583
GCF_000615945.1	s__Bacillus_AT mannanilyticus	YEYR	3.39843026506057e-6	4.56180527407385e-6	0.744974864309728
GCF_000615945.1	s__Bacillus_AT mannanilyticus	YFLI	1.44433286265074e-5	1.31991637633686e-5	1.09426088542
GCF_000615945.1	s__Bacillus_AT mannanilyticus	YFSK	9.34568322891656e-6	6.43364015459175e-6	1.45262759563052
GCF_000615945.1	s__Bacillus_AT mannanilyticus	YFYI	5.09764539759085e-6	4.73533236420625e-6	1.07651269341161
GCF_000615945.1	s__Bacillus_AT mannanilyticus	YGQR	8.49607566265142e-7	4.65186736075527e-6	0.182637960280794
GCF_000615945.1	s__Bacillus_AT mannanilyticus	YGYV	4.24803783132571e-6	6.08067183351761e-6	0.698613236766021
GCF_000615945.1	s__Bacillus_AT mannanilyticus	YHMR	0	1.03808495977501e-6	0
GCF_000615945.1	s__Bacillus_AT mannanilyticus	YILK	1.69921513253028e-5	1.88891346451796e-5	0.899572777921784
GCF_000615945.1	s__Bacillus_AT mannanilyticus	YIMY	3.39843026506057e-6	2.94778718775573e-6	1.15287503764745
GCF_000615945.1	s__Bacillus_AT mannanilyticus	YIQA	1.1894505927712e-5	8.52456737129188e-6	1.39532077226218
GCF_000615945.1	s__Bacillus_AT mannanilyticus	YKAT	3.39843026506057e-6	8.01085590572851e-6	0.424228110585584
GCF_000615945.1	s__Bacillus_AT mannanilyticus	YKDE	8.49607566265142e-6	8.60989196307204e-6	0.986780751615841
GCF_000615945.1	s__Bacillus_AT mannanilyticus	YKPT	4.24803783132571e-6	4.48752632791657e-6	0.946632403000954
GCF_000615945.1	s__Bacillus_AT mannanilyticus	YLDE	1.61425437590377e-5	1.38798927486149e-5	1.16301646211557
GCF_000615945.1	s__Bacillus_AT mannanilyticus	YLNL	1.27441134939771e-5	1.5356837611803e-5	0.829865745547914
GCF_000615945.1	s__Bacillus_AT mannanilyticus	YMQF	8.49607566265142e-7	2.04487501725074e-6	0.415481415293249
GCF_000615945.1	s__Bacillus_AT mannanilyticus	YMRT	2.54882269879543e-6	2.29741315021484e-6	1.10943157897267
GCF_000615945.1	s__Bacillus_AT mannanilyticus	YMSV	8.49607566265142e-7	4.34173259740151e-6	0.195683991863899
GCF_000615945.1	s__Bacillus_AT mannanilyticus	YQVD	1.1894505927712e-5	5.36413313174625e-6	2.21741437723038
GCF_000615945.1	s__Bacillus_AT mannanilyticus	YRID	9.34568322891656e-6	5.8068852440517e-6	1.6094141413402001
GCF_000615945.1	s__Bacillus_AT mannanilyticus	YRKH	2.54882269879543e-6	2.38645299015584e-6	1.06803809222698
GCF_000615945.1	s__Bacillus_AT mannanilyticus	YRYE	4.24803783132571e-6	4.56180527407385e-6	0.93121858038716
GCF_000615945.1	s__Bacillus_AT mannanilyticus	YSAP	5.09764539759085e-6	5.38711614150947e-6	0.946266102991886
GCF_000615945.1	s__Bacillus_AT mannanilyticus	YSDT	5.94725296385599e-6	5.61666202138392e-6	1.05885897018789
GCF_000615945.1	s__Bacillus_AT mannanilyticus	YSLR	1.10448983614468e-5	1.000101102791e-5	1.10437818042832
GCF_000615945.1	s__Bacillus_AT mannanilyticus	YTFL	1.10448983614468e-5	8.82975725800187e-6	1.25087225375732
GCF_000615945.1	s__Bacillus_AT mannanilyticus	YYLA	1.01952907951817e-5	9.00513876548107e-6	1.13216365240953
GCF_000615945.1	s__Bacillus_AT mannanilyticus	YYMH	8.49607566265142e-7	8.9102988471258e-7	0.953511864014752
GCF_002156385.1	s__45385 sp002156385	AAAS	2.02434067224305e-5	1.79858421422129e-5	1.12551898111677
GCF_002156385.1	s__45385 sp002156385	AAYF	1.21460440334583e-5	7.38542918721473e-6	1.64459555776188
GCF_002156385.1	s__45385 sp002156385	ADMN	3.23894507558888e-6	3.98518092129491e-6	0.812747310487586
GCF_002156385.1	s__45385 sp002156385	ADRI	2.5911560604711e-5	1.09025852758053e-5	2.37664369956483
GCF_002156385.1	s__45385 sp002156385	AEMN	4.85841761338332e-6	6.24927923655524e-6	0.77743647378788
GCF_002156385.1	s__45385 sp002156385	AGHI	1.21460440334583e-5	7.69905947100927e-6	1.57760101466862
GCF_002156385.1	s__45385 sp002156385	AGRN	8.90709895786942e-6	8.28111328795107e-6	1.07559197032471
GCF_002156385.1	s__45385 sp002156385	AHGT	7.28762642007498e-6	5.51802663957688e-6	1.32069431629888
GCF_002156385.1	s__45385 sp002156385	AIDH	4.0486813444861e-6	5.75669588315132e-6	0.703299501426812
GCF_002156385.1	s__45385 sp002156385	AIHE	9.71683522676664e-6	9.02724387279538e-6	1.07639002154904
GCF_002156385.1	s__45385 sp002156385	AIMV	8.0973626889722e-6	1.00213853911254e-5	0.80800831151978
GCF_002156385.1	s__45385 sp002156385	AKGP	7.28762642007498e-6	1.02482143143251e-5	0.711111828515161
GCF_002156385.1	s__45385 sp002156385	AKTM	2.42920880669166e-6	6.46987407844029e-6	0.375464619131703
GCF_002156385.1	s__45385 sp002156385	ALHV	8.90709895786942e-6	1.04819769474707e-5	0.849753725132806
GCF_002156385.1	s__45385 sp002156385	AMNV	6.47789015117776e-6	5.69144587918313e-6	1.13818004926852
GCF_002156385.1	s__45385 sp002156385	AMSK	1.61947253779444e-6	7.02793665000641e-6	0.230433570825224
GCF_002156385.1	s__45385 sp002156385	APEP	3.23894507558888e-6	6.65387183889819e-6	0.486775993588301
GCF_002156385.1	s__45385 sp002156385	AQTE	8.0973626889722e-6	1.14908438892275e-5	0.704679548954917
GCF_002156385.1	s__45385 sp002156385	ARRH	1.61947253779444e-6	2.65337842831875e-6	0.610343598376421
GCF_002156385.1	s__45385 sp002156385	AYDA	1.21460440334583e-5	7.97089304421929e-6	1.52379965031232
GCF_002156385.1	s__45385 sp002156385	AYDD	4.0486813444861e-6	5.96073542495155e-6	0.679225138485158
GCF_002156385.1	s__45385 sp002156385	AYFK	6.47789015117776e-6	7.10501690905494e-6	0.911734656524471
GCF_002156385.1	s__45385 sp002156385	AYGK	6.47789015117776e-6	1.02555922723907e-5	0.631644665575971
GCF_002156385.1	s__45385 sp002156385	AYKT	4.0486813444861e-6	8.49178131847455e-6	0.476776449209528
GCF_002156385.1	s__45385 sp002156385	DAET	8.90709895786942e-6	1.4519992209486599e-05	0.613436896477809
GCF_002156385.1	s__45385 sp002156385	DAKH	2.42920880669166e-6	4.7930667428072e-6	0.506817229352605
GCF_002156385.1	s__45385 sp002156385	DALM	8.0973626889722e-6	8.94640472890774e-6	0.905096844412583
GCF_002156385.1	s__45385 sp002156385	DDKT	5.66815388228054e-6	8.90787004536608e-6	0.63630855113666
GCF_002156385.1	s__45385 sp002156385	DDRY	4.0486813444861e-6	3.76169712284868e-6	1.07629115589723
GCF_002156385.1	s__45385 sp002156385	DDSA	5.66815388228054e-6	1.00581128749486e-5	0.563540492411656
GCF_002156385.1	s__45385 sp002156385	DEPF	1.21460440334583e-5	6.47188522611297e-6	1.87673971479764
GCF_002156385.1	s__45385 sp002156385	DERG	1.21460440334583e-5	1.10665514526639e-5	1.09754552584984
GCF_002156385.1	s__45385 sp002156385	DETH	8.0973626889722e-7	4.83831519691695e-6	0.167359139688377
GCF_002156385.1	s__45385 sp002156385	DFIL	1.61947253779444e-5	1.76340337083597e-5	0.918378950941158
GCF_002156385.1	s__45385 sp002156385	DGSP	6.47789015117776e-6	7.16603626505295e-6	0.903971165031481
GCF_002156385.1	s__45385 sp002156385	DHVH	4.0486813444861e-6	1.77304315004026e-6	2.28346464348268
GCF_002156385.1	s__45385 sp002156385	DHYY	8.0973626889722e-7	1.41594183198052e-6	0.571871139483619
GCF_002156385.1	s__45385 sp002156385	DIFL	1.457525284015e-5	1.76340337083597e-5	0.826541055847042
GCF_002156385.1	s__45385 sp002156385	DMVG	3.23894507558888e-6	6.48677286305907e-6	0.499315321187528
GCF_002156385.1	s__45385 sp002156385	DNPI	4.85841761338332e-6	6.0393146401016e-6	0.804465059846855
GCF_002156385.1	s__45385 sp002156385	DPPR	4.85841761338332e-6	2.67779004589789e-6	1.81433851426326
GCF_002156385.1	s__45385 sp002156385	DQKP	2.42920880669166e-6	4.53484258861956e-6	0.535676544272539
GCF_002156385.1	s__45385 sp002156385	DQLI	1.86239341846361e-5	1.50615078007558e-5	1.23652521586859
GCF_002156385.1	s__45385 sp002156385	DRPG	6.47789015117776e-6	5.02730998537949e-6	1.28854002836843
GCF_002156385.1	s__45385 sp002156385	DSAQ	4.85841761338332e-6	7.95979799429589e-6	0.61036946124323
GCF_002156385.1	s__45385 sp002156385	DSDT	4.85841761338332e-6	8.3293634233841e-6	0.583287985699322
GCF_002156385.1	s__45385 sp002156385	DSIF	7.28762642007498e-6	1.07679851935334e-5	0.67678644510502
GCF_002156385.1	s__45385 sp002156385	DSLG	1.78141979157388e-5	1.98164303708801e-5	0.898960992587066
GCF_002156385.1	s__45385 sp002156385	DSSF	1.457525284015e-5	8.38325309799019e-6	1.73861538829649
GCF_002156385.1	s__45385 sp002156385	DVHE	5.66815388228054e-6	6.23973697139479e-6	0.908396284693635
GCF_002156385.1	s__45385 sp002156385	DVLL	4.21062859826555e-5	3.46539562808678e-5	1.21504989621927
GCF_002156385.1	s__45385 sp002156385	DVNG	1.86239341846361e-5	1.04800907220736e-5	1.77707757294597
GCF_002156385.1	s__45385 sp002156385	DVQN	6.47789015117776e-6	6.20134932432109e-6	1.04459365412171
GCF_002156385.1	s__45385 sp002156385	EDKV	2.02434067224305e-5	1.80147353412891e-5	1.1237138008924
GCF_002156385.1	s__45385 sp002156385	EDLA	2.26726155291222e-5	2.58294768574794e-5	0.87778067106136
GCF_002156385.1	s__45385 sp002156385	EFAG	6.47789015117776e-6	1.62478942913507e-5	0.398691057131396
GCF_002156385.1	s__45385 sp002156385	EFTE	1.13363077645611e-5	1.57764720400788e-5	0.718557845870872
GCF_002156385.1	s__45385 sp002156385	EGGP	4.85841761338332e-6	1.24936928462675e-5	0.388869621909647
GCF_002156385.1	s__45385 sp002156385	EHER	4.0486813444861e-6	5.7818220188592e-6	0.700243164054527
GCF_002156385.1	s__45385 sp002156385	EHQK	4.0486813444861e-6	4.44809208728729e-6	0.910206278340615
GCF_002156385.1	s__45385 sp002156385	EIPI	1.78141979157388e-5	1.66753400182823e-5	1.06829593256916
GCF_002156385.1	s__45385 sp002156385	EKMA	1.457525284015e-5	9.16168327430988e-6	1.59089245979723
GCF_002156385.1	s__45385 sp002156385	EKYF	5.66815388228054e-6	8.33181978794411e-6	0.680302026033039
GCF_002156385.1	s__45385 sp002156385	ELLK	8.50223082342081e-5	4.89504464347425e-5	1.73690567557038
GCF_002156385.1	s__45385 sp002156385	ENHG	1.61947253779444e-6	5.12751893401402e-6	0.31583940666732
GCF_002156385.1	s__45385 sp002156385	ENMA	6.47789015117776e-6	6.24927923655524e-6	1.03658196505051
GCF_002156385.1	s__45385 sp002156385	EPYD	3.23894507558888e-6	4.97943242424249e-6	0.650464711564313
GCF_002156385.1	s__45385 sp002156385	EQET	1.13363077645611e-5	1.34749349258307e-5	0.841288498011963
GCF_002156385.1	s__45385 sp002156385	ERLN	2.10531429913277e-5	1.43037779643692e-5	1.47185890635127
GCF_002156385.1	s__45385 sp002156385	ESQS	7.28762642007498e-6	1.12282287210656e-5	0.649045063216647
GCF_002156385.1	s__45385 sp002156385	ETIR	2.5911560604711e-5	1.4158155789702e-5	1.83015083246632
GCF_002156385.1	s__45385 sp002156385	ETRS	7.28762642007498e-6	1.10226194829025e-5	0.661151954975768
GCF_002156385.1	s__45385 sp002156385	ETSN	4.85841761338332e-6	1.14615900286266e-5	0.42388687793307
GCF_002156385.1	s__45385 sp002156385	ETTH	3.23894507558888e-6	5.35792462916485e-6	0.604514863452594
GCF_002156385.1	s__45385 sp002156385	EYQV	5.66815388228054e-6	7.9001385277305e-6	0.717475252159768
GCF_002156385.1	s__45385 sp002156385	EYYF	4.85841761338332e-6	4.61701352918328e-6	1.05228576495914
GCF_002156385.1	s__45385 sp002156385	FENS	6.47789015117776e-6	9.58983609020635e-6	0.675495398486876
GCF_002156385.1	s__45385 sp002156385	FFMS	3.23894507558888e-6	3.50720944331612e-6	0.923510593803148
GCF_002156385.1	s__45385 sp002156385	FFTI	1.05265714956639e-5	9.18483156634195e-6	1.14608214855444
GCF_002156385.1	s__45385 sp002156385	FFVS	1.457525284015e-5	9.22192212166843e-6	1.58050053425446
GCF_002156385.1	s__45385 sp002156385	FGSP	1.05265714956639e-5	6.63968931648673e-6	1.58540121290401
GCF_002156385.1	s__45385 sp002156385	FHNN	2.42920880669166e-6	1.98783770677172e-6	1.22203578210453
GCF_002156385.1	s__45385 sp002156385	FHRD	3.23894507558888e-6	2.17856087123273e-6	1.48673609186606
GCF_002156385.1	s__45385 sp002156385	FIDA	1.29557803023555e-5	1.19703578424137e-5	1.08232188819371
GCF_002156385.1	s__45385 sp002156385	FISV	1.70044616468416e-5	1.53783243890787e-5	1.10574216127979
GCF_002156385.1	s__45385 sp002156385	FKTQ	2.42920880669166e-6	6.53172919293271e-6	0.371908989937925
GCF_002156385.1	s__45385 sp002156385	FKVA	9.71683522676664e-6	1.42338338118027e-5	0.682657627961727
GCF_002156385.1	s__45385 sp002156385	FKVF	5.66815388228054e-6	9.86242040990613e-6	0.574722395385545
GCF_002156385.1	s__45385 sp002156385	FNML	4.85841761338332e-6	5.4395294505781e-6	0.893168730406815
GCF_002156385.1	s__45385 sp002156385	FNVV	9.71683522676664e-6	1.03691696374721e-5	0.937089040539174
GCF_002156385.1	s__45385 sp002156385	FNYF	4.0486813444861e-6	3.35800542365245e-6	1.20568040657969
GCF_002156385.1	s__45385 sp002156385	FPHT	8.0973626889722e-7	2.03650870797238e-6	0.397610020387992
GCF_002156385.1	s__45385 sp002156385	FPSA	5.66815388228054e-6	6.63881409230812e-6	0.853790120263767
GCF_002156385.1	s__45385 sp002156385	FQLN	9.71683522676664e-6	7.92559825140443e-6	1.22600653206776
GCF_002156385.1	s__45385 sp002156385	FTGL	1.29557803023555e-5	1.69029369869473e-5	0.766481015243693
GCF_002156385.1	s__45385 sp002156385	FTIF	9.71683522676664e-6	9.18483156634195e-6	1.05792198328102
GCF_002156385.1	s__45385 sp002156385	FTLA	1.78141979157388e-5	1.6900708891861e-5	1.05405033775345
GCF_002156385.1	s__45385 sp002156385	FTSA	9.71683522676664e-6	1.03201902705621e-5	0.941536441870022
GCF_002156385.1	s__45385 sp002156385	FVAR	5.66815388228054e-6	9.33719637715562e-6	0.607050944772699
GCF_002156385.1	s__45385 sp002156385	FVHF	6.47789015117776e-6	3.41603182579569e-6	1.89632019885203
GCF_002156385.1	s__45385 sp002156385	FYGI	9.71683522676664e-6	8.53458046802549e-6	1.13852523427138
GCF_002156385.1	s__45385 sp002156385	GAAP	9.71683522676664e-6	1.06526785344295e-5	0.912149483846879
GCF_002156385.1	s__45385 sp002156385	GADV	2.02434067224305e-5	1.59705917423406e-5	1.26754268401727
GCF_002156385.1	s__45385 sp002156385	GDAA	1.29557803023555e-5	1.49538691496831e-5	0.866383152926682
GCF_002156385.1	s__45385 sp002156385	GETN	1.37655165712527e-5	1.27430916010347e-5	1.08023366716873
GCF_002156385.1	s__45385 sp002156385	GFNN	8.0973626889722e-6	5.96637300983324e-6	1.35716668663304
GCF_002156385.1	s__45385 sp002156385	GFPT	8.0973626889722e-6	6.11245603609635e-6	1.32473144038243
GCF_002156385.1	s__45385 sp002156385	GFQH	3.23894507558888e-6	2.73230081724416e-6	1.18542770076676
GCF_002156385.1	s__45385 sp002156385	GGKH	3.23894507558888e-6	6.41113785027071e-6	0.505205963626584
GCF_002156385.1	s__45385 sp002156385	GGLD	1.29557803023555e-5	2.20320729314997e-5	0.58804182169497
GCF_002156385.1	s__45385 sp002156385	GHGF	4.0486813444861e-6	4.617504827927e-6	0.876811502177406
GCF_002156385.1	s__45385 sp002156385	GHTE	4.85841761338332e-6	6.47080846316306e-6	0.750820804083642
GCF_002156385.1	s__45385 sp002156385	GIAL	5.18231212094221e-5	3.40372475610033e-5	1.52254147802469
GCF_002156385.1	s__45385 sp002156385	GIDI	2.42920880669166e-5	1.99642018374982e-5	1.21678233192821
GCF_002156385.1	s__45385 sp002156385	GIEA	3.56283958314777e-5	2.70947190569687e-5	1.31495719725184
GCF_002156385.1	s__45385 sp002156385	GIYT	1.21460440334583e-5	1.02003685433926e-5	1.19074560706201
GCF_002156385.1	s__45385 sp002156385	GLFL	3.56283958314777e-5	3.00684747917798e-5	1.18490864861619
GCF_002156385.1	s__45385 sp002156385	GLHH	8.0973626889722e-6	3.27085124875467e-6	2.47561324962582
GCF_002156385.1	s__45385 sp002156385	GLKN	1.70044616468416e-5	1.85968187012689e-5	0.914374760543394
GCF_002156385.1	s__45385 sp002156385	GLVG	3.88673409070666e-5	3.14651588402921e-5	1.23525010963224
GCF_002156385.1	s__45385 sp002156385	GMSN	4.0486813444861e-6	4.79446051279678e-6	0.844449825726974
GCF_002156385.1	s__45385 sp002156385	GNKE	1.05265714956639e-5	1.48036522977127e-5	0.711079352849319
GCF_002156385.1	s__45385 sp002156385	GQAH	2.42920880669166e-6	3.94336421893377e-6	0.616024458260284
GCF_002156385.1	s__45385 sp002156385	GQSL	2.10531429913277e-5	1.56823436643966e-5	1.34247427819889
GCF_002156385.1	s__45385 sp002156385	GSAQ	8.0973626889722e-6	1.0645509052279e-5	0.760636494620119
GCF_002156385.1	s__45385 sp002156385	GTFR	1.29557803023555e-5	7.24105120557694e-6	1.78921263426189
GCF_002156385.1	s__45385 sp002156385	GTIY	1.21460440334583e-5	1.02003685433926e-5	1.19074560706201
GCF_002156385.1	s__45385 sp002156385	GVNG	1.13363077645611e-5	1.40161723614706e-5	0.808801966200399
GCF_002156385.1	s__45385 sp002156385	HAFS	3.23894507558888e-6	4.15260069311891e-6	0.779979900537027
GCF_002156385.1	s__45385 sp002156385	HAII	2.42920880669166e-6	8.89466531032201e-6	0.273108511893374
GCF_002156385.1	s__45385 sp002156385	HDAS	1.61947253779444e-6	4.48178909324629e-6	0.361345102167985
GCF_002156385.1	s__45385 sp002156385	HDHA	2.42920880669166e-6	1.66016736826048e-6	1.46323127001164
GCF_002156385.1	s__45385 sp002156385	HEET	8.90709895786942e-6	7.58710414838032e-6	1.17397873861675
GCF_002156385.1	s__45385 sp002156385	HEIM	1.61947253779444e-6	3.66659429575296e-6	0.441683046218199
GCF_002156385.1	s__45385 sp002156385	HFKG	3.23894507558888e-6	4.4416004090846e-6	0.729229281626534
GCF_002156385.1	s__45385 sp002156385	HFNF	1.61947253779444e-6	2.09893268572669e-6	0.771569545229958
GCF_002156385.1	s__45385 sp002156385	HGFA	4.85841761338332e-6	4.61689616211786e-6	1.05231251533166
GCF_002156385.1	s__45385 sp002156385	HGTD	4.85841761338332e-6	4.12645066040699e-6	1.17738415243868
GCF_002156385.1	s__45385 sp002156385	HGVT	8.0973626889722e-6	5.89320060259516e-6	1.37401782749537
GCF_002156385.1	s__45385 sp002156385	HKNK	4.85841761338332e-6	4.04626222332692e-6	1.20071743876961
GCF_002156385.1	s__45385 sp002156385	HMDF	8.0973626889722e-7	1.40214653460341e-6	0.577497607356886
GCF_002156385.1	s__45385 sp002156385	HNEM	8.0973626889722e-7	2.08236907181315e-6	0.388853388123063
GCF_002156385.1	s__45385 sp002156385	HNET	2.42920880669166e-6	4.24566113175193e-6	0.572162669442549
GCF_002156385.1	s__45385 sp002156385	HNSN	8.0973626889722e-7	2.58075406495365e-6	0.313759563490899
GCF_002156385.1	s__45385 sp002156385	HNTQ	8.0973626889722e-7	2.1426388780702e-6	0.377915418778605
GCF_002156385.1	s__45385 sp002156385	HPHG	4.0486813444861e-6	1.18280831751681e-6	3.42293952834717
GCF_002156385.1	s__45385 sp002156385	HPPP	0	1.00722283445209e-6	0
GCF_002156385.1	s__45385 sp002156385	HQDD	2.42920880669166e-6	2.20493285075936e-6	1.10171554923093
GCF_002156385.1	s__45385 sp002156385	HQES	1.61947253779444e-6	4.15921823589787e-6	0.389369455013662
GCF_002156385.1	s__45385 sp002156385	HRTH	8.0973626889722e-7	1.16021451690647e-6	0.697919442566755
GCF_002156385.1	s__45385 sp002156385	HTDK	3.23894507558888e-6	3.96925301095123e-6	0.816008721704709
GCF_002156385.1	s__45385 sp002156385	HTKN	2.42920880669166e-6	3.48305196019958e-6	0.697436855507739
GCF_002156385.1	s__45385 sp002156385	HTYD	3.23894507558888e-6	2.19953087305496e-6	1.47256176999701
GCF_002156385.1	s__45385 sp002156385	HVNE	4.85841761338332e-6	5.47542019351848e-6	0.887314113195269
GCF_002156385.1	s__45385 sp002156385	HVTI	5.66815388228054e-6	6.80837018652104e-6	0.832527275544174
GCF_002156385.1	s__45385 sp002156385	HVYE	4.0486813444861e-6	4.44819764447419e-6	0.910184678847534
GCF_002156385.1	s__45385 sp002156385	HYQN	1.61947253779444e-6	1.37931776973589e-6	1.1741112695913
GCF_002156385.1	s__45385 sp002156385	HYRA	2.42920880669166e-6	2.24143356635609e-6	1.08377461779554
GCF_002156385.1	s__45385 sp002156385	IDEF	1.70044616468416e-5	1.40372451771491e-5	1.21138168011219
GCF_002156385.1	s__45385 sp002156385	IDNE	1.29557803023555e-5	1.32942640095557e-5	0.974539116497395
GCF_002156385.1	s__45385 sp002156385	IEAG	4.21062859826555e-5	2.70947190569687e-5	1.5540403240249
GCF_002156385.1	s__45385 sp002156385	IEQR	1.29557803023555e-5	1.01178860839066e-5	1.28048291855774
GCF_002156385.1	s__45385 sp002156385	IFFF	8.90709895786942e-6	7.68488743859976e-6	1.15904091361582
GCF_002156385.1	s__45385 sp002156385	IFFT	1.05265714956639e-5	9.18483156634195e-6	1.14608214855444
GCF_002156385.1	s__45385 sp002156385	IGTP	1.94336704535333e-5	1.01930303137353e-5	1.90656456964972
GCF_002156385.1	s__45385 sp002156385	IHHN	8.0973626889722e-7	1.68326398566822e-6	0.481051264561912
GCF_002156385.1	s__45385 sp002156385	IHHV	6.47789015117776e-6	2.73952727753512e-6	2.36460144211676
GCF_002156385.1	s__45385 sp002156385	IHTL	8.0973626889722e-6	9.39118211945124e-6	0.862230397193634
GCF_002156385.1	s__45385 sp002156385	IILG	4.45354947893471e-5	3.93281593861455e-5	1.13240730012491
GCF_002156385.1	s__45385 sp002156385	ILFE	1.78141979157388e-5	2.76524461214574e-5	0.644217796772619
GCF_002156385.1	s__45385 sp002156385	ILMH	4.85841761338332e-6	4.60609233437346e-6	1.05478076874987
GCF_002156385.1	s__45385 sp002156385	ILVA	3.64381321003749e-5	3.63466688325632e-5	1.00251641404149
GCF_002156385.1	s__45385 sp002156385	IMFV	8.0973626889722e-6	6.94367498762112e-6	1.16614943864853
GCF_002156385.1	s__45385 sp002156385	IMGF	4.85841761338332e-6	6.50248267937735e-6	0.747163484001551
GCF_002156385.1	s__45385 sp002156385	INDM	3.23894507558888e-6	4.60465641866056e-6	0.703406461003892
GCF_002156385.1	s__45385 sp002156385	IQIK	7.28762642007498e-6	1.51974113708857e-5	0.479530772854921
GCF_002156385.1	s__45385 sp002156385	IQIT	8.90709895786942e-6	1.30820422759946e-5	0.680864559978821
GCF_002156385.1	s__45385 sp002156385	IQMY	8.0973626889722e-7	2.96039317307378e-6	0.273523218558321
GCF_002156385.1	s__45385 sp002156385	IQQA	1.70044616468416e-5	8.09113521623597e-6	2.10161629887483
GCF_002156385.1	s__45385 sp002156385	IRLI	1.61947253779444e-5	2.48159182331349e-5	0.652594243170931
GCF_002156385.1	s__45385 sp002156385	IRNS	1.53849891090472e-5	8.60613152407743e-6	1.78767766516286
GCF_002156385.1	s__45385 sp002156385	IRQE	1.05265714956639e-5	1.01178860839066e-5	1.04039237132817
GCF_002156385.1	s__45385 sp002156385	IRTV	1.29557803023555e-5	1.28943473920603e-5	1.00476432877348
GCF_002156385.1	s__45385 sp002156385	ISDE	2.5911560604711e-5	1.82241625804106e-5	1.4218244866057
GCF_002156385.1	s__45385 sp002156385	ISFA	2.02434067224305e-5	1.43993068238035e-5	1.40585980770728
GCF_002156385.1	s__45385 sp002156385	ISTA	2.34823517980194e-5	1.720977813994e-5	1.36447731092606
GCF_002156385.1	s__45385 sp002156385	ITAA	3.07699782180944e-5	1.91314530082512e-5	1.6083450747219
GCF_002156385.1	s__45385 sp002156385	IVQE	1.21460440334583e-5	1.71227390387231e-5	0.709351699280705
GCF_002156385.1	s__45385 sp002156385	IVYR	7.28762642007498e-6	8.30069997751325e-6	0.877953237656739
GCF_002156385.1	s__45385 sp002156385	IYRE	8.90709895786942e-6	9.11427308973958e-6	0.977269264391102
GCF_002156385.1	s__45385 sp002156385	KALY	2.02434067224305e-5	1.51059494991334e-5	1.34009495553999
GCF_002156385.1	s__45385 sp002156385	KATK	1.61947253779444e-5	1.53241897986545e-5	1.05680793508354
GCF_002156385.1	s__45385 sp002156385	KERQ	1.86239341846361e-5	8.42422533353233e-6	2.21075926239819
GCF_002156385.1	s__45385 sp002156385	KGIE	3.80576046381694e-5	2.60659783156701e-5	1.46004896410469
GCF_002156385.1	s__45385 sp002156385	KGLN	2.5911560604711e-5	1.85968187012689e-5	1.39333296844708
GCF_002156385.1	s__45385 sp002156385	KHFK	4.0486813444861e-6	4.2723970908845e-6	0.94763694908516
GCF_002156385.1	s__45385 sp002156385	KHSR	1.61947253779444e-6	3.63857983529777e-6	0.44508368954392
GCF_002156385.1	s__45385 sp002156385	KIEP	1.13363077645611e-5	1.38840090372949e-5	0.81650103612795
GCF_002156385.1	s__45385 sp002156385	KIMT	4.0486813444861e-6	7.47558211072019e-6	0.541587435536315
GCF_002156385.1	s__45385 sp002156385	KISV	8.0973626889722e-6	2.13519121773883e-5	0.379233607824001
GCF_002156385.1	s__45385 sp002156385	KIYD	6.47789015117776e-6	8.86024124621857e-6	0.731118935835121
GCF_002156385.1	s__45385 sp002156385	KLPA	8.0973626889722e-6	1.50950821538855e-5	0.536423890007644
GCF_002156385.1	s__45385 sp002156385	KLRE	2.75310331425055e-5	2.09698876262472e-5	1.31288415241892
GCF_002156385.1	s__45385 sp002156385	KMIL	1.13363077645611e-5	1.32982423364442e-5	0.852466625118843
GCF_002156385.1	s__45385 sp002156385	KMKV	4.85841761338332e-6	8.02707518936674e-6	0.605253781579017
GCF_002156385.1	s__45385 sp002156385	KMRK	4.85841761338332e-6	4.74322666305277e-6	1.02428535647007
GCF_002156385.1	s__45385 sp002156385	KNLR	8.0973626889722e-6	1.17345215105515e-5	0.690046260658449
GCF_002156385.1	s__45385 sp002156385	KNVQ	7.28762642007498e-6	7.9777920101169e-6	0.913489147226865
GCF_002156385.1	s__45385 sp002156385	KQPL	1.13363077645611e-5	8.93334046449711e-6	1.26898866214871
GCF_002156385.1	s__45385 sp002156385	KRMH	8.0973626889722e-7	1.6429043342825e-6	0.492868788523134
GCF_002156385.1	s__45385 sp002156385	KTAT	1.61947253779444e-5	1.31911740689876e-5	1.22769400913435
GCF_002156385.1	s__45385 sp002156385	KTMH	8.0973626889722e-7	2.15587512887264e-6	0.375595162285977
GCF_002156385.1	s__45385 sp002156385	KTQA	4.85841761338332e-6	9.42684898552089e-6	0.515380868076446
GCF_002156385.1	s__45385 sp002156385	KTSA	7.28762642007498e-6	1.43289860934049e-5	0.508593306781782
GCF_002156385.1	s__45385 sp002156385	KVPH	3.23894507558888e-6	3.64658342565566e-6	0.888213622867141
GCF_002156385.1	s__45385 sp002156385	KYLH	5.66815388228054e-6	5.03356640768481e-6	1.12607114383688
GCF_002156385.1	s__45385 sp002156385	LAAM	2.10531429913277e-5	1.1963429030236e-5	1.75979169000114
GCF_002156385.1	s__45385 sp002156385	LARP	4.85841761338332e-6	9.90216327264224e-6	0.490642042512689
GCF_002156385.1	s__45385 sp002156385	LAVD	1.94336704535333e-5	2.35238439598022e-5	0.826126481995958
GCF_002156385.1	s__45385 sp002156385	LDAD	1.61947253779444e-5	1.6471521672025e-5	0.983195463079121
GCF_002156385.1	s__45385 sp002156385	LDDL	3.15797144869916e-5	2.4264885997251e-5	1.3014573606721
GCF_002156385.1	s__45385 sp002156385	LDEV	4.37257585204499e-5	2.75856385848996e-5	1.58509140130566
GCF_002156385.1	s__45385 sp002156385	LDKV	2.18628792602249e-5	2.2630683317593e-5	0.966072431548226
GCF_002156385.1	s__45385 sp002156385	LDNL	2.26726155291222e-5	2.12926357940811e-5	1.06481018829171
GCF_002156385.1	s__45385 sp002156385	LDQN	5.66815388228054e-6	8.55388283767718e-6	0.662641047328132
GCF_002156385.1	s__45385 sp002156385	LDVF	2.42920880669166e-5	1.62993359242557e-5	1.49037287039201
GCF_002156385.1	s__45385 sp002156385	LEFV	9.71683522676664e-6	2.55594673297775e-5	0.380165795374235
GCF_002156385.1	s__45385 sp002156385	LHHE	4.0486813444861e-6	3.83511414677708e-6	1.05568731191182
GCF_002156385.1	s__45385 sp002156385	LINH	9.71683522676664e-6	7.44164572392888e-6	1.30573741175582
GCF_002156385.1	s__45385 sp002156385	LKAH	7.28762642007498e-6	9.44202499773847e-6	0.771828757265576
GCF_002156385.1	s__45385 sp002156385	LKEV	5.66815388228054e-5	3.548783911164e-5	1.59721020613549
GCF_002156385.1	s__45385 sp002156385	LKHF	1.05265714956639e-5	6.54224443532029e-6	1.60901531572758
GCF_002156385.1	s__45385 sp002156385	LKPI	1.21460440334583e-5	1.74415335973032e-5	0.696386241823155
GCF_002156385.1	s__45385 sp002156385	LKVS	2.26726155291222e-5	2.72227578333319e-5	0.83285520401469
GCF_002156385.1	s__45385 sp002156385	LLEG	3.64381321003749e-5	5.08890719388666e-5	0.716030587945252
GCF_002156385.1	s__45385 sp002156385	LLIK	3.40089232936832e-5	4.82315359995979e-5	0.705117981189046
GCF_002156385.1	s__45385 sp002156385	LLTM	2.5911560604711e-5	1.45947115895759e-5	1.7754075128979
GCF_002156385.1	s__45385 sp002156385	LLTR	1.94336704535333e-5	2.26762801257217e-5	0.857004338709402
GCF_002156385.1	s__45385 sp002156385	LMGP	3.23894507558888e-6	6.37398501351794e-6	0.508150720266793
GCF_002156385.1	s__45385 sp002156385	LNFV	5.66815388228054e-6	1.43028004978007e-5	0.396296786993017
GCF_002156385.1	s__45385 sp002156385	LNIR	9.71683522676664e-6	1.40937056159119e-5	0.689445025430093
GCF_002156385.1	s__45385 sp002156385	LNTI	1.86239341846361e-5	1.84942414338853e-5	1.00701260179902
GCF_002156385.1	s__45385 sp002156385	LPES	1.37655165712527e-5	1.65519121211435e-5	0.831657180783881
GCF_002156385.1	s__45385 sp002156385	LPIV	2.18628792602249e-5	1.93625576228889e-5	1.12913178548171
GCF_002156385.1	s__45385 sp002156385	LPLH	1.13363077645611e-5	7.70226418901839e-6	1.47181497367021
GCF_002156385.1	s__45385 sp002156385	LPPS	1.13363077645611e-5	7.51919813861421e-6	1.5076484959672
GCF_002156385.1	s__45385 sp002156385	LRRN	8.90709895786942e-6	7.69768238021179e-6	1.15711437779852
GCF_002156385.1	s__45385 sp002156385	LSAR	1.457525284015e-5	1.67208861561499e-5	0.871679449524222
GCF_002156385.1	s__45385 sp002156385	LSHM	4.0486813444861e-6	3.58600398660971e-6	1.1290231019274
GCF_002156385.1	s__45385 sp002156385	LSSK	2.83407694114027e-5	2.29293637676201e-5	1.23600330557032
GCF_002156385.1	s__45385 sp002156385	LTEL	4.29160222515527e-5	4.21369004273253e-5	1.01849025002613
GCF_002156385.1	s__45385 sp002156385	LTEM	9.71683522676664e-6	1.16178492261549e-5	0.836371262668089
GCF_002156385.1	s__45385 sp002156385	LTHE	4.0486813444861e-6	9.53116146458496e-6	0.424783627843241
GCF_002156385.1	s__45385 sp002156385	LTSA	2.26726155291222e-5	2.19417173870308e-5	1.03331089035553
GCF_002156385.1	s__45385 sp002156385	LVMK	7.28762642007498e-6	1.22917151361181e-5	0.592889303028259
GCF_002156385.1	s__45385 sp002156385	LVNG	2.83407694114027e-5	2.06450867234181e-5	1.37276097655019
GCF_002156385.1	s__45385 sp002156385	LVVY	9.71683522676664e-6	1.79099145834227e-5	0.542539451068096
GCF_002156385.1	s__45385 sp002156385	MAAN	2.42920880669166e-6	5.32911606050075e-6	0.455837099269968
GCF_002156385.1	s__45385 sp002156385	MDEG	4.85841761338332e-6	7.1225582788434e-6	0.682116933716723
GCF_002156385.1	s__45385 sp002156385	MENG	8.0973626889722e-6	6.25010310663364e-6	1.29555665735785
GCF_002156385.1	s__45385 sp002156385	MEVD	1.61947253779444e-6	7.60582260765275e-6	0.212925362756288
GCF_002156385.1	s__45385 sp002156385	MFNT	2.42920880669166e-6	3.05782132876595e-6	0.794424704883599
GCF_002156385.1	s__45385 sp002156385	MGFT	5.66815388228054e-6	4.6604228455827e-6	1.21623167469729
GCF_002156385.1	s__45385 sp002156385	MGKN	4.85841761338332e-6	5.1274544061473e-6	0.947530144306806
GCF_002156385.1	s__45385 sp002156385	MGVR	4.0486813444861e-6	5.47418924093272e-6	0.73959469910402
GCF_002156385.1	s__45385 sp002156385	MHKE	8.0973626889722e-7	3.05283300265632e-6	0.265240931355451
GCF_002156385.1	s__45385 sp002156385	MIGK	7.28762642007498e-6	9.02832035482712e-6	0.80719625951006
GCF_002156385.1	s__45385 sp002156385	MIKT	7.28762642007498e-6	7.47558211072019e-6	0.974857383965367
GCF_002156385.1	s__45385 sp002156385	MINQ	5.66815388228054e-6	3.64403694623117e-6	1.55546004772065
GCF_002156385.1	s__45385 sp002156385	MKNV	8.90709895786942e-6	5.47535128744733e-6	1.62676301304898
GCF_002156385.1	s__45385 sp002156385	MLAF	8.90709895786942e-6	8.28928932291081e-6	1.07453107388242
GCF_002156385.1	s__45385 sp002156385	MLDH	3.23894507558888e-6	2.98109842850766e-6	1.08649383885332
GCF_002156385.1	s__45385 sp002156385	MLYT	3.23894507558888e-6	5.28155298102709e-6	0.613256193249246
GCF_002156385.1	s__45385 sp002156385	MMHF	8.0973626889722e-7	7.61567184718727e-7	1.06324994714194
GCF_002156385.1	s__45385 sp002156385	MNPR	3.23894507558888e-6	1.79158437967001e-6	1.80786632901178
GCF_002156385.1	s__45385 sp002156385	MNSY	1.61947253779444e-6	2.55560160181325e-6	0.633695227239407
GCF_002156385.1	s__45385 sp002156385	MPAA	0	4.32622650399426e-6	0
GCF_002156385.1	s__45385 sp002156385	MPRP	1.61947253779444e-6	1.45442503775049e-6	1.11347955086034
GCF_002156385.1	s__45385 sp002156385	MQRV	1.61947253779444e-6	3.23922384364123e-6	0.499956969930791
GCF_002156385.1	s__45385 sp002156385	MSLQ	4.0486813444861e-6	6.36885554993348e-6	0.635699979806951
GCF_002156385.1	s__45385 sp002156385	MTSI	4.85841761338332e-6	6.99009301712128e-6	0.695043342267876
GCF_002156385.1	s__45385 sp002156385	MVAT	1.37655165712527e-5	7.18247102284655e-6	1.91654327980807
GCF_002156385.1	s__45385 sp002156385	MVIV	9.71683522676664e-6	1.07027454347968e-5	0.907882494819998
GCF_002156385.1	s__45385 sp002156385	MYKR	2.42920880669166e-6	2.62842238942631e-6	0.92420792657373
GCF_002156385.1	s__45385 sp002156385	NAIN	1.13363077645611e-5	9.94811317816274e-6	1.13954350554089
GCF_002156385.1	s__45385 sp002156385	NAKK	1.457525284015e-5	1.21430071355592e-5	1.20030011326176
GCF_002156385.1	s__45385 sp002156385	NDHF	0	2.2653210153184e-6	0
GCF_002156385.1	s__45385 sp002156385	NDKQ	4.0486813444861e-6	5.58609274122447e-6	0.724778755391488
GCF_002156385.1	s__45385 sp002156385	NDYA	4.0486813444861e-6	5.23059405606725e-6	0.774038531969389
GCF_002156385.1	s__45385 sp002156385	NFFG	8.90709895786942e-6	6.29981777834072e-6	1.41386612617475
GCF_002156385.1	s__45385 sp002156385	NGDK	1.457525284015e-5	9.44032591106424e-6	1.54393534476045
GCF_002156385.1	s__45385 sp002156385	NHNG	3.23894507558888e-6	2.86930394188839e-6	1.1288260641559
GCF_002156385.1	s__45385 sp002156385	NISH	7.28762642007498e-6	4.54414073921158e-6	1.60374135360504
GCF_002156385.1	s__45385 sp002156385	NKNT	4.0486813444861e-6	6.85924339016679e-6	0.590251885549093
GCF_002156385.1	s__45385 sp002156385	NLKP	8.90709895786942e-6	9.90557100088317e-6	0.899200960457027
GCF_002156385.1	s__45385 sp002156385	NMDA	3.23894507558888e-6	3.98518092129491e-6	0.812747310487586
GCF_002156385.1	s__45385 sp002156385	NMEQ	2.42920880669166e-6	3.69835278196818e-6	0.65683533992095
GCF_002156385.1	s__45385 sp002156385	NMKS	2.42920880669166e-6	4.61181494520243e-6	0.526735967413157
GCF_002156385.1	s__45385 sp002156385	NNFV	5.66815388228054e-6	6.37119037111589e-6	0.889653824813868
GCF_002156385.1	s__45385 sp002156385	NNIG	5.66815388228054e-6	9.94942468185362e-6	0.569696647145686
GCF_002156385.1	s__45385 sp002156385	NNMA	0	3.49702883171454e-6	0
GCF_002156385.1	s__45385 sp002156385	NPVE	4.85841761338332e-6	8.75362198977459e-6	0.55501798216311
GCF_002156385.1	s__45385 sp002156385	NRQN	8.0973626889722e-7	3.21553998257396e-6	0.251819686051313
GCF_002156385.1	s__45385 sp002156385	NSFY	8.90709895786942e-6	4.35960446756062e-6	2.04309795169407
GCF_002156385.1	s__45385 sp002156385	NSIH	4.85841761338332e-6	4.54414073921158e-6	1.06916090240336
GCF_002156385.1	s__45385 sp002156385	NSIP	9.71683522676664e-6	7.26477400702138e-6	1.3375275290567
GCF_002156385.1	s__45385 sp002156385	NSPV	6.47789015117776e-6	6.71491241950546e-6	0.964702105772937
GCF_002156385.1	s__45385 sp002156385	NYLG	1.05265714956639e-5	1.03052833269109e-5	1.02147327363383
GCF_002156385.1	s__45385 sp002156385	NYLL	2.02434067224305e-5	1.51791418160863e-5	1.33363315052352
GCF_002156385.1	s__45385 sp002156385	PAKS	3.23894507558888e-6	9.21760862071805e-6	0.351386700050253
GCF_002156385.1	s__45385 sp002156385	PARE	1.61947253779444e-6	7.88243325044485e-6	0.20545337795319
GCF_002156385.1	s__45385 sp002156385	PDAE	9.71683522676664e-6	9.34047981416661e-6	1.04029294212801
GCF_002156385.1	s__45385 sp002156385	PEMS	4.85841761338332e-6	4.56363941053689e-6	1.06459279016783
GCF_002156385.1	s__45385 sp002156385	PFHN	1.61947253779444e-6	1.61374533319264e-6	1.00354901388962
GCF_002156385.1	s__45385 sp002156385	PFQN	2.42920880669166e-6	2.86606232448726e-6	0.847577104634754
GCF_002156385.1	s__45385 sp002156385	PGEI	8.90709895786942e-6	1.4433869068808e-5	0.617097114807415
GCF_002156385.1	s__45385 sp002156385	PGKK	2.42920880669166e-6	9.85910691784172e-6	0.246392378836626
GCF_002156385.1	s__45385 sp002156385	PGPA	4.0486813444861e-6	5.67488324476688e-6	0.71343870346929406
GCF_002156385.1	s__45385 sp002156385	PKII	9.71683522676664e-6	1.36801016226432e-5	0.710289696290224
GCF_002156385.1	s__45385 sp002156385	PKQF	7.28762642007498e-6	4.20175739752328e-6	1.73442341634733
GCF_002156385.1	s__45385 sp002156385	PKVE	1.29557803023555e-5	1.28331458937265e-5	1.00955606751802
GCF_002156385.1	s__45385 sp002156385	PLDH	2.42920880669166e-6	3.90990982734544e-6	0.621295353080029
GCF_002156385.1	s__45385 sp002156385	PLDQ	4.0486813444861e-6	6.94412248190808e-6	0.583037144726978
GCF_002156385.1	s__45385 sp002156385	PLGE	1.21460440334583e-5	1.84025542533981e-5	0.660019466113813
GCF_002156385.1	s__45385 sp002156385	PMMR	1.61947253779444e-6	1.10892178742748e-6	1.46040284910567
GCF_002156385.1	s__45385 sp002156385	PMMT	1.61947253779444e-6	1.4551650096072e-6	1.11291333086108
GCF_002156385.1	s__45385 sp002156385	PMPF	0	1.59686787274895e-6	0
GCF_002156385.1	s__45385 sp002156385	PPKH	8.0973626889722e-7	1.8189335400452e-6	0.445170893312076
GCF_002156385.1	s__45385 sp002156385	PRKH	8.0973626889722e-7	2.15477883607326e-6	0.375786254877478
GCF_002156385.1	s__45385 sp002156385	PSEQ	3.23894507558888e-6	6.64939363980234e-6	0.487103824956461
GCF_002156385.1	s__45385 sp002156385	PSTD	8.0973626889722e-6	5.9335834798064e-6	1.36466651502077
GCF_002156385.1	s__45385 sp002156385	PVLF	1.61947253779444e-5	1.16111478700116e-5	1.39475662176097
GCF_002156385.1	s__45385 sp002156385	PVRT	4.0486813444861e-6	5.94495111639788e-6	0.681028534165516
GCF_002156385.1	s__45385 sp002156385	PVYV	8.0973626889722e-6	6.47660022550812e-6	1.25024895887208
GCF_002156385.1	s__45385 sp002156385	PYYI	5.66815388228054e-6	3.49761555477795e-6	1.62057658810943
GCF_002156385.1	s__45385 sp002156385	QAGH	2.42920880669166e-6	3.94336421893377e-6	0.616024458260284
GCF_002156385.1	s__45385 sp002156385	QDQI	8.0973626889722e-7	6.05065405393537e-6	0.133826237904077
GCF_002156385.1	s__45385 sp002156385	QEPI	7.28762642007498e-6	8.54090547218866e-6	0.853261570896123
GCF_002156385.1	s__45385 sp002156385	QFMH	8.0973626889722e-7	1.10963192724184e-6	0.729734111841881
GCF_002156385.1	s__45385 sp002156385	QFNK	4.85841761338332e-6	5.17579299391644e-6	0.938680820329143
GCF_002156385.1	s__45385 sp002156385	QGHS	2.42920880669166e-6	3.54726968743872e-6	0.684810860390391
GCF_002156385.1	s__45385 sp002156385	QHKQ	8.0973626889722e-7	2.24479880605201e-6	0.360716633808856
GCF_002156385.1	s__45385 sp002156385	QHLS	4.85841761338332e-6	5.22494219105343e-6	0.929850979347159
GCF_002156385.1	s__45385 sp002156385	QIMM	0	2.2555186402165e-6	0
GCF_002156385.1	s__45385 sp002156385	QIRQ	8.0973626889722e-6	5.10614846887654e-6	1.58580635450144
GCF_002156385.1	s__45385 sp002156385	QIRY	4.85841761338332e-6	4.59965957277583e-6	1.05625591122852
GCF_002156385.1	s__45385 sp002156385	QKMQ	3.23894507558888e-6	2.73625981142692e-6	1.1837125488094
GCF_002156385.1	s__45385 sp002156385	QLMR	2.42920880669166e-6	4.46805038620378e-6	0.543684291070765
GCF_002156385.1	s__45385 sp002156385	QLQF	6.47789015117776e-6	7.14770178905447e-6	0.906289929596334
GCF_002156385.1	s__45385 sp002156385	QMAE	7.28762642007498e-6	5.63591327273138e-6	1.29306929816241
GCF_002156385.1	s__45385 sp002156385	QMEF	8.0973626889722e-7	3.90504391328195e-6	0.207356507859776
GCF_002156385.1	s__45385 sp002156385	QMIK	9.71683522676664e-6	5.34229805990495e-6	1.81884932622788
GCF_002156385.1	s__45385 sp002156385	QMKH	1.61947253779444e-6	1.54065962326298e-6	1.05115530603998
GCF_002156385.1	s__45385 sp002156385	QNFM	2.42920880669166e-6	2.18522018891028e-6	1.11165401959015
GCF_002156385.1	s__45385 sp002156385	QNYP	1.61947253779444e-6	2.20513237949108e-6	0.734410574556163
GCF_002156385.1	s__45385 sp002156385	QPEP	4.0486813444861e-6	3.93779258291131e-6	1.02816013267332
GCF_002156385.1	s__45385 sp002156385	QPHL	3.23894507558888e-6	3.0942277928792e-6	1.04677008041965
GCF_002156385.1	s__45385 sp002156385	QPTG	1.61947253779444e-6	5.22074562133779e-6	0.310199472499765
GCF_002156385.1	s__45385 sp002156385	QQAN	1.05265714956639e-5	4.59519880605933e-6	2.29077607736651
GCF_002156385.1	s__45385 sp002156385	QQMS	8.0973626889722e-7	2.55855802499402e-6	0.316481495040204
GCF_002156385.1	s__45385 sp002156385	QQSR	2.42920880669166e-6	3.97531517745899e-6	0.611073260421178
GCF_002156385.1	s__45385 sp002156385	QRTK	4.85841761338332e-6	5.94908986530823e-6	0.816665695657902
GCF_002156385.1	s__45385 sp002156385	QRVS	1.29557803023555e-5	7.17398713579758e-6	1.80593860249725
GCF_002156385.1	s__45385 sp002156385	QTDH	8.0973626889722e-7	2.44173096334572e-6	0.331623868908022
GCF_002156385.1	s__45385 sp002156385	QVVL	1.37655165712527e-5	1.98820546348965e-5	0.692358854456212
GCF_002156385.1	s__45385 sp002156385	QYPD	3.23894507558888e-6	2.51294796542153e-6	1.28890256390389
GCF_002156385.1	s__45385 sp002156385	RAFY	6.47789015117776e-6	4.66079195668614e-6	1.38986897749961
GCF_002156385.1	s__45385 sp002156385	RAGP	1.61947253779444e-6	6.72268559779623e-6	0.240896664619467
GCF_002156385.1	s__45385 sp002156385	RAPP	8.0973626889722e-7	3.5808296341052e-6	0.226130911447163
GCF_002156385.1	s__45385 sp002156385	RDMI	6.47789015117776e-6	4.42830143336421e-6	1.46283857335711
GCF_002156385.1	s__45385 sp002156385	RDVF	8.0973626889722e-6	6.98247447384887e-6	1.15966950101986
GCF_002156385.1	s__45385 sp002156385	RDYR	2.42920880669166e-6	3.17449714245657e-6	0.765226332763943
GCF_002156385.1	s__45385 sp002156385	RGDR	7.28762642007498e-6	5.95554533488138e-6	1.22367071532336
GCF_002156385.1	s__45385 sp002156385	RGID	1.70044616468416e-5	1.09040226117678e-5	1.55946683643981
GCF_002156385.1	s__45385 sp002156385	RGPP	0	3.58130171068871e-6	0
GCF_002156385.1	s__45385 sp002156385	RHEK	4.85841761338332e-6	4.74328635549929e-6	1.0242724662302
GCF_002156385.1	s__45385 sp002156385	RHQG	1.61947253779444e-6	2.48857578456071e-6	0.650762796874323
GCF_002156385.1	s__45385 sp002156385	RKDV	9.71683522676664e-6	9.69476114396154e-6	1.00227690837116
GCF_002156385.1	s__45385 sp002156385	RKII	1.78141979157388e-5	1.62059760858939e-5	1.09923634474845
GCF_002156385.1	s__45385 sp002156385	RMDM	8.0973626889722e-7	1.55666682823742e-6	0.520173138020849
GCF_002156385.1	s__45385 sp002156385	RMPS	8.0973626889722e-7	2.45595581584374e-6	0.329703109344838
GCF_002156385.1	s__45385 sp002156385	RNHA	1.61947253779444e-6	2.75904795437817e-6	0.586967883332581
GCF_002156385.1	s__45385 sp002156385	RNIG	7.28762642007498e-6	9.56836896695494e-6	0.761637270180877
GCF_002156385.1	s__45385 sp002156385	RNVA	8.0973626889722e-6	8.84298537073671e-6	0.915682017949285
GCF_002156385.1	s__45385 sp002156385	RPQS	5.66815388228054e-6	3.57841965861753e-6	1.58398243443318
GCF_002156385.1	s__45385 sp002156385	RQIE	1.21460440334583e-5	1.01178860839066e-5	1.20045273614788
GCF_002156385.1	s__45385 sp002156385	RSQN	3.23894507558888e-6	4.40795544485333e-6	0.734795329968826
GCF_002156385.1	s__45385 sp002156385	RTFG	4.0486813444861e-6	7.24105120557694e-6	0.559128948206839
GCF_002156385.1	s__45385 sp002156385	RTIN	6.47789015117776e-6	7.92275030868777e-6	0.817631491437306
GCF_002156385.1	s__45385 sp002156385	RTNR	5.66815388228054e-6	4.32723778373437e-6	1.30987807131527
GCF_002156385.1	s__45385 sp002156385	RVIA	1.37655165712527e-5	1.55705538257627e-5	0.884073664000096
GCF_002156385.1	s__45385 sp002156385	RVLT	1.457525284015e-5	1.64397311845747e-5	0.886587054040507
GCF_002156385.1	s__45385 sp002156385	RYMS	1.61947253779444e-6	2.45772392280018e-6	0.65893183639166
GCF_002156385.1	s__45385 sp002156385	RYVK	8.90709895786942e-6	6.9112230021885e-6	1.28878766537397
GCF_002156385.1	s__45385 sp002156385	SEVF	1.05265714956639e-5	1.56075444968199e-5	0.67445404354341
GCF_002156385.1	s__45385 sp002156385	SFVY	4.85841761338332e-6	7.09529548533951e-6	0.684737883492225
GCF_002156385.1	s__45385 sp002156385	SGFQ	6.47789015117776e-6	7.37612136963258e-6	0.878224452467278
GCF_002156385.1	s__45385 sp002156385	SGGK	1.78141979157388e-5	1.73075126291324e-5	1.02927545381383
GCF_002156385.1	s__45385 sp002156385	SGMP	3.23894507558888e-6	3.89218810536965e-6	0.832165606569848
GCF_002156385.1	s__45385 sp002156385	SGRN	7.28762642007498e-6	7.44930990740123e-6	0.97829550799523
GCF_002156385.1	s__45385 sp002156385	SHRQ	6.47789015117776e-6	2.23831361264692e-6	2.89409406911363
GCF_002156385.1	s__45385 sp002156385	SKGK	2.18628792602249e-5	1.66481807899491e-5	1.31322932734033
GCF_002156385.1	s__45385 sp002156385	SLAK	2.91505056802999e-5	2.5489697883511e-5	1.14361911284783
GCF_002156385.1	s__45385 sp002156385	SLEN	2.34823517980194e-5	2.0388914134603e-5	1.15172155039715
GCF_002156385.1	s__45385 sp002156385	SLKI	2.26726155291222e-5	2.94519378886542e-5	0.769817443417072
GCF_002156385.1	s__45385 sp002156385	SNLH	6.47789015117776e-6	5.79358147768785e-6	1.11811496500486
GCF_002156385.1	s__45385 sp002156385	SNSE	6.47789015117776e-6	1.24502158238219e-5	0.520303442353435
GCF_002156385.1	s__45385 sp002156385	SPPQ	4.0486813444861e-6	3.02068473499488e-6	1.340319066595
GCF_002156385.1	s__45385 sp002156385	SRAR	6.47789015117776e-6	7.16306242831064e-6	0.904346460192101
GCF_002156385.1	s__45385 sp002156385	SRLG	1.37655165712527e-5	1.67230905444109e-5	0.823144294692191
GCF_002156385.1	s__45385 sp002156385	STET	9.71683522676664e-6	1.44642574143519e-5	0.671782515231323
GCF_002156385.1	s__45385 sp002156385	STFM	7.28762642007498e-6	4.19175014105502e-6	1.73856412592396
GCF_002156385.1	s__45385 sp002156385	SVAL	2.34823517980194e-5	2.82971529599794e-5	0.82984856572781
GCF_002156385.1	s__45385 sp002156385	SYEA	1.13363077645611e-5	1.12438795903842e-5	1.00822030985247
GCF_002156385.1	s__45385 sp002156385	SYIL	1.37655165712527e-5	1.63205637127847e-5	0.843446146438529
GCF_002156385.1	s__45385 sp002156385	TAAS	1.61947253779444e-5	1.48945053153298e-5	1.08729528340068
GCF_002156385.1	s__45385 sp002156385	TDKL	1.21460440334583e-5	1.75479158038371e-5	0.692164480912453
GCF_002156385.1	s__45385 sp002156385	TDTH	4.0486813444861e-6	3.41676186991027e-6	1.18494688791187
GCF_002156385.1	s__45385 sp002156385	TEAP	1.29557803023555e-5	1.03435978863945e-5	1.25254098667128
GCF_002156385.1	s__45385 sp002156385	TENE	9.71683522676664e-6	1.4941434860852e-5	0.650328118902803
GCF_002156385.1	s__45385 sp002156385	TETF	8.90709895786942e-6	1.11411609029928e-5	0.799476736349511
GCF_002156385.1	s__45385 sp002156385	TEVL	2.10531429913277e-5	3.05481900971345e-5	0.689178079761346
GCF_002156385.1	s__45385 sp002156385	TFKG	1.21460440334583e-5	1.10384225970765e-5	1.10034236564517
GCF_002156385.1	s__45385 sp002156385	TGEQ	1.37655165712527e-5	1.14923587779207e-5	1.19779732231292
GCF_002156385.1	s__45385 sp002156385	THIA	5.66815388228054e-6	6.37493453808107e-6	0.889131307689745
GCF_002156385.1	s__45385 sp002156385	THKQ	2.42920880669166e-6	3.14119085242261e-6	0.773340086871246
GCF_002156385.1	s__45385 sp002156385	THYD	4.0486813444861e-6	2.19953087305496e-6	1.84070221249626
GCF_002156385.1	s__45385 sp002156385	TIAM	8.0973626889722e-6	7.77061941141486e-6	1.04204854983341
GCF_002156385.1	s__45385 sp002156385	TIPN	7.28762642007498e-6	6.6879050530018e-6	1.08967253008534
GCF_002156385.1	s__45385 sp002156385	TISK	1.21460440334583e-5	1.65563519175074e-5	0.733618377646018
GCF_002156385.1	s__45385 sp002156385	TKRG	1.29557803023555e-5	1.00537799503859e-5	1.2886476893557
GCF_002156385.1	s__45385 sp002156385	TLGY	1.13363077645611e-5	1.30050255153063e-5	0.87168669920861
GCF_002156385.1	s__45385 sp002156385	TLSD	2.42920880669166e-5	1.64082959572517e-5	1.4804759817963
GCF_002156385.1	s__45385 sp002156385	TMLE	1.37655165712527e-5	1.16178492261549e-5	1.18485928877979
GCF_002156385.1	s__45385 sp002156385	TNIT	1.457525284015e-5	1.03965033059746e-5	1.40193797964494
GCF_002156385.1	s__45385 sp002156385	TPFG	5.66815388228054e-6	6.11245603609635e-6	0.927312008267701
GCF_002156385.1	s__45385 sp002156385	TPGL	9.71683522676664e-6	1.2995669592182e-5	0.747697927978419
GCF_002156385.1	s__45385 sp002156385	TPVT	8.0973626889722e-6	7.80116771668461e-6	1.03796803030579
GCF_002156385.1	s__45385 sp002156385	TQYA	5.66815388228054e-6	5.22381549426878e-6	1.08506012291193
GCF_002156385.1	s__45385 sp002156385	TQYY	8.0973626889722e-7	2.78482869916069e-6	0.290766993726136
GCF_002156385.1	s__45385 sp002156385	TRDS	3.23894507558888e-6	7.02915187546819e-6	0.460787465254924
GCF_002156385.1	s__45385 sp002156385	TRNF	5.66815388228054e-6	4.75103688071702e-6	1.19303512571873
GCF_002156385.1	s__45385 sp002156385	TSAK	1.53849891090472e-5	1.43289860934049e-5	1.07369698098376
GCF_002156385.1	s__45385 sp002156385	TTDN	4.85841761338332e-6	6.728696999e-6	0.722044344411016
GCF_002156385.1	s__45385 sp002156385	TTGR	1.13363077645611e-5	8.65436692701901e-6	1.30989451454491
GCF_002156385.1	s__45385 sp002156385	TYEG	1.13363077645611e-5	1.03524091375016e-5	1.09504054698682
GCF_002156385.1	s__45385 sp002156385	TYMP	8.0973626889722e-7	1.90992017681728e-6	0.423963408903599
GCF_002156385.1	s__45385 sp002156385	TYRY	3.23894507558888e-6	2.96964175019756e-6	1.09068545907041
GCF_002156385.1	s__45385 sp002156385	TYSQ	5.66815388228054e-6	4.69910495881171e-6	1.20621989335473
GCF_002156385.1	s__45385 sp002156385	TYVG	9.71683522676664e-6	9.42831550566613e-6	1.03060140710471
GCF_002156385.1	s__45385 sp002156385	VADV	2.5911560604711e-5	1.705419358832e-5	1.51936592431185
GCF_002156385.1	s__45385 sp002156385	VDPQ	7.28762642007498e-6	5.03431366531054e-6	1.44759085439811
GCF_002156385.1	s__45385 sp002156385	VEDH	2.42920880669166e-6	6.23973697139479e-6	0.389312693440129
GCF_002156385.1	s__45385 sp002156385	VGHK	2.42920880669166e-6	6.84613242789576e-6	0.354829362749897
GCF_002156385.1	s__45385 sp002156385	VGLY	1.94336704535333e-5	1.67719413099622e-5	1.15870131515367
GCF_002156385.1	s__45385 sp002156385	VHSE	7.28762642007498e-6	7.50586476476022e-6	0.970924290334957
GCF_002156385.1	s__45385 sp002156385	VHSG	8.0973626889722e-6	6.40152188414815e-6	1.26491213113297
GCF_002156385.1	s__45385 sp002156385	VHSV	8.90709895786942e-6	6.83586402015993e-6	1.30299533922868
GCF_002156385.1	s__45385 sp002156385	VIAR	2.02434067224305e-5	1.55705538257627e-5	1.30010832941191
GCF_002156385.1	s__45385 sp002156385	VIMP	7.28762642007498e-6	5.338581452697e-6	1.36508667792141
GCF_002156385.1	s__45385 sp002156385	VKRF	1.70044616468416e-5	8.98267879376641e-6	1.8930279081828
GCF_002156385.1	s__45385 sp002156385	VLHS	1.21460440334583e-5	9.42910596786006e-6	1.28814376197056
GCF_002156385.1	s__45385 sp002156385	VPHG	1.61947253779444e-6	3.79100212143439e-6	0.427188507397006
GCF_002156385.1	s__45385 sp002156385	VSKI	1.37655165712527e-5	2.13519121773883e-5	0.644697133300802
GCF_002156385.1	s__45385 sp002156385	VSVV	2.42920880669166e-5	2.19095305794508e-5	1.10874525489379
GCF_002156385.1	s__45385 sp002156385	VTHQ	3.23894507558888e-6	3.48716404696936e-6	0.928819244510104
GCF_002156385.1	s__45385 sp002156385	VTMD	5.66815388228054e-6	5.37114338720407e-6	1.05529744295862
GCF_002156385.1	s__45385 sp002156385	VTQD	3.23894507558888e-6	7.82595719435674e-6	0.413872066400321
GCF_002156385.1	s__45385 sp002156385	VVMG	1.13363077645611e-5	9.26410052888096e-6	1.22368142802639
GCF_002156385.1	s__45385 sp002156385	VYFI	7.28762642007498e-6	9.11365025448142e-6	0.799638587896378
GCF_002156385.1	s__45385 sp002156385	VYGA	1.13363077645611e-5	1.1385151152174e-5	0.995709904334152
GCF_002156385.1	s__45385 sp002156385	VYVD	1.21460440334583e-5	9.09163193032024e-6	1.33595861849089
GCF_002156385.1	s__45385 sp002156385	YAVV	2.42920880669166e-6	1.21576316591137e-5	0.19980937692504
GCF_002156385.1	s__45385 sp002156385	YDKG	5.66815388228054e-6	7.66926263127223e-6	0.739074165900649
GCF_002156385.1	s__45385 sp002156385	YDYV	8.90709895786942e-6	4.53821503397532e-6	1.9626877288067
GCF_002156385.1	s__45385 sp002156385	YEYR	5.66815388228054e-6	4.20516950154247e-6	1.34790140568684
GCF_002156385.1	s__45385 sp002156385	YFLI	1.29557803023555e-5	1.25709893804338e-5	1.03060943814976
GCF_002156385.1	s__45385 sp002156385	YFSK	1.37655165712527e-5	6.39134751723359e-6	2.15377375962354
GCF_002156385.1	s__45385 sp002156385	YFYI	1.61947253779444e-6	4.54920578794524e-6	0.355990169116073
GCF_002156385.1	s__45385 sp002156385	YGQR	2.42920880669166e-6	3.98138112696633e-6	0.610142241906549
GCF_002156385.1	s__45385 sp002156385	YGYV	9.71683522676664e-6	6.06945166950135e-6	1.60094119796574
GCF_002156385.1	s__45385 sp002156385	YHMR	8.0973626889722e-7	9.10402736928115e-7	0.889426443981744
GCF_002156385.1	s__45385 sp002156385	YILK	1.21460440334583e-5	1.74540902144401e-5	0.695885255790055
GCF_002156385.1	s__45385 sp002156385	YIMY	0	2.66674595944622e-6	0
GCF_002156385.1	s__45385 sp002156385	YIQA	7.28762642007498e-6	7.28855962156771e-6	0.999871963523496
GCF_002156385.1	s__45385 sp002156385	YKAT	4.0486813444861e-6	8.49178131847455e-6	0.476776449209528
GCF_002156385.1	s__45385 sp002156385	YKDE	8.0973626889722e-6	8.99230670417658e-6	0.900476702514082
GCF_002156385.1	s__45385 sp002156385	YKPT	4.0486813444861e-6	4.52373244594639e-6	0.894986914647002
GCF_002156385.1	s__45385 sp002156385	YLDE	2.02434067224305e-5	1.37697567067468e-5	1.47013539553039
GCF_002156385.1	s__45385 sp002156385	YLNL	1.05265714956639e-5	1.51791418160863e-5	0.693489238272232
[truncated: 501,001 more rows]
