# Supplementary material for: Evolutionary adaptation of bacterial proteomes to translation-impeding sequences
Source: EMBO J. 2025 Dec 9;45(6):1957–79. doi: 10.1038/s44318-025-00651-6 (PMC12992588; doi:10.1038/s44318-025-00651-6)
Supplement: Supplementary file 6 — Source data Fig. 4 [file 44318_2025_651_MOESM6_ESM.zip]

Archive with 30 entries (24 files):
- Figure 4/
- __MACOSX/._Figure 4
- Figure 4/.DS_Store
- __MACOSX/Figure 4/._.DS_Store
- Figure 4/4E/
- __MACOSX/Figure 4/._4E
- Figure 4/4B/
- __MACOSX/Figure 4/._4B
- Figure 4/4C/
- __MACOSX/Figure 4/._4C
- Figure 4/4D/
- __MACOSX/Figure 4/._4D
- Figure 4/4A/
- __MACOSX/Figure 4/._4A
- Figure 4/4E/tree heatmap.csv
- __MACOSX/Figure 4/4E/._tree heatmap.csv
- Figure 4/4B/source_enrichment_RAPP.csv
- __MACOSX/Figure 4/4B/._source_enrichment_RAPP.csv
- Figure 4/4B/uORF_List_RAPP.csv
- __MACOSX/Figure 4/4B/._uORF_List_RAPP.csv
- Figure 4/4C/motif distance from Ct.csv
- __MACOSX/Figure 4/4C/._motif distance from Ct.csv
- Figure 4/4D/deepTMHMM prediction result.csv
- __MACOSX/Figure 4/4D/._deepTMHMM prediction result.csv
- Figure 4/4A/.DS_Store
- __MACOSX/Figure 4/4A/._.DS_Store
- Figure 4/4A/uORF_List_RGPP.csv
- __MACOSX/Figure 4/4A/._uORF_List_RGPP.csv
- Figure 4/4A/source_enrichment_RGPP.csv
- __MACOSX/Figure 4/4A/._source_enrichment_RGPP.csv
