# Supplementary material for: Evolutionary adaptation of bacterial proteomes to translation-impeding sequences
Source: EMBO J. 2025 Dec 9;45(6):1957–79. doi: 10.1038/s44318-025-00651-6 (PMC12992588; doi:10.1038/s44318-025-00651-6)
Supplement: Supplementary file 6 — Source data Fig. 4 [file 44318_2025_651_MOESM6_ESM.zip › Figure 4/4E/tree heatmap.csv]

accession	All	TonB_related	Cu_related
GB_GCA_018058425.1	0	0	0
RS_GCF_000024405.1	0	0	0
RS_GCF_024158605.1	0	0	0
GB_GCA_018059165.1	0	0	0
RS_GCF_001517835.1	0	0	0
RS_GCF_902505095.1	0	0	0
RS_GCF_001517935.1	0	0	0
RS_GCF_000973085.1	0	0	0
RS_GCF_001559795.1	0	0	0
RS_GCF_001559775.1	0	0	0
RS_GCF_009733925.1	0	0	0
RS_GCF_001891165.1	0	0	0
RS_GCF_000024565.1	0	0	0
GB_GCA_018060185.1	0	0	0
RS_GCF_003932895.1	0	0	0
RS_GCF_007990505.1	0	0	0
RS_GCF_001274535.1	0	0	0
RS_GCF_000469505.1	0	0	0
RS_GCF_018128245.1	0	0	0
RS_GCF_001553645.1	0	0	0
RS_GCF_002240055.1	0	0	0
RS_GCF_018128225.1	0	0	0
RS_GCF_008327825.1	0	0	0
RS_GCF_007990545.2	0	0	0
RS_GCF_007990445.1	0	0	0
RS_GCF_000023905.1	0	0	0
RS_GCF_000469385.1	0	0	0
RS_GCF_007990635.1	0	0	0
RS_GCF_900104625.1	0	0	0
RS_GCF_007990525.1	0	0	0
RS_GCF_000482505.1	0	0	0
RS_GCF_013394795.1	0	0	0
GB_GCA_012519615.1	0	0	0
GB_GCA_016938425.1	0	0	0
GB_GCA_017988045.1	0	0	0
GB_GCA_020063625.1	0	0	0
GB_GCA_004365575.1	0	0	0
GB_GCA_003973585.1	0	0	0
GB_GCA_023145315.1	0	0	0
RS_GCF_003391055.1	0	0	0
GB_GCA_002084825.1	0	0	0
GB_GCA_024628785.1	0	0	0
RS_GCF_000426625.1	0	0	0
RS_GCF_000165505.1	0	0	0
RS_GCF_014250685.1	0	0	0
RS_GCF_900167275.1	0	0	0
RS_GCF_014250675.1	0	0	0
RS_GCF_000799075.1	0	0	0
RS_GCF_024506395.1	0	0	0
RS_GCF_022430525.1	0	0	0
RS_GCF_000479045.1	0	0	0
GB_GCA_017984315.1	0	0	0
RS_GCF_021531595.1	0	0	0
RS_GCF_010367435.1	0	0	0
RS_GCF_021531475.1	0	0	0
RS_GCF_000622245.1	0	0	0
RS_GCF_012843705.1	0	0	0
RS_GCF_018205345.1	0	0	0
RS_GCF_014337255.1	0	0	0
RS_GCF_000158195.2	0	0	0
RS_GCF_900450765.1	0	0	0
GB_GCA_021531615.1	0	0	0
RS_GCF_900683735.1	0	0	0
RS_GCF_003019675.1	0	0	0
RS_GCF_900637705.1	0	0	0
GB_GCA_002356455.1	0	0	0
RS_GCF_004006635.1	0	0	0
RS_GCF_003019695.1	0	0	0
GB_GCA_018457305.1	0	0	0
RS_GCF_900095285.1	0	0	0
RS_GCF_000381725.1	0	0	0
RS_GCF_900095705.1	0	0	0
RS_GCF_000235465.1	0	0	0
RS_GCF_000160475.1	0	0	0
RS_GCF_002761955.1	0	0	0
RS_GCF_000163935.1	0	0	0
RS_GCF_002763915.1	0	0	0
RS_GCF_000493815.1	0	0	0
RS_GCF_008633215.1	0	0	0
RS_GCF_000158275.2	0	0	0
GB_GCA_000182945.1	0	0	0
GB_GCA_000007325.1	0	0	0
RS_GCF_014217355.1	0	0	0
RS_GCF_016724785.1	0	0	0
RS_GCF_001457555.1	0	0	0
RS_GCF_002573625.1	0	0	0
GB_GCA_008086245.1	0	0	0
GB_GCA_016937175.1	0	0	0
GB_GCA_011048995.1	0	0	0
GB_GCA_002069765.1	0	0	0
GB_GCA_001791795.1	0	0	0
GB_GCA_023228995.1	0	0	0
GB_GCA_002869225.1	0	0	0
GB_GCA_019454875.1	1	1	0
GB_GCA_002402105.1	0	0	0
GB_GCA_023954715.1	0	0	0
GB_GCA_016213885.1	0	0	0
GB_GCA_016213865.1	1	0	0
GB_GCA_016199905.1	0	0	0
GB_GCA_016190005.1	0	0	0
GB_GCA_016213845.1	0	0	0
GB_GCA_016192885.1	0	0	0
GB_GCA_015233155.1	0	0	0
GB_GCA_015233565.1	0	0	0
GB_GCA_015232575.1	0	0	0
GB_GCA_002068715.1	0	0	0
GB_GCA_017998915.1	0	0	0
GB_GCA_001872985.1	0	0	0
GB_GCA_003327425.1	0	0	0
GB_GCA_012517355.1	0	0	0
GB_GCA_012520995.1	0	0	0
GB_GCA_002070375.1	0	0	0
GB_GCA_017526725.1	0	0	0
GB_GCA_017417215.1	0	0	0
GB_GCA_009928855.1	0	0	0
GB_GCA_009917695.1	0	0	0
GB_GCA_002839435.1	0	0	0
GB_GCA_018818125.1	0	0	0
GB_GCA_001787855.1	0	0	0
GB_GCA_002839445.1	0	0	0
GB_GCA_024653345.1	0	0	0
GB_GCA_016201405.1	0	0	0
GB_GCA_001778455.1	0	0	0
GB_GCA_016179105.1	0	0	0
GB_GCA_023512665.1	0	0	0
GB_GCA_025060395.1	0	0	0
GB_GCA_025061735.1	0	0	0
GB_GCA_022683945.1	0	0	0
GB_GCA_025057405.1	0	0	0
GB_GCA_018334595.1	0	0	0
GB_GCA_018334615.1	0	0	0
GB_GCA_021735185.1	0	0	0
GB_GCA_021735245.1	0	0	0
GB_GCA_018335015.1	0	0	0
GB_GCA_018334915.1	0	0	0
GB_GCA_003535305.1	0	0	0
GB_GCA_022684035.1	0	0	0
GB_GCA_021159055.1	0	0	0
GB_GCA_003545155.1	0	0	0
GB_GCA_023132915.1	0	0	0
GB_GCA_021129875.1	0	0	0
GB_GCA_021163015.1	0	0	0
GB_GCA_021159105.1	0	0	0
GB_GCA_020350845.1	0	0	0
GB_GCA_003650505.1	0	0	0
GB_GCA_004525685.1	0	0	0
GB_GCA_023132545.1	0	0	0
GB_GCA_018817505.1	0	0	0
GB_GCA_021163465.1	0	0	0
GB_GCA_013151115.1	0	0	0
GB_GCA_021159405.1	0	0	0
GB_GCA_001508155.1	0	0	0
GB_GCA_021129895.1	1	0	0
GB_GCA_015661965.1	1	0	0
GB_GCA_025060415.1	0	0	0
GB_GCA_025060555.1	0	0	0
GB_GCA_014360995.1	0	0	0
GB_GCA_014360945.1	0	0	0
GB_GCA_014361055.1	0	0	0
GB_GCA_024653305.1	0	0	0
RS_GCF_900465355.1	0	0	0
GB_GCA_004102645.1	0	0	0
GB_GCA_011057175.1	0	0	0
GB_GCA_014360985.1	0	0	0
GB_GCA_014361015.1	0	0	0
GB_GCA_016199255.1	0	0	0
RS_GCF_000195335.1	0	0	0
GB_GCA_011330655.1	0	0	0
RS_GCF_014201675.1	0	0	0
RS_GCF_000183745.1	0	0	0
GB_GCA_023382135.1	0	0	0
RS_GCF_003226535.1	0	0	0
RS_GCF_000092125.1	0	0	0
RS_GCF_000430045.1	0	0	0
RS_GCF_000373205.1	1	0	0
RS_GCF_003574095.1	0	0	0
GB_GCA_015478585.1	0	0	0
RS_GCF_003574355.1	0	0	0
RS_GCF_000423425.1	0	0	0
RS_GCF_003351145.1	0	0	0
RS_GCF_003574085.1	1	0	0
GB_GCA_025060375.1	0	0	0
RS_GCF_000024425.1	1	0	1
RS_GCF_000620065.1	0	0	0
GB_GCA_025056915.1	1	0	1
RS_GCF_003574035.1	1	0	1
RS_GCF_017497985.1	1	0	1
RS_GCF_000771745.2	0	0	0
RS_GCF_000373145.1	0	0	0
RS_GCF_000421625.1	0	0	0
RS_GCF_003426945.1	0	0	0
RS_GCF_001280255.1	0	0	0
RS_GCF_900102145.1	0	0	0
RS_GCF_014647535.1	0	0	0
RS_GCF_019974155.1	0	0	0
RS_GCF_001535545.1	0	0	0
RS_GCF_000091545.1	0	0	0
RS_GCF_000794385.1	0	0	0
RS_GCF_001880325.1	0	0	0
RS_GCF_021462505.1	0	0	0
RS_GCF_000236585.1	0	0	0
RS_GCF_000376265.1	0	0	0
RS_GCF_004307015.1	0	0	0
RS_GCF_021462525.1	0	0	0
RS_GCF_021462405.1	0	0	0
RS_GCF_000744885.1	0	0	0
RS_GCF_003336745.1	0	0	0
RS_GCF_022760835.1	0	0	0
RS_GCF_022760855.1	0	0	0
RS_GCF_022760955.1	0	0	0
RS_GCF_004684245.1	0	0	0
RS_GCF_002964845.1	0	0	0
RS_GCF_000423905.1	0	0	0
RS_GCF_000381045.1	0	0	0
GB_GCA_012515535.1	1	0	0
GB_GCA_019454765.1	0	0	0
GB_GCA_023954415.1	0	0	0
GB_GCA_019429025.1	0	0	0
GB_GCA_007695125.1	0	0	0
GB_GCA_013697735.1	0	0	0
GB_GCA_002707365.1	0	0	0
GB_GCA_020354625.1	0	0	0
GB_GCA_020431825.1	0	0	0
GB_GCA_902806425.1	0	0	0
RS_GCF_000092425.1	0	0	0
GB_GCA_018333895.1	0	0	0
GB_GCA_018333775.1	0	0	0
RS_GCF_014202645.1	0	0	0
GB_GCA_014378225.1	0	0	0
RS_GCF_000745915.1	0	0	0
RS_GCF_007990775.1	1	0	0
RS_GCF_014646895.1	1	0	0
RS_GCF_000317835.1	0	0	0
RS_GCF_000519345.1	1	0	0
RS_GCF_003217515.1	0	0	0
RS_GCF_000186385.1	1	0	0
RS_GCF_014646915.1	1	0	0
RS_GCF_014648095.1	1	0	0
RS_GCF_022344005.1	1	0	0
RS_GCF_003173015.1	1	0	0
RS_GCF_009982895.1	1	0	1
RS_GCF_007280555.1	1	0	1
RS_GCF_003860465.1	1	0	1
RS_GCF_020889625.1	0	0	0
RS_GCF_000190555.1	0	0	0
RS_GCF_014653275.1	0	0	0
RS_GCF_900176165.1	0	0	0
RS_GCF_000599865.1	1	0	0
RS_GCF_004758605.1	1	0	0
RS_GCF_000745175.1	1	0	0
RS_GCF_000196275.1	1	0	0
RS_GCF_002869765.1	1	0	0
RS_GCF_018863415.1	1	0	0
RS_GCF_002897375.1	1	0	0
RS_GCF_000381345.1	1	0	0
RS_GCF_014201885.1	0	0	0
RS_GCF_000482805.1	0	0	0
RS_GCF_009377345.1	0	0	0
RS_GCF_002953415.1	0	0	0
RS_GCF_024171495.1	1	0	0
RS_GCF_000378445.1	1	0	0
RS_GCF_004801315.1	1	0	0
RS_GCF_001644565.1	1	0	0
RS_GCF_023370075.1	1	0	0
RS_GCF_003444775.1	1	0	0
RS_GCF_014647655.1	0	0	0
RS_GCF_000020685.1	0	0	0
RS_GCF_001424185.1	1	0	0
RS_GCF_000252445.1	1	0	0
RS_GCF_004634215.1	0	0	0
RS_GCF_900109185.1	0	0	0
RS_GCF_011067105.1	0	0	0
RS_GCF_000008565.1	0	0	0
RS_GCF_002901445.1	1	0	0
RS_GCF_014201805.1	1	0	0
RS_GCF_004801415.1	1	0	0
RS_GCF_014647075.1	0	0	0
RS_GCF_014647055.1	0	0	0
RS_GCF_006335125.1	1	0	0
RS_GCF_014201875.1	1	0	0
RS_GCF_000701425.1	0	0	0
RS_GCF_001949125.1	1	0	0
RS_GCF_000701405.1	0	0	0
RS_GCF_009017495.1	1	0	0
RS_GCF_014648115.1	1	0	0
RS_GCF_002017875.1	0	0	0
RS_GCF_002198095.1	1	0	0
RS_GCF_009755355.1	1	0	0
RS_GCF_003028415.1	0	0	0
RS_GCF_019693445.1	1	0	0
RS_GCF_020166415.1	1	0	0
RS_GCF_020229735.1	1	0	0
RS_GCF_014647435.1	1	0	0
RS_GCF_001507665.1	0	0	0
RS_GCF_001007995.1	1	0	0
RS_GCF_001485435.1	1	0	0
RS_GCF_013337115.1	1	0	0
RS_GCF_014648135.1	1	0	0
GB_GCA_002069885.1	0	0	0
GB_GCA_002716355.1	0	0	0
GB_GCA_014384545.1	0	0	0
GB_GCA_021157815.1	0	0	0
GB_GCA_022072165.1	0	0	0
GB_GCA_021158185.1	0	0	0
GB_GCA_021163765.1	0	0	0
GB_GCA_002050035.1	0	0	0
GB_GCA_020849855.1	0	0	0
GB_GCA_016932385.1	0	0	0
GB_GCA_020440605.1	0	0	0
GB_GCA_022646745.1	0	0	0
GB_GCA_001873755.1	0	0	0
GB_GCA_023380695.1	0	0	0
GB_GCA_016699595.1	0	0	0
GB_GCA_016788825.1	0	0	0
GB_GCA_020429545.1	0	0	0
GB_GCA_020429495.1	0	0	0
GB_GCA_025061805.1	0	0	0
GB_GCA_003694175.1	0	0	0
GB_GCA_016932045.1	0	0	0
GB_GCA_018816645.1	0	0	0
GB_GCA_016927655.1	0	0	0
GB_GCA_016931155.1	0	0	0
GB_GCA_020429465.1	0	0	0
GB_GCA_014729085.1	0	0	0
GB_GCA_020429395.1	0	0	0
GB_GCA_020429485.1	0	0	0
GB_GCA_001567305.1	0	0	0
GB_GCA_001567355.1	0	0	0
GB_GCA_016927995.1	0	0	0
GB_GCA_020853235.1	0	0	0
GB_GCA_002793355.1	0	0	0
GB_GCA_016932785.1	0	0	0
GB_GCA_016929645.1	0	0	0
GB_GCA_014729235.1	0	0	0
GB_GCA_020632395.1	0	0	0
GB_GCA_020632375.1	0	0	0
GB_GCA_023229785.1	0	0	0
GB_GCA_016182915.1	0	0	0
GB_GCA_000993565.1	0	0	0
GB_GCA_003518125.1	0	0	0
GB_GCA_021107795.1	0	0	0
GB_GCA_021108295.1	0	0	0
GB_GCA_002840365.1	0	0	0
GB_GCA_012800885.1	0	0	0
GB_GCA_012514355.1	0	0	0
GB_GCA_000989675.1	0	0	0
GB_GCA_018818345.1	0	0	0
GB_GCA_000991805.1	0	0	0
GB_GCA_012511375.1	0	0	0
GB_GCA_012797935.1	0	0	0
GB_GCA_017958745.1	0	0	0
GB_GCA_012513575.1	0	0	0
GB_GCA_012842045.1	0	0	0
GB_GCA_018056375.1	0	0	0
GB_GCA_002084955.1	0	0	0
GB_GCA_018824115.1	0	0	0
GB_GCA_018818265.1	0	0	0
GB_GCA_020429905.1	0	0	0
GB_GCA_002771355.1	0	0	0
GB_GCA_020429745.1	0	0	0
GB_GCA_013335095.1	0	0	0
GB_GCA_001772805.1	0	0	0
GB_GCA_002774225.1	0	0	0
GB_GCA_023474425.1	0	0	0
GB_GCA_009995545.1	0	0	0
GB_GCA_002789015.1	0	0	0
GB_GCA_001772665.1	0	0	0
GB_GCA_018896215.1	0	0	0
GB_GCA_002774285.1	0	0	0
GB_GCA_002770755.1	0	0	0
GB_GCA_018817085.1	0	0	0
GB_GCA_001772615.1	0	0	0
GB_GCA_000994815.1	0	0	0
GB_GCA_020631855.1	0	0	0
GB_GCA_020427865.1	0	0	0
GB_GCA_001772985.1	0	0	0
GB_GCA_001772625.1	0	0	0
GB_GCA_016182565.1	0	0	0
GB_GCA_001772575.1	0	0	0
GB_GCA_018056275.1	0	0	0
GB_GCA_014729135.1	0	0	0
GB_GCA_000997355.1	0	0	0
GB_GCA_001772865.1	0	0	0
GB_GCA_012798315.1	0	0	0
GB_GCA_003599255.1	0	0	0
GB_GCA_001773295.1	0	0	0
GB_GCA_016926555.1	0	0	0
GB_GCA_001773215.1	0	0	0
GB_GCA_018818485.1	0	0	0
GB_GCA_019428825.1	0	0	0
GB_GCA_018825365.1	0	0	0
GB_GCA_012798115.1	0	0	0
GB_GCA_000503835.1	0	0	0
GB_GCA_001773255.1	0	0	0
GB_GCA_001773385.1	0	0	0
GB_GCA_001773135.1	0	0	0
GB_GCA_000996895.1	0	0	0
GB_GCA_002791435.1	0	0	0
GB_GCA_001771135.1	0	0	0
GB_GCA_023485445.1	0	0	0
GB_GCA_001816835.1	0	0	0
GB_GCA_001816695.1	0	0	0
GB_GCA_022574495.1	0	0	0
GB_GCA_001816645.1	0	0	0
GB_GCA_001816655.1	0	0	0
GB_GCA_016198325.1	0	0	0
GB_GCA_001774865.1	0	0	0
GB_GCA_001776425.1	0	0	0
GB_GCA_001774945.1	0	0	0
GB_GCA_001776475.1	0	0	0
GB_GCA_001776505.1	0	0	0
GB_GCA_001774995.1	0	0	0
GB_GCA_001776545.1	0	0	0
GB_GCA_001775055.1	0	0	0
GB_GCA_001775095.1	0	0	0
GB_GCA_016183325.1	0	0	0
GB_GCA_001776335.1	0	0	0
GB_GCA_024654445.1	0	0	0
GB_GCA_016195765.1	0	0	0
GB_GCA_016187105.1	0	0	0
GB_GCA_001776975.1	0	0	0
GB_GCA_023379125.1	0	0	0
GB_GCA_000997105.1	0	0	0
GB_GCA_000997385.1	0	0	0
GB_GCA_023487645.1	0	0	0
GB_GCA_001776775.1	0	0	0
GB_GCA_016176465.1	0	0	0
GB_GCA_016195715.1	0	0	0
GB_GCA_016186955.1	0	0	0
GB_GCA_016186985.1	0	0	0
GB_GCA_001776785.1	0	0	0
GB_GCA_001776865.1	0	0	0
GB_GCA_016432425.1	0	0	0
GB_GCA_016187025.1	0	0	0
GB_GCA_016176335.1	0	0	0
GB_GCA_001776905.1	0	0	0
GB_GCA_016182045.1	0	0	0
GB_GCA_016176405.1	0	0	0
GB_GCA_007376405.1	0	0	0
GB_GCA_016183225.1	0	0	0
GB_GCA_003519445.1	0	0	0
GB_GCA_001777055.1	0	0	0
GB_GCA_001777015.1	0	0	0
GB_GCA_016187035.1	0	0	0
GB_GCA_016198275.1	0	0	0
GB_GCA_018817205.1	0	0	0
GB_GCA_018816815.1	0	0	0
GB_GCA_016176415.1	0	0	0
GB_GCA_001776935.1	0	0	0
GB_GCA_023380995.1	0	0	0
GB_GCA_016183305.1	0	0	0
GB_GCA_016183245.1	0	0	0
GB_GCA_016183265.1	0	0	0
GB_GCA_001776635.1	0	0	0
GB_GCA_001777455.1	0	0	0
GB_GCA_016184225.1	0	0	0
GB_GCA_002773945.1	0	0	0
GB_GCA_012797845.1	0	0	0
GB_GCA_012798485.1	0	0	0
GB_GCA_018813815.1	0	0	0
GB_GCA_001029675.1	0	0	0
GB_GCA_002772455.1	0	0	0
RS_GCF_009936135.1	0	0	0
GB_GCA_018819325.1	0	0	0
GB_GCA_018817845.1	0	0	0
GB_GCA_001774555.1	0	0	0
GB_GCA_000998275.1	0	0	0
GB_GCA_001776275.1	0	0	0
GB_GCA_001001485.1	0	0	0
GB_GCA_000998025.1	0	0	0
GB_GCA_003531665.1	0	0	0
GB_GCA_001000865.1	0	0	0
GB_GCA_001774685.1	0	0	0
GB_GCA_002789895.1	0	0	0
GB_GCA_016183365.1	0	0	0
GB_GCA_016219325.1	0	0	0
GB_GCA_016176555.1	0	0	0
GB_GCA_001816585.1	0	0	0
GB_GCA_001816915.1	0	0	0
GB_GCA_022564195.1	0	0	0
GB_GCA_001003385.1	0	0	0
GB_GCA_001002415.1	0	0	0
GB_GCA_003576945.1	0	0	0
GB_GCA_018060845.1	0	0	0
GB_GCA_001803415.1	0	0	0
GB_GCA_001803465.1	0	0	0
GB_GCA_003176165.1	0	0	0
GB_GCA_018060955.1	0	0	0
GB_GCA_003487265.1	0	0	0
GB_GCA_016211945.1	0	0	0
GB_GCA_001002285.1	0	0	0
GB_GCA_021208605.1	0	0	0
GB_GCA_009776965.1	0	0	0
GB_GCA_017431625.1	0	0	0
GB_GCA_017431585.1	0	0	0
GB_GCA_019454415.1	0	0	0
GB_GCA_002772645.1	0	0	0
GB_GCA_018816385.1	0	0	0
GB_GCA_020632235.1	0	0	0
GB_GCA_002772705.1	0	0	0
GB_GCA_002784625.1	0	0	0
GB_GCA_009991965.1	0	0	0
GB_GCA_002772695.1	0	0	0
GB_GCA_002788675.1	0	0	0
GB_GCA_020632255.1	0	0	0
GB_GCA_016861085.1	0	0	0
GB_GCA_020632265.1	0	0	0
GB_GCA_002783105.1	0	0	0
GB_GCA_018816485.1	0	0	0
GB_GCA_023382875.1	0	0	0
GB_GCA_018646985.1	0	0	0
GB_GCA_018813375.1	0	0	0
GB_GCA_018830045.1	0	0	0
GB_GCA_014728425.1	0	0	0
GB_GCA_001787405.1	0	0	0
GB_GCA_001002135.1	0	0	0
GB_GCA_018657765.1	0	0	0
GB_GCA_001873435.1	0	0	0
GB_GCA_003518205.1	0	0	0
GB_GCA_001029715.1	0	0	0
GB_GCA_012515515.1	0	0	0
GB_GCA_017992725.1	0	0	0
GB_GCA_012799795.1	0	0	0
GB_GCA_013152165.1	0	0	0
GB_GCA_002774085.1	0	0	0
GB_GCA_018052565.1	0	0	0
GB_GCA_018830585.1	0	0	0
GB_GCA_021157735.1	0	0	0
GB_GCA_016783425.1	0	0	0
GB_GCA_003647605.1	0	0	0
GB_GCA_018902845.1	0	0	0
GB_GCA_018901355.1	0	0	0
GB_GCA_023380755.1	0	0	0
GB_GCA_003542615.1	0	0	0
GB_GCA_017991615.1	0	0	0
GB_GCA_016188545.1	0	0	0
GB_GCA_018062705.1	0	0	0
GB_GCA_001873665.1	0	0	0
GB_GCA_002780135.1	0	0	0
GB_GCA_017992115.1	0	0	0
GB_GCA_000989305.1	0	0	0
GB_GCA_018818185.1	0	0	0
GB_GCA_002793635.1	0	0	0
GB_GCA_016927565.1	0	0	0
GB_GCA_018900995.1	0	0	0
GB_GCA_016866735.1	0	0	0
GB_GCA_002784465.1	0	0	0
GB_GCA_002069945.1	0	0	0
GB_GCA_023473205.1	0	0	0
GB_GCA_002780305.1	0	0	0
GB_GCA_000999595.1	0	0	0
GB_GCA_016219445.1	0	0	0
GB_GCA_001002405.1	0	0	0
GB_GCA_001001555.1	0	0	0
GB_GCA_001773695.1	0	0	0
GB_GCA_001773725.1	0	0	0
GB_GCA_007376345.1	0	0	0
GB_GCA_001773775.1	0	0	0
GB_GCA_001001375.1	0	0	0
GB_GCA_001775555.1	0	0	0
GB_GCA_001002325.1	0	0	0
GB_GCA_002686465.1	0	0	0
GB_GCA_007376395.1	0	0	0
GB_GCA_001816475.1	0	0	0
GB_GCA_016183565.1	0	0	0
GB_GCA_001816385.1	0	0	0
GB_GCA_001816455.1	0	0	0
GB_GCA_016204995.1	0	0	0
GB_GCA_001792305.1	0	0	0
GB_GCA_001792535.1	0	0	0
GB_GCA_016432525.1	0	0	0
GB_GCA_001792465.1	0	0	0
GB_GCA_001793235.1	0	0	0
GB_GCA_000995185.1	0	0	0
GB_GCA_016700095.1	0	0	0
GB_GCA_016926185.1	0	0	0
GB_GCA_013426185.1	0	0	0
GB_GCA_000993115.1	0	0	0
GB_GCA_001793095.1	0	0	0
GB_GCA_000993025.1	0	0	0
GB_GCA_000993685.1	0	0	0
GB_GCA_025057695.1	0	0	0
GB_GCA_001792215.1	0	0	0
GB_GCA_001793155.1	0	0	0
GB_GCA_001793015.1	0	0	0
GB_GCA_001792345.1	0	0	0
GB_GCA_000993405.1	0	0	0
GB_GCA_022562395.1	0	0	0
GB_GCA_018823885.1	0	0	0
GB_GCA_018826545.1	0	0	0
GB_GCA_001792115.1	0	0	0
GB_GCA_016181165.1	0	0	0
GB_GCA_001791995.1	0	0	0
GB_GCA_022868165.1	0	0	0
GB_GCA_016784385.1	0	0	0
GB_GCA_001029755.1	0	0	0
GB_GCA_000990005.1	0	0	0
GB_GCA_000989765.1	0	0	0
GB_GCA_016432365.1	0	0	0
GB_GCA_000993205.1	0	0	0
GB_GCA_001001045.1	0	0	0
GB_GCA_000997405.1	0	0	0
GB_GCA_003484955.1	0	0	0
GB_GCA_001788295.1	0	0	0
GB_GCA_024654535.1	0	0	0
GB_GCA_024653645.1	0	0	0
GB_GCA_002793745.1	0	0	0
GB_GCA_001789445.1	0	0	0
GB_GCA_001789395.1	0	0	0
GB_GCA_001567515.1	0	0	0
GB_GCA_001789725.1	0	0	0
GB_GCA_001788095.1	0	0	0
GB_GCA_018062135.1	0	0	0
GB_GCA_001567245.1	0	0	0
GB_GCA_001789515.1	0	0	0
GB_GCA_018062605.1	0	0	0
GB_GCA_025057905.1	0	0	0
GB_GCA_023380935.1	0	0	0
GB_GCA_002789465.1	0	0	0
GB_GCA_002785065.1	0	0	0
GB_GCA_002784505.1	0	0	0
GB_GCA_016214055.1	0	0	0
GB_GCA_001790095.1	0	0	0
GB_GCA_017993865.1	0	0	0
GB_GCA_013334845.1	0	0	0
GB_GCA_013335175.1	0	0	0
GB_GCA_001789805.1	0	0	0
GB_GCA_020429045.1	0	0	0
GB_GCA_001789555.1	0	0	0
GB_GCA_016700135.1	0	0	0
GB_GCA_002796045.1	0	0	0
GB_GCA_000990445.1	0	0	0
GB_GCA_002792315.1	0	0	0
GB_GCA_002788865.1	0	0	0
GB_GCA_016432445.1	0	0	0
GB_GCA_016178125.1	0	0	0
GB_GCA_016699265.1	0	0	0
GB_GCA_016181725.1	0	0	0
GB_GCA_001789965.1	0	0	0
GB_GCA_002774185.1	0	0	0
GB_GCA_012798265.1	0	0	0
GB_GCA_002780795.1	0	0	0
GB_GCA_016201695.1	0	0	0
GB_GCA_016186235.1	0	0	0
GB_GCA_001789355.1	0	0	0
GB_GCA_001789745.1	0	0	0
GB_GCA_001789635.1	0	0	0
GB_GCA_001789645.1	0	0	0
GB_GCA_016206365.1	0	0	0
GB_GCA_001788015.1	0	0	0
GB_GCA_001789695.1	0	0	0
GB_GCA_002788805.1	0	0	0
GB_GCA_902200405.1	0	0	0
GB_GCA_024653985.1	0	0	0
GB_GCA_002779665.1	0	0	0
GB_GCA_000990305.1	0	0	0
GB_GCA_002786595.1	0	0	0
GB_GCA_001789855.1	0	0	0
GB_GCA_000990565.1	0	0	0
GB_GCA_000991135.1	0	0	0
GB_GCA_002792355.1	0	0	0
GB_GCA_016215445.1	0	0	0
GB_GCA_002050095.1	0	0	0
GB_GCA_023381015.1	0	0	0
GB_GCA_016782545.1	0	0	0
GB_GCA_002788855.1	0	0	0
GB_GCA_001788215.1	0	0	0
GB_GCA_016203755.1	0	0	0
GB_GCA_016204905.1	0	0	0
GB_GCA_001779195.1	0	0	0
GB_GCA_001779235.1	0	0	0
GB_GCA_000999095.1	0	0	0
GB_GCA_001779315.1	0	0	0
GB_GCA_001779115.1	0	0	0
GB_GCA_001779205.1	0	0	0
GB_GCA_001779055.1	0	0	0
GB_GCA_022866885.1	0	0	0
GB_GCA_001780955.1	0	0	0
GB_GCA_002785215.1	0	0	0
GB_GCA_016186795.1	0	0	0
GB_GCA_016195685.1	0	0	0
GB_GCA_016218275.1	0	0	0
GB_GCA_023379265.1	0	0	0
GB_GCA_016182365.1	0	0	0
GB_GCA_000995415.1	0	0	0
GB_GCA_003524845.1	0	0	0
GB_GCA_001779095.1	0	0	0
GB_GCA_003545435.1	0	0	0
GB_GCA_016218215.1	0	0	0
GB_GCA_018821245.1	0	0	0
GB_GCA_001780985.1	0	0	0
GB_GCA_016214885.1	0	0	0
GB_GCA_018062625.1	0	0	0
GB_GCA_001779455.1	0	0	0
GB_GCA_016218255.1	0	0	0
GB_GCA_016218185.1	0	0	0
GB_GCA_023379025.1	0	0	0
GB_GCA_016182725.1	0	0	0
GB_GCA_001780895.1	0	0	0
GB_GCA_016199185.1	0	0	0
GB_GCA_001781025.1	0	0	0
GB_GCA_023473585.1	0	0	0
GB_GCA_023485845.1	0	0	0
GB_GCA_023380635.1	0	0	0
GB_GCA_023484305.1	0	0	0
GB_GCA_016199065.1	0	0	0
GB_GCA_016195615.1	0	0	0
GB_GCA_016182055.1	0	0	0
GB_GCA_001782015.1	0	0	0
GB_GCA_003599595.1	0	0	0
GB_GCA_001873215.1	0	0	0
GB_GCA_018062815.1	0	0	0
GB_GCA_001782675.1	0	0	0
GB_GCA_001782235.1	0	0	0
GB_GCA_016204525.1	0	0	0
GB_GCA_009695045.1	0	0	0
GB_GCA_001784055.1	0	0	0
GB_GCA_001784115.1	0	0	0
GB_GCA_016180725.1	0	0	0
GB_GCA_016204465.1	0	0	0
GB_GCA_016432345.1	0	0	0
GB_GCA_016182425.1	0	0	0
GB_GCA_016182205.1	0	0	0
GB_GCA_018061205.1	0	0	0
GB_GCA_013816255.1	0	0	0
GB_GCA_018900295.1	0	0	0
GB_GCA_016214555.1	0	0	0
GB_GCA_017991775.1	0	0	0
GB_GCA_016204425.1	0	0	0
GB_GCA_016188975.1	0	0	0
GB_GCA_001784155.1	0	0	0
GB_GCA_016182225.1	0	0	0
GB_GCA_001782515.1	0	0	0
GB_GCA_018061075.1	0	0	0
GB_GCA_016186625.1	0	0	0
GB_GCA_001781995.1	0	0	0
GB_GCA_023381035.1	0	0	0
GB_GCA_002788395.1	0	0	0
GB_GCA_023379465.1	0	0	0
GB_GCA_023487605.1	0	0	0
GB_GCA_023485865.1	0	0	0
GB_GCA_016217835.1	0	0	0
GB_GCA_016199085.1	0	0	0
GB_GCA_001782045.1	0	0	0
GB_GCA_001782035.1	0	0	0
GB_GCA_016192645.1	0	0	0
GB_GCA_023484045.1	0	0	0
GB_GCA_023485715.1	0	0	0
GB_GCA_016184205.1	0	0	0
GB_GCA_023473785.1	0	0	0
GB_GCA_016182185.1	0	0	0
GB_GCA_001782165.1	0	0	0
GB_GCA_001782475.1	0	0	0
GB_GCA_001782085.1	0	0	0
GB_GCA_001782195.1	0	0	0
GB_GCA_001782075.1	0	0	0
GB_GCA_016182235.1	0	0	0
GB_GCA_016204535.1	0	0	0
GB_GCA_016186645.1	0	0	0
GB_GCA_001783805.1	0	0	0
GB_GCA_001782645.1	0	0	0
GB_GCA_014376695.1	0	0	0
GB_GCA_014377045.1	0	0	0
GB_GCA_012031925.1	0	0	0
RS_GCF_021057185.1	0	0	0
RS_GCF_018420025.1	0	0	0
GB_GCA_017992195.1	0	0	0
GB_GCA_023898485.1	0	0	0
GB_GCA_025057375.1	0	0	0
GB_GCA_001007975.1	0	0	0
GB_GCA_023228925.1	0	0	0
GB_GCA_002746475.1	0	0	0
GB_GCA_021734475.1	0	0	0
GB_GCA_002791215.1	0	0	0
GB_GCA_000503875.1	0	0	0
GB_GCA_017442645.1	0	0	0
GB_GCA_013333295.2	0	0	0
GB_GCA_013333605.2	0	0	0
GB_GCA_003260355.1	0	0	0
GB_GCA_017453665.1	0	0	0
GB_GCA_019454605.1	0	0	0
GB_GCA_010119095.1	0	0	0
GB_GCA_013350285.1	0	0	0
GB_GCA_023898505.1	0	0	0
GB_GCA_022565555.1	0	0	0
GB_GCA_021129415.1	0	0	0
GB_GCA_010119145.1	0	0	0
GB_GCA_002749055.1	0	0	0
GB_GCA_022448215.1	0	0	0
GB_GCA_004563595.2	0	0	0
GB_GCA_013368515.1	0	0	0
GB_GCA_002761215.1	0	0	0
GB_GCA_003260325.1	0	0	0
GB_GCA_017992415.1	0	0	0
GB_GCA_023230505.1	0	0	0
GB_GCA_001873165.1	0	0	0
GB_GCA_003488655.1	0	0	0
GB_GCA_002771035.1	0	0	0
GB_GCA_002747975.1	0	0	0
GB_GCA_018457335.1	0	0	0
GB_GCA_013332525.2	0	0	0
GB_GCA_003260345.1	0	0	0
GB_GCA_017993345.1	0	0	0
GB_GCA_019746175.1	0	0	0
GB_GCA_013268835.1	0	0	0
GB_GCA_014377305.1	0	0	0
GB_GCA_014377245.1	0	0	0
GB_GCA_002783265.1	0	0	0
GB_GCA_001773455.1	0	0	0
GB_GCA_016207805.1	0	0	0
GB_GCA_017984655.1	0	0	0
GB_GCA_020632335.1	0	0	0
GB_GCA_009995455.1	0	0	0
GB_GCA_023143095.1	0	0	0
GB_GCA_002747745.1	0	0	0
GB_GCA_021734785.1	0	0	0
GB_GCA_018648585.1	0	0	0
GB_GCA_021734525.1	0	0	0
GB_GCA_021735575.1	0	0	0
GB_GCA_021734395.1	0	0	0
GB_GCA_021736215.1	0	0	0
GB_GCA_018697675.1	0	0	0
GB_GCA_001788835.1	0	0	0
GB_GCA_001787465.1	0	0	0
GB_GCA_002788755.1	0	0	0
GB_GCA_002718715.1	0	0	0
GB_GCA_018662325.1	0	0	0
GB_GCA_000989565.1	0	0	0
GB_GCA_018829865.1	0	0	0
GB_GCA_018659585.1	0	0	0
GB_GCA_000993615.1	0	0	0
GB_GCA_018816805.1	0	0	0
GB_GCA_018658105.1	0	0	0
GB_GCA_016699145.1	0	0	0
GB_GCA_001787475.1	0	0	0
GB_GCA_001788795.1	0	0	0
GB_GCA_000999315.1	0	0	0
GB_GCA_001873565.1	0	0	0
GB_GCA_018816885.1	0	0	0
GB_GCA_016188705.1	0	0	0
GB_GCA_016235915.1	0	0	0
GB_GCA_002796025.1	0	0	0
GB_GCA_002788775.1	0	0	0
GB_GCA_018061065.1	0	0	0
GB_GCA_016220145.1	0	0	0
GB_GCA_016186205.1	0	0	0
GB_GCA_016215735.1	0	0	0
GB_GCA_000993595.1	0	0	0
GB_GCA_000992695.1	0	0	0
GB_GCA_020849575.1	0	0	0
GB_GCA_014728765.1	0	0	0
GB_GCA_020851415.1	0	0	0
GB_GCA_017994125.1	0	0	0
GB_GCA_014729615.1	0	0	0
GB_GCA_018825335.1	0	0	0
GB_GCA_020429235.1	0	0	0
GB_GCA_016928915.1	0	0	0
GB_GCA_018821175.1	0	0	0
GB_GCA_014728955.1	0	0	0
GB_GCA_013824265.1	0	0	0
GB_GCA_021158225.1	0	0	0
GB_GCA_018826445.1	0	0	0
GB_GCA_018655275.1	0	0	0
GB_GCA_018654255.1	0	0	0
GB_GCA_018818755.1	0	0	0
GB_GCA_016186245.1	0	0	0
GB_GCA_016235895.1	0	0	0
GB_GCA_001787455.1	0	0	0
GB_GCA_016214225.1	0	0	0
GB_GCA_002792535.1	0	0	0
GB_GCA_023231115.1	0	0	0
GB_GCA_014728975.1	0	0	0
GB_GCA_011682355.1	0	0	0
GB_GCA_018664365.1	0	0	0
GB_GCA_014729275.1	0	0	0
GB_GCA_016763975.1	0	0	0
GB_GCA_016206505.1	0	0	0
GB_GCA_002772535.1	0	0	0
GB_GCA_002839505.1	0	0	0
GB_GCA_021734705.1	0	0	0
GB_GCA_021735425.1	0	0	0
GB_GCA_018817365.1	0	0	0
GB_GCA_023142645.1	0	0	0
GB_GCA_021129445.1	0	0	0
GB_GCA_002401425.1	0	0	0
GB_GCA_016699755.1	0	0	0
GB_GCA_016839105.1	0	0	0
GB_GCA_016220175.1	0	0	0
GB_GCA_016220165.1	0	0	0
GB_GCA_016699515.1	0	0	0
GB_GCA_016220125.1	0	0	0
GB_GCA_018817125.1	0	0	0
GB_GCA_016932495.1	0	0	0
GB_GCA_002792495.1	0	0	0
GB_GCA_016927155.1	0	0	0
GB_GCA_016934215.1	0	0	0
GB_GCA_018825145.1	0	0	0
GB_GCA_016932505.1	0	0	0
GB_GCA_018813295.1	0	0	0
GB_GCA_018814945.1	0	0	0
GB_GCA_018652265.1	0	0	0
GB_GCA_018061945.1	0	0	0
GB_GCA_001788965.1	0	0	0
GB_GCA_009691405.1	0	0	0
GB_GCA_018062585.1	0	0	0
GB_GCA_007376205.1	0	0	0
GB_GCA_018061525.1	0	0	0
GB_GCA_023038255.1	0	0	0
GB_GCA_016215715.1	0	0	0
GB_GCA_016196225.1	0	0	0
GB_GCA_001789045.1	0	0	0
GB_GCA_001788955.1	0	0	0
GB_GCA_002772605.1	0	0	0
GB_GCA_001787535.1	0	0	0
GB_GCA_016196295.1	0	0	0
GB_GCA_007375735.1	0	0	0
GB_GCA_016178535.1	0	0	0
GB_GCA_016201685.1	0	0	0
GB_GCA_009691305.1	0	0	0
GB_GCA_016186175.1	0	0	0
GB_GCA_013140485.1	0	0	0
GB_GCA_001872575.1	0	0	0
GB_GCA_001430755.1	0	0	0
GB_GCA_016866875.1	0	0	0
GB_GCA_001788925.1	0	0	0
GB_GCA_007376635.1	0	0	0
GB_GCA_001787585.1	0	0	0
GB_GCA_003483925.1	0	0	0
GB_GCA_002772745.1	0	0	0
GB_GCA_018818235.1	0	0	0
GB_GCA_018814875.1	0	0	0
GB_GCA_021734665.1	0	0	0
GB_GCA_012515645.1	0	0	0
GB_GCA_018648865.1	0	0	0
GB_GCA_002787035.1	0	0	0
GB_GCA_001787755.1	0	0	0
GB_GCA_002772545.1	0	0	0
GB_GCA_016866815.1	0	0	0
GB_GCA_020632295.1	0	0	0
GB_GCA_018652955.1	0	0	0
GB_GCA_002772815.1	0	0	0
GB_GCA_018662075.1	0	0	0
GB_GCA_016188915.1	0	0	0
GB_GCA_018814055.1	0	0	0
GB_GCA_021157605.1	0	0	0
GB_GCA_018830605.1	0	0	0
GB_GCA_020696955.1	0	0	0
GB_GCA_018968785.1	0	0	0
GB_GCA_023484645.1	0	0	0
GB_GCA_002773985.1	0	0	0
GB_GCA_002070055.1	0	0	0
GB_GCA_001776195.1	0	0	0
GB_GCA_020429585.1	0	0	0
GB_GCA_016198415.1	0	0	0
GB_GCA_016187225.1	0	0	0
GB_GCA_017992655.1	0	0	0
GB_GCA_002778735.1	0	0	0
GB_GCA_002071685.1	0	0	0
GB_GCA_023487325.1	0	0	0
GB_GCA_002771215.1	0	0	0
GB_GCA_001029735.1	0	0	0
GB_GCA_023485405.1	0	0	0
GB_GCA_016844295.1	0	0	0
GB_GCA_016213365.1	0	0	0
GB_GCA_016432625.1	0	0	0
GB_GCA_024654065.1	0	0	0
GB_GCA_001774395.1	0	0	0
GB_GCA_002789815.1	0	0	0
GB_GCA_007376535.1	0	0	0
GB_GCA_002780235.1	0	0	0
GB_GCA_002793435.1	0	0	0
GB_GCA_000991185.1	0	0	0
GB_GCA_004374725.1	0	0	0
GB_GCA_002792735.1	0	0	0
GB_GCA_009694835.1	0	0	0
GB_GCA_003647645.1	0	0	0
GB_GCA_001029795.1	0	0	0
GB_GCA_001771185.1	0	0	0
GB_GCA_003524745.1	0	0	0
GB_GCA_018817805.1	0	0	0
GB_GCA_001772255.1	0	0	0
GB_GCA_001771275.1	0	0	0
GB_GCA_016936175.1	0	0	0
GB_GCA_002785325.1	0	0	0
GB_GCA_023473595.1	0	0	0
GB_GCA_000995065.1	0	0	0
GB_GCA_001872945.1	0	0	0
GB_GCA_000993275.1	0	0	0
GB_GCA_017983775.1	0	0	0
GB_GCA_020639315.1	0	0	0
GB_GCA_020852295.1	0	0	0
GB_GCA_016700035.1	0	0	0
GB_GCA_020854115.1	0	0	0
GB_GCA_013816445.1	0	0	0
GB_GCA_016191105.1	0	0	0
GB_GCA_014191035.1	0	0	0
GB_GCA_009691435.1	0	0	0
GB_GCA_009691555.1	0	0	0
GB_GCA_004297735.1	0	0	0
GB_GCA_019347875.1	0	0	0
GB_GCA_016699105.1	0	0	0
GB_GCA_019352195.1	0	0	0
GB_GCA_003022365.1	0	0	0
GB_GCA_023898665.1	0	0	0
GB_GCA_021404905.1	0	0	0
GB_GCA_012965045.1	0	0	0
GB_GCA_018057585.1	0	0	0
GB_GCA_020631905.1	0	0	0
GB_GCA_009839685.1	0	0	0
GB_GCA_020428535.1	0	0	0
GB_GCA_017992295.1	0	0	0
GB_GCA_018062805.1	0	0	0
GB_GCA_020631975.1	0	0	0
GB_GCA_013694995.1	0	0	0
GB_GCA_020428565.1	0	0	0
GB_GCA_016700315.1	0	0	0
GB_GCA_009923445.1	0	0	0
GB_GCA_017993025.1	0	0	0
GB_GCA_020428465.1	0	0	0
GB_GCA_020428015.1	0	0	0
GB_GCA_001790445.1	0	0	0
GB_GCA_019347895.1	0	0	0
GB_GCA_016219345.1	0	0	0
GB_GCA_016234585.1	0	0	0
GB_GCA_002793885.1	0	0	0
GB_GCA_001788565.1	0	0	0
GB_GCA_013815775.1	0	0	0
GB_GCA_019662065.1	0	0	0
GB_GCA_016187175.1	0	0	0
GB_GCA_016176605.1	0	0	0
GB_GCA_016187125.1	0	0	0
GB_GCA_001790525.1	0	0	0
GB_GCA_001790575.1	0	0	0
GB_GCA_001790455.1	0	0	0
GB_GCA_003962975.1	0	0	0
GB_GCA_020428425.1	0	0	0
GB_GCA_020428115.1	0	0	0
GB_GCA_023898625.1	0	0	0
GB_GCA_020428405.1	0	0	0
GB_GCA_020428005.1	0	0	0
GB_GCA_020428105.1	0	0	0
GB_GCA_016178135.1	0	0	0
GB_GCA_013815785.1	0	0	0
GB_GCA_020428025.1	0	0	0
GB_GCA_020427965.1	0	0	0
GB_GCA_014377695.1	0	0	0
GB_GCA_010027485.1	0	0	0
GB_GCA_002792275.1	0	0	0
GB_GCA_014378615.1	0	0	0
GB_GCA_014377525.1	0	0	0
GB_GCA_018062785.1	0	0	0
GB_GCA_020427985.1	0	0	0
GB_GCA_016789655.1	0	0	0
GB_GCA_018061705.1	0	0	0
GB_GCA_002746885.1	0	0	0
GB_GCA_016699955.1	0	0	0
GB_GCA_016700375.1	0	0	0
GB_GCA_016699935.1	0	0	0
GB_GCA_020631865.1	0	0	0
GB_GCA_020427905.1	0	0	0
GB_GCA_018061375.1	0	0	0
GB_GCA_020631895.1	0	0	0
GB_GCA_016789455.1	0	0	0
GB_GCA_004100265.1	0	0	0
GB_GCA_002861585.1	0	0	0
GB_GCA_010014665.1	0	0	0
GB_GCA_009783235.1	0	0	0
GB_GCA_013333515.2	0	0	0
GB_GCA_004138455.1	0	0	0
GB_GCA_009787015.1	0	0	0
GB_GCA_016699895.1	0	0	0
GB_GCA_009777625.1	0	0	0
GB_GCA_009785095.1	0	0	0
GB_GCA_009786195.1	0	0	0
GB_GCA_009776375.1	0	0	0
GB_GCA_016196195.1	0	0	0
GB_GCA_020428265.1	0	0	0
GB_GCA_020428185.1	0	0	0
GB_GCA_023898645.1	0	0	0
GB_GCA_004145215.1	0	0	0
GB_GCA_001029695.1	0	0	0
GB_GCA_016199685.1	0	0	0
GB_GCA_001790515.1	0	0	0
GB_GCA_016432585.1	0	0	0
GB_GCA_014379635.1	0	0	0
GB_GCA_004322265.1	0	0	0
GB_GCA_002839415.1	0	0	0
GB_GCA_001873625.1	0	0	0
GB_GCA_013334475.1	0	0	0
GB_GCA_002726935.1	0	0	0
GB_GCA_004100325.1	0	0	0
GB_GCA_009992235.1	0	0	0
GB_GCA_003545655.1	0	0	0
GB_GCA_001897295.1	0	0	0
GB_GCA_001897305.1	0	0	0
GB_GCA_020631935.1	0	0	0
GB_GCA_020428315.1	0	0	0
GB_GCA_000503915.1	0	0	0
GB_GCA_018060465.1	0	0	0
GB_GCA_020160975.1	0	0	0
RS_GCF_000392435.1	0	0	0
GB_GCA_016700015.1	0	0	0
GB_GCA_010202265.1	0	0	0
GB_GCA_015257665.1	0	0	0
GB_GCA_013333645.2	0	0	0
GB_GCA_013333675.2	0	0	0
GB_GCA_018127705.1	0	0	0
GB_GCA_013333625.2	0	0	0
GB_GCA_013333845.2	0	0	0
GB_GCA_013333795.2	0	0	0
GB_GCA_015257605.1	0	0	0
GB_GCA_013333595.2	0	0	0
GB_GCA_007845485.1	0	0	0
GB_GCA_001003725.1	0	0	0
GB_GCA_015999875.1	0	0	0
GB_GCA_013333495.2	0	0	0
GB_GCA_016866755.1	0	0	0
RS_GCF_005697565.1	0	0	0
GB_GCA_013333695.2	0	0	0
GB_GCA_013099195.1	0	0	0
GB_GCA_013100825.1	0	0	0
GB_GCA_010202465.1	0	0	0
GB_GCA_010202115.1	0	0	0
GB_GCA_010202645.1	0	0	0
GB_GCA_013100805.1	0	0	0
GB_GCA_013099015.1	0	0	0
GB_GCA_010202845.1	0	0	0
GB_GCA_005697215.1	0	0	0
RS_GCF_000803625.1	0	0	0
GB_GCA_015257705.1	0	0	0
GB_GCA_007845355.1	0	0	0
GB_GCA_015257635.1	0	0	0
RS_GCF_021222645.1	0	0	0
RS_GCF_022828365.1	0	0	0
RS_GCF_022819345.1	0	0	0
RS_GCF_022819385.1	0	0	0
RS_GCF_022828255.1	0	0	0
RS_GCF_022828325.1	0	0	0
RS_GCF_022828375.1	0	0	0
GB_GCA_024330325.1	0	0	0
RS_GCF_022819365.1	0	0	0
GB_GCA_007845205.1	0	0	0
GB_GCA_018064165.1	0	0	0
GB_GCA_017992395.1	0	0	0
GB_GCA_010014525.1	0	0	0
RS_GCF_004151455.1	0	0	0
GB_GCA_015256915.3	0	0	0
GB_GCA_015257795.3	0	0	0
GB_GCA_013333405.2	0	0	0
GB_GCA_009778675.1	0	0	0
GB_GCA_009785325.1	0	0	0
GB_GCA_009777365.1	0	0	0
GB_GCA_009777315.1	0	0	0
GB_GCA_009781895.1	0	0	0
GB_GCA_009777795.1	0	0	0
GB_GCA_009778015.1	0	0	0
GB_GCA_009783305.1	0	0	0
GB_GCA_017514975.1	0	0	0
GB_GCA_017430725.1	0	0	0
GB_GCA_017460065.1	0	0	0
GB_GCA_017418275.1	0	0	0
GB_GCA_017531585.1	0	0	0
GB_GCA_017524405.1	0	0	0
GB_GCA_017548735.1	0	0	0
GB_GCA_024402895.1	0	0	0
GB_GCA_017510835.1	0	0	0
GB_GCA_017514805.1	0	0	0
GB_GCA_017437945.1	0	0	0
GB_GCA_024402845.1	0	0	0
GB_GCA_017964115.1	0	0	0
GB_GCA_024682595.1	0	0	0
GB_GCA_017540545.1	0	0	0
GB_GCA_017405265.1	0	0	0
GB_GCA_017431945.1	0	0	0
GB_GCA_017514665.1	0	0	0
GB_GCA_017405345.1	0	0	0
GB_GCA_017510305.1	0	0	0
GB_GCA_017510805.1	0	0	0
GB_GCA_017432305.1	0	0	0
GB_GCA_017480035.1	0	0	0
GB_GCA_017406985.1	0	0	0
GB_GCA_017479205.1	0	0	0
GB_GCA_004138405.1	0	0	0
GB_GCA_013332965.2	0	0	0
GB_GCA_015257445.1	0	0	0
GB_GCA_015257485.1	0	0	0
GB_GCA_013332955.2	0	0	0
GB_GCA_007845165.1	0	0	0
GB_GCA_013333135.2	0	0	0
GB_GCA_015257455.1	0	0	0
GB_GCA_013333375.2	0	0	0
GB_GCA_017480095.1	0	0	0
GB_GCA_017434345.1	0	0	0
GB_GCA_017431465.1	0	0	0
GB_GCA_017404725.1	0	0	0
GB_GCA_017459845.1	0	0	0
GB_GCA_017460045.1	0	0	0
GB_GCA_017509895.1	0	0	0
GB_GCA_017511685.1	0	0	0
GB_GCA_017404515.1	0	0	0
GB_GCA_017405245.1	0	0	0
GB_GCA_017404955.1	0	0	0
GB_GCA_017512175.1	0	0	0
GB_GCA_017512045.1	0	0	0
GB_GCA_017405225.1	0	0	0
GB_GCA_017515925.1	0	0	0
GB_GCA_017941835.1	0	0	0
GB_GCA_017652765.1	0	0	0
GB_GCA_017455145.1	0	0	0
GB_GCA_017429465.1	0	0	0
GB_GCA_017431955.1	0	0	0
GB_GCA_017433765.1	0	0	0
GB_GCA_017510445.1	0	0	0
GB_GCA_017432425.1	0	0	0
GB_GCA_017432365.1	0	0	0
GB_GCA_017511405.1	0	0	0
GB_GCA_017545595.1	0	0	0
GB_GCA_017406405.1	0	0	0
GB_GCA_017460225.1	0	0	0
GB_GCA_017512095.1	0	0	0
GB_GCA_017515285.1	0	0	0
GB_GCA_017513185.1	0	0	0
GB_GCA_017552385.1	0	0	0
GB_GCA_017514045.1	0	0	0
GB_GCA_017513905.1	0	0	0
GB_GCA_017519305.1	0	0	0
GB_GCA_017556795.1	0	0	0
GB_GCA_024699125.1	0	0	0
GB_GCA_017561835.1	0	0	0
GB_GCA_017406745.1	0	0	0
GB_GCA_017460625.1	0	0	0
GB_GCA_017432225.1	0	0	0
GB_GCA_017510925.1	0	0	0
GB_GCA_017404935.1	0	0	0
GB_GCA_017514125.1	0	0	0
GB_GCA_017652105.1	0	0	0
GB_GCA_017545585.1	0	0	0
GB_GCA_017511925.1	0	0	0
GB_GCA_017613135.1	0	0	0
GB_GCA_017431105.1	0	0	0
GB_GCA_017432025.1	0	0	0
GB_GCA_017464135.1	0	0	0
GB_GCA_017557865.1	0	0	0
GB_GCA_017510705.1	0	0	0
GB_GCA_017514105.1	0	0	0
GB_GCA_017460105.1	0	0	0
GB_GCA_017447485.1	0	0	0
GB_GCA_017459705.1	0	0	0
GB_GCA_017433855.1	0	0	0
GB_GCA_017404685.1	0	0	0
GB_GCA_017537745.1	0	0	0
GB_GCA_017962365.1	0	0	0
GB_GCA_017561575.1	0	0	0
GB_GCA_017511645.1	0	0	0
GB_GCA_017420185.1	0	0	0
RS_GCF_004138395.1	0	0	0
GB_GCA_017421325.1	0	0	0
GB_GCA_017404335.1	0	0	0
GB_GCA_017510075.1	0	0	0
GB_GCA_017406905.1	0	0	0
GB_GCA_017421685.1	0	0	0
GB_GCA_017406775.1	0	0	0
GB_GCA_017512085.1	0	0	0
GB_GCA_017510985.1	0	0	0
GB_GCA_017514025.1	0	0	0
GB_GCA_024697865.1	0	0	0
GB_GCA_017404795.1	0	0	0
GB_GCA_017431725.1	0	0	0
GB_GCA_017511865.1	0	0	0
GB_GCA_017511965.1	0	0	0
GB_GCA_017404325.1	0	0	0
GB_GCA_017645955.1	0	0	0
GB_GCA_017514675.1	0	0	0
GB_GCA_017652715.1	0	0	0
GB_GCA_017533605.1	0	0	0
GB_GCA_017545505.1	0	0	0
GB_GCA_017545525.1	0	0	0
GB_GCA_017515205.1	0	0	0
GB_GCA_017514905.1	0	0	0
GB_GCA_017511205.1	0	0	0
GB_GCA_017406565.1	0	0	0
GB_GCA_017964025.1	0	0	0
GB_GCA_017431745.1	0	0	0
GB_GCA_017536895.1	0	0	0
GB_GCA_017515125.1	0	0	0
GB_GCA_017514765.1	0	0	0
GB_GCA_017433245.1	0	0	0
GB_GCA_017516075.1	0	0	0
GB_GCA_017510425.1	0	0	0
GB_GCA_017506895.1	0	0	0
GB_GCA_017545485.1	0	0	0
GB_GCA_017515105.1	0	0	0
GB_GCA_017619315.1	0	0	0
GB_GCA_016203935.1	0	0	0
GB_GCA_007376145.1	0	0	0
GB_GCA_002686445.1	0	0	0
GB_GCA_022574795.1	0	0	0
GB_GCA_001817065.1	0	0	0
GB_GCA_016197005.1	0	0	0
GB_GCA_001817055.1	0	0	0
GB_GCA_001817115.1	0	0	0
GB_GCA_021414205.1	0	0	0
GB_GCA_001779955.1	0	0	0
GB_GCA_001779925.1	0	0	0
GB_GCA_001777515.1	0	0	0
GB_GCA_002773695.1	0	0	0
GB_GCA_001777585.1	0	0	0
GB_GCA_016205055.1	0	0	0
GB_GCA_023485925.1	0	0	0
GB_GCA_007375915.1	0	0	0
GB_GCA_016788805.1	0	0	0
GB_GCA_016699995.1	0	0	0
GB_GCA_020850635.1	0	0	0
GB_GCA_016788665.1	0	0	0
GB_GCA_016218585.1	0	0	0
GB_GCA_023484515.1	0	0	0
GB_GCA_023473845.1	0	0	0
GB_GCA_023487095.1	0	0	0
GB_GCA_019659055.1	0	0	0
GB_GCA_001777665.1	0	0	0
GB_GCA_001779915.1	0	0	0
GB_GCA_001777655.1	0	0	0
GB_GCA_001780035.1	0	0	0
GB_GCA_016207695.1	0	0	0
GB_GCA_016199215.1	0	0	0
GB_GCA_016186915.1	0	0	0
GB_GCA_001777575.1	0	0	0
GB_GCA_016182875.1	0	0	0
GB_GCA_016198045.1	0	0	0
GB_GCA_002792135.1	0	0	0
GB_GCA_020429185.1	0	0	0
GB_GCA_018818905.1	0	0	0
GB_GCA_018818205.1	0	0	0
GB_GCA_018818965.1	0	0	0
GB_GCA_013202585.1	0	0	0
GB_GCA_018053685.1	0	0	0
GB_GCA_021735565.1	0	0	0
GB_GCA_021734125.1	0	0	0
GB_GCA_002778535.1	0	0	0
GB_GCA_001783595.1	0	0	0
GB_GCA_002782365.1	0	0	0
GB_GCA_002778965.1	0	0	0
GB_GCA_000998185.1	0	0	0
GB_GCA_012798565.1	0	0	0
GB_GCA_012797775.1	0	0	0
GB_GCA_001791465.1	0	0	0
GB_GCA_003512705.1	0	0	0
GB_GCA_000995845.1	0	0	0
GB_GCA_016217875.1	0	0	0
GB_GCA_018817715.1	0	0	0
GB_GCA_016234305.1	0	0	0
GB_GCA_001818315.1	0	0	0
GB_GCA_001818775.1	0	0	0
GB_GCA_002781785.1	0	0	0
GB_GCA_016182555.1	0	0	0
GB_GCA_001818355.1	0	0	0
GB_GCA_018822435.1	0	0	0
GB_GCA_016182495.1	0	0	0
GB_GCA_016207285.1	0	0	0
GB_GCA_003512175.1	0	0	0
GB_GCA_004298615.1	0	0	0
GB_GCA_018814765.1	0	0	0
GB_GCA_016182525.1	0	0	0
GB_GCA_018825385.1	0	0	0
GB_GCA_002774635.1	0	0	0
GB_GCA_002784945.1	0	0	0
GB_GCA_003597955.1	0	0	0
GB_GCA_002774575.1	0	0	0
GB_GCA_001003705.1	0	0	0
GB_GCA_018816445.1	0	0	0
GB_GCA_022560375.1	0	0	0
GB_GCA_016214565.1	0	0	0
GB_GCA_023898465.1	0	0	0
GB_GCA_016192205.1	0	0	0
GB_GCA_016193315.1	0	0	0
GB_GCA_016217865.1	0	0	0
GB_GCA_016194465.1	0	0	0
GB_GCA_016204585.1	0	0	0
GB_GCA_016204645.1	0	0	0
GB_GCA_016207275.1	0	0	0
GB_GCA_001818155.1	0	0	0
GB_GCA_001818235.1	0	0	0
GB_GCA_018698735.1	0	0	0
GB_GCA_000999025.1	0	0	0
GB_GCA_001818435.1	0	0	0
GB_GCA_018830465.1	0	0	0
GB_GCA_002787075.1	0	0	0
GB_GCA_002687895.1	0	0	0
GB_GCA_001889965.1	0	0	0
GB_GCA_016177305.1	0	0	0
GB_GCA_016181765.1	0	0	0
GB_GCA_021106915.1	0	0	0
GB_GCA_002793075.1	0	0	0
GB_GCA_024654345.1	0	0	0
GB_GCA_002785295.1	0	0	0
GB_GCA_016784445.1	0	0	0
GB_GCA_018817315.1	0	0	0
GB_GCA_001818835.1	0	0	0
GB_GCA_018818425.1	0	0	0
GB_GCA_001001205.1	0	0	0
GB_GCA_018672055.1	0	0	0
GB_GCA_001818365.1	0	0	0
GB_GCA_016204595.1	0	0	0
GB_GCA_018653315.1	0	0	0
GB_GCA_000991205.1	0	0	0
GB_GCA_018062885.1	0	0	0
GB_GCA_020632415.1	0	0	0
GB_GCA_002787405.1	0	0	0
GB_GCA_003104935.1	0	0	0
GB_GCA_018669975.1	0	0	0
GB_GCA_018664825.1	0	0	0
GB_GCA_003599205.1	0	0	0
GB_GCA_002869235.1	0	0	0
GB_GCA_018819405.1	0	0	0
GB_GCA_001818495.1	0	0	0
GB_GCA_018656655.1	0	0	0
GB_GCA_018656065.1	0	0	0
GB_GCA_013203415.1	0	0	0
GB_GCA_018896645.1	0	0	0
GB_GCA_016209005.1	0	0	0
GB_GCA_002839745.1	0	0	0
GB_GCA_007378955.1	0	0	0
GB_GCA_021161965.1	0	0	0
GB_GCA_001873465.1	0	0	0
GB_GCA_021158435.1	0	0	0
GB_GCA_002070355.1	0	0	0
GB_GCA_016784145.1	0	0	0
GB_GCA_021735685.1	0	0	0
GB_GCA_018896315.1	0	0	0
GB_GCA_007375725.1	0	0	0
GB_GCA_020849205.1	0	0	0
GB_GCA_016927685.1	0	0	0
GB_GCA_011046145.1	0	0	0
GB_GCA_014729025.1	0	0	0
GB_GCA_016212745.1	0	0	0
GB_GCA_001778235.1	0	0	0
GB_GCA_002773615.1	0	0	0
GB_GCA_003518055.1	0	0	0
GB_GCA_018693855.1	0	0	0
GB_GCA_018818405.1	0	0	0
GB_GCA_000996245.1	0	0	0
GB_GCA_016214755.1	0	0	0
GB_GCA_001778275.1	0	0	0
GB_GCA_018674305.1	0	0	0
GB_GCA_013202715.1	0	0	0
GB_GCA_018651725.1	0	0	0
GB_GCA_011682665.1	0	0	0
GB_GCA_023135505.1	0	0	0
GB_GCA_023142625.1	0	0	0
GB_GCA_001778285.1	0	0	0
GB_GCA_002773655.1	0	0	0
GB_GCA_002778635.1	0	0	0
GB_GCA_002773575.1	0	0	0
GB_GCA_001777995.1	0	0	0
GB_GCA_016784175.1	0	0	0
GB_GCA_000995135.1	0	0	0
GB_GCA_013335665.1	0	0	0
GB_GCA_013336275.1	0	0	0
GB_GCA_002771615.1	0	0	0
GB_GCA_016699775.1	0	0	0
GB_GCA_002778705.1	0	0	0
GB_GCA_002781265.1	0	0	0
GB_GCA_013791585.1	0	0	0
GB_GCA_018896595.1	0	0	0
GB_GCA_018813805.1	0	0	0
GB_GCA_018817545.1	0	0	0
GB_GCA_001873515.1	0	0	0
GB_GCA_001778055.1	0	0	0
GB_GCA_000997945.1	0	0	0
GB_GCA_016188785.1	0	0	0
GB_GCA_018827685.1	0	0	0
GB_GCA_016208065.1	0	0	0
GB_GCA_002869265.1	0	0	0
GB_GCA_001780275.1	0	0	0
GB_GCA_001780285.1	0	0	0
GB_GCA_018897195.1	0	0	0
GB_GCA_023142215.1	0	0	0
GB_GCA_003647675.1	0	0	0
GB_GCA_023139655.1	0	0	0
GB_GCA_023137275.1	0	0	0
GB_GCA_002869165.1	0	0	0
GB_GCA_003514005.1	0	0	0
GB_GCA_023132155.1	0	0	0
GB_GCA_023142915.1	0	0	0
GB_GCA_023140595.1	0	0	0
GB_GCA_021106995.1	0	0	0
GB_GCA_014728685.1	0	0	0
GB_GCA_018822835.1	0	0	0
GB_GCA_021734135.1	0	0	0
GB_GCA_021734405.1	0	0	0
GB_GCA_002840305.1	0	0	0
GB_GCA_023229115.1	0	0	0
GB_GCA_001871235.1	0	0	0
GB_GCA_002778645.1	0	0	0
GB_GCA_002070735.1	0	0	0
GB_GCA_002841655.1	0	0	0
GB_GCA_021734825.1	0	0	0
GB_GCA_016938835.1	0	0	0
GB_GCA_009995495.1	0	0	0
GB_GCA_001871165.1	0	0	0
GB_GCA_000999715.1	0	0	0
GB_GCA_012800315.1	0	0	0
GB_GCA_016432645.1	0	0	0
GB_GCA_017992755.1	0	0	0
GB_GCA_002068915.1	0	0	0
GB_GCA_001817505.1	0	0	0
GB_GCA_002773855.1	0	0	0
GB_GCA_007376135.1	0	0	0
GB_GCA_000992395.1	0	0	0
GB_GCA_002773845.1	0	0	0
GB_GCA_018818885.1	0	0	0
GB_GCA_003599635.1	0	0	0
GB_GCA_016930315.1	0	0	0
GB_GCA_001817345.1	0	0	0
GB_GCA_001817495.1	0	0	0
GB_GCA_001817615.1	0	0	0
GB_GCA_001817425.1	0	0	0
GB_GCA_013359225.1	0	0	0
GB_GCA_002687175.1	0	0	0
GB_GCA_001778095.1	0	0	0
GB_GCA_016214745.1	0	0	0
GB_GCA_018818855.1	0	0	0
GB_GCA_016218485.1	0	0	0
GB_GCA_002774425.1	0	0	0
GB_GCA_002793855.1	0	0	0
GB_GCA_001791425.1	0	0	0
GB_GCA_001791325.1	0	0	0
GB_GCA_016206235.1	0	0	0
GB_GCA_016206155.1	0	0	0
GB_GCA_016209345.1	0	0	0
GB_GCA_016186045.1	0	0	0
GB_GCA_016206145.1	0	0	0
GB_GCA_016206175.1	0	0	0
GB_GCA_016188385.1	0	0	0
GB_GCA_016215325.1	0	0	0
GB_GCA_016212585.1	0	0	0
GB_GCA_001001925.1	0	0	0
GB_GCA_001783145.1	0	0	0
GB_GCA_016214465.1	0	0	0
GB_GCA_003514455.1	0	0	0
GB_GCA_015661005.1	0	0	0
GB_GCA_001782975.1	0	0	0
GB_GCA_002688135.1	0	0	0
GB_GCA_003501255.1	0	0	0
GB_GCA_016189025.1	0	0	0
GB_GCA_009694865.1	0	0	0
GB_GCA_001783035.1	0	0	0
GB_GCA_016234265.1	0	0	0
GB_GCA_002778465.1	0	0	0
GB_GCA_018812905.1	0	0	0
GB_GCA_000992085.1	0	0	0
GB_GCA_001784475.1	0	0	0
GB_GCA_001784435.1	0	0	0
GB_GCA_004321885.1	0	0	0
GB_GCA_007376295.1	0	0	0
GB_GCA_017991415.1	0	0	0
GB_GCA_001783215.1	0	0	0
GB_GCA_016182085.1	0	0	0
GB_GCA_018652595.1	0	0	0
GB_GCA_012800155.1	0	0	0
GB_GCA_003510435.1	0	0	0
GB_GCA_000990355.1	0	0	0
GB_GCA_001783065.1	0	0	0
GB_GCA_016207245.1	0	0	0
GB_GCA_016214105.1	0	0	0
GB_GCA_021648085.1	0	0	0
GB_GCA_001783185.1	0	0	0
GB_GCA_001782825.1	0	0	0
GB_GCA_014729395.1	0	0	0
GB_GCA_018824545.1	0	0	0
GB_GCA_001782805.1	0	0	0
GB_GCA_001004885.1	0	0	0
GB_GCA_016182415.1	0	0	0
GB_GCA_003482855.1	0	0	0
GB_GCA_002869205.1	0	0	0
GB_GCA_018646705.1	0	0	0
GB_GCA_002793035.1	0	0	0
GB_GCA_001783255.1	0	0	0
GB_GCA_001871435.1	0	0	0
GB_GCA_002773185.1	0	0	0
GB_GCA_001784285.1	0	0	0
GB_GCA_002793015.1	0	0	0
GB_GCA_002792995.1	0	0	0
GB_GCA_003518365.1	0	0	0
GB_GCA_002784795.1	0	0	0
GB_GCA_001871445.1	0	0	0
GB_GCA_018651085.1	0	0	0
GB_GCA_020632445.1	0	0	0
GB_GCA_002787355.1	0	0	0
GB_GCA_002773135.1	0	0	0
GB_GCA_001784275.1	0	0	0
GB_GCA_018650645.1	0	0	0
GB_GCA_018061685.1	0	0	0
GB_GCA_002716765.1	0	0	0
GB_GCA_018661775.1	0	0	0
GB_GCA_018650085.1	0	0	0
GB_GCA_018823045.1	0	0	0
GB_GCA_018824325.1	0	0	0
GB_GCA_018895765.1	0	0	0
GB_GCA_002772895.1	0	0	0
GB_GCA_016188355.1	0	0	0
GB_GCA_016206165.1	0	0	0
GB_GCA_001001705.1	0	0	0
GB_GCA_016187515.1	0	0	0
GB_GCA_001790815.1	0	0	0
GB_GCA_001791115.1	0	0	0
GB_GCA_004299275.1	0	0	0
GB_GCA_004297205.1	0	0	0
GB_GCA_016929435.1	0	0	0
GB_GCA_016205965.1	0	0	0
GB_GCA_001303185.1	0	0	0
GB_GCA_018813785.1	0	0	0
GB_GCA_001791745.1	0	0	0
GB_GCA_001872545.1	0	0	0
GB_GCA_016866635.1	0	0	0
GB_GCA_009691315.1	0	0	0
GB_GCA_018061755.1	0	0	0
GB_GCA_018061485.1	0	0	0
GB_GCA_018061025.1	0	0	0
GB_GCA_002786495.1	0	0	0
GB_GCA_023898425.1	0	0	0
GB_GCA_008363075.1	0	0	0
GB_GCA_023229665.1	0	0	0
GB_GCA_020854265.1	0	0	0
GB_GCA_021413945.1	0	0	0
GB_GCA_016699205.1	0	0	0
GB_GCA_001791275.1	0	0	0
GB_GCA_003576745.1	0	0	0
GB_GCA_014728655.1	0	0	0
GB_GCA_002070095.1	0	0	0
GB_GCA_018830085.1	0	0	0
GB_GCA_014728435.1	0	0	0
GB_GCA_016222815.1	0	0	0
GB_GCA_020850575.1	0	0	0
GB_GCA_018063125.1	0	0	0
GB_GCA_018063105.1	0	0	0
GB_GCA_024654265.1	0	0	0
GB_GCA_018817245.1	0	0	0
GB_GCA_018830865.1	0	0	0
GB_GCA_016203535.1	0	0	0
GB_GCA_018824765.1	0	0	0
GB_GCA_003497135.1	0	0	0
GB_GCA_001791035.1	0	0	0
GB_GCA_018701105.1	0	0	0
GB_GCA_013203725.1	0	0	0
GB_GCA_002774875.1	0	0	0
GB_GCA_003509895.1	0	0	0
GB_GCA_003518105.1	0	0	0
GB_GCA_018062825.1	0	0	0
GB_GCA_018818445.1	0	0	0
GB_GCA_002791275.1	0	0	0
GB_GCA_002782865.1	0	0	0
GB_GCA_018664485.1	0	0	0
GB_GCA_018673485.1	0	0	0
GB_GCA_003453595.1	0	0	0
GB_GCA_018896835.1	0	0	0
GB_GCA_016187485.1	0	0	0
GB_GCA_003505155.1	0	0	0
GB_GCA_002791255.1	0	0	0
GB_GCA_003511125.1	0	0	0
GB_GCA_016209325.1	0	0	0
GB_GCA_000996355.1	0	0	0
GB_GCA_016188425.1	0	0	0
GB_GCA_001791645.1	0	0	0
GB_GCA_001791045.1	0	0	0
GB_GCA_004297215.1	0	0	0
GB_GCA_018814025.1	0	0	0
GB_GCA_001791615.1	0	0	0
GB_GCA_001002765.1	0	0	0
GB_GCA_001791715.1	0	0	0
GB_GCA_001791305.1	0	0	0
GB_GCA_016219925.1	0	0	0
GB_GCA_016882235.1	0	0	0
GB_GCA_016188475.1	0	0	0
GB_GCA_016208545.1	0	0	0
GB_GCA_018700535.1	0	0	0
GB_GCA_002791295.1	0	0	0
GB_GCA_013204395.1	0	0	0
GB_GCA_016235605.1	0	0	0
GB_GCA_016205975.1	0	0	0
GB_GCA_000993535.1	0	0	0
GB_GCA_016188495.1	0	0	0
GB_GCA_002793515.1	0	0	0
GB_GCA_013204385.1	0	0	0
GB_GCA_016205995.1	0	0	0
GB_GCA_004298405.1	0	0	0
GB_GCA_016206085.1	0	0	0
GB_GCA_018896765.1	0	0	0
GB_GCA_018899995.1	0	0	0
GB_GCA_023142975.1	0	0	0
GB_GCA_023137595.1	0	0	0
GB_GCA_023132875.1	0	0	0
GB_GCA_023142995.1	0	0	0
GB_GCA_019428855.1	0	0	0
GB_GCA_023143145.1	0	0	0
GB_GCA_023140775.1	0	0	0
GB_GCA_023142595.1	0	0	0
GB_GCA_023270095.1	0	0	0
GB_GCA_016867255.1	0	0	0
GB_GCA_018825765.1	0	0	0
GB_GCA_014729445.1	0	0	0
GB_GCA_014729725.1	0	0	0
GB_GCA_014729795.1	0	0	0
GB_GCA_012841575.1	0	0	0
GB_GCA_018675685.1	0	0	0
GB_GCA_002790655.1	0	0	0
GB_GCA_001784875.1	0	0	0
GB_GCA_000995965.1	0	0	0
GB_GCA_003534085.1	0	0	0
GB_GCA_003543115.1	0	0	0
GB_GCA_000995125.1	0	0	0
GB_GCA_002790635.1	0	0	0
GB_GCA_002780175.1	0	0	0
GB_GCA_002773095.1	0	0	0
GB_GCA_003482885.1	0	0	0
GB_GCA_013334765.1	0	0	0
GB_GCA_001784815.1	0	0	0
GB_GCA_002782345.1	0	0	0
GB_GCA_003483065.1	0	0	0
GB_GCA_002772115.1	0	0	0
GB_GCA_001784805.1	0	0	0
GB_GCA_021159185.1	0	0	0
GB_GCA_023229615.1	0	0	0
GB_GCA_000990585.1	0	0	0
GB_GCA_003507475.1	0	0	0
GB_GCA_000990945.1	0	0	0
GB_GCA_003510795.1	0	0	0
GB_GCA_004297805.1	0	0	0
GB_GCA_001784725.1	0	0	0
GB_GCA_002923195.1	0	0	0
GB_GCA_003510895.1	0	0	0
GB_GCA_001003855.1	0	0	0
GB_GCA_001001345.1	0	0	0
GB_GCA_000992165.1	0	0	0
GB_GCA_013336225.1	0	0	0
GB_GCA_000991645.1	0	0	0
GB_GCA_000992325.1	0	0	0
GB_GCA_000991245.1	0	0	0
GB_GCA_003507445.1	0	0	0
GB_GCA_016699795.1	0	0	0
GB_GCA_020428995.1	0	0	0
GB_GCA_002747515.1	0	0	0
GB_GCA_023133275.1	0	0	0
GB_GCA_016699975.1	0	0	0
GB_GCA_016699385.1	0	0	0
GB_GCA_016699875.1	0	0	0
GB_GCA_018061645.1	0	0	0
GB_GCA_013336285.1	0	0	0
GB_GCA_013334245.1	0	0	0
GB_GCA_013334575.1	0	0	0
GB_GCA_008012175.1	0	0	0
GB_GCA_016699425.1	0	0	0
GB_GCA_017983435.1	0	0	0
GB_GCA_018062205.1	0	0	0
GB_GCA_001786575.1	0	0	0
GB_GCA_016182385.1	0	0	0
GB_GCA_017992575.1	0	0	0
GB_GCA_001784695.1	0	0	0
GB_GCA_001784735.1	0	0	0
GB_GCA_002790675.1	0	0	0
GB_GCA_002782305.1	0	0	0
GB_GCA_016204035.1	0	0	0
GB_GCA_016188765.1	0	0	0
GB_GCA_016186395.1	0	0	0
GB_GCA_001824375.1	0	0	0
GB_GCA_007376425.1	0	0	0
GB_GCA_002771135.1	0	0	0
GB_GCA_001794605.1	0	0	0
GB_GCA_016185525.1	0	0	0
GB_GCA_016181105.1	0	0	0
GB_GCA_007376485.1	0	0	0
GB_GCA_002794035.1	0	0	0
GB_GCA_001794195.1	0	0	0
GB_GCA_016181175.1	0	0	0
GB_GCA_016181055.1	0	0	0
GB_GCA_016185545.1	0	0	0
GB_GCA_017992005.1	0	0	0
GB_GCA_020847715.1	0	0	0
GB_GCA_020852375.1	0	0	0
GB_GCA_001795795.1	0	0	0
GB_GCA_001795695.1	0	0	0
GB_GCA_019662005.1	0	0	0
GB_GCA_001794525.1	0	0	0
GB_GCA_001794025.1	0	0	0
GB_GCA_018062285.1	0	0	0
GB_GCA_001794755.1	0	0	0
GB_GCA_003514055.1	0	0	0
GB_GCA_001794205.1	0	0	0
GB_GCA_001795975.1	0	0	0
GB_GCA_016181045.1	0	0	0
GB_GCA_001794055.1	0	0	0
GB_GCA_001794125.1	0	0	0
GB_GCA_001795615.1	0	0	0
GB_GCA_016185505.1	0	0	0
GB_GCA_001794435.1	0	0	0
GB_GCA_001794215.1	0	0	0
GB_GCA_016181145.1	0	0	0
GB_GCA_001794635.1	0	0	0
GB_GCA_001795735.1	0	0	0
GB_GCA_001794015.1	0	0	0
GB_GCA_016177905.1	0	0	0
GB_GCA_001819985.1	0	0	0
GB_GCA_016188605.1	0	0	0
GB_GCA_001820055.1	0	0	0
GB_GCA_009839835.1	0	0	0
GB_GCA_001774105.1	0	0	0
GB_GCA_000992345.1	0	0	0
GB_GCA_016195045.1	0	0	0
GB_GCA_016200995.1	0	0	0
GB_GCA_001775835.1	0	0	0
GB_GCA_016200965.1	0	0	0
GB_GCA_001773975.1	0	0	0
GB_GCA_016234725.1	0	0	0
GB_GCA_024654415.1	0	0	0
GB_GCA_000992445.2	0	0	0
GB_GCA_014728535.1	0	0	0
GB_GCA_018829905.1	0	0	0
GB_GCA_018897295.1	0	0	0
GB_GCA_001819435.1	0	0	0
GB_GCA_001872305.1	0	0	0
GB_GCA_002793835.1	0	0	0
GB_GCA_002792395.1	0	0	0
GB_GCA_016208745.1	0	0	0
GB_GCA_001819495.1	0	0	0
GB_GCA_002774415.1	0	0	0
GB_GCA_000997475.1	0	0	0
GB_GCA_018818145.1	0	0	0
GB_GCA_002780785.1	0	0	0
GB_GCA_018826025.1	0	0	0
GB_GCA_021163745.1	0	0	0
GB_GCA_001819605.1	0	0	0
GB_GCA_001819555.1	0	0	0
GB_GCA_018830295.1	0	0	0
GB_GCA_002791035.1	0	0	0
GB_GCA_013203625.1	0	0	0
GB_GCA_018819085.1	0	0	0
GB_GCA_018829245.1	0	0	0
GB_GCA_002685955.1	0	0	0
GB_GCA_018820085.1	0	0	0
GB_GCA_003599335.1	0	0	0
GB_GCA_016196625.1	0	0	0
GB_GCA_001822835.1	0	0	0
GB_GCA_001824745.1	0	0	0
GB_GCA_001822815.1	0	0	0
GB_GCA_000996085.1	0	0	0
GB_GCA_016188775.1	0	0	0
GB_GCA_001774075.1	0	0	0
GB_GCA_016213445.1	0	0	0
GB_GCA_003455995.1	0	0	0
GB_GCA_018826255.1	0	0	0
GB_GCA_000994805.1	0	0	0
GB_GCA_016188835.1	0	0	0
GB_GCA_016186325.1	0	0	0
GB_GCA_016181565.1	0	0	0
GB_GCA_016201505.1	0	0	0
GB_GCA_003599755.1	0	0	0
GB_GCA_016186145.1	0	0	0
GB_GCA_018971745.1	0	0	0
GB_GCA_001820785.1	0	0	0
GB_GCA_001820685.1	0	0	0
GB_GCA_000998135.1	0	0	0
GB_GCA_001820675.1	0	0	0
GB_GCA_016181585.1	0	0	0
GB_GCA_001820655.1	0	0	0
GB_GCA_001820725.1	0	0	0
GB_GCA_007376125.1	0	0	0
GB_GCA_016196115.1	0	0	0
GB_GCA_016206285.1	0	0	0
GB_GCA_016186095.1	0	0	0
GB_GCA_016432465.1	0	0	0
GB_GCA_001822215.1	0	0	0
GB_GCA_016180435.1	0	0	0
GB_GCA_001001625.1	0	0	0
GB_GCA_001821765.1	0	0	0
GB_GCA_009691385.1	0	0	0
GB_GCA_001821795.1	0	0	0
GB_GCA_001819875.1	0	0	0
GB_GCA_002793915.1	0	0	0
GB_GCA_001819815.1	0	0	0
GB_GCA_007376195.1	0	0	0
GB_GCA_016179715.1	0	0	0
GB_GCA_002792165.1	0	0	0
GB_GCA_002774055.1	0	0	0
GB_GCA_018819015.1	0	0	0
GB_GCA_018817995.1	0	0	0
GB_GCA_024654625.1	0	0	0
GB_GCA_002772825.1	0	0	0
GB_GCA_000996035.1	0	0	0
GB_GCA_013360865.1	0	0	0
GB_GCA_003599625.1	0	0	0
GB_GCA_013152035.1	0	0	0
GB_GCA_018895015.1	0	0	0
GB_GCA_016208535.1	0	0	0
GB_GCA_018901555.1	0	0	0
GB_GCA_018827845.1	0	0	0
GB_GCA_001821615.1	0	0	0
GB_GCA_016214345.1	0	0	0
GB_GCA_016186495.1	0	0	0
GB_GCA_002774705.1	0	0	0
GB_GCA_002772995.1	0	0	0
GB_GCA_016204155.1	0	0	0
GB_GCA_001819395.1	0	0	0
GB_GCA_016432485.1	0	0	0
GB_GCA_022563755.1	0	0	0
GB_GCA_016181935.1	0	0	0
GB_GCA_016177385.1	0	0	0
GB_GCA_016186825.1	0	0	0
GB_GCA_001778985.1	0	0	0
GB_GCA_016176285.1	0	0	0
GB_GCA_001778785.1	0	0	0
GB_GCA_001780775.1	0	0	0
GB_GCA_001778545.1	0	0	0
GB_GCA_001778905.1	0	0	0
GB_GCA_016176295.1	0	0	0
GB_GCA_001778875.1	0	0	0
GB_GCA_001778595.1	0	0	0
GB_GCA_001778695.1	0	0	0
GB_GCA_001001285.1	0	0	0
GB_GCA_001778635.1	0	0	0
GB_GCA_001780725.1	0	0	0
GB_GCA_001778495.1	0	0	0
GB_GCA_016432405.1	0	0	0
GB_GCA_001001795.1	0	0	0
GB_GCA_001872485.1	0	0	0
GB_GCA_001817215.1	0	0	0
GB_GCA_001001185.1	0	0	0
GB_GCA_012798235.1	0	0	0
GB_GCA_002069525.1	0	0	0
GB_GCA_021162155.1	0	0	0
GB_GCA_021158645.1	0	0	0
GB_GCA_023480925.1	0	0	0
GB_GCA_000997465.1	0	0	0
GB_GCA_025060085.1	0	0	0
GB_GCA_025060575.1	0	0	0
GB_GCA_002898235.1	0	0	0
GB_GCA_012510515.1	0	0	0
GB_GCA_016211955.1	0	0	0
GB_GCA_016217555.1	0	0	0
GB_GCA_001824435.1	0	0	0
GB_GCA_011050075.1	0	0	0
GB_GCA_001779505.1	0	0	0
GB_GCA_002686365.1	0	0	0
GB_GCA_001781035.1	0	0	0
GB_GCA_002781185.1	0	0	0
GB_GCA_007375535.1	0	0	0
GB_GCA_001779535.1	0	0	0
GB_GCA_023474215.1	0	0	0
GB_GCA_023380415.1	0	0	0
GB_GCA_001003475.1	0	0	0
GB_GCA_001004105.1	0	0	0
GB_GCA_024239035.1	0	0	0
GB_GCA_016234345.1	0	0	0
GB_GCA_016183535.1	0	0	0
GB_GCA_002772205.1	0	0	0
GB_GCA_019923695.1	0	0	0
GB_GCA_023380305.1	0	0	0
GB_GCA_023228665.1	0	0	0
GB_GCA_001817765.1	0	0	0
GB_GCA_001817755.1	0	0	0
GB_GCA_016176525.1	0	0	0
GB_GCA_023380475.1	0	0	0
GB_GCA_023474185.1	0	0	0
GB_GCA_016178255.1	0	0	0
GB_GCA_001817805.1	0	0	0
GB_GCA_016176505.1	0	0	0
GB_GCA_001817685.1	0	0	0
GB_GCA_001817635.1	0	0	0
GB_GCA_002773755.1	0	0	0
GB_GCA_018826645.1	0	0	0
GB_GCA_002773725.1	0	0	0
GB_GCA_016182095.1	0	0	0
GB_GCA_002796205.1	0	0	0
GB_GCA_001821375.1	0	0	0
GB_GCA_023484365.1	0	0	0
GB_GCA_025054755.1	0	0	0
GB_GCA_007375645.1	0	0	0
GB_GCA_016204385.1	0	0	0
GB_GCA_016182105.1	0	0	0
GB_GCA_016194445.1	0	0	0
GB_GCA_007376265.1	0	0	0
GB_GCA_018971305.1	0	0	0
GB_GCA_003599135.1	0	0	0
GB_GCA_016212635.1	0	0	0
GB_GCA_024654525.1	0	0	0
GB_GCA_016186635.1	0	0	0
GB_GCA_016867315.1	0	0	0
GB_GCA_001818895.1	0	0	0
GB_GCA_001818655.1	0	0	0
GB_GCA_016204355.1	0	0	0
GB_GCA_016204335.1	0	0	0
GB_GCA_001793775.1	0	0	0
GB_GCA_017991375.1	0	0	0
GB_GCA_001793865.1	0	0	0
GB_GCA_016867415.1	0	0	0
GB_GCA_003539915.1	0	0	0
GB_GCA_009694925.1	0	0	0
GB_GCA_002773535.1	0	0	0
GB_GCA_002773415.1	0	0	0
GB_GCA_002773475.1	0	0	0
[truncated: 50,896 more rows]
