# Supplementary material for: Evolutionary adaptation of bacterial proteomes to translation-impeding sequences
Source: EMBO J. 2025 Dec 9;45(6):1957–79. doi: 10.1038/s44318-025-00651-6 (PMC12992588; doi:10.1038/s44318-025-00651-6)
Supplement: Supplementary file 6 — Source data Fig. 4 [file 44318_2025_651_MOESM6_ESM.zip › Figure 4/4B/source_enrichment_RAPP.csv]

dORF_product	count_RAPP	count_AAPP	p_value	fold_enrichment	enrichment	total_count	adjusted_p
TonB-dependent receptor	5450	722	0	29.59310782	+	6172	0
copper chaperone PCu(A)C	1444	176	0	32.16516601	+	1620	0
TonB-dependent copper receptor	1118	33	0	132.8186726	+	1151	0
protein translocase subunit SecD	1074	114	0	36.93437054	+	1188	0
PepSY domain-containing protein	937	102	0	36.0139445	+	1039	0
DUF305 domain-containing protein	710	119	0	23.39066985	+	829	0
efflux RND transporter periplasmic adaptor subunit	620	148	5.25E-284	16.423331	+	768	7.98E-281
TolC family protein	530	380	7.30E-139	5.467937537	+	910	7.06E-136
DUF1775 domain-containing protein	434	39	1.76E-248	43.62710492	+	473	2.33E-245
PepSY-associated TM helix domain-containing protein	387	25	7.44E-232	60.68791655	+	412	8.78E-229
YcnI family protein	280	91	2.58E-115	12.06279399	+	371	2.29E-112
CBS domain-containing protein	266	94	7.20E-106	11.09392064	+	360	5.89E-103
TonB-dependent siderophore receptor	215	56	1.83E-96	15.0515666	+	271	1.29E-93
SCO family protein	177	105	4.56E-54	6.608687848	+	282	2.42E-51
TonB-dependent receptor plug domain-containing protein	174	37	1.71E-83	18.43651351	+	211	1.07E-80
transporter	153	79	4.64E-51	7.592689	+	232	2.35E-48
ubiquinol oxidase subunit II	152	3	1.56E-100	198.6340076	+	155	1.18E-97
DUF2796 domain-containing protein	137	2	7.76E-92	268.5479511	+	139	5.15E-89
copper resistance protein CopC	133	72	2.15E-43	7.241864862	+	205	9.95E-41
multicopper oxidase family protein	118	41	3.59E-48	11.28312559	+	159	1.73E-45
DUF1559 domain-containing protein	112	68	2.67E-34	6.457142663	+	180	1.05E-31
Crp/Fnr family transcriptional regulator	104	82	1.58E-26	4.972224838	+	186	4.79E-24
cytochrome ubiquinol oxidase subunit I	89	30	3.65E-37	11.63054387	+	119	1.55E-34
copper homeostasis periplasmic binding protein CopC	75	9	5.82E-42	32.67006705	+	84	2.58E-39
cation:proton antiporter	75	81	9.21E-15	3.63000745	+	156	1.66E-12
PLP-dependent cysteine synthase family protein	67	39	1.07E-21	6.735059976	+	106	2.91E-19
metallo-mystery pair system four-Cys motif protein	60	5	7.87E-36	47.04489655	+	65	3.22E-33
carbohydrate porin	54	5	6.83E-32	42.34040689	+	59	2.42E-29
CusA/CzcA family heavy metal efflux RND transporter	50	7	1.37E-27	28.00291461	+	57	4.27E-25
DUF2534 family protein	47	0	2.92E-33	1100	+	47	1.07E-30
