# Supplementary material for: Evolutionary adaptation of bacterial proteomes to translation-impeding sequences
Source: EMBO J. 2025 Dec 9;45(6):1957–79. doi: 10.1038/s44318-025-00651-6 (PMC12992588; doi:10.1038/s44318-025-00651-6)
Supplement: Supplementary file 6 — Source data Fig. 4 [file 44318_2025_651_MOESM6_ESM.zip › Figure 4/4B/uORF_List_RAPP.csv]

motif	genome_id	ORF_protein_id	seq	len_aa	motif_position	seqid	ORF_start	ORF_end	ORF_strand	ORF_locus_tag	ORF_product	dORF_start	dORF_end	dORF_strand	dORF_locus_tag	dORF_protein_id	dORF_product
RAPP	GCF_010548465.1	WP_164334462.1	MARTRTLASGRPSGCPLALLVLAVLAGVLGMHGLAPEAVVAQTGAGHEMVMAAADGVPHAVGGCAHTDGGSGHLDHADGTCAAAGTASAYTPPALAGTLLDTPAASAPMTAIVGSSHAGRAPPDLFQLQLLRI	133	122	NZ_JAAGMD010000394.1	17080	17481	-	G3I53_RS13920	DUF6153 family protein	16323	16955	-	G3I53_RS13915	WP_164334463.1	DUF305 domain-containing protein
RAPP	GCF_010548465.1	WP_164335342.1	MSTDRPGHAARLPHRVVAGLLALTAVLLTLAFTDGARLVPAGEASSPDAPAAPAASFEPYDSHPHTDEAYSGSGTLLLRSLRDAGERTAPSGHLLFTPPYTPRVPHGPVRPAPVAGHGPLVAAYVPSDLGRAPPSSTSA	139	133	NZ_JAAGMD010000686.1	2720	3139	+	G3I53_RS24895	hypothetical protein	3278	5566	+	G3I53_RS24900	WP_203592068.1	protein translocase subunit SecD
RAPP	GCF_001008345.1	WP_131723865.1	MAFNVNGQGETADGRRSGEEVDVVERGGAGRRLGVLFMLLVAFAVLVHHEAAPAAATPARGMTHAMPSDASSAEEAKAAMGVCPSPGAGHCSAPVVDPPTVAAKALGEADRTRRVSGPSARPVLGATLGRAPPDLSILSQLRI	143	132	NZ_LAQS01000016.1	108421	108852	-	VO63_RS12720	DUF6153 family protein	106694	108307	-	VO63_RS12715	WP_046907811.1	multicopper oxidase family protein
RAPP	GCF_000091305.1	WP_012998536.1	MARGSSPAPRRGGLAPAALAVLLAVLTALFLPPSHGGAEHRPSSRVASAAGGHVTSAFEIIRADSGAQADDGHGAALLRSPRDVSGDRLPSPHTAALAAPRETAGPPRRGPTAAPAALPSPIPPPPTGRHQGRAPPPPPGT	141	135	NC_013929.1	679953	680378	-	SCAB_RS02810	hypothetical protein	677628	679886	-	SCAB_RS02805	WP_012998535.1	protein translocase subunit SecD
RAPP	GCF_001277215.2	WP_032983496.1	MGSNIFYQSVFRYRAAMLALFAILLIVVAPLISVSLQKDPMSAMPGMHHEMPGMHHEMPMADMGDMADMHQGMHHERAAPEPVSMPVDHAEACGYCVLLAHVPGLLLALVLLISFILQRVRLPVPRPVARHWRFYPRLWPDTRAPPRLSAFSC	153	145	NZ_CP013940.1	864805	865266	+	AFK66_RS04010	DUF2946 domain-containing protein	865319	866677	+	AFK66_RS04015	WP_007777448.1	PepSY-associated TM helix domain-containing protein
RAPP	GCF_002192455.1	WP_087924468.1	MSERVRRAPSAAVATALAGLWALLLVLLAGPTATAAATAPPSRSAVPAVTTVPSPSAVWPVASVPSLSAAPVGGLDGRAQAHGEPAGVHWGVDGLSRVSAPQAHAVLHSPRPHTLPVLTQGPVTGPLELPLRPGEIAGPRQERAPPPAVLTSRRTRGPPFTRSS	164	145	NZ_CP021744.1	64914	65408	+	SMD11_RS00320	hypothetical protein	65540	67858	+	SMD11_RS00325	WP_087924469.1	protein translocase subunit SecD
RAPP	GCF_001183545.1	WP_049629748.1	MKPLLRHRHFALLALALWLIASWSGVHGHFCFDGQEPPLSFHVDVLDGHTVHGDGDAHQDLDIEQSQSVLVKAFKLDLFLPFLLALVIILRACGTTFTIQSITSTRPRHSVGVRPPLRAPPTIPA	125	120	NZ_KQ236688.1	1300692	1301069	+	VC28_RS05410	hypothetical protein	1301152	1302426	+	VC28_RS05415	WP_049629749.1	TolC family protein
RAPP	GCF_001183545.1	WP_049631308.1	MSKRSHHLAFLAFSFWLLSSWAGAHGHFCFDGQEPPISVHMHLDGHEVHDHHPDEVHQDADIELGTSVLAKLGKIDLGLVLLAAVALGLLVLPARFGIGFYQPSPLSLPLYTRPPLRAPPFAA	123	119	NZ_KQ236688.1	3379304	3379675	+	VC28_RS14720	hypothetical protein	3379754	3381055	+	VC28_RS14725	WP_053094211.1	TolC family protein
RAPP	GCF_001183545.1	WP_049631850.1	MSVPHHPLVLDSRRILRWVGVMGILWLLLLWKCVGFSAQNFYLHQQSQPAIPVDAHAHIYVAGDHQFSPRRTLNALSPPPLSDYQVPLVSTVFFSLLALLSPQKNSVVYATEFSFAAHQLQLATLNISRAPPAFH	135	131	NZ_KQ236688.1	4133761	4134168	+	VC28_RS17970	hypothetical protein	4134236	4136536	+	VC28_RS17975	WP_049631851.1	protein translocase subunit SecD
RAPP	GCF_014193285.1	WP_255459968.1	MFAMLLILVAPLISISLHNARVTDAAPPSHSLHHHAMPMHDGMAEHVHSPGLTMVDHAEACGYCVLLSHVPGMLLLALALVYALLRHIGRASYPAVAVVYSSLIWLRPAPRAPPVASAYSLSL	123	113	NZ_JACHZE010000016.1	33588	33959	+	FHW74_RS22210	DUF2946 domain-containing protein	34013	35392	+	FHW74_RS22215	WP_183172464.1	PepSY-associated TM helix domain-containing protein
RAPP	GCF_004682055.1	WP_135288318.1	MKFARADRSLIAWMLYCCVLFNVFACSIGHGQMVGMQLNGIGGQFCTVDPRTQAPTPSSNTDESLPTLSKAFGCPLCSTGGMGPALNSSLTVAVLPQPHAPPPAIIATADIPARFTWPTAHPRAPPAFA	129	125	NZ_QUZU01000004.1	188390	188779	+	DYL59_RS05755	DUF2946 domain-containing protein	188874	191000	+	DYL59_RS05760	WP_135288319.1	TonB-dependent receptor
RAPP	GCF_004682055.1	WP_135291423.1	MGAPRARLSPRSRLMRGSWISLFAMLMIFIGPLISQAMPMDHHAGMSMPMSMDMPGEHCEAHQNKTPDEHHALWSKCGYCDLLYSCPALPGGASTFTLNAPPPANALTPATRLGHARQSIFPGARSRAPPIAS	133	129	NZ_QUZU01000038.1	40237	40638	-	DYL59_RS24100	DUF2946 domain-containing protein	38125	40143	-	DYL59_RS24095	WP_135291422.1	TonB-dependent copper receptor
RAPP	GCF_009496005.1	WP_153214858.1	MRRLFHIGSTFILVCALLCQGQSAAARVTMTDAAGQIVICTGVGPMTIYIDANGNQTEGPETCPDCLGFSFAALPERAFETPAPHRFREYTTVLHKALVPDVLADTPRARAPPV	114	112	NZ_WIBF01000002.1	289851	290195	-	GFB49_RS05615	hypothetical protein	289285	289800	-	GFB49_RS05610	WP_153214857.1	copper chaperone PCu(A)C
RAPP	GCA_013697785.1	MBA2685147.1	MTPARPSVRKRPRWFWLALAMFALAQFDIVAVVPFADANEGKSAPSHVEAYGTTAHYSHDEANCAVCVARQLIGRTELSVRMAMPSEHPVGNVASIDLPAISLNRFSVASPRAPPAQREL	120	114	JACCWE010000113.1	11790	12152	+	H0U66_11725	hypothetical protein	12349	13668	+	H0U66_11730	MBA2685148.1	TolC family protein
RAPP	GCF_902459535.1	WP_165188690.1	MTLSSRNRMTAWLGLFAMWLVVFAPVVSQMLVSNRAHEPIAALCSALQPRDLGMASATTQAAPAPVHLSHDDAFGACGYCHLLQHHVAMPTVASVEPPAAVVLAGTAPPTLSTRFTPLGAFPSGRPRAPPAVS	133	129	NZ_LR699554.1	2338766	2339167	+	PDMSB3_RS30675	DUF2946 domain-containing protein	2339250	2341634	+	PDMSB3_RS30680	WP_165188692.1	TonB-dependent receptor
RAPP	GCF_000712135.1	WP_029935514.1	MRPAKQFAVLFALLLALLWQSVLTQAHQHRSVGLGTSQSERSIANKSGRNDSAPDSPANCPICLETANLGPALLPTPATIAPPAAPAFFIAAFRPRQFQRSSRSHVWQSRAPPHQLQA	118	112	NZ_JOOE01000001.1	1147985	1148341	+	BR78_RS0105560	DUF2946 family protein	1148428	1150614	+	BR78_RS0105565	WP_029935516.1	TonB-dependent receptor
RAPP	GCF_000622405.1	WP_025059607.1	MRHTPLHRFVLALITLALLSVPFAHKVTAAPISAEMAQFLAIGGQLSDLCGDPQGQASSTCASCTIAATMLSPKAIKVLRPSLAPALSNKALMHIALLQGHAIRNPHPARAPPKS	115	112	NZ_JASF01000005.1	2019496	2019843	-	Z948_RS0110940	hypothetical protein	2018946	2019425	-	Z948_RS0110935	WP_025059606.1	copper chaperone PCu(A)C
RAPP	GCF_000949475.1	WP_045033083.1	MKKTINHIGSFLLIIAGAIILSHAFIPHHLHNGEAVIETSDCKCIHHHHETAAQTASCTHDHSESESTDCVLHNLLVLPGKQIRADQPLIITTLHDSYSSFLITGLFNIGWDIKENNWHYHIEGTIPLPANIYTSTTGLRAPPLV	145	142	NZ_JRHC01000006.1	278195	278632	+	LH29_RS20135	hypothetical protein	278710	280296	+	LH29_RS20140	WP_052671121.1	efflux RND transporter periplasmic adaptor subunit
RAPP	GCF_001656035.1	WP_064515631.1	MTLSRIGYQRRRFSAWLGIFAILMLFIAPMVSITLASAQNADSAALLPNIDTDDSAMSDYHSHPSNSYHDSVAMAAMNHSDVMPMSNHSPMMNHAACDYCLLLIHLPLLNATDKPDIRSVSLLAATLPVLFISEPIVTKDVYSKLQPRAPPVFYS	155	150	NZ_CP010029.1	2512292	2512759	-	PL78_RS11570	DUF2946 domain-containing protein	2510196	2512214	-	PL78_RS11565	WP_120805356.1	TonB-dependent copper receptor
RAPP	GCF_000745425.1	WP_051955925.1	MGLRRNLWVTFGVALLFVVQAFFMGLASGAMAATMGSSHPVHDHSLCAESGGGDHDASDPMPAHPHGPDCCTAGCPMLAGGLLPVLVLSIWISVQAGETLVFARPPDVQIPAFPEHSPKRARAPPAQG	128	124	NZ_JQJH01000014.1	35868	36254	-	DL88_RS19435	DUF2946 family protein	33275	35614	-	DL88_RS11995	WP_245270806.1	TonB-dependent receptor plug domain-containing protein
RAPP	GCA_009861545.1	MYN66883.1	MHAGLARRSLGRRIRIAVLAMALVGAASTATARHEEHAADQDCAVCQFRHQPAALSESVQVGFADVPKPFEPAPAAAWIASGHTRRLPARAPPA	94	92	VXME01000110.1	37553	37837	+	F4X11_17925	hypothetical protein	38006	40375	+	F4X11_17930	MYN66884.1	TonB-dependent receptor
RAPP	GCA_009861545.1	MYN68176.1	MLHCIARLLLVVALVSSGATAPFLHVHAHGAHHGASHAGRADEHCAHHHAEGAHWHLGGSPASRTGGALATGAASHRHAAVALSAAAVETASAGLDAPRAVVDAPASAVPAGPGDLRARVAADAGPDPPPLILLAARAPPLRF	143	139	VXME01000160.1	4670	5101	-	F4X11_24695	hypothetical protein	3293	4564	-	F4X11_24690	MYN68175.1	TolC family protein
RAPP	GCF_013390125.1	WP_256736499.1	MTVGAHSAAGGGIPFGGALVIALLVCATIGTAVGCLRLEGRSARWLATTAALCAAQFLGHVSLTATGHHHAGSVLGMSPAMAASHIGAAVILGVAIAAAEYLYVVCSSVLCWLRLFALRAPRPPVRTVRRATNIVAVQPVLTTGLGMRAPPQLIAAA	157	150	NZ_JABFYL010000050.1	258120	258593	-	HLY00_RS28650	hypothetical protein	256486	257943	-	HLY00_RS28645	WP_178362167.1	PepSY domain-containing protein
RAPP	GCF_003688625.1	WP_147453107.1	MRTGGCEIGQRPEGTLLRQANARVFRIVMLVAALFAILVQGLVVQVHTHVHRNMAPIVHAAGAQAVAGAADDGSTQQDESDCPLCWELAHADAFLLPKDTVVLTPATSTIWLAALLQSVSVRNVRSHAWRSRAPPLPLQA	140	134	NZ_RCWY01000001.1	307757	308179	+	C8J44_RS01225	DUF2946 family protein	308280	310478	+	C8J44_RS01230	WP_121903046.1	TonB-dependent receptor
RAPP	GCF_014207935.1	WP_184682338.1	MSTSRFGAWLGIFALLMLFAGPLLTQAQNLDLASALAQVQSELSCHSDDSAPGPDKQAPLSHVECGYCQLAAHFAAVPVPASGLPILLAAPAPSLPAAVDAAGLRAQLLPPPRAPPQSITA	121	115	NZ_JACHLL010000002.1	732322	732687	-	HNP49_RS08530	DUF2946 family protein	729978	732260	-	HNP49_RS08525	WP_184682336.1	TonB-dependent receptor
RAPP	GCF_000364445.2	WP_010684210.1	MLARMRSVGSARRLGTGLILLALWLQALAPASALMDRARQARAQATAVDALIHAAICGRVQDRAVAADAPADPVVCDRCPFCRCTAAAPLPVVPDARVGCLVWQRITWPIPPPAHDVRPPRIAGRARAPPATV	133	129	NZ_CP043538.1	5948013	5948414	-	MMSR116_RS28085	hypothetical protein	5945613	5947943	-	MMSR116_RS28080	WP_010684209.1	TonB-dependent receptor
RAPP	GCF_000364445.2	WP_010684212.1	MRRFNDRTARRRAVIVVTALYALLLQAFLIAVYPAAPLAGTDRVICAEHGGGVPTDDGSPACRQHPCCILAQVAQPLAQPPSAPAEEPARQRRMTALPWRPTAPLGPRAPPDPAVSSRGPPTA	123	110	NZ_CP043538.1	5949858	5950229	-	MMSR116_RS28095	hypothetical protein	5948440	5949819	-	MMSR116_RS28090	WP_010684211.1	PepSY domain-containing protein
RAPP	GCF_900100495.1	WP_090445481.1	MHARPAPATARLAWLAMLLLCLGPLLSQWLLPAQAEAGCGEHAASPAPSDSSSHGQQALWAKCGYCTLLFSSPALAGPALLPGTPALFAPPYLVSGGAQRVPASPVFPGSRSRAPPPLS	119	115	NZ_FNCT01000007.1	202823	203182	+	BLS63_RS13980	DUF2946 family protein	203254	205368	+	BLS63_RS13985	WP_090445484.1	TonB-dependent copper receptor
RAPP	GCF_900100495.1	WP_281246016.1	MLAMLLLCVGPLLSQWLLPAQPPGRMEPGCSEHAASPAPSSSDGHEALWAKCGYCTLLLGSPALSGAALLPGGPAIFAPLHLVPGGAQRVPASPVFPGSRSRAPPHLS	108	104	NZ_FNCT01000007.1	198792	199118	+	BLS63_RS13965	DUF2946 domain-containing protein	199357	201390	+	BLS63_RS13970	WP_090445476.1	TonB-dependent receptor
RAPP	GCF_009380165.1	WP_235914282.1	MAKRQTLYIWIALLAVLFSALAPSISHALAAAGADTVEVCTVNGYKLVKLAPGDNGKAPASAKHGMEHCAFCATHGGSDAIPTAPATVLLADGGRAIYPSLFYAAPQPLHAWSAAHARAPPILV	124	120	NZ_WHUF01000002.1	715108	715482	-	GEV01_RS08375	DUF2946 domain-containing protein	713635	715050	-	GEV01_RS08370	WP_152803346.1	PepSY domain-containing protein
RAPP	GCF_900113745.1	WP_090243516.1	MPCNNPRSAQHWAACLALFAMLLLSVGPLWSQLSQPDEPAWLTELACGEHSGDSTLNHEALWAKCGYCTLLLHSPATGCASPSLAVANPAPTDRHLAPVRSGVARAAIFPGSRSRAPPAYS	121	117	NZ_FOQL01000004.1	233208	233573	+	BMZ32_RS15320	DUF2946 domain-containing protein	233654	235750	+	BMZ32_RS15325	WP_090243519.1	TonB-dependent copper receptor
RAPP	GCF_000423505.1	WP_028244490.1	MSTQREHGSTRLMRAFVFALFAAGLSGIAHAAVDGQIVSIWAVLVAAAVCTPIGFLPRGIHRRLSSFFVVLGAQGVMHMVFMSSAGGHAAHLATTSSSALAGGIAMVAAHTLAAVVAWLWLGFGAQLLSRVISAGAAQVHRLLSTTDLHPALVSGDTHLCLTEAPRTARRPSLVQGWSLRAPPSH	185	182	NZ_AUIC01000003.1	29386	29943	-	G557_RS0100155	hypothetical protein	28727	29317	-	G557_RS10575	WP_051223938.1	copper resistance protein CopC
RAPP	GCF_009789555.1	WP_158190072.1	MLMIHAGPLYSAVQAARAANAHHHQHAGHESATAHAHHGQGMAGEPEWLAALELCGYCELLTLNPPLTLSVALILPRHEPAYVQPLPEQPLPQALRRSSGHPRAPPHNHC	110	105	NZ_CP046902.1	2060537	2060869	+	GQA94_RS09645	DUF2946 family protein	2060926	2063112	+	GQA94_RS09650	WP_158187807.1	TonB-dependent copper receptor
RAPP	GCF_000246855.1	WP_014217918.1	MTGKRIITKVTTILLILVFSQKMGVGLYLHNWLHASKQHTTSSKPVSGQEIQFACGCINDFNLPFTETTVPAIEMPVTIVEQPHIAPIFTIPAVFKYFHSLRAPPVVAA	109	104	NC_016609.1	2011691	2012020	-	NIAKO_RS08050	hypothetical protein	2009111	2011549	-	NIAKO_RS08045	WP_014217917.1	TonB-dependent receptor
RAPP	GCF_000378465.1	WP_019015903.1	MRRVRAELRGPISALVLLGIIARLLLPLPAFAAAERAAFDVLLRSALCLPSGQSGPVEDEQSPHAAPAGHCPLCRLPEGAWSTPPADVVLNEHAWLALEQARPPVGQRRLVPPFRGPPPARAPPTPPTIG	130	123	NZ_KB899933.1	65214	65606	-	F563_RS0117055	hypothetical protein	64661	65155	-	F563_RS0117050	WP_019015902.1	copper chaperone PCu(A)C
RAPP	GCF_004011865.1	WP_127914820.1	MAGQVRASITRFAALCALAFGVLAMHHVTTAPLGPVAAVGHHGSEHATGGAASPMDPAPAPDHPTDHLGFHVCLAVLLAATLTLAVWVLLRTARAQHVWVHRASGPARRAGRAPPFVPTTSEFLSSLCILRV	132	114	NZ_RKLP01000002.1	59663	60061	+	EGT67_RS04235	DUF6153 family protein	60141	60863	+	EGT67_RS04240	WP_127914821.1	DUF305 domain-containing protein
RAPP	GCF_000739085.1	WP_017984291.1	MGRKLGTKSRHRSVRGLFVLALLLLSLVTPTTPESHPHPPAPDGIAALAAEPLPHVTATPLPVADLPPVVGAEPPRGHAEVRPWPGGPAPARAQATALGARAPPSR	106	103	NZ_CP009110.1	5518921	5519241	-	AMETH_RS26850	hypothetical protein	5517667	5518848	-	AMETH_RS26845	WP_017984290.1	cation:proton antiporter
RAPP	GCF_001006805.1	WP_046864147.1	MSHANPIGGLAQPDPHALKAAPIRLVRDDTPGFGSRAGRLSRRDIEFRLLRREIPPKGSIIILEGGHFFRPQGVGELAGGAGHFKGEADRAVVISRALRKDVLVRVIGLAAACVLLLQSLLMGTTRASPVIHDSAALSGLHHSDHGRARSLAALPAGAIQASTPAAHEHGDVARHDANDPAAPAKPPHCFWCILSKKLGHDLGPPPTIAALLSPSRDIVEMIFTIRTETSDHRLHLLPPLGARAPPDLV	249	245	NZ_LN811353.1	241545	242294	+	BN1233_RS13750	hypothetical protein	242395	242934	+	BN1233_RS13755	WP_046864148.1	DUF1775 domain-containing protein
RAPP	GCF_001006805.1	WP_046867208.1	MNGITASRSGGRSGIALLAALSLWLQIVLPAIGTTALVLLRGDHHGPHHAVAHGSGHDDPSPGPPAQGHDHLRLCCIIGGGKLGTGFAPPPVALATLTTPVRPVAIVSHPERPAVGRVGGPVLPVGARAPPRFA	134	130	NZ_LN811360.1	290460	290864	-	BN1233_RS29485	hypothetical protein	289881	290420	-	BN1233_RS29480	WP_082145719.1	DUF1775 domain-containing protein
RAPP	GCF_006334915.2	WP_139572181.1	MRRSLTAAVLLLLHAIFLTSGGAPASASALGTPYRAAGLHSAHVDAGPHLAAGRPAAEAGGVRQAARAWSPARDGARLTDTRICPPTHATRPAPGDPPRVQAGASGPGVSGGPVVLPNPAVPRGGTRVTRAGPHHDGPPAQCPRRAATARAPPSTAY	157	152	NZ_VDMA02000001.1	172616	173089	-	FH610_RS00735	hypothetical protein	170336	172582	-	FH610_RS00730	WP_139572180.1	protein translocase subunit SecD
RAPP	GCF_001544475.1	WP_087666238.1	MRSVLIRKIGGIVGLLAILLTTLVPAASQMIERGRIESTLASFCSAGVSSNPKQTPDDHAAHWQACGYCSFTAHTPFMAPPKHTQRAASIEGSARIATGRVATTPYAPILAAKPRAPPSFA	121	117	NZ_FCNW02000003.1	273967	274332	-	AWB65_RS05855	DUF2946 domain-containing protein	273542	273901	-	AWB65_RS05850	WP_200821665.1	copper homeostasis periplasmic binding protein CopC
RAPP	GCF_001544475.1	WP_087668308.1	MTRTSRNRIVAWLGIAAMWLAIVAPVVSQTIAARVSVGDTEILCSVDSLESVEAHHHHEAQAEASSGASHHASAADHFEACSYCGLLAHNLPLLPGVSPAVARVERVVRVARVERVSAVYAKSFNAARPRAPPVVS	136	132	NZ_FCNW02000017.1	66531	66941	+	AWB65_RS17225	DUF2946 domain-containing protein	67037	69397	+	AWB65_RS17230	WP_087668309.1	TonB-dependent receptor
RAPP	GCF_000426285.1	WP_037134754.1	MQWMVRSICVLALVLVGFAHQMPISNADELAPAALAQYRLPDGTLPVLCVTDKGTDGKEHSKTHAPGCEACRIAAAALLPAPPTDVCEHLAVADQDVLPPKAEAFHRQLYPPNTGPRAPPILQIVA	126	119	NZ_AUFB01000001.1	420050	420430	+	K290_RS0101940	hypothetical protein	420659	422032	+	K290_RS0101945	WP_028750313.1	PepSY domain-containing protein
RAPP	GCF_000426285.1	WP_245276488.1	MTRRAGARVIASLFVAFFAYLGLALGGGINLAARADAEAFSSGKDTQPLYLALRDPVRGTVVADRTVTPKATWHDIGPATLSTLPSLGLLSNPGQPRTRGELARHESLAFRAYLARAPPTTFI	123	118	NZ_AUFB01000003.1	357945	358316	-	K290_RS0106685	hypothetical protein	355293	357851	-	K290_RS0106680	WP_028751170.1	protein translocase subunit SecD
RAPP	GCF_900129835.1	WP_073302289.1	MARKRLSTLSIWLGLFAMLMIHVGPLYSAVQAAEASGQRHHHAEHESAARGHHDQTRGGEPAWLAALELCGYCELLTVNPPLTVSVDLVLPRHAPAYFHSLPEQPQIPALRRSSGHPRAPPYFHC	125	120	NZ_FQXA01000006.1	136875	137252	-	BUE09_RS15930	DUF2946 domain-containing protein	134707	136821	-	BUE09_RS15925	WP_073302287.1	TonB-dependent copper receptor
RAPP	GCF_000219915.2	WP_148274446.1	MNRETGIRMTAWLGILAVCLAVFMPGVNALKNRYQASVNDIFTADICYGAQAVQGPAVALNSTGSPVLVVSHHSAHADADEVTADVITAHASHGKMPTSFAPPAGSDSPASPDHGADHAAECLYCGFFTHHLPLLYSANLPTMSYGFVSRIAPQHQHASYYAQPAFVPLSRAPPILS	177	173	NC_017964.1	317293	317826	+	TKWG_RS01470	DUF2946 family protein	317916	318992	+	TKWG_RS01475	WP_050981497.1	PepSY domain-containing protein
RAPP	GCF_000219915.2	WP_148274476.1	MRKHLPCKGFSVWQLLLCLAAMAFVCRSVIPSGYMPVLSGDNGRTVVLTLCNADGGNETLLLSIPKQSQESPSQDHAGQECPFGLVVSQAILPILGSPALPVTVWQQRLAPFVEHNQALPALPALGPPLGSRAPPFLLG	139	134	NC_017964.1	1119617	1120036	-	TKWG_RS21150	DUF2946 domain-containing protein	1118851	1119450	-	TKWG_RS05255	WP_014749836.1	SCO family protein
RAPP	GCF_000219915.2	WP_264300250.1	MVTHRQSINGWQGFLCLALLAFLCRSAIPIGYMPILSASKGAAVALTLCTAHGGTQTLLLEVQNKNNEPADNAHADQECPFGLVMSHGVLPVQALLTLTTTVWQQRLVLAAERNRSLPPLPALGPPLGSRAPPVRLG	137	132	NC_017964.1	3633262	3633675	-	TKWG_RS23360	DUF2946 family protein	3630930	3632885	-	TKWG_RS17020	WP_238534436.1	TonB-dependent copper receptor
RAPP	GCF_900220975.1	WP_097138895.1	MTNGQYSGVTERQRGFLGALLLMLALVVGQFVTLERKISFRSSADPSVSRSAAEKLAQRNAPLPRSAGGGTSSGDNWHMAGSSTDRRVFKVKPTGTGGDPFPDVGLLATDAPGIGLSKTGEAKVLARVGLVPAGTPRHQFEGRAPPAVIL	150	145	NZ_OBQD01000006.1	60200	60652	-	CRO48_RS10385	hypothetical protein	57548	60091	-	CRO48_RS10380	WP_097138893.1	protein translocase subunit SecD
RAPP	GCF_013282575.1	WP_173260582.1	MTLRSRNHLTAWLGLVAMWLIVLAPIVSQLVVAAHRDDPNAVLCSATQPAGDSAHVTHADPLAACGYCDLMANHTTIPAPPQSLLLFVTVVAISAIPTLSVRFTPLGAFPSGRPRAPPVRS	121	117	NZ_JAAAYE010000058.1	27208	27573	-	GWC77_RS22905	DUF2946 domain-containing protein	24727	27129	-	GWC77_RS22900	WP_173260580.1	TonB-dependent receptor
RAPP	GCF_000802965.1	WP_034149696.1	MRPLSARSSAPRRQPLSLTRGSWISLFAMLMIFIGPLISQSMPMDSRTPMSMSMSMDMSMDMSAMDHAAHGAQPDAEHCPPQTGHHALWERCGYCSLLFNCPALTGGASFAAFDTPPDNTFTTPSPRLGHARQTFFPGARTRAPPVVA	148	144	NZ_JSAK01000022.1	78201	78647	-	NL64_RS19490	DUF2946 domain-containing protein	75907	78012	-	NL64_RS19485	WP_034149695.1	TonB-dependent copper receptor
RAPP	GCF_001854865.1	WP_071004217.1	MRDIRRIIGDAMSGGVLAALIAVMLTLQGAIGAYAQASMASAETDPMLVICATHGTETLPQKHSPDASWPDCCSAACQIACSIGHGFPPESFVLNDHRPHAAHQSFETVFAVLAPRALGLTGEARAPPAFSI	132	127	NZ_MDDW01000001.1	456390	456788	-	LCM4573_RS02350	hypothetical protein	454805	456226	-	LCM4573_RS02345	WP_071004216.1	PepSY-associated TM helix domain-containing protein
RAPP	GCF_001854865.1	WP_071006371.1	MTGGMKTAAKLLRILCAAVLLSLGFAHQPVIAAAPLASYDEAYRLPDGTFAEICTEGGHRELPAAKPVCEACLLAGSIILPPPSDEAWLARKQASLFSPLTGEAPILGGRSLIRPNSRAPPPAA	124	120	NZ_MDDW01000005.1	71649	72023	-	LCM4573_RS11205	hypothetical protein	70585	71574	-	LCM4573_RS11200	WP_071006370.1	DUF1775 domain-containing protein
RAPP	GCF_001854865.1	WP_071009078.1	MMRVPLRSRTKIDKTRESLPLRWPVLAAAMLIAAFFGLISGVVKEVRVPGGVLAAEGNSEIPHLTKREPLRAVLSADRKDGGGPHWTGHDGALEARAVETAFRSGGSALALPRPAAAALPAAGRAFQPRAPPARA	135	131	NZ_MDDW01000028.1	451522	451929	-	LCM4573_RS24185	hypothetical protein	448892	451432	-	LCM4573_RS24180	WP_071009076.1	protein translocase subunit SecD
RAPP	GCF_003046185.1	WP_108175406.1	MRPMRLAATLLLAFALAAQALLVQTARAAQVAAMPGPAGFCLSDEKSDRHTSDRDCKVHCLLASGGDGAAIPLRDAATSRAFAPLAQAPGAPTEAPRPRPTLDQAARAPPVIA	113	109	NZ_PZZL01000002.1	625309	625650	+	C8P69_RS06975	hypothetical protein	625689	626207	+	C8P69_RS06980	WP_108175408.1	copper chaperone PCu(A)C
RAPP	GCF_003046185.1	WP_108179255.1	MWLFRGGRFRIARSVLAAALIYVVAATGMLGSIARAASGLESSGFVVICTMEGTGIAADGSGPVTKAQTAQHCGLCQAGTAMATPPVSEGVPVAEPVPAPPPLARPALLAPVRSFEGWIGTRPPRAPPFAV	131	127	NZ_PZZL01000011.1	63709	64104	+	C8P69_RS20170	DUF2946 family protein	64177	66282	+	C8P69_RS20175	WP_108179256.1	TonB-dependent receptor
RAPP	GCF_003046185.1	WP_108179580.1	MWLFRGGRFRIARSVLAATLIYVIAATGMLGSIARAASGLESSGFVVICTMEGTGIAADGSGPVTKAQTAQHCGLCQAGTAMATPPVSEGVPVAEPVPAPPPLARPALLAPVRSFEGWIGTRPPRAPPFAV	131	127	NZ_PZZL01000021.1	20572	20967	+	C8P69_RS21875	DUF2946 family protein	21039	23138	+	C8P69_RS21880	WP_108179581.1	TonB-dependent receptor
RAPP	GCF_001552635.1	WP_067479749.1	MRDPQDPARSPSQLTPQPVPPSAGDERGRLARLLIVALGLLGFVVVPSVGTATASAGSAGAAAGIRAGTSQPGTGTSARTRAAAKTRNESRGESRSETRSETRTESRSESRSESRSEFRNEARGASRGDSRPGHAELSAALLRHLIGAPAPAHDAAVPPPTTDLPPSRAAHAVRAERPATVHTAPRGAPRGRAPPRSTGF	200	194	NZ_BCRO01000029.1	39336	39938	-	AH6_RS14950	hypothetical protein	37002	39272	-	AH6_RS14945	WP_067479748.1	protein translocase subunit SecD
RAPP	GCF_001552635.1	WP_169807859.1	MPGRRRPIVPLALLLCLSALFGLVYDPGPAAPGTAGHTFQASAAAPVDDTGAEPAFIANHAHASSPSLDHSGMAAALPGGIDAALPPPSRAPPRTDPDVPSGRVPISGQGARAPPHLQGS	120	114	NZ_BCRO01000029.1	41278	41640	-	AH6_RS44685	hypothetical protein	40005	41234	-	AH6_RS14955	WP_307190387.1	cation:proton antiporter
RAPP	GCF_009709575.1	WP_155071733.1	MVQRTAAVPPLRPPPAAPPPWGRRAVRALLAVAALLAGVLAPALSGGQAGASPRPHPHPVPHTGVRGGPHVVGAPCAVGCDRTPLLYRDATGERHASHPAGAAVPPRAPLPRPAAGTRPSAFLPDPAVRLRHTALQQGRAPPLRPGG	147	141	NZ_WIXO01000001.1	3803373	3803816	+	F0L17_RS16920	hypothetical protein	3803943	3806306	+	F0L17_RS16925	WP_155071734.1	protein translocase subunit SecD
RAPP	GCF_009709575.1	WP_238419590.1	MASVIRQPHQSTRSPQAWVRSWLLVVAVLVGLVAMHGLGPFGAPDAARTIPTTGHAISVPTAVGGFGSDACVHSGHGAGGHLEHADATCAAGGTSSGPSLPVLLPVATAPAADTAGTPQVPAALLGGRAPPSLSELQLLRI	141	130	NZ_WIXO01000001.1	5466563	5466988	-	F0L17_RS24055	DUF6153 family protein	5465833	5466471	-	F0L17_RS24050	WP_155072669.1	DUF305 domain-containing protein
RAPP	GCF_001591165.1	WP_068636265.1	MARLMWALALALALLAVQGEARTHLVGHAGELLQGGSATDRAEGDGEHLAGACLECLALTGVDLPLGGLSPARTHHATLPRPPAAATLPAPDAPPLRPRCRAPPLPSLSVLLA	113	103	NZ_BCUG01000018.1	55341	55682	-	TBU01S_RS08780	hypothetical protein	53047	55182	-	TBU01S_RS08775	WP_068636264.1	TonB-dependent receptor
RAPP	GCF_001591165.1	WP_083953787.1	MFRFRKRLHAWFAVAAMLVAALAPAVSRAMADAEGQLLIDICSAGGTHRLAIPAADAGLYLDAALAEGEGSDGSLLESLSSCPYCGSHAAGVGLPPMERTALLVAGGASERLPLLFLVAPRPLFAWSPSSPRAPPLSV	138	134	NZ_BCUG01000088.1	2881	3297	-	TBU01S_RS21695	DUF2946 domain-containing protein	2293	2754	-	TBU01S_RS21690	WP_068639574.1	copper chaperone PCu(A)C
RAPP	GCF_002237535.1	WP_094060735.1	MRFLLIVTLLLQHLVFNTAVASVHLSHSEHGGRETPHLHGDQIIKDLLSLVSQRLADQTQDGEHEHDGSEVHVHVHLLAPQAQLLSPEPNVLSHHLFQPPAQGDLGMRAPPLLPPPNHS	119	110	NZ_CP022530.1	2835646	2836005	-	CHH28_RS13105	hypothetical protein	2834320	2835561	-	CHH28_RS13100	WP_094060734.1	TolC family protein
RAPP	GCF_002237535.1	WP_094061625.1	MRSWLLLSLLLGLTVTASLHEPVYDHEIVQAIASDISLDETQGDVPAIAWVWQCLIGAATVLIFCRYRGDLRVQSASTCQIRAPPSVHRS	90	84	NZ_CP022530.1	3930003	3930275	-	CHH28_RS18020	hypothetical protein	3929343	3929927	-	CHH28_RS18015	WP_094061624.1	CBS domain-containing protein
RAPP	GCF_011044975.1	WP_240929533.1	MVGLVGMHALAPGDAVAAERGPGAHAMSGHAAGGHVSTGHDDAAAVLAAACSHDEPAGHGGQHADGTCASAGVAGAPVLAPPLGVAEPAADGAAVLAVRNGPGSAAERAPPSLAELQLLRI	121	110	NZ_JAAKZV010000030.1	49420	49785	-	G5C51_RS10195	DUF6153 family protein	48717	49343	-	G5C51_RS10190	WP_165235266.1	DUF305 domain-containing protein
RAPP	GCF_902141855.1	WP_144764045.1	MAQRRRDARENWRGARAVIAVLALYALVLQGFLGGLMPLAGSGGVHCAPIEAAGQAPDKASHDHAACCVAAQAVATALPGREPAAMLARPRPAAASVAWAAAADFNPRAPPRALPHPRGPPVA	123	110	NZ_CABFVH010000012.1	68095	68466	+	MTDSW087_RS11840	hypothetical protein	68510	69490	+	MTDSW087_RS11845	WP_144764047.1	DUF1775 domain-containing protein
RAPP	GCF_902141855.1	WP_238178599.1	MVQSRAIIGVIALYALLLQAFLGGLSPSVSTPAGPEICARHDAASVPVDHESACRQHVCCTAMQGAGWLLPLPTAFATVTWAPVQVASAAWREAGPVRARAPPDRSVGPRGPPIL	115	102	NZ_CABFVH010000015.1	35095	35442	+	MTDSW087_RS13295	hypothetical protein	35537	37870	+	MTDSW087_RS13300	WP_144764723.1	TonB-dependent receptor
RAPP	GCF_003011925.2	WP_106706550.1	MIRKSLFLILALAILSVPVFLMAHAFTHYTQTDGLEVSISENDTGIDLDEICLDCLALTALNLLLIAIGLFLRISVVRHRLPLSAMRWHSDSKTACYFSRAPPLRFF	107	102	NZ_PXXU01000015.1	16735	17058	+	C7H79_RS06630	hypothetical protein	17207	19273	+	C7H79_RS06635	WP_242447178.1	TonB-dependent receptor
RAPP	GCA_002731695.1	MBV32330.1	MRFRVLYSLFLPAAIALNFIAHHHEHLGHLLESHEDVPAINFISHHTDHYKHDHHHSEIEIDAYCDLCQSCDDQGEQKTTSPITFDYIDIPLDVAQSDFKLIWKNHFPIRAPPKVTLS	118	112	PCCK01000019.1	12176	12532	+	CMK36_02670	hypothetical protein	12575	14929	+	CMK36_02675	MBV32331.1	TonB-dependent receptor
RAPP	GCF_013113735.1	WP_171745419.1	MSGPRALRPGGSVRRTALAVAILLALLWQGVVARAHVHLPHLAAQLSVQDTSVRIGAASEFGLSDDETACLLCRELAQTADYLAPAPIAVAGPSAFHAIVTAALLLLWPRRHLPPGWRGRAPPILSEHHQP	131	122	NZ_CP053346.1	3475482	3475877	+	HL653_RS16120	hypothetical protein	3475967	3477964	+	HL653_RS16125	WP_171745420.1	TonB-dependent receptor
RAPP	GCF_001704615.3	WP_065994474.1	MLLRSGLLLSSLAVLLQIAVFLQPLLPKQYQIAPVCETISQVLIQTDFYKKHQHSSHHQHLSPEHALHEMNAQQTSLGHDHHDPNHQCQYCTVYGNLVLPPELEVKQVLDRIQVRLIAFQQTFHHVWFVLQRLFLIPQGRAPPLLT	146	142	NZ_CP029397.2	3208373	3208813	-	DJ533_RS17855	DUF2946 family protein	3206203	3208302	-	DJ533_RS17850	WP_065994473.1	TonB-dependent copper receptor
RAPP	GCF_002157145.1	WP_094097866.1	MSANTAQLSRSIAPAKARLMLLVRWLLVLVIAMDLISSPFHAHHHESGPEGYSSHAGQLDAGHSSFEQAPQADELSLHVDSDDADHGGGHSLSALQGAPIQLASPDSAPKLLALVPLFVLFGLITQPVAEALARWRPGRERVPIPLFRTVPPDGRAPPQLHG	162	157	NZ_CP021361.1	2027744	2028232	+	CBP34_RS09445	hypothetical protein	2028312	2029394	+	CBP34_RS09450	WP_094097867.1	efflux RND transporter periplasmic adaptor subunit
RAPP	GCF_000214825.1	WP_013836206.1	MKRLFLVWSLIFSFISVPNLALIHDVAHPFHAHLHDENHHSEWGHQSHHGHHFHHSSSQQLEQHTDHHRHEMSGFHYALETWLCELYDLASAHFIAKCNNPAPQVIHLASAIDLPTWVQVYSPGFYPNFWGRAPPVSLI	139	134	NC_015581.1	1925601	1926020	+	THICY_RS08515	hypothetical protein	1926113	1928227	+	THICY_RS08520	WP_013836207.1	TonB-dependent receptor plug domain-containing protein
RAPP	GCF_003336875.1	WP_162305999.1	MKTVRRFNYGASMGGAARTDRTGLRGLTRRLAWGGSATAVLALLLNLLVWALYAPAMGLGIRTPICTPEGARTILVDARTGQKLDEDGPAHADIGGRHCPLGLLATSLAAPPALLLTAPVLPRLADRSPIPAQPVPPAPVPTGWQARAPPLA	152	149	NZ_QGNJ01000007.1	129786	130244	+	DK368_RS11515	DUF2946 family protein	130352	132370	+	DK368_RS11520	WP_240002460.1	TonB-dependent copper receptor
RAPP	GCF_013416525.1	WP_180066067.1	MFSNILQRFWRKKHSVSVLCLLLLAMVLRGMVPAGYMPNLGEKQHGDALLTFCSHDPRGGIPDALLALWADVDLEPDPGDSDMSHSSAFCVLGQLTMDLPETGSLDAVAVFFQAQPVLPVTFFSLPLQGPRGPPLGSRAPPSFIV	145	140	NZ_JACCEM010000010.1	159120	159557	-	H0A72_RS18275	hypothetical protein	156821	158923	-	H0A72_RS18270	WP_180066065.1	TonB-dependent copper receptor
RAPP	GCF_013416525.1	WP_180156809.1	MNRYWYASMAGGRQIGLKALLLAFLLRALVPAGYMPVFLFAGHAAPALTVTLCVKGLSGSVIETLALDTQHGHAEPQDLDCAFGSAVGHAYTPPPAAAAFLLPDLVSEAPPPAPAGEAGSRRTPGPPLGSRAPPFVV	137	133	NZ_JACCEM010000008.1	24068	24481	-	H0A72_RS15125	hypothetical protein	23413	23967	-	H0A72_RS15120	WP_180156807.1	copper chaperone PCu(A)C
RAPP	GCF_013416525.1	WP_246436983.1	MASRLSIRRTSWCLLIAFLFAVLAPTAKAIGAGDASQVVWAHLCTAEGGKLVALDQNGDPATEPDGDGLHAGHCLLCFHPCGIPSSAVAILAADLPPPRFHALGAESACESRVWKTPPCRAPPLSA	126	122	NZ_JACCEM010000008.1	56405	56785	-	H0A72_RS15265	DUF2946 family protein	54156	56339	-	H0A72_RS15260	WP_246436971.1	TonB-dependent receptor
RAPP	GCA_008501575.1	KAA3642111.1	MNRTSTHWILLLLTFSVSAALLHEVVVHDNTTCTICVQFHGTPPAIVNGHGSYVIFAGTEHSTQSELPDQTVYSRPIQTRSIRAPPQNLIKS	92	85	QQUO01000150.1	1663	1941	-	DWP95_05615	hypothetical protein	1	1540	-	DWP95_05610	KAA3642110.1	TonB-dependent receptor
RAPP	GCF_000373625.1	WP_018546624.1	MSGTRQRTPGPPPWRLLVLLVLGGLLGMHGLAPGGGLGPVHRASAPHAAVVLSAPGDCGAHHGHDGSGHVHHADATCASGAVPGGPELALPASPDAVTPVPGALSPARAASAPDGARAPPSLAELQLLRI	130	119	NZ_KB891993.1	783209	783601	-	B079_RS0114920	DUF6153 family protein	782530	783135	-	B079_RS0114915	WP_018546623.1	DUF305 domain-containing protein
RAPP	GCF_003967355.1	WP_126643533.1	MTRRHVAVRPPRAGSRDTRRRGAHPSARTSRFRRNGWLGALLAVALALLGALAAPASARAAGAPDPDRTASVSAHTVADPGHVRDVADEATRDVRRGPPAPLAARDLHDERHHLHHPHDAALTGRAVALPPPAGHRTSALGADADPSPRRFVLPPGRAPPSPRAPDLP	168	159	NZ_BIFH01000055.1	27844	28350	+	EMA17_RS47930	hypothetical protein	28404	30737	+	EMA17_RS47935	WP_246127371.1	protein translocase subunit SecD
RAPP	GCF_000238395.3	WP_007581161.1	MNTLSLHHTNTDLASGEPQTCERLNKAGKGVCVAITLLVFNTVMLLSGALEDAFKLEALLSDGFIVEPLLLTIVQFLAHPIISSQLLIGLCWLLFHIFPARRAGIILRKAAFAFSEAKVLQPVQVAHGCRAPPSFTGCL	139	132	NZ_CP011025.1	2912690	2913109	-	PARC_RS13165	hypothetical protein	2911410	2912369	-	PARC_RS13160	WP_010555187.1	ubiquinol oxidase subunit II
RAPP	GCF_011043545.1	WP_165013528.1	MSMRLTLCRIAALCLLTLALVATGFAHRAPSPQEPALQSAWLLSGGNWSGLCGEPGSDGQRSHVKCPACQLAGAADLPPAPAAAQSERPRLLAVLAPPAAEVPLRPVLDPAHGSRAPPRA	120	117	NZ_JAAKGP010000001.1	575166	575528	+	G5B31_RS02775	hypothetical protein	575612	576103	+	G5B31_RS02780	WP_165013529.1	copper chaperone PCu(A)C
RAPP	GCF_000312425.1	WP_020694754.1	MIRKRPDSGWRASAFAVALFAITLNFLQPMAHAAMLRDAGPLAAAKMWGAFCLPSAGQDDSPSSTPAETQNHECCLGLAHAPVLAEPSAAFIRIEPVVTTIRVVAAVDAHSPVGIRDGPSQPRAPPSLV	129	125	NZ_HE997181.1	873133	873522	-	BN60_RS04245	hypothetical protein	870891	873071	-	BN60_RS04240	WP_020694753.1	TonB-dependent receptor
RAPP	GCF_000312425.1	WP_148283480.1	MIAAYALVLQTLFSFAGFGSISQPKLDAFGNVICSSVEQPSLPGKGNPSERKHVPDCCLVGCTMTGHVAVLASDTSNLIQQRISLSEPIIVIRSVHPGPGREGSSGNPRAPPQTV	115	111	NZ_HE997181.1	3835657	3836004	-	BN60_RS30550	hypothetical protein	3833345	3835510	-	BN60_RS18640	WP_043286139.1	TonB-dependent siderophore receptor
RAPP	GCF_001982615.1	WP_076960579.1	MSAPARPLLRLLALLLLLQWGAGLWPHLGGMAGTAQAAETIVICTPDGFHNLRLGPDGQPLPEEPAGLPKAAGCCQLCQAPLTGADLVPGPVLPAPRLVAGPAIAMAAQVEALSFAPPPAIRHSRAPPQA	130	127	NZ_MLCO01000459.1	242	634	+	BKE38_RS28965	hypothetical protein	702	943	+	BKE38_RS28970	WP_131829786.1	PepSY-associated TM helix domain-containing protein
RAPP	GCF_002284535.1	WP_036266914.1	MSAGLRLLASLLFLVWTIPAATADQVGHDVAKEQMRLAASKPVATILVRDIARRVAAETSRFKTGTPAIAGNGKPFCIIPDLRLPFETASAAPIGIGSEDRAKLSPIRAFDARAPPFLPA	120	115	NZ_NPKH01000011.1	280693	281055	+	CIT31_RS03705	hypothetical protein	281198	283750	+	CIT31_RS03710	WP_095517480.1	protein translocase subunit SecDF
RAPP	GCF_002284535.1	WP_095520279.1	MSAAIAAAYLLVLQSMLSAFAFGIGPDASQRDAFGNVICTQQGAAQLPGGDPHQQHIPACCVLGCGMASAVYAPPPAAATLSGNFSVETVAFLLPAFRHLDFARDRSPSNPRAPPVTA	118	114	NZ_NPKH01000025.1	120606	120962	-	CIT31_RS21520	hypothetical protein	119962	120501	-	CIT31_RS21515	WP_095520278.1	copper chaperone PCu(A)C
RAPP	GCF_014219065.1	WP_185267985.1	MSIRLGLFAMLMIHVGPLYSALQLAQAAAAPASEQHHHQHADHGQASSAHGHHRPPSDNAPDWLAALELCGYCELLTLSPPLTLSLKLILPRHEPERFLALPAAPLLPIWRRSAGYARAPPAPFHC	126	120	NZ_JACLGO010000019.1	78862	79242	+	H6X51_RS13325	DUF2946 family protein	79406	81424	+	H6X51_RS13330	WP_185267986.1	TonB-dependent copper receptor
RAPP	GCF_003008515.1	WP_106750348.1	MWLFRGDRFRAARSILAATLVYVIAATGLLGSVARAAGGLDSSGFVVICTVDGQSIGHDGSQPATKASAAHHCGLCNATAWDDSRMPSLAGTAVEAPVAPRVPGRSYDPILPAHAFEGWLGTRSPRAPPAFA	132	128	NZ_CP027668.1	3973404	3973802	-	C6569_RS19030	DUF2946 family protein	3971234	3973330	-	C6569_RS19025	WP_106750347.1	TonB-dependent receptor
RAPP	GCF_003008515.1	WP_106750762.1	MRHLRLALVLLLAFAPPAEGLLSHAARAHRLVGAAVPTDFCIPATDKGVPEHPASCDDHCRVVPSGDAATPPPAGARPVRVAIASGATSVRQAQRVPPRPTFDHAPRAPPAVA	113	109	NZ_CP027668.1	4454396	4454737	-	C6569_RS21390	hypothetical protein	4453851	4454357	-	C6569_RS21385	WP_106750761.1	copper chaperone PCu(A)C
RAPP	GCF_001908185.1	WP_074119959.1	MKWFRSNIRHGARLALFAMLVQFALTFGHSHWFAQAAPLAQSALQQADTSKSIAATDRATVQKQSPAGPEREQPGEDNCAICAVVAMAGTVVFATPPLLQLPQAIELLYRTTDAEFIHLKSAGTAFQPRAPPAS	134	131	NZ_LGHM01000084.1	14516	14920	+	AC630_RS18685	DUF2946 domain-containing protein	15069	17456	+	AC630_RS18690	WP_074119960.1	TonB-dependent receptor
RAPP	GCF_001466725.1	WP_062478483.1	MMQQQTQHRSRIPQWLLLSLSAWVCLLYVEPVNSSGLADASKALQQDPVQSHLTWAEEEPDTDDINVSFNTDPPCFDSFWQISVAQTSHQQHDIPGYQPRAPPPQRHR	108	102	NZ_CP013650.1	1622950	1623276	-	AT746_RS07340	hypothetical protein	1622281	1622865	-	AT746_RS07335	WP_062478480.1	CBS domain-containing protein
RAPP	GCF_001466725.1	WP_062480338.1	MPSGFKNQPIALLALLLLLFNLTVAPLSASRTLSAAQAYASDDKVLICTGRDMKWVDMAASLSRGQFVFVDPPEQLPEPLQQVECSAGLLLDNHDIMAGNTALIASQKITLRAFSLFSSATLNDRYNNALSRAPPFVFRLFP	142	134	NZ_CP013650.1	2462994	2463422	+	AT746_RS11210	hypothetical protein	2463504	2465567	+	AT746_RS11215	WP_062480339.1	TonB-dependent copper receptor
RAPP	GCF_007097395.1	WP_143400716.1	MTSTGNIAIIYFSRSAQAESKHKQWFDAGSDHRNMALATSLVAHGSHIVNKSGFPVFHYHEGNQIGLTFGERIANAFSEVFNKGYEAAIAVGNDSPELDGTNWQSISDQLRKGENVLGPSVNGGAYLVGLTAATYNSQKLQQLPWQTHRLFDALLHLSSSDNMRTHVLKKLQDVNSFSDVLVLIKSNALSKAFKTVLLNILDRFKTLLFCHTLFIENLFSDFSRPLRAPPVLAL	234	229	NZ_VKDC01000025.1	49763	50467	+	FNH22_RS22545	DUF2064 domain-containing protein	50546	53581	+	FNH22_RS22550	WP_143400717.1	TonB-dependent receptor
RAPP	GCA_013817545.1	MBA3560215.1	MRRSPVSMLIGLLIAMLAGLSAPALALAHGYAHHEAHEHAEHERAHHGSELLDDGSASHNELTLSLRGVDHPADHAHPRLFHAVSVRTDVVLFVAPALAVNLPADIALVGTASLLLTAAPARAGPSDAPPRQPRAPPLG	139	136	JACDCM010000340.1	2131	2550	+	H0W30_16620	hypothetical protein	3093	4040	+	H0W30_16625	MBA3560216.1	TolC family protein
RAPP	GCF_001870465.1	WP_071490047.1	MKLARADRSLIAWMLYCCVLFNVFACSIGHGQMVGMQLNGIGGQFCTVDPRTQAPKPSNSTEENLPTLSKAFGCPLCSTGGMGPALSSSLNVAVLPQPHAPPPAIVLAADLPARFTWPAANPRAPPAFA	129	125	NZ_MDGK01000034.1	1561	1950	+	BFN10_RS13335	DUF2946 domain-containing protein	2046	4172	+	BFN10_RS13340	WP_071490048.1	TonB-dependent receptor
RAPP	GCF_001870465.1	WP_071491616.1	MGAPRARLSPHSRMKRGSWISLFAMLMIFIGPLISQAMPMDHHAGMSMDMPMDHGASHHPKAPDEHHALWSKCGYCDLLYSCPALPGGVSIFTLSSPPPASALTPATRLGHARQSIFPGARSRAPPIAS	129	125	NZ_MDGK01000056.1	86035	86424	+	BFN10_RS23040	DUF2946 domain-containing protein	86518	88587	+	BFN10_RS23045	WP_071491617.1	TonB-dependent copper receptor
RAPP	GCF_002843305.1	WP_101256395.1	MDQRSAVLRFAPARALPAVLALLLGALAPTVSALGSALGSAHASAASAASAPPGAAPNAAAAAAQTADGPCAAECDRTPLLHRDAAAERHAPHPAGAALPVRARPARTTAGIRPPAPPPHTAARPPYTARPQGRAPPPPPDS	142	136	NZ_PGSG01000084.1	28974	29402	+	CUT83_RS15300	hypothetical protein	29466	31781	+	CUT83_RS15305	WP_101256396.1	protein translocase subunit SecD
RAPP	GCF_002843305.1	WP_240957811.1	MNRRPHPPIRPHRARVRMVLLVLAVLTGVVAMHGLAPAGATAPSNAPRGAPAAGHAMPESAEAAAYGSLGTAADDACAHPDHGTNGHPDHADATCATVGTSGPPVLPAPPASAVAPAAEAPFAGRAPSAALSGRAPPSLSELQLLRI	147	136	NZ_PGSG01000061.1	78532	78975	+	CUT83_RS12630	DUF6153 family protein	79085	79729	+	CUT83_RS12635	WP_101255942.1	DUF305 domain-containing protein
RAPP	GCF_012927645.1	WP_169020686.1	MNLQNFPPAKTHSTLSRWQLRARALFAGRELFSVLVILLINSAMLINGSVEDATELKNILTDDAIYESSLINVLSFLAYPVVSCQLLIGLCWLIFHFFPARRAGVILRKAAFAFRQTKTSLVVHSAHGCRAPPLVNG	137	132	NZ_JABBMT010000021.1	11517	11930	-	HHO47_RS13030	hypothetical protein	10340	11263	-	HHO47_RS13025	WP_169020685.1	ubiquinol oxidase subunit II
RAPP	GCF_000238295.3	WP_010386514.1	MQSRFWLLALCLMVSLTVNAAGSSVSVKTTQLAELLTEPDKDKLDSDFDIPLPGAAKQESIQFVPDFHDAVSLYHPFTHYHQGIRAPPVAV	91	87	NZ_AHCD03000039.1	46457	46732	+	PRUB_RS19080	hypothetical protein	46954	47556	+	PRUB_RS19085	WP_010386513.1	CBS domain-containing protein
RAPP	GCF_003340555.1	WP_135227295.1	MRLLLVLLVALGLLLPRTGAVLAELAGFESVVICRGADLATVTIAPDGTPVEVEIEGHGPCLAAATPAPLALPAATWSALAADYKLRLPDPQSAPRARPWSGPPPDRAPPLLA	113	109	NZ_QPLJ01000009.1	134795	135136	-	DR046_RS11730	hypothetical protein	134171	134650	-	DR046_RS11725	WP_115382569.1	copper chaperone PCu(A)C
RAPP	GCF_005222225.1	WP_137165946.1	MALFITILNVALILCGSIADSTDVVSAVVENPFIGPVTVAFLGILVTSTLLYETFKNALLTALFTSTPARRAGVILSKSKLTLNLFAASPRVQLSHGSRAPPLSHA	106	101	NZ_CP036536.1	833203	833523	-	EZV72_RS03580	hypothetical protein	832066	833016	-	EZV72_RS03575	WP_137165945.1	ubiquinol oxidase subunit II
RAPP	GCF_005222225.1	WP_137167199.1	MMTVHPFYPLLKIASRSGMVAALWVLLFAAGHSASHTATGYTDQRPVSSLAWAYSGGVSENRSRLVLPESLSGADQDPAILPGLFRSGFSLFVLWCKELQRSGSLSATARLRPEPRAPPALLIFR	125	118	NZ_CP036536.1	2396889	2397266	+	EZV72_RS10430	hypothetical protein	2397320	2399839	+	EZV72_RS10435	WP_137167200.1	protein translocase subunit SecD
RAPP	GCF_005222225.1	WP_137168359.1	MSRYTSAFLLCLHAALICGLIPATQFSGSPHAERITTTLTASSHRHLLEKPQAQSEPDADGFDALSDQPATSIAAVFIWLYDSLLGSPRTEAYTDSLYPDFQERAPPAVNS	111	106	NZ_CP036536.1	3854797	3855132	+	EZV72_RS17035	hypothetical protein	3855277	3856989	+	EZV72_RS17040	WP_137168360.1	potassium/proton antiporter
RAPP	GCF_005222225.1	WP_137168392.1	MSKWILLFSLIMLSPSQVTGQVAADAHDKRMTLVQIASVGDVATDTLGDSDLDGNTVAATLSVTGLHTVSEPAFVSIACLPVRYQAGPQIRAPPFALFA	99	93	NZ_CP036536.1	3888521	3888820	-	EZV72_RS17205	hypothetical protein	3887904	3888464	-	EZV72_RS17200	WP_137168391.1	CBS domain-containing protein
RAPP	GCF_001613145.1	WP_067696591.1	MRRRARDGRGDLPGAVGVRGGLAGVAMAALAVAAHGMAGGGFPGSPELALLISVAAAIGAVASTLRSRATLPVLMLVGQPVCHLALSGLLHDGHGSAATGFDTGAMMAAAHAAAALAFALLILVAERLYGIASQAIRVTLSRIGGAPVAPRSRRWARVSAAARGLSATGAIGPRAPPVTA	180	176	NZ_BDBU01000024.1	237750	238292	+	NJ1_RS20155	hypothetical protein	238337	238987	+	NJ1_RS20160	WP_067696594.1	YcnI family protein
RAPP	GCF_004364245.1	WP_133886218.1	MRRRLATVLTVLLTLLLPLFQAGPGADAHAGDHTGHAGALAVAGATAVPHPAPDLHMDDGCAPDCAVQPRARHDQPAERPAAPDQPAAAPSRGAGAVPASRTRAPAGSGPVPASPGRTSHDSGRAPPVSSGIRDTAHP	138	126	NZ_SOAV01000003.1	179202	179618	+	EV562_RS09210	hypothetical protein	179684	182116	+	EV562_RS09215	WP_133886219.1	protein translocase subunit SecD
RAPP	GCA_005893365.1	TMQ74116.1	MRQLLHHRARRVPALLLGLALFLAGSNYCLLSAWAGNTRMACMATPGAAATPRCPHCAPAGPSSRPHAPAGRSCCPDPVLVPDAPVLAKAVASHPAPSPVALAALVAPSVAPSLSEHSPPRSSAGPPPTGLARALRAPRAPPLA	144	141	VBPB01000013.1	6168	6602	-	E6K81_01205	hypothetical protein	4696	6003	-	E6K81_01200	TMQ74115.1	TolC family protein
RAPP	GCF_001658025.2	WP_064564436.1	MPPRSGGDAVKNVFHQWAAKRSATWLALFAILLIVVAPLISVSLQQDPMSAMPGMHHEMSMPMHHEMSSQPETHPQTSLPVDHAEACGYCVLLAHVPGLMLLVALLLMGRALRIRLKPARPLVRQWHFFPWLYPDTRAPPLFCFS	145	139	NZ_CP014007.2	1326496	1326933	+	AWR26_RS06500	DUF2946 domain-containing protein	1326996	1328360	+	AWR26_RS06505	WP_064564438.1	PepSY-associated TM helix domain-containing protein
RAPP	GCF_004340905.1	WP_132645735.1	MSWTCVNRRFATWLSCLVLLFAALAPSVSHALQFSRGVGWVEVCTAEGSRWVAAGAEDTDSLPAQAHGLEHCPFCSLHAPTPGLPPADRLVVPPAGRDATLPPAFRHAPRTAHAWRSAQPRAPPFVLS	128	123	NZ_SLXD01000004.1	20265	20651	-	EV684_RS07365	DUF2946 domain-containing protein	19129	20055	-	EV684_RS07360	WP_132645733.1	metallo-mystery pair system four-Cys motif protein
RAPP	GCF_004340905.1	WP_132649539.1	MRRTRHAARRPAPLGLAFVFVLALLAAQWLGLAHTVLHAPAPAQQHAEPHDHGLAALFAGHDEGGSDCRLYDQLAHAEPLPPALPVLDTLPAAPPRVAAGNSHDGAASGTPYAARAPPRA	120	117	NZ_SLXD01000019.1	21591	21953	+	EV684_RS22250	hypothetical protein	22069	24087	+	EV684_RS22255	WP_207184569.1	TonB-dependent receptor
RAPP	GCF_900094605.1	WP_091956099.1	MKWFRSNIRHGARVALFAMLVQFALTFGHSHWFAQAAPLAQGALQQTDGANGVAAIDRAAVQKQSPAAPDREHPGEDNCAICAVVAMAGTVISATPPVLLLPQAIELLHRTTDAEFLHLKSAGTAFQPRAPPAS	134	131	NZ_FMAI01000004.1	77006	77410	+	GA0061098_RS09545	DUF2946 family protein	77558	79927	+	GA0061098_RS09550	WP_091956100.1	TonB-dependent receptor
RAPP	GCF_900094605.1	WP_091967135.1	MRARLQKFLPLVLLALVMQVLAPIAACWATGQAIADPLSAAVICHSASDQGGLDDRTGTPTAHAGACALCCLAQAGASLDSPTHAALSIPFRHAARVVWQPADASAIGAPKGSSAQARAPPQFS	124	120	NZ_FMAI01000044.1	22719	23093	-	GA0061098_RS40150	DUF2946 family protein	20223	22625	-	GA0061098_RS40145	WP_245323917.1	TonB-dependent receptor
RAPP	GCF_013035315.1	WP_170426632.1	MKLVLNRCLPIVVSLLVVLTGQSIAASRGMDRAVGQMVLCTGSGPVVVYMDAEGQPTQAPHYCPDYALTLLGAIAVTELTLPNAPDVDRPALVRAGGSLIALPVPAQPARAPPVSV	116	112	NZ_WQHP01000003.1	248051	248401	-	GOV53_RS08570	hypothetical protein	247520	248005	-	GOV53_RS08565	WP_170426631.1	copper chaperone PCu(A)C
RAPP	GCF_013035315.1	WP_254439291.1	MSFLTRIFPVLTVIALVLTSAIPQGWMPAMGSDGKVLLVICTGEGTVEQWVDLNTDEPVHDDTDQRILCPFAGLSSDIVLPSVGAVVPFAASIQPRWNHRDFTHRSAGFYTRYDARAPPLFS	122	118	NZ_WQHP01000006.1	40039	40407	-	GOV53_RS14070	DUF2946 domain-containing protein	38569	39972	-	GOV53_RS14065	WP_170467616.1	PepSY domain-containing protein
RAPP	GCF_003367705.1	WP_045254635.1	MTESRKPAVVRGFAASSLAIFTALAGHLTGGGAMPGPLGIVVPWLLSVMICVLLAGRRLSLARMSLSVVLSQFLFHVLFVLGTVTPSGVSAPHVHGGPVVIPAGPGISEAVVADGSMWIGHGIAALVTVLALHRGERLILALRTLSGQAVRWMRRRLDAALVRPALPAFVRTRGEFLLRRASAPVHLTTLRGRAPPAIPAI	201	195	NZ_CP031425.1	2122545	2123150	+	DXT68_RS10000	hypothetical protein	2123270	2123866	+	DXT68_RS10005	WP_045254636.1	copper resistance protein CopC
RAPP	GCF_003390915.1	WP_157974572.1	MKETTAILLFGRSAIAEARHKHFGGVGESQRVTASLLRRTHRVLARTGLPVYQADERVQNGLTFGERLLYAVRDTFARGYENLLVVGSDCPGLSTQLLRTAERQLATGQAVLGPDTRGGVYLLGISRDHVDGTDLSEVRWCTQHVFTDLQDRLVGGNVLPVRADANHLRDLRIHWCRWSGLLGELADLVLRLTPAPVAAGLPRRTLRVRRTDRGRAPPRVA	221	217	NZ_QMEM01000008.1	242833	243498	+	DQG19_RS17185	DUF2064 domain-containing protein	243540	246767	+	DQG19_RS17190	WP_116127527.1	SusC/RagA family TonB-linked outer membrane protein
RAPP	GCF_001695575.1	WP_084656973.1	MIRTSSFKRTMLIASTLSWVLVTLMPVINAHGASAGVWATLCTINGFELVQVEEGKVETQHSKPCPFSHFSSFHQDTLPTPTHSRRTSIATFDSYAYLALSERFQLAIPRAPPALPLYHFI	121	112	NZ_LUAX01000007.1	1645008	1645373	-	AZ468_RS25485	hypothetical protein	1643432	1644898	-	AZ468_RS23185	WP_069669489.1	PepSY domain-containing protein
RAPP	GCA_012514505.1	NLE81758.1	MTPSTTPPRTQPLMLLLVVAAVVLGITLMHSTPMPPPVDPAIASAVSVDPHAGHVAPTAAAVGECAGDDDCGHHAGLHLCMAIVVMIGLLTYARSRITVPTSVPVLLRRASWLRRRADRAPPWTTPTLSQLSVLRV	136	121	JAAZAD010000442.1	12753	13163	+	GX610_19695	hypothetical protein	13273	13947	+	GX610_19700	NLE81759.1	DUF305 domain-containing protein
RAPP	GCF_000621665.1	WP_154664862.1	MPDNVEVKAISFRLYWAGVLLFCFAVASFHAGAISARASFSLGDLALSARFARGSLQIQARQDPVEFRRIVSPRNDGNDPGHPDIAPLPAPGRVMVSHAASVGGCFHDFAVFSDKSHPSRLPRAPPCEGDWSGRLAA	137	125	NZ_JHXQ01000006.1	208891	209304	-	T424_RS0109375	hypothetical protein	206279	208780	-	T424_RS20635	WP_037067112.1	protein translocase subunit SecD
RAPP	GCF_000374525.1	WP_018699203.1	MDRIRLRRRGGASAACVAALAYLFLVTAFLSGFAQGAMANPGGEPWQVICSAGVGQPGEAGADSDGSEGAGITCPLCALSRIATAAMAPADTAPSLDGRAPPVRSVRSEPHESVASALLRILTTSPRAPPVS	132	129	NZ_KB894572.1	45925	46323	+	C507_RS0108225	hypothetical protein	46395	47783	+	C507_RS0108230	WP_018699204.1	PepSY domain-containing protein
RAPP	GCA_003577275.1	RIK95663.1	MGASLALLALLLYTLIPPGFMPGLLADGGQGFVVCTGYGPHVVAVDSSGNPIEAPTKSGKASPCAFAFASPATPSAAGYEPVLFVILLAVALSLLKTALLAARFVPAIGPRAPPSHLF	118	113	QEVO01000001.1	1012084	1012440	+	DCC73_04700	hypothetical protein	1012557	1014860	+	DCC73_04705	RIK95664.1	TonB-dependent receptor
RAPP	GCF_003151255.1	WP_109594016.1	MSWMRHEAWGIRKATAVASILALVLHVAMMALGAGRMPTAEPSAGGIHAQHGHAMAGHGTDQPKESAAHKAPCCILSLCPGLPGPPAVSVDACLPQPEAVALVFEVRANPVQPRISLFRPVGARAPPMPV	130	126	NZ_CP029481.1	151956	152348	-	C4E04_RS00740	hypothetical protein	151376	151915	-	C4E04_RS00735	WP_109594014.1	DUF1775 domain-containing protein
RAPP	GCF_003151255.1	WP_109600467.1	MTSRAFILRRWQRAGIVAALAYALALQALLFAFGGALHAQDALIPGPTAILCGQGKGAVPDAPAQAHDALCCVLSCGVSATTGPLPAVAGLERPAALPQTVAFLPAEPLLVRFSSFLPVGSRAPPRLG	128	124	NZ_CP029481.1	4327847	4328233	-	C4E04_RS20360	hypothetical protein	4327267	4327800	-	C4E04_RS20355	WP_109600465.1	copper chaperone PCu(A)C
RAPP	GCF_001558695.1	WP_153020255.1	MHLTSDANQEKRGVTQLFACVLWVAAFLFAFHWTLPDETDGEDILAVAATNPGDVRSAAPAREHSTPVQNPMRAAALEALHLKATPLRHDGGPDPALLPALFEFGMRIAGSAIVNTGMAGPAGATGHAFAARAPPAAA	138	134	NZ_LNTU01000023.1	483356	483772	-	ATN84_RS15210	hypothetical protein	480713	483241	-	ATN84_RS15205	WP_068882476.1	protein translocase subunit SecDF
RAPP	GCF_001558695.1	WP_153020360.1	MKHMRYLLKDRLSAGAFAVLIVWLLVLQSLLGALAQSAMAASAADPLHVICAADGANVLESEGQGDLPQKKAPECPCASLCQLVSGTTTAVLNAGPGMPALFRSDAGKVDTAFFGSQRPFLRGLIGEPRAPPLSL	135	131	NZ_LNTU01000039.1	205466	205873	-	ATN84_RS23560	hypothetical protein	204056	205426	-	ATN84_RS23555	WP_068884940.1	PepSY domain-containing protein
RAPP	GCF_000423545.1	WP_028626980.1	MTHGRARQRGAWLGLLAMLLLFVGPLVSQARDMGPGGAPAWMDELACATDHSAPSHEPSMPSHEMSWAKCGYCTLLFNSPALSPNALHGLVLTDLALPVPIAATQAGHGSRAIFPGALTRAPPAALA	127	122	NZ_AUIE01000002.1	267842	268225	-	G559_RS0103805	DUF2946 domain-containing protein	266380	267753	-	G559_RS0103800	WP_028626979.1	PepSY domain-containing protein
RAPP	GCF_003852405.1	WP_124525612.1	MGAPRARLSPHARVTRGSWISLFAMLMIFIGPLISQAMPMDHHAGMSMSMSMDMPMDHGDSHHKKAPDEHHALWAKCGYCDLLYSCPALPGGVSTITFGAPSPATALTPATRLGHARQSIFPGARSRAPPIVS	133	129	NZ_QAJM01000007.1	384481	384882	-	DBR46_RS07370	DUF2946 domain-containing protein	382327	384387	-	DBR46_RS07365	WP_124525611.1	TonB-dependent copper receptor
RAPP	GCF_003852405.1	WP_124530056.1	MKFARTDRSLIAWMLYCCVLFNVFACSIGHGQMVGMQLNGIGGQFCTVDPRTQAPAPANSTDESLPTLAKAFGCPLCSSGGMGPALSSSLNVAVVPQPHAPPPAVVLAADIPARFTWPTAHPRAPPAVA	129	125	NZ_QAJM01000062.1	5911	6300	+	DBR46_RS30040	DUF2946 domain-containing protein	6396	8522	+	DBR46_RS30045	WP_124530058.1	TonB-dependent receptor
RAPP	GCF_000182645.1	WP_006473321.1	MKGMTNTEQHKRHGFMLFVTCVLSFTAFLFAVDFSSIDEDAARSHAGGIVARQVEGSPATPVRQQSAPSPQPMRAILIEAIAAKIKTAYLDGTGAALLVASAGVILPETKSAEAAQNFPRLAVLQRHFGSARAPPKSA	138	134	NZ_ACQA01000001.1	1508936	1509352	+	OINT_RS07225	hypothetical protein	1509464	1511998	+	OINT_RS07230	WP_006467126.1	protein translocase subunit SecD
RAPP	GCF_009789655.1	WP_199272111.1	MNSRKHSLLTAWLGLVAMWLIVLAPLVSQLVAAQHAHEPDATLCSAIHPIESGSTPHLSHDDAFGACGYCHLLEHHVAMPSVAAPEPLAALVLAHDTIAPPVTHDIPPGAFPSGRPRAPPVLS	123	119	NZ_CP046910.1	1197824	1198195	+	FAZ97_RS19980	DUF2946 domain-containing protein	1198297	1200693	+	FAZ97_RS19985	WP_233271705.1	TonB-dependent receptor
RAPP	GCA_002256115.1	OYT91293.1	MWAQIWGQWHSVLHAQHGSTGLAQAAALGHISRSAAPEQAFFDHDAGDAQCRLLDQLSHADSLPCVPLLALPVAFSAALVAQSVGLAVARWAALFQARAPPSFR	104	100	NKIK01000025.1	28675	28989	+	CFE43_14200	hypothetical protein	29070	31214	+	CFE43_14205	OYT91245.1	TonB-dependent receptor
RAPP	GCF_001678755.1	WP_067762717.1	MWLRSGLLLSFVAVFLQIAVFLQPLLPKQYQIAPVCETITRALLLPNVHSEHSAHGHHDHISVAQTQFNHSHEHDASHQCQYCTVYGNLVLPPELDVQEILDRIQVRLIAFQKAFKHVWFVLQQLFLIPQGRAPPLAA	138	134	NZ_LZDS01000008.1	5447	5863	-	A9J31_RS04215	DUF2946 family protein	3282	5375	-	A9J31_RS04210	WP_067762716.1	TonB-dependent copper receptor
RAPP	GCF_902459725.1	WP_150588670.1	MSSIPSASRLWRTRLRTLMGHGRSGWVAWLVVALIGVQIWGLQHEILHARGLSGIAPRVSADRGASATVNVQDADGADDAALAIAADGRVQSMGMAPIGFGNHHHHCHLFEGATLAAAMAVAVVSWGGDAVAASAPQQATGRSHASTLRRPFDSRAPPLAV	161	157	NZ_CABPSH010000002.1	718687	719172	-	PEP31012_RS07460	hypothetical protein	716262	718337	-	PEP31012_RS07455	WP_150588669.1	TonB-dependent receptor
RAPP	GCF_902459725.1	WP_150589999.1	MLTRSRKRFSAWLGLTAMCLALCVPIVSQWLAAHRASVSPIDATFCTADGLTQSVVPTIAHDDSHADMRHAPAADHGGHGDACGYCSLLANHPPLVMPPYASAVSFVWIARAGPTSTVSPQRRPPAYIPPARAPPHLS	138	134	NZ_CABPSH010000006.1	120362	120778	-	PEP31012_RS14320	DUF2946 domain-containing protein	117966	120278	-	PEP31012_RS14315	WP_150589998.1	TonB-dependent receptor
RAPP	GCA_011046015.1	HDP90022.1	MTGTIGSMQQLRRPQARRTLVAFLAIGALLLSQFAQVHFHVHHLDTQAAVHHHSFDLHAELLLDHEHDHAATTKLDLQQANLVKQLLSALSLALLCLLVLLALPSGGGGTLSTPTERRSPSRPHYRSPQLRAPPAPAP	138	133	DSBO01000186.1	13805	14221	+	ENN42_08725	hypothetical protein	14322	15617	+	ENN42_08730	HDP90023.1	TolC family protein
RAPP	GCF_000685095.1	WP_084166868.1	MTPRSRNRLTAWLGLIAMWLVVFAPAVSQVLASNRAQEPIAALCSALQTVQPGAADQAAHADAMAVHLSHDDAFGACGYCHLLQHHVAMPTVAATPAPLAVMVAGTAPPVLSTRFTPLGAFPSGRPRAPPVVS	133	129	NZ_BAYE01000006.1	307697	308098	-	BCA01S_RS37115	DUF2946 domain-containing protein	305161	307605	-	BCA01S_RS15235	WP_027777639.1	TonB-dependent receptor
RAPP	GCA_003517725.1	HCC59299.1	MAGLLLLAAATCGNVGRAAALPALLPHAVADLDGDHQLDFVTVSAEDNHRGNALYRVDLQLAGSVAPHSFPVSARSGGLRILALDVDGDHDLDLVITTRLSNEPIGVWINDGHGSFSQGDLNLYSICFLQSPSHFEQPGHDGQAPSATLPSRGGDQADCRQLRAAQYESSTPYRSGRPCRRALRDSLPRLSSRAPPVLS	199	195	DOZZ01000299.1	3753	4352	-	DEQ47_18955	hypothetical protein	2388	3638	-	DEQ47_18950	HCC59298.1	TolC family protein
RAPP	GCF_001419705.1	WP_055689431.1	MKTALPGRVSRTARPALRAVAVLTALAAVLLTLGFGLVGDPWAVRAAQWPAHGTPAAPGAPASDGPGPSVPDPAPAPAPGTHSSDIRPHTDDGCTARIVPLRPQRDAGERTVPAGHLLFTPAHTPRIPPLPPRPAPTAGHASPAAAHVPADLGRAPPGPSST	162	156	NZ_LIRH01000129.1	12082	12570	+	AOK19_RS08915	hypothetical protein	12635	14962	+	AOK19_RS08920	WP_240499092.1	protein translocase subunit SecD
RAPP	GCF_008807395.1	WP_256663391.1	MGTFINNAFDLGVDENSSEDLGLIRQRRNHLMAIWLGLFAMLMIHVGPLISGAQALMRVDTLSLDAATDPAMQHDQHDHTALLAHDLALSPAGVSSHAEHAEHAVDYHALMGHQSAPEGTPQWLANLKMCGYCELLALSPPLLLALVLALPVPPLVQWLVVLPAPLRLQPAAHSLRHSRAPPVHLFA	187	181	NZ_CP043320.1	1806305	1806868	-	FXF61_RS08195	hypothetical protein	1804101	1806251	-	FXF61_RS08190	WP_151184802.1	TonB-dependent copper receptor
RAPP	GCF_001571145.1	WP_066255852.1	MSFLRLRRRFAAWLAIVAMLLGALAPTIAQARMGGGDRADWLEICTTTGMVWVQADTGEVAQSMDGQPADSGSSMHCPWCTLHGGASGLPPVEAVAVLPASLAEQPPAFYRVPLTDTVWVTARSRAPPLSL	131	127	NZ_BCTF01000004.1	154188	154583	-	HFL01S_RS05650	DUF2946 domain-containing protein	153468	154124	-	HFL01S_RS05645	WP_066255849.1	SCO family protein
RAPP	GCA_012514255.1	NLE36158.1	MKWLKNSISPVVRALTLTLFLGYSASVMLFYHTHEVRGVLITHSHPYKNPWKSGSEKNHSHSDQQYILLHALFQTSFTDSVIPDIPDGVYANSSDIQTSYTESFSFTITPAESPRAPPSFPVA	123	117	JAAZAP010000365.1	33041	33412	-	GX622_13740	hypothetical protein	31829	32914	-	GX622_13735	NLE36157.1	efflux RND transporter periplasmic adaptor subunit
RAPP	GCF_000733855.1	WP_036303704.1	MLLSSHSFLPLLLVILQFFAPLLHAHTSQPDPQFGLHVPGLEAYGAPAGGVIAAQPESSYADAADCIVAVDDGFREKQPGLSGKPFPDGTGPALLPRLFCPDASPAVSRTEFPQPPLPASRHRSPSPAAPRAPPLAA	137	133	NZ_JPOJ01000001.1	790375	790788	+	CC94_RS21195	hypothetical protein	790920	792221	+	CC94_RS0103715	WP_036303706.1	TolC family protein
RAPP	GCF_002020135.1	WP_078529756.1	MARWLVSGRVLALVAMLLQALFYADHIGAAAAAEFGRAAPGARLGLLQICTGEGIVLMTPDGRVVSNPTAPAGSTGHGHGSNSDCAVCSSASVCGFDAPKATPLPIFAAQLAPAPFLSLRAQAGLKLHRDTQTPIRAPPVG	141	138	NZ_MPZS01000002.1	71585	72010	-	BMG00_RS10555	DUF2946 family protein	70831	71451	-	BMG00_RS10550	WP_078574326.1	nitrous oxide reductase accessory protein NosL
RAPP	GCA_013812905.1	MBA3515516.1	MTRSITETLPRRREVLLQRGLAGALLVLIIYGATWQVAHAHDTSTPRFSAACSVSNSDTSDSSDRHTGDNDGCLICQFQRQLFSNLVSKVPQVILPLQAELSRFGTPTSFPLSTQNAPTRGRAPPSTFLVQPLFAFDARP	140	124	JACCSP010000289.1	972	1394	+	H0T77_14225	hypothetical protein	1490	3910	+	H0T77_14230	MBA3515517.1	TonB-dependent receptor
RAPP	GCF_003853645.1	WP_124611797.1	MLHRHRHLTAWLGVFAIWLAIAAPLVSQWRIARAAIPGSTVCSAEHGAHRASAASHAHDHALHLDACGYCGFFAHSPAIGGAVAASFAFVPAHAVSAAAPHAVAARADRYPRAYPRAPPERA	122	118	NZ_QTPO01000009.1	116089	116457	-	DIE23_RS09055	DUF2946 domain-containing protein	113873	116005	-	DIE23_RS09050	WP_124611796.1	TonB-dependent copper receptor
RAPP	GCF_003853645.1	WP_124616132.1	MLSRRFRKIVSLIGMLAILMTALAPTISQALTTQDRVDVLLAGHCTAGPAGGDHAGDASSRSLQAHLQACGYCSLLAHTPALPAPELSFAANVHPLQHREATRFESLRRALPLTAAQPRAPPFAS	125	121	NZ_QTPO01000057.1	35797	36174	+	DIE23_RS32595	DUF2946 domain-containing protein	36398	36763	+	DIE23_RS32600	WP_124616134.1	copper homeostasis periplasmic binding protein CopC
RAPP	GCA_002692965.1	MAL94756.1	MPRSTRALALVVALLLVGFQAIESGHVHLPADLAADCALCHGHAPLAPASALPLLFASWRTFLLPLAPTPAPLRFEYSPRQARAPPAFS	89	85	NZNC01000015.1	35023	35292	-	CME40_06755	hypothetical protein	32818	34983	-	CME40_06750	MAL94755.1	TonB-dependent receptor
RAPP	GCF_001605885.1	WP_062848997.1	MVFRSGLLLACAAVFLQVAVFLQPLLPKQYQIAPVCETITLALLKPKAQMETMSHAMHSHHEHHIEQAQASGKHDHHDANHQCQYCTVYANLVLPPEFGIKEVLVRIQVRLVAYQQAFRHVYFALQRLFLLPQGRAPPLFA	141	137	NZ_LRPE01000010.1	174596	175021	+	AWW73_RS05450	DUF2946 family protein	175094	177208	+	AWW73_RS05455	WP_062848998.1	TonB-dependent copper receptor
RAPP	GCF_000213655.1	WP_013783079.1	MANPYPSIDVFLQPAFAAFVQKLQRYTTGVGVFLWIANAALLLNVALIASGTMADSGEFVSALHDNIVIEPFFIAAFNQALSLFSLPTIILVLVGLQVHACATARAQFVGNDQPVPFVFHKYPHPFIQKIGSRAPPTLS	139	135	NC_015554.1	674064	674483	-	AMBT_RS02880	hypothetical protein	672908	673801	-	AMBT_RS02875	WP_126871698.1	ubiquinol oxidase subunit II
RAPP	GCF_000213655.1	WP_158306778.1	MSFLVPENGAGNVLSKEISQVSNDISIQYLASSNLDQASDKDELDDGAYFLSAFFASSKVPNTRFFTYTLLSDADYAAHPIRAPPHFS	88	84	NC_015554.1	4586069	4586335	-	AMBT_RS19985	hypothetical protein	4585453	4586016	-	AMBT_RS19980	WP_013786476.1	CBS domain-containing protein
RAPP	GCF_000213655.1	WP_232363159.1	MKSLFTLLVCLTLLLQNAMALGLAAVSMEKAQQFTTQFNDSNNDIELICTGNTMRWISLSATEHAGEFVYVSVDISKIPVEHIDCTNSLLSDLPNAVKSPEFSLPLITFVSYNNLATAIAQRPYTAYAYAAPLSRAPPLS	140	137	NC_015554.1	4554378	4554800	+	AMBT_RS19815	hypothetical protein	4554878	4556971	+	AMBT_RS19820	WP_013786443.1	TonB-dependent receptor
RAPP	GCA_005877855.1	TLY40242.1	MIRSLLRPIACTLAVVILLMLGATTGSAFAHEIQHAAHHNASMHATAICAWMCGTAGAVATAVLHATAITVGVETALPFLDGLRSIDCFAQLQARAPPVLL	101	97	VBOF01000272.1	3295	3600	-	E6K59_11300	hypothetical protein	2107	3195	-	E6K59_11295	TLY40241.1	transporter
RAPP	GCF_001729805.1	WP_039025344.1	MDNILHQNSWKRAAALTALFAILLIVVAPLISVSLQKDPMSAMPGMHHDMSMMSMDEHHGDMPHTMPVDHAEACGYCVLLAHVPGVMLALIVLLSVVLQRLRVKPPRQAVKHWHFFPWLYPDTRAPPRQSAFSL	134	126	NZ_CP017184.1	3581092	3581496	-	BFV67_RS16770	DUF2946 domain-containing protein	3579685	3581055	-	BFV67_RS16765	WP_069598689.1	PepSY-associated TM helix domain-containing protein
RAPP	GCA_013693755.1	QLP99719.1	MLSRLRHARHLARFVLAWFVLSLGVAVASPVVAPKAMQLVCAGPAMKMVVADDQGNWIEIGHNGMDCPLCAVLSAPPAQPVVEAAAPFSLSHVLHATCCEGAGQQASAPXAGRAPPAHS	119	115	CP059256.1	1137283	1137642	-	HZY78_05245	DUF2946 domain-containing protein	1136575	1137207	-	HZY78_05240	QLP99718.1	SCO family protein
RAPP	GCF_003596335.1	WP_119911802.1	MKQGCYKQWTRYLIVSLLVKLVLPFYVGATTLTSSEHSLVDPDEKILLCTATGFKWVSVSELYANSDKLTSSSSDSKLPESGTNPKIPHGGELSDVHGTSPFSKFKCALCVPGADLNAYQLNQLGYQAKLRIQHIQPRWFSSSLHYQTHYHWNSPPLRAPPSSFLAPASLF	171	160	NZ_QZCH01000024.1	54110	54625	-	D1Z90_RS16065	hypothetical protein	51576	53813	-	D1Z90_RS16060	WP_119911801.1	TonB-dependent receptor
RAPP	GCF_003596335.1	WP_147378775.1	MKQRVLPLVIIVFAGWLLSFTAWAEHWHVHHKHQLNHGQEACAHCSLPSLVALTPSFSVFPNKQHAPTIKSVPSALPMKAAILSGWQRAPPHSFSLQGSTF	101	90	NZ_QZCH01000021.1	25113	25418	-	D1Z90_RS14850	hypothetical protein	24235	25080	-	D1Z90_RS14845	WP_119911567.1	DUF2796 domain-containing protein
RAPP	GCF_001707755.1	WP_068885789.1	MFLRSALLLSFVAVFLQIAVFLQPLLPTQYQIAPVCETITRALLLDTSDHHASQSSSAHHTSHHIVVQADHAHASESAGHEHDANHHCQYCTVYGNLVLPPELDVKEVLDRIQIRLIAFQQTFSHIWFALQRLFLLPQGRAPPLFA	146	142	NZ_MBDL01000001.1	518383	518823	-	BBP83_RS02340	DUF2946 family protein	516226	518307	-	BBP83_RS02335	WP_068885788.1	TonB-dependent copper receptor
RAPP	GCF_000614145.1	WP_025074545.1	MKGKKKFIVTLLLFINIIMLIVAVFPHHHHSDGMICMKQDLPIEQQCPMNHHHHPENDSCCHSECMTHFQSPTPSLQSHSGPDYILIATLFTDDIIEHLLRPLEKRARNNYDFRESLHGTNIPRTFSLRAPPCSVFA	137	131	NZ_BAKK01000009.1	117851	118264	-	JCM17102_RS06910	DUF6769 family protein	116517	117764	-	JCM17102_RS06905	WP_025074544.1	efflux RND transporter periplasmic adaptor subunit
RAPP	GCF_000614145.1	WP_136498457.1	MLHMMRYFLPVLFISYMAGITFFAHVHVVNGATIVHSHPFKKGAAHSHTTVELLSIQLLSHLITDGATTLFLVSLTGLCILCLLLKRPQLSHYHAPYYGVVALRAPPVVRVYIV	114	106	NZ_BAKK01000017.1	43315	43659	-	JCM17102_RS10515	hypothetical protein	40903	43221	-	JCM17102_RS10510	WP_025075079.1	TonB-dependent receptor
RAPP	GCF_001245615.1	WP_090516905.1	MSTSAKHAARLRGALVGACSALTATLAHTAAGGTAPTSSPLIVLLLLCAALGAAVGGFNPQARWAKTGLLITGLGAGQLLGHFALAMSGGHHHADSLLTAPMVGLHAAAAVGLGLLIGMAEYLFVVCASVLSWFRIFAAARINPLVREVWRPSNVVVARPVLLHAGLGMRAPPALPGMGF	180	172	NZ_CWKH01000002.1	1190589	1191131	+	BN2156_RS21325	hypothetical protein	1191244	1192635	+	BN2156_RS21330	WP_090516906.1	PepSY-associated TM helix domain-containing protein
RAPP	GCF_001681715.1	WP_074712519.1	MTLLRRYTALLLAAALLLTGHSAAASRFARDATGQVILCTGTGPVTVYVDENGEPTGAPHICPDCINHILDLAQSPMVFRAPAAVTRQAHRLPSRAQSDVATERTARARAPPLV	114	111	NZ_LNWY01000006.1	393842	394186	+	UB90_RS08700	hypothetical protein	394265	394765	+	UB90_RS08705	WP_065326798.1	copper chaperone PCu(A)C
RAPP	GCA_003486945.1	HAY05080.1	MWGTPAIFLGRLLVLLALMTQALMPGAMAAASSRPGDLPAVLCAMPDGMSRAATGTGSELARLIAEKSKSGQTDETHDCQACTLSQTAALPQPVVLTEPLSTAAAQTAPLYEVRFAQVPRGPPVGSRAPPLSTAL	135	129	DNFL01000007.1	7120	7527	+	DCY26_00290	hypothetical protein	7603	9609	+	DCY26_00295	HAY05081.1	ligand-gated channel protein
RAPP	GCF_010231475.1	WP_193568776.1	MFAILLVVVAPLISVSLQKDPMSTMPGMHHEMSMTHELNMHHQQPAAVTMPVDHGEACGYCVLFAQVPGLILAIVLLLCAILLRQKNTRSRPIVKHWHFFPWLFPNTRAPPCRSAIS	117	110	NZ_NRDO01000057.1	12073	12426	+	CJP72_RS17940	DUF2946 domain-containing protein	12490	13860	+	CJP72_RS17945	WP_162382696.1	PepSY-associated TM helix domain-containing protein
RAPP	GCF_001705435.1	WP_065987877.1	MRKQQDQIITQKRRRAFAWVACFALLFGVLAMPMTPTMPRPEGERLVWGSGCTDAASRLAMTPVEVIDKQSSYHPDIAFVQHCACCTNATPLVAVPTLIGFGLFALVEPVRFPVAVLVLRAPPLQRWPARNPHASPRV	138	122	NZ_MDEN01000058.1	52411	52827	+	BBI10_RS07470	DUF2946 domain-containing protein	52877	53353	+	BBI10_RS07475	WP_065987744.1	copper chaperone PCu(A)C
RAPP	GCF_001705435.1	WP_065987878.1	MNRPPANRARSAHAPRHSQGAWLSLFAMLMIFIGPLISQSMPMEHHSGMAMPAPTSMSMHGEMDMSASMDMAMEMGAGEHSGHAKAELDAGVDHVIWAKCGYCTLLFSCPALTKTVAVLAPVPPRPADFYNEATQLGHAQRNVFPNARSRAPPLSSVV	158	152	NZ_MDEN01000058.1	53379	53855	+	BBI10_RS07480	DUF2946 domain-containing protein	53942	55315	+	BBI10_RS07485	WP_065987745.1	PepSY domain-containing protein
RAPP	GCF_000176015.1	WP_156790767.1	MIRVSRSHLAGLALTLVLLIATAATGFAHRALPSPDDIARASHALFWGEPLADLCDPTDSDGTAVAFGDCPACHLVGAAVLPGLGGADLGLGLTFTLVVALTTVATPVWRARDAAHPVRAPPRA	124	121	NZ_ACYY01000031.1	4380	4754	-	RSW2DRAFT_RS15870	hypothetical protein	3650	4099	-	RSW2DRAFT_RS15865	WP_040672449.1	copper chaperone PCu(A)C
RAPP	GCF_900091465.1	WP_091337777.1	MGVQAAVSTGRWVRLLLLLSTLVGLAAMHTLGHGAHAPGGHSAGHAEAQHGARPAAAPDEVGMTDGCAADDCRHAAVLPLGDLGDDPSGWTVCLAVLGAFAVALLVAVLLRARSRVVGPALRGALRLAAGPRAPPPRPFGLRLATASVLRR	151	134	NZ_FMHV01000002.1	1458528	1458983	+	GA0070624_RS07105	DUF6153 family protein	1459073	1459711	+	GA0070624_RS07110	WP_176731614.1	DUF305 domain-containing protein
RAPP	GCA_008015325.1	TXH97618.1	MRLLKLFLVILYMSIQLSGETRSASQAWVDNTEAQFSHSQVLLSQQSLKVADAETPKDPETKHPVLLQATSAVIACLPDVISYSFSGPQPRQLSELLAAPRAPPAIV	107	103	SSFI01000019.1	19261	19584	-	E6Q75_04295	hypothetical protein	18609	19172	-	E6Q75_04290	TXH97617.1	CBS domain-containing protein
RAPP	GCF_003226565.1	WP_243632216.1	MQTFRSALRQRLMASIALFAMLLSALAPAISQAMVPVFEANGLALVEICTSQGMQWVAVDAAEREQGQGDMADMASCPYCCPHAGAFALPPLDSAGLGVVHPDLLLPPLFYLAPRPLFAWAASHPRAPPLAA	132	128	NZ_QKOE01000001.1	632137	632535	-	DNK49_RS02930	DUF2946 domain-containing protein	631468	631944	-	DNK49_RS02925	WP_110522794.1	copper chaperone PCu(A)C
RAPP	GCA_008015235.1	TXH91374.1	MRRCAIIRPMLLQTLRHSRILARMVLVWFVLVMGVAVAAPAFQPVALGSICSTASAGDDIGQANGGNPAASHHTLQCVMCLAAGGPPLVSSAASPSLTSSSTLNTAIPLVVVLAERQSPLAARAPPAI	128	125	SSFF01000001.1	181060	181446	+	E6Q78_00940	DUF2946 domain-containing protein	181609	182142	+	E6Q78_00945	TXH91375.1	DUF1775 domain-containing protein
RAPP	GCF_004310425.1	WP_131003454.1	MARRRSNIVRLIGIVLAGYLLILQAAIGGFASASEIAMDDGLGVICLSHVGDGDTPQDDGGHRSCCLLGCLGAAVATPQEPDVFAFVYAPDPVPALAWPDDELASPVEVAHVLGAPRAPPAIG	123	119	NZ_SIUB01000004.1	184625	184996	-	EYR15_RS10270	hypothetical protein	182423	184507	-	EYR15_RS10265	WP_131003453.1	TonB-dependent receptor
RAPP	GCF_004366735.1	WP_134082116.1	MRHYRQWISRQSWLIGLLFGSLLMMLLFPSHLHLHHLDDAASEHGHVVDRHFLTDIGSHGETGSDSTPLKSGPGTLVKKFSDLSLDVALLMVLVLLLPLTGRTLSRARKQFTLRPPRYYSLSPPLRAPPQY	131	128	NZ_SOQX01000002.1	494152	494547	-	EDC23_RS06045	hypothetical protein	492767	494026	-	EDC23_RS06040	WP_243830735.1	TolC family protein
RAPP	GCF_002910825.1	WP_103545451.1	MTTGPRGRVPHSPFRAAAAAFAAFAAVLLALGVTGGAEFVPRAGPPASVPPASPVPSSSSSDTRPYSDDAYVCARALLTRLERDAGERTVHAGRLLFTAAHTPLIPPRPARPAPVAGHAPPAAAHMPSDLGRAPPATSST	140	134	NZ_NEUB01000945.1	4177	4599	-	B9S61_RS32890	hypothetical protein	1793	4135	-	B9S61_RS32885	WP_181007640.1	protein translocase subunit SecD
RAPP	GCF_002910825.1	WP_181007583.1	MTARRQLRRTRSSFGRWRALLLLGLLAGLLGMHALGPADAGATSSHSPHHSAAVTTHAGMGTADEFICHGADSSGGHTQHADATCASGAVGAGPVLPPLMPDPVDPAPSADHLPGAFTATPWNGRAPPTLAELQLLRI	138	127	NZ_NEUB01000860.1	17008	17424	-	B9S61_RS28415	DUF6153 family protein	16261	16905	-	B9S61_RS28410	WP_103544794.1	DUF305 domain-containing protein
RAPP	GCF_011516635.5	WP_135216913.1	MKWFRSNIRHGARLALFAMLVQFALTFGHSHWFAQAAPLAQSSLQQTDSGKSIASNDRAAVQKQSPAGPDREQPGEDNCAICAVVAMAGTVVSATPPVLLLPQAIELLQLTTDAEFVHLKSAGTAFQPRAPPAS	134	131	NZ_CP096255.1	7548909	7549313	+	HAP41_RS36245	DUF2946 domain-containing protein	7549461	7551848	+	HAP41_RS36250	WP_166084914.1	TonB-dependent receptor
RAPP	GCF_011516635.5	WP_175618088.1	MRARLQKFLPLVLLALAMQVLAPIAACLAAGQAVADPLSAGVICHSASEQGGLDDQTGAPTAHGAACALCCLAQAGASLDSPPHVALAIPFRHAARVVWHAADVSAVAIHKGTSAQARAPPQFS	124	120	NZ_CP096255.1	4842482	4842856	+	HAP41_RS22990	DUF2946 domain-containing protein	4842941	4845346	+	HAP41_RS22995	WP_166096974.1	TonB-dependent receptor
RAPP	GCF_001592305.1	WP_068167256.1	MPFARAHRRFTAWLAMLAMVLGALAPTVAQAVVASSDHDGWVQVCSVSGMVWVQADADPASGDAPMASGAMDCPWCSLHGGVPGLPPVSAGAEPLAPQAEPLPIYLRTAALRGTWASGLARAPPLSA	127	123	NZ_BCWR01000003.1	36125	36508	-	HTA01S_RS03730	DUF2946 domain-containing protein	35406	36059	-	HTA01S_RS03725	WP_068167255.1	SCO family protein
RAPP	GCF_003001955.1	WP_245900918.1	MITRWVLLCLLALGVVLMHHTGAEAEPPPTAHATHAAHTMAEGTAHGDEHRPADGHPAPGGGHDLLHLCLAVAVAAGFALALTLLSGRLAAGRAPGPRGAVVPRSAARAPPRPGGRDLLHLACVLRV	127	110	NZ_PVNH01000009.1	113685	114068	-	B0I33_RS21590	DUF6153 family protein	113074	113625	-	B0I33_RS21585	WP_106180663.1	DUF305 domain-containing protein
RAPP	GCF_900128975.1	WP_046136570.1	MSAAFAVLLLYALTLLVPLHQAAGLQRDLGELGFVATEWSICTPLAQSDETPTAVKCPIASLAKGQFAAITPDPIVLVVERVSDAVDYAIAPVSKPLAPRSHDAQARAPPAAV	113	109	NZ_FQVC01000006.1	161694	162035	-	BUA69_RS11365	hypothetical protein	161117	161641	-	BUA69_RS11360	WP_082093943.1	DUF1775 domain-containing protein
RAPP	GCF_001424985.1	WP_156387158.1	MQRRGDMGLATRLLTAIALLFAVFAHQVPAARVLDPVTAANLTLPDGTIADICFGSDGVSDQGHSVPHEKQAPFCDYCRLASTTLLPEPPQEHHPIRRFVDLGERAVFEPVLIAYQQPRPRSRAPPFLA	129	125	NZ_LMDA01000025.1	108135	108524	-	ASC86_RS21735	hypothetical protein	107082	108044	-	ASC86_RS21730	WP_056326240.1	DUF1775 domain-containing protein
RAPP	GCF_001552135.1	WP_067884578.1	MREPRRPASALARLLILALGLVGVVAGPAGAATHGAAASTGVVSAVRTGAAQQAPARPRTPAKHRQAHRTSAHAARLVHVTRPVPAARLVHAAQAGHLVFAGHPVHAALPAAGVDVRPPSGRVSRADAVPGSPDVPPAGAPRGRAPPSLPRI	152	146	NZ_BCQP01000003.1	18767	19225	+	ACH01S_RS01800	hypothetical protein	19289	21565	+	ACH01S_RS01805	WP_067884580.1	protein translocase subunit SecD
RAPP	GCA_003022565.1	PSQ86117.1	MSDDRTAILFFSHRPEREWQNKQFVRRDYAKNRQVAEALYEHTRQAVAESGVPVLEVTGAQQRGDSFGERLANAVADVFAEGYDRVIAVGSDCPTLHEVDWQAVADRLDRDAPVLGPTPDQQGAYLIGLTRAQFDRQAFATLPWKSSTLFSALSRHLAERAGTEPVRLAPRDDVNGHRDLVALLRHPTSPPRALVVRLRRALGGADRTAQTEQRSSTRPVLERRSRAPPAPTSSRA	236	228	PXTN01000077.1	421	1131	+	BRD42_06235	DUF2064 domain-containing protein	1447	4560	+	BRD42_06240	PSQ86118.1	TonB-dependent receptor
RAPP	GCF_009861525.1	WP_159890265.1	MILNQHRRHARPTLDLLLCLFALVLQALAWASMPLPRSSASVGGEWLLVCSAEGVQRLSLAEFKARAGQNPDQQDPPGQGGGHGCALCPLVTGLALQPAWPRLPEGAPGQAFCRRAATRDLRITGTFDTSQARAPPAIG	139	135	NZ_WVHL01000002.1	352335	352754	+	PLD_RS04600	hypothetical protein	352937	354958	+	PLD_RS04605	WP_256674545.1	TonB-dependent hemoglobin/transferrin/lactoferrin family receptor
RAPP	GCF_009861525.1	WP_159892314.1	MTRAITHRPHIAWTLYFCVLFNVFACGLGHGQMAALEFTGVAGQFCHALGESVSTLDEGASDKTGPGTLGAFVCPLCSALSLGLGLLFCLAWLLLGRHLARVKVEQRSKAPPRYSWPSLNPRAPPLS	127	124	NZ_WVHL01000003.1	941775	942158	+	PLD_RS10370	DUF2946 domain-containing protein	942279	944447	+	PLD_RS10375	WP_159892316.1	TonB-dependent receptor
RAPP	GCF_009861525.1	WP_178116222.1	MKFARTDRSLVAWMLYCCVLFNVFACSIGHGQMLGLQLNGIGGQFCSIEPRTQAPSQQPADQDSLPTLSKAFGCPLCSTGGMGPALNTSVTLALLPQPQAPPLARQLQSPLPLRFTWPPAHPRAPPLA	128	125	NZ_WVHL01000005.1	3205148	3205534	-	PLD_RS29125	DUF2946 domain-containing protein	3202925	3205060	-	PLD_RS29120	WP_159898139.1	TonB-dependent receptor
RAPP	GCF_009861525.1	WP_256674811.1	MFAMLMIFIGPLISQSMPMDHTAPMNMSASMDMGDDAPGCHGESPHHARLGENVASEDKTRQKQARTRSLLTVNEQSEPVFNAGLSNAVVFTLPGSQPGKSPGEQHVLWEKCGYCSLLFNCPALPSGLSFASLATTPTPCSLIPATRLGHARQTVFPGALTRAPPIVA	168	164	NZ_WVHL01000005.1	917539	918045	-	PLD_RS18460	DUF2946 domain-containing protein	915318	917450	-	PLD_RS18455	WP_159895211.1	TonB-dependent copper receptor
RAPP	GCA_003242955.1	PZN78131.1	MMYSKRPCAWQFAKHVRKSTLPNMQQASRTVAIILFLLMQFFAPLVHAHAGGGQLSGSIHVPGLEFLEKASGTSAKAINHDTSSGVIVGVATGLRIQGDESDSLQDVAFDFPPSPLSDKAFPSGLGRPSPILQVDLPRTFWLFSTPRAPPQYC	153	149	QJPH01000324.1	16058	16519	-	DM484_13405	hypothetical protein	14335	15741	-	DM484_13400	PZN78130.1	TolC family protein
RAPP	GCF_001571245.1	WP_050731103.1	MCFATFLTRPTVWIALAAILWASLAPSLAQALSLSPDGHHIHRISVDYCAGDGGAGDGSLTLDVVHDAPHDASPGSHAGDAHGDNHHCPLCRNPHADVGILPAPVPVVPVPVGRAITYPPLFFLAANSLHAWSAVQPRAPPAN	143	140	NZ_BCTK01000006.1	922873	923304	-	API01S_RS16290	DUF2946 family protein	920478	922673	-	API01S_RS16285	WP_061305275.1	TonB-dependent receptor
RAPP	GCF_001571245.1	WP_061305250.1	MSDLTRLFRLESAARVRGVLWLALLALTLRALVPAGYMPDVRALHDGRLEVTFCSSAGDLSTLSLALGGEPGGKTGHDAAETGAQCPFGLLAHVAPAPLPFITPIVLPVGRYAPPPPAYRALPALAAHGPPLGSRAPPSWV	141	137	NZ_BCTK01000006.1	891455	891880	-	API01S_RS16140	DUF2946 family protein	890768	891391	-	API01S_RS16135	WP_006221318.1	SCO family protein
RAPP	GCF_001571245.1	WP_254598484.1	MRTGLSRRSSRFASAADFGRLLLLLMLFARAWVPAGYMPDADALRQGRLTLGFCTAGGNAYAALQAMTLRQSPAGQHEMHGHHGHAGHHDSGQGDAGGAGQECPFGLSTHQILNPPALAALAPVLLRWLAQPPPKVDGPRPPMPAAGPPLGQRAPPSIHG	160	155	NZ_BCTK01000001.1	1287214	1287696	-	API01S_RS05800	hypothetical protein	1285632	1287056	-	API01S_RS05795	WP_061303545.1	PepSY-associated TM helix domain-containing protein
RAPP	GCA_004173095.1	RYX91836.1	MACLAAVYALALNVVLSSLILASVSPAAQAAGFEICFTHPDLAAAPDDRGKTTAPATVHCPLCVGTHAPGAPPAITTFSVSRIAITMAPIATPGAHVVAVQATSDHRARAPPQLS	115	111	SDZE01000326.1	5869	6216	-	EON84_12065	hypothetical protein	3596	5800	-	EON84_12060	RYX91835.1	TonB-dependent receptor
RAPP	GCF_007558865.1	WP_144246546.1	MKRNKANIFFSWLLLICFIAGQGMIYAHQHKILAGDNYKTQSTAKNQARTIVQEKCSMCDAMHHTNAVINHYTYFSPNIVTKHFYRVYNYAFISIALILSAGRAPPVSASC	111	105	NZ_VLPK01000001.1	424853	425188	+	FO440_RS01960	hypothetical protein	425298	427805	+	FO440_RS01965	WP_144246547.1	TonB-dependent receptor
RAPP	GCF_014230355.1	WP_185678920.1	MSPLRALLLRHRALALLVLAAALCLKAVVPAGYMLDSGANTITIRLCNDASGPAAPATIAIPLEKKGAGHPDEAAGKQAAPACPYSALTFAVLGSTPPVLLALALAFLLTLGFAPVRVPRAQRPAYLRPPLRAPPAIV	138	134	NZ_JACLAX010000006.1	64175	64591	-	H7F53_RS07710	hypothetical protein	61785	64088	-	H7F53_RS07705	WP_185678919.1	TonB-dependent receptor
RAPP	GCF_001661075.1	WP_064675682.1	MRPLSARSSARRRQPLSLTRGRWIGLFAMLMIFIGPLISQSMPMDQRAAALMKTSMSMSMDMGMDMDRSAMAHADHDEQPDAEHCPPQADHHALWEKCGYCSLLFNCPALTGGQSFVAFVTPKATTHTTPSPRLGHARATVFPGARTRAPPIVA	154	150	NZ_CP014870.1	568736	569200	-	PMA3_RS02450	DUF2946 domain-containing protein	566534	568651	-	PMA3_RS02445	WP_064675681.1	TonB-dependent copper receptor
RAPP	GCF_013385825.1	WP_016975551.1	MKIARADRSLIAWMLYCCVLFNVFACSIGHGQMVGMQLNGIGGQFCTVDPRTQAPKPSNSTEENLPTLSKAFGCPLCSTGGMGPALSSSLNVAVLPQPHAPPPAIVLAADIPARFTWPAANPRAPPAFA	129	125	NZ_JACAPG010000017.1	4051	4440	+	HX868_RS19885	DUF2946 domain-containing protein	4536	6662	+	HX868_RS19890	WP_177004137.1	TonB-dependent receptor
RAPP	GCF_013385825.1	WP_028615562.1	MGAPRARLSPHARVRRGGWISLFAMLMIFIGPLISQAMPMDHHAGMSMDMPMDHGDSHHKKTPDEHHALWSKCGYCDLLYSCPALPGGVSTFTQSSPPPANALTPATRLGHARQSIFPGARSRAPPIAS	129	125	NZ_JACAPG010000002.1	86624	87013	+	HX868_RS00480	DUF2946 domain-containing protein	87107	89167	+	HX868_RS00485	WP_177001540.1	TonB-dependent copper receptor
RAPP	GCF_004362865.1	WP_133644320.1	MSEIVVRITACLLLGFLLLPSVLKLEHSLREHQEIHCKDGISLHFHEAEWDCELQKFKFSVFVYKLPAQLETFRELIAIRLFPSTYHYQYQSLTRYFSLRAPPSLS	106	102	NZ_SNYI01000002.1	1060565	1060885	+	CLV82_RS10855	hypothetical protein	1060931	1063189	+	CLV82_RS10860	WP_133644321.1	TonB-dependent receptor
RAPP	GCF_002807665.1	WP_100642752.1	MSYVLIAVLMCLNPVVHALASSQMATAQQLAGEDTMMVCTGKGMVYIDQALYFETGEVRYVELEHADDGDELKMKPMTGCELGQFSKVSTIDPVIPQITIQEIAYVEQVRARESRAVQTFAYLPSNPRAPPSKR	134	130	NZ_PEAY01000002.1	452956	453360	+	CSH93_RS08240	hypothetical protein	453422	455542	+	CSH93_RS08245	WP_100642753.1	TonB-dependent receptor
RAPP	GCF_004571075.1	WP_167759112.1	MGYGPRSGNGAGASKGVSAMDAYAFLRTVSPRGLRPAAAPALSGGMLLALAMNRRARGLRGLDVLRRSQDRAPPRTS	77	73	NZ_SPQP01000011.1	91096	91329	-	E4P43_RS19840	hypothetical protein	90697	91011	-	E4P43_RS07860	WP_135144905.1	TraR/DksA C4-type zinc finger protein
RAPP	GCA_003242495.1	PZN30282.1	MKRRHLQLCALLLLPLLALRAFLPSGFMLAPGSDGLELVFCEPGRLQRRGPVSADAAHSLHAAHGQDAALGGQAGHSAQHAHDHAGQTPMHHGAGSDHDNGLHADLPCPFALVAAALPQGVPYVALAPPSASQPIEFPPRPVVASGPLRAERIRAPPHFS	160	156	QGUO01000289.1	269	751	+	DIU71_12535	hypothetical protein	856	2898	+	DIU71_12540	PZN30283.1	TonB-dependent receptor
RAPP	GCA_009692205.1	MSR21050.1	MRPRPLIRLQALLLAVLIGALTSGVPSHHHGEADLHPVLADAGHHGHGVQLVDQSDRLTSEMSVAALPSAPTLYLGDDLSTTEVTFRPVRQPVIRGRPPPTDQPRAPPVSV	111	107	SHZR01000018.1	42927	43262	-	EXR91_08730	hypothetical protein	41565	42824	-	EXR91_08725	MSR21049.1	TolC family protein
RAPP	GCF_900114825.1	WP_093474323.1	MSQIKKKPGAIAYTDSMNIISRDHRATLATLLGWLLIFQVYACCFQHGQGSGALLNGVMPYCAVSGADPLLATADNVDMGNNLSASLGCPLCASGTAVVAASSGWRLSPVPPVAEAPEPSEFLFALPAAPPWRPLNPRAPPALV	144	140	NZ_FOUI01000005.1	14286	14720	-	BMZ23_RS06450	hypothetical protein	12020	14134	-	BMZ23_RS06445	WP_093474320.1	TonB-dependent copper receptor
RAPP	GCF_900115545.1	WP_092972064.1	MLHRRWLFLVWLAIVLNVLSPVLASARAAATGTLAVELCSVTAPHGSTVQVAIDLQGDGSIDDSAAHHSVAHCLYCPGFAAGLALASLPALDVPSAHFVYRVRPPATPAPVYARSALRVAESRAPPASPSLSI	133	125	NZ_FOWV01000004.1	236120	236521	-	BM136_RS12095	DUF2946 domain-containing protein	233717	236035	-	BM136_RS12090	WP_092972063.1	TonB-dependent receptor
RAPP	GCF_000701345.1	WP_029584485.1	MRRRLRKFLPIVLIALVVQIFAPIAACWAAGIAASDPLYAAAICHDNGASSSGQTDQTGQPRAHDGCCSVCSVAHNGAPIDAPQAAVTTPYRASERVVWLDPAPGLLGSRTGFHAQARAPPSIS	124	120	NZ_JNIJ01000025.1	47007	47381	+	N554_RS0116570	DUF2946 domain-containing protein	47543	49867	+	N554_RS0116575	WP_081851288.1	TonB-dependent receptor
RAPP	GCF_000701345.1	WP_029584862.1	MKWFRSNIRHGSRLALFALVAQLVLSFGHFHGAAQAAPAIQSGEALSAVAYAGGLPAADAASQSVQQPPTSHDSDHQQRSNDCAICAVIALANTVLFATAPLLLLPQAIEILHLTTAAEFIHLNSARVAFQPRAPPVS	138	135	NZ_JNIJ01000029.1	78777	79193	+	N554_RS0118700	DUF2946 family protein	79350	81704	+	N554_RS0118705	WP_029584863.1	TonB-dependent receptor
RAPP	GCF_900106695.1	WP_092681629.1	MTGILLRALLICLLSLQAVALRASPMPTGAGGTPLAGEWVLPLCGGGVAMLADPAPADPTLADPTLADPTGGAPGVDGPSAPASHMDCLDCCLAAVDRAADPARAPARRIAAARLRRRLPPGRAPLGRAAPRPRSRAPPRPL	142	138	NZ_FNMZ01000003.1	340644	341072	+	BLV24_RS11050	hypothetical protein	341115	341615	+	BLV24_RS11055	WP_092681631.1	copper chaperone PCu(A)C
RAPP	GCF_900106695.1	WP_176954830.1	MIRSPRPRPASPRASRRPARAVGPVMFATLAALLLSLRAVGAALAMVPGGAAHEGQVPICSGAGTVLWISLETLAPVAENGEAPAGIAADPCPWFGLAAALEAPAPPEAPVPAPEAASVVPHAPRAPPASAPAAAYRSRAPPVPVLP	147	141	NZ_FNMZ01000010.1	42080	42523	+	BLV24_RS18690	hypothetical protein	42673	44142	+	BLV24_RS18695	WP_092684682.1	PepSY domain-containing protein
RAPP	GCF_900101855.1	WP_091128560.1	MKKKLKFINLFMPLIVLFAILFPAVHSYEHILDTHSQKEKIEFSVSEKPQFKAKLHSFHKCSICDFKFSAVGTFEFHAFQFFKNNPVVKHISFYSKPHFAFFKGALFSLRAPPFTL	116	112	NZ_FMVC01000001.1	372457	372807	+	BLP44_RS01530	hypothetical protein	373273	373704	+	BLP44_RS01535	WP_170830204.1	DUF4625 domain-containing protein
RAPP	GCF_000761545.1	WP_043310332.1	MPALNPLSRNFRDWLYAFALVGMLLRVSMPLWALPQMSEGGFMLMCTSQGMQWQLGEEGKAGASQQMPCVQCGVHVASLQFFPYTPPTPAIAPAQRPRFAEALSLSPPFLVAPPGRAPPSLS	122	118	NZ_JPMY01000028.1	23508	23876	+	IP89_RS14695	DUF2946 family protein	24015	26027	+	IP89_RS14700	WP_256203151.1	TonB-dependent copper receptor
RAPP	GCF_900100945.1	WP_143020927.1	MKKNRLHIVFAWLLLVCFAAGQYMVYSHQHALIKGITKHSHMAVGQQTVKEKCLLCDAMHHTDAVAVSNSSFFIPLVTSDHFFKPGDYNFVSLALILAAGRAPPVIA	107	103	NZ_FNCG01000039.1	6738	7061	-	BLS28_RS30375	hypothetical protein	4343	6664	-	BLS28_RS30370	WP_091176617.1	TonB-dependent receptor
RAPP	GCF_004563925.1	WP_116435171.1	MGKQTSGRSSPSIRNTITAWTAILAVLLMVLAPTFSAASQAWSQERGGSFWMEICSAFGDKTANDADRDTGKKEASSSHCPYCLMHADAVAPPRQPMPTETVFTISHFLPRLFYRAPQPLFAWTVALSRAPPLVA	135	131	NZ_SPNJ01000003.1	151524	151931	-	E4P32_RS14145	DUF2946 domain-containing protein	149160	151421	-	E4P32_RS14140	WP_116435172.1	TonB-dependent receptor
RAPP	GCF_004563925.1	WP_158559725.1	MPSLLRPVATWIAIACLAIGSLLPLASQAATKSSPERAMAICSTSASWQSPTGAPGQMAHAHCLYCSGGQPFHLDFPDSNVDAFRAALVYVTTPAPQRVSQLQRLREDSWARAPPA	116	114	NZ_SPNJ01000002.1	425540	425890	-	E4P32_RS24090	DUF2946 family protein	424981	425487	-	E4P32_RS10160	WP_116434311.1	copper chaperone PCu(A)C
RAPP	GCF_004563925.1	WP_233526759.1	MPPAALAEPSLTYLNLMAVASATSLRIAPPARPRPAGVAVRRSRSGRMGLALALVAMLLFSQWLGLLHGIAHAGWPEQAQASSVTSSLASFNAALFNYVDVGARSSDDGKHHAAHEKSHHSCVEYDAAAGAAGIHAGFFSPPLIPGTQVLALWQAFASWDAPAVCHFSSRAPPR	174	172	NZ_SPNJ01000006.1	387862	388386	+	E4P32_RS23925	hypothetical protein	388479	390521	+	E4P32_RS23930	WP_116436364.1	TonB-dependent receptor
RAPP	GCA_012837935.1	HHT23508.1	MLKRLLNISLLGLFLFYYSGSVMFYHSHLIDGVKVVHSHPFPLSKTAEGHNHTQAELATISILSHASLLLVASITLLLVIKFLLNVCLAVRQKFTFQNIALLVKSLRAPPFFL	113	109	DUQG01000074.1	32461	32802	-	GXZ87_09425	hypothetical protein	29504	31837	-	GXZ87_09420	HHT23507.1	TonB-dependent receptor
RAPP	GCF_013004645.1	WP_057501294.1	MASPTATLRQLARQGWPLLVAALLTLLLGWSALHEGRASDPAAHGWQAHAEDLQQVMPTPAPPADECPHHAAPAPEPPLDSEGTTPCTGRAPPRAPMVAHVPLWRSDALRWQLHDPALRLNPGHAPPAPHAS	132	92	NZ_JABEME010000001.1	634875	635273	+	HLA98_RS03140	hypothetical protein	635422	637710	+	HLA98_RS03145	WP_057501293.1	TonB-dependent siderophore receptor
RAPP	GCF_000735365.1	WP_035894950.1	MSRKAFNLSALKQRAAWLALFAMALIIVAPLISVSLQQSPMSAMPGMHHEMSMPMPMSAHHSAPDSMPIDHGEACGYCVLLTHVPGLILALCVLLSALMLRVATAPFPPLVFHWREFPWLFPDTRAPPVPSALPA	135	127	NZ_JMPL01000055.1	11940	12347	+	GKAS_RS13845	DUF2946 domain-containing protein	12403	13776	+	GKAS_RS13850	WP_035894951.1	PepSY-associated TM helix domain-containing protein
RAPP	GCF_002284565.1	WP_095488301.1	MPAAFAAAYLLVLQSVLGAFAFGLSPNASQLDAFGNVICTQEGAAQLPGGDPHQQHMPACCMLGCGVASAAYVPPPAAGMVPGNFPVETVAFVLPAFRHLDFSRDRSPSNPRAPPASA	118	114	NZ_NPKI01000037.1	79861	80217	+	CIT25_RS27530	hypothetical protein	80322	80861	+	CIT25_RS27535	WP_095488303.1	copper chaperone PCu(A)C
RAPP	GCF_002917885.1	WP_103724805.1	MKKNSHKITSLFFALVVWLAIVLQSIHAIGHIGHEISQKKCHHHYIHGKAQITHAHQGFEKCFSCEFAFSSAVKNTSENTFKHQVCYFNKQQKVYYNFVKKTHKSTYFSLRAPPLV	116	113	NZ_PQNY01000001.1	160842	161192	+	Q361_RS00810	hypothetical protein	161357	163579	+	Q361_RS00815	WP_317047123.1	TonB-dependent receptor
RAPP	GCF_008801695.1	WP_006122055.1	MINATHYNRQRFTACLAILAVLLLFIAPMVSKNLAENRDAMAMSDMSMLDQHNDMIMADMPMGDHHSDMAMGDHSMMMSACGYCDLLVHIPFMLWVFIPFIWLMCLISRAPPTPDTFCPLLPRHKRVYRQRAPPLQMRASA	141	133	NZ_VZPF01000007.1	37474	37899	-	F7Q90_RS03165	DUF2946 domain-containing protein	35679	37406	-	F7Q90_RS03160	WP_006122054.1	DUF2534 family protein
RAPP	GCF_000735435.1	WP_032699011.1	MVSKLSLQSAFIRRAAWLALFSILLIVVAPLISVSLQKDPMSAMPGMHHAMMMADMPHEQAMSHPAVFPAPQSTHTMPLDHAEACGYCVLLAHVPGLLFALALLISVILRRVRVLFPCLVLKRRHFFPWLYPETRAPPRRSAFSAF	146	137	NZ_JMPP01000021.1	104589	105029	+	GRPL_RS15440	DUF2946 domain-containing protein	105083	106447	+	GRPL_RS15435	WP_032699005.1	PepSY-associated TM helix domain-containing protein
RAPP	GCF_000333955.1	WP_027494146.1	MHSVNRHGRRGTAPTAALLIALTVFGVLLMHSVTPMSMPVTGSMSTSMSGGHASFAAPSHTDATVPVMTGEHDCPSGHQMMHPCVGTTVSWPALTVPAMSAALDLAPTSVNRIIGRADSTLERAPPWTLWELDRSVTLRV	140	125	NZ_CAPS01000128.1	5163	5585	+	RHODMAR_RS24225	DUF6153 family protein	5671	6315	+	RHODMAR_RS24230	WP_008720034.1	DUF305 domain-containing protein
RAPP	GCF_000333955.1	WP_042937399.1	MHSVVRHGRRGHVAAKTVLIALSIFGVLLMHSVTPTTMVSGEHAAMVSMSHHESSISAGAVEPICPSAHQMMHPCAGTTVSWPALSVPATSSGVDVTLGIAGGIGGHAEFTSERAPPWTLWELDRSVTLRV	131	116	NZ_CAPS01000005.1	85469	85864	-	RHODMAR_RS00840	hypothetical protein	84722	85384	-	RHODMAR_RS00835	WP_008710209.1	DUF305 domain-containing protein
RAPP	GCF_000333955.1	WP_042940501.1	MHSATRRGRWGTVSATGVLIALTAFGVLLMHSVTPTAPMSMSTSMSGGRAAAMTSTATDGSSAPVAFGEHHCPSAHQMMHPCVGTTVSWTALTAPAVSGEIDLAPISADRLGRKVDSTLERAPPWTLWELDRSVTLRV	138	123	NZ_CAPS01000146.1	61695	62111	+	RHODMAR_RS26500	DUF6153 family protein	62197	62823	+	RHODMAR_RS26505	WP_008720920.1	DUF305 domain-containing protein
RAPP	GCF_001938565.1	WP_075586548.1	MLTSHTLRQFTRWVALWFVLSLGAAVASPLINPQAMSLICSSAGAMKVIVQTDDGAVELGSRGLDCPLCANLGAPPPQIILLAQLTQQAPGAPQPSLTAQPSSQPHEPWQARAPPVFS	118	114	NZ_MSYM01000013.1	293551	293907	-	BLL52_RS21395	hypothetical protein	292859	293476	-	BLL52_RS10120	WP_075586547.1	SCO family protein
RAPP	GCF_002355335.1	WP_096356291.1	MIGWVAAYALALHTILLSFALPMVHAGASGELQILCLSTDNGGDKSAPQSHDVHCPDCTAAIGGAPPPPPIIAHIERIAHSHAVSAVVAERQYAAAPYRPGQPRAPPFV	109	106	NZ_AP014946.1	2856218	2856547	-	GJW30_RS13880	hypothetical protein	2853990	2856164	-	GJW30_RS13875	WP_096356289.1	TonB-dependent receptor
RAPP	GCF_000968195.1	WP_231854383.1	MKLIWIISLLSLFHLSQRRTPAIIALLAILMLFIAPVVSKTLEHSREGIKAHTMNHHHGADHIHMGLMDDIACGYCQLLINLPLLAGDFVPFILLTLIVSRAPPVLRFSGPIIRLFYGESQPRAPPLN	128	125	NZ_FO704550.1	2213114	2213500	-	XDD1_RS18635	DUF2946 domain-containing protein	2210980	2212998	-	XDD1_RS09925	WP_045970802.1	TonB-dependent copper receptor
RAPP	GCF_001700515.1	WP_141698405.1	MAVVRAAVFTVTGVVLAVTGHHVVSGHPVPWRAVPPAAAALFALTLPAVRTSPSRPPSRSWPLPLPSVIAATGTAQLALHLWLVRVSAPGAPAPHGAAGHGAAHGTYEAWHAGRHGLSMTAAHVLAALLVAWFLQRADAACLAVCRSAGGVLGALLVRLLRRAPTRPFPSAPRVPRAVGTRAPPPSHGSPILAHAVVRRGPPPEHAPAL	209	183	NZ_MAUD01000103.1	19126	19755	-	BFF77_RS09905	hypothetical protein	18335	19069	-	BFF77_RS09900	WP_066946506.1	DUF1775 domain-containing protein
RAPP	GCF_004348545.1	WP_131987587.1	MVAAPRALLRNLLAALIAAGLMVLAAAMVTPGGDTVRGAGPAIHPAAEITPNALPRDDGAQLAATDGAQLVTADGARPPAPDDDAAPTAGDHAGDHPGDHGATHDAAVVDEPVSTGGDDTRSDRVPDGHAHPAASAPVSTVDGRAPPEPGAV	152	146	NZ_SMKL01000081.1	12448	12906	+	E1212_RS25120	hypothetical protein	13007	15928	+	E1212_RS25125	WP_238992478.1	Na+/H+ antiporter subunit A
RAPP	GCF_000472545.1	WP_027212684.1	MNPRAHNRLTAWLGLVAMWLIVFAPVVSQVLASSSAQEPIAALCSALQTVQPGLPGPTQQVAQADHAAHAGHAGTTAMHLSHDDAFGACGYCHLLQHHVAMPTVAAPQAQLLVVVAGTAAPTLSTRFTPLGAFPSGRPRAPPVVS	145	141	NZ_AWZV01000019.1	44751	45188	-	F757_RS0118495	DUF2946 domain-containing protein	42331	44646	-	F757_RS0118490	WP_027212683.1	TonB-dependent receptor
RAPP	GCF_007990755.1	WP_147138336.1	MSPAPSTGHLRGGLVGVLVGALAVAAHGVAGGGFPGSTELTLVLLVAALAGSAANVAARGRGSVLVLLGLGQLASHLALSGLLGHEHDTAATNPLPTGWMLGAHAVATIGCAAVISVAERLYALVSGAVRAVLAKPCLPRATGSPHWSDPGLAHYHCPPKGAIGPRAPPVLA	172	168	NZ_BJXA01000051.1	18496	19014	+	NN4_RS29310	hypothetical protein	19053	19712	+	NN4_RS29315	WP_147138337.1	YcnI family protein
RAPP	GCF_000473145.1	WP_036760544.1	MIRALRISLGLFLALTVTLTAHSAAARQGERDAAGQMVICTGTGPVTIYVDSEGQPVKPPHHCPDCVVHVLDAVMQPPGLVLPVEVCGTVTAGRQAVPASVQQILRATARAPPAIA	116	112	NZ_KI421500.1	1706386	1706736	-	DAEP_RS0108745	hypothetical protein	1705841	1706329	-	DAEP_RS0108740	WP_008554213.1	copper chaperone PCu(A)C
RAPP	GCF_003046475.1	WP_108001204.1	MTDWQHSSVTERQRGFLGALFLMLALLAGQFVTLERKISFRSGNEQAVTRTSPEKVTRRTGAPRPLSAGGGASGSDAWLLSPGSAERRAVKARASGAGGDPPNDLAFLVPDHPAAIAPQSERIVAKAPAEMVPAGTPRHDFQGRAPPRIFERA	153	146	NZ_PZZZ01000001.1	573870	574331	+	C7449_RS02675	hypothetical protein	574423	576969	+	C7449_RS02680	WP_108001205.1	protein translocase subunit SecD
RAPP	GCF_900115015.1	WP_092908666.1	MKKFIQYLMLTISLFMTVYQSAHILDHALNKEHKELKDKYSVAHDHNCTVCHFNSQFIENNSEIALFEWTKSFIQKDKTLYTTHVRQTVLLTHKSLRAPPYSI	103	99	NZ_FOUZ01000010.1	106365	106676	+	BM072_RS10720	hypothetical protein	106730	109114	+	BM072_RS10725	WP_092908667.1	TonB-dependent receptor
RAPP	GCF_003854935.1	WP_124682691.1	MRTDLPLLSRWRARGVGFWPALWLVACLLLAQHAGLVHRVVHGGLPNAAAPAAAIVPVAQHAAGDTHGEPFSLKLGLHSCVLFDGATMADAHAGGFTPPPLVFGKPVKPASLAYRWPDLPAARPFHSRAPPAAFAFA	137	130	NZ_CP033969.1	668390	668803	+	EHF44_RS04775	hypothetical protein	668912	671065	+	EHF44_RS04780	WP_124682692.1	TonB-dependent receptor
RAPP	GCF_011305535.1	WP_166067035.1	MISHSHHSTFRRLHQLRLGIVVWLILGMTAAFASPFLRPARYEVVCGASGKAHLVTHDDNSFGKSRPKNFHDMDCALCAATSLPRLALDAPSLQPIDGLLNFALPTLVQAVPPTAAPPPARAPPFNVSLFFQQSSERSI	139	123	NZ_CP049905.1	998779	999198	+	G7048_RS04735	hypothetical protein	999195	1001135	+	G7048_RS04740	WP_166067036.1	TAT-dependent nitrous-oxide reductase
RAPP	GCF_014203665.1	WP_184692826.1	MTRLLMILALVAGFVVAGPAHQHPVELVSVAATVDAAHLPGTATRVTAHPVQQQGHLGQPLDGVQPPVHVTPEPRPATDVVDPTHRTPERTGQAPLGERAPPQTSGS	107	101	NZ_JACHJN010000006.1	253076	253399	+	FHS29_RS20720	hypothetical protein	253436	255598	+	FHS29_RS20725	WP_184692828.1	protein translocase subunit SecD
RAPP	GCA_003527165.1	HCJ29293.1	MLMIHVGPLYSALQLAPSVSISTAEHSHAAHVQPGHHGQQARGAEPAWLTALDLCGYCELLTLSPPLVLAVLLAMPYYAPSYARLRPQHSLRSAPRRAAGYPRAPPSFHR	110	105	DPSI01000272.1	6990	7322	+	DHV63_08365	DUF2946 domain-containing protein	7375	9504	+	DHV63_08370	HCJ29294.1	TonB-dependent copper receptor
RAPP	GCF_900091625.1	WP_141719419.1	MRTTVTAARGARLLLLFCTLLGLAAMHTIGHDSHPTGHSAEPSAHAVAGPGPHPDGADAAMPPRHDTVLEYAAVATFQAVAGCAGDCVPDRLLPFGGAGGELPGWGVCLAVLGAFVVTLLAAALLSAVARAVGPPGRGTAGTFPSPRAPPHRPVGLRLATVSVLRR	166	149	NZ_FMIC01000002.1	1516443	1516943	-	GA0070608_RS07075	hypothetical protein	1515731	1516360	-	GA0070608_RS07070	WP_245715725.1	DUF305 domain-containing protein
RAPP	GCF_004345615.1	WP_132432656.1	MRQHRWLKYLGPVPAMVMIFTMLFQSFHKMEHVAECHESHACCYIPHHSPTTDIVTHIGDFLLIETGEVSICFICQYEFTFCSEIKNSITQTANIFPDSFIPGYVIDFYHSFNGLHKQLRAPPSVL	126	122	NZ_SLWK01000002.1	374896	375276	-	EV194_RS04895	hypothetical protein	372258	374627	-	EV194_RS04890	WP_132432654.1	TonB-dependent receptor
RAPP	GCF_001921865.1	WP_075119304.1	MKFARTDRSLVAWMLYCCVLFNVFACSIGHGQMVGQQLNGIGGQFCTVDPRTQAPVSSNPVDESLPTLSKAFGCPLCSTGGMGPAFNSSLTLAVLPQHHGPPLAPRSNADIPARFIWPAAHPRAPPFA	128	125	NZ_MSCT01000009.1	403490	403876	-	BTN82_RS11850	DUF2946 domain-containing protein	401125	403260	-	BTN82_RS11845	WP_075119303.1	TonB-dependent receptor
RAPP	GCF_001921865.1	WP_261792928.1	MRSPGNRRSAPRHHTLKVRRGSWISLFAMLMIFIGPLISQAMPMDRAMPMNMSMSMDMRMGEPGCHGEAPHGTEHGKPQGEHHALWEKCGYCGLLFNCPALPGGLSFSALDSSPSSHFLTPSPRLGHARQTVFPGARTRAPPIAS	145	141	NZ_MSCT01000004.1	190327	190764	-	BTN82_RS02800	DUF2946 domain-containing protein	188097	190232	-	BTN82_RS02795	WP_075117662.1	TonB-dependent copper receptor
RAPP	GCF_014156695.1	WP_182857370.1	MGVGVGVDEGARGARRGRAAVWPTLAALVAVLLGLGQSAHAASPALWEAAHAAAVTAGPSADGTHGSGSTHDNGVPRRDVPGGGVEQVADVASPGATLPPLPREPHPAGGVLPARAAPPHPAAVGWPRPERPASATAGAPSALPDGRAPPTTPGR	155	149	NZ_WMLF01000405.1	2594	3061	-	GL263_RS21410	hypothetical protein	1	2247	-	GL263_RS21405	WP_182857369.1	protein translocase subunit SecD
RAPP	GCF_014156695.1	WP_228456284.1	MHGLSPSGGLDGTGSGHHGTADAALPHTAPAPPAEPPAEATRHVGTQRITQAATAGLTHGVTADPHAPGPGERAGASTRADQACSHGTGGGHPRHADGTCAAGAVSAAPALSAPATGTDTATDVAPAFGRVAPAASASRAPPSLAELQLLRI	152	141	NZ_WMLF01000087.1	8185	8643	-	GL263_RS08645	DUF6153 family protein	7451	8074	-	GL263_RS08640	WP_182855005.1	DUF305 domain-containing protein
RAPP	GCF_900156465.1	WP_072397907.1	MSLARGSWISLFAMLMIFIGPLISQSMPMDRPMPASMNMDMSMGMMGMDTMDMSTSAQAEHDATAAEHCAPQSQHHALWEKCGYCSLLFNCPALPGGQSFAVFDTPTANTHTSPSPRLGHVRPSFFPGARTRAPPFAA	138	134	NZ_LT707064.1	858926	859342	+	BW992_RS04025	DUF2946 domain-containing protein	859498	861540	+	BW992_RS04030	WP_231991117.1	TonB-dependent copper receptor
RAPP	GCA_002840055.1	PKM29208.1	MPITRSRRAHLALMLYFCVMLSAFHCSMGHGQMSGMQLNGVNVAFCSIDGPAFSSIDLASELTAPSASASFDCSLVSSFVALALAAFFGLLGWLPLRRDQVVFRSLIVAKPRRLPWLPANPRAPPFFA	128	124	PGZJ01000008.1	108902	109288	-	CVV07_11890	DUF2946 domain-containing protein	106728	108785	-	CVV07_11885	PKM29207.1	ligand-gated channel protein
RAPP	GCF_003386795.1	WP_115849838.1	MPGTRAPRGRIRGAATAVVGVLLGVLVGLAQPGAAVLTAGGSASPRLATERHSGDLRSAFDLAPRPGTVTSANVTDAEARAPSGRVGLAADLAVASVAAGLRRDAADGSADASADEGSGSPLADVRAPPSPGSA	134	128	NZ_QTUC01000001.1	1757432	1757836	+	DFJ64_RS07695	hypothetical protein	1757901	1760201	+	DFJ64_RS07700	WP_115849839.1	protein translocase subunit SecD
RAPP	GCF_003386795.1	WP_147304757.1	MCATSALLRPVIGLLLGLALIFLIVDVGPRWQTTSAAWATRGIPASGAVSSCVAHDHGAPPVPVPQPSPRTDSGDHAVVASCATTALTHALDSTPPVQLQSDTPTPVCCLISTGTSAPRGTETRVYTSRAPPASSPAS	138	131	NZ_QTUC01000001.1	4185852	4186268	-	DFJ64_RS18220	hypothetical protein	4183881	4185464	-	DFJ64_RS18215	WP_115851537.1	potassium/proton antiporter
RAPP	GCF_007988905.1	WP_146860951.1	MSRLFFPSNRRSGLSALAVIAMVLLGFLGQLVLQGCSYPEESPRATIERLTGIDIAPSPMVMTEQMAGPMPGMTAGHQHHHHSHDGTCPLCPLLQLLTVILVSLPVLPACGIIGRQIRQTPGAPRAPPSIWRLLPPSRGPPHLV	144	127	NZ_BJVA01000007.1	84556	84990	-	GKA01_RS07505	DUF2946 family protein	82303	84441	-	GKA01_RS07500	WP_146860948.1	TonB-dependent receptor plug domain-containing protein
RAPP	GCF_001682385.1	WP_065340521.1	MFRLRSRQRCTAWIASFAILLAALAPVVSQLMAARAGDEARWLEICTVAGTERVAVAGDHGDGGGKPAQAMGEHCPYCFTHAGSFGLPPADVPVFAVAGGADVLPPLYYAAPRPLFAWAAAQPRAPPLSA	130	126	NZ_CP016210.1	2435193	2435585	-	dqs_RS11255	DUF2946 domain-containing protein	2432648	2434939	-	dqs_RS11250	WP_084018443.1	TonB-dependent receptor
RAPP	GCF_001682385.1	WP_148268705.1	MTAVSASLPASFRSACRRGAVALARRAEPVRTPLLRAVLALVLVLAQTGALTHLLGHAAEVPQARSASTRIASDDRAPVDAFGVCLQCLALGGLDLPLGAGSAALDPGRPGVAHATHALPLPPSSAPALPRCRAPPALA	139	135	NZ_CP016210.1	418635	419054	-	dqs_RS01930	hypothetical protein	416384	418453	-	dqs_RS01925	WP_065339511.1	TonB-dependent receptor
RAPP	GCF_009363795.1	WP_124112326.1	MTRLLALVMSVSLLLPAFGGALAVLAGAQSVVLCIGSERVRVTLDADGMPVETVAASDHDCLIAPTLDASVRSAPPTQIGTSFTSAWMTLPPFATDAVDLNPARAPPLSA	110	106	NZ_CP045420.1	914174	914506	-	FIU81_RS04605	hypothetical protein	913643	914137	-	FIU81_RS04600	WP_124112325.1	copper chaperone PCu(A)C
RAPP	GCA_012513315.1	NLD22835.1	MLVLSAIPHHHHNDGLQCFNIALVEHDCDNQHAQHHNPATGNNSENSNCILHANFVIQQLETNVRIKSFSLNYDDYSDFNSLYSLSVFKYIDILLPNIRIDICEYVYYLISSYKTSPLGLRAPPIALV	128	123	JAAZCL010000040.1	2522	2908	+	GX670_01210	hypothetical protein	2979	4115	+	GX670_01215	NLD22836.1	efflux RND transporter periplasmic adaptor subunit
RAPP	GCA_012513315.1	NLD24248.1	MLKDRQKRLIWFLPLLFTLYVFSITLFTHSHVINNIRYVHSHPFNLGDSTSHQHSDNELELLDQLFNSSFTSDILPVIDLTGNITGNRFLYSNLYQQIHHLSSASPLQLRAPPFLMLIP	119	112	JAAZCL010000297.1	13066	13425	-	GX670_08470	hypothetical protein	10502	12928	-	GX670_08465	NLD24247.1	TonB-dependent receptor
RAPP	GCA_007693395.1	TVR19155.1	MDTTSNKIRSVLTIALAICMAFVYPVHVVIDHSGLFGHHNHVHHDHHDHSRDYPNTDDELCALCLSLGSIEISEKVQLIHVAFDEPYYQSTIFTECKNSRNLSSARAPPDVLLILA	116	108	REDS01000034.1	37635	37985	+	EA391_01510	hypothetical protein	38019	40247	+	EA391_01515	TVR19156.1	TonB-dependent receptor
RAPP	GCF_010723735.1	WP_163889394.1	MESPTSRARGLRGALVGVASSLMTIGAHAAAGGGVPLGGALVISLLVCATIGTAIGFLRLEGRSARWLATAAALCAAQFLGHVALVATGHHHAGSALGMSPSMAASHIGAAVVLGMAITAAEYLYVVCSSVLCWLRLFALRAPRPAIRTVRRTTNILAVRPVFTTGLGMRAPPTIDCHRITAVP	184	172	NZ_BLLB01000002.1	2785964	2786518	-	G6N53_RS14485	hypothetical protein	2785236	2785673	-	G6N53_RS14480	WP_237166523.1	copper chaperone PCu(A)C
RAPP	GCF_003010955.1	WP_106712362.1	MRKICNDWRLAVRMLCALALVFVAFAHKPITTAYADPIDLAAYTLPDGTVPVLCLPRGGDQDQHKSAWHGTGCEACRLSASFILPVPPVASGPKVQPAKSLAIQREAILIAHSLYPPSAPPRAPPFA	127	124	NZ_PGGO01000013.1	69793	70176	-	CU102_RS17335	hypothetical protein	68347	69711	-	CU102_RS17330	WP_106712361.1	PepSY domain-containing protein
RAPP	GCF_902859585.1	WP_175121335.1	MSTHRDSAFQPRGLPWRLLVCLAMAAFVLRAFIPTGYMAGPSTTSLMLTLCEAGGTMNVTFDLPAEPDAKHGAAEACAFGALAAHAILPDTGLAPALSARAAYAAPDTPVYRATPPLPALGPPLGSRAPPSLSS	134	129	NZ_CADIJM010000001.1	282217	282621	-	HV681_RS01245	DUF2946 domain-containing protein	279925	281865	-	HV681_RS01240	WP_254594883.1	TonB-dependent receptor
RAPP	GCF_902859585.1	WP_175121480.1	MPARSSCPSSRPVCAATLVRLLLLLLLVVRAFVPVGYMPDAQALKQGRLELGFCAAGGGVFPGMSGRADAHTAHTDSSHDHHEHHDSSQHVGAGQECPFGLSAHPALLVPPTVALVPALLGWWVQAPRLTDSPRPPMPAAGPPLGQRAPPRITG	154	149	NZ_CADIJM010000001.1	453405	453869	+	HV681_RS02060	DUF2946 family protein	453943	455358	+	HV681_RS02065	WP_175121481.1	PepSY-associated TM helix domain-containing protein
RAPP	GCF_902859585.1	WP_175121482.1	MYTSATAARRWVSLFAAALFVFQALIASAALAAPSPAGMSGAAGATTIICTASGPRVVTIGIEGATQGAEQHSGAMPHCCVAGCAMLGGATLPGLWLLAWLLPTLAQPATAPAADVSYFSSAHARLQQQPRAPPPVA	137	133	NZ_CADIJM010000001.1	455447	455860	+	HV681_RS02070	hypothetical protein	456070	458130	+	HV681_RS02075	WP_175121483.1	TonB-dependent copper receptor
RAPP	GCF_902859585.1	WP_175124449.1	MPSSTRLLCMLRALRADAVLWLAILALALRALVPAGYMPDARALHDGRLEVTFCSAAGNVSSFSVALPADDGGKAPHDNANTGAQCPFGLLVHVTPATAPAMTPLLLTAAGHPVFPPAHRALPAQPAHGPPLGSRAPPPLA	141	137	NZ_CADIJM010000008.1	51593	52018	-	HV681_RS18570	DUF2946 family protein	50852	51487	-	HV681_RS18565	WP_175124448.1	SCO family protein
RAPP	GCF_000718775.1	WP_030746775.1	MRTTGQHLRRPLRRHRALSVLALLIGLLGMHALAPGGGAGHAEHPRGTHMAVVLDAVDDCPGPDGHCGGHRLHHADPGCASGAVDGGPRLPAPVPDPVTPPAPVRRPVDGPATAPDGARAPPDLAELQLLRI	132	121	NZ_JOCB01000069.1	35006	35404	+	IF37_RS0125135	DUF6153 family protein	35501	36127	+	IF37_RS0125140	WP_030746778.1	DUF305 domain-containing protein
RAPP	GCA_002748055.1	PID91996.1	MSILRTTTGRKLITGLLIVMMGGHLINKALFTHSHLLPDGSIVTHAHPFNKGAEADHKHTHSLTDFLLLSLVDRGVLPLFSIALVIVTPPLELRRPQIRACLQIVYTPAPAGRAPPII	118	115	PDRI01000068.1	18481	18837	+	CSA96_05570	hypothetical protein	18931	21381	+	CSA96_05575	PID91997.1	TonB-dependent receptor
RAPP	GCF_003583985.1	WP_119478897.1	MQTTRTLVMIYSLAPSRQARDKHVFGSRNQQAAVTLFDRLEGRIQSVAGKTGLPMMIIHDHQQRGTTFGERYAAAFTQVFSLGYDQVISVGNDIPALSEHHILLAKEGLDSGQTVFGPSRDGGDYLIALSKSAFEEKSFASMPWRTDRLHEALLLLFAKTSPVNCLEYLVDIDSAEALVDSMTQALDFIFRKFLRALLKSLVKIEFNRTFQLNSLPLLFAGPRRAPPQITPYMH	234	226	NZ_QXML01000009.1	15162	15866	+	D0X99_RS16160	DUF2064 domain-containing protein	16063	19284	+	D0X99_RS16165	WP_119478898.1	SusC/RagA family TonB-linked outer membrane protein
RAPP	GCF_014349155.1	WP_187465520.1	MITPARTAILLFSRTAEAEARAKRFGSDDPGGRQLAGQLIARAEATVAATGLPVFRSDEATQQGDGFGERLANAMASVYALGYDRLLVVGNDCPSLRPAHLRSAAQRLERGQNLLGPDRRGGVWLIGLQREDFNAAAFAGLRWETEGLYASLAAYCPEAALLPRLADINHLQDLRTGWHFLRRALAALLGLLTEQMPVFPAPTLRQAYARNGQLSGRAPPTGEG	224	219	NZ_JACSIT010000067.1	11255	11929	-	H9S92_RS04490	DUF2064 domain-containing protein	7838	11080	-	H9S92_RS04485	WP_187465519.1	SusC/RagA family TonB-linked outer membrane protein
RAPP	GCA_002696735.1	MAP25642.1	MKHLHTQQLDQHPANFWQLFVLLFLLNSLAFAGWVDFRQVTVSAHSGFVAEFDQLTLANQRDHFRSLLDIENLATPSVDDGDNEQHWLVYSSVLILPAAALLLAEDLYYLTLLIISDGKYHLPLNRAPPLQ	131	128	NZSL01000007.1	188370	188765	+	CMH17_01745	hypothetical protein	188815	191334	+	CMH17_01750	MAP25643.1	protein translocase subunit SecDF
RAPP	GCF_014203645.1	WP_184572936.1	MAKPHRATSRPVSRPTAAPPASRGAASRSRHPRQTATAGRLLTALLALVGLFTVLGGSAEQTQRAPASWASAVSAATSSADAHADAPCHTTLCGAVRAHREIPGERHAPPPNGGPLPQCPALLRPEPGAPLPSAPEPAKPPEHTVFHIGRAPPPSAGT	158	152	NZ_JACHJL010000007.1	374795	375271	+	FHS42_RS16375	hypothetical protein	375347	377734	+	FHS42_RS16380	WP_184572987.1	protein translocase subunit SecD
RAPP	GCF_002995495.1	WP_106401753.1	MAVRTVAASCRGHAWRLVVLLAVLAGLAPGVRLAPPAEPGVLAGVGHVVWDEDCSAPPRLVRVAEQPVVPVAEPSALVVVVAPPVVAWVRGQVWEGAERSWFAVSRAGRAPPLLPGI	117	111	NZ_PVZV01000007.1	473778	474131	-	C2865_RS28965	hypothetical protein	471455	473698	-	C2865_RS28960	WP_106401752.1	protein translocase subunit SecD
RAPP	GCF_002995495.1	WP_198652920.1	MTGNRRQVNTLPTGGVFVLLALLVTAGLVGMHGLTASALPAAAPAAAADGMRQASHSAHAATAQRPDGGRLAAPEERAAADSPCSHHSSGDHAGHSVADCAATGVGTAHLPPAPPFRPHAPAATAVTALQRTSAERAPPDLARLQLLRI	149	138	NZ_PVZV01000001.1	1030713	1031162	-	C2865_RS05090	DUF6153 family protein	1029961	1030623	-	C2865_RS05085	WP_106397070.1	DUF305 domain-containing protein
RAPP	GCF_900142755.1	WP_073435930.1	MFHNPMLINSRHHQLLCRMALFAMLMLFVGPLISQTQQLMAETASAGTHQGHAGHEHHAASQPPVAHQHQGTQSERLAAGLASVSGHHDLSACGYCTLGVHLPGLSVAVSIPDALPPMTHVPWKLQPQQAWTTPFHLRPGPRAPPSSFVVSG	152	144	NZ_FRCA01000008.1	10827	11285	+	BUE38_RS14330	DUF2946 domain-containing protein	11345	12709	+	BUE38_RS14335	WP_073435931.1	PepSY-associated TM helix domain-containing protein
RAPP	GCF_002964665.1	WP_105168963.1	MRFSKWFVISCFCVLFLSVINAPLSYAKVENHYEQQQSIYIDADPIDHDPQEPLVGSLDYEFYVAGESLIKCKDSLLCTRTSQHFSIRAPPVL	93	90	NZ_PQBZ01000034.1	1226957	1227238	-	C2M32_RS14085	hypothetical protein	1226301	1226891	-	C2M32_RS14080	WP_105168962.1	CBS domain-containing protein
RAPP	GCF_009650765.1	WP_153815413.1	MTYRRTGPGGGATRRSWAAVLALLAAFVVLVHHDVSATPAAPATATTAMSAMPGMDHTARNTTVQHMTARHMATHRVTGHRVTGQDMAVVALSSAMSHDIGGACSGAGMQHCTSGAVGSPQWLDPPAVPTHTVQAVPPRGVLAGRGLPGNPYRAPPDLSVLSRLLI	166	155	NZ_CP045740.1	7675160	7675660	+	GHR20_RS34115	hypothetical protein	7675751	7677376	+	GHR20_RS34120	WP_153815414.1	multicopper oxidase family protein
RAPP	GCF_000308855.1	WP_051030986.1	MRGGLVGAAVVVLASAAHGWAGGGYPASAALALLLLSAATAGTLAALLPSAGGSRGRLAVLATLGGGQAVAHLALSLLAAHHSDETPCRSGLFAVGSMSAGGSMTIAHIVATVVCAVLIVATERFYAALSRTLRSIITRPGALPGAAAARPRTGTRRAWEQLCVGAVGPRAPPVPA	176	172	NZ_BAGM01000004.1	31113	31643	-	ON37_RS00210	hypothetical protein	30383	31048	-	ON37_RS00205	WP_040715170.1	YcnI family protein
RAPP	GCF_005222675.1	WP_137147087.1	MGTPKARARWLRGALVGVASAVMTVAAHAAAGGGAPNGGALVMSLLACALAGTLVGSLRFEPTASGWAATTTALCAAQAVGHAAMATAGHHHGGGALNLSASMAATHIGAAVIVGIAITAAEYLYVVCSSVLCWLRLFATSAPRPAARIDRRPANVVVVQPIFTTGLGMRAPPWTVATA	179	172	NZ_STGE01000024.1	287009	287548	-	E8M81_RS16345	hypothetical protein	285378	286847	-	E8M81_RS16340	WP_137147086.1	PepSY domain-containing protein
RAPP	GCF_004134905.2	WP_149689669.1	MFSRPAARRTAAALTAALVAVLLVTFGGPTRVSAQRTTVSGVSHAGSAVKAARTQHVSLPATHHHAPLHLDLVSTPPSATADVRPAAALATADPLVVRTGRDLVTPTGRAPPAL	114	111	NZ_SDPQ02000002.1	1272300	1272644	-	ESP70_RS13030	hypothetical protein	1269939	1272239	-	ESP70_RS13025	WP_149689668.1	protein translocase subunit SecD
RAPP	GCF_002086115.1	WP_083057971.1	MTTPTARAHGLRAVLVGISAAVTTVGAHAAAAGTFPHGAALVAALLVCATAGAAAGSVTVANPHAQVAVLAVALGAAQLLGHLVLAVAGGHHGGLGLTPSMLTAHAAAAVVLGIAIAAVEHLYRVCASVLCWLRLFAARTAAPTAPRIRRRTNNVVAQSVLLAPGLGMRAPPMGGVATA	179	171	NZ_MVHJ01000008.1	7561	8100	+	BST17_RS11385	hypothetical protein	8200	9645	+	BST17_RS11390	WP_083057972.1	PepSY-associated TM helix domain-containing protein
RAPP	GCF_014201415.1	WP_183334611.1	MRLPRLLAVLALAYALALQAMLAGMAAVPAAAAEGAGSSLGLVWCTPGGADATTGDEAPAAHHDLHCILTCGQLTPGSALVPAAMPSAIPVARPAHDRPALPLAEPLSRRDLSRLKPAPRAPPVI	125	122	NZ_JACHEH010000004.1	163100	163477	-	HNQ73_RS09500	DUF2946 family protein	162453	163004	-	HNQ73_RS09495	WP_183334610.1	copper chaperone PCu(A)C
RAPP	GCA_009914615.1	KAF1047380.1	MPIQRSMRSSAFIAVLAMSLLFAQMLGFVHGIAHAGWSGNAVHSLIDEALFDYGEDHAQAAADGKQAAGEHAHAEHHSCAAYDAATLSAGVHFDFPPLPLLPPVRVLALWQAFASWDAPLNCHFSSRAPPR	131	129	WNDX01000012.1	46275	46670	+	GAK35_00711	hypothetical protein	46875	48911	+	GAK35_00712	KAF1047381.1	putative TonB-dependent receptor
RAPP	GCF_900142925.1	WP_149693610.1	MLLGVFVFNTTPRAFIHQFFPHHDTEDEAPVAKHGPALSAKHVHCGFLHIEPEPYEHTTTFYHVLVKEISWHYVIPVIPVIEYLPYRTLSPRAPPAIALV	100	94	NZ_FRCN01000001.1	809552	809854	-	F3I09_RS03325	hypothetical protein	807023	809449	-	F3I09_RS03320	WP_149693609.1	TonB-dependent receptor
RAPP	GCF_003071365.1	WP_159079981.1	MRWLRKERDLIGLIMIWGLLLQSLVIPMSSTAHAAMLATGSDTAGIICTTRTASAVPPGTFAPDEQKQSQNSADCQCCHMSCRQGCGGMCGGTGLGAFAYLLTPHTAVLSAVETASGPAFYDAGLLTESQPRAPPLA	137	134	NZ_CP028960.1	2461412	2461825	-	DCY11_RS11585	hypothetical protein	2460103	2461269	-	DCY11_RS11580	WP_108683014.1	transporter
RAPP	GCF_001297015.1	WP_064389401.1	MKFSRSDRSLLAWMLYCCVLFNVFACSIGHGQMVGLQLNGIGGQFCTVDPATQAPLASNPTEEQLPTLSKAFGCPLCSVGGGMGPAFNSSLTLAILPEQHSPPLATIVSAALPARFTWPTANPRAPPLA	129	126	NZ_LIGE01000022.1	263086	263475	-	AK821_RS09320	DUF2946 domain-containing protein	260861	262993	-	AK821_RS09315	WP_064389400.1	TonB-dependent receptor
RAPP	GCF_007795095.1	WP_144889471.1	MIRSRRLRFRVSLFALVALLWAQLAFASHSDCIPDVGALLDAATPAAAAQACGHEVRSAAHSVCQGHCDQGDVSSDVGRVPPVPPLPGLPATPRIHLTVPPASSLGASAIVRAPPASWRGPTPHPSTILLI	131	114	NZ_CP042218.1	226197	226592	+	FPZ22_RS01050	hypothetical protein	226720	228030	+	FPZ22_RS01055	WP_144889474.1	TolC family protein
RAPP	GCF_002980495.1	WP_105740378.1	MTSTKLRELIEAMHFTSDAEQEKRGVVPLFACVLWIAAILFAFHWAVPGENDVDDVLAIAAGNQGDMRSPVPAREQSAPAQNPMRAAALEAWHLKATPLRHDGGQDPALLPASYEFGIWNIGGAIPSRIAAPSTGIFGRAFAARAPPAAA	150	146	NZ_PVBR01000002.1	81965	82417	+	C5748_RS02555	hypothetical protein	82533	85070	+	C5748_RS02560	WP_105740379.1	protein translocase subunit SecD
RAPP	GCF_002980495.1	WP_245581873.1	MFMKTMRLVLRDRVSATAIAVLIAYFFVLQGLIGGMAQGAMAASAVDPLHVICSSSGAATIDLPADQHDPTKTVVDCPCCTLCSLASMAMPVILDGAGAFNHVAARSNTVVPRASEIVSSLPLRRLIAEPRAPPSHS	137	133	NZ_PVBR01000016.1	103462	103875	-	C5748_RS19665	hypothetical protein	102024	103394	-	C5748_RS19660	WP_105743634.1	PepSY domain-containing protein
RAPP	GCF_000378185.1	WP_018983601.1	MSILTLLMTTCRQVLPGQQQASAVVHWLCKGVGATLFISVLNIALLLCGALADSTDVVSAVIENPFIGPVTVASLGLLVACKAVFRAFRNAIFSELFRYMSARRAGVILSKSLLTHTVFAVSPRVRLSHGSRAPPLSFA	139	134	NZ_KB899382.1	36637	37056	-	F458_RS0111620	hypothetical protein	35537	36487	-	F458_RS0111615	WP_018983600.1	ubiquinol oxidase subunit II
RAPP	GCF_001298675.1	WP_054256830.1	MHLLRSMTRLRWCVLAWFALCYGVALATPLVKPHALALVCSSSGMALVSHADGSHPPLAKPGLDCPLCLLGSAPPSQPSARLPLQPAAPESVAMPPGLMALAPSGAPPPARAPPFPLCQSERG	123	113	NZ_CYIG01000025.1	18986	19357	+	BN2503_RS11505	hypothetical protein	19360	21297	+	BN2503_RS11510	WP_054256807.1	TAT-dependent nitrous-oxide reductase
RAPP	GCF_001298675.1	WP_054257520.1	MFLKRLQRRFTTWVALLSLVLGALLPTATQAMLLGTDRTEWLEVCSVSGMAWVKADTGEARDQRPDGSVPTSDANQHCMWCSLHGGAADLPVVQIDVGLPPRLTDRPPAFYRALLTATIWAPAQSRAPPFAA	132	128	NZ_CYIG01000043.1	8872	9270	-	BN2503_RS15380	DUF2946 domain-containing protein	8175	8810	-	BN2503_RS15375	WP_054257519.1	SCO family protein
RAPP	GCF_001298675.1	WP_233495061.1	MRRTPAMPPSASPFLLSRPRLARRLALAWLVLALVLAPALGQMHRVLHLPVALGLAQPAGHDHGLGALFGGHSLADCQLLDQLHHGGAAVAESSLPLAPPDGQRVASPAAQPLRAAPPLPFQARAPPLA	129	126	NZ_CYIG01000026.1	17525	17914	-	BN2503_RS11700	hypothetical protein	15278	17377	-	BN2503_RS11695	WP_082366573.1	TonB-dependent receptor
RAPP	GCF_009429145.1	WP_153030199.1	MGRSDAFLTRHRSILIPLLLVLQLWIAAAPTGTPVVHEPHHVGSLAAEPLPEPLTTRHAPVPVITQIAVLPPDAAEPPAPVEHRTAHVAPPHADPGHPGDPADARAPPAR	110	107	NZ_CP045480.1	2140704	2141036	+	YIM_RS10655	hypothetical protein	2141200	2142381	+	YIM_RS10660	WP_153030200.1	cation:proton antiporter
RAPP	GCF_002117105.1	WP_085758087.1	MTQLFTRALFVFVLLAGQWAYAEHSADALDGSHSHAIDCTLCLNQVNEQGSLATVDIPFDLLQTSTAILSTPLAASGSATVSFAIRAPPVNA	92	88	NZ_CP019343.1	1640616	1640894	+	BST96_RS07405	hypothetical protein	1640970	1643054	+	BST96_RS07410	WP_085758088.1	TonB-dependent receptor
RAPP	GCF_000312565.1	WP_019222513.1	MLFLHLFCKKEDFLSFTAWILLSSLGILLVNNLGARACWLKQSQKNHIIKTNVLNLANNCDHLNGAITEKRGTPHADPLLPINSFQNIEALCLLLRIAIVVCTQLDDLQTPSFSNQRAPPLV	122	119	NZ_CALW02000012.1	9707	10075	-	BN67_RS02130	hypothetical protein	7130	9643	-	BN67_RS02125	WP_019222512.1	protein translocase subunit SecD
RAPP	GCF_009866805.1	WP_161133499.1	MMLRGVAGLALLCILLRGFIPSGYMPDLDQSRDRWFALVLCASAGPMPMPMAMHVAAGDRGDVPAGVVATQADAHHVAQMQDDTHHDTHHDTMMHAGQDCPFAVAVVQPFVGGLQAAPMFTVPVRVALLAPVTSSQHILPPPRAPPLGSRAPPSITV	157	152	NZ_SIZW01000037.1	39108	39581	-	EYW45_RS00920	hypothetical protein	37658	39022	-	EYW45_RS00915	WP_161133498.1	PepSY domain-containing protein
RAPP	GCF_009866805.1	WP_161135559.1	MLSKPLIGMALLALLWGMLAPSFAHLAPHSSTPSRVLVELCTHAGVGAIEIDVPSSDHSSHSDEHQGQHCPFCRHAHADLAIVPPALSLTQPSAERIAYPPLFYQAPARLHAWTAALARAPPQRT	125	121	NZ_SIZW01000041.1	129253	129630	-	EYW45_RS11530	DUF2946 domain-containing protein	126877	129087	-	EYW45_RS11525	WP_161135558.1	TonB-dependent siderophore receptor
RAPP	GCF_009866805.1	WP_161135580.1	MSLPRFSPLRASRRLHAVMLVWAMLTLLCAPVAATLHAFTHLHSVTTVLSADTAALPQPGEHCDMCAQWEAFGDGLIGKTVFFHPDLHIVFDFRSPAVAVDTATTRWYMQRAPPLA	116	113	NZ_SIZW01000041.1	152164	152514	+	EYW45_RS11640	hypothetical protein	152627	154750	+	EYW45_RS11645	WP_161135581.1	TonB-dependent receptor
RAPP	GCF_009866805.1	WP_161135863.1	MPIAPHRRRASRPYLHRLLCLLVLAFVVRALIPTGFMPRADPAHGGEMALSLCTAAGDMVTMKVDMGRSAPDAPDPQHASADCAFNMLSHQALTLPPWPAVIMSAPQARNVAPPVIRQAALPALPAAGPPLGSRAPPPLAG	141	136	NZ_SIZW01000041.1	507305	507730	+	EYW45_RS13230	DUF2946 family protein	507853	508476	+	EYW45_RS13235	WP_161135864.1	SCO family protein
RAPP	GCF_900100765.1	WP_143017175.1	MRRKWTAYGLMLLAWMILMAHSLFPHVHTTHKTRIVTQTVSAEAGLGSLLGGVFWLDEGPQHLENYQPSDFQSEVAATAADQPTPPRADFALPNLPGQRLLPPAHAPPAQPSYAAYVPTAYFFLFCSATPLRAPPVA	137	134	NZ_FNFO01000003.1	81094	81507	+	BLR44_RS07510	hypothetical protein	81585	85952	+	BLR44_RS07515	WP_089680925.1	CusA/CzcA family heavy metal efflux RND transporter
RAPP	GCF_010731795.1	WP_083006624.1	MSTPTSHARWLRGGLVGACSAILTATAHTFAQGELPRGSALIVAMLLCATAGTAVARLTLDGRHARLVGAIGALSIAQVLGHLSFVVSGGHHHSAAALGFTPAMVAAHLGAALVLGAAIAAVEYLYVVSVSVLRWLRIFAALALRPRVRRVPRVAKTVVAESVLFNYGLGMRAPPARYATAA	182	174	NZ_AP022591.1	4005450	4005998	+	G6N18_RS19395	hypothetical protein	4006140	4007561	+	G6N18_RS19400	WP_083006622.1	PepSY-associated TM helix domain-containing protein
RAPP	GCF_000802185.1	WP_043361993.1	MIRLRPSFARLLALLLLVQWGLVFEHGMRPLARFAGGHSVVICGAEGLTTAVLDDEGRPVPQPAAKHGLCPGCCGPVALEGPAPPVLALPVVWPAGQPPSGGEGLPVAPPRAPPQQPRAPPTA	123	120	NZ_KN676113.1	2864845	2865216	+	LH62_RS13425	DUF2946 domain-containing protein	2865277	2865891	+	LH62_RS13430	WP_082012556.1	SCO family protein
RAPP	GCF_000802185.1	WP_043362501.1	MTRRPSFLLIAALLLQAILAPAHGLATAGRGLPLAFCKADGTGAAGGGPAALPHLADCLACHALPAGAALDPPPLPDPSWSLIGRPVATAFPASIPRVRYGPPGGARAPPWLS	113	109	NZ_KN676113.1	3167545	3167886	+	LH62_RS14860	hypothetical protein	3167923	3168390	+	LH62_RS14865	WP_043362504.1	copper chaperone PCu(A)C
RAPP	GCF_000802185.1	WP_201445484.1	MRHSGGMARRPPLLTAMLALLLMLQWGQAFAHCLAALGAAGGIEICTAEGIRVLHLDADGQPADPPQAMHDSCPVCPGGVAPASPGPQLPALRIAYAPAPYANREGMPPTPARAPPQQPRAPPAA	125	122	NZ_KN676113.1	2627533	2627910	-	LH62_RS12430	DUF2946 family protein	2625433	2627490	-	LH62_RS12425	WP_043361665.1	TonB-dependent receptor
RAPP	GCF_009915155.1	WP_166537734.1	MMKKVNLSVFTAAILAILVMFTVSLKPLHELTVHHFEYNKISPNKTFVSEKEPHCPICELQVHYFDQSFYIFELKKISSEIKKSITHFHFEYLEKNVYAKKGRAPPLFFDP	111	105	NZ_JAABLM010000017.1	13720	14055	+	GV828_RS11955	hypothetical protein	14096	14851	+	GV828_RS11960	WP_166537735.1	DUF4625 domain-containing protein
RAPP	GCF_000428905.1	WP_006011398.1	MLKIFLSLVSIFAANAAFYSDDTAQFDKNTSVISCSADSEIVGIEDIDDVETDIIPLLYALTIARYVNVNIRLGDVLTILSSSALFPIRAPPHHY	95	91	NZ_AUAV01000012.1	187288	187575	+	G399_RS0104590	hypothetical protein	187673	188233	+	G399_RS0104595	WP_006011403.1	CBS domain-containing protein
RAPP	GCF_003335215.1	WP_147266977.1	MFALFALQWQTLTHKIAHGVKFAHAVTHQSAAALETHSHGDDHLPTPETEHSCAALDALTSDYSPPLDTRLFIGTAALSACPGKPAATVVTQAPIWQPPARAPPSFS	107	103	NZ_QPGB01000002.1	707887	708210	+	DU000_RS07510	hypothetical protein	708282	710378	+	DU000_RS07515	WP_114402722.1	TonB-dependent receptor
RAPP	GCF_003335215.1	WP_158529602.1	MKLNRAHSKLLAAITAWVMAFAALAPSVSHALMMQKAKDGSWLEVCTAQGSKWIKVNKQFDPPGSINLNSDTSKSADVHIQHGKCCVADLPAATLPVLPPALVQASLSATEPTLFYRAPRPLFIWAAIQARAPPRA	136	133	NZ_QPGB01000001.1	320416	320826	+	DU000_RS01490	DUF2946 family protein	320958	321533	+	DU000_RS01495	WP_240001755.1	copper chaperone PCu(A)C
RAPP	GCF_004014875.1	WP_128219826.1	MDLSGRPTSGGAALTPGLVWGRAAVLASVALLAGVVSHALADGRLPGALALTLLWGSCLLGSALLLMVRASAPRIVVMLLAGQTWVHGVLSATAGHRGEVAEQFPPLAPASLGAPTGGGSLLERFRASTDAANTYAPDDWIPHQVDHLTAQGPFMLLAHVGAAAAIGLFLAVGEDALWRLLALAAVRADARARYALRRASVLAAACGTRARRPLHTEGPQTFDSQVLATGVDRGRAPPFVLAA	243	237	NZ_CP034929.1	946331	947062	+	EOV43_RS04230	hypothetical protein	947141	947725	+	EOV43_RS04235	WP_128219827.1	copper chaperone PCu(A)C
RAPP	GCF_000341085.1	WP_051049580.1	MVTTVIRALPRPALRTGSLIASVVLLVVLSFPVASSLSGERDTVALPSNGGVSLPEDAASNSSDDGRGPASHEAAEEAHPYLGSQTVALGPPGSTCDQRSVLRDLPDAVPTCALRLAVWDQPWWPLPLPHHDPVPEQVDAEGLPPTRAPPLTAPTIV	157	149	NZ_ANBA01000003.1	85952	86425	+	D458_RS0104085	hypothetical protein	86548	89202	+	D458_RS0104090	WP_017585454.1	protein translocase subunit SecD
RAPP	GCF_014192645.1	WP_183379466.1	MPRLLRPCFAWIALSLMILGNLLPMSSVTAASLTEQADICSSSNTSGQQPALPAHGHCSYCTMCQALVLDVHSSEPIPYRANLSYYVARATIQSVIVAQRYLDPWARAPPG	111	109	NZ_JACHYE010000004.1	113436	113771	-	FHW66_RS09115	DUF2946 family protein	112880	113380	-	FHW66_RS09110	WP_183379465.1	copper chaperone PCu(A)C
RAPP	GCF_014192645.1	WP_183381019.1	MMTRESRKRLVAWLGMIAMLLVTCVPLASQLIAASHGATPSMMYCGMKVGDPAMSSVVQSDTHGTDDKSSQHKAASGQTDVCGYCSFFDHYTSLPTSVVTAPQLVRLLIALTITALAIHGSRTARYPSRRPRAPPAVL	138	134	NZ_JACHYE010000012.1	110741	111157	+	FHW66_RS17055	DUF2946 domain-containing protein	111253	112302	+	FHW66_RS17060	WP_183381020.1	transporter
RAPP	GCF_002087335.1	WP_083097928.1	MARFLRIYLALTLALMIALTGHVSASVKGARDASGQIVICSGNGPVTLYVDDEGQPTTAPHFCPDCVMHLLDAVASPDTMALRPYGGQAFDRVWQAPVLTHWVALEAMARAPPAVG	116	112	NZ_MWVJ01000025.1	56435	56785	-	B4968_RS07565	hypothetical protein	55901	56380	-	B4968_RS07560	WP_083097926.1	copper chaperone PCu(A)C
RAPP	GCA_004173455.1	RYY78150.1	MQRQRVGLILGLMAWCMQMVVFVQPFLPGHSMPGFGVCQTIIDAFSPTQPVQAIHSQAHHIQANSQHQQHQSSHEQAAIQPAPALMANDHSMPHAAIDPVLPAHSVDHHFSHLSCGFCTLYGHAIPPPNPQPLWSPIALTVYVTLPRFSYFAVPALTPDYIKPQSRAPPADYIA	174	168	SECL01000031.1	15459	15983	+	EOO69_11865	hypothetical protein	16202	18448	+	EOO69_11870	RYY78151.1	TonB-dependent receptor
RAPP	GCA_012728465.1	NLX80285.1	MKKNIAMFMTVVANILLLVHVVVPHHSASHQIDFCNVSVHKMSSKTKQCPHTDNHGISQNGDKETSRNLAIEDCHLDKIHVRINEQNDNINTSIYSFKIAVCFISTSFANLLSTHIEIKEKLLAKYIAPIYSFTPTSTFGLRAPPY	146	144	JAAYFB010000064.1	5158	5598	+	GXZ03_01795	hypothetical protein	5819	7100	+	GXZ03_01800	NLX80286.1	efflux RND transporter periplasmic adaptor subunit
RAPP	GCA_012728465.1	NLX80570.1	MCNKCRNISTWFLLVLFIGFISGITLFTHTHIINKELYYHSHPYDKSESSQHTHTQEQLQLLDLYYNTILEPDVVPSFSFVAIFQLESILNDRVPVFFENTNQPSYFRLRAPPSL	115	112	JAAYFB010000117.1	3155	3502	+	GXZ03_03285	hypothetical protein	3685	5089	+	GXZ03_03290	NLX80571.1	TonB-dependent receptor plug domain-containing protein
RAPP	GCF_001905885.1	WP_073756019.1	MSPDQHRSHVRPPAYRRALLILAVLAGVLAMHGLAPGSLGPAATGHAHARQDAHVAGDACEHVDEGHSGAGHAEHADSTCAAGGVSTAPAQPPLLAGTGAPGADVTLLARAGGATATDRAPPDLAQLQLLRI	132	121	NZ_LIYH01000004.1	623547	623945	+	AMK26_RS19875	DUF6153 family protein	624039	624692	+	AMK26_RS19880	WP_073756020.1	DUF305 domain-containing protein
RAPP	GCF_000981505.1	WP_162197760.1	MFAFSQQAAIAHEISHIQDHTQKTQSHKSDLNSCSQCIGFAKLQHINDSEFTFTLEELNHYTVFVVQSNSYESLTAIHFAARAPPQTSVLN	91	84	NZ_LN827929.1	533715	533990	+	BN1208_RS07125	hypothetical protein	534060	536111	+	BN1208_RS03030	WP_052734624.1	TonB-dependent receptor
RAPP	GCF_001578105.1	WP_152534451.1	MQGLKAAMRELAAALAVIAVFALAFIYQPFMPALTHHEAGSLLASSQTVLCGSGPGDDGAMSHGPCHACRQDAAILPPPPDEAVPAYTCLLAHDLAFEDETPSRVVYTSHYNPRAPPFAV	120	116	NZ_CP014275.1	4450663	4451025	-	AZF01_RS20595	hypothetical protein	4449590	4450600	-	AZF01_RS20590	WP_024706803.1	DUF1775 domain-containing protein
RAPP	GCF_012726265.1	WP_169136155.1	MRDPMTPTAAGAYGTVSPYEATASYGPASPEPSAFTAYSRRRRRLPGILLAVLLAVFGGSMAAAHQVAAGAQRTHGTQAVQLAHGGGQSAVSHQHQEPPQHFHGAIVNPGHAAAQAPLPLLPAVEQDAREPRRGSVLPDAPRLSATQLTHRSPRQGRAPPAGTGI	165	159	NZ_JAASAG010000006.1	108745	109242	-	HCC61_RS16065	hypothetical protein	106089	108551	-	HCC61_RS16060	WP_169136154.1	protein translocase subunit SecD
RAPP	GCF_012726265.1	WP_277349095.1	MPFVIAERAPESESYGAPACRRQRRAWAPPLLVVALLYGLLAMHGLGTAASPAASHAHESEASVASHSTHPAHSMGSMHSMRSARPAQPATQAHPSEAVVPVDSADPAGEARTYGPHATPPLPEHQHADECECDGMNGHAAHADATCAASGTSGGPAMDGAAFAAATGPRYATGLEGCRPVTGGERAPPSLHRLQLLRI	199	188	NZ_JAASAG010000011.1	223048	223647	-	HCC61_RS24880	DUF6153 family protein	222278	222958	-	HCC61_RS24875	WP_169138999.1	DUF305 domain-containing protein
RAPP	GCF_010645075.1	WP_163391918.1	MKKKIKFINLLMPLIVLFAILFPAIHSYEHILDPHSSKEKIEFSVSEKPEFKAKLHSFHKCSICDFKFSAVGTFEFGVFTFFKSIPVVKHILFYNEQYFLVFKGSLFSLRAPPLTL	116	112	NZ_JAADZV010000001.1	271575	271925	-	GXM16_RS01190	hypothetical protein	270278	271204	-	GXM16_RS01185	WP_163391916.1	DUF4625 domain-containing protein
RAPP	GCF_000242915.1	WP_241761452.1	MKLRLLISILFIIATTATAIHELEHIHGSDSSSCQVCIVDDHSVSADIVDDFKEIVVFRFEQIAVTNIVYSLHKKDHSYQNRAPPFIS	88	84	NZ_AFRZ01000001.1	1347533	1347799	-	SMGD1_RS06630	hypothetical protein	1346212	1347474	-	SMGD1_RS06625	WP_008335955.1	TonB-dependent receptor
RAPP	GCF_003096095.1	WP_162845672.1	MPADRFRAEVPPVVAAAVGIVVAVVSAVFGIAAHGLAAGTTAVAPTPGQILLIAAASAGVGAATAAIARQRSPILVAAGGLIVGQGAVHLALATGHTHSSTPGSSHAALGHHVTDPALVRAAMDSASGSELATSPAALLTPGMLGAHLAAIAVTLALVAVLSVSLAWVAARVMPLLATVHLVVVAKLVSSYDAGAPRGRFLLARGGTRAPPVAV	214	210	NZ_CP015453.1	3348983	3349627	-	A6048_RS15455	hypothetical protein	3348253	3348909	-	A6048_RS15450	WP_107746738.1	copper chaperone PCu(A)C
RAPP	GCF_000723205.1	WP_242404080.1	MNHLKTYIVFKVFTIVLVLAFLAPTFVKFNHVFETHLHEVCHGEKKAHLHTADIDCEFYKFQLNHHFTIPVFTAEILDVKENHSLISTQYFFLNTFQQLHFSLRAPPTII	110	106	NZ_HG315671.1	1645222	1645554	-	BN863_RS07010	hypothetical protein	1642891	1645164	-	BN863_RS07005	WP_038529025.1	TonB-dependent receptor
RAPP	GCF_000473265.1	WP_027934522.1	MGRKLGTESRHRSVRGLLVLALLLLSLVTPTTPESHPHPPAPDGIAALAAEPLPHVTATPLPVADLPPVVGVEPPLGHAEVRPSPDAPAPAREQGTALGARAPPSR	106	103	NZ_KI421511.1	7546333	7546653	+	AMYTH_RS0137445	hypothetical protein	7546726	7547907	+	AMYTH_RS0137450	WP_027934523.1	cation:proton antiporter
RAPP	GCF_013334205.1	WP_174251245.1	MALHPHAHLKTPSRHLPGTVLLVLALLWAQLLGLAHGVLHAHAGHAPVAATQAQPAQDLLAHLLAPASDESECRLYDQLGQGGPLLQSLAAPALALPLVPAWVVLQALQPRPCVAFAARAPPTSR	125	121	NZ_CP054424.1	500964	501341	+	HTY51_RS02475	hypothetical protein	501414	503429	+	HTY51_RS02480	WP_174251246.1	TonB-dependent receptor
RAPP	GCF_001425945.1	WP_056451329.1	MNARADNWSLSKSLAFLAAVFAITLGSLFPFAALAAVQPGQPLIICSAQGPMEVQLGGDMDGPAGKTHLPKCAACVMPLLAALPAPPTPEPTITPASAEAIAYTPQAAAPPPPARAPPRPPSTAPPHA	128	117	NZ_LMEB01000005.1	387451	387837	-	ASC65_RS07730	hypothetical protein	385309	387369	-	ASC65_RS17710	WP_056451327.1	TonB-dependent receptor
RAPP	GCF_002797895.1	WP_232731308.1	MGMTLFTRRFAAWIACFAILLAALAPSISRAIANAKQESGSGWAEICSVAGIRFVQLVQADDGAADEKSGGKAMQMEHCAFCSTHAGSVGLPPASPVLPLPVALGSAIFPSLYYQSPSPLFIWSTAQSRAPPALV	135	131	NZ_PGES01000001.1	5224033	5224440	+	CLU90_RS23465	DUF2946 domain-containing protein	5224518	5226641	+	CLU90_RS23470	WP_232731309.1	TonB-dependent receptor
RAPP	GCF_009827055.1	WP_160860368.1	MMMRTGKEASMWERGFAPVGFLVLLVTLFLSQFSLPDTTRTADHPDRTAAEGGVAPSPLSAADDLWFPASGHAERRIAKAKAGLPEGDAGGKALVAGAGTLLYPFEIALDEAFSAVDDAAPGRSGPASFRSRAPPALAA	139	134	NZ_WUMK01000006.1	101898	102317	-	GR138_RS16590	hypothetical protein	99262	101793	-	GR138_RS16585	WP_160860367.1	protein translocase subunit SecD
RAPP	GCF_009827055.1	WP_160861467.1	MTRWAACLRILCAVALLFVGFAHQPAAASQPSVFELAQYVLPDGTIADICLNDVVDGKVKHVMPVKCEACRIGSAMLMPEPADLAGAVLAFRHVATSPLVEEALHSRRERPGAPPRAPPFLSV	123	118	NZ_WUMK01000009.1	32379	32750	-	GR138_RS22270	hypothetical protein	30926	32314	-	GR138_RS22265	WP_160861466.1	PepSY domain-containing protein
RAPP	GCF_003054285.1	WP_146174176.1	MAHLRRIFTWLLTLVLVATSGTAAAMRDHEAGAQRIVICTGHGPQLILLGAGGEEITPAPICPDCTMVLAALPVAPSAPPRQMGFSVAAPLGVAARSEICAPADQNQARAPPVPV	115	111	NZ_QBKS01000001.1	1360881	1361228	-	C8N43_RS06855	hypothetical protein	1360362	1360832	-	C8N43_RS06850	WP_107844890.1	copper chaperone PCu(A)C
RAPP	GCF_900142565.1	WP_143147254.1	MTVYQSAHILEHANDKEHQETKNKYSTHDHDCTICHYSQQFVETNSEIELFEWTKILLQKDKTLYTTHLKQSVLFAHKSLRAPPYAI	87	83	NZ_FRBH01000005.1	48956	49219	+	BUA86_RS06595	hypothetical protein	49269	51656	+	BUA86_RS06600	WP_072930986.1	TonB-dependent receptor
RAPP	GCF_000426245.1	WP_027579191.1	MRRRLKNFLPVFLIALLVQIFAPIAACWAAGIAASDPLAAAVICHDNTAGSGETDQSGPHVRDGCCSVCNVLQAGAPVDPPEMIAGMIERSPEQVAWLDFVSRLEDVRARFHAQARAPPSIS	122	118	NZ_AUEZ01000008.1	156555	156923	-	K288_RS0108730	DUF2946 domain-containing protein	154077	156419	-	K288_RS0108725	WP_244443108.1	TonB-dependent receptor
RAPP	GCF_000426245.1	WP_027581308.1	MKWVRKHVKLGARLALLALAVQFVLSFGHFHPAQAAPALQTATSQTDFLRPADLAVKDAASPSTHKLQLPHQDNHQQPADGCAICAVVTMAHGMLFATPPVLLLPQAIELLQLTTEAGFAHLGTAHRAFQSRAPPLS	137	134	NZ_AUEZ01000032.1	81699	82112	+	K288_RS0120850	DUF2946 family protein	82214	84595	+	K288_RS0120855	WP_027581309.1	TonB-dependent receptor
RAPP	GCF_000227665.2	WP_006460024.1	MKRLFLLWTLIFSFISVPGLALIHDVAHPFHAHLYDHQHSHHDQHSHADHSQQQAHHAHQHLPFSAFHDALETWLCELYEVTSTTAVTDRAYLLLSDFPLYTTYALPSWVKVYSPGFYPDFWGRAPPFVLI	131	126	NZ_CP007030.1	2151583	2151978	+	THIAE_RS10420	hypothetical protein	2152072	2154168	+	THIAE_RS10425	WP_006460023.1	TonB-dependent receptor plug domain-containing protein
RAPP	GCF_001620365.2	WP_038517696.1	MTTTRAPAARHRSVFFLLILLVFAFVTPTVPHGHGRAAKEDPVAVFATHPLPAFHGGQAVPLADAPAEAETVDLPDAGHVPEQGEPVVITRAVPQAPARAPPR	103	101	NZ_LQMT02000014.1	88433	88744	-	AVR91_RS15620	hypothetical protein	87182	88390	-	AVR91_RS15615	WP_063271655.1	cation:proton antiporter
RAPP	GCF_001620365.2	WP_228709413.1	MTVGSRRTAAQAVPVLLAAVLTALGLFFALHSGGSASADESRGANATVDSSVSKAVAPVRAAGRLAAEPALLGVHGHGDLPLFGTVPHGPASTTLLRLSELHDEATPASRTANRLAPGDRAPPFPVAV	128	122	NZ_LQMT02000036.1	174121	174507	-	AVR91_RS33735	hypothetical protein	171795	174065	-	AVR91_RS33730	WP_063273044.1	protein translocase subunit SecD
RAPP	GCF_014203605.1	WP_184944665.1	MTGDPPEGTMRQPRRGASFGWLLALLFPLLVSGGLGPGAAALLHAPAVAKASGEHHPLSRQAHAGDRFHVVAPGLAGTGGSGGWHPAAAVPPDARRLSLARGSGTAPARDDDPRPLAALLVRSGRAPPSTGV	132	127	NZ_JACHJJ010000016.1	148195	148593	-	FHS22_RS22915	hypothetical protein	145756	148125	-	FHS22_RS22910	WP_184944663.1	protein translocase subunit SecD
RAPP	GCA_008015755.1	TXI43573.1	MLKRFYVYFLLAMLFAIAQTGIATHEISHIKELTQQSQPDKKQGNEPCTLCISLAHAAGALTQTPQWHLPPLSQVTLPAAAIIAVNTHHVAVYSARAPPFMTSA	104	98	SSGF01000032.1	27990	28304	-	E6Q52_12000	hypothetical protein	25869	27893	-	E6Q52_11995	TXI43572.1	TonB-dependent receptor
RAPP	GCA_008015755.1	TXI44309.1	MHKHLNTAALQLRLWVVTVLLAMLGFALVAEFSDHSSYSDDIVRVRVAEVIEYTGDGETPFTDFTPLISPPVSVAVACVMLFALLAMPRRRVVPRPVFVRHLHSRAPPV	109	107	SSGF01000023.1	81299	81628	-	E6Q52_09850	hypothetical protein	79986	81068	-	E6Q52_09845	TXI44308.1	efflux RND transporter periplasmic adaptor subunit
RAPP	GCA_008015755.1	TXI46172.1	MKSYRTWVLLLTLWFALLQTIAPLMHAHAAGDTAADDGPHMHMVDIPALHTETAESQHPFHWHMHSDKSHGQIIGLGQAISESNTLLSLIDAFANIWLAALVPVLFVLSMCLLLPRRQFARQPNHNALHPSPLTRHTPRAPPHA	144	141	SSGF01000008.1	74460	74894	+	E6Q52_04400	hypothetical protein	75018	76238	+	E6Q52_04405	TXI46199.1	TolC family protein
RAPP	GCF_000956525.1	WP_045279136.1	MHASRKPAVLRGFAASSVAIFAALAGHVTAGGSMPGALGILVPWMLSFMVCVLLAGRRLNAIRLAISVGVSQFLFHVLFVLGSITPAGATGGHVHGAPLVLPEVGGIAETVAAGGMMWFGHAIAAFATIIALHRGERLLLALRDLAQQSVRWLQRRIDAVLAPQILRPARRPALRVEIAVLRSAFLLSTLRGRAPPRLSTV	201	195	NZ_JYIW01000024.1	61620	62225	-	RS83_RS08750	hypothetical protein	60854	61495	-	RS83_RS08745	WP_045279135.1	copper resistance protein CopC
RAPP	GCF_003635165.1	WP_121857865.1	MLSRRLRKIVSLIGMLAILMTALAPTISQALTTQGRVDALLSGYCTAAPADGDHAGDTSSKSLHAHLQACGYCNLLAHTPALPVPELTFAANIHPLQHRAATRFDSLRRALPLTAAQPRAPPFES	125	121	NZ_ML058597.1	191584	191961	-	C7H84_RS00905	DUF2946 domain-containing protein	190988	191353	-	C7H84_RS00900	WP_121856973.1	copper homeostasis periplasmic binding protein CopC
RAPP	GCF_003635165.1	WP_121858660.1	MLHRHRHLTAWLGVFAIWLAIAAPLVSQWRIAQAAIPDAIVCGAEHGAHRASDAGQAHDHARHLDACGYCGFFAHSPAIGGASAASLAFVPAHPVSVAVPHAVAVHADGYPRAYARAPPERA	122	118	NZ_ML058601.1	108319	108687	-	C7H84_RS09985	DUF2946 domain-containing protein	106103	108235	-	C7H84_RS09980	WP_121858659.1	TonB-dependent copper receptor
RAPP	GCA_012728855.1	NLX99114.1	MPLRNRTAAVLVLASAFLAVVCGGEAWHLVPGSGHWTSLPAGYLCVGIHLPANASVPDGCGASGRLDRQRPALGPTEDCCLICQISGQHRIGSGAVEYVRWLTCHTDLPAVATRVDRTAAASPFNVRAPPSV	132	129	JAAYEH010000340.1	78068	78466	-	GXY83_23495	hypothetical protein	76981	77949	-	GXY83_23490	NLX99113.1	DUF1559 domain-containing protein
RAPP	GCF_900290115.1	WP_106634481.1	MRKRLKNIGALLLLVLFAGYWSCVTLFPHVHRIDGLLYVHSHPYSGPADNPTHSHSAQQFQLIAHLSLLVMALATLAALVRRPEGRTFLFGPLRPARRSFAPMRSCPLRAPPCL	114	111	NZ_LT985751.1	83361	83705	+	C8267_RS09715	hypothetical protein	83940	86249	+	C8267_RS09720	WP_106634482.1	TonB-dependent receptor
RAPP	GCA_012842935.1	HHZ07360.1	MAALRRDRVLFAVTGALILFAAYLQPLAEARATGTAHAWIVCTEFGAVRSASAGSGGGVLPGADDCPKCVTGSCQPTGPLQAIADSAGTGDVAFPDGDVAQRPAGGETVPPAPCPGTHAIRAPPFPA	127	123	DUSC01000017.1	711	1094	+	GX405_01110	hypothetical protein	1150	1674	+	GX405_01115	HHZ07361.1	copper chaperone PCu(A)C
RAPP	GCF_002211305.1	WP_088688872.1	MELDQHRLTIRIAASLAVAILAYLGLLFGGNLVLSPAAAVNTLSSSGRDPQPPQLTVREALRGVLAAERKLAPKQTTHDTGSSLLAAVPPLDPDGWAAAAPLAAFKAPLRAAVSTTYQPRAPPAAA	126	122	NZ_LOKW01000024.1	372483	372863	+	ATY77_RS22295	hypothetical protein	372949	375495	+	ATY77_RS22300	WP_088688873.1	protein translocase subunit SecD
RAPP	GCF_002211305.1	WP_088688977.1	MIRRAGQIEQWALRILCAVALVFVGFAHQAPAAAADPGPAEFSQYVLPDGTLPTLCVTVSDTSDHGQHGKAHSHGCEACRISASTLLPAPADVAGLPIPFAVAAELPIPDEPFQRQLFPPNTGPRAPPFHPIPA	134	127	NZ_LOKW01000024.1	163363	163767	+	ATY77_RS21305	hypothetical protein	163857	165233	+	ATY77_RS21310	WP_088688724.1	PepSY domain-containing protein
RAPP	GCF_002211305.1	WP_088689502.1	MRQTGLKATLFLRMLCALSLLFLGVAHRPPQALASDGYDAAAYMLPDGTFASLCVTAKDDDGKTAAFKPNCEVCRLSASVMLPTPDAGSWLGRKVASLVNAPIETAAVAGASAVSRANSRAPPILV	126	122	NZ_LOKW01000026.1	229972	230352	-	ATY77_RS26480	hypothetical protein	228911	229900	-	ATY77_RS26475	WP_088689501.1	DUF1775 domain-containing protein
RAPP	GCF_000369045.1	WP_002114087.1	MVFRSGLLLACAAVFLQVAVFLQPLLPKQYQIAPVCETITLALLKPKAQMETMSHAMHSHHEHHIEQAQASGQHDHHDANHQCQYCTVYANLVLPPEFGVKEVLVRIQVRLVAYQQAFRHVYFALQRLFLLPQGRAPPLFA	141	137	NZ_KB849797.1	487569	487994	-	F928_RS20940	DUF2946 family protein	485382	487496	-	F928_RS20935	WP_005079521.1	TonB-dependent copper receptor
RAPP	GCF_003254295.1	WP_055213384.1	MIRPARPQLSLRTGVFARWLAVLAVALQSLLFAEHLSAAALQDLAGLPPGARAGFLQLCTGEGVALYDPASGRVVQMAEGHAPCAICASAAVCAFAMPAQPDLPPPQLHLLTALDPAALIPFAFIAPVPRSGLIRAPPVVATL	143	137	NZ_QKZO01000004.1	326114	326545	-	LY44_RS08050	hypothetical protein	325370	326017	-	LY44_RS08045	WP_055213385.1	nitrous oxide reductase accessory protein NosL
RAPP	GCF_010725885.1	WP_115282004.1	MSTPRSHARGLRGALVGVCSAVVTAGAHGAAGGGLPQGSALILSALVCAVVGVAVAAMVFDGPRLRWASATGGLVIAQALGHATLVAGGGHQHGGLELSPSMVVAHLAAAAVLGSAIAVVEHLYAVCGTLLCWLRLFAMVPQRSTARLRRVVVRVVVARPVLGRAGLGMRAPPRAATAAA	180	172	NZ_AP022600.1	5788226	5788768	-	G6N58_RS27900	hypothetical protein	5786408	5788027	-	G6N58_RS27895	WP_115280639.1	PepSY domain-containing protein
RAPP	GCF_002163755.1	WP_005528562.1	MHYRWQAISHHWRRTVVLLSVALLIAWNFATIAHQLDLVPEHHSHHHCQMFAGSHHGLAKAQPELLAPTYQRSTYSDVIKKRLNVSDVRYTARAPPIFA	99	95	NZ_CP015863.1	403275	403574	-	A8140_RS02050	DUF2607 family protein	402463	403176	-	A8140_RS02045	WP_005528561.1	DUF2796 domain-containing protein
RAPP	GCF_002163755.1	WP_080619525.1	MRRLIPFYRSMLFASALSWVLVTLMPVINAHGNSMGVWATLCTLNGFELVQIEKGDNSVSHKGKPCPFSHFSTFHHDTLPTIPILSRLSSVISDSYTYLALSVRFETPVPRAPPVSLFS	119	113	NZ_CP015864.1	1236495	1236854	-	A8140_RS21650	hypothetical protein	1234899	1236338	-	A8140_RS21645	WP_005532220.1	PepSY domain-containing protein
RAPP	GCF_001297125.1	WP_059404785.1	MKFARTDRSLIAWMLYCCVLFNVFACSIGHGQMVGMQLNGIGGQFCAVDPATQAPASSNTSEEQLPTLSKAFGCPLCSSGGMGPALNSSLTLAILPQQHSPPLAIIAKADLPARLTWPSANPRAPPLA	128	125	NZ_LHPC01000029.1	65022	65408	+	AEQ67_RS15870	DUF2946 domain-containing protein	65498	67630	+	AEQ67_RS15875	WP_059404786.1	TonB-dependent receptor
RAPP	GCF_001297125.1	WP_059405750.1	MRPLSARSSTYRRQPSSLTRGSWISLFAMLMIFIGPLISQSMPMDQRASALMQVSMSMDMSALEHAEHGAQPDAEHCPPTASHHALWEKCGYCSLLFNCPALTGGVSFAAFDTPPANTFTTPSPRLGHARQTFFPGARTRAPPIIA	146	142	NZ_LHPC01000039.1	81311	81751	+	AEQ67_RS21025	DUF2946 domain-containing protein	81876	83255	+	AEQ67_RS21030	WP_059405751.1	PepSY domain-containing protein
RAPP	GCF_000743705.1	WP_037310588.1	MKPVLNRILPLGLSLLVILTGQGVAASRGMNRAVGQMVLCTGSGPVVVYSDAEGQPTKAPHFCPEYAVNLLGAVIVAALAVPHTPRTAQPAPLRCAGNLIALPVPRRPARAPPVLI	116	112	NZ_JQEZ01000002.1	370644	370994	-	JT51_RS08190	hypothetical protein	370133	370600	-	JT51_RS08185	WP_037310585.1	copper chaperone PCu(A)C
RAPP	GCF_000967495.1	WP_045976442.1	MLRPTNFNRMMLLASALSWLLVSLMPVINAHGSNAGVWATLCTINGFELVQVEEGKPETQHGKPCPFSHFSSFHQDSLPTPLYFTRQSYVSDEAYAFLALSVRYQLALPRAPPLSIA	117	112	NZ_JXXU01000043.1	122899	123252	+	TW84_RS15025	hypothetical protein	123381	124823	+	TW84_RS15030	WP_045976443.1	PepSY domain-containing protein
RAPP	GCF_003688995.1	WP_121894731.1	MSVRPHAVPGPAARRPTAIPRTAAGGPARQLAVLAAVLLALLTTAFAPADARPGPGASAPVTASAIADGHEDRAVHHDEGVRLSAAVHRFDTGPRADENHYAVGAARAGTRDEQRAERPGPPGHQAATAATAAALPVPAATRAPWYRAVPSPSGTDATRQRGRAPPPPSGS	171	165	NZ_PENI01000042.1	43816	44331	-	CTZ28_RS40320	hypothetical protein	41372	43747	-	CTZ28_RS40315	WP_121894730.1	protein translocase subunit SecD
RAPP	GCF_003688995.1	WP_183154496.1	MTGTERHPSPPPRRWRVLLVLGLLAGLLGMHALAPGGAVAHQGHGPGPRGTAVVAAEPDCPDDGNCGGHHARHADPTCASGAVSWGPGLPALVPHPVTAVVRADRVGARPAAAPEGARAPPSLAELQLLRI	131	120	NZ_PENI01000013.1	83305	83700	-	CTZ28_RS20990	DUF6153 family protein	82592	83179	-	CTZ28_RS20985	WP_259471728.1	DUF305 domain-containing protein
RAPP	GCA_009937615.1	NCF50904.1	MPSRRRQRILSIVLFASMGIRALIPAGYMPGNVFAGEFMVMCPSSSAAAIAGIHHHNHDDEPIDVDRACPIGSALTAIAPPLANNSVPETPRSTESYLPTATSPTVRLTAYRFRSRAPPHVQT	123	118	JAACFB010000010.1	46249	46620	+	GWP57_04775	hypothetical protein	46700	47767	+	GWP57_04780	NCF50905.1	transporter
RAPP	GCF_900114325.1	WP_139201665.1	MPRRPRPWRLRELRRARLTRGLLLVGALFMLGLQTALAAFACTMPPTLMGPVMAMGTAAGDAAMRGTCPEMRHAAADRVLCAQHCASQASAPSDARPMTVPPNLLAALPPVLPLVVPPTPAASIPERYYRLRAPPPPATLLFCSLLI	147	134	NZ_FOSR01000001.1	482077	482520	-	BMY90_RS02205	hypothetical protein	480712	482001	-	BMY90_RS02200	WP_092700946.1	TolC family protein
RAPP	GCF_010975005.1	WP_163261397.1	MPRPTLLLSALLCSALSACAHQGPPPHGPERGPPPGDRPARPQLFVSPWGQPYRAPPSAPYPVQAWFAETDADHDGRITRAEFVAGADRFFGVLDTSKDGLIRGDEVSVYEETIVPEMLPRVAAGGPPGGGPGGMGGHRRGGGFMKGGKGHRGGYQGVAPYALLNEPHPVRGADADLSQSVSRDEFKAAAKRRFDLLDTDQDGALTAAELPLTPIQSLFADGSRRHGR	228	56	NZ_JAAIVC010000076.1	11847	12533	-	G3573_RS12410	hypothetical protein	10268	11839	-	G3573_RS12405	WP_163261396.1	efflux RND transporter periplasmic adaptor subunit
RAPP	GCF_002218085.1	WP_235018691.1	MANINIKQGIAYTWGSTPEERLMSFPCDRAPPSKFVFAIKGSRYLTHMKKLKDPIEPLSRLLERASGLEEKLDPILFQFPLCRICIVHTICYSICANLY	99	31	NZ_BDUC01000003.1	1007057	1007356	-	CDC34_RS16785	DUF72 domain-containing protein	1005880	1006593	-	CDC34_RS16775	WP_089128143.1	Crp/Fnr family transcriptional regulator
RAPP	GCF_902498785.1	WP_151953239.1	MNELLRFLKAFRRQSFHLAALISLLAFVANALILQAHRHLEHRGVGATHHVATNAAPLVLVQGADEPCPLCEALSFDEPYVQPTAVAFSVRLTPSFSASLQFTKSLLLAARAHDWQSRAPPVSG	124	120	NZ_LR701491.1	40758	41132	-	BOS5A_RS00330	hypothetical protein	38656	40662	-	BOS5A_RS00325	WP_151953238.1	TonB-dependent receptor
RAPP	GCF_011799805.1	WP_167604659.1	MKSKLKHIGSLFLLLAGSVILAHALVPHHQHDGQPFFGISSCHHTHTNQHEADGHTTACNHDHSENEASDCALHHLLVIPGKQIKAQQATVISCLLKNYSLTTSELFKSQLITNTCDWRYHIEGTIPLPASIYASTKGLRAPPMV	145	142	NZ_WXUB01000001.1	149535	149972	-	HFD85_RS00560	hypothetical protein	147918	149456	-	HFD85_RS00555	WP_167604658.1	efflux RND transporter periplasmic adaptor subunit
RAPP	GCF_001514305.1	WP_067030684.1	MRPLRPTGSASPASGVLRGMRAGVLAVLCVLLPLAGHALTQSHAPRWIIIATVAAVAVPGAAVLTRHRLTDAQVVAVLTAAQVASHVAYALPGACRAVTGEETAPPGLYAVVEHGADAGPPAGVLLAGHLVTVIIAARLLGVGEQLLWRSGPLLAAVRRLLLFLWPLLGRVHGTGPEVSVHVTTAPLRSAVLTRLREGRAPPRRARASLAPLRPMPVGGPLLP	223	201	NZ_KQ949107.1	71294	71965	+	AQJ91_RS37030	hypothetical protein	72055	72660	+	AQJ91_RS37035	WP_067030687.1	copper resistance protein CopC
RAPP	GCF_000214665.1	WP_013816914.1	MVALTRQLLVLLLVLLQFAAPLVHAHIGESASVRGLHLHEFENLRLQKTGTFAEATLDHISSVQSAIVELGSAVKPQSSTNEVIANYYPPSDRLGLAAQPLLKVINFSPHEAGNLIEPSHNQHPSRAPPA	130	128	NC_015572.1	209173	209565	-	METME_RS00915	hypothetical protein	207774	209087	-	METME_RS00910	WP_013816913.1	TolC family protein
RAPP	GCF_006494535.1	WP_140990295.1	MNKNKLHISFRIFAMVLVMAILAPVGVKLAHSLNHHEHEVCQGYAETHLHSLDLDCEFYKFKLSNELNINVYNYQNAVNAVNSYLIQTLHFLPYTHQHLSFSLRAPPASA	110	106	NZ_VHIQ01000004.1	193358	193690	-	FJ651_RS09585	hypothetical protein	190917	193319	-	FJ651_RS09580	WP_140990294.1	TonB-dependent receptor
RAPP	GCF_001650715.1	WP_068489224.1	MAAILLAVSLFVGSLSEALSHLGTNWPDPLVAGEICHSPRSVNDAGDSAPGKTGSVHDCCTYCQVGRTAMLPPPSADQTLPSRLASDVTYALAPTQARPGRIASAYSARAPPLA	114	111	NZ_LWQT01000010.1	44164	44508	-	A6A04_RS00205	DUF2946 family protein	41915	44068	-	A6A04_RS00200	WP_245651028.1	TonB-dependent receptor
RAPP	GCF_001650715.1	WP_068490283.1	MTRTALATLVLIGLALQGLLPGLDIAFRGDFSRTVFGFDAAMCHSSPSGRAERTADAAPPVEEGQAFSHGCCLVCQTVGLAKAVPPSPTFKTPTAGTAERLIVNTASAWGPGRTSRQHLARAPPLGVA	128	123	NZ_LWQT01000040.1	39660	40046	-	A6A04_RS04385	hypothetical protein	39091	39561	-	A6A04_RS04380	WP_068490282.1	copper chaperone PCu(A)C
RAPP	GCF_008632955.1	WP_150154891.1	MTAHAPGRAARLPLRAAAAVLAAFAAVLLTLGFTPGTTPPRPSPLPGGPAYFPASPGTPTYSSGTQPHSDEAYVAARTVLTRPERDDGERNLFAGPLLFTPAYTPRVPPRPARPAPSAGHAPPAAAHVPADLGRAPPPASST	142	136	NZ_CP043959.1	3372880	3373308	-	F3L20_RS15500	hypothetical protein	3370507	3372816	-	F3L20_RS15495	WP_167534531.1	protein translocase subunit SecD
RAPP	GCF_000423185.1	WP_051249371.1	MRLRWARRRASWVALGAAYLLFVQAILGGLAIGASAAPAAFDPLSALCRTDDGAGPARPDQPAQHPHLPDCCTTGCSMFGGYPVPTVVAALLVPHLAGTTEPAPLPAAPVAAAPQRSPANPRAPPPAQA	129	124	NZ_KE383985.1	405296	405685	-	G537_RS41090	hypothetical protein	404705	405202	-	G537_RS41085	WP_034853572.1	copper chaperone PCu(A)C
RAPP	GCF_014490445.1	WP_187779338.1	MNRLRPFLLRLIVALLIVQGVAAPAHCLERLAQVLSVPLCGGGSASLPHGDDAPAPHHGQDGCVVCHVVPQGPVPQGPVLSVPEAVPVAQAALWPQAKVHVRERGTRPYAARAPPQA	117	114	NZ_JACTUZ010000067.1	13916	14269	-	IBL25_RS14915	DUF2946 family protein	13387	13842	-	IBL25_RS14910	WP_238940448.1	copper chaperone PCu(A)C
RAPP	GCA_021414165.1	MCE9626542.1	MRFGHAWRAAVLASLALLVSGQLCMITTCVPRLVRVAKGSHAAHACCGSESRAKSPAAPLPAGHAMPCDQQVSTVVAPALDHAPASMLVAMLPFVVTPADAPAPALAFIESDDTGPPHDRTLPATAGLRAPPQG	134	131	JAIOPA010000050.1	3562	3966	-	K8R56_01335	hypothetical protein	2148	3410	-	K8R56_01330	MCE9626541.1	TolC family protein
RAPP	GCF_002940685.1	WP_104667735.1	MTDWAARTLCALVLILSALVQQPAVAMPVAPDMAAYVLPDGTLADLCLSDHADSDGKDGKTCHGCQSCCLVAPGALPTPYRLSAPPQLPAVQPSLPSGALVLVRAVRLTGAGPRAPPSAFSA	122	116	NZ_PNFP01000018.1	106038	106406	-	C1A35_RS29190	hypothetical protein	104540	105910	-	C1A35_RS29185	WP_104667734.1	PepSY domain-containing protein
RAPP	GCF_002940685.1	WP_234822713.1	MDRMGGGSKNMQAGRLLAVLWLFCASFAMQVISVGQSIPSRSSSGAQAGNVSDTGSSDRPTARQLSRATPLSDLRFTAERKDAKSAADDGLPALLPESAELKFPELSGGQVLRRIALSIGKTPSHGPHIRAPPHA	135	132	NZ_PNFP01000001.1	527286	527693	+	C1A35_RS36570	hypothetical protein	527806	530346	+	C1A35_RS02660	WP_104662789.1	protein translocase subunit SecD
RAPP	GCF_002091675.1	WP_083397863.1	MIPQRRPRRFAWLGLFAMAMAFVAPVVSQALAAHHVHRHEHHHDGMTHSLDKQPSVSNTSQITQTPHWVYVWEKCGYCDLLFNNPPLSSEFVIRPPRTLYDSPVYLGLAARGFARLPVFIGAMTRAPPACV	131	127	NZ_BDAE01000004.1	135454	135849	-	PLU01S_RS07375	DUF2946 domain-containing protein	134901	135371	-	PLU01S_RS07370	WP_074824681.1	copper chaperone PCu(A)C
RAPP	GCF_001294455.1	WP_054459592.1	MARFLRITLALMLALVVTLTGHASASVKGSRDATGQMVICAGSGPVAIYVDVDGQPTEAPHYCPDCVMHLLDAVSGPEDLGLSLYAGQAFDRLLMAVQAGHRMRPLAVARAPPLSA	116	112	NZ_LIKT01000003.1	122143	122493	-	AN476_RS03520	hypothetical protein	121507	121995	-	AN476_RS03515	WP_054459591.1	copper chaperone PCu(A)C
RAPP	GCF_900067135.1	WP_139056236.1	MNDGIGRTSRRQPWRQGRPDWRRAVWGASTRLLALLWLFAAVLAMPLVASAQIVASGTGASLRPGDVSDRENRDDRAADTALSRQALRAAQPADIRFTAERVDAKPVPGGSDPFFLPIFSALALLHPVTVNAPSSRSHLLDGGISEAAEARAPPAPMPFGR	161	153	NZ_FJUR01000001.1	1271525	1272010	+	GA0004734_RS05890	hypothetical protein	1272100	1274634	+	GA0004734_RS05895	WP_092932033.1	protein translocase subunit SecD
RAPP	GCF_011806455.1	WP_167599785.1	MRLSRTIKAVLVALLLIVTSQSMAVARGTMRDATGAVVLCTGTGPITVLTDADGQPIGPTHICPDCALSVIAGLAEAFDLPTPAQNELRFSPPNLSYHAHETLPPRPRARAPPLV	115	112	NZ_JAATOT010000001.1	145043	145390	+	HCZ23_RS00705	hypothetical protein	145433	145912	+	HCZ23_RS00710	WP_167599786.1	copper chaperone PCu(A)C
RAPP	GCF_011806455.1	WP_167601639.1	MKWMTVRTSTIFALLLGFGLAVTSVVSATHMAPNRTGNAQAVYAMVFGLEAEDFCGSDAGHGGHAHNCPFCHALPNAPQLNAPDLCLAFRPHEQWRQIEPLRRAASARNINHSTRAPPRIA	121	117	NZ_JAATOT010000004.1	262417	262782	+	HCZ23_RS10300	hypothetical protein	262873	263889	+	HCZ23_RS10305	WP_254870077.1	PepSY domain-containing protein
RAPP	GCF_011806455.1	WP_167601659.1	MGDKFLNKRVLRGFWAACLAVLLSVQFAVAFQPNTRGGIVLSDTEVLLQICSTPGNGATLVFDTSTGDVRDVPSDDATGGADCPYCVLGAAFFVSACAIPVLPVAHHPAEIAPSATEVLLVARRDFSRTSRAPPLTL	137	133	NZ_JAATOT010000004.1	288870	289283	-	HCZ23_RS10420	DUF2946 domain-containing protein	286704	288767	-	HCZ23_RS10415	WP_167601658.1	TonB-dependent receptor
RAPP	GCF_011806455.1	WP_167602019.1	MVFATLRLFLFLALMLGIVGPKSSALLAQLGLIHTQVIVICTGDGLQTITLDADGNPIEHEDAKSQPCPLCHVTSTVVGMTLDNPYPATHRLADYPKPDEVSGRGAPYVHRFARAPPASLILS	123	116	NZ_JAATOT010000005.1	139244	139615	+	HCZ23_RS12270	hypothetical protein	139694	141100	+	HCZ23_RS12275	WP_167602020.1	PepSY domain-containing protein
RAPP	GCF_001696605.3	WP_068975663.1	MNVLLRLGLLLGFAAVFLQIAVFLQPLLPKQYQIAPVCETISQALTESHFYEKHQQSSHHQHHLASHDFVLDNSVPSNSVIHGSAMNQLSAHADHHVETSTSSHHHDAGHQCQYCTVYGNLVLPPELEVKEVLDRIQVRLFAFQKAFRHVYFVLQRLFLLPQGRAPPLFA	170	166	NZ_CP031716.1	3604743	3605255	-	BEN71_RS17885	DUF2946 domain-containing protein	3602620	3604674	-	BEN71_RS17880	WP_068975664.1	TonB-dependent copper receptor
RAPP	GCF_001696605.3	WP_086322716.1	MLRRSGLLLAFATVFLQLAVFLQPLLPEQYQIAPVCEDITQSLLRPSHSHNLHSESQDFSHHHLQDFSKQPESSFIHHYLHADQDEQHSTTGHNHHDMNHQCQYCVVYGNLVMPPEVGVQEILVRIQVKLMAFVEAFQHVYFLLQRLFLIPQGRAPPMVFA	161	156	NZ_CP031716.1	1908084	1908569	+	BEN71_RS09645	DUF2946 domain-containing protein	1908844	1910301	+	BEN71_RS09655	WP_068975985.1	cytochrome ubiquinol oxidase subunit I
RAPP	GCF_900115165.1	WP_092835159.1	MKSGARSFLAILIACLLALRVTALPMVMAGGAPGPGMMAICTGAEIIYIPIGGQSLPLERASGEGETQHDPCPAFGVVAALVSPDLPLSIPSRLSISKQIAPPALFWASAARPAGYHPRAPPYLWS	126	121	NZ_FOVP01000004.1	13478	13858	+	BMZ91_RS04360	hypothetical protein	13933	15084	+	BMZ91_RS04365	WP_177193788.1	transporter
RAPP	GCF_900115165.1	WP_143076322.1	MKPLRPILALCLCTLMALTSQTMAVARGAPAPAGTMVLCTGTGPVTVLVDADGKPTGAVHICPDCALGLFHALLIGPHDMPRLATATALDRFETALEIAIAARAAFMARAPPARV	115	111	NZ_FOVP01000009.1	107587	107934	+	BMZ91_RS09565	hypothetical protein	107982	108461	+	BMZ91_RS09570	WP_092837676.1	copper chaperone PCu(A)C
RAPP	GCF_900115165.1	WP_245736203.1	MEQSACFIGVGKLVAMKIGRIINAIKALGMLPAFLVVLLVLRVAASAAVECQHELAAQAAQAKVAAHAQHSDHNPGQTDKHEAHHVFTPCPFFKTAGALPDCDIDPDATNLVYSRTHVPNDDFRAAAGDLPAAYSSRAPPVSALG	145	139	NZ_FOVP01000004.1	11462	11899	+	BMZ91_RS04350	hypothetical protein	12188	13330	+	BMZ91_RS04355	WP_092835157.1	alpha-amylase
RAPP	GCF_014202315.1	WP_185050332.1	MRSRLPAVVLLLLSAFVLSGAPAHLAQPATAAAVAWWSAPAPPHSEADGAARVLPACGAPVFPMWPAVLPPAWEPGQTTRPVTAATGRPPASPQRGRCGDPARAPPSTTR	110	105	NZ_JACHGN010000006.1	35574	35906	-	HNP84_RS15020	hypothetical protein	33255	35537	-	HNP84_RS15015	WP_185050331.1	protein translocase subunit SecD
RAPP	GCF_014202315.1	WP_185055174.1	MAARNVLAAVLALALALFAGTVVPGSDQAHHSRPGVTQPDGNPLPAFHADALALPPEAAPHPPQAVRPVAVAAAPRDPAAPRPATPAAPRAPPALDH	97	92	NZ_JACHGN010000022.1	170980	171273	+	HNP84_RS39525	hypothetical protein	171364	172542	+	HNP84_RS39530	WP_185055175.1	cation:proton antiporter
RAPP	GCF_902364365.1	WP_118464004.1	MEKLRNILKWFLPLLFIAYLGGITLFTHSHVVNGVIIVHSHPFKGEHSHTEAQVETIFFLSSFVASSLPSILFVASALFILLRVLGVPAVEHIKCVRVRCGISLRAPPVVH	111	107	NZ_CABJDN010000004.1	531246	531581	+	FY427_RS10460	hypothetical protein	531679	534102	+	FY427_RS10465	WP_118464007.1	TonB-dependent receptor
RAPP	GCF_902364365.1	WP_118464040.1	MQKKRYITFFLMFISMVMLVVPVIPHHHHNNGLICMKNDIAPDCCGQQHSSDNEHCCCDTGCVTTHFFQQTPSSDNGWAHPDFPLVITLFSEPLLRLLVLPEESGQRQDCIYQESLHGTYLTRATGLRAPPCVLTLS	137	130	NZ_CABJDN010000004.1	550778	551191	-	FY427_RS10525	DUF6769 family protein	549462	550703	-	FY427_RS10520	WP_118464037.1	efflux RND transporter periplasmic adaptor subunit
RAPP	GCF_902364365.1	WP_118465262.1	MNNSRKKRAVLAWVLMMALMPFFVVKAFHHHEEEHAASCSHADHPRHSPDDCSICHFSLSLFTEAQSVDFHCILTPIPFEQVVHQDEIVYALSYSHHLRAPPTA	104	101	NZ_CABJDN010000007.1	23067	23381	-	FY427_RS25590	hypothetical protein	20828	22987	-	FY427_RS15770	WP_118465261.1	TonB-dependent receptor
RAPP	GCF_902364365.1	WP_118465805.1	MNKKIKRIIGAVCLLVLFVAYQTSITAFTHVHYVNGVLITHSHPFYGKHTHSKSELVVIGRLSTFQSPEVDVYEELHPMRILLAVLEAEKLISLVKGKSGQIVSLRAPPALAA	113	108	NZ_CABJDN010000008.1	330520	330861	-	FY427_RS18795	hypothetical protein	328026	330347	-	FY427_RS18790	WP_118465755.1	TonB-dependent receptor
RAPP	GCF_014268805.2	WP_186534663.1	MRLRCRTHLLLIACFAVLFNLLAMPLDRALREPVLDESLILGSFCSLHGVQSLPKALLAQLKLDQHALTEHGDSKMQTGDCCCGHAGQAAPPGDYFKHLFPRFWPDALLLGDAPVLPLPRQQRPGLTPRAPPLA	134	131	NZ_JABWRF020000001.1	1784706	1785110	-	HU719_RS08195	DUF2946 domain-containing protein	1782570	1784630	-	HU719_RS08190	WP_186534662.1	TonB-dependent receptor
RAPP	GCF_014268805.2	WP_225917412.1	MPRNSSARSTRPDRRRVGGGWLSLFAMWMIFIGPLVSQSMPMEHHAGMSMSMPMDMPMQHGHGEAHHQGHGNDGQLHVMWEKCGYCSLLFNCPTLPQTLSPLSLSSAPAHTPLLAATRQGHARQAIFPGARSRAPPHSTSA	141	135	NZ_JABWRF020000005.1	228426	228851	-	HU719_RS23255	DUF2946 domain-containing protein	226291	228357	-	HU719_RS23250	WP_186536245.1	TonB-dependent copper receptor
RAPP	GCF_000730385.1	WP_044058416.1	MSINLLLLLFSFVFATPEQGGGEAGAKNTKQEQALVDTGRIAGSSNFSSLSQDSLDNSDIDDTCASHFDAGVAVVTFSEWHFPTLPASRAFFGATLIRAPPLFR	104	100	NZ_CP008849.1	4040663	4040977	-	EP13_RS17605	hypothetical protein	4040053	4040616	-	EP13_RS17600	WP_044058415.1	CBS domain-containing protein
RAPP	GCF_000730385.1	WP_044058468.1	MATPLSTFTSGLYASVKHTFTYTSGLGAVLCLANAALLLNVVLVISGTMADSAEFVSALNESLVIEPFVIAFANHTLSQFMVPTIALVLSGLLVKAIAIAKAPIAKKRRSLSYPCPTFPQPFVQKLGSRAPPVFN	135	131	NZ_CP008849.1	4117042	4117449	-	EP13_RS17910	hypothetical protein	4115942	4116880	-	EP13_RS17905	WP_044058467.1	ubiquinol oxidase subunit II
RAPP	GCF_000730385.1	WP_052364274.1	MKTPHRSITFPSITPFVMAWALSWLIFSVGFNGQMLPAHAEVTSPSPLAKFTHPGLSYSHRQGNVSLAPANDDSEPPTDIAFFSLAIQRFAAEASVELVSPKVVQPSFRYLIHPRAPPQFL	121	117	NZ_CP008849.1	889243	889608	+	EP13_RS18850	hypothetical protein	889713	892229	+	EP13_RS03915	WP_044056119.1	protein translocase subunit SecD
RAPP	GCF_000730385.1	WP_231401197.1	MQNALAIGLSAYSMNKAHEQVDGGLSDIELICTGKTMRYVSVSASELAGEFVFVSPELVKTPPQNIDCTNGTLADLPSYTSVKYDLQVSVLFQRFYALTESLVQRPYTAYPYAAPIGRAPPLS	123	120	NZ_CP008849.1	3988960	3989331	+	EP13_RS17370	hypothetical protein	3989394	3991472	+	EP13_RS17375	WP_044058385.1	TonB-dependent receptor
RAPP	GCF_003966125.1	WP_126617718.1	MRAPRRTGSDHRLWTHATALVAVAVLLVHALVLGWHVPPPLRALAADGWLCLAPTQSASPDAPGESAPDAPNLGDHLKRCPLCLSADTVALGPADGPLLPTPAWVEADRPRLGGAAPRADHPHHLFHARAPPATA	135	131	NZ_RXMA01000017.1	104639	105046	-	EJ903_RS17255	hypothetical protein	104050	104589	-	EJ903_RS17250	WP_126617716.1	YcnI family protein
RAPP	GCF_002591975.1	WP_099042434.1	MSTPKSRGRWVRGVLVGACSAVVTVGAHAAAGGVLPQGGRLIAAMLVCAIVGAVLSAAPLESRPGRLLGVVGALTIAQALGHLTLMVSAAHQHGDTLGVTPSMAAAHLAAALVLGVAIDSVEYLYVVCESVLCWLRLFAMAATRPAARLLPLATSEVVAQSVLRCSGLGMRAPPRRAALAA	181	173	NZ_NVQE01000068.1	3217	3762	-	CSQ99_RS28995	hypothetical protein	1498	3048	-	CSQ99_RS28990	WP_099042433.1	PepSY domain-containing protein
RAPP	GCF_000632025.1	WP_235194275.1	MGMTLFTRRFAAWIACFAILLAALAPSISQAVANAKQESGSGWAEICSVAGIRFVQLVQAGDGAADEKSGGKVMQMEHCAFCSTHAGSVGLPPTSPVLPLLVASGTAIFPSLYYQSPAPLFIWSTAQSRAPPALV	135	131	NZ_JFYR01000018.1	67934	68341	+	BW37_RS18485	DUF2946 domain-containing protein	68419	70542	+	BW37_RS18490	WP_034754607.1	TonB-dependent receptor
RAPP	GCA_009873655.1	MZG54703.1	MTISNSKKSHSVLFKVPSLLLAVCFSIITLFGSPLHDHDLDPSHVDLDCISCHLVQSNIGLKGDEPNISHQTQDTQWIADVNPVIYTAHTSFASSRAPPFFC	102	98	WAIB01000044.1	15377	15685	-	F3744_11710	hypothetical protein	13119	15176	-	F3744_11705	MZG54702.1	TonB-dependent receptor
RAPP	GCF_003590875.1	WP_242490005.1	MNRTARVVTAWIACFAILLVALAPSISHAFASKRASSKEWTEICTSTGVKQVEVTVGKSAEPFDPSEHDQHSEDCPFCRTQADSVGPPPTTVTVVFGPDTSLSYPFLFYQAPRPLFTWAPAQSRAPPLNS	130	126	NZ_QYUN01000002.1	3494283	3494675	-	D3870_RS16420	DUF2946 domain-containing protein	3493686	3494114	-	D3870_RS16415	WP_119740752.1	copper chaperone PCu(A)C
RAPP	GCF_000422785.1	WP_143181452.1	MRVTSTFLQCLRLESRPVAILAGLALTARILLLSLGILTVSDSAVAGLGHLCAPSGYSTKAPVSDDETAAHLCHCGILCAQNAVSKLTATPPSVPSLGANEMSVTGILRPAPLVATAHANSEGPNIRAPPYSIEL	135	129	NZ_KE383918.1	308676	309083	-	G512_RS0116110	hypothetical protein	308158	308640	-	G512_RS0116105	WP_028482609.1	copper chaperone PCu(A)C
RAPP	GCF_000971295.1	WP_156458200.1	MHQSRSIAREIGTAFAVLAIYLLTILAPMHQARASQLDFAALGYQTEQTGWVLCNPANTGEQDRDVLVAKCPAAGIGKNDVLAPSTLALPVHVPLASLAAPLPAYVAVFDPAPAAPPNGSRAPPAQV	127	123	NZ_LANJ01000016.1	618446	618829	+	WH87_RS11265	hypothetical protein	618883	619371	+	WH87_RS11270	WP_046139077.1	copper chaperone PCu(A)C
RAPP	GCF_000971295.1	WP_156458249.1	MPFRRRNIARELVTAIAVLGIYVLVLLAPLHQAAGLQRSLNELGFAALDNWSICAQIAQSDDAGKPDVVKCAVAGIGKNEMAPLEPVALDAAVVLVAATVHYSDAPIIERSTLYQLSGQPRAPPVLV	127	123	NZ_LANJ01000044.1	62496	62879	-	WH87_RS14715	hypothetical protein	61922	62446	-	WH87_RS14710	WP_046140818.1	DUF1775 domain-containing protein
RAPP	GCF_001428805.1	WP_157412803.1	MFPRPAARRTAAALTAALVAVLLVTFGGPTHASAQRSTVSGVSHAGSAVKAARTQHVVPPASHHQTPLHLDLAATLPSTASDVRPAAALAAADTLVVRTGRDLVTPTGRAPPAL	114	111	NZ_LMIS01000001.1	780562	780906	+	ASE12_RS04015	hypothetical protein	780968	783268	+	ASE12_RS04020	WP_082582066.1	protein translocase subunit SecD
RAPP	GCF_003335045.1	WP_147272135.1	MHFTDDAQQEKPGLMPLFACVLWIAAALFAFHWALPGENNTDEILALAAGNQDTLRSAAPMKEQSTPARNPMRAAALDAWHLKTAPLRLDSGHDSVLLPASSAFDTSIVGSATFGQIALRPAGISGRTLSARAPPVIA	138	134	NZ_QOZG01000001.1	204951	205367	+	DUT91_RS00935	hypothetical protein	205482	208016	+	DUT91_RS00940	WP_114438499.1	protein translocase subunit SecD
RAPP	GCF_003335045.1	WP_245419763.1	MIRRSDFVPRLCHSMLMKTIRLVLKDRMTATATAVLVAYLLILQGLVGAMAQGSMAASAIDPLHVICSASGDATIDLPADQHGPAKMAVDCPCCALCRLASTSVPVILDGVEACIPAPAKTVLVPSSRSEVMFSFFPRRLIAEPRAPPIFS	151	147	NZ_QOZG01000007.1	5652	6107	-	DUT91_RS16500	hypothetical protein	4216	5586	-	DUT91_RS16495	WP_114441640.1	PepSY domain-containing protein
RAPP	GCF_003207865.1	WP_244192146.1	MDQARHPFMHDMPVIRWVMVLCACLGLWGQLLVESRSLPGELPRGTIMRLTGIDIAPVTMRADRHATPPHHHMVMADEPAPHQHGDTAPHGHDHAEGCPLCPLLHLPALALVVLPFLPMPPMTWAAHRHEPRQPRAPPPTPLGLPPACGPPSIS	154	137	NZ_NKUA01000007.1	18782	19246	+	CFR77_RS06695	DUF2946 domain-containing protein	19369	21471	+	CFR77_RS06700	WP_244192152.1	TonB-dependent receptor
RAPP	GCF_011045195.1	WP_165190789.1	MSPRRAQTRTTWPIALLAMLALLVQALMPAAAMAHDAAGQAVMICTADGAKTVQVAGDVIGKKDPAPSNKGFAGLPCAQCVAVSLATTTPPDIAVAPVLYAVRIAPAPRAALTGVALARAPPRPPGQGPPTA	132	121	NZ_CP049199.1	4847998	4848396	+	G3M62_RS22595	DUF2946 family protein	4848472	4850526	+	G3M62_RS22600	WP_165190790.1	TonB-dependent receptor
RAPP	GCF_003994485.1	WP_127186686.1	MAPLARKSVAREIGTAFAVLAVYLLTLLVPLHQAAASQRDFAALGYETIGAWSVCTAINEAGSEDQTPTAVNCPVTAVGKFQLALVDPVPQQVFVPVVSLAVYFTPDTRAPPPAALFHTIEPRAPPVAV	129	125	NZ_RZNJ01000001.1	198579	198968	+	EMQ25_RS00965	hypothetical protein	199028	199549	+	EMQ25_RS00970	WP_127186687.1	DUF1775 domain-containing protein
RAPP	GCF_003315245.1	WP_170132032.1	MNPCLYPSMTARRLLTISRLLVAVLFCNIASSAALASMDNGAQGNQQKYTWLCTSQGLVKVALDGATESSSTSEVRTKHCVYCKFIDHPVSLADPGLNYPQPSVVIQQHYLAPATKMSLKPILSEIYLRAPPLPILV	137	131	NZ_QNRT01000002.1	609236	609649	-	DFR28_RS08500	DUF2946 family protein	607028	609145	-	DFR28_RS08495	WP_113953904.1	TonB-dependent receptor
RAPP	GCF_004364125.1	WP_133639041.1	MHRLTHTYRSLIAYFLSAWTVAIIISGVVFMHKEVTSTGEIITHVHPYDFTKKGQPHHHDSDAEIQYLNVVFAGAFLAPDLQVFEMAITPTTLRIDYAELTETILSQEIIHYNLRAPPQQG	121	117	NZ_SNZV01000002.1	54634	54999	-	B0I21_RS03180	hypothetical protein	52065	54410	-	B0I21_RS03175	WP_133639040.1	TonB-dependent receptor
RAPP	GCA_003541985.1	HCV86912.1	MSTRYHSRNLRSLAGVLAVLLLIWLSVIPVHVQHVDGFRTPIGTFVSADLAEHLECLPFPLTPVSNDTESCPALLAWNAGSAVLVLPPIAPILRQFLVHILGNLPYQFPFIAKAWLSLASLRAPPPF	127	124	DPLM01000311.1	5532	5915	-	DGB85_10065	hypothetical protein	4778	5320	-	DGB85_10060	HCV86911.1	copper chaperone PCu(A)C
RAPP	GCA_012735395.1	NLY64255.1	MRAFQDPLQRNVTGIRQILLCLAVLSLLCRALIPVGYMPDFSSAHDGKFTITICTAVGTSTILVDANGQPVQPSPGDHSNDQDCAFCLVASQTLIPAPEMPALAVFLTSRPVLLQHGNHALPPLPALGPPLGSRAPPLSLG	141	136	JAAYHN010000108.1	1496	1921	-	GX070_04775	DUF2946 family protein	1	1216	-	GX070_04770	NLY64254.1	TonB-dependent receptor
RAPP	GCF_007655005.1	WP_104781688.1	MHHIARTAPVVGTTRPRSPVTAVLAVVVAVLAVLGLVTPPPGAPGTGPSAHVTSADHLRHGGTRTAADHLRHGGTRTEADHLRYDGTRTEANHARYDGACADDGCDAARVVRAAGRHEQPHGEHPAPRGPSGTCDRSAHAIPFRLPNPHGPPTRRVPASQPHVAQDQGRAPPVFSGT	177	171	NZ_SZVW01000013.1	119845	120378	-	FDO69_RS22670	hypothetical protein	117490	119757	-	FDO69_RS22665	WP_104781687.1	protein translocase subunit SecD
RAPP	GCF_007655005.1	WP_234388238.1	MNSPRRRAPRLVLGPWHVLGVLGLLVGLLGMHGLAPGGGLPGQGHGEQAHASQAAVPRSHGFETHEPPTQLMPYGHCGDGHVQHADATCASGAVGGGPVVPPLVPDPVPVGEGESAVRAYAVVDSEGARAPPSLSELQLLRI	142	131	NZ_SZVW01000026.1	140579	141007	-	FDO69_RS35610	DUF6153 family protein	139834	140481	-	FDO69_RS35605	WP_104786826.1	DUF305 domain-containing protein
RAPP	GCF_002091635.1	WP_280141738.1	MTACRRNRPAAWLGLFAMLMLFVGPLLSQGLVETSAPSAHAGHIGHGNHPEGHAAHDPHAGHGGGAMHEPHDALWAKCGYCTLLFSCPALSQAPVDPAPPSYGLATPCPPSPASQGHPRAAFFPGARSRAPPLSA	135	131	NZ_BDAC01000026.1	11600	12007	-	PIN01S_RS22880	DUF2946 domain-containing protein	9407	11497	-	PIN01S_RS22875	WP_084339223.1	TonB-dependent copper receptor
RAPP	GCF_004684805.1	WP_135341355.1	MVIGASRRRSAAARVSWLALVLLVLVHVVGCAHGPLSGGLGRVDSLAPAAASAAAQAAPTPEHAVERPGSCGHHHAPHLCAGVDEPVLAQTGWDKGPLPQPALPAVGGVPVAAPGRAPPDQEQESSRSGARRQAALQVWRN	141	118	NZ_SRID01000310.1	5792	6217	-	E4099_RS24905	hypothetical protein	4451	5656	-	E4099_RS24900	WP_135341354.1	PLP-dependent cysteine synthase family protein
RAPP	GCF_003992725.1	WP_127078034.1	MGKPFGQYRAVALWFALAAALARIVLAGGLMPVLSENGFALVVCRGLTQTAPDSGNDAPVDRTHDPCPFAFNGVSSAAVPQFHPPKPRWIAERRTTPVPNDPPRAVVLSTFRPRAPPAVSIPS	123	116	NZ_RZNF01000012.1	716144	716515	+	EK416_RS12690	hypothetical protein	716600	717067	+	EK416_RS12695	WP_127078036.1	copper chaperone PCu(A)C
RAPP	GCF_900176415.1	WP_084061723.1	MEFKKQFGKSILGLLLFAIFLMPTVIQFSHVLEGHKHTICTDNSTHIDAKVTKCEICDFHFVVFNYEIIRFPELIISVPPRHIETNIVSINFKSFNLTHKQLRAPPKNS	109	105	NZ_FWXO01000004.1	54119	54448	-	B8963_RS11735	hypothetical protein	51681	54080	-	B8963_RS11730	WP_084061722.1	TonB-dependent receptor
RAPP	GCF_000257645.1	WP_009636415.1	MTASLNQIAHSRLRFPAWLGIFAILMLFVAPIVSKTLVAQGVPMPMMAGMDMSEMGSPSINTSSINMPSTDDMSSMNMSAPAESDHVRHDKSTTADSSSPATMSASDMMDAACGYCVLLMHLPLLAMLILPMLWSRAIVVRPSPPRAIACPASALIFKDSQPRAPPVLASVVLPFKA	177	165	NZ_AJHJ01000008.1	36430	36963	+	SPM24T3_RS08930	DUF2946 domain-containing protein	37081	38592	+	SPM24T3_RS08935	WP_009636416.1	PepSY-associated TM helix domain-containing protein
RAPP	GCF_000257645.1	WP_071988463.1	MSLILINSSRSFSPAWWGIFAILIVLFAPAISRSLEHFTLGAAKTSATTDSMASFVSGADRVIATGMKDHQSSISEQLGRMQMQLNASANDVSMHEDLSCSYCALIDQMAIISLGNVMLQLSGNLRAFIPREHFDSPLFSFFKQAEFQPRAPPF	154	152	NZ_AJHJ01000031.1	45634	46098	-	SPM24T3_RS24870	DUF2946 domain-containing protein	44020	45435	-	SPM24T3_RS18960	WP_009638423.1	cytochrome ubiquinol oxidase subunit I
RAPP	GCF_000170855.1	WP_006030638.1	MKNSSYFKKSMLLASLLSWVLVTLMPVINANNGVGVWATLCTVNGLELVQIEEGKPQTHEGKPCPFSHYSSFHDLALLTLPVLGRVSVSIQEHYSFLAHNVRYQWQVPRAPPAALS	116	111	NZ_ABCQ01000003.1	196996	197346	-	PE36_RS03790	hypothetical protein	195179	196654	-	PE36_RS03785	WP_043993820.1	PepSY domain-containing protein
RAPP	GCF_007830735.1	WP_145024697.1	MIKNYLQNKSVALLVPLIVAICLVWAGMRVPDIARPHRPKPSQRAVIASQVNIAAQGVHKSLDIFFIIAKPIELHATLPYRTEFLFSFHSIGISPLFPNSSRAPPLIPA	109	104	NZ_VLLN01000025.1	5730	6059	+	JN12_RS16310	hypothetical protein	6159	6743	+	JN12_RS16315	WP_145024699.1	peptidoglycan-associated lipoprotein Pal
RAPP	GCF_000760595.1	WP_004937661.1	MSYGRLLGFFAVFLQIAVFLQPLLPEKYQVSPVCETVAQALQIGDFATTSVAHSEMSNHMHSHHATAHHLAEQKIKTDTSHHHHDMNHQCQYCVVYGHVVPLLDVDLSEVLVRIQVRYLAFKRTFFHVFFVLQQLFLIPQGRAPPLSLAI	150	144	NZ_BBNM01000012.1	34291	34743	+	Aso01_RS13160	DUF2946 domain-containing protein	34885	36318	+	Aso01_RS13165	WP_004937663.1	cytochrome ubiquinol oxidase subunit I
RAPP	GCF_000760595.1	WP_004941507.1	MFKIGLLLGFTAVLLQIAVFLQPLLPKQYQIAPVCETIAQTFDLSALQHHKAMSHADSHMQHMPRMLEKAQSAPAHDHHDVNHQCQYCTVYGHLILPPELDVKEILVRIQVRLLAFQQAFRHVYYALQRLFLLPQGRAPPVFA	143	139	NZ_BBNM01000008.1	4713	5144	-	Aso01_RS10400	DUF2946 family protein	2652	4610	-	Aso01_RS10395	WP_004941503.1	TonB-dependent copper receptor
RAPP	GCF_000760595.1	WP_228127979.1	MAAFAAMLMQISVFLQPLLPEKYQVSRVCMTLSILKSEHDTSHKMIGHSDHQAPFITRLINKQHSPVHDSHMLDHSCVFCTVHGFLVVHLDADIKEVFERVRLQLLQYQAAFKHVYFQLKRLFLSPQGRAPPVFS	135	131	NZ_BBNM01000012.1	33682	34089	-	Aso01_RS13155	DUF2946 domain-containing protein	31341	33608	-	Aso01_RS13150	WP_004937658.1	TonB-dependent siderophore receptor
RAPP	GCF_000760595.1	WP_228127994.1	MILLQNLVFWQALLPVSMQQNPVCVEIMQMTEHSVMHHDASHTTMSAVKSSAMSLHSDFKADHQHSMHPTLDCHFCHLFHHIAPTPTTDITLIEIGQVFKLIFLSAMAYILFCLRRLFLCPQGRAPPVNPVVI	133	126	NZ_BBNM01000004.1	281917	282318	-	Aso01_RS07230	hypothetical protein	279768	281873	-	Aso01_RS07225	WP_004937016.1	TonB-dependent siderophore receptor
RAPP	GCA_003388505.1	REK30403.1	MRTLVRQLPIFCGLAAYLIASLGGYGLHLLQHALVDHSCCSTAHAPHTAHAHCHAHHHGHSHNQGDHTPIANGEGRDQQPQTPHDHDNCLICLYQNQAQGVAAPLILPAQREIVAVAPPEQPARPDCAPLRPFHSRAPPAWL	142	138	QQVO01000060.1	40875	41303	+	DWQ45_21175	hypothetical protein	41689	42606	+	DWQ45_21180	REK30404.1	DUF1559 domain-containing protein
RAPP	GCA_003388505.1	REK33014.1	MSVAAAEDPCASEIRAMRNVIRQIAILFGAFAYLINSLGGQGLHGIEHAVVDGACCGVSHFGETGSAHGRSHRCVHHNHHEPARGDEPQGEAPPPHDHENCPICLYQSQAQKVALPVALSVQTGTVEEVRIAPVWLRIASPVRAFDCRAPPAELHQPAV	159	150	QQVO01000036.1	58425	58904	+	DWQ45_15540	DUF2946 domain-containing protein	59218	60198	+	DWQ45_15545	REK33015.1	DUF1559 domain-containing protein
RAPP	GCF_004342665.1	WP_230514485.1	MQRRRFPAWLGIFAILTIFIAPVISQTLVLHDHGIMTSPDQSDGSVERHHHAGHTMPEHHFVQSPHSHSQPVMMMDHAACGYCVLFSYSPALFETSALNPILTALLSDVLVIYFISRFIAPERYATPVVRAPPL	134	132	NZ_SMBY01000003.1	95636	96040	+	EDC54_RS07055	DUF2946 domain-containing protein	96226	97659	+	EDC54_RS07060	WP_230514492.1	PepSY-associated TM helix domain-containing protein
RAPP	GCF_000231445.1	WP_040364186.1	MQPLNLHINWIQNRNKNHHSGSLYAIYVVLTLFILQLLMAPLTFSNWWHCPMMMGESSASVTPMNMDECMHMSNMQPSKETKQDHHQKSQHGMVLCPLCTSFALPTPLLSGNPELPVLSVAIIAYQMKAYFSQAPPTVLTNNHPPRAPPIL	151	148	NZ_AGFR01000009.1	47004	47459	+	CIN_RS07420	DUF2946 domain-containing protein	47538	49739	+	CIN_RS07425	WP_040364187.1	TonB-dependent receptor
RAPP	GCF_013294005.1	WP_173853991.1	MKQKIAIINFVLSLTVLFSVLFQSVHCYVHQSEINTEQIANQELSKNKSELAHSHTIDLKCAACDFQFSCFTASDFFLFQFVKTTTISTIYAVVSTQNFSFFTGSLFSLRAPPTF	115	112	NZ_JABSNK010000010.1	39077	39424	-	HNP99_RS13895	hypothetical protein	36627	39011	-	HNP99_RS13890	WP_173853990.1	TonB-dependent receptor
RAPP	GCF_004912165.1	WP_136598798.1	MDERDLRQDIPRQRRHVLAAIASLFASLLLILGADASGRYNPGLSNLGAMSRSDSGQLAVRAVGDTRFLTASEQSSRPKLSHSGSGDGCISSEIETLRICRHGDLLQSFGKDRSSEPLPLPYWSRAPPMIQHIA	134	127	NZ_STGV01000003.1	497522	497926	-	FAA97_RS12220	hypothetical protein	494921	497437	-	FAA97_RS12215	WP_136598797.1	protein translocase subunit SecD
RAPP	GCF_013373795.3	WP_176533169.1	MKWFRRRIKTGSRLALFALAVQFVLSFGHFHPIAAAQAAPAVQTGLSLLDLAYIGTSATPDLAVQVTGTEPPTRHDNDRHPADNCAICTVISLASSMLFTAPPVLLLPEAVELLFRTTNAEFIHLKSAPAAFHSRAPPLS	140	137	NZ_CP088022.1	431293	431715	-	HU230_RS02195	DUF2946 family protein	428814	431180	-	HU230_RS02190	WP_176533170.1	TonB-dependent receptor
RAPP	GCF_013373795.3	WP_176533272.1	MKWFRSNIRHGTRLALLALSIQFVLSFGHFHAIAPAQATASFAAHIENASRDEPRSNPDSDQAVDLCAICAVVAMTSTATPVPALPPLQLPDAVALLSWQIDNYAAPLDIGRLHYQPRAPPIS	123	120	NZ_CP088022.1	295897	296268	-	HU230_RS01550	hypothetical protein	293476	295749	-	HU230_RS01545	WP_176533273.1	TonB-dependent receptor
RAPP	GCF_013373795.3	WP_224943285.1	MSSFSATIVQISSNLRNDWDGATGGCESEPKTRDGVRGYEGLWSGRDASVTPGNFRQPEETRDVDDLDFRRLWWLVPSRMGFAMRRRLKIFLPIVLVALLVQIFAPIGACWATSLAASDPLAAGTICHGNAGSGGGQGDQTGHDAHDGCCSACSVLQTGAPVDNPEITAHAVERPSTRIAWLDFAGEFDRSTARHSAQARAPPLFS	206	202	NZ_CP088022.1	3071743	3072363	-	HU230_RS14815	DUF2946 domain-containing protein	3069280	3071598	-	HU230_RS14810	WP_224944164.1	TonB-dependent receptor
RAPP	GCF_001953355.1	WP_076023099.1	MSTLFNGKVSKQTRALIALGFLLFSLLGTQYLGFAHSVSHAGFQGVNLEFNTGDRTSFGISHAAADCHLFDALTLASFIAPDVQSSIGELSYSGTFTPLLVVTVFQALASPYQSRAPPSITL	122	117	NZ_MPIY01000001.1	413810	414178	-	BOQ04_RS02110	hypothetical protein	411669	413732	-	BOQ04_RS02105	WP_076023098.1	TonB-dependent receptor
RAPP	GCF_002936955.1	WP_229793487.1	MNPILHLTFADKWHDLALLSKSCVDGFGVLGAIMMLELVGEWLLSWTGLSGDVLEYQAQLADLLPAEAIKSLVLTSLLVFVPQLLQWLLLLLHLLLQSLNWPRLGQNKPVFSAPAQHDCVLRAANGCRAPPVSLSGI	137	130	NZ_MPZM01000021.1	12908	13321	+	UN63_RS10450	hypothetical protein	13561	14424	+	UN63_RS10455	WP_181068226.1	ubiquinol oxidase subunit II
RAPP	GCF_003201355.1	WP_110310744.1	MNKKKFIIQICLMLACIFLQVHIILPHFHHDGIVCITKEGNTDCLKCHSSVDHKHAKDHCSDTLDKCDLKQIVMRQYDSNDDNSLHSMDLLSVYCLIYPLSNLHLEFPYYSTDWKQIPYFDNYTSPFTGSIKSLRAPPVSSFVG	144	137	NZ_QICL01000012.1	28922	29356	-	CLV62_RS10520	DUF6769 family protein	27693	28826	-	CLV62_RS10515	WP_110310743.1	efflux RND transporter periplasmic adaptor subunit
RAPP	GCF_003201355.1	WP_110312615.1	MTNRQKIASLFIIVFFGVILMKPVHFFFVDHGSHYDTHCHSAGKSTSIHQDCDICLFMLQAFTPQQFTELQQHFDIYFAEIIQAEIQTQTYQPILHVSLRAPPALGLF	108	102	NZ_QICL01000047.1	2884	3210	-	CLV62_RS20375	hypothetical protein	129	2549	-	CLV62_RS20370	WP_110312614.1	TonB-dependent receptor
RAPP	GCF_003201355.1	WP_146212779.1	MHVYEGVIYVHSHPYRKSQDIPYNSNKLPLETHQHTAASFFTLNQVSNITSGEAQSFNFTDLILSSNDIFYKEYKVSPALTTPVRRYRLRAPPLA	95	92	NZ_QICL01000029.1	35128	35415	-	CLV62_RS21575	hypothetical protein	32579	34873	-	CLV62_RS17460	WP_110312065.1	TonB-dependent receptor
RAPP	GCF_900218015.1	WP_114356121.1	MIIHQPTPLITLLRAFGPAMLVGVVVLVQVLAPIGVVRFMAGAIADPVGAAPHCAALAQPGQASDTAPTGHNVGCCVICSLGLGSAPALPPQDVVAARFAQAVIWHLVGAAAVDAGQFVHAQARAPPALAAAFA	134	126	NZ_UFQQ01000001.1	52532	52936	+	DWA33_RS00245	hypothetical protein	53058	53597	+	DWA33_RS00250	WP_114356122.1	copper chaperone PCu(A)C
RAPP	GCF_900218015.1	WP_114360993.1	MSWVRTNIRWGARLALIALALQFALSFGHIHVHDLERAAIAETASVTGPTTPDSDHHPGGATDLCAVCAVVAMAGSALDAAPPTLPQQQAHAFHYRLSEAGSAEPSSPSGAFQPRAPPLS	120	117	NZ_UFQQ01000045.1	13505	13867	+	DWA33_RS23980	hypothetical protein	13985	16336	+	DWA33_RS23985	WP_114360994.1	TonB-dependent receptor
RAPP	GCF_003859795.1	WP_124932161.1	MKRTAYLLLRGFLVATLLFFTVIPHHHHENVCVVGDPCVPSAQSGTSSPHHSPSHESDGGQSCQNHVVTLRIDERETWASQWAKGIGKGEVFGKSLFCAFDDAGDPLAPLHRSIALPLLSCFGAQSLRAPPCASEHKA	138	130	NZ_RQYI01000045.1	1632	2048	+	EII14_RS08815	hypothetical protein	2252	3382	+	EII14_RS08820	WP_233569427.1	efflux RND transporter periplasmic adaptor subunit
RAPP	GCF_900445835.1	WP_039051617.1	MRSTTANHRGNRSWQILICLAMAAFLLRALIPNGFMAAPSHALLTLCSGAGTVFVELETPGKPGNPAMDAKTCAFGTLPAQAILPPTGLMPSPSAAQAHKAPVLPAYRASLAGPPPGPPLGSRAPPATRA	130	125	NZ_UFTG01000001.1	2671976	2672368	+	DY230_RS12390	hypothetical protein	2672494	2672967	+	DY230_RS12395	WP_012416690.1	copper chaperone PCu(A)C
RAPP	GCF_900445835.1	WP_114851745.1	MQTKPCTLTRSRTAVFWLALLLFAFKAMVPQGFMPGSSQGGTLIQLCSAAGPVWVQGPAKADQGPDERHAAQAAACSSGAAVSAAALLPAPLSPIPVSEQAFPVSARAPPAAPVFPISSVPLGARAPPLSLV	132	127	NZ_UFTG01000001.1	3173303	3173701	+	DY230_RS14690	DUF2946 family protein	3173904	3175319	+	DY230_RS14695	WP_114851744.1	PepSY domain-containing protein
RAPP	GCF_003217355.1	WP_110805444.1	MIRPARSQMPFTTGVFARWLAVLALALQSLFFAEHLSASALHDLAGLGPGARAGFLQLCTGEGVALYDPASGKVVEHATSHAPCTICASAAVCAFATPEPPVLVPPVPQLLAALKPATLFSFAFIAPLPRSGLIRAPPVTLDL	143	137	NZ_QJTK01000005.1	72952	73383	+	C8J30_RS08620	hypothetical protein	73480	74112	+	C8J30_RS08625	WP_110805445.1	nitrous oxide reductase accessory protein NosL
RAPP	GCF_001645185.1	WP_067109589.1	MLRRMFLIFTLAFLFGLGQQGAAMHAISHYADTQEQQQDKKTHSTAACEQCVVYAKLASAVPSATFVLPPSTGEYFAVAAQTVTVCPLYLLAYSARAPPVFS	102	98	NZ_LXTQ01000020.1	149454	149762	-	A7976_RS07525	hypothetical protein	147264	149366	-	A7976_RS07520	WP_067109587.1	TonB-dependent receptor
RAPP	GCF_008929045.1	WP_151633559.1	MIISRQTGYLAAWIACIALLFASVLPSVFHSSMAGKRAIVSIPTEICTTSTVKTVVMVDVHKSETSSPDKHDPHGEDCSYCRLQADSHGLPPMTDLAAYLPLDPFPLPSLFYQSPRPLFAWASAQPRAPPYRF	133	129	NZ_VFAH01000002.1	369586	369987	+	FH061_RS04940	DUF2946 domain-containing protein	370174	370659	+	FH061_RS04945	WP_151633561.1	copper chaperone PCu(A)C
RAPP	GCF_008929045.1	WP_151635368.1	MPFRSCQHQTSGALAFLLAMALLLAQWSGLAHRIEHARLQAGITQQADSPGESSSGFHHSCLAFDAAAMADGIHALPLAAPLLNAVRVPALLAAFRSWDAPPVCHFSSRAPPAA	114	111	NZ_VFAH01000005.1	46015	46359	-	FH061_RS09550	hypothetical protein	43877	45883	-	FH061_RS09545	WP_151635366.1	TonB-dependent receptor
RAPP	GCF_014596085.1	WP_188258772.1	MREATAWVAALVLVFHALVMATHVPAPLARVLAESAQLAMAGSICHSGPAPDASAAQHTDHGPVPDGTPGHVTYCPICLSLGGGSLLGPAMAPAPLPPAGIVLAAVPLPADDEAGAGRAPRAFSARAPPVGV	132	128	NZ_JACCJY010000001.1	9924	10322	-	H0B54_RS00055	DUF2946 family protein	9358	9885	-	H0B54_RS00050	WP_188258771.1	YcnI family protein
RAPP	GCF_014596085.1	WP_188262122.1	MGTGLNGATSARPSASPLRCGERGGVSGHRKDGNAAPAARSRPSRRSLPRWRARLAAAVAAVLLLILIQVPGQAVAMLSAGLAQSFWAMSMCGPDGAPDRLPSAPDQPKNDLEHCLGCQLGCAPPAMLTPADVAVPPPRLSGALRRRPHPNRKRRRPRGLRPNARAPPMTRPASTNGTPDSSFSL	185	167	NZ_JACCJY010000027.1	65507	66064	+	H0B54_RS22130	DUF2946 family protein	66077	66583	+	H0B54_RS22135	WP_188262123.1	copper chaperone PCu(A)C
RAPP	GCF_005484585.1	WP_045810295.1	MTRAQADNWSISQSLAFLAAVFALVLGTLLPFAALAAVQPGHPLVICSAEGPQTIQSGGMDGPVNKHVGAKCAACVMPLAAALPCPPAPEPAPVVRTVERVVYVAASVSPPPPARAPPRPPSTAPPHA	128	117	NZ_CP039435.1	1386453	1386839	-	E7T10_RS06765	hypothetical protein	1384285	1386384	-	E7T10_RS06760	WP_137721217.1	TonB-dependent receptor
RAPP	GCA_008501825.1	KAA3604471.1	MQTRLAGLMLVLAMLVPGRLGLGLQPLSCQPGQACCCLGAGEELSKSDVFGEWDQGCCCEVQPQLPDAPEPPQPKRLKTEAPEVPDFSDLGEKPALEWLPALGLREIPSSRQPRAPPRPLFLLYASFLC	129	116	QQUA01000024.1	25310	25699	-	DWQ01_21780	hypothetical protein	23876	25219	-	DWQ01_21775	KAA3604470.1	TolC family protein
RAPP	GCF_007280555.1	WP_143720831.1	MRRPAIHRFQRTLAALLWLLASFAFMTRQQGMPASMDMSGMLMGGAASQAAPLAEKPMTEPETAQMDTPAEQAGHSVANLPAAKPTAAQLPAAHDHHTKTHNANAPPAPTPDTPNQQGHAGHCPFCFTAAFALAAFSVELLAPEYVQTAHQLAHIPAAPRPLLGSKRARAPPLG	174	171	NZ_VKDB01000010.1	88591	89115	-	FNU79_RS10645	hypothetical protein	88088	88543	-	FNU79_RS10640	WP_143720830.1	DUF1775 domain-containing protein
RAPP	GCF_007280555.1	WP_143721770.1	MTPAAKQRLLRLWTALLCLAASFAYLLREPDHLSGSLSLQAVAGMAMNMGNMDMGGEMADMEMDQADHSAHAPSSAPNKSAHSHARHCPFCFSAAFALETQGVELWVDTAKHADFSSFPYHPPHLLTLRHAEARAPPPFQS	141	136	NZ_VKDB01000025.1	35537	35962	-	FNU79_RS15860	DUF2946 family protein	34988	35500	-	FNU79_RS15855	WP_143721769.1	copper chaperone PCu(A)C
RAPP	GCF_014199415.1	WP_184032254.1	MLLLALLCLWSLVCDGIAVGAHHHAAPQFVGAQLQTAAPALDEPCALCGAATTLEALLLPSPPGWHVPFAAVMVVTGTARRANRRRSLAHGWRSRAPPGTPAPR	104	97	NZ_JACIJN010000001.1	14521	14835	-	FHS97_RS00065	hypothetical protein	12463	14466	-	FHS97_RS00060	WP_184032252.1	TonB-dependent receptor
RAPP	GCF_014199415.1	WP_246346578.1	MLVRLLVPAGFMPQVAHGQVAIVVCPGMTMATGAHHHAPDAPVHDGFERPCAFAAVAAPATLLAIVLLLVLPLAAVVGRPLPPETQLAPRSALRWRPPLRAPPTILPTR	109	102	NZ_JACIJN010000005.1	92145	92474	+	FHS97_RS08825	hypothetical protein	92522	93838	+	FHS97_RS08830	WP_184035977.1	PepSY domain-containing protein
RAPP	GCF_003386555.1	WP_147312400.1	MSDRRRGAAPGTVEAERGRFARCVIIALGLVGFVMFPGAWPSPSGPGIGVRTGAAQPPAHQSPGRGRAVIGAPGGSGPIAPPAETRPASSAAPPHDLVQVADPAVPPGGGQFSAPDRRLAARPQVRAAVAGLPVPATRGRAPPGSTGS	148	142	NZ_QTTT01000001.1	5338609	5339055	+	DFJ69_RS23795	hypothetical protein	5339150	5341429	+	DFJ69_RS23800	WP_116026850.1	protein translocase subunit SecD
RAPP	GCA_002279825.1	OYW45135.1	MTGTRYQPAAIVRPWSALLWGWGLVLLVLFSAAPTGGPPRTRLVGSAFDPATVSVALSPRETKLKDLLKSAPSDEPDEVEAERPFLIAAALPARVGPDGDARARAFTDLPDAGQRLLTPLGARAPPAS	128	125	NCCV01000003.1	43864	44250	-	B7Z33_04530	hypothetical protein	41961	43613	-	B7Z33_04525	OYW45134.1	Kef family K(+) transporter
RAPP	GCA_002279825.1	OYW45723.1	MHRAFNFLLLVALLVSALHMGEDAHAHESAELHHLEHAHLADPNDDPGDSHDGTGKVAHSGHHHCPIAAENHGPTLSAPLAGAALHCVRPVAALVSLSRAPPLEPPSA	108	101	NCCV01000003.1	711335	711661	+	B7Z33_07850	hypothetical protein	711734	713716	+	B7Z33_07855	OYW45724.1	ligand-gated channel
RAPP	GCF_900167455.1	WP_085934066.1	MDRRRSDRGWRASAIVAALLAITLNFLQPLVHAALARDGGSLAASVWASICLPAHDEGSSPTSMPEGTPHECCLGLAHAPALVAPNPGFIPFEPIAVAIRFAPGVNALTPVGIRDGPNQPRAPPTLPV	128	123	NZ_FUWJ01000002.1	539313	539699	-	B5D62_RS11845	hypothetical protein	537041	539254	-	B5D62_RS11840	WP_085934065.1	TonB-dependent receptor
RAPP	GCF_900167455.1	WP_085937296.1	MTFLSRLTLPFGGRRRFATANGLVVLLALVSLLGAWTENRPWYGHFNTTIERRVEIAPADRTVGTAPEQQVAVCPICGSKFCTGLDQSFVSGPLGAVLLPADVVIVRRGIVLRLQQPRAPPQAAASASTSFDPRGPPALV	140	120	NZ_FUWJ01000012.1	43125	43547	-	B5D62_RS27625	hypothetical protein	41829	43007	-	B5D62_RS27620	WP_170921171.1	efflux RND transporter periplasmic adaptor subunit
RAPP	GCF_003268395.1	WP_111861434.1	IQPLLPEKYQISPVCETIVHALQLDTSYHKHSSDHSTHNHSHQELDLANHDTEKLNHANLEQKTSSSHHHDANHQCQYCVVYAHVVPLPDMGVKEVVVRIQVRLLAFKEAFFHIFFLLKQLFLIPQGRAPPLSFAV	136	130	NZ_LQXQ01000160.1	1	411	+	AVJ19_RS21155	DUF2946 domain-containing protein	564	928	+	AVJ19_RS21160	WP_162626691.1	cytochrome ubiquinol oxidase subunit I
RAPP	GCF_003268395.1	WP_111861435.1	LPEKYQISPVCETIVHALQLNNSHHVHSSDHSSHTHSHQELNLANHDTEKLNHAHLEQKTSSSHHHDANHQCQYCVVYAHVVPLPDIRVKEILVRVQVRLLAFKEAFFHIFFILNQLFLIPQGRAPPLSFAV	132	126	NZ_LQXQ01000161.1	518	916	-	AVJ19_RS21170	DUF2946 domain-containing protein	1	365	-	AVJ19_RS21165	WP_162626692.1	cytochrome ubiquinol oxidase subunit I
RAPP	GCF_003268395.1	WP_111861453.1	MLLRNGLLLSTLAVFLQIAVFLQPLLPKQYQIAPVCETISQALIQTNFYQKHQHSTHHQHTSHESSIHDMQVKSASLGHDHHDPNHQCQYCTVYGNLVLPPELEVKQVLDRIQVRLIAFQQTFSHVWFVLQRLFLIPQGRAPPLFV	146	142	NZ_LQXQ01000238.1	5423	5863	-	AVJ19_RS21500	DUF2946 family protein	3300	5351	-	AVJ19_RS21495	WP_111861452.1	TonB-dependent copper receptor
RAPP	GCA_002783205.1	PIV78890.1	MMIARLIRRVRVVGIAPTLLVLLLTVRVATATAVECQHSLADAARLAALADQGLMIEATELGGGLCVTNEHLATAPQTKAEGETGPHLSTPCPFFKSPALENSCAIDPADRPLAFTPVVTRYENMRVAAGDLPAAYSSRAPPVSALG	147	141	PFEY01000045.1	20071	20514	-	COW54_07145	hypothetical protein	18636	19760	-	COW54_07140	PIV78865.1	alpha-amylase
RAPP	GCF_011682145.1	WP_166881810.1	MTRQLFTRIVLSLLLLMSHQMATSHMMSHWSLAPQATSHQDSSALARAVAQDQSCDQCLAFAQLAGPLASHAHGFAFTDPGTTPLAAITPQTARARSLRAFEPRAPPQA	109	106	NZ_WHJH01000062.1	23881	24210	-	F2P45_RS29615	hypothetical protein	21762	23777	-	F2P45_RS29610	WP_166881809.1	TonB-dependent receptor
RAPP	GCF_900111875.1	WP_092065304.1	MRGEALDLVGSMRIFRFLCLIAVILGITLPQTSAALSAMAAPGAMTIVICTGNGLETLTLDDVGNPVEQAEKSAHHCLLMHAADTGRRVSVGQRVPGWRHAPGFASIEVATLPARGPHDGQPRAPPVT	128	125	NZ_FOJU01000004.1	17813	18199	-	BM234_RS12030	hypothetical protein	16211	17644	-	BM234_RS12025	WP_092065301.1	PepSY domain-containing protein
RAPP	GCA_003645455.1	RLA08553.1	MKKINLKSILIATVLFQSFAPFIGVAYGTDNGSFVTLCTSYGFQKVYLDDKGAPSGNKKGAHCPFCLLPNIDDSDIDKVVFESFKTINSIKKITYFKSDEPNKALLSFAMLPVGSRAPPI	120	118	QNFE01000005.1	23545	23907	-	DRQ51_01885	hypothetical protein	22937	23452	-	DRQ51_01880	RLA08552.1	copper chaperone PCu(A)C
RAPP	GCA_009377445.1	MPY75766.1	MTSGRAASFRRFAAQLTLALFALRALVPVGYMPDFGTNRATAADGQVRIVICTGFGSKSILVDEAGNPAADQDDSQPGHGDCPFGTASGAAFLTPEPAMAPVHAGLAKGFVPPAGAQALPPPAQGPPLGQRAPPIRLG	138	133	WHUA01000010.1	140815	141231	-	GEU87_16055	DUF2946 domain-containing protein	140219	140743	-	GEU87_16050	MPY75765.1	DUF1775 domain-containing protein
RAPP	GCF_001238295.1	WP_050603241.1	MRPAIVRLLPVVLSLLLVLTGQGLAMSRGMDKAVGQMVLCTGTGPVVVYMDESGQPTAPPHYCPEYALSLLGAIAVADPALPAAPEQAQPAPLRHLGHQITLPASGAPARAPPELV	116	112	NZ_LGXZ01000003.1	244229	244579	+	ALB80_RS06630	hypothetical protein	244620	245093	+	ALB80_RS06635	WP_050603242.1	copper chaperone PCu(A)C
RAPP	GCF_000969825.1	WP_028727253.1	MEKYRKYLRIALPALFIAYLGCLIAFTHVHIVNGVTIVHSHPYHKTDDGRPDHEHGYAEFQLLHQLSTIQISGAAFVALLLAAFLTALFKVSCHPVYPDYLVPIQGKPSLRAPPVA	116	113	NZ_KQ033919.1	1543664	1544014	+	HMPREF1536_RS06235	hypothetical protein	1544176	1546485	+	HMPREF1536_RS06240	WP_028727254.1	TonB-dependent receptor
RAPP	GCF_000969825.1	WP_028730569.1	MKSICNAIAKYLLVVLFVSYYVGGTAFTHTHYFPTYSITHSHPFLPGADGLPHHSHSSSAFNTIQELDDLLVEAAAFFFALATAWVLLSVFIQEHRYITSVRLVRNLSLRAPPLY	115	112	NZ_KQ033919.1	254230	254577	+	HMPREF1536_RS01120	hypothetical protein	254629	255738	+	HMPREF1536_RS01125	WP_028730570.1	efflux RND transporter periplasmic adaptor subunit
RAPP	GCF_000969825.1	WP_046151786.1	MKAERRKQVFLAWVLLLVMLPFFVVKIAHRHELKETTCCTASHTEKGDTHSQNPDHCLICNFFLSPFLESHSLDLHFILTLSPVERMTTPNGKAFQLSYSPNLRAPPVA	109	106	NZ_KQ033919.1	2680076	2680405	+	HMPREF1536_RS10230	hypothetical protein	2680450	2682606	+	HMPREF1536_RS10235	WP_028730281.1	TonB-dependent receptor
RAPP	GCF_000969825.1	WP_081693370.1	MKIICNFARSQRNMGVREKMVKYLKWLLPVIFIAYYSSITLFIHVHIEHGTTIVHSHPFGAKSGGACHHHASLSEIQLFHILTSISVEDGAVHAYQLDFQAKQIAEIVEIPVYPDYLVPVRGKLSLRAPPVF	132	129	NZ_KQ033920.1	1371822	1372220	-	HMPREF1536_RS22820	hypothetical protein	1369289	1371589	-	HMPREF1536_RS22815	WP_028728801.1	TonB-dependent receptor
RAPP	GCF_000969825.1	WP_225608016.1	MKAKEKIVRYVMLLASIVMLLSVVIPHHHHSNGMPCFKSLTTDTHSHKSASSHDCGCNGHNLVLFTSLLSHASDLDVSHLLFPLQVLFDYINPPEPAFCGHPFDRGRAFYIESLHDTWITCASGLRAPPVL	131	128	NZ_KQ033920.1	225799	226194	+	HMPREF1536_RS27160	DUF6769 family protein	226289	227515	+	HMPREF1536_RS17850	WP_028726699.1	efflux RND transporter periplasmic adaptor subunit
RAPP	GCF_000382265.1	WP_019954980.1	MIWNRAVSLLCAMALVMVAFAHRPADSGHGLTDPQIASYLALGGSLADLCLSDLPREDGAPHADCPSCTLAKSLALAPADLDASGDLVGSVAQVAIADRATPRGQAPRAPPARGPPFIRLI	121	110	NZ_KB907979.1	108395	108760	-	H147_RS20320	hypothetical protein	107534	108316	-	H147_RS0108755	WP_019954979.1	metallo-mystery pair system four-Cys motif protein
RAPP	GCF_000382265.1	WP_019955097.1	MQRRRTSTAHGNHPHLIGRVILASVLSVALMLVGFGHKPVQAEPQAVAYLLAGGNWADLCADGDAPHGAGDICMACLVVQSVGLADPALYIQPAPSTQDAHWTRHATARRILASATPHPARAPPCVDRTIII	132	123	NZ_KB907980.1	19767	20165	+	H147_RS0109335	hypothetical protein	20214	20672	+	H147_RS0109340	WP_019955098.1	copper chaperone PCu(A)C
RAPP	GCF_002966495.1	WP_009098432.1	MTNRWRRQRNQRKSIVIAIVVSYVLFLHVLLGGYAQAALLGSGGHSPLFVLCDPHGVMANRGGATDTAGSSELNHLLCKSACALGAALASVPQGFIALADVEALPPYCEPLQQAFGLFMLCYARAPPDVTAFLLS	135	126	NZ_CP016490.1	1065059	1065466	+	BB497_RS04955	hypothetical protein	1065548	1066084	+	BB497_RS04960	WP_009098434.1	copper chaperone PCu(A)C
RAPP	GCF_000243415.2	WP_006243159.1	MSTPKSRARWVRGALIGTCSAVVTVGAHAAAGGVLPQGGRLIAAMLVCAIVGAVLSAAPLESRPGRLLSAIGALTVAQSLGHLTLMASAAHHHSDTLSVTPSMAAAHLAAAVILGVAINSVEHLYVVCESVLCWLRLFSIAASRPAARMLPLATSEVVAQSVLRCSGLGMRAPPRRAALAA	181	173	NZ_KI912270.1	219788	220333	-	MYCTUDRAFT_RS0203130	hypothetical protein	218077	219618	-	MYCTUDRAFT_RS0203125	WP_006243160.1	PepSY domain-containing protein
RAPP	GCF_000820515.1	WP_040063956.1	MRASRLRSPRSRAQVHGSWLSLFAMLMIFIGPLISQAMPMDHRMPMSMGMDMSMEMPGQAGMEQSAAEHHAPSAEHHALWEKCGYCTLLFSCPALPQTLSFAALDGPRPSTAVVTLTRLGHARQTTFPGARTRAPPAFH	139	135	NZ_JXDG01000007.1	40861	41280	-	UCMB321_RS03690	DUF2946 domain-containing protein	38645	40765	-	UCMB321_RS03685	WP_040063955.1	TonB-dependent copper receptor
RAPP	GCF_000820515.1	WP_040067204.1	MKPILSLRPSGRRRTAAWLSLLAMLLVFVGPLIGQGMSLAHGAGSSNEEICGAVPGPGVAALQDSGSAGHHGAMIWEKCGYCSLLFQHPALGDAHALAPRLGQPPVSFTHHHFTPEQASAPVFPGARSRAPPRASV	136	131	NZ_JXDG01000034.1	1328	1738	-	UCMB321_RS12745	DUF2946 domain-containing protein	595	1200	-	UCMB321_RS12740	WP_040067201.1	SCO family protein
RAPP	GCF_000964405.1	WP_003617762.1	MARISHPVTGMATIRWLVVVCTLLGFVGQLLVLSRALPGEMPRATIERLTGIDIAPMADMGCKDAATMVMEDGPHRALAQAMTHLTGRAILHGPSHGRDHTPDHDTSRHDHDGSCTLCPLLHLPAIALAALPFMPLPPMAWARPHARPGQPRAPPAISPGVPPSRGPPAECPLASAGPQATFPHATAPSPNRVCGTT	197	154	NZ_BANE01000023.1	4357	4950	-	B7G66_RS01705	hypothetical protein	1942	4305	-	B7G66_RS01700	WP_003617759.1	TonB-dependent siderophore receptor
RAPP	GCA_003149635.1	PWL29633.1	MLYFCYVKRKLRTYLSVALVFSLVLQSGLYGFIHIQDNHSHDKAHHEEHHACDHAVDVDHQTSSDFEFNTSEDCDGCDLLLALDEQSTVSGTAVDYAFHTTNYPIHEALKSDFEDNSVIFIQGRAPPRA	129	126	QCWI01000005.1	277006	277395	-	DCO96_07695	hypothetical protein	274497	276842	-	DCO96_07690	PWL29632.1	TonB-dependent receptor
RAPP	GCF_002797445.1	WP_100411401.1	MQSHQTLRTLRLWVLAWFVMALGVAMASPLISPKGMEVVCSGSGKGATRLVMKTTDGLVASDAAGLDCPLCLAADTPPTTPATATPAATAPTFQPRLHTPLSAQGGAAVSPPARAPPLFN	120	116	NZ_PGEP01000001.1	3841363	3841725	+	CLU85_RS17625	hypothetical protein	3841748	3843673	+	CLU85_RS17630	WP_100411402.1	TAT-dependent nitrous-oxide reductase
RAPP	GCF_000263715.2	WP_005787761.1	MKLARADRSLIAWMLYCCVLFNVFACSIGHGQMVGMQLNGISGQFCTVDPRTQAPLPSNSTDESLPTLSKAFGCPLCSTGGMGPALNSHLNVAVLPQPHAPPAAVVLAADIPARFTWPTANPRAPPAYA	129	125	NZ_CM001514.1	2790692	2791081	-	PSEBG33_RS14920	DUF2946 domain-containing protein	2788471	2790597	-	PSEBG33_RS14925	WP_005787759.1	TonB-dependent receptor
RAPP	GCF_000263715.2	WP_032803236.1	MGAPRARLSPHRRLMRGSWISLFAMLMIFIGPLISQAMPMDHHAGMSMDMPACHGEPKPTKTPDEHHVLWEKCGYCSLLFSCPALPGSVSYVTLGTPPPANALIPAPRLGHARQSIFPGARSRAPPIVS	129	125	NZ_CM001514.1	727755	728144	-	PSEBG33_RS23810	DUF2946 domain-containing protein	725601	727661	-	PSEBG33_RS23815	WP_005784358.1	TonB-dependent copper receptor
RAPP	GCF_002810445.1	WP_100694585.1	MKRTTGIRMTVWLGIFAICLAAFMPGVNALKNHYQGSGHDIFTADICSGAQTLPATGADYTSHDEMPVLQAGLVDGHSQAPAGHHADHAAECLYCGFFTHNLPLLYTAQLPAMAYGFVSRIAPQHPRTSYYARPAFVPLSRAPPALS	147	143	NZ_NEXS01000001.1	737141	737584	+	CAP48_RS03450	DUF2946 domain-containing protein	737671	739314	+	CAP48_RS03455	WP_161495188.1	PepSY domain-containing protein
RAPP	GCF_002810445.1	WP_153045661.1	MPVLSGENGRSVVLTLCTTGGGHETLLLNIPAQPKESSSEDHAGQQCPFGLVISQGVLPVLDSPAVPVTVWQERSAPFIEHNRALPPLPALGPPLGSRAPPSHLG	105	100	NZ_NEXS01000003.1	676744	677061	-	CAP48_RS07170	hypothetical protein	675978	676577	-	CAP48_RS07165	WP_100695309.1	SCO family protein
RAPP	GCF_007829835.1	WP_145636343.1	MAVFPGEALEVTQNAQEKALSRWSVLAAALLIAMIGLFSVGTRESQAERSVHSSNKADGQQISRRDPIRAIVVLERRDAGANHWQNADAAAPPAAWSTAFSAFKLAKPATIAFVRSPTDFWPAPLPRAPPCPEAVI	136	129	NZ_VIWP01000003.1	117689	118099	+	FHW37_RS11430	hypothetical protein	118178	120694	+	FHW37_RS11435	WP_145636345.1	protein translocase subunit SecD
RAPP	GCF_003020115.1	WP_106945166.1	MKWFRSNIRHGARLAIFAMLVQFALTFGHSHWFAQAAPLAQASLQQTDSSNGVASIDRAAVERQSPLAPDREQPGEDNCAICALVAMAGTVMFAAPPVLLLPQAIDLLYRTTDAEFVHLKSAGTAFQPRAPPAS	134	131	NZ_PYFX01000010.1	133665	134069	+	C7G41_RS25855	DUF2946 domain-containing protein	134218	136584	+	C7G41_RS25860	WP_106945167.1	TonB-dependent receptor
RAPP	GCF_003020115.1	WP_245446677.1	MRIRLQKFLPLVLLALAMQVLAPIAACLAAGQAVADPLSAVVICHSAGEQGGLNDPAGTPVAHAGACALCCLAQVGASLDSPPHAALSVPFRHAQRVVWHQADATVVAAHKGTNAQARAPPQLS	124	120	NZ_PYFX01000009.1	115566	115940	+	C7G41_RS24800	DUF2946 family protein	116026	118233	+	C7G41_RS24805	WP_106944977.1	TonB-dependent receptor
RAPP	GCF_900172375.1	WP_143267530.1	MRDRGVTVAGLLAALSLAFVIGLHQPRMARVDIETTLYGVALEAMEICGHGAGGEETPRDCAACVLASHAVLPAHLHATRPRAPLYRIALRPAPKSQQAHRHPARYFARAPPIGTGLITA	120	111	NZ_FWFS01000010.1	147664	148026	-	AQS8620_RS13575	hypothetical protein	147056	147589	-	AQS8620_RS13570	WP_085837510.1	DUF1775 domain-containing protein
RAPP	GCF_900172375.1	WP_234990519.1	MPAILARGPIASFALRWLALILRPMIRILRPLSALALCFTLVLTASAMAQARGQMRAASGAIVLCTGTGPVTVVVDENGAPLGRIHICPDCALSLIAGLLPLWQLPQKAARAQRLVAIDMALHATPRALPIPAARAPPFA	140	137	NZ_FWFS01000013.1	35401	35823	+	AQS8620_RS15485	hypothetical protein	35868	36431	+	AQS8620_RS15490	WP_085837930.1	copper chaperone PCu(A)C
RAPP	GCF_013778455.1	WP_181658913.1	MISSTASSRRPAGRLFVLLVMAVLAGVLGMHALAPDGAPTGQSDAGHGMVMAQTAGAPHVSGGCSHTDGGSDHLDHADGTCAAAGIGSPYAPPALTSAVPDAPAASAAAQRATASTESGRAPPDLSELQLLRI	133	122	NZ_JACEHE010000011.1	186257	186658	+	H1D24_RS19635	DUF6153 family protein	186781	187407	+	H1D24_RS19640	WP_181658914.1	DUF305 domain-containing protein
RAPP	GCF_004208515.1	WP_130162536.1	MFSLFRCGLLFAFAAVCLQIAVFLQPLLPKQYQIAPVCETITQALLSPKIQTDPNHHVHSSHHHAHQLEHTQVSMPQHDHHDPNHQCQYCTVYANLILPPELGIKEVLVRIQIRLVAYQHAFRHVYFALQQLFLLPQGRAPPHFA	145	141	NZ_SGIM01000009.1	135152	135589	+	EXE30_RS11715	DUF2946 family protein	135692	137788	+	EXE30_RS11720	WP_130162537.1	TonB-dependent copper receptor
RAPP	GCF_004208515.1	WP_171457337.1	MIHRFGILFAFATIALQIAVFLQPLLPEKYQISPACETVLHLSSQFRPQQDLHAHHSHAEHHHSIASDQVVSNSTNHGHQHDFNHQCPFCFFYGQLVVPPTLGVKEVLVRLQVRYLHLQQVFISFFFSLQRLFLTPQGRAPPLAFSVI	148	141	NZ_SGIM01000004.1	172538	172984	-	EXE30_RS07025	DUF2946 family protein	170951	172384	-	EXE30_RS07020	WP_005197855.1	cytochrome ubiquinol oxidase subunit I
RAPP	GCF_001751365.1	WP_139140745.1	MISGRPAVSPARALRARALGLPLLVMAVLFGLLAMHGLGATPPREGHPHGAAQHSSATAADGHGGTHAGGPARHGHNSPPLAESQHTAQADACECGGADGHVSHADATCSATGTSGAPSMDGPAASTAPGPQPASGLAGCRSRTGGERAPPSLHQLQLLRI	161	150	NZ_LJGT01000039.1	85113	85598	+	AN215_RS14765	DUF6153 family protein	85687	86325	+	AN215_RS14770	WP_070013465.1	DUF305 domain-containing protein
RAPP	GCF_001751365.1	WP_141743667.1	MARRVRSTTPRLPGILLAVLLVLSGGSAAMAQQPHAQGAPAQGQSAGAHQQDPPQHFQGAIAHAAHAATHAPLPLLPAVGQNGPEAEPGSVRPERPRLSATHLTHRSPPQGRAPPARTGI	120	114	NZ_LJGT01000038.1	526756	527118	+	AN215_RS09520	hypothetical protein	527243	529588	+	AN215_RS09525	WP_070013034.1	protein translocase subunit SecD
RAPP	GCF_003577475.1	WP_119395392.1	MKHHLLAFITWLAIFVQPILCAQDAFAGRIVMLCDQFGVSAEFIESDTPYLQNASDCQCPSIIHSANPSDLLLSEFWSPPVPRTEVLVTPSTSTYSKSLARAPPAE	106	103	NZ_QPEP01000009.1	90397	90717	-	DUW71_RS11455	hypothetical protein	89096	90334	-	DUW71_RS11450	WP_119395391.1	PepSY domain-containing protein
RAPP	GCF_000766945.1	WP_152600225.1	MSIFNRSYIAIVKIRKIAKIVTFAALFSWFCACLFGLHSHIPLDGSPATLDSSFFKDSLDDSYGHKASPHVDTGSNTTPAKNLNLVILLVAGLVILLSAGRGFFRAPPELSLPPQALQGLRPPLRAPPASLIA	133	127	NZ_KN266212.1	241206	241607	-	A596_RS18285	hypothetical protein	239945	241126	-	A596_RS18280	WP_052417665.1	efflux RND transporter periplasmic adaptor subunit
RAPP	GCF_000766945.1	WP_152600253.1	MSKPSPYFAFAAFALWLLGSWLGAHGHFCFDGKEPPVSVHMHMLGDHPEHHADADHQDADVDLLQSAIAKLTKLDQSLLLLAVVALLLVIQRTPVPASHYSPFVPVHIPFARPLLRAPPFTA	122	118	NZ_KN266216.1	17673	18041	+	A596_RS20700	hypothetical protein	18132	19388	+	A596_RS20705	WP_039918516.1	TolC family protein
RAPP	GCA_013140995.1	NOT42609.1	MHGRWLTDTIKALRDARSYALVVALLAAFVAQSIVTTAHVHQPGVAATALDSVHADAKHQAASADTHRSGDAVQCPLCQLAARTGSFLAAAHGIVPLVRDAILISFDAPLIGVERFAAPWRSRAPPSL	128	125	JABFRX010000286.1	30029	30415	-	HOP13_19205	hypothetical protein	27936	29930	-	HOP13_19200	NOT42608.1	TonB-dependent receptor
RAPP	GCF_000619845.1	WP_156935825.1	MQRQQVGLILGLMAWCMQLVVFVQPFLPGHSVPGFGVCQIIIDAFRYSPSEQAASHTQGQSHSQSGHMLAVQAQQSQQHQSQQRQSAQHYLLQHHSPQHQHTMADAMAGPATPVHTVDHHFSHLSCGFCTLYGHAIPPPDLQPFWSAAALTVYVTLPRFYYAAIPALTPDYINPQSRAPPPDYIA	185	179	NZ_KK211037.1	152168	152725	+	Q337_RS0114965	hypothetical protein	152928	155156	+	Q337_RS18020	WP_084494909.1	TonB-dependent copper receptor
RAPP	GCF_014196915.1	WP_183305568.1	MSSKQIRYTARILLLLYIGYFSCISYFVHTHVYNGVVYVHSHPYNKWAKNANEDKQLPFETHHHTSAGFFTFNQISNITSFEAIEWNLLDTAPDTFCVIKYKRLLCNEVSKPVVTGFNLRAPPFFS	126	122	NZ_JACIEP010000002.1	86417	86797	-	GGR21_RS02335	hypothetical protein	83594	85882	-	GGR21_RS02330	WP_183305567.1	TonB-dependent receptor
RAPP	GCF_014196915.1	WP_183306439.1	MRKIKRQLTLLLLILANSFLLVHGVLPHSHHDGIVCFSLEELKHQHHCSENHSDIGHCCCEHEKGHHHSNQEDCDLKDVVLRQNNDLHEEILPCPNCLSLMFVLYLPNEFYLDMPQLGKWLHEKPYVNNYIPPFVGTVKSLRAPPVSYLLA	151	144	NZ_JACIEP010000004.1	185448	185903	+	GGR21_RS06750	hypothetical protein	185987	187246	+	GGR21_RS06755	WP_183306440.1	efflux RND transporter periplasmic adaptor subunit
RAPP	GCA_002690405.1	MAH24968.1	MNSRLQHSFGEHRWLSSLLLLAFLCHQSIALSHDHQHFHHHDSLHSFVEHSHDTPADAENPCGPCTASEHTPAIGVADIQFAVHGFTNSVESAAPRPAWVNVGEQYLPRAPPHNQQAI	118	111	NZEI01000097.1	3010	3366	-	CMP82_14300	hypothetical protein	564	2936	-	CMP82_14295	MAH24967.1	TonB-dependent receptor
RAPP	GCF_002735705.1	WP_233516250.1	MGMTLFTRRFAAWIACFAILLAALAPSISQAVANAKQESGSGWAEICSVAGIRFVQLVQADDDGAADEKSGGKAMQMEHCAFCSTHAGSVGLPPTNPVLPLPVASGTAIFPALYYQSPSPLFIWSTAQSRAPPALV	136	132	NZ_PDZL01000012.1	66103	66513	+	CSQ93_RS18790	DUF2946 domain-containing protein	66591	68714	+	CSQ93_RS18795	WP_233516251.1	TonB-dependent receptor
RAPP	GCF_000421705.1	WP_024353107.1	MTRSQAENWSTWRSLAFLAATFAIVIGSLMPFAALAASTPGQPIVICSADGPQTIQSGGVDGPIKAEMGAKCAACVMPLLAALPAPPAPEPSPVVRLSQAVVYAPFIASPPPPARAPPRPPSRAPPHA	128	125	NZ_ATXN01000002.1	647058	647444	+	H556_RS0103370	DUF2946 family protein	647525	649594	+	H556_RS0103375	WP_024353108.1	TonB-dependent receptor
RAPP	GCF_009765355.1	WP_158884759.1	MLFAFLLTAVGATTATAGAAQLAPGPRQATNAQAAPGVKSAPAPVANRQHVAQAHAHDLPFSEPPTAWSACPVLIPAGPGAAPDPASNAAPRYVSGGRAPPSRQPVR	107	100	NZ_VTHK01000009.1	4872	5195	+	FXO23_RS13870	hypothetical protein	5284	7623	+	FXO23_RS13875	WP_158884760.1	protein translocase subunit SecD
RAPP	GCF_009765355.1	WP_246256820.1	MKRPPNGRGALRAVRGALLAASSTTLAVAAHAVADGGIPDSALTLLLTVLIGWIATALADRTRGPLGTLVTLGAGQLALHVVLTELVDHELHGGGIPGPFPGDVMFVAHALATVVTALLLARADALLVVVATGLRRLLPVRWHAMPVPPGPVRPPLALPTGRTLTELLVRRVHGRRAPPCSRG	183	178	NZ_VTHK01000001.1	388165	388716	-	FXO23_RS01930	hypothetical protein	387345	388094	-	FXO23_RS01925	WP_158879895.1	YcnI family protein
RAPP	GCF_001458775.1	WP_090897281.1	MKRWCAVVAVGMVLLYSALAWGTAGCLFMLKTEPAHAHHDPPHAAHSVFCAWACQASSMSSLHAAAPVLAGLLLITMQRVASAAPSARLLTKISRSRAPPSLSAI	105	99	NZ_CZPZ01000012.1	431551	431868	+	COMA2_RS10150	hypothetical protein	431961	434327	+	COMA2_RS10155	WP_090897284.1	TonB-dependent receptor
RAPP	GCF_001458775.1	WP_139077251.1	MLAAPLFHVHPEADHRHGEVGHVHGGTVHMAWSSDLDCESDHDRQGDPGIGARFAHVGDRHPEFGLSLLSDATDRKSLKPFLVPVLGASPAEVSGMERCARIQNSAGAVSPPKPFVRSVFSRAPPHLLV	129	124	NZ_CZPZ01000012.1	458276	458665	+	COMA2_RS10270	hypothetical protein	458764	460023	+	COMA2_RS10275	WP_090897329.1	TolC family protein
RAPP	GCF_001458775.1	WP_139077265.1	MIYIILGLAPFAVAQDVHHELAAADSDGHEHSDTDICQWVQHHIAGSVDLDVPRFAVCDVVRPQELPSEFVLLSAAPSLLGPSRAPPQV	89	86	NZ_CZPZ01000013.1	20942	21211	-	COMA2_RS10415	hypothetical protein	18419	20830	-	COMA2_RS10410	WP_090897478.1	TonB-dependent receptor
RAPP	GCF_000375545.1	WP_020399240.1	MTRFIHMQSVLRALITMVYMVLQSALAVHVIDHAADTPVERGCILCKFAESTPDVPGAAPAIQVPEDYAVSYLLPVPAAISAPTSSLGHIRAPPLFS	97	93	NZ_AQXF01000002.1	492501	492794	-	B150_RS0107265	hypothetical protein	490261	492429	-	B150_RS0107260	WP_020399239.1	TonB-dependent receptor
RAPP	GCF_003412465.1	WP_116854068.1	MKNRFLHKILAILLLGVFTFNTTPREFIHQVFMDHHDTKDAPVTHDGLAFSTKHTHCQFLHLEPEPYQHTSTFFAVLEQAVLWRYAGPVMPAIMHGDYRMLSPRAPPAIAFL	112	106	NZ_QTJV01000004.1	586016	586354	-	DXN04_RS14495	hypothetical protein	583456	585900	-	DXN04_RS14490	WP_116854067.1	TonB-dependent receptor
RAPP	GCF_000378245.1	WP_018990040.1	MHFKRSTRTLTAWIALFAILLGAVMPAMSHALSRLAGGETRWVEVCTVAGTKLVAVDESAGDSKGTSPDLFPAERCAFCATHGGTPALPAPHVVPFALEAGIDEFPQLYFHSPRPLFAWVKSPPRAPPLLA	131	127	NZ_KB899496.1	138625	139020	+	F464_RS0111900	DUF2946 domain-containing protein	139219	139677	+	F464_RS0111905	WP_018990041.1	copper chaperone PCu(A)C
RAPP	GCF_014196805.1	WP_184562973.1	MIRSLYILLRHSVLAAFVLAMLALPFVQRAGAEPVTAELTQFISMGGKLSDICGEFGGHRAGGCESCNICAGMVLPQFAQLLRPLSAPTPLDVVTVGQTDSHPPAAETTPPVRAPPRA	118	115	NZ_JACIEI010000002.1	84270	84626	+	GGR95_RS03790	hypothetical protein	84693	85202	+	GGR95_RS03795	WP_184562975.1	copper chaperone PCu(A)C
RAPP	GCF_004803755.1	WP_136478356.1	MSIVRSSLSRTTYPDIKRARGSWLSLFAMLMIFIGPLVSQSMPMDHRGIAMDNSAACHGDSHHDSNPSLHVIWEKCGYCSLFFHCPALPQALSLLNTEAAPASSTLIVQPRQGHARQSVFPGARTRAPPSFLIV	134	128	NZ_CP032311.1	5214907	5215311	+	D3Z90_RS23960	DUF2946 domain-containing protein	5215392	5217458	+	D3Z90_RS23965	WP_136478357.1	TonB-dependent copper receptor
RAPP	GCF_000024125.1	WP_148214386.1	MMLLIMGLMMAHNAFAHEHHHGHDPSTSEKVPSGHHHHDGDHHHHGEQPAEKEASRDLLGFLLEAHSDGSHSHDYMPGTVEVVTRNKTQALNYFNLTEGFYFRPCLTNFDREPFFVDDDSGGQLAIYLSISLRAPPVLC	139	135	NC_013222.1	3059448	3059867	-	RB2501_RS13545	hypothetical protein	3058177	3059361	-	RB2501_RS13540	WP_041327872.1	TolC family protein
RAPP	GCF_001269805.1	WP_053153879.1	MRPLSARSSRSRGQSLSLTRGSWISLFAMLMIFIGPLISQSMPMDQHAPMSMEMSMDMSMDMPAMEHAGHGAQPAAEHCPPEAGHHALWEKCGYCSLLFNCPALTGGGSFATFDIPTVNTFTTPSPRLGHARQTFFPGARTRAPPVVA	148	144	NZ_LHVM01000004.1	221898	222344	-	AD668_RS01965	DUF2946 domain-containing protein	219696	221813	-	AD668_RS01960	WP_053153876.1	TonB-dependent copper receptor
RAPP	GCF_001269805.1	WP_082344399.1	MSRQRLAIAWIACFAVLFNMLAMPMTGAMAQSAKSAKSPAEQLLWGSFCSSSGTKMVAISLGNIEQKAPQNDDHSSMQHCWCCSGSAPMVALPGHEPQLYFAHFESNRSQPPPSLNTPTPRQQWPSLNPRAPPLV	135	132	NZ_LHVM01000004.1	222894	223301	-	AD668_RS28430	DUF2946 domain-containing protein	222365	222844	-	AD668_RS01970	WP_053153881.1	copper chaperone PCu(A)C
RAPP	GCA_009992615.1	NCO20736.1	MTHRQRQPRARLGAFALLLIVGFLTVTGGFARALDTGHLVTLEMRLAPFLAAGGSLADLCEDGELYCPGCAECATCCLHMVVTVPAESAVADLCQRLVAARYAAHKPIAARSVERLLLPQTRAPPVHV	128	124	JAACVA010000024.1	4729	5115	+	GW905_01695	hypothetical protein	5192	5698	+	GW905_01700	NCO20737.1	copper chaperone PCu(A)C
RAPP	GCF_009377175.1	WP_152885808.1	MARSSHAPARSCVLGASAVIAILLASLAALLTAATPGGASPGTPVDARGTTASTAAPRSATASPSTSPTASGPAAATVRAQRGHHADDGQPALRAGAARIQRPAVGERHSPPPALGTPGCPSGALARAVHASAATPPVSTSAQPTYDVRLRAPPRRPGN	159	153	NZ_VJZD01000017.1	25639	26118	+	FNH09_RS06620	hypothetical protein	26227	28425	+	FNH09_RS06625	WP_152885841.1	protein translocase subunit SecD
RAPP	GCF_009377175.1	WP_152885955.1	MAIRTAHSGGTTVRWVYGVFIALCAALAVLVHHETTVMSTSPMTGTSSVMSTSSMVGPTQAGHVVSGADTPNAWEPSFPNAYDTCGCDGPGMQHCAAASVATVQLAVPADSESSPFTDLREAAAGRAPAGVVGRAPPDLSVLSQLRI	147	136	NZ_VJZD01000020.1	8769	9212	-	FNH09_RS07400	hypothetical protein	7076	8692	-	FNH09_RS07395	WP_152885954.1	multicopper oxidase family protein
RAPP	GCF_009377175.1	WP_152888917.1	MISSARTGSGASSVRWMWLVLALVAGVLGMHALSPAGMPAAGRHDAMMSAELPGHHPAPVHVAGDDCRHLSDPGDSGMAMDHADGTCAASGTSTAYVPPSLMPGAAADAEPAATAGAGRATGPVDGRAPPDLSELQLLRI	140	129	NZ_VJZD01000061.1	36143	36565	-	FNH09_RS17565	DUF6153 family protein	35374	36039	-	FNH09_RS17560	WP_152888914.1	DUF305 domain-containing protein
RAPP	GCF_000428585.1	WP_027706548.1	MLIVAGLAICYVIATWQGHIHLNSDHEESGPCFLCQFHSNAGVPAQPVKHLSSQIHSTYTQYHVFQITYSTFFAFVIRAPPMIAC	85	80	NZ_AUAF01000002.1	92257	92514	+	F607_RS0101040	hypothetical protein	92566	93273	+	F607_RS27615	WP_051310643.1	DUF2796 domain-containing protein
RAPP	GCF_003236315.1	WP_111216471.1	MRNRQHPTGVERQLALSMLVVLAVVVAAIRAGRGLGMCIVVRLNRAVAGCVPAWSADRAPPGVPIPVRPSTALP	74	60	NZ_POTY01000164.1	13661	13885	+	C1I95_RS22855	hypothetical protein	13938	14168	+	C1I95_RS22860	WP_111216474.1	potassium transporter TrkA
RAPP	GCF_003236315.1	WP_146605761.1	MRGEAATTGRWLRFVLLACTLFGLAAMHSLGHDPILGTAGHDSHGGAAATPALSGGCHGDQCTQLAAPASEEPGNGHTPGWAVCMAIAAGLALAVVLAVVLLHGTRRERPRGRTSTRASGGRAPPPLTLIDLTTASISVLRI	142	124	NZ_POTY01000116.1	14838	15266	+	C1I95_RS18765	DUF6153 family protein	15348	15989	+	C1I95_RS18770	WP_111215121.1	DUF305 domain-containing protein
RAPP	GCF_010994095.1	WP_149768874.1	MLRNVSRWAAATLAAALAALLLTIGGTAASASVTAKAPAGADAGSSPTRIDVHTKGTLHKVDVGARTQSDQHALGPDLGTVPPRADVRGLILVTDAISADHDPAQGRAPPPRQTRAPPR	119	117	NZ_WJYO01000002.1	174691	175050	+	GH747_RS06990	hypothetical protein	175117	177420	+	GH747_RS06995	WP_149768875.1	protein translocase subunit SecD
RAPP	GCF_003865375.1	WP_124972958.1	MTSRALTTPARGRVRAKAVPERPSGRTILGRVWGIALVTTVPAGVLHGVAHGHTPPLIAYAVAFAIAAAISAPIVASGAGTDRSRRRRTAAAIIASQAFFHVFFAIATTPLGAALGGGHAHHGDPAAARAALTSFAPSEAASFDGTMFAAHALAAVVTIAAVRYGEALLTGIVTAGRRGVSRLAGLRTALAGMQLPAAPKLPVVARVVRPLQAHCAGLLQGRAPPAFA	228	224	NZ_RQVS01000011.1	45126	45812	-	EG850_RS09720	hypothetical protein	44445	45035	-	EG850_RS09715	WP_124972956.1	copper resistance protein CopC
RAPP	GCF_009906855.1	WP_160554249.1	MSSTAGRRAWMILLARWLFVLFAIVEQASSPWHVFQRDSCVDMDWLSHWHQPTPADGQAYAGSQDEEVPLLGTASTTVGRAAIAQPDHGSYEIALAPANPQVAKAASPREAIAMRWGAGGPRAPPDSWRSLPPPPHAPPVQA	142	124	NZ_CP047650.1	4778332	4778760	-	GT347_RS22145	hypothetical protein	4777159	4778277	-	GT347_RS22140	WP_160554248.1	efflux RND transporter periplasmic adaptor subunit
RAPP	GCF_900313035.1	WP_254055746.1	MKRPEALAYTRVRMNAVINRILPLILSLLVILTGQGVAASRGIDNAVGQMVLCTGSGPVVVYMDANGQPSAPPHYCPDYALALLGAVLAPPVILPEIPRQTLPWPQRQTGNLIALPKPRQPARAPPVSV	129	125	NZ_OMPS01000026.1	42869	43258	-	D9K61_RS11425	hypothetical protein	42352	42825	-	D9K61_RS11420	WP_120633381.1	copper chaperone PCu(A)C
RAPP	GCF_900313035.1	WP_254055785.1	MTLLALVATGAIPQGWMPTQGQDGKVLLVICTGEGTIEQWVDLDPSDPMHDETDNRSKCSFAGLFADANVPNSGALKHLDFPLQLRWAYAEFTHRSAGFHARYDARAPPQTS	112	108	NZ_OMPS01000037.1	28025	28363	+	D9K61_RS14290	DUF2946 domain-containing protein	28430	29833	+	D9K61_RS14295	WP_120633988.1	PepSY domain-containing protein
RAPP	GCA_009928125.1	NCA00553.1	MGPNAVKFQASLRAGLQALLISALLLAPVWGQIHKTVHGIKSNPVSEQSLFSDHPEGSLVCFALDHLASDDGLQATVISLDFVPPFVSVLTRQSEHRDDDLALAFSARAPPPFL	114	110	RFVJ01000468.1	571	915	-	EBS88_14240	hypothetical protein	1	513	-	EBS88_14235	NCA00552.1	TonB-dependent receptor
RAPP	GCF_000821185.2	WP_082026996.1	MPYFVVNPLLRLNVSLIQTNASRGLVPTWLGIFAILMLFVAPVISRSLEHTRVGCSETTSMADFGMKMLMHHQSTNPPQAQPGAPPPMMHANSSHNMAMMMDDNACGYCTLLIHVPLLDLAQSPLFWFGSIISRSLPIHYIFPLFAHVVHTELQPRAPPISLR	163	158	NZ_CP050855.1	1170447	1170938	-	SYMBAF_RS06010	DUF2946 domain-containing protein	1168244	1170292	-	SYMBAF_RS06005	WP_040266278.1	TonB-dependent copper receptor
RAPP	GCF_001281485.1	WP_157058307.1	MRRAVDGWRNLTRDNRLAMLLALVLMLGVRAIVPQGYMPDSDAGAATLSVKVCNATGADLRIKIPLKDSETRQSDDASGERHCDFASLAQAALGTDAGIWVPEPPVFTVNPDAAVDAPAIAPIERLRPPLRAPPLTA	137	133	NZ_CP012669.1	2154557	2154970	-	AMC99_RS10675	DUF2946 family protein	2152357	2154471	-	AMC99_RS10670	WP_061926395.1	TonB-dependent receptor
RAPP	GCF_000472385.1	WP_024506899.1	MRRRLQKFLPVVLVALAVQILAPIAACWAAALAASDPLPLAEICHGIPGDESGQGDQGGHPAHDGACAICCALQASGSADAPRMFAVWTPYRQATVIVWREAAGFSALRTGSNAQARAPPTLS	123	119	NZ_AWZU01000003.1	175020	175391	+	F758_RS0105385	DUF2946 domain-containing protein	175496	177961	+	F758_RS0105390	WP_024506900.1	TonB-dependent receptor
RAPP	GCF_000472385.1	WP_157449802.1	MLQLVLSFAHIHNHELAFAKRGEAGVAGVGHLASQQKATKRLPSRLADDDDHCTICFSSFLLSNSSMPDAPANPPLPEFAEFGRSVISVSDIPFRPRRAAFLSRAPPVMRDWVEVARSS	119	106	NZ_AWZU01000001.1	78720	79079	+	F758_RS0100405	hypothetical protein	79266	79907	+	F758_RS0100410	WP_024505987.1	DUF1007 family protein
RAPP	GCF_003065385.1	WP_108508244.1	MLEFIRKKLVHTFVIASIIFGCSVQAATPSFKEDLDDFEEMHYVHQEGLSVLQAEPLVILWQNEDLAQALICSCGATDDLEQYSPVISHSHFVLTLSNRPHFFSHRGLPKHPIGLSQARAPPSFI	125	121	NZ_CP023277.1	731838	732215	+	AOC32_RS03950	hypothetical protein	732359	733567	+	AOC32_RS03955	WP_267895631.1	TolC family protein
RAPP	GCF_003065385.1	WP_108508668.1	MSSLLRHRLITQDTAPIKRWVMLGLVLLSLLSTQWLGLVHQIGHQEFKPSATLHAHESHASCESHDHLLFAFLGHEESSVDCQLFDAISLAGLITSSPIQFVAPNGFSQSLVGFITQVSASRTHEPYQSRAPPLPIL	137	132	NZ_CP023277.1	1189990	1190403	+	AOC32_RS06365	hypothetical protein	1190503	1192602	+	AOC32_RS06370	WP_108508669.1	TonB-dependent receptor
RAPP	GCF_003865135.1	WP_125044914.1	MSGRARRALPGVLPRALAGLWAVLLVLAGTSGMAGATSGPLLTGSPAAAATSPAGTTSGPAGTASRPSSAAAPQVLTAHTAPGHPRADARTTPDRPVARQTATAHVQAVLPHPRFPGLPGALPTASPAPRHSPFGYGETVGPRQERAPPWARYSPRSPRGPPFVRRR	167	148	NZ_BHZC01000001.1	3062378	3062881	+	EJG53_RS12540	hypothetical protein	3063003	3065345	+	EJG53_RS12545	WP_125044915.1	protein translocase subunit SecD
RAPP	GCF_000350085.1	WP_008874245.1	MPAALVAAYLLVLQSTLGAFAFGLIPDASRLDAFGNVICTRDGAAELPDGDPHQQHVPACCMLGCSKASAVHAQTDGAALPRSLFFEAVAFMLPAFWHLDFARPRSPSNPRAPPVV	116	113	NZ_CAUM01000061.1	13030	13380	+	MESS2_RS10790	hypothetical protein	13478	14032	+	MESS2_RS10795	WP_008874247.1	copper chaperone PCu(A)C
RAPP	GCF_005153485.1	WP_137045181.1	MRGTSHLRRLLAVAAAYVVALQLVLLPLTLAAADPLSGPLCSQAAASAAVPADPLKTNTGCACAAGCGTQCCASSALAAPSFTHAVDRNPLWTVTPTLVFGSATLAQARSPHNPRAPPAA	120	117	NZ_CP039740.1	2908604	2908966	-	E8Q40_RS14300	hypothetical protein	2908021	2908521	-	E8Q40_RS14295	WP_137045180.1	copper chaperone PCu(A)C
RAPP	GCF_005153485.1	WP_137045425.1	MLRAFRTSGLHLGIAALYALATIFVGLSHRPVAAASVDLPTNLSAYAIPGATGLVLCLSSENEDGTGKIAAKAGPCEACRLTAAPGLVAVPDTGYLVVRFATFAVPCVAASVAPNGITLHDYQSRAPPGVS	131	127	NZ_CP039740.1	3208858	3209253	+	E8Q40_RS15700	hypothetical protein	3209317	3211485	+	E8Q40_RS15705	WP_168197866.1	TonB-dependent receptor
RAPP	GCA_009922595.1	NBS25001.1	MNSLRTFIKISLITLALIGVQVIQASPLHDHSDHVVDCGLCHFSSTEITFDDSPVITPSINPRNIAVPRTVTVVSESARLSYQGRAPPLSNH	92	87	RFVC01000004.1	4172	4450	+	EBS81_01625	hypothetical protein	4504	6654	+	EBS81_01630	NBS25002.1	TonB-dependent receptor
RAPP	GCF_012726295.1	WP_168761791.1	MDFATFALVYKRYLHKILAILLLGVFTLNTIPREFIHEFAGHHDTVDAVHQHDGLTISEQHRHCDFLQIGVEPYEPFVTYYIAPVWQVNWIFFPLPIPETTHATYYNLTPRAPPAVAML	119	113	NZ_JABAOB010000003.1	283095	283454	-	HGH90_RS12640	hypothetical protein	280523	282976	-	HGH90_RS12635	WP_169191253.1	TonB-dependent receptor
RAPP	GCF_000374305.1	WP_026313647.1	MRSPARPAPPGGRVPRMLVLLLGFAGLLGVPVPATALAAGGASMRAHVAHPGSRTAGGEIAAVVAVRHAPATAPSAAPAAVLPDAPALRPPAPGFVRAVRDGSRTAAPAPVPARGRAPPSLHGI	124	118	NZ_KB894094.1	204850	205224	-	C229_RS0110440	hypothetical protein	202519	204789	-	C229_RS0110435	WP_018655015.1	protein translocase subunit SecD
RAPP	GCF_003172935.1	WP_146230998.1	MRTEAVVTPGRWVRLLLLLSTLVGLAAMHTLGHGAHASGGHRAGHETQRAGHHLDLSAVLAEAVATVAAAVADCPGDGCHARALPLTGPKDDRSGWSVCLAVLGAFAVALLVAVLLRAGSRPVGRAARGSPRPACGPRAPPPRPFALRLVTASVLRR	157	140	NZ_QGKS01000149.1	15036	15509	-	DKT69_RS07270	DUF6153 family protein	14318	14956	-	DKT69_RS07265	WP_109800805.1	DUF305 domain-containing protein
RAPP	GCF_000753865.1	WP_032096054.1	MNLLLLLITLSLFVPENGTGNTSSNDISQINYSETVSPYSSAEQAGDYDDIDDTSVLNYTYIVSIQQNNASAFACVYNDVASCPAHLIRAPPQRS	95	91	NZ_JQFW01000042.1	53421	53708	+	JV36_RS0113140	hypothetical protein	53762	54325	+	JV36_RS0113145	WP_032096053.1	CBS domain-containing protein
RAPP	GCF_000753865.1	WP_235207851.1	MQNALALGLAAFSMQQAQLLVSEDIELICTGKNMRYISVSQTQLKGEFVYVNLDSPDFPALSDTLNTLDTLDHSQPIDCTNGTLADLPSSDSGVSHYAIDALFIRYKALETRLKQQPYTAFAYSAALSRAPPIS	134	131	NZ_JQFW01000049.1	133222	133626	+	JV36_RS0114240	hypothetical protein	133706	135889	+	JV36_RS0114245	WP_235207852.1	TonB-dependent receptor
RAPP	GCA_008933675.1	KAB2921220.1	MMTTRFWRACGFALLLLFVQQLALTHALEHVAADVLQLDTDGDGGACHECLALGGLQAGGATPGMTWAAAGAAGKVLESALASAPARRPASAHAIRAPPENRD	103	98	WBUO01000140.1	3100	3411	-	F9K30_14865	hypothetical protein	1625	3037	-	F9K30_14860	KAB2921219.1	TonB-dependent receptor
RAPP	GCF_004342845.1	WP_106068973.1	MKKRQRISVLLLFISLIMLMVPVIPHHHHADGLICMKNDITADCCEHHHTSDAGHCCCDTGCLTTHFVQQTPGADVSSLSETLWAVTLFIEPLSNLLILPELDSRRQDCIYIESLHGTFITRAAGLRAPPSVLA	134	129	NZ_SLXB01000003.1	103173	103577	+	EV202_RS02885	DUF6769 family protein	103691	104890	+	EV202_RS02890	WP_131925311.1	efflux RND transporter periplasmic adaptor subunit
RAPP	GCF_004342845.1	WP_131925321.1	MKKSRNIIKWFLPLLFIVYWGGITLFTHSHVVNGVIIVHSHPFQGEHEHTEVQLETILYLASFVSPSLTLCPVAASVFFVLLCVLVVLATERIKCRRSCDGISLRAPPCLL	111	107	NZ_SLXB01000003.1	115338	115673	-	EV202_RS02920	hypothetical protein	112724	115147	-	EV202_RS02915	WP_131925319.1	TonB-dependent receptor
RAPP	GCF_004342845.1	WP_234831699.1	MKWFLPLLFIAYLGGITLFTHSHVVNGVIISHSHPFKGEHEHSEAEVETIFFLSSFFSPSFTVSYATAPVLFVLLCVLSVLSTEHIKCRNSNKTISLRAPPFSF	104	100	NZ_SLXB01000006.1	15823	16137	-	EV202_RS04580	hypothetical protein	13080	15350	-	EV202_RS04575	WP_234878244.1	TonB-dependent receptor
RAPP	GCA_012735335.1	NLY58572.1	MTSSIWLGLFAMLMIHVGPLYSALQMAQAQPHAEHHQHAHHSTPASAHAHHGKPSADEPEWLAALEMCGYCELLTLNPPLILSLQLVLPRHQPQQAQPLPETPRRPTLRHGDSQPRAPPLYFHS	124	118	JAAYHO010000253.1	641	1015	-	GX071_08590	DUF2946 domain-containing protein	1	586	-	GX071_08585	NLY58571.1	TonB-dependent receptor plug domain-containing protein
RAPP	GCF_004363725.1	WP_051520435.1	MAVAFAAAWFLVLQSLLGAFAMAAGPERLQLDAFGNVICTHEGIGELPDGAQPAHFPDCCVLGCNLAAPLLANPPAPVALETGFGFATLSFRTGSQDHLSFARQRSPANPRAPPKTA	117	113	NZ_SNZF01000004.1	132970	133323	-	DES43_RS04620	hypothetical protein	132231	132713	-	DES43_RS04615	WP_245264657.1	copper chaperone PCu(A)C
RAPP	GCA_013152535.1	NOZ33685.1	MKFITLVMIGIIGLFIVNKGVFMHSHKLANGSVISHSHPYNKSEDSKPYKSHHHTDTEFFFFQNLRILFLIIFFNFILFVVIKKVKYSFYFIIRHSLISEILHKGRAPPIS	111	108	JAADGE010000001.1	28747	29082	-	GXO80_00110	hypothetical protein	26264	28642	-	GXO80_00105	NOZ33684.1	TonB-dependent receptor
RAPP	GCF_002356295.1	WP_096429141.1	MNGFRKIKIAVLSILFPAMILLASNTVFNWHVHKQADGTVMVHAHPYQKSGSTNGTANHHHSSHECFSLHQITGFLFALASIFYLAGLIGKAFKITNLYHLFVKGGVLDTLLPKRAPPAFS	121	117	NZ_AP018042.1	2479192	2479557	+	ALGA_RS09790	hypothetical protein	2479681	2482161	+	ALGA_RS09795	WP_096429142.1	TonB-dependent receptor
RAPP	GCF_002356295.1	WP_145957576.1	MILNRRHRILAWFLSLAFALPILIKTQHVLFPNHEHHFHSCSNNTTAIEDICEILAFDYFFFTPADIAIIPVSVVLKFENPRVESTQKPYYASKLPYSLRAPPIIVG	107	102	NZ_AP018042.1	1582403	1582726	+	ALGA_RS22735	hypothetical protein	1582848	1585118	+	ALGA_RS06065	WP_096428479.1	TonB-dependent receptor
RAPP	GCF_003347665.1	WP_114943614.1	MTRRAPRTGWTHTAIVAVMAYAFVLQALLLSVSGAFHTAAAAEAQEIICLQDGSTAPDHGPKKAHQNFCCTLGCHGAGMAGPVPATAVPEQIAPAAAADERPAELPDLRLTSNVLPLGSRAPPRLG	126	122	NZ_QDGA01000002.1	386040	386420	-	DDF70_RS04325	hypothetical protein	385068	386000	-	DDF70_RS04320	WP_114943613.1	DUF1775 domain-containing protein
RAPP	GCF_003993795.1	WP_127089231.1	MARLTGWCLSYLLLVHLILGGIAAGALAGQTLAPAAADAAPLFCTTHTEAGPDSPAGMDHGVHCVLCPLGGSTPLLATPPATQAPAARTGLDITAPAPEGAPSPAPPVHEHARPRAPPTSARA	123	117	NZ_RWKV01000008.1	298279	298650	-	EJJ38_RS06160	DUF2946 family protein	296117	298204	-	EJJ38_RS06155	WP_164738430.1	TonB-dependent receptor
RAPP	GCF_000423165.1	WP_051206955.1	MRKLFSSWFIALLALLLLSSSASNAWLNTHTQLQANPYKNERLDLICTGDELRWIDPLASIAAGQFVFVTPPTDAPQTIQHPDCGLAQLSDHSSPLPQLPYLPARNALTDARLPAVTPLVVVRFRVTPPARAPPVLS	137	133	NZ_AUHL01000008.1	44400	44813	-	G535_RS13830	hypothetical protein	42277	44352	-	G535_RS0104475	WP_051206954.1	TonB-dependent copper receptor
RAPP	GCA_002690045.1	MAH04607.1	MRNNLLSLTVLLSILTAALSTLWIGTAEAKLGIEICTAQGIKHIDARTGAEIDQQNQEQQEKHEALAPCFICHHNQKHCALLSNAPSIDAVSIHDAAPQLKSKQFKAHPRNIATHTINSRAPPAISIL	128	122	NZDE01000010.1	212914	213300	-	CL561_03505	hypothetical protein	211750	212871	-	CL561_03500	MAH04606.1	alpha-amylase
RAPP	GCF_000711955.1	WP_029920256.1	MDISGEHPAEPGELWIRLHWGMISVRPSIVVFVVVALLFARMAGTHLHLCFDGLEPPTSVQSQMYDLGDGYIHNTTSSEVPRQDIDIDLVGELLTKLAKISPDFPVLIIAVALFLLSPRPLPSYGRAIAASFVPNSWPRIRPPLRAPPR	149	147	NZ_JONR01000015.1	80622	81071	-	BP26_RS0109050	hypothetical protein	79239	80540	-	BP26_RS0109045	WP_029920255.1	TolC family protein
RAPP	GCF_000746525.1	WP_038615109.1	MSIARSSLTRHARPDSRRVRGSWLSLFAMLMIFIGPLVSQSMPMDHRAMSKDMGMSMSMSMDSSADCHGDSHHNSSPSLHVIWEKCGYCSLFFHCPALPQALSLLNTEAAPASSSLIVQPRQGHARQTVFPGARTRAPPSFIAV	144	138	NZ_CP009048.1	5173452	5173886	+	PSAKL28_RS23750	DUF2946 domain-containing protein	5173967	5176033	+	PSAKL28_RS23755	WP_038615111.1	TonB-dependent copper receptor
RAPP	GCF_000306255.2	WP_002177852.1	MLLQGLKSGFLSILLTVFVSSGLHIHIEQEIQKFSGVYFSTNKDTKQIVSCPICQFQRESNSFWNPDFLNGNLLSVSLKKIRISFEIFILPFDFHQNQFGRAPPFSLPIS	110	103	NZ_AKWY02000021.1	19930	20262	-	LEP1GSC059_RS10555	hypothetical protein	17544	19877	-	LEP1GSC059_RS10550	WP_017215665.1	TonB-dependent receptor
RAPP	GCF_000196615.1	WP_041692202.1	MHRSPNRFAAWLAVVAILLLFIAPVISKSLVSDAARDSMMMPGMAMDHDMAMDDEMPMDGMNMATMSPLEHARMMQHHPMSMMDDSACGYCVLLAHLPLDLTNFPVLWSSLQAARLPDSPPFRPAVARFIPQFFHPRAPPTY	142	139	NC_014306.1	666438	666866	-	EBC_RS04420	DUF2946 domain-containing protein	664841	666355	-	EBC_RS04415	WP_013200601.1	PepSY domain-containing protein
RAPP	GCA_009781085.1	MCL2590714.1	MRTINNNLKKLFLWLAVFATLAPSFTPLISRIGFGQTALLPGWVEVCTARGMQQFPAALFKNAQSLPETDRHNSNHFEHCPFCLTHACSFGLSPTETAVPPFVTAYGYYFSLPDVSAPHAQLAWQPYRARAPPFFL	136	132	WQYV01000044.1	5251	5661	-	FWD67_07520	DUF2946 domain-containing protein	3067	5160	-	FWD67_07515	MCL2590713.1	TonB-dependent copper receptor
RAPP	GCA_013216025.1	NQZ08846.1	MNTKPRTENNNKMGYWHILMLVALLLFLPLAQAIHQVGHDSLPSDIHCQICHSAIDLDGDNLPGSKVAFINNLGTVTEVTAKASHYQFNQSVQRPIRAPPINH	103	99	JABSOG010000250.1	4851	5162	-	HRT35_16945	hypothetical protein	2324	4750	-	HRT35_16940	NQZ08845.1	TonB-dependent receptor
RAPP	GCF_001592265.1	WP_066703786.1	MTRQRPAFGPVLLLVVALLWAQMLGLAHRALHSPHVGSVPVAHMAQGATAAHAPGLLAHLLAPDGGESDCRLYDQLGHADVLPALALPALALPLPLYVSQAVLPRLFLPAPAPFEARAPPLVR	123	119	NZ_BCWP01000004.1	127370	127741	-	CDE01S_RS03525	hypothetical protein	125243	127294	-	CDE01S_RS03520	WP_066703783.1	TonB-dependent receptor
RAPP	GCF_002954545.1	WP_105050953.1	MTIIRLILISVLLNTAFLQSEHQLTHLSQNHTLEQCDICSHPSYIDDVIIPALYAVQVFDDNNQILLSTFAFAKQTYSKTRHARAPPFIA	90	86	NZ_MSCH01000003.1	380437	380709	+	BTO11_RS01710	hypothetical protein	380880	383333	+	BTO11_RS01715	WP_105050954.1	TonB-dependent receptor
RAPP	GCF_002954545.1	WP_105052062.1	MLFKLLFVFAFVLSTFSGKEIELSGEHSLTSADSSLVTVDGISIPDFDLDDPFAVDNARVSFIADYYTQSASSYSQPYLPLQHFENTKSRAPPTLHS	97	92	NZ_MSCH01000003.1	1686349	1686642	+	BTO11_RS07730	hypothetical protein	1686849	1687412	+	BTO11_RS07735	WP_181135868.1	CBS domain-containing protein
RAPP	GCF_003096675.1	WP_133251800.1	MIHRHGSPRFRTGDAVSVPLPADRTGRLLLLAVALGLVLMHHVVGAHQHTAAEVAVTAAPSAHPGGEHPAAHEAQPGMTVASSAALLHHHPDGGGHDHADSLLHLCLVALVGAAVVLLTLVLAAAWWRSPARPSAQGARWAAAPRAPPTSSRLAELQVLRL	161	147	NZ_QEKW01000001.1	697656	698141	+	C8D89_RS03255	DUF6153 family protein	698256	698906	+	C8D89_RS03260	WP_243417780.1	DUF305 domain-containing protein
RAPP	GCF_001678675.1	WP_146608961.1	MDFEKQLGKNIAALLLFVALMLPTAVQFVHMFEGHEHISCKDVTTHIHQDVPDCHICDFHLASFNYDIAEYPNLVLANIPLKFEANLASLRLHSFKITNTQLRAPPIFS	109	105	NZ_LZRN01000043.1	32056	32385	-	A9996_RS15985	hypothetical protein	29617	32016	-	A9996_RS15980	WP_066437389.1	TonB-dependent receptor
RAPP	GCF_900129325.1	WP_073051552.1	MLVALFLVVQALFSGVAAGARADVSLSGDVICSSSGGWSVAGPAGQPSDRTHLVDCCTLGCPMLGGAVPGPVAFSPPVHIHVLATLGAPASDHAVLVRAELAPLRSRAPPQA	112	109	NZ_FQUP01000001.1	605951	606289	+	BUB39_RS03095	hypothetical protein	606369	606941	+	BUB39_RS03100	WP_073051553.1	copper chaperone PCu(A)C
RAPP	GCF_900129325.1	WP_073056647.1	MSGAFERRRYSVDVAFVVALFLAVQAFISGAALGARAASPDPLAILCSTAAVDRSDASAPAGGVAHLVDCCTLGCPMLGGLTPQPVAAPAPSSRVVIALSKRQPEIWRLPARSELAPLVARAPPPA	126	123	NZ_FQUP01000004.1	505225	505605	-	BUB39_RS19110	hypothetical protein	503642	505045	-	BUB39_RS19105	WP_073056644.1	PepSY domain-containing protein
RAPP	GCA_019638115.1	MBX2979717.1	MRRILQRHRWLTLGVVGLLLFATSGLMLSRMTCLMSGRSVVAIGMVEDCCPEQEQPEGASLAPVCCVYAQAAADVEPFRAHEDGGSVQVPYVQCGSLLFADLFVQQDISAAVISDRAPPLLGQRLALLATFRI	133	118	JAHBUK010000003.1	436371	436772	+	KF905_10515	hypothetical protein	436854	439124	+	KF905_10520	MBX2979718.1	TonB-dependent receptor
RAPP	GCA_019638115.1	MBX2980987.1	MFLRSFHRCLAVLMFCAFGALQGHGVLHALEHDHACDHKAMGATPQYVEVECALCAAMLPGMCAACTALEAPVVALLGAAPSADIAPHGFRVLPTDRGRAPPNAV	105	101	JAHBUK010000008.1	8061	8378	+	KF905_16990	hypothetical protein	8462	10813	+	KF905_16995	MBX2980988.1	TonB-dependent receptor
RAPP	GCF_009727955.1	WP_081249746.1	MQSYFFTKQRWLNWGFAILLALFGILVANHQVDTNLHHHEDHHCQQFQSFSSGICINVTSPPVIPQLIICSLFSIVENSSPLNITVHSRAPPTPSIL	97	91	NZ_WOBR01000016.1	7743	8036	+	GNP81_RS18440	DUF2607 family protein	8084	8746	+	GNP81_RS18445	WP_155674864.1	DUF2796 domain-containing protein
RAPP	GCF_004340205.1	WP_131839782.1	MANRFGTLTKHPYIYGMLQWRKIASLFLLLAYIFVLALSVVPHHHHIYGSICTENSLHHDNEGDLIIADCLEDHDDSSCCPKKTTKCDDMQCISRIVYLSGEIAKLTRNDGDQPLLPLLLTPFIAGNSFDILPDANSYQQSHRLKYYPPNERIVKLLLTSGVGLRAPPVLSLRG	174	167	NZ_SLWB01000011.1	80393	80917	+	CLV25_RS11405	hypothetical protein	81218	83677	+	CLV25_RS11410	WP_131839783.1	TonB-dependent receptor
RAPP	GCF_000300855.1	WP_006726483.1	MDDQDLRHHVPLRHRAHLKAVIASLFASLLLVFGGDAFGRLHHGSSNARVLTLSDAGQLVAGAVSDTRYVSASERSSRPKLKPGEAGDGFVVTEIHAFQTSRHGDLVQRLLSDRAVIRPPLAYRSRAPPTIQPFA	135	128	NZ_ALJF01000010.1	141231	141638	+	QWE_RS12440	hypothetical protein	141723	144239	+	QWE_RS12445	WP_006726484.1	protein translocase subunit SecD
RAPP	GCF_003385845.1	WP_115853896.1	MTRLRCSFPAWLALAAMMVIFLAPVLSQTLALAHERERTNPDPPWQDQTSDMHAGHVMAAPATQESQQATTHQYTETHPAGHVDLAQCGYCSLLAHTPLMVEAALALPPSRAGPNSAPVPARLQGHARHPHFPNARSRAPPLSV	144	140	NZ_QRDJ01000007.1	317508	317942	+	C8D72_RS08040	DUF2946 domain-containing protein	318046	319440	+	C8D72_RS08045	WP_115854464.1	PepSY-associated TM helix domain-containing protein
RAPP	GCF_010983895.1	WP_173763459.1	MRFHRHLRRVLLILLAACTVLAQGAAGRHGFEHLRAGGDGRDHFAVDAGGQHECALCLAFTGLGACAPSGGFVASTLAGASVVPSGNDGPSPAAARDAYLARAPPRVV	108	104	NZ_CP048836.1	195026	195352	+	G3580_RS00820	hypothetical protein	195499	196875	+	G3580_RS00825	WP_173763460.1	TonB-dependent receptor
RAPP	GCF_000197735.1	WP_268240072.1	MLGLAGIILGILGMHVLGASHQAPDTAGLSAASAHQAVSHDHGPAVMATDGTVGGEADSTCYGPCNGEHHLMAAMCVLIVIVLAVLWFLPKRWFIIPGKGLRAPPVMPAPANRLPWTPSLIELSISRT	128	104	NC_014550.1	740703	741089	-	AARI_RS20025	DUF6153 family protein	739976	740581	-	AARI_RS03830	WP_013348043.1	DUF305 domain-containing protein
RAPP	GCA_009840715.1	MYE82870.1	MTGVPSGPRRRAWRWASLAALVLCVVQAVADAHVHVDEHEEDACTVCAFSDPGHVQEVDAIRAEPSKWRRSACFPAFSAILPLRPYEPGRPRAPPVSAS	99	94	VXNE01000416.1	9913	10212	-	F4X36_13755	hypothetical protein	7855	9840	-	F4X36_13750	MYE82869.1	TonB-dependent receptor plug domain-containing protein
RAPP	GCF_001686985.1	WP_006200453.1	MPAALVAAYLLLIQTTLGAFAFATAQDAALLDAFGNVICTHEGAAQPSGGDPQHMPACCMLGCSMASAAHAPPPDAGALATSLSFEAVAFVLPAFRHLDFARDRSPSNPRAPPAS	115	112	NZ_CP015318.1	6204699	6205046	-	A6B35_RS29185	hypothetical protein	6204052	6204600	-	A6B35_RS29180	WP_006200452.1	copper chaperone PCu(A)C
RAPP	GCF_000341005.1	WP_017603351.1	MVTTVTRALPLPARRSASLLAGVVLLLVLSFPLAAGAPQEGIGSAPSSIDATASQADTAATGPSPTAQGAGKEVRPYVGPQTIALGPPASTCDQRLVLRDLPDAVPSCALRLAVWDQPWWPLPLPHFDPVPERIDAKGLPSTRAPPLTAHATV	153	145	NZ_ANBD01000032.1	29826	30287	-	D472_RS0104715	hypothetical protein	27038	29683	-	D472_RS0104710	WP_017603350.1	protein translocase subunit SecD
RAPP	GCF_001427385.1	WP_320410202.1	MHGRDRRWSLPVALAAAWFLVMQSVLGAFASAAGPQSAQLDAFGNVICTHGAIGELPDSPQQKHVPSCCVLGCNLAASVLAGPPAASALSVELAFEAVAFVPAAPDHLAFERPRSPSNPRAPPAQA	126	122	NZ_LMGJ01000036.1	34238	34618	-	ASD64_RS17770	hypothetical protein	33603	34049	-	ASD64_RS17765	WP_244480849.1	copper chaperone PCu(A)C
RAPP	GCF_014127285.1	WP_167251844.1	MLRNVPRLPAVMVAAALSGLLLMLGGTASASSPRSHATSSTDVRPTEPRLTIWKAAIHKIDVATRAHHEKSGLGPELAALPASADLPGGGTLEEPSGSPSTGAPSVAPGGVLGRAPPR	118	116	NZ_CP059901.1	1769085	1769441	-	H4N58_RS08465	hypothetical protein	1766709	1769015	-	H4N58_RS08460	WP_167251845.1	protein translocase subunit SecD
RAPP	GCF_004458765.1	WP_134500836.1	MASITPFRRAVLTALMAYALVLQTVLVSLGGAAHAGQLAEAQGILCLQDGQTQPSQDPAKGPTGSHDGLCCTLSCHGGGAAGPAPALVLAGRLAPVILEPRAPADSHHTRHFSNVLPVGSRAPPRLG	127	123	NZ_SPJX01000710.1	246393	246776	+	E4K09_RS27800	hypothetical protein	246821	247780	+	E4K09_RS27805	WP_134500837.1	DUF1775 domain-containing protein
RAPP	GCF_008704535.1	WP_150521189.1	MNAQVPRRRGRTGRWAAPALVTVLVALLHLFGCAHGPGVSGAAGVDSLAAAAPAAPAAAPGTVRAAGSGEGTHCPGSDEPSRVQQDRGGDPALPAARPGDGPDGAAAARVSRPPVRSDGRRAPPGGCRAVLGVWRV	136	123	NZ_CP023701.1	7008105	7008515	-	CP968_RS31320	hypothetical protein	7006702	7007964	-	CP968_RS31315	WP_150521188.1	PLP-dependent cysteine synthase family protein
RAPP	GCF_008704535.1	WP_150522291.1	MTATRPASRRPVGRGFVLLVLAVLAGVVAMHGLGPGPALAPAPSATASHAMPMAPTAAAGPADCSHTTGGTGHVHHADATCAAAGVGAPYAPPAPAAALADADAPAARPTSAVGQPGGGRAPPDLAELQLLRI	133	122	NZ_CP023701.1	7529331	7529732	+	CP968_RS33525	DUF6153 family protein	7529866	7530498	+	CP968_RS33530	WP_150521553.1	DUF305 domain-containing protein
RAPP	GCF_000308795.1	WP_245558166.1	MADRRELPRAPGVSRALGLLALLAGIVAMHAAVFAGPSGHETTGHAIPAQAAGSAPGPAAAPALAPAGSPDHEDFGCIMAGCGEHAGLHGCVFVLVAAAFAIALVLLYRVPGTGPGPGGALRGFRRAPRERAPPWTVLSLAQLSILRI	148	133	NZ_BAGK01000205.1	3670	4116	+	ON36_RS32925	DUF6153 family protein	4201	4812	+	ON36_RS22710	WP_043657281.1	DUF305 domain-containing protein
RAPP	GCF_004004565.1	WP_127683178.1	MAARWWLAAVLVALLGAQGLAWVHAVLHPGAGVPHAVGLSVADDRAVLDVAAMRRTHDRHGAHAGHAGPPATQAWLHELAAGHDDGSDLCQWFDALCVAGMPSAALAPLLHEPPARWAVGVSLPAPATTLGWHRPPARAPPVRA	144	140	NZ_SACM01000003.1	188077	188511	-	EOD73_RS11650	hypothetical protein	185869	187971	-	EOD73_RS11645	WP_127683177.1	TonB-dependent receptor
RAPP	GCF_004358055.1	WP_133337097.1	MRSLRARPVPHHRQTQALTRGSWIALFAMLMIFIGPLISQSMPMDQHASTSMPMSMDMSMDMPGMDHSGHAAQPAAEHCPPQSSHHVLWEKCGYCSLLFNCPALAGGGDFVAFNIPPPNTFTPPSPRLGHARHPFFPGARTRAPPIAT	148	144	NZ_SMYK01000008.1	107111	107557	+	E1508_RS11165	DUF2946 domain-containing protein	107642	109762	+	E1508_RS11170	WP_133337099.1	TonB-dependent copper receptor
RAPP	GCF_001428895.1	WP_057168250.1	MTTPARRAHRLRAGLVGVSAAAGTTGAHAAASGVFPHGAALVAALLVCATSGAAAAGIRLQNRHAQLLALIAALGAAQLLGHLTLALAGGHHGGGGLGLSPAMFAAHAGAAVVLGIAIGAVEHLYLVCSSVLRWLRLFATVSPRPAPPRTRRRTNNVVAQSLLWRTGLGMRAPPMGGVATA	181	173	NZ_LMJA01000022.1	56015	56560	+	ASE48_RS16810	hypothetical protein	56666	58093	+	ASE48_RS16815	WP_057168251.1	PepSY domain-containing protein
RAPP	GCF_001592875.1	WP_068828533.1	MKLSHSRRAATAWMLYLCILSNLLACAIVHGQYAGLELSGIGGLYCSANGNAGPGFSGDLADTSSAGLSSPFSCALCASAVVSLGLLFVLAWLLRLAPGPAPYREPRGNMPPRHAWPPANPRAPPLH	127	124	NZ_LSOF01000011.1	14371	14754	+	AYB31_RS10905	DUF2946 domain-containing protein	14833	16911	+	AYB31_RS10910	WP_068828535.1	TonB-dependent receptor
RAPP	GCF_001592875.1	WP_068829040.1	MPALNPLSRNFRDWLYAFALVGMLLRVSMPLWALPQMGEGGFMLMCGSQGVQWQLGEDGQVASQQLPCAQCGAHVASLQSFPFTPPAPPVAPSQRPRFAEVLSLHPPFLVAPPGRAPPQLS	121	117	NZ_LSOF01000013.1	26198	26563	+	AYB31_RS12590	hypothetical protein	26624	28714	+	AYB31_RS12595	WP_068829041.1	TonB-dependent copper receptor
RAPP	GCF_001592875.1	WP_236715544.1	MPSTRHLHSTARLALLAMFLLLAAPLLSQGLAQAQAGGVPTWLDELACGDAAPAHHGSQPLWAKCGYCTLLLSSPALPGALVDLGGVADALAVAMSLPLAGTFMRRLAPHDAPPRAPPQLLA	122	117	NZ_LSOF01000012.1	112168	112536	+	AYB31_RS11810	DUF2946 family protein	112598	113974	+	AYB31_RS11815	WP_068828853.1	PepSY domain-containing protein
RAPP	GCF_001514195.1	WP_062238065.1	MPSPKQLRSRPRLWRALLLLGLLTGLLGMHGLAPGGGLHSHEAMRSTRSAHAATVAADVSLDQACHDGCGSGHLHHADASCASGAVSGGPVLPALAPDPAFTVVGANEPCPDGFASQDGARAPPSLSELQLLRI	134	123	NZ_KQ948736.1	845906	846310	+	AQJ54_RS16420	DUF6153 family protein	846364	846924	+	AQJ54_RS16425	WP_062238067.1	DUF305 domain-containing protein
RAPP	GCF_001514195.1	WP_159055590.1	MARSAYAVSRMRNPGAAAAVRAVVLAVFLTLLGSALPGAAQSRTASNPVVVAGSEPASAQAHLEAAEPAVSPAAVRSQAEVTGERHAPPGTAPCPTPLAAPDLLQPMPPVATTECPPARAAFRHAGRAPPSPSGI	135	129	NZ_KQ948743.1	187520	187927	+	AQJ54_RS45825	hypothetical protein	188007	190250	+	AQJ54_RS34360	WP_062244414.1	protein translocase subunit SecD
RAPP	GCF_011290505.1	WP_166407087.1	MRYWNRAYSRLMSLSLTACLLIAVLVRGVIPVGFMPAPLGAEAMSALTFCVNGLSSQNIAFLHLAQSSPIEGESHPVHECAFGAGHSKEYISSDGISTIVGVWLLGIALLRPRKYGLLGLRQSVLPLGARAPPVC	135	132	NZ_JAANPV010000001.1	657183	657590	+	GY634_RS03090	hypothetical protein	657675	658187	+	GY634_RS03095	WP_166407088.1	copper chaperone PCu(A)C
RAPP	GCF_011290505.1	WP_166408886.1	MPNAEAWSNGTLELTFCTADGSYSSQRIDQLFSTNHSPEDTHQTPGHATCPAFLVHLQLLPDSLDTALTVVANAWYSYPLLPSHNDTLQCAYGICGPPLGARAPPDWT	108	104	NZ_JAANPV010000007.1	134895	135221	+	GY634_RS12190	hypothetical protein	135264	137294	+	GY634_RS12195	WP_166408887.1	TonB-dependent copper receptor
RAPP	GCF_011290505.1	WP_166409787.1	MFSLPRFPQNLSWLTQRVLLWLLLLAIVARGLVPAGYMPDAAAAQNGQLALTFCTSDGTVSTLRFAPESGHDDSSSSAGGDMECVFGVLSLQATMIPPEGLVQPQPVLKQSPLLVRAEQHQAPLLLVQGPPLGSRAPPVVS	141	137	NZ_JAANPV010000013.1	21116	21541	+	GY634_RS16305	DUF2946 family protein	21651	23864	+	GY634_RS16310	WP_242683739.1	TonB-dependent siderophore receptor
RAPP	GCF_013003965.1	WP_171094294.1	MTVRSRRIAALATAFIVAWTSLWSLVTAAHAKVAGEEVMLCHQAGTMVAPGAPMQPGREGKTHCPLCIMAFYGSAPPTLQVPPLQFATHFVILAAYEAPRPVQHAPLLPQSRAPPPFITS	120	114	NZ_CP053069.1	3566304	3566666	-	DSM104443_RS16820	hypothetical protein	3563943	3566240	-	DSM104443_RS16815	WP_171094292.1	TonB-dependent receptor
RAPP	GCF_000336555.1	WP_040302183.1	MNWLRTKAKKLSLLALFALALQLGLSFGHTHAGVAMAGISAPSQASAPDTDHDQNLHRDLCAICATMAMANTALASAPPALPVPLTVTALRTAFPSEATATGSRRAAFHSRAPPLS	116	113	NZ_KB375281.1	3963442	3963792	-	HMPREF9696_RS19005	hypothetical protein	3961025	3963328	-	HMPREF9696_RS19000	WP_002714671.1	TonB-dependent receptor
RAPP	GCF_000336555.1	WP_157169993.1	MDVPFRAWHSRQMRRRRSIRQLLLTIALSQVLAIQGLLLVTAGALATSATTDAGGIGLICSGAPFQGDRDTSPFGQTQHHDCLGACLLSRAAGEPPVIHFIFSRPARHERSDLPQELALSTISRAAAFLARAPPMLT	137	133	NZ_KB375281.1	901642	902055	+	HMPREF9696_RS04125	hypothetical protein	902101	903150	+	HMPREF9696_RS04130	WP_002711693.1	DUF1775 domain-containing protein
RAPP	GCA_011772205.1	NIO28646.1	MRYQENFLGAGISALLMSVARLDLEHGLVSLFALVRFLWQAVRVGLLQWAILKAILATSFVEDDKGSYEVYWGLELERHWCYFAHTRAPPLSSVSRR	97	89	WVZY01000029.1	47939	48232	+	GTO29_08845	hypothetical protein	48326	49078	+	GTO29_08850	NIO28647.1	IPTL-CTERM sorting domain-containing protein
RAPP	GCF_008086045.1	WP_148441955.1	MRTKPHAAPPPGLPSRLPAVLLLLLSWFLPATTHAQVTHQITTVSAAAWRAEQQHSGARQLPHPAPELRAWPGQGGTTGSPAGTLAAGLPGVRPGWAAVVPEPSQDVPTARRPRASAARAPPSTGH	126	121	NZ_VSEY01000049.1	56998	57378	-	FXF51_RS50335	hypothetical protein	54717	56963	-	FXF51_RS50330	WP_148441954.1	protein translocase subunit SecD
RAPP	GCF_000725125.1	WP_037929136.1	MTRSTRSSSRPASGRLFVLLVMAVLTGVLGMHGLVPQGAPASARTSSGHAMVTAAAEGVPHASGGCSHTDGGSGHLGHADGTCAAAGVGSAYTPPALTGTTLPAAPPAPSPAAAQAGARHDGRAPPDLSELQLLRI	136	125	NZ_JFCB01000003.1	60212	60622	-	BU52_RS05595	DUF6153 family protein	59458	60093	-	BU52_RS05590	WP_037929135.1	DUF305 domain-containing protein
RAPP	GCF_000725125.1	WP_051857841.1	MTAGPRGRSTRLPFRGAAAALAAFAAVLMALGVTGGAGLVPGAVPPSSPAASTPSSYSSGTRPYSDDAYVGARTVLTRPERDVGERAVSAGHPLFTAAYTPPVPPRPARPAPVAGHVPSAAAHMPSDLGRAPPAVSST	138	132	NZ_JFCB01000001.1	724088	724504	-	BU52_RS03055	hypothetical protein	721718	724045	-	BU52_RS03050	WP_051857839.1	protein translocase subunit SecD
RAPP	GCF_000495815.1	WP_023459139.1	MAKATVITRASRDSEVRFWACVAVVMALFTQILFPPQVMAMPSRQGVQMVLCTAGMDAQPIVDQASTQIIKSAPKPGLAGLKCAQCVLASIIAVTTPMPVFEPAVYSVTHAEFTPAVGASPVKARAPPRPHSCGPPSQSNA	141	127	NZ_AWGE01000015.1	137759	138184	-	AEAC466_RS37910	hypothetical protein	135375	137648	-	AEAC466_RS37905	WP_023459138.1	TonB-dependent receptor
RAPP	GCF_000495815.1	WP_023459590.1	MFALLSQALFPVQATAGTRQGDYRVFLCMDSPGATPTVDVAAEKLITSHETSKRYQGLKCADCVLASITAVASPEQVAIPVSYLLTVVTLAIDRARQPVGARAPPRPFSCGPPSEI	116	104	NZ_AWGE01000020.1	36022	36372	-	AEAC466_RS40070	hypothetical protein	33812	35959	-	AEAC466_RS40065	WP_162148970.1	TonB-dependent receptor
RAPP	GCF_009766005.1	WP_159008997.1	MKWFRSNIKYGSRLALLALAIQFGLSFGHFHGFAAQASPAIQSSLIQSSQIQSSPGPFEASRASSLAATEIASQPAQRQKPGSDRDSDSDGCAICAVMAMANAVLFATPPLLQLPQAVELLYRATDAEFVHLNSVRVAFQPRAPPIS	147	144	NZ_LMUK01000041.1	23974	24417	+	GSQ88_RS17500	DUF2946 family protein	24531	26873	+	GSQ88_RS17505	WP_246784849.1	TonB-dependent receptor
RAPP	GCF_009766005.1	WP_159012593.1	MRRRLRKFLPIVLIALMVQILAPIGACWAASIAASDPLAAATICRDGAAATAGQADSSTGQTGGHHMHDGACCMACGSHAPASIDTPHTAIAVPYRHALRVVWHAAALSPPVFRSGAHAQARAPPSIS	128	124	NZ_LMUK01000060.1	475688	476074	-	GSQ88_RS33910	DUF2946 domain-containing protein	473114	475597	-	GSQ88_RS33905	WP_159012592.1	TonB-dependent receptor
RAPP	GCF_900199195.1	WP_089344531.1	MSRRIVQITLIVGVMLGLLLPKTSAALSDLGLIGSRTVVICTGTGLKEITLTDNGQPAPQSEAHHEAPCLLVHALDRWVQPETPVWIALAGALQPARQGHLWHETRIAATHFARAPPRV	119	116	NZ_FZQB01000007.1	118355	118714	+	CHB76_RS11185	hypothetical protein	118857	120260	+	CHB76_RS11190	WP_089344604.1	PepSY domain-containing protein
RAPP	GCF_900199195.1	WP_143811520.1	MAQPRVIRIVFRETGMALAMLAVWMLCLFAPLHQSAGALRDMAKAGVDISGAWSICVSIAQGETDPDKAVPDCPAQGIAKTGLSLPVPADVVAIDRDVVDVIDRALQYRLPIPPPRLGRIQPRAPPSMV	129	125	NZ_FZQB01000038.1	5150	5539	-	CHB76_RS19810	hypothetical protein	4209	5048	-	CHB76_RS19805	WP_245847493.1	metallo-mystery pair system four-Cys motif protein
RAPP	GCF_013359695.1	WP_175387661.1	MRPLSARSSSPRRQPSSLTRGSWISLFAMLMIFVGPLVSQSMPMDSRATMSMSMDMPALDHAEHGAQTNAEHCPPQAGHHAIWEKCGYCSLLFNCPALTGGASLNAPATLPASHFTTLSPRLGHARQTIFPGARTRAPPINV	142	138	NZ_JABFMU010000003.1	51340	51768	+	HNQ83_RS03355	DUF2946 domain-containing protein	51816	53195	+	HNQ83_RS03360	WP_175387662.1	PepSY domain-containing protein
RAPP	GCF_013359695.1	WP_175392119.1	MKCSRTNRSLLAWTLYCCVLFNVFACSIGHGQMVGMQLNGLGGQFCAVDPATQAPVSKPSSEDQLPTLSKAFGCPLCSSGGMGPAFNSSLTLAILPEQHSPPLAPIASADLPARFIWPSANPRAPPLA	128	125	NZ_JABFMU010000074.1	6905	7291	+	HNQ83_RS28170	DUF2946 domain-containing protein	7381	9513	+	HNQ83_RS28175	WP_175392120.1	TonB-dependent receptor
RAPP	GCF_003576315.1	WP_119403563.1	MHGLTASLTVKVIFTALFLWVQGAALYDAAAHGEQPHDHYGVSCELTSAVHAEVAPLPLAPPLPKPPRAILAAEQPTRDFRPWSQPPGRAPPPRSPPALHQ	101	91	NZ_QWFZ01000003.1	340077	340382	+	D1227_RS01715	hypothetical protein	340453	342615	+	D1227_RS01720	WP_119403564.1	TonB-dependent receptor
RAPP	GCF_900110435.1	WP_092686134.1	MCGAWMGMGWVRANIRLGARLALIALALQFALSFGHFHHLDAPSKVIGQVAAAIAPDAPETDHHPDAAADLCAICAVVAMANTLIDAAPPALPLRHTDRPQPRIAATAAADLSPQPGEFQPRAPPLS	127	124	NZ_FODT01000014.1	82369	82752	+	BMY71_RS21745	hypothetical protein	82886	85255	+	BMY71_RS21750	WP_092686135.1	TonB-dependent receptor
RAPP	GCF_900110435.1	WP_244526043.1	MRRRLWRVIPIFAVALLVQLLSPIGAFRFVASAIADPSSSVHLCSVMASADNGETSPTGVPHDGGCCAVCAVGLGGAPMPAAAPREFAVVERTYQRLVWSVSEQAPPVARAGLNARARAPPSRVAA	126	120	NZ_FODT01000005.1	344039	344419	-	BMY71_RS12660	hypothetical protein	343312	343833	-	BMY71_RS12655	WP_092684120.1	copper chaperone PCu(A)C
RAPP	GCF_001595985.1	WP_156471334.1	MGALFSSKYRKQFRGFIALSLLLVCLLGTHWIGLTHGIAHSGLSGQSLELSSSDQSVGNGHGSSSCHLFDALTLASFISPSNYFEINQTVFSKAISVASTFKPALTDAGPYQSRAPPAFHI	121	116	NZ_LOJJ01000003.1	162821	163186	-	AOB49_RS04520	hypothetical protein	160643	162661	-	AOB49_RS04515	WP_216634644.1	TonB-dependent receptor
RAPP	GCF_900113835.1	WP_092164579.1	MDGLIDRIRLGRGAVALVLAYALILQGVLYAIGAGLAASPANTLTHVLCTPGSTVTQEIPGTPAPTPDCCVMGCASIAGALPAPDAIALPARIKRFAAVETAERPQSAPLRAALLYPLGARAPPVLS	127	123	NZ_FOQV01000001.1	229926	230309	-	BMZ97_RS00970	hypothetical protein	228538	229890	-	BMZ97_RS00965	WP_092164577.1	PepSY domain-containing protein
RAPP	GCF_900113835.1	WP_139221227.1	MHLPDMPALAPLLARLRRSALGAWLAVAYALAVLAAGLAPSAALAHPGLDGALLCSGLSAPGPDAPEPAGELTHCKGCPVNPVIAGPAPTMQGMIVRLAVQASALQTIIPAPPRMAAFGLPQSRAPPAALLRL	133	126	NZ_FOQV01000003.1	893498	893899	+	BMZ97_RS15435	hypothetical protein	894002	894499	+	BMZ97_RS15440	WP_092171514.1	copper chaperone PCu(A)C
RAPP	GCF_002870125.1	WP_102129888.1	MSLRARNRLTAWLGLVAMGLVMLAPLASQAAARRDDAFDAPLCGGAVQSADGGRAPTHGDPFAACGYCDLLASHAAMPTLPPALPAPGNRVTKAAGPVPFARFIPPRAFPSGRQRAPPSYF	121	117	NZ_PNEO01000004.1	298626	298991	-	CY652_RS06570	DUF2946 domain-containing protein	298020	298469	-	CY652_RS06565	WP_102129887.1	copper chaperone PCu(A)C
RAPP	GCF_001447195.1	WP_017510856.1	MLLVMVLVFDQVSAPFHQHHHDFGIDADAGLAALHSPSGDSLAFESHAEDSHDGLQAGHPAIALRSQAASELSGVQSVSDALLSVAAFVVAFPAIEVDTPVPDWPDRGPPQFTSFKSLPPAGRAPPLHA	129	125	NZ_LFRI01000260.1	33301	33690	-	ABG80_RS09830	hypothetical protein	31933	33240	-	ABG80_RS09825	WP_058087525.1	TolC family protein
RAPP	GCF_001447195.1	WP_058088136.1	MRLPTSPKHLRHGLLHLALALLLLLTQQLVLRHALEHEADPDHHAAHSQCLSCLAGHALDHASSGTPLVSLPDCDAVASQMAGAGLVAAAVTVVAHRARAPPAFLA	106	101	NZ_LFRI01000341.1	482311	482631	+	ABG80_RS21985	hypothetical protein	482784	484316	+	ABG80_RS13645	WP_083506080.1	TonB-dependent receptor
RAPP	GCF_004362215.1	WP_133875878.1	MTSTAATTVGRTARLALLLATALGLTLMHTLGHTGVRADPHPAMTGMSTAVAADAAGMLSAVVTAAQPCPDGHCDGHGGHGSGAWSACLAILTGLAVIMMLLWLLTAIGGHRLLPVPAVPRSLSPRAPPDRTTGLILASAAVLRI	145	128	NZ_SNWR01000001.1	6206724	6207161	+	C8E87_RS28200	DUF6153 family protein	6207248	6207898	+	C8E87_RS28205	WP_203720724.1	DUF305 domain-containing protein
RAPP	GCF_007858285.1	WP_032861069.1	MKLARADRSLIAWMLYGCVLFNVFACSIGHGQMVGMQLNGIGGQFCTVDPRTQAPAPVNTGDESLPTLSKAFGCPLCSTGGMGPALNSSLNVAVLPQPHAPPPAVVVTADIPTRFTWPAANPRAPPAYA	129	125	NZ_VFIL01000004.1	230889	231278	+	FJD34_RS10445	DUF2946 family protein	231374	233488	+	FJD34_RS10450	WP_090290841.1	TonB-dependent receptor
RAPP	GCF_007858285.1	WP_090292870.1	MGAPASRLTKRRRTPARLARGSWISLFAMLMIFIGPLISQAMPMDHHAGMSMQMSMDDTCHAAPQHPAEYTKPPAADHVMWEKCGYCSLLFSCPALPGHVSFVALGTPPPANALTPATRLGHARQSIFPGARSRAPPIQS	140	136	NZ_VFIL01000008.1	282781	283203	-	FJD34_RS19325	DUF2946 domain-containing protein	280610	282685	-	FJD34_RS19320	WP_032859846.1	TonB-dependent copper receptor
RAPP	GCF_001672895.1	WP_068152627.1	MSTPRSRARWVRGGLVGACSAIVTAASHTFAGGELPRGSALIVAMLFCATAGAMVARLALDGRHARLVGVTGALGLAQLSGHFSFVVAGGHHHSAAGLTPAMVAAHIGAAVVLGAAIAAVEYLYVVCVSVLRWLRIFAVLGVRPRNQRPRPAVKTVVAESVLLSYGLGMRAPPVRFATAA	180	172	NZ_LZKP01000192.1	15478	16020	+	A5663_RS18950	hypothetical protein	16142	17539	+	A5663_RS18955	WP_082974241.1	PepSY-associated TM helix domain-containing protein
RAPP	GCF_000285275.1	WP_003630988.1	MARTTHPLHTLLKWPLVVVTLVGFLGLLALQSFAQPDELPRTTIVRLLGMDIAASLSVPDDVLDATPAGAVFSGSTSSHTRQKGSGLTSPEGAVGRAHHMAAAMAGKSTQSHSGHHHRADGCPLCPLLSLPAALPMAVMLVPPPVLRWMRRGSHASTPRAPPSVLLGLPPSCGPPA	176	161	NZ_CADO01000048.1	4746	5276	-	APA10_RS08930	hypothetical protein	2447	4669	-	APA10_RS08925	WP_003630989.1	TonB-dependent receptor
RAPP	GCF_000285275.1	WP_231111030.1	MSRSATTHAKMRLFASRWLVAICVMVGLVGQLFLQSHAQLGEMPRATLERLTGLHIGPALKSPACPDMDDAMVMPADDEGHDPAHHSHDDNNGFCPLCPLLQLPDIAFIGIFVALSIMLLAKRQIYHDRAPRAPPAGIFTGLPHTRGPPSSLSCLY	156	134	NZ_CADO01000010.1	7983	8453	-	APA10_RS03325	DUF2946 family protein	5596	7842	-	APA10_RS03320	WP_231111032.1	TonB-dependent siderophore receptor
RAPP	GCF_003634995.1	WP_121220662.1	MVTRASALRWVLVWAVALALVGMHHLSTHPSGDHTTTSATVMAADECCSHATENAPTQDSGHDMLHLCLAILSAALVLALALLTANRPVNRNRIHALSVARLRAPPPPPRGTPALLANLCVLRL	124	105	NZ_RBXR01000001.1	2657513	2657887	+	DFJ66_RS11615	DUF6153 family protein	2657944	2658525	+	DFJ66_RS11620	WP_121220664.1	DUF305 domain-containing protein
RAPP	GCF_003634995.1	WP_121222457.1	MTRLLAVLALIAGFVVAAPVTPDHVDVVALSATVDASHLPSPATTRATTHPVQQGHQHQPLDGVQPPVHVGPQPRRFADVVEPRFSADRVGRTPLGERAPPVTSGS	106	100	NZ_RBXR01000001.1	3971207	3971527	-	DFJ66_RS17445	hypothetical protein	3969007	3971169	-	DFJ66_RS17440	WP_121222456.1	protein translocase subunit SecD
RAPP	GCF_011683955.1	WP_166989424.1	MSTIASTPLLRQRWRQHLRWVPLLVLLVALAQLSTATHWHLDDHSVVDCSLCLQQATEGDVMVAPAAGLTDIALTGPSTPAVHNGFGADLTASFSIRAPPALLLVQV	107	99	NZ_JAAQPI010000002.1	758329	758652	-	HBA55_RS08675	hypothetical protein	756099	758246	-	HBA55_RS08670	WP_166989423.1	TonB-dependent receptor
RAPP	GCF_003852545.1	WP_124515729.1	MQSHHTLRTLRLWVLAWFVMALGAAVASPLVSPKGMELVCTSAGTGGARLVVKTADGLVAADAIGLDCPLCLAADTPPSTPPAAAATAAAPAFQPRFHASLSAHTGAARSPPARAPPLFN	120	116	NZ_QAJR01000063.1	10200	10562	+	DBV10_RS22280	hypothetical protein	10584	12509	+	DBV10_RS22285	WP_124515730.1	TAT-dependent nitrous-oxide reductase
RAPP	GCA_002868855.1	PLX54503.1	MSPAMLRQRPAFNRLALAAALLFAVWQGLSAQHLHAGEPLQNGCAVCATAQLDDAALDVAASSELPALGHSGNCVSLTPRHYATVLPAYGARAPPAH	97	94	PKUM01000334.1	8231	8524	-	C0629_17320	hypothetical protein	6122	8158	-	C0629_17315	PLX54502.1	TonB-dependent receptor
RAPP	GCF_006265095.1	WP_139660884.1	MILFRRYIGLILAAAILVTGHSALAGRFARDATGQVVLCTGSGPVSVRVDEDGNPTGPPHFCPDCITHLLDLVQDRTAAPAPCGALRQAIYPAPRAQWCVASERSARARAPPQV	114	111	NZ_VCNK01000001.1	220759	221103	+	FGE21_RS00955	hypothetical protein	221176	221691	+	FGE21_RS00960	WP_139660886.1	copper chaperone PCu(A)C
RAPP	GCF_000147815.2	WP_043235677.1	MEAMTVWKVRLTRTHSGAVRWARAAAVALFMVIAVLVHHQAISVMTSTSPDASRAMAAMAMPMDAAEHEAHREAAPAATDAPAGPAAPRTQLQANPVMYGDGKMACGGMGVEHCSASSVDTLKLTAPPAMSYGERDAASHAAVSERGASGTAERAPPDVLSLLSRLRI	168	156	NC_015957.1	2245087	2245593	-	STRVI_RS09895	hypothetical protein	2243374	2244993	-	STRVI_RS09890	WP_014055497.1	multicopper oxidase family protein
RAPP	GCF_000147815.2	WP_167543177.1	MGRGRGGEGHIRRDAVRGTVPSVLCRAVLLLAAAIWVAPSCVHPAADHNGLSAGCPRRLTDTVASAEPHEKPVTYPSPGHGPSDGSGSGSGSGSGSGSDDCVTGPRGVVQALVPTPVPPLFLAEVPPPGGHRNPDSVRAPPDHPVRALGLHQLQVLRT	158	140	NC_015957.1	132899	133375	-	STRVI_RS52435	hypothetical protein	132134	132802	-	STRVI_RS00590	WP_014053676.1	DUF3105 domain-containing protein
RAPP	GCF_008119665.1	WP_148816733.1	MLADRILRMSPIRAWLRTPRPAYAVRQYLLGLALLAFVLRALMPMGFMPGMDAHHGNQVVLMLCNPAGVETAFVLDIGDSHAQADAASTQDDQGMSMQNCPFCMATSQAMLPTADIVLHVASLATSDVPVAVYVGPSPITAQGPPLGSRAPPAHLG	156	151	NZ_CP043046.1	4369014	4369484	-	FXN63_RS18945	DUF2946 family protein	4366761	4368956	-	FXN63_RS18940	WP_148816732.1	TonB-dependent receptor
RAPP	GCF_008119665.1	WP_148817436.1	MVTPHSVPLPLGNIASTSRPGNRPAVRRAVSWHVALVVAMLGFVLRALVPVGFMPDAQAMQVGHIELTLCSPNAPGARAISILLAPDAADASLPSGWSAALPGADSTSPYPLTDKALGHPSDSHADATDCPFALMAAQGVIGSAEIGFVQTAAVHIPHVSLVQGAVLALPVLGPPLGSRAPPAIA	185	181	NZ_CP043046.1	5004090	5004647	+	FXN63_RS21595	hypothetical protein	5004886	5005611	+	FXN63_RS21600	WP_246164929.1	SCO family protein
RAPP	GCA_002869885.2	THJ12418.1	MHHRALKYLSILLVLCVLSVGGLAQAQSVEHAGHHAQHQGATHGTLLCSWMCAAGTVLDTAVVTFQAELSPIAFVTFPHAAQPSLETCRISPSRAPPSFSL	101	96	NEWR02000009.1	859471	859776	+	CAF43_007215	hypothetical protein	859894	861006	+	CAF43_007220	THJ12419.1	transporter
RAPP	GCA_002869885.2	THJ12426.1	MRKCFVPFALAIAALYLTLSVSAVACLFAHKSQPGSAHHHKGGATHSSLCAWACDTNPTVDLPTPSPQMQQLQLVSMLLSVDSSVSSLLSQQSSQSRAPPRS	102	99	NEWR02000009.1	865209	865517	+	CAF43_007255	hypothetical protein	865637	867979	+	CAF43_007260	THJ12427.1	TonB-dependent receptor
RAPP	GCA_002869885.2	THJ13903.1	MVRSSPSMILHSSIRRSACFLRGAVAIGLVLLLLAIAPFAVAQDVHHELAAADHDGHEHSDTDLCQWVKHHTAGFLDIGTPLFTAQELVERLALPADSVLLSFDLSTPGLSRAPPRS	117	114	NEWR02000003.1	26360	26713	+	CAF43_000885	hypothetical protein	26795	29215	+	CAF43_000890	THJ13904.1	TonB-dependent receptor
RAPP	GCA_020851325.1	MCC7126173.1	MSMMRPSIRLAALAAVMTALIAGLAPSAGRAARPTRDRDRQARVARVLQRADTDWLTHDADIADHGAPTATDQQGLSGTSGAGHAAAIIPAVVTVLSAPTAEAFVPVHYRPPVLAGLIRSALADRAPPVSL	131	127	JADZCY010000323.1	12096	12491	-	IT178_15085	hypothetical protein	10493	11962	-	IT178_15080	MCC7126172.1	SulP family inorganic anion transporter
RAPP	GCF_000764225.1	WP_223303491.1	MNFALSLFQLNERQIRQSVLTLLLFCATLFVHSEHYAQVEFDAYASSEQHDCNLCQQGIDTPPSPIKLYPLSSGVINYDKTRIIKPGLPSPAYVYPPLRAPPSFL	105	101	NZ_JQED01000003.1	33933	34250	+	ND2E_RS22590	hypothetical protein	34499	37033	+	ND2E_RS20985	WP_052056159.1	TonB-dependent receptor
RAPP	GCF_001696715.1	WP_068807292.1	MHPFRLRQRLFAWLAAFAMMLGALAPAVSQAMTSDGGGWVELCSAAGTHRVLLDAATYAAYAEPGSQDDSGRNESGLEACPYCLAHAGLVGLPPSAITLALPRPAEHFPLLFYRAPQPLFAWTAASPRAPPSAS	134	130	NZ_MBFM01000003.1	400408	400812	+	BB334_RS08810	DUF2946 domain-containing protein	401012	401473	+	BB334_RS08815	WP_068807295.1	copper chaperone PCu(A)C
RAPP	GCF_001676725.1	WP_066654211.1	MRLRTYATWLALCAMCFGAIAPTVSKWLASGAGRTLWVELCSETSATHAIAISIAAEEPSSHPVAGDEHCPYCALVHHLPFIPPTAAVFIAALPAMASVYTDAGIELPQTHQPRRAHAPRAPPFIS	126	122	NZ_CP016172.1	815439	815819	-	BAU07_RS03595	DUF2946 domain-containing protein	813076	815151	-	BAU07_RS03590	WP_066664704.1	TonB-dependent receptor
RAPP	GCF_001676725.1	WP_066655472.1	MSAASWPTRIAAVRTRMLLCLLLLVVGFRAAIPVGYMPDPHSLRQGMVRITLCTALGAVSTVRLSLDDARQTGWHTDRHTDRLADVPSAHGHPEHTAADASAVHLGAHGLQHAAGHGGDKDDAGHDHAAGAECPFWAAAHLTLNLPPGALVPLAVAMDDGALPAPPTATLPPQALAGPPLGSRAPPRPIA	190	185	NZ_CP016172.1	1695168	1695740	-	BAU07_RS07450	hypothetical protein	1693572	1695023	-	BAU07_RS07445	WP_066655470.1	PepSY-associated TM helix domain-containing protein
RAPP	GCF_001676725.1	WP_157122194.1	MIVVFAPMGATLHALTHLRPLLSVSAGAPGMEGQEHIGAADGDDRAPHGAPAHCHGCDAWQFFDHVLPLASAGAPPSHDAGPPHTTAGATRASIETPWILPRAPPSHA	108	104	NZ_CP016172.1	2687278	2687604	-	BAU07_RS11760	hypothetical protein	2685100	2687205	-	BAU07_RS11755	WP_084025630.1	TonB-dependent receptor
RAPP	GCA_002869435.1	PLW91725.1	MRKTKVLLQRILSILMIAIISCMIVNRAVFMHTHIMANGTVVTHAHPYDKSDHSPFKSHKHSNSELLFLQQLKDFLPILAFVFTALLIVKLSNFRNPQIHAPSLLLDRIYTGRAPPVL	118	115	PKSX01000256.1	33648	34004	+	C0592_14535	hypothetical protein	34142	35436	+	C0592_14540	PLW91726.1	TonB-dependent receptor
RAPP	GCF_003148805.1	WP_109573897.1	MQQPKAHRTPATGILSALLLCLSVAIALACGPLVDGVAVASELPESSSGGMDARERHTAPAVPERSFVVVDWRSVKATAAYDDGNLALPTQGSEIPEAVFAKPRPDLASRSNPRPSGPGYGARAPPAFS	129	125	NZ_QGGX01000001.1	248779	249168	+	C8K44_RS01090	hypothetical protein	249270	251801	+	C8K44_RS01095	WP_109573898.1	protein translocase subunit SecD
RAPP	GCF_003148805.1	WP_109574659.1	MKSIRLILRDRLSTGAIAGMIAFLLLLQGLLAGTAQGAMAAAAADPLGIICTMDGMGPAMGETQPARSPADCPCGTLCQLAATSAPGLPGEQLAFIIAPLPVHRADIAEAGESVRQGLRGLIAEARAPPATSI	133	128	NZ_QGGX01000003.1	235507	235908	-	C8K44_RS05015	hypothetical protein	234084	235442	-	C8K44_RS05010	WP_109574658.1	PepSY domain-containing protein
RAPP	GCF_003148805.1	WP_199226991.1	MVGYRRKGAGFGVALAAALMLILQTVAGAVALGQGTPPLDIFGNPLCISSAGGHTAPAKSEHPSLPECCTLGCNMTSAAFSTPPEGVALATALPVELVVRFPATWLDLSTAPKYAPGNPRAPPLAA	126	122	NZ_QGGX01000002.1	124523	124903	+	C8K44_RS27655	hypothetical protein	124996	125523	+	C8K44_RS02490	WP_109574425.1	copper chaperone PCu(A)C
RAPP	GCF_013074385.2	WP_076590588.1	MLCASMVSWLLVSLMPVINAYGANAGVWATLCTLNGFELVQIEEGTPNPSHSKPCPFAHYSSFHQDGFLTPVVLTLCSFAPVDSYAFLALNTRYQWAIVRAPPRLSLG	108	102	NZ_JABEYA020000008.1	182244	182570	-	HLM86_RS13100	hypothetical protein	180679	182034	-	HLM86_RS13095	WP_245798277.1	PepSY domain-containing protein
RAPP	GCF_003864975.1	WP_124948721.1	MLTRRHFARIALILALLLVWSQQLVAAHGVVHPYQDSGSQKQTPGTDKLLCDLCVISALDNIPATLPDLGLPTVSGHIQFAEPVISQQLLTPYHYQSRAPPVLV	104	100	NZ_BHGL01000003.1	177359	177673	-	EJE49_RS01960	hypothetical protein	175891	177288	-	EJE49_RS01955	WP_124948720.1	carbohydrate porin
RAPP	GCF_003864975.1	WP_124948726.1	MFIHRHFSRIALILALLLVWSQQLVAAHGVVHPYHDGGSQKQTPGADKLLCDLCVISALDNIPTVLPDLGLATATTHIKIAEPVVSQQLLTPYHYQSRAPPVPV	104	100	NZ_BHGL01000003.1	181906	182220	-	EJE49_RS01985	hypothetical protein	179473	181839	-	EJE49_RS01980	WP_124948725.1	TonB-dependent receptor
RAPP	GCF_000421465.1	WP_161623996.1	MPSVPYLRILALLLISLPQAFMPLLHAHVGEDGSPRVVHVPGWEPYFQETDESALKGNSLASGWQGVVVRSDGGIRRQILACPPLVALPVEPIPDIVEPRLRPPRRGPPRIAAFDFTLSAYPRAPPA	127	125	NZ_ATXB01000001.1	503605	503988	+	H035_RS21940	hypothetical protein	504074	505375	+	H035_RS0102700	WP_022947467.1	TolC family protein
RAPP	GCF_002115785.1	WP_085642072.1	MRIRTKPMLSHMNIRAAGKLLRVWMLAFVILMTGVTQSGFVSAMYGGASGGGLTAITGANAAPGGDLIFICTADGVRAISFGDVGPDGASQNSGGHSAGHGFCSLCASHHGAMASLDVPFGAPVSLIHDAEYAQARLLAATITVPRTRYSRAPPHSI	157	153	NZ_JFJY01000001.1	551939	552412	-	TH468_RS02610	DUF2946 family protein	551356	551862	-	TH468_RS02605	WP_231858229.1	copper chaperone PCu(A)C
RAPP	GCF_002115785.1	WP_139192148.1	MIRTRQIYSALRRSLSVAVACFLLANALMFGFMHAPVALANTPAAVGGNADQNFIPLIICTANGIKTISVPAGATEEGGSSPHSSAYEGFQCAICGLGNHAVGLPVEPELPLIHRVRMSNAVTALHITARLHDFCPIAASPRAPPFPV	148	144	NZ_JFJY01000001.1	282966	283412	+	TH468_RS01385	DUF2946 family protein	283566	284951	+	TH468_RS01390	WP_085641900.1	PepSY domain-containing protein
RAPP	GCF_002115785.1	WP_139834713.1	MNQPPSQAAKAIDHRDRSQSLPGLLRHAAFCLIACALILFGGGTSVTDTPISDGSTFPYPFNTVNHDSGPSQAVLPVAPVRATAGPRQTPDDLPGHKPTFPDDVVIVPSVTQHTAAQRAKSIFVARAVATHGAEILPFSPRAPPFRV	147	143	NZ_JFJY01000006.1	5623	6066	+	TH468_RS13050	hypothetical protein	6182	8755	+	TH468_RS13055	WP_085644789.1	protein translocase subunit SecD
RAPP	GCF_001458415.1	WP_074941978.1	MRPLRTYLALFLAFCLALTAHMAASARGQGTGEQAILCTGAGVVVVYLDAEGTPTGPPHYCPDCSLHLLDAPACPVLHARPLDVARPLQPVVTPQVKGAVQVVHALQARAPPQRV	115	111	NZ_CYSD01000015.1	67283	67630	+	TRM7557_RS05430	hypothetical protein	67676	68182	+	TRM7557_RS05435	WP_058289205.1	copper chaperone PCu(A)C
RAPP	GCF_011398355.1	WP_173274063.1	MLNQAPGNPWRQVGHIRLRYATWLVALALFLAAQTIALLHAEIHPFHEHTQLCDVLEKAADPRVDSPSFTVALSKFSMPVDVQPVYRFVPPLAVYAAFQSRAPPSISV	108	103	NZ_AP021889.1	2540177	2540503	-	HRR27_RS11925	hypothetical protein	2537895	2540099	-	HRR27_RS11920	WP_243830840.1	TonB-dependent receptor
RAPP	GCF_003385215.1	WP_094004097.1	MRRKLGSPSRHRSVRALLVLALLLLSLVTPTTPENHPHPPVPDGIAALAAEPLPHVTATPLPVADLPPIAAPRPPDAHAEDPPAPAVAPLTHEPGTALGARAPPSR	106	103	NZ_PQHW01000084.1	10149	10469	-	D0D15_RS26675	hypothetical protein	8896	10077	-	D0D15_RS26670	WP_094004098.1	cation:proton antiporter
RAPP	GCF_009857475.1	WP_161024581.1	MVSQRFTRRFITLLLLLYVALQGYAAAAQAAMPQMNHAACSEHDHHDAQDEHGMADCLAQCQLCSGPALAPGFSKPSAPAPHDLTGPRTAIIAANHDGESHLPQQARAPPPAV	113	109	NZ_WWCJ01000003.1	283214	283555	-	GTP41_RS05615	hypothetical protein	281055	283148	-	GTP41_RS05610	WP_161024580.1	TonB-dependent receptor
RAPP	GCF_009857475.1	WP_161025138.1	MDRASPAHRFAAWLACLVMLFAALAPAITHAGAGGGWAELCTQDGVKLVKISDDGSAKDPSSAMQGEHCAFCLVHANHSVPEPTAAPLIHPLEVQEGFPALYFHSPRRLAAWSSPQSRAPPLA	123	120	NZ_WWCJ01000005.1	135482	135853	+	GTP41_RS08465	DUF2946 domain-containing protein	136050	138122	+	GTP41_RS08470	WP_161025305.1	TonB-dependent siderophore receptor
RAPP	GCF_009857475.1	WP_161026671.1	MKANRHILHVLLALLLVLSQQLGMAHAVSHWSDYRHGSEQQQAGDAGESGLSAGLALDHNCSQCAAFAPLASAIHTPSFTFPAVEYSAPQAGAALAAPHGARTARAYDSRAPPLA	115	112	NZ_WWCJ01000011.1	69567	69914	-	GTP41_RS16505	hypothetical protein	67431	69485	-	GTP41_RS16500	WP_161026670.1	TonB-dependent receptor
RAPP	GCF_009857475.1	WP_161027447.1	MDLRRHHRTYLAWLLCIAMLVAALMPTLARIHSHVSAQAAVHAVSDHPAPGQHANHMDKCPFCQLQSDLPLLEIPPAQWIVAEMPRARPELFYQSPSPLHTWAAASPRAPPVLG	114	110	NZ_WWCJ01000017.1	65327	65671	-	GTP41_RS20520	DUF2946 family protein	63136	65247	-	GTP41_RS20515	WP_161027446.1	TonB-dependent receptor
RAPP	GCF_009857475.1	WP_260115110.1	MFAMLMAVSAPTISTVLSAACGEATAAHCHAQPKAHHLAQKCGYCTVQADLPAAPPLPAAQALVLLLPQRAVPELRATAPASHHGQLAPPPRAPPFA	97	94	NZ_WWCJ01000001.1	104241	104534	+	GTP41_RS00490	hypothetical protein	104606	106891	+	GTP41_RS00495	WP_161023592.1	TonB-dependent receptor
RAPP	GCF_000007125.1	WP_002969562.1	MKTGSIPRLNSRESLGDLTKGRKKTEQDRQHGFMLFVTCVLSFTAFLFTVDFSSQAGDALNQPRGIAARQAEGSAAAPARQQSTPAPQPIRAILMEAIAAKIKTVWLGDGNAALLTKTAELHVSGNRSAEAAQIFQPLPALRGHFGSARAPPENA	155	151	NC_003317.1	703920	704387	-	BME_RS03370	hypothetical protein	701274	703811	-	BME_RS03365	WP_004683969.1	protein translocase subunit SecD
RAPP	GCF_000007125.1	WP_004682415.1	MVKRGRLQHWAFVLRILCAVALVSVGLAHKIPVFASSSKGYFDLSSYELPDGTFPVFCLTDNGDRTSKQPQSRRSDCDACRISCSVILPVPESGTVNRPLRANVRTVRKSYAACHEQRLPSNRSPRAPPFKLSIA	135	128	NC_003318.1	309646	310053	+	BME_RS11645	hypothetical protein	310150	312180	+	BME_RS11650	WP_005972352.1	TonB-dependent copper receptor
RAPP	GCA_009995595.1	NCQ88954.1	MNRFCHILVFTCFLVGVIAPACGFSWGGKFSVIEICTAEGFERRIVENNQSGDHGQTSDQCQFCFQNAHIKDYGLLPLDLPVYYAALTRNQVYQYQSVLIAHERSLQNPRAPPPSFRKITQKIKFSK	127	112	JAACPE010000005.1	7860	8243	-	GW749_08205	hypothetical protein	6744	7847	-	GW749_08200	NCQ88953.1	transporter
RAPP	GCF_002080045.1	WP_081563925.1	MNAIRASSNPVPRKTSGAWLSLFAMLMIFIGPLISQSMPMEHHSGMSMPASMSADMDMSASMDMAADDHSGHHADTGAAAGVDHVIWAKCGYCTLLFSCPALTQTLAVAAPIPPRPADFYNAAPQQGHAQRNVFPNARSRAPPFSSVA	148	142	NZ_MUIN01000001.1	406838	407284	-	BWR59_RS01755	DUF2946 domain-containing protein	405376	406749	-	BWR59_RS01750	WP_081563924.1	PepSY domain-containing protein
RAPP	GCF_002080045.1	WP_081566342.1	MRKRQIIGAWLSLFATLMIFAGPLISRGGGLSHGKSQPMSMVGIECHDMLGTSQISHPASAGKSHDLVVWEKCGYCFFLFQHPALAESNLSRFQLNVPPLQLFSTHLIPQQAAPQIFLGARSRAPPIRSLNVIPTFG	137	125	NZ_MUIN01000007.1	383998	384411	-	BWR59_RS14630	DUF2946 domain-containing protein	381723	383900	-	BWR59_RS14625	WP_081566341.1	TonB-dependent siderophore receptor
RAPP	GCF_002080045.1	WP_081568778.1	MKLARSDRHLIAWMLYCCVLFNVFACSIGHGQMVGMQLNGIGGEFCSTDGRALVVDQFKPGEQKLPTLCAAFGCPLCSTGGMGPALNSSLTLAILPEQHSPPPAVVASYEIPPAFHWPTANPRAPPFA	128	125	NZ_MUIN01000014.1	100891	101277	-	BWR59_RS26840	DUF2946 domain-containing protein	98487	100619	-	BWR59_RS26835	WP_081568717.1	TonB-dependent receptor
RAPP	GCA_003221455.1	PYM39766.1	MKFRLSHTSTLLLGSILGVLLTLPVLAYASPPDPTWIAGLWDDADYDDVVILITSTSGIADANPFVEIKPLLFLVASLPPVDLQPVPAPASSLRHSRAPPAA	102	99	QHRX01000001.1	39177	39485	+	DME17_00180	hypothetical protein	40061	41251	+	DME17_00185	PYM39767.1	efflux transporter periplasmic adaptor subunit
RAPP	GCF_000359125.1	WP_006339290.1	MPAALVAAYLLVLQFVLGAFAFGLSPNASRLDAFGNVICTREGAAELPGGDPHQQHMPAGCMLGCGMVSPVHAPPPDAETLSGNLHVKAVAFVLPAFRHFDFARARSPSNPRAPPVA	117	114	NZ_CAAF010000082.1	482304	482657	-	MESS4_RS29630	hypothetical protein	481653	482207	-	MESS4_RS29625	WP_006339288.1	copper chaperone PCu(A)C
RAPP	GCF_009711045.1	WP_155090818.1	MQRRINIARVLLIVAVLFTTVFQFIHSYEHVTSFISYANEHSTHAHFNEKREDSGNRLEYKVNHNELEKCFACDIIIPADTTPILELAFSSFEHHEKVQQEVVQTFIPLSHVYYSLRAPPVFV	123	119	NZ_WMJX01000001.1	268650	269021	+	GJV76_RS01205	hypothetical protein	269091	271457	+	GJV76_RS01210	WP_155090819.1	TonB-dependent receptor
RAPP	GCF_007954505.1	WP_153244155.1	MTESRKPAVIRGFAASSLAIFVALAGHVTGGGEVPGALGILVPWIFSFMVCVLLAGRSLSLIRLGVSVAVSQFLFHALFVLGTVTPSGVSTPHVHGGPLVIPAGPGIPEAVAADTSMWLGHTVAALLTVAALYRGERLVLAVRDLARQLSRWLRRRVDHVLLIPALRLPRRLRGVFDLACSRGLILLATLRGRAPPLSAAI	201	195	NZ_CP042412.1	3014728	3015333	+	FGL91_RS14425	hypothetical protein	3015451	3016038	+	FGL91_RS14430	WP_153244156.1	copper resistance protein CopC
RAPP	GCF_011398155.1	WP_173292123.1	MNLLTVFRQRFLSSLSLLGLLAILLFGQTAALIHSEIHPFHHHSEQCNVFVGVEHQATDLTPFFSLASQTPVYGKQALQLLAWRAAFPLLVHLARAPPKFWI	102	97	NZ_AP021888.1	2380260	2380568	-	THMIRH_RS10935	hypothetical protein	2378048	2380222	-	THMIRH_RS10930	WP_173292122.1	TonB-dependent receptor
RAPP	GCF_005503535.1	WP_137932750.1	MPAALVAAYLLLLQSTLGAFAFGVPNAAQLDAFGNVICTHDGATQLPDGDQHPSHPPACCTLGCSMFSSAFAPPPDAGIALGNFSFQTVAFVFPASIHLGFARERSPSNPRAPPLAA	117	113	NZ_SCNN01000012.1	21026	21379	+	FFS37_RS20270	DUF2946 domain-containing protein	21478	22020	+	FFS37_RS20275	WP_137932751.1	copper chaperone PCu(A)C
RAPP	GCF_002076895.1	WP_081153820.1	MFKLFFILTILLTTVSANKIEVVTLSDLSFNQANTVELDTTEDVDSDNPALLTLTANYLRSYTYISIRYRNPDIIEPYFQNFHSRAPPFIC	91	87	NZ_CP020465.1	4415729	4416004	+	B5D82_RS18565	hypothetical protein	4416361	4416936	+	B5D82_RS18570	WP_081153822.1	CBS domain-containing protein
RAPP	GCA_012103535.1	NKB35235.1	MSSVKTLISKAKYTKHIHDLSIRALLCFLLVFVQGAGLVHSHEGELQKQFDCDICLKVGSNEDAITSSAQPFNFYVDATIYFEAMENIPFVATVPANSRAPPLV	104	101	WLWQ01000003.1	1002392	1002706	+	GKR91_19230	hypothetical protein	1002816	1005014	+	GKR91_19235	NKB35236.1	TonB-dependent receptor
RAPP	GCF_000473065.1	WP_027575532.1	MKWFRSNSRHGARLALFAMLVQFALTFGHSHWFAQAAPLAQSSAQQTDGAKDSAKGVAAIDRAAVQKQSPAGPDREQPGEDNCAICAVVAMAGAVVFATPPVLLLPQAIELLHRTTDAEFLHLKSAGTAFQPRAPPAS	138	135	NZ_AXAZ01000052.1	26783	27199	+	YU9_RS0126595	DUF2946 family protein	27345	29714	+	YU9_RS0126600	WP_027575533.1	TonB-dependent receptor
RAPP	GCF_000473065.1	WP_027575632.1	MRARLQKYLPLVLLALVMQVLAPIAACLAAGQAVADPLSAGVICHSASEQGGLNDQTGGPTAHAGACALCCLAQANASLDSPTHAALAIPVRHAERVVWHPAHASAISAYKGSSAQARAPPQFS	124	120	NZ_AXAZ01000054.1	48709	49083	-	YU9_RS0127190	DUF2946 domain-containing protein	46187	48613	-	YU9_RS0127185	WP_027575631.1	TonB-dependent receptor
RAPP	GCF_900114735.1	WP_074779263.1	MVRKRLTTSCIWLGLFAMLMIHVGPLYSALQMAQASVASQEQHVHAGHAEPDAGGHGHHRQSPGEPAWLAALELCGYCELLTLNPPLSLSVDLVLPRHEPERFASLPTAPLLPMLRHGGSHARAPPGYFHS	131	125	NZ_FOUA01000002.1	408095	408490	+	BM267_RS08325	DUF2946 domain-containing protein	408545	410662	+	BM267_RS08330	WP_074779261.1	TonB-dependent copper receptor
RAPP	GCF_006715395.1	WP_160159883.1	MQHCSAAGIDTMKLAPPHQPFTGQAPGMHPGPAVGQAVAATTGRAPPDLSVLSRFLL	57	46	NZ_VFNC01000001.1	3623435	3623608	-	FBY22_RS43870	hypothetical protein	3621715	3623343	-	FBY22_RS16705	WP_142146409.1	multicopper oxidase family protein
RAPP	GCF_006715395.1	WP_260844725.1	MTARAQQRPTPPPSVRWRALVVLALLAGLFGMHGLAPGGAVEAHSASRHMTVTAVSHDGCADDGCGGGHARHADQICASAAVSGGPTLPALAPDPTAVPGPADTVHPYAGTAPDGARAPPSLAELQLLRI	130	119	NZ_VFNC01000001.1	1465997	1466389	-	FBY22_RS06785	DUF6153 family protein	1465285	1465911	-	FBY22_RS06780	WP_142143205.1	DUF305 domain-containing protein
RAPP	GCF_005503365.1	WP_137919170.1	MPFTRTPHRFAAWLAMLAMLLGALAPTVAQAVVTAKGGPDWVQVCSASGMVWVQADALDDTSDGKKAITDAARHCPWCSLQGAIGLPPAPWAQDHLVASRAEPPQAPIRSATPATPWPTALSRAPPQA	128	125	NZ_SCML01000018.1	6365	6751	+	FFS09_RS12275	DUF2946 domain-containing protein	6874	7371	+	FFS09_RS12280	WP_137919171.1	copper chaperone PCu(A)C
RAPP	GCF_004345025.1	WP_132581548.1	MLRWLSSFALLLYLSLLCTPQAFAVHDARLSPLADTQFHALTAQTQQCFVECDVNNTDDPQPALPEPTELTLASVQYFIIETLTASNANAYLTTPQARAPPGLSSTAV	108	100	NZ_CP037745.1	500832	501158	-	E0Z06_RS02415	hypothetical protein	500195	500755	-	E0Z06_RS02410	WP_132581546.1	CBS domain-containing protein
RAPP	GCF_004345025.1	WP_132582799.1	MSQQQLVFLIVGAHYIGLRQLYFAGAIVFWGVMRWLSFFAILFYIGLLCTPQSFAVHDVRLSPLADTQLQALLPGLPAHAVDNTQNNDDDPPALPSTLIPNVLKRVSCNVIAYSRVVSNFPVFSHYRVRAPPAFFSL	137	131	NZ_CP037745.1	1236905	1237318	+	E0Z06_RS05920	hypothetical protein	1237400	1239253	+	E0Z06_RS05925	WP_132582800.1	protein translocase subunit SecD
RAPP	GCF_004519335.1	WP_167591869.1	MLLSDRGTAGAIAALAAILLLFQAIAGNAAEVARATGNGGIVLCSAAAAVDQTGSDQGKRGTALCSECCAVCHLTHSLALLPPDMPHGAPPRLAARPIARPEARAPPLHTLRNRNAPTRGPPIFS	125	106	NZ_SOZD01000010.1	56129	56506	+	E3C22_RS22120	DUF2946 family protein	56575	57960	+	E3C22_RS22125	WP_134764063.1	PepSY domain-containing protein
RAPP	GCF_002005425.1	WP_077809461.1	MFPASIQITHALENHDHVVCSSKVEQHLHQDSLNCDELHKQLITFNFTFNSFELTNIEIYKSNFLSKKIRFKEVKISKKSSRAPPQFTI	89	84	NZ_CP019704.1	980565	980834	+	BXQ17_RS04320	hypothetical protein	980916	983210	+	BXQ17_RS04325	WP_077809462.1	TonB-dependent receptor
RAPP	GCF_000714545.1	WP_038127223.1	MFKAPLDGALTGRATRGRFAHLRRALWMHVFALFAMCVQVLFYADHIGAAAAAEIGNPPAGARLGLLQICTGEGVVLMTPDGRTVPNAPAQPSHESSQCSVCTSASVCGFDAPAAMAMPIFQAQLIAPARVVLPAPPARILLARTLRPIRAPPIL	155	152	NZ_AUNB01000001.1	148184	148651	-	DT23_RS00765	hypothetical protein	147448	148050	-	DT23_RS00760	WP_038127222.1	nitrous oxide reductase accessory protein NosL
RAPP	GCF_004784475.1	WP_208754173.1	MPGTAHQRPPRPPHRRSPALLVLAVLLGLLGMHALAPAGGTGHREHTHAVHAGAVIDAPGDCPDGHCGGHRLHHADPTCASGAVSNGPDLPKPLAGPPGAPEPCGDPRTRPATAPDGARAPPSLAELQLLRI	132	121	NZ_SRRT01000009.1	122713	123111	+	E5083_RS27755	DUF6153 family protein	123193	123801	+	E5083_RS27760	WP_135788422.1	DUF305 domain-containing protein
RAPP	GCF_014206975.1	WP_055972794.1	MVVFRRQGWGFGVALAAALMLVMQTATAALAIGQGTPPLDIFGNPLCITSATDHTAPAKSDHPSLPECCTLGCNMFSVGSAMPSEGVALPVTLPFHLASGLVPARLDPPTAAKHDPGSPRAPPPAA	126	122	NZ_JACHOU010000015.1	19514	19894	-	GGR00_RS21545	hypothetical protein	18892	19422	-	GGR00_RS21540	WP_055972791.1	copper chaperone PCu(A)C
RAPP	GCF_014206975.1	WP_184698369.1	MRLILRDRLSAGAIAGMVAFMLLFQALLSGAATGAMAASAANPLGVICTMEGMDPAGGDTQPARSPAECPCGTLCQLSAAATPGLPGEQLAFILERPEASGAVVAEKRQPAPRGLRGLIAEARAPPHVSI	130	125	NZ_JACHOU010000002.1	292992	293384	-	GGR00_RS05350	DUF2946 family protein	291585	292937	-	GGR00_RS05345	WP_184698367.1	PepSY domain-containing protein
RAPP	GCF_009362735.1	WP_152755602.1	MTLLSRILIVLTLALLGMQGASACEHEHASPSPRAMRMHESMRVVAMHCDASMDTLDTRDAGAPCRHAHSLCCMTMCGVHCSAMLSGAGVPARISSANVPVPRSDPARAGVTRAPPVRPPIV	122	115	NZ_WHNP01000003.1	306323	306691	+	GCT13_RS04835	hypothetical protein	306834	308453	+	GCT13_RS04840	WP_152755603.1	multicopper oxidase family protein
RAPP	GCF_009362735.1	WP_152760689.1	MARATRWISLVWLALVLNVLSPVIGYARAPGSQGPLSLELCHAAGAKNVVIDLGDSHDSTPKSHLAVPHCVYCPGFAANFALGASVPFVPPPVRAFAYARAVEPEVVFVRRSVRVAQPRAPPVTSI	126	121	NZ_WHNP01000017.1	56161	56541	+	GCT13_RS19580	DUF2946 domain-containing protein	56716	59082	+	GCT13_RS19585	WP_152760691.1	TonB-dependent receptor
RAPP	GCF_009362735.1	WP_152765406.1	MTFHARRRLSTWLGILAMCLVTFVPVVSQLVTSARATEPVAVLCSATQTDSGSHHAGDLLSACGYCDLLATHAAPPPVPPTVAPVLLLPVVTAIAALSTRFTPLGAFPSGRPRAPPVFS	119	115	NZ_WHNP01000045.1	50772	51131	-	GCT13_RS32945	DUF2946 domain-containing protein	48288	50627	-	GCT13_RS32940	WP_152765441.1	TonB-dependent receptor
RAPP	GCF_009910705.1	WP_161721879.1	MRRRASTQGWTRAAIAAVMAYAFVLQALLLSVSGAFHAAAAAQPQGIICLQDGSFAPDHAPAKAHDTLCCTVSCHGSAAAGPAPSVAVPARWEPEALAGNRPAPSPRLTLTSTVLPLGSRAPPRLG	126	122	NZ_JAAAXJ010000004.1	465376	465756	-	GR303_RS11105	hypothetical protein	464397	465335	-	GR303_RS11100	WP_161721880.1	DUF1775 domain-containing protein
RAPP	GCF_000016185.1	WP_148213389.1	MGGNGRRQGPSGALHRLALGSAFLAALALLLNMVVWAYYAPAMSVGILTPICTVDGPALVAVDARTGLPLDIDASEGGGTVKRHCPLGLLAAGLSVPPVALPPGLPSLPEIQGGYERPGLAPRGTLAFAWQARAPPAG	138	135	NC_011420.2	1221263	1221679	-	RC1_RS05605	DUF2946 family protein	1219198	1221168	-	RC1_RS05600	WP_012566377.1	TonB-dependent copper receptor
RAPP	GCA_003576765.1	RIK96737.1	MRWFRHRIGLGVGLSLMAMALQLALTLGHTHAGELTGHDRVAAHAQHDADTHDASPSSDHQHPPGTLCPDCLVIAQAATGLTAAPPTLPAQATVRVPLAALRAPLIEPARCCAGFQPRAPPRS	123	120	QEVP01000027.1	4418	4789	-	DCC74_09480	hypothetical protein	1963	4344	-	DCC74_09475	RIK96736.1	TonB-dependent receptor
RAPP	GCA_003576765.1	RIK99860.1	MLNAVLASSLLAATPAAAFGDVAVLCIAHPDATDGGAADGTVARTVHHCKLCLPGLTAALPPPAAGSIPVRVAVAEPQHLAFEARLKTYARQASYSSRAPPAGI	104	100	QEVP01000001.1	84782	85096	+	DCC74_00425	hypothetical protein	85158	87338	+	DCC74_00430	RIK99861.1	TonB-dependent receptor
RAPP	GCF_900188175.1	WP_089321023.1	MTTANVDTAILLFAHAAGQEVKTKLFSSRHGAPTNEEIAQVLLDHTLRVVNSTKLPLITLFTQQQQGNTFGERLANAFQEAFAAGYQRVICVGSDCPTLAASDLYAAQEALRHNSLVIGPATDGGAYLIGIQKESFQQETFCQLNWQTAKVLGELQAYARQHSEAPEKQFFLLAQKSDVDDEQGLIRELERLLEGDILKKLLQALLASEAFKPAQDQAIGAPFELPIGSVLLRAPPF	237	235	NZ_FZOQ01000023.1	46367	47080	-	CHB92_RS20075	DUF2064 domain-containing protein	45850	46185	-	CHB92_RS20070	WP_089321022.1	arsenosugar biosynthesis-associated peroxidase-like protein
RAPP	GCF_000230895.2	WP_041302320.1	MSTPQSRARWVRGALVGACAAVVTVGAHAAAGGVIPLGGRLVASMLVCAIVGALLSAVPLEGRRGRILGVVGALTVAQSLGHLTLMASAPHHHGDTLGVTPMMAAAHLAAAVVLGVAITTVEYLYVVCESVLCWLRLFAMRALRPAARMLALTTNVVVAQSVPRCSGLGMRAPPRRAALAS	181	173	NC_016604.1	3756084	3756629	+	MYCRHN_RS18290	hypothetical protein	3756892	3758502	+	MYCRHN_RS18295	WP_014212028.1	PepSY domain-containing protein
RAPP	GCF_003967275.1	WP_126458189.1	MIGQALRIFSLLLLLLALQWGGAAHALSHFDDDHDRAHTPCELCVAYAALDHGLADTTAKPEAVAQAYPLVQSSAYRALQAVEARPYLSRAPPTHLI	97	92	NZ_AP018721.1	137181	137474	-	EL388_RS00765	hypothetical protein	135784	137115	-	EL388_RS00760	WP_126458186.1	TonB-dependent receptor
RAPP	GCF_003572205.1	WP_119168678.1	MFRALTGLIAFCLLLRAMIPVGFMPDLAAARDGVFTLVICTGNGLSTIELDANGDPVDPDDRHEAEAQSHCTFAPIGPVVLTSLPADLTSRALASAPASWSSIPAAGHIRYRPTALLPRAPPLRS	125	121	NZ_QXNY01000006.1	332016	332393	+	DBZ32_RS18320	hypothetical protein	332541	334730	+	DBZ32_RS18325	WP_162906832.1	TonB-dependent receptor
RAPP	GCF_003572205.1	WP_119168730.1	MWRCFRRLAATLAVAALLVNLAGHVAHAASMGSLETPEADGPLLIICTSQGTQVLVWTADGYVPLPDQSGQGKQPCPLCASLAGGALLPPAVLLAASLELIVEPVSRPESRAPQPVPAYATPLVRAPPRVSLL	133	127	NZ_QXNY01000006.1	393884	394285	+	DBZ32_RS18595	DUF2946 family protein	394390	396561	+	DBZ32_RS18600	WP_119168731.1	TonB-dependent receptor
RAPP	GCF_003572205.1	WP_162906711.1	MIRRLYRSAARLSVLALLVNLAAHATSGAAMAAVGAAQPGGPVIVICSPEGLKRLVWTPDGFVPLPGDAGEAKQSCPFCSLAAVNVVLPDSPACRLPWATVEIAILSAPSPQPVSLPGFSIPPVRAPPVFV	131	127	NZ_QXNY01000004.1	146853	147248	-	DBZ32_RS10790	hypothetical protein	146237	146719	-	DBZ32_RS10785	WP_119167178.1	copper chaperone PCu(A)C
RAPP	GCF_001922305.1	WP_075147558.1	MMTASARTLTAWIATFAMLVATLAPALSQAAYRASGDAMWLEICTAYGIEHVAGAGGAQDPADDAERPVKPCVFCSLFASALPAPWGAAGVPAAQGGDVVAAFTLHAPRPRLPWAASRPRAPPAYA	126	122	NZ_CP018839.1	1213240	1213620	+	Tchl_RS05770	DUF2946 domain-containing protein	1213792	1215924	+	Tchl_RS05775	WP_075147559.1	TonB-dependent receptor
RAPP	GCF_001922305.1	WP_075149205.1	MLRFRRRLYAWFAIFAMMTSALAPALSRAMGPDEGGRYLIEVCSATGSRVIELSAIEAAFYRDHGVIADSDGGPQDASFEQCPYCCAHAGGAALPPAAPPALRIPEGSALLPRLFLVSPRPLSVWAPSHPRAPPVRG	137	133	NZ_CP018839.1	3381458	3381871	-	Tchl_RS15780	DUF2946 domain-containing protein	3380806	3381261	-	Tchl_RS15775	WP_075149773.1	copper chaperone PCu(A)C
RAPP	GCF_001886735.1	WP_071970012.1	MTRTLSSLLLALLLALTSQSMAVARGSAAATGQMVLCTGTGPLAVYVDAQGQPTQAPHICPDSALNVVFDGAAPAVVLPRRLVFFQPGGLQAGEPARASHRPTPPPRAPPVPV	113	109	NZ_CP018076.1	493527	493868	+	BOO69_RS23365	hypothetical protein	493911	494372	+	BOO69_RS02515	WP_071970014.1	copper chaperone PCu(A)C
RAPP	GCF_002891435.1	WP_245936422.1	MNSPAQRALRTVVRRWHVLCVLGLLAGLLGMHGLAPGGGLSPRAHVMQGHQAQTAPASASSTHGMPYLHCGGGHVRHADATCASGAVGGGPVLPPLVPDPVPVAVGESAVRAYAVADTDGARAPPSLAELQLLRI	135	124	NZ_POUC01000148.1	9918	10325	-	C1J00_RS20655	DUF6153 family protein	9138	9821	-	C1J00_RS20650	WP_102910547.1	DUF305 domain-containing protein
RAPP	GCF_003432065.1	WP_117383248.1	MKRNVYHIVFAWALLLSFVTGQYMVYAHQHNLVKNVHASCTSVKHAWHQSVQEKCQLCDSMHHVAMDVNHDIAYQVTLTSQQRLFVSPLYSFTSISLILASGRAPPVFS	109	105	NZ_QWDE01000002.1	264769	265098	+	DYU05_RS11770	hypothetical protein	265160	267463	+	DYU05_RS11775	WP_117383251.1	TonB-dependent receptor
RAPP	GCF_000963885.1	WP_048848902.1	MAHANHLAKQPALNRWLLVTLTLLGFLGQLLIGNQARPDETPRATIQRLTGIDIAAADHAPVSDTAPHVMHMPGMTSKAGPARSHAPGHHHDGSCPLCPLLHLPVIVLTGLIILPRLPLCWAPSAHHLAQPRAPPSSARRILPPSRGPPSSF	152	134	NZ_BALE01000019.1	47844	48302	+	B8446_RS08385	DUF2946 domain-containing protein	48727	50883	+	B8446_RS08390	WP_241767702.1	TonB-dependent receptor
RAPP	GCF_000963885.1	WP_148505816.1	MRRSAMYATGRSARVSGPRLMLVLCVLLGLVGQLALSAGAAPGEVPRATLERLTGLVVTSAAPMAMPDDGMPGMAMPAATHHAPQPGHDADHGCFLCPLLALAPAIFAKAALLPGRFSTVSSVAYRLPEARAPPARPISAAFPRGPPRPFC	151	133	NZ_BALE01000007.1	24078	24533	-	B8446_RS02530	hypothetical protein	21814	23979	-	B8446_RS02525	WP_148505818.1	TonB-dependent receptor plug domain-containing protein
RAPP	GCF_004801315.1	WP_136365494.1	MQRGRWDRGKRWLTALLTILAAFAFPVRGPLMALLPEGLAMGEMHMQHATAAAAASPDSSDQHPQNHQAHCLFCLTGAFALQADSAALPPAPVVHVAPSPPVAVYFRVALLRHADARAPPHHA	123	119	NZ_SSNW01000016.1	3570	3941	-	E7T06_RS08955	DUF2946 family protein	3036	3482	-	E7T06_RS08950	WP_136365493.1	DUF1775 domain-containing protein
RAPP	GCF_014529705.1	WP_188105015.1	MKWFRSNIRHGARLALFAMLVQLALTFGHSHWFAQAAPLAQSQLSDSAKGTAKSIPSTDRAAVQKQSPTSPDREQPGDDVCAICALVAMAGTVVFATPPLLLLPQVVELLQRTTDVEFLHLESAGTAFQPRAPPVS	136	133	NZ_JAANIH010000044.1	43312	43722	+	G8O24_RS28080	DUF2946 domain-containing protein	43873	46137	+	G8O24_RS28085	WP_188105017.1	TonB-dependent receptor
RAPP	GCF_004103825.1	WP_128777278.1	MSAPRYAIYYAPAPESPLWTFGCAVLGYDAATGEPRAPLAPDGVSPVDWARITEQPRRYGFHATLKAPFRLAEGASEDDLIEAGHAFARKRRGFGLPTLSVGEIESFVALQPDESSEPLDDLAAACVEAFEPFRAPPPPEELARRLEAPLTGRQRVALERWGYPYVFEDFHFHMTLTGSLAPGLAPPIVQGLSALYADHVGQARTQVDAVTLYVEEDAAQGFRIVDRFVFSLA	233	136	NZ_RYFI01000008.1	32768	33469	+	EK403_RS09605	DUF1045 domain-containing protein	33535	34182	+	EK403_RS09610	WP_128777279.1	DUF1007 family protein
RAPP	GCF_009932435.1	WP_161926293.1	MSAPHPGLPALRTGVAVAVPALALTAHATATGMMPQAAAFAACLGLGGLLALVVGGPSGGISMPRTLAVLTVGQAAGHLAAGIGDGASGHAYDSGPMLAWHLVAVPASAVLLVLVARCYALVTAVIAVLTSLPAAPIAAELHIGAVVARPATAVVGAGASPRAPPLFG	168	164	NZ_BJOU01000001.1	958724	959230	+	nbrcactino_RS04580	hypothetical protein	959361	959966	+	nbrcactino_RS04585	WP_228460675.1	YcnI family protein
RAPP	GCF_003350205.1	WP_114816915.1	MTRSQSENWSIARSLAFLAATFAIVIGTLLPFAALAASVPGQPIVICSAEGPQTIQTGGVDGPAKQHVGAKCAACVMPLLAALPEPPAPAPAPAVRMVAPVAYAPFRVSPPPPARAPPRPPSTAPPHA	128	117	NZ_QLLC01000009.1	85810	86196	-	DXK21_RS06235	hypothetical protein	83665	85734	-	DXK21_RS06230	WP_114816914.1	TonB-dependent receptor
RAPP	GCF_012720115.1	WP_169561902.1	MKPRRVAYFSIMSGIRSILFHKGHTRSGLTGNRIGPIRLFFALIAVFLNFLVPVTHSSLAMADTGSALVEVCTGGGIKVVRMEVPVVTPDADAAAETGAGMLCDACPDCPVCQFGAVQVAALSRVAETVPFEVASGPLQGPYSPPSLREGPPRFWPETRAPPVL	164	161	NZ_VNWN01000008.1	44843	45337	-	FQB27_RS15085	hypothetical protein	44137	44745	-	FQB27_RS15080	WP_169561901.1	SCO family protein
RAPP	GCF_004005855.1	WP_127785474.1	MRRTPLPLARLLALVLLLQAVLAPALCIGAINANTLHGVICGPDSSGRSISIALGDPDDAAQAMHGFCPLCAALPAVADLPAPVLPRPAWIRLGIAWVAAPAHALPAQARAPPAQPRAPPSIG	123	119	NZ_SACL01000001.1	459102	459473	-	EOD42_RS02170	DUF2946 family protein	456960	459023	-	EOD42_RS02165	WP_127785472.1	TonB-dependent receptor
RAPP	GCF_002812045.1	WP_100723144.1	MGVLARRRKNGLKSFFALFAFCGGLLITSAHSHLDISEKGIFSKHSSKISSESCFVCIHSQINSGAEFVQAPRSEQPFLEYNEFIIFDLIPAQTSQSGNLRGRAPPYFS	109	105	NZ_NPEG01000002.1	382389	382718	+	CH377_RS07275	hypothetical protein	382825	385233	+	CH377_RS07280	WP_100723146.1	TonB-dependent receptor
RAPP	GCF_001894945.1	WP_228287122.1	MTARSTSPPLRTAVALVVLYLLGYTLVQCGLTVADGHHHDDVHVSATAQPGAETAPGHAHVDHDSSGLDPHHDQLFLGPRADNAGRPIAVVTVVAVVVTAAIARRHAPTLSRAPPPAPAPARSGRAILDELCISRC	136	114	NZ_BCXE01000025.1	145638	146048	+	RR3_RS17805	hypothetical protein	146146	147261	+	RR3_RS17810	WP_026137770.1	PLP-dependent cysteine synthase family protein
RAPP	GCF_000158175.1	WP_009020691.1	MQFSLGFFTAPQLSHQNHHGQTVTVVLCTLQGETQIDVNMPALLGDTDEERCPALELVDILSSSGISAVKAHQLVLPSPGKSILSIPEVSLDNLFAPHSPRAPPLV	106	103	NZ_DS999411.1	1853742	1854062	-	NOR51B_RS08365	hypothetical protein	1851629	1853701	-	NOR51B_RS08360	WP_009019852.1	TonB-dependent copper receptor
RAPP	GCA_000252525.1	EJP71524.1	MHAFNDHHDHFDLTEEHISECQACEENVEIQLSKTKTKQHYLKNQPTTDLISRFVSYETKSNQSRAPPSN	70	67	JH611157.1	436226	436438	-	NT01SARS_1336	hypothetical protein	433936	436179	-	NT01SARS_1335	EJP71523.1	putative TonB-dependent receptor
RAPP	GCF_003626575.1	WP_230423272.1	MSAQRFPVVAPFGARGRVALLTLAVLLGLVAMHGLAPGTAAPFTSSTAGHGSTPSAAAMGAQADGEHAHQGRGGHAEHADAQCAAGGVSTAPALGAPQLDVLPCALAGPSPARVLVDPGGGGRAPPSLSALQLLRI	136	125	NZ_RBDY01000001.1	600069	600479	-	D7318_RS02675	DUF6153 family protein	599342	599983	-	D7318_RS02670	WP_120695153.1	DUF305 domain-containing protein
RAPP	GCF_000485795.1	WP_039977613.1	MKFALSQFIAEGLNLVARFSHFSMTNLALIFGLLFVLPAADLVSVMVGGCIDIGELITLSDGFLIEFFGATLLSILLLNPQIIKQLWNLFDNGFKFFNSLDLTNAALFLAPPRLKSLEHLAHGCRAPPL	129	127	NZ_AXZL01000053.1	6606	6995	+	SHD_RS05130	hypothetical protein	7185	8213	+	SHD_RS05135	WP_011624544.1	ubiquinol oxidase subunit II
RAPP	GCF_000485795.1	WP_039978919.1	MSSVIQTRRRLALWLAAILVLLSVAFAVHSVSHLNDDTKAHCALCLHQHQLQHALSYSPLDFQVAQQGVISVEFDVISFKTPFRRNFHSRAPPLTA	96	92	NZ_AXZL01000076.1	58688	58978	-	SHD_RS17325	hypothetical protein	56455	58602	-	SHD_RS17320	WP_023268315.1	TonB-dependent siderophore receptor
RAPP	GCF_000485795.1	WP_235056932.1	MLLSVWLLVTQCFALTHYTEHSLEHEHTHCIVCDFGHDTCASPASMPVLPLDLQHANHRATTAYQAPNLAHIRHVDVRAPPF	82	80	NZ_AXZL01000047.1	2436	2684	-	SHD_RS03395	hypothetical protein	102	2378	-	SHD_RS03390	WP_039977386.1	TonB-dependent receptor
RAPP	GCF_000378945.1	WP_018230142.1	MSSARLPRRSLAWIAFVALLFNALAPLVMQGMAQDAGYSELCTVRGIERVADNGDGSDPGMAMSGAHCPFCLAQHTPFIPAAPVVAGLTPAAGADALPPLFLHAPRPPFAWAPAQPRAPPSIV	123	119	NZ_KB900539.1	3106879	3107250	+	METUNV2_RS0114230	DUF2946 family protein	3107372	3109405	+	METUNV2_RS0114235	WP_018230143.1	TonB-dependent receptor
RAPP	GCF_005886105.2	WP_128727793.1	MPPLSYARHTATTDDTTYQGCAMTRAQLFGRIFSVLSALMMFNTALLFTGMLGDVAELEALFADNSLPDSVLVMLGAFLAQPILSLQLLIGIYWLVFHTILPTRAGIVLRKMAFASTEAIHPQPVPSAHGCRAPPF	136	134	NZ_PNCO02000001.1	1215001	1215411	+	CWC29_RS05305	hypothetical protein	1215747	1216655	+	CWC29_RS05310	WP_138524230.1	ubiquinol oxidase subunit II
RAPP	GCF_005886105.2	WP_128728536.1	MRLVRWMITFCMLSLLTVSTADAAKCDTTLSIAPIVVDLDNSSSSPDLDDCVVSTTHRFAVPSSFIIAQSQPAYSYSNSVSESIRAPPVAD	91	87	NZ_PNCO02000001.1	536296	536571	+	CWC29_RS02275	hypothetical protein	536619	537212	+	CWC29_RS02280	WP_128728535.1	CBS domain-containing protein
RAPP	GCF_001509795.1	WP_062664931.1	MARTARAVPRAAGPVAVLLSVLLALLSPPAHAAAPAHRSPAFPAAGGAPWADDGHDHVRPAVVRGQGDAPAERPAPPALPTAGGTPHREPPHARTPPGAFAVPDHIHHGHDHHRRAPPRASGI	123	117	NZ_LLZN01000102.1	10700	11071	+	ADL34_RS31330	hypothetical protein	11143	13344	+	ADL34_RS31335	WP_062664930.1	protein translocase subunit SecD
RAPP	GCF_011058215.1	WP_164533170.1	MTREIGTALAVLAIYVLTLLLPLHQAAAQQRDLSDLGYATLSSWSFCAQLAQDEQGAPREAAALSCPALGIAKHQLAAVVPPAPSFAPALTTTLVQYAAPTQSLTSTPPDHVGQSRAPPASV	122	118	NZ_JAALFG010000001.1	742755	743123	-	G5575_RS03895	hypothetical protein	742253	742717	-	G5575_RS03890	WP_235935553.1	copper chaperone PCu(A)C
RAPP	GCF_002088945.1	WP_158084547.1	MRVSSTSFMVKAAIAALFLWVQGAALFDAAAHGDQPHDHYGISCDLKAVAHDVAPLPLSPDLPEPPRFFGTTEQPVSDYRAWSRPPGRAPPPRSPPVFLQ	100	90	NZ_NCSU01000007.1	710439	710741	-	B8746_RS06220	hypothetical protein	708219	710375	-	B8746_RS06215	WP_084392557.1	TonB-dependent receptor
RAPP	GCF_000013885.1	WP_011511646.1	MKWFRSNIKHGSRIALLALAIQFVLSFGHHHGAAALAAPAVSAQASDTGKTQTKPLATKDAAVRNFAKAAATSPAGPASGHDQDSDYCAVCAVMALASTVLFTEPPVLLLPEAYHFLYRATDAEFNHLESRRVVFQPRAPPAS	143	140	NC_007964.1	3589692	3590123	+	NHAM_RS16685	DUF2946 domain-containing protein	3590321	3592597	+	NHAM_RS16690	WP_245270074.1	TonB-dependent receptor
RAPP	GCF_900163965.1	WP_159440430.1	MSNCNHSRFTYRAELKLRWQRLMAWFGLFAMLIIYIAPLLSQTIMISQAAVISKTAVISKAAGMPKTVAVQSASHHHKHFSQPLATYPTTVTHQDAHTLHHAWCGYCSLLLHMSGLAQTSLQLVSHHAVLVWIYVTIQPFLFRCGWCKNQLPRAPPITLLHSSI	164	155	NZ_FULE01000014.1	24220	24714	-	VR7878_RS04270	DUF2946 domain-containing protein	22707	24110	-	VR7878_RS04265	WP_077333706.1	PepSY-associated TM helix domain-containing protein
RAPP	GCF_002095475.1	WP_084933953.1	MTYSNQLRQRLTACVAIVAVLLLFVAPIVSKTLMERQSRMMDMPSHGMMSEMSMHHHEMMMDMVMPGMDHHTMDDGEFACGYCDLLVHVPLMMWVFIPLLWLTMVISRAPPLPRRVAPLLRRYSTIHRPRAPPAFLPC	138	132	NZ_MLFR01000005.1	25306	25722	+	HA51_RS07670	DUF2946 domain-containing protein	25789	27552	+	HA51_RS07675	WP_084933954.1	DUF2534 family protein
RAPP	GCF_900108115.1	WP_076783886.1	MQKTLRHFFLFSLLTLFLYNVSGIGTCIEHAKHKSSISQKADKSENDSVSKDEDCHCALHFQMNNLLCEETVHLVLVRGTVPEKRLFLSEEKTCYQLLDYFSSRAPPHTDFA	112	106	NZ_FTPU01000030.1	20013	20351	-	B0B05_RS12020	hypothetical protein	19259	19882	-	B0B05_RS16940	WP_076783885.1	TonB-dependent receptor plug domain-containing protein
RAPP	GCA_001899715.1	OJY68156.1	MLRNCRMDMQQVQVKAQSNRSKRAVRMAHRARHASSAIRAPLRRAPAGLRALLVLGLLLAALLGQSVAVQSHLHMAGRTAWVAPMGADGGTRHGLSTQHAPANTPADCPLCRELAMAGHYIAPGPLAFFGGQAPLPWLFVLPVAALPCRSRSHRWRSRAPPR	162	160	MKWI01000013.1	99951	100439	+	BGP16_14915	hypothetical protein	100556	102577	+	BGP16_14920	OJY68157.1	TonB-dependent receptor
RAPP	GCF_001428885.1	WP_057577018.1	MKTPEQRLAPTPVRRWRALLVLGVLAGLLAMHALAPGGAVHEHAGPQHTRAVAVSAQEHCPGDHGGCGGGHLHHADPTCVAAAVSGAPTLMALVPDPVAVPVRTDTLRSCAGRTPDEARAPPSLAELQLLRI	132	121	NZ_LMIZ01000010.1	158343	158741	-	ASE41_RS09130	DUF6153 family protein	157597	158253	-	ASE41_RS09125	WP_057576949.1	DUF305 domain-containing protein
RAPP	GCF_001428885.1	WP_057580975.1	MARRTHTVPLSGGRGRGLVRGRDPAAVPAEVHAVLIMLFVLFILFALLGPLGTPALVGAEVPAPREVTHAAGVSPTHDTPRTQDADPAVPSATVRSGRDAAGERPTPPAPAAHPQLGAAGAPLLPGRTPAPPADSPAPDRPAHRPGVRAPPALSGT	156	150	NZ_LMIZ01000030.1	47697	48167	-	ASE41_RS23095	hypothetical protein	45328	47619	-	ASE41_RS23090	WP_057580974.1	protein translocase subunit SecD
RAPP	GCF_008704425.1	WP_140160847.1	MTVRREREGEGMPHDDGTRHAVRGTAGGPRAARTRRGGRPVPPAAGPGAGRSGAGAGPRRTPAAGLRTARAASGAARALASASGTAGAVAAAVAAVLLAVLGVLAPAAHAAPVPVASPTGTGPGGAGRAGHPDGPDHGGGAAEGDAPRGGASGDRDAPRGGAPAGEAADACATACSSAPRPYADVSRTRLVPPPTGAALPPPPPAPDPPAVRPAAPAPSRDAAHVHRPTRRTGRAPPPPPAP	242	236	NZ_CP023696.1	5837909	5838637	-	CP974_RS25530	hypothetical protein	5835509	5837833	-	CP974_RS25525	WP_078915928.1	protein translocase subunit SecD
RAPP	GCF_002794255.1	WP_100202642.1	MTRRSTVPSAVPSSPAGCAQPAGDVPGGAAGVLLAAVALLLGVLASAAAAVPGGGPHAASRTDVRHSADEPCPAGCEGVPLLHRGTTAERQAVPPGGTAVPVRAAYPPPPRAGTRAYAAVPGAAGPGPDTVRHRGRAPPPPPGT	144	138	NZ_PGGW01000057.1	104164	104598	-	CUT44_RS16560	hypothetical protein	101761	104085	-	CUT44_RS16555	WP_100202641.1	protein translocase subunit SecD
RAPP	GCF_002794255.1	WP_233221551.1	MNRWSRPSALPPGTWARSPLSVPAALVLAVLTGLVAMHGLAPGSPGPSARTGPAHHAGPADHTGPASRSMPTHEHPAAASFGPDGAQCAHSAHGTGGHPDHADATCAAGGTSAAPQPPVLPAAAAASPGGPAAVRHLPATAAGSRAPPSLSELQLLRI	158	147	NZ_PGGW01000061.1	182259	182735	+	CUT44_RS21620	DUF6153 family protein	182851	183525	+	CUT44_RS21625	WP_100203578.1	DUF305 domain-containing protein
RAPP	GCF_002261265.1	WP_170940327.1	MLRLTAPTRLRHRAAIWLALCVFVLKALVPQGFMPGTDPGATLIQLCSAAGPIWVEGPHKADHRPDAQHAEQSAMCPVGVALAALPLMSAPAGVAPVFDATPMRIAARAPPAHACGVPPCAPLGARAPPLRLG	133	128	NZ_NEVK01000006.1	88802	89203	+	CAL19_RS11330	DUF2946 family protein	89259	91403	+	CAL19_RS11335	WP_094796819.1	TonB-dependent receptor
RAPP	GCF_010550245.1	WP_164321393.1	MVRFTHTVPGTRDPGPGLVWAVLVAVLVALLGPSVLGSEHPRVPGGAVAAAEAVPTQGEPYADNADPDDSTAAVRGHRDATGERHAPPVSAPGASHGTATGPLQPARAPLSAVDPPASEQPAIRHGVRAPPSLSGI	136	130	NZ_JAAGLU010000038.1	2142	2552	+	G3I71_RS35655	hypothetical protein	2647	4848	+	G3I71_RS35660	WP_203732265.1	protein translocase subunit SecD
RAPP	GCF_010550245.1	WP_275409192.1	MLAGVLAMHGLGPGGMSAGMTDAAHHGHQAQPMSMRGGPSDEFVCHGMDSHGGHAQHADATCASGAVPAGHTFAALTPDPAGPSVLAARADRSLPRSPEGARAPPSLAELQLLRI	115	104	NZ_JAAGLU010000007.1	262733	263080	+	G3I71_RS10645	DUF6153 family protein	263132	263734	+	G3I71_RS10650	WP_164313710.1	DUF305 domain-containing protein
RAPP	GCA_002694985.1	MAM95423.1	MALRLFPAYVFFMGKTQTYGHKPLARLGTVQVLALLAMFFHIASPLALQLATPSTDGLFQTVICSGGVTQTVYLDEQGNPVEPVAPASSSHDCKSCIHHCGAAALSTIFALGAPSWALPAPLRVAYAALSGSVSVSNHSRAPPA	144	142	NZNS01000010.1	480324	480758	+	CMI61_12475	hypothetical protein	480846	482975	+	CMI61_12480	MAM95424.1	TonB-dependent receptor
RAPP	GCF_003056725.1	WP_145962778.1	MTARVLLPLLGVLLAAALAATSVTSARMMAPDRAGLAIGAMMHGHAIQHGDLCGGDAAPEHHCPFCHGLPETPVTGHAGIEFLLVPHDGWRRGRDLWRAAQARDLNHSPRAPPAAA	116	112	NZ_QBKZ01000001.1	904996	905346	-	C7T91_RS05010	hypothetical protein	903550	904899	-	C7T91_RS05005	WP_108258232.1	PepSY domain-containing protein
RAPP	GCF_000214035.2	WP_008062154.1	MSSAFIPRRSLAWIAFVALLFNALAPLVMQGMAQDAGYSELCTVRGIERVADNGDDSDPGMAMSGAHCPFCLAQHTPFIPVRPVVAGLTLATGADALPPLFLHAPHPPFAWAPAQPRAPPYIV	123	119	NZ_AFHG01000052.1	256902	257273	-	METUNV1_RS12250	DUF2946 domain-containing protein	254749	256782	-	METUNV1_RS12245	WP_008062153.1	TonB-dependent receptor
RAPP	GCF_003114815.1	WP_108960425.1	MRLMMVNTLISRLAILLLSFVFISTNTEGYVFHLDSYQKNQTYKHSSLYDFSYVIKEVSENSEEEAEINSHRENELNHSFAFFLNISLIFDTELKPVLFSFPNSFLTKNSVKDRAPPILT	120	116	NZ_BFAZ01000009.1	1194309	1194671	-	DI076_RS14170	hypothetical protein	1193099	1194211	-	DI076_RS14165	WP_108960424.1	efflux RND transporter periplasmic adaptor subunit
RAPP	GCF_900100365.1	WP_054999422.1	MSTTRRRHSPALPRNRRGAWLSLFAMLMIFIGPLVSQSMPMDQHAGMSTSMSMSMPGDSHAHHGAEHAMPADTGMSDHALWAKCGYCTLLFSCPALPHVLELVAATPPIPSDFFALLPLPGHARKSIFPNARSRAPPTLVTA	142	136	NZ_FNKU01000001.1	5280925	5281353	-	BLT55_RS24790	DUF2946 domain-containing protein	5279465	5280838	-	BLT55_RS24785	WP_054999423.1	PepSY domain-containing protein
RAPP	GCA_013140465.1	NOS89033.1	MRMFSALRLSVVFVLTLLQLLVPLVHAHAHEPDAPNGLHIPGLEHYHHTATPETQLIALPSVSADGLMVMVDSGIKPSRTLLKLSAGQPNLLLQDYPAWPVALALSLHFPPNPPRVDTAPYCLHAPRAPPLAMLAYPRISA	141	129	JABFST010000313.1	8666	9091	-	HOP34_10945	hypothetical protein	7264	8496	-	HOP34_10940	NOS89032.1	TolC family protein
RAPP	GCF_002117405.1	WP_085771050.1	MQRPAEAKRGASRSAAAVDKESRTGLTALMWGLRLLLLAALLPASALTAPIRAGSEQLGLSTGEQNLAGDCSASQTDSASHERCADPLHDCCLPIGEDADGVAARSAFVASLRTGDPDAPYSRRDHDLPRGQRTLAFSARAPPSFS	146	142	NZ_CP019948.1	1611664	1612104	-	B1812_RS07560	hypothetical protein	1609140	1611596	-	B1812_RS07555	WP_085771049.1	TonB-dependent receptor plug domain-containing protein
RAPP	GCF_002117405.1	WP_085771819.1	MRAMKSWLSLLAALVAILVANPGSASVVGASDLSTVSAATPSHCASMLGDQAPNGGRRSAPCEHCLLCGVAFIAPPEAPTADRSATSRRFAPLAAKFAARPQQEASAHRARAPPVI	116	113	NZ_CP019948.1	2579032	2579382	+	B1812_RS12100	hypothetical protein	2579496	2582087	+	B1812_RS12105	WP_245299898.1	TonB-dependent receptor
RAPP	GCF_002117405.1	WP_085772206.1	MRLVHLVFALALLMQSLAFAGPAPASERTAIGADRAADCGRRDEGLPAPREAHRHGCAGCLLHNWDESLDVPRAIFAPPLLRVHALFYGAAYRAPTSIDRTSHCRARAPPKA	112	109	NZ_CP019948.1	3053197	3053535	+	B1812_RS14400	hypothetical protein	3053787	3056108	+	B1812_RS14405	WP_245299928.1	TonB-dependent receptor
RAPP	GCF_002117405.1	WP_158658673.1	MALLLTLQALGVFAPTGPFPAQAASAKLGVAAADTTCRTQQTGSPGHDRDGSSHCAVCCLRDDDNGWTDTPILSGSFRIEFAPRLILALLGHTEPSALKREARAGAGRARAPPALS	116	112	NZ_CP019948.1	1840971	1841321	+	B1812_RS08595	hypothetical protein	1841764	1843767	+	B1812_RS08600	WP_245300149.1	TonB-dependent siderophore receptor
RAPP	GCF_002117405.1	WP_158658885.1	MLLLQGFASSCQAAPSYSGGAVASMTAHPEASPCHDAGGSQAPAKVSHDCCAHCTAAGRDAAMQLLAAVVDFILAPTPSVVAFAFSRPLVRNPVPLGLTTSWSSRAPPRVG	111	107	NZ_CP019948.1	4238539	4238874	+	B1812_RS20005	hypothetical protein	4239017	4241689	+	B1812_RS20010	WP_085773151.1	TonB-dependent receptor
RAPP	GCF_012927205.1	WP_169224050.1	MYKHFQKILAVILLGVFTLNTVPREFIHLFAGHHDTQDAHTPVGGTAISEQHRHCDFLQIGVEPFDQYTTDFISPVRPVIWVFQLRPLPETSYITHRDLSPRAPPSVFA	109	104	NZ_JABBGC010000001.1	1675056	1675385	+	HHL17_RS07055	hypothetical protein	1675477	1677927	+	HHL17_RS07060	WP_240975104.1	TonB-dependent receptor
RAPP	GCF_001544555.2	WP_062091579.1	MNRTSRNRLVAWLGMAAMWLAIVAPVISQTLASRQQGVDPQTAICSADALAQIVPSALSSTPHAAVENHEPAGNHMAGADSFDACSYCGLLAHNMPLASAQPATLLRVERVTRLAAVPVTQVVHVKSFNAASPRAPPVVS	140	136	NZ_FCOK02000076.1	46032	46454	+	AWB69_RS36120	DUF2946 domain-containing protein	46556	48961	+	AWB69_RS36125	WP_082913743.1	TonB-dependent receptor
RAPP	GCF_001544555.2	WP_075644008.1	MRRRLVRKFGSLLGLLAILMTALAPAVSQALASGAQPEIILSAFCSATSPSPQTGTDKPTSSQHSAAGHWNACGYCNLAAHSPAAPLGSSAYHAHATLGPLPDNAPAQPFPPYAPVFAAQPRAPPVFV	128	124	NZ_FCOK02000049.1	25733	26119	-	AWB69_RS46110	DUF2946 domain-containing protein	25278	25649	-	AWB69_RS28590	WP_062090197.1	copper homeostasis periplasmic binding protein CopC
RAPP	GCF_004341085.1	WP_133031037.1	MFRIAMLIAALFAVLVQGLVVQAHTHVHRNTAPIVHAAGAQAITGAADDGSTQQDESDCPLCWELAHADAFLLPEDTVVLTPATSKIWLAALLQSVSVRNVRSHAWRSRAPPLPLQA	117	111	NZ_SLXW01000003.1	322457	322810	+	C8J43_RS11640	DUF2946 family protein	322911	325109	+	C8J43_RS11645	WP_133031038.1	TonB-dependent receptor
RAPP	GCF_000970465.2	WP_069908941.1	MLNRLRQMGSDTARALVVLALVFLSFAHAPVASAESGALLTASVAASYCGDMPDGDGKAHAPCHACRVGGIDLPPPPTSFTAPLAACEISYFRTASVLAVNSTYISARPRAPPALI	116	112	NZ_LAJE02000115.1	3653	4003	+	VW23_RS07410	hypothetical protein	4067	4588	+	VW23_RS07415	WP_069908942.1	YcnI family protein
RAPP	GCF_003627795.1	WP_120669136.1	MRKTISRAWQWSARILCAVALLFVGFAHQPVVATADEISPLELAQYRLPDGSLPILCITYKDADGKVHGKAYAPGCEACRIASAAMLPAPPTEICERLVSPRGETVVAKSEAFHRQLYPPNTGPRAPPILDIVG	134	127	NZ_CP032685.1	1426857	1427261	+	CCGE531_RS26105	hypothetical protein	1427487	1428860	+	CCGE531_RS26110	WP_120669138.1	PepSY domain-containing protein
RAPP	GCF_001574435.1	WP_067050346.1	MKNSSYFKKSMLLASLLSWVLVTLMPVINANNSVGVWATLCTVNGLELVQIEEGKPQIHKGKPCPFSHFSSFHDLALLTVPVLGRVSVSIQDHYSFLAHNVRYQWQTPRAPPAALS	116	111	NZ_LOCN01000032.1	94829	95179	-	AKG98_RS20125	hypothetical protein	93157	94632	-	AKG98_RS20120	WP_067050343.1	PepSY domain-containing protein
RAPP	GCF_013009555.1	WP_007836723.1	MVIADNLAFTMLSFWNLHDKHLFLCPMKRRRYIAWVLMLVSIIMLTASVLPHHHHREILCLQHDMTLCGCQCSVQHQQHNSSDENHTCNAGCVTKFKSVTPDRAQDSVSPDYSFCLLLYTVTDVLALSLQLTEHNTLPYNYYLEKLHSTCLPHVKGLRAPPCDVLA	166	160	NZ_CP046176.1	995576	996076	+	GKD17_RS03855	hypothetical protein	996172	997407	+	GKD17_RS03860	WP_007842257.1	efflux RND transporter periplasmic adaptor subunit
RAPP	GCF_013009555.1	WP_007838183.1	MSKRRYIIAPLLLLTLFLTYQVSITLFTHVHIVNGVMIVHSHPSSGKHHTHTTGQVISIAHLSTIHTLEAEVQAEMTVFRPLLYVLEYKINTFRAKALCAQCIHLRAPPFHC	112	108	NZ_CP046176.1	1965620	1965958	+	GKD17_RS08130	hypothetical protein	1966090	1968423	+	GKD17_RS08135	WP_007838185.1	TonB-dependent receptor
RAPP	GCF_013009555.1	WP_007843819.1	MILLFVSIFAVDLLNTKMRENAKGRIFIAWLLFMTLMPFFMVKTFHYHEEDAVCHSDSGNSHDSSHQCPVCNFTLSPFTQVETLQLHIVLPVFDYQPEITVDKVCQVKSYPYYLRAPPVC	120	117	NZ_CP046176.1	1937008	1937370	+	GKD17_RS08000	hypothetical protein	1937419	1939578	+	GKD17_RS08005	WP_007838140.1	TonB-dependent receptor
RAPP	GCF_013009555.1	WP_032936259.1	MTAIGNSSIFVPVTMKKYLIHILKLFLPLIFIAYLGGITLFTHSHVVNGVIIVHSHPFKGEHQHTEVELETIFFLSSFAASDSLLTPFSASILLVLLCLLATPIVEHIKLAKACCGIYLRAPPVVY	126	122	NZ_CP046176.1	2560161	2560541	+	GKD17_RS10710	hypothetical protein	2560650	2562953	+	GKD17_RS10715	WP_007835709.1	TonB-dependent receptor
RAPP	GCF_002890895.1	WP_102835926.1	MRRRGLFTADLWLGLFAMLMIHVGPLYSASQLGPAQSASAASVAHQHHHQAQGHAPKAHTTSGSVGQPAWLASLDLCGYCELLTLSPPLVLSFAPALPYFSPSFARLSAQPPLPAMPRLTGGHARAPPVLHG	132	127	NZ_POUL01000003.1	483702	484100	+	CXK96_RS07975	DUF2946 family protein	484155	486350	+	CXK96_RS07980	WP_102835927.1	TonB-dependent copper receptor
RAPP	GCA_013151185.1	NOX57704.1	MFKEPQSVARKLPCSVTAMGLVLSLVLSALITTVALHSPDDRWVAWFCFLPLFIAVRLLSPTLAAMAGGLWGASLYLFTTASRTAVAEDFISVSSVGMLALLIAIPAIYLGLAARPARAIGFRILTLALGWTLIEAVLHLYNNLGPQEGLLTGSQGEGLQLHWLTRLLGYVATAVLVASLNVSLVGFVSTACLNLPVLCLWAEPPEIGALSPPEFILLAFCCALRRVHPRAPPILVVAP	239	232	JAADIU010000058.1	4235	4954	-	GXP29_02445	hypothetical protein	3472	4134	-	GXP29_02440	NOX57703.1	IPTL-CTERM sorting domain-containing protein
RAPP	GCF_003207815.1	WP_242405458.1	MGHARHPFMHDMPVIRWIMVLCACLGLWGQLLIESRSMPGELPRGTIMRLTGIDIAPPGHAATTVHASPHHHAMMDGMPVHPHDPQPHAGHDHADGCPLCPLLHLPALALTLLPFLPLPPLAWAQARHEPRQPRAPPVPVLGLPPSRGPPSVS	153	136	NZ_NKTX01000002.1	201732	202193	-	CFR80_RS02820	DUF2946 family protein	199516	201612	-	CFR80_RS02815	WP_248705188.1	TonB-dependent receptor
RAPP	GCA_009772895.1	KAF0094114.1	MLLQIQNSRLRPVFASLSLLVWAVLSLASTYAPLHIALEHQQWAHAAQQDQGHHEPPKPHDGFCPICALLHGQLDLGEDFPKLPAPTFQPIAVLPPATPEIFEPTRLLPFSRAPPVQIAA	120	114	WOUP01000012.1	16873	17235	+	E1N59_2175	hypothetical protein	17300	19402	+	E1N59_2176	KAF0094115.1	iron complex outermembrane recepter protein
RAPP	GCF_006376675.1	WP_140019168.1	MTLRRRIIGDRSDTALWVVSLALVILLQGLVTAYAQASMAAWSAGPSSVICSVHSTQTDDDVPLKDLARHCCSTWCQAACAAGTGLLEQPFIVSFDSIVAKDTIAFPLIVRAPPGQFVTAAQARGPPALHDL	132	113	NZ_VEWK01000001.1	428567	428965	+	FIB18_RS01985	hypothetical protein	429116	430549	+	FIB18_RS01990	WP_140019169.1	PepSY-associated TM helix domain-containing protein
RAPP	GCF_006376675.1	WP_140022164.1	MKGMKNTEQHKQHGFMLFVTCVLSFTAFLFAVDFSTLGEDVARGQSGGVVARQIEGSPATPVRQQSSPSPQPMRAILIEAMAAKIKAVYLDGTGAALPVAAVAIVFPKVNSPEAAQNFQRLTVLQRHFGSARAPPKSA	138	134	NZ_VEWK01000011.1	119459	119875	-	FIB18_RS18855	hypothetical protein	116813	119347	-	FIB18_RS18850	WP_140022163.1	protein translocase subunit SecD
RAPP	GCF_008329965.1	WP_149484965.1	MRKAVILTSLFLFIFASTAGTEILTQDNCVILDSLELSGNGYDQSPGEEGIGLLSEDTEEMEGRTRVQTILLSILGKEIYGPLLASTELPKVSIFTQDLYLVFSQSLRAPPLCSL	115	110	NZ_CP036150.1	507391	507738	-	EXM22_RS02315	hypothetical protein	506863	507333	-	EXM22_RS02310	WP_149484964.1	CBS domain-containing protein
RAPP	GCF_007922615.2	WP_146301322.1	MAEEEPTVKVRRRGSGFGIALVAAYLLVLQAAISGFISGASAAPLALDAFGNPLCITSTDVGSPAEGGADHHSPECCLSACAMFAPVLAWGEVPKAPTVLHADTVTIVTLPAPTLAQRSRGEPGNPRAPPRTA	133	129	NZ_CP042301.2	2858671	2859072	-	FQ775_RS13935	hypothetical protein	2858011	2858589	-	FQ775_RS13930	WP_146301321.1	copper chaperone PCu(A)C
RAPP	GCF_000503055.1	WP_023721960.1	MPVAFAAAWLFVLQSMFGAFASGIEPNASQFDAFGNTICTHDGAAQLPAGDPHQQHMPACCMLGCNLVSAVCAPPDATGSLSRSPSVETIAFFLPAFRHRDFARARTPSNPRAPPATA	118	114	NZ_AYVY01000032.1	24584	24940	-	X760_RS68150	hypothetical protein	23948	24484	-	X760_RS68145	WP_023721959.1	copper chaperone PCu(A)C
RAPP	GCF_003131185.1	WP_109511843.1	MHLSRTDRSLIAWMLYASVLFSLFAYSLHHGQMAGLALSGLDGGYCTMDSGAGLGQGSGADHTQKVAAQLSCPLCSTSGMALALNSLGWGLHAVFLGANAPIVVRSWAQPPPRDLWPSRNPRAPPVPIPAVTPTV	135	124	NZ_QFFU01000002.1	290401	290808	+	DGA31_RS04500	DUF2946 family protein	290876	293035	+	DGA31_RS04505	WP_109511696.1	TonB-dependent receptor
RAPP	GCF_003131185.1	WP_161959223.1	MSAPRPGRAGTTRPRPRRGTWLSLFAMLMIFIGPLISQSMPMEHHAGTPMPTAHHAPVAAGADHTHHANAHDAHAAQATTDASRAAMDHALWAKCGYCTLLFGCPALPQVLAMVAITPPKPSAFYVALTRAGHARHTVFLHALSRAPPLSTLS	153	147	NZ_QFFU01000023.1	90307	90768	+	DGA31_RS23515	DUF2946 domain-containing protein	90958	92334	+	DGA31_RS23520	WP_109514157.1	PepSY domain-containing protein
RAPP	GCF_000282455.1	WP_008053980.1	MRPLSARSSRPRSQALSLTRGSWISLFAMLMIFIGPLISQSMPMDSRAMSMSMPAGMSMDMSMAAMEHADHGTQTSAEHCPPAPGQHVLWEKCGYCSLLFNCPALTGGVSFANFVIPPVNTFTTPSPRLGHARQTFFPGARTRAPPSVA	149	145	NZ_AKJG01000163.1	46051	46500	+	PMI34_RS01210	DUF2946 domain-containing protein	46693	48810	+	PMI34_RS01205	WP_008053987.1	TonB-dependent copper receptor
RAPP	GCF_001612945.1	WP_067825939.1	MRLPDTAFRAHAGAAVTTRGGMWKAGGGQDRTSRLRGGSAGALTAALAIAAHAAAGGPTPGSTGVTLLLLAAAAIGAVAMTLPRSASRTALPALMAAAQPLCHVALTGLSHGGHGSAAGGFSGFLSGSAAIVSDAAMAAGHAAAAVVCALLIAAADRLYGLVAQAVRVAVNRPGALAAGPRPRTWTSPRSTLRSLRIAGAAGPRAPPVAA	210	206	NZ_BDBK01000014.1	272612	273244	+	NI1_RS26850	hypothetical protein	273291	273938	+	NI1_RS26855	WP_067825941.1	YcnI family protein
RAPP	GCF_001426505.1	WP_056574344.1	MHALRTFFAMHRLVLAWFMASLLVAGASPLVNPQAMELVCSAAGTVKLIVQGDDGATEVGMAAMDCPLCMVSGPPPATVQVTLPTPLPLGRALQSIPAARLAAATASPPPARAPPTHLS	119	114	NZ_LMEV01000012.1	125199	125558	+	ASD34_RS06215	hypothetical protein	125675	127840	+	ASD34_RS06220	WP_056574347.1	TonB-dependent receptor
RAPP	GCF_013363755.1	WP_175503933.1	MSLPVPRQRSRASARLLLWWLVLAMLMAPALGRIHQVVHPSMWSGAAASGAHAPTASQAHGHRAATEDAHWLLALFAGHSHSDCQLHDQLNAWASGPALGQNPPAALPQELPCQLEARTASAGSAAFFDPRAPPAVAA	138	133	NZ_CP054840.1	1936391	1936807	+	HUK68_RS09235	hypothetical protein	1937028	1939070	+	HUK68_RS09240	WP_175503934.1	TonB-dependent receptor
RAPP	GCF_004365635.1	WP_134014233.1	MIFVRRLFAAFLVLTMVATTGAMAVMRDRDAGAQAVVICNGSGLQTILLDANGEQVDPAPVCPDCTMVVLAEGPTPLLVLLGSAQKIDLVLAEASQSYVRMDKDALKARAPPVG	114	111	NZ_SOBH01000002.1	346316	346660	-	BDE40_RS08925	hypothetical protein	345732	346259	-	BDE40_RS08920	WP_134014232.1	copper chaperone PCu(A)C
RAPP	GCF_000802385.1	WP_039095176.1	MTGQSHPASNRIRPTAFLLWGWALLLLVLLSAAPTGAQPCARLIGSAFDPSTVSVTVRPSTREESTGIKLRWAGPTDDAPDLPPRLLATLDLAAASQAFVSAQELPDIAVPAPASVSGPLSRSHPARAPPIS	132	129	NZ_JTDN01000001.1	1417382	1417780	+	PK98_RS06530	hypothetical protein	1418010	1419668	+	PK98_RS06535	WP_039096335.1	Kef family K(+) transporter
RAPP	GCF_001648175.1	WP_064122350.1	MRLDRRRLTAWIALCAMLLISIAPLVSQTVALAQQMPGRFEPAAMAHDHPPAHRSSPPHYAEAQHRDNPAPPAQAPHAAQDHAKCGYCHLLQLPSLPPSPPSLNKLGSLDRQLLTARPDRGYPGSARSIHAPPRAPPAAARAA	143	136	NZ_CP015243.1	1801366	1801797	-	A5892_RS07920	DUF2946 family protein	1799924	1801282	-	A5892_RS07915	WP_064122349.1	PepSY-associated TM helix domain-containing protein
RAPP	GCF_003032475.1	WP_107445337.1	MARRTPTVPLAGGRIPAAVPAAAHAVLLVLLVLLGPSGPPAPGGADLPAPGGLTHAAGVPSAHGTPHAQDADPAVPSATVRSGRDVTGERHTPPLPASHPPRGATGGPLRAGRTPVGPPPDPPASALPAHGHGVRAPPSFSGT	143	137	NZ_CP028369.1	5338015	5338446	+	C6376_RS24080	hypothetical protein	5338522	5340813	+	C6376_RS24085	WP_107445338.1	protein translocase subunit SecD
RAPP	GCF_003032475.1	WP_159083357.1	MATVLAVLVHHETAAAITHVPPTGTADTSSFTGMHHAPPPTAPLHTNGHNVPPGTTPAPATAAEDDGACSSTAMQHCSAVGVDSLKLAPPHQPVTGWAPAFHRGAAAGRDVPGTTGRAPPDSVLSRLLL	129	119	NZ_CP028369.1	8116177	8116566	+	C6376_RS35835	hypothetical protein	8116657	8118303	+	C6376_RS35840	WP_107447219.1	multicopper oxidase family protein
RAPP	GCF_003032475.1	WP_173985737.1	MTTPKQRLAPTPVRRWYALLVFGLLAGLLAMHALAPGGAVREHAAPQHTRAVVVSAHEHCTADHGGCDGGHLHHADPTCAAASVSGAPTLAPLVPDPVAVPVRTDAPRSCATRGPGEARAPPSLAELQLLRI	132	121	NZ_CP028369.1	6038265	6038663	-	C6376_RS26705	DUF6153 family protein	6037513	6038175	-	C6376_RS26700	WP_107445767.1	DUF305 domain-containing protein
RAPP	GCF_000021745.1	WP_012591111.1	MMARRRRWPIYFAIAAGYLFAAQTIAFAALAAAQAPQGGGPDAILCQNGRAPGEPQRHSDAAHCLVACAAFDAAAAPAPEFVLLPARRSSVIALPAATCAHCRAASARRTPHNPRAPPAA	120	117	NC_011666.1	2277775	2278137	+	MSIL_RS10735	hypothetical protein	2278201	2278698	+	MSIL_RS10740	WP_012591112.1	copper chaperone PCu(A)C
RAPP	GCF_000949135.2	WP_044843472.1	MNALRHFLHRLGVARQLLWILILVSLLSRALMSGAVMLDPDGPDAGSVVLCSGRGPLIIGATALTARFDASAPITPANDALALVNVLKHGTDAGKPASADSSNGVCAFSAALFAALVSFVLLVLLFPAAAPRRFRLPPDGVLPARSIFDDRPPSRAPPQFC	161	157	NZ_JTAN02000019.1	203551	204036	+	PL79_RS25490	hypothetical protein	204348	205811	+	PL79_RS25495	WP_044843473.1	PepSY domain-containing protein
RAPP	GCF_000949135.2	WP_044845298.1	MLHRHRHLTAWLGVFAIWLAIAAPLVSQWRIAQATTPDAIVCSAEHGAHRAPDAGHAHDYARHLDACGYCGFFAHSPAIGGAAAVSFAFVPAHAVSAAAPHAVAARADRYPRAYPRAPPERA	122	118	NZ_JTAN02000003.1	349761	350129	+	PL79_RS05645	DUF2946 domain-containing protein	350213	352345	+	PL79_RS05655	WP_044845299.1	TonB-dependent copper receptor
RAPP	GCF_000949135.2	WP_044846867.1	MLSRRFRKIVSLIGMLAILMTALAPTISQALTTQGRVDALLAGHCTAAPADGGHAGDASSKSLQAHLQACGYCSLLAHTPALPAPELTFAANVHPLQHREATRFESLRRALPLTAAQPRAPPLAS	125	121	NZ_JTAN02000005.1	229442	229819	+	PL79_RS08895	DUF2946 domain-containing protein	230049	230414	+	PL79_RS08900	WP_044846865.1	copper homeostasis periplasmic binding protein CopC
RAPP	GCF_001307275.1	WP_060739371.1	MSQTRGSWISLFAMLMIFIGPLISQSMPMDQRMPASMNMSMSMDMSMDMPAGVHAEHEASTDEHCPPQREHHALWEKCGYCSLLFNCPALTGGQGFATFETPLANTYTAPSPRLGHARTAFFPGARTRAPPLDA	134	130	NZ_CP012831.1	1870666	1871070	+	AO356_RS08340	DUF2946 domain-containing protein	1871153	1873279	+	AO356_RS08345	WP_060739372.1	TonB-dependent copper receptor
RAPP	GCF_900101755.1	WP_074679306.1	MLFTARRRTLAAQLGLLAFVLIVLAPLASQLRAEPADWRWLNQLGCHDGAGSVPVALDRSQPVLQVDACGYCSLLSHCPALAESNWSAAGRLRPRHEVCGALPAQSLQTAHFPHALSRAPPFLT	124	120	NZ_FNAE01000004.1	212515	212889	+	BLR77_RS15450	DUF2946 family protein	212952	215036	+	BLR77_RS15455	WP_074679308.1	TonB-dependent copper receptor
RAPP	GCF_013114825.1	WP_171577538.1	MNWFRKHLKHGSRLALFALAIQFALSCGHFHAAAMQATPAVQSGLTDAKLGTAAPLAAQDAHSEAAQPQQPAGHDDDQHTANVCAVCAVLSLAKNFLFVTPPVLELPGAVELLYLTTGAEFVHLGSIHLAFQSRAPPAS	139	136	NZ_JAAVLX010000001.1	248150	248569	-	HCN58_RS01140	DUF2946 family protein	245650	248040	-	HCN58_RS01135	WP_171577537.1	TonB-dependent receptor
RAPP	GCF_013114825.1	WP_171581882.1	MRRRLKNFLPIVLIALVVQIFAPIGACWAASIASADPLAGAVICHGNGAPGAGQSDQAGHRAHDGCCSVCNMLQTGAPVDTPQTSDIIAIGRQPERVVWIEFDPERFASRAGSQAQARAPPFIS	124	120	NZ_JAAVLX010000008.1	19256	19630	-	HCN58_RS24095	DUF2946 domain-containing protein	16773	19160	-	HCN58_RS24090	WP_171581881.1	TonB-dependent receptor
RAPP	GCF_004197395.1	WP_129963062.1	MTRRSRNHLTAWLGLVAMWLVVFAPLVSQLLESGRAHEPIAALCSALHPAGASDIGDASDVARTSPAPVHLSHDDAFGACGYCHLLEHHVAMPTLAAVEPLPALPLAGTAPPTLSTRFTPLGAFPSGRPRAPPAVS	136	132	NZ_SELS01000067.1	15400	15810	+	EVC45_RS36925	DUF2946 domain-containing protein	15995	18268	+	EVC45_RS36930	WP_248295408.1	TonB-dependent receptor
RAPP	GCF_000344615.1	WP_017876585.1	MFPSHALRRLLAWIALAAILGLALAPTLARALAKEGSSAWMQICSAQGSKLVAVADLAPGEQPGPSNAGLEHCPFCALHTPAPPPAQLRFSFALPASPPALYPSLFFSAPRPLFAWSVAHPRAPPVLS	128	124	NZ_KB467824.1	2584405	2584791	-	JANGC3_RS0111225	DUF2946 domain-containing protein	2582112	2584283	-	JANGC3_RS0111220	WP_017876584.1	TonB-dependent receptor
RAPP	GCF_001598475.1	WP_033768568.1	MPGSSLRQRLTAGIAILAVLLLFVAPMISKNLAEHHARMQGASIMSAEMPMMDHHSEMSMADHGMMMGPGFACGYCDLLVHVPLMLWVFIPFIWWMCLISRAPPPAAINPPQWRRLLRLHRPRAPPFIASHSLLTNPIA	139	125	NZ_BCZA01000006.1	329330	329749	-	PAG01S_RS14110	DUF2946 domain-containing protein	327554	329284	-	PAG01S_RS14105	WP_062759157.1	DUF2534 family protein
RAPP	GCF_004114915.1	WP_128924093.1	MKWFRSNIRHGARLALFAMLVQFALTFGHSHWFAQASPLAQSSLEQADNTKSVSAVDRAAVQKQSPSGPDREHPADDNCAICAVVAMAGTILFATPPLLQLPQAIDLLYRTTDAEFLHLKSAGTAFQPRAPPAS	134	131	NZ_CP022219.1	1296444	1296848	-	X268_RS06100	DUF2946 domain-containing protein	1293913	1296294	-	X268_RS06095	WP_128924092.1	TonB-dependent receptor
RAPP	GCF_004114915.1	WP_128925989.1	MRARLQKFLPLILLALAMQVLAPIAACWATGLAIADPLSAGVICHSASEQGGPNDQTGTPTAHAGACALCCLAQANASLDSPTYAAFAIPVRHGERVLWHPVDAFAIASPEGTIAQARAPPQFS	124	120	NZ_CP022219.1	3567472	3567846	-	X268_RS16855	DUF2946 family protein	3564977	3567376	-	X268_RS16850	WP_128925988.1	TonB-dependent receptor
RAPP	GCF_900129855.1	WP_159424334.1	MAVQAALVSRTRAPRGVARWAWAAVIALVAALAVLIHHEAMATPMAPSPSSAAHVMPGGMVMAGDPAPPAMELSGHAHGAAAAESAAAALAGPAAYGTASAACAGMGMQHCAPVSVDEVTLVPPANSTVSGDLNAYGAVVPGAVPAAAVSRAPPDLSVLSQLRI	164	153	NZ_LT670819.1	1405010	1405504	-	B5557_RS06270	hypothetical protein	1403299	1404915	-	B5557_RS06265	WP_079658182.1	multicopper oxidase family protein
RAPP	GCF_900129855.1	WP_231976034.1	MNDPGQQHLAPAPVRRLRMLLVLGLLAGLLGMHALAPVGTVHEHAGPQHMKVAAASAHKGCPGDDGGCGGGHLHHADPTCVAAAVSGAPALPAVAPDPVAVPMRADAVRSYPRTAPDGARAPPSLAELQLLRI	133	122	NZ_LT670819.1	5649509	5649910	-	B5557_RS25575	DUF6153 family protein	5648735	5649409	-	B5557_RS25570	WP_079661651.1	DUF305 domain-containing protein
RAPP	GCF_003667445.1	WP_147452920.1	MAAAYALVFQLVFASALVAGMPRDASGALICTGVSTLATDADRDGKADETAVRCAACLARADIADLPPPIPVPALVRSVAVAASVAPAHPITPRAPARLPSQPRAPPFLG	110	106	NZ_RCTF01000001.1	183245	183577	-	D9R14_RS00810	hypothetical protein	180810	183056	-	D9R14_RS00805	WP_121621393.1	TonB-dependent receptor plug domain-containing protein
RAPP	GCF_002966795.1	WP_105239148.1	MSIHRDSAFQPRGLPWRLLVCLAMAAFVLRAFIPTGYMAGPSTTSLMLTLCEAGGTMNVTFDLPGEQDSKHVAGEACAFGALAAHVILPDTGLVPVLSARAAYAAPEIPVYRATPPLPALGPPLGSRAPPSLSS	134	129	NZ_CP023270.1	3406371	3406775	+	CLM73_RS15280	DUF2946 family protein	3407141	3409081	+	CLM73_RS15285	WP_234015901.1	TonB-dependent receptor
RAPP	GCF_002966795.1	WP_105240304.1	MPYATRLLCTLRALRAEGVLWLAILALALRALVPAGYMPDTRALHDGRLEVTFCSAAGNVSSFSVALPSDDGGKGPHDSANTGAQCPFGLLVHVTPATAPAMTPLLLTAAGHPSFPPPHRALPAQPAHGPPLGSRAPPPLV	141	137	NZ_CP023270.1	4946878	4947303	+	CLM73_RS22460	DUF2946 family protein	4947409	4948044	+	CLM73_RS22465	WP_105240305.1	SCO family protein
RAPP	GCF_002966795.1	WP_105241532.1	MYRSATTVRRWVSLFAAALFVFQALIASAALAAPGPGGISGAAGATTIICTASGPRVVTIGIEGAAQGVEQHSGAMPHCCVAGCAMLGGATLPGLWLLAWLLPTLAQPDTAPAADVPHFTSAHARLQQQPRAPPSVA	137	133	NZ_CP023270.1	3231098	3231511	-	CLM73_RS14430	DUF2946 family protein	3228858	3230918	-	CLM73_RS14425	WP_105239005.1	TonB-dependent copper receptor
RAPP	GCF_002966795.1	WP_234015630.1	MHVRFSCPSLRPACAATFARLLLLLLLAARAFVPVGYMPDVQALKQGRLALGFCAAGGGMFPGMASLADPHTAHADAAHDHHGHHDSSNHVGAGQECPFGLSAHQPLLVPPAVTLVPALLGWWAQTPRLTDSPRPPMPAAGPPLGQRAPPRITG	154	149	NZ_CP023270.1	3233077	3233541	-	CLM73_RS14440	DUF2946 family protein	3231600	3233003	-	CLM73_RS14435	WP_105239006.1	PepSY-associated TM helix domain-containing protein
RAPP	GCF_003602095.1	WP_120132138.1	MLSLRHIHHRHLHVPAWLGIVAILMLFIAPVISKSLVAEGAQHMMMPGMMMSDMDMPDAEMAGMELSGHHASSMEHCQKQTCKSAPQDAVKAMLSGDMSDAACGYCVLLVHLPMLDLQAMPMQWSLDFSSRTPPRAVIQRLIPSLFFTDSQPRAPPVFL	159	155	NZ_RAHH01000007.1	88407	88886	-	D6C13_RS07305	DUF2946 domain-containing protein	86846	88321	-	D6C13_RS07300	WP_120132137.1	PepSY-associated TM helix domain-containing protein
RAPP	GCF_004348685.1	WP_132595737.1	MRGRLPAALVFLLSWFLPAVAHAQPVQPVTTVKSATYAAGQQPAARQHPLQPAAARIWAGTHGFTGAGGAALPASELLHFRHAWAVVVSRPAPEATAQRKPVASPARAPPSTAR	114	109	NZ_SMKO01000031.1	42462	42806	+	E1292_RS14915	hypothetical protein	42845	45088	+	E1292_RS14920	WP_132595738.1	protein translocase subunit SecD
RAPP	GCF_001570365.1	WP_066945100.1	MRSRLTAALLLLLPVFLLAGATPADALTATHRAASVTVLHAGPIYTAHRWYDLPAPGVDQQHRMPRLQARSGPHTVSGGVAVLPGAGPYRALLVTGQHGAAGPSLPVPPGTSIAPARAPPSTAQ	124	119	NZ_BBYK01000058.1	142273	142647	+	AWQ68_RS27170	hypothetical protein	142684	144930	+	AWQ68_RS27175	WP_066945104.1	protein translocase subunit SecD
RAPP	GCF_001570365.1	WP_066945231.1	MRQRSSLLAVPARWLICLIFPLLVSGVPAAGVLGALPKAAVAAKSAPSVLSPAKPHTAALLAAEPDGHASASPHSNDHAPAPHDLSGRPREAVIGANRGITGAGQAAVLADRRRPTTVPARIAAAPSSDGRADPLAAPGVSPGRAPPVTG	150	146	NZ_BBYK01000059.1	27239	27691	+	AWQ68_RS27345	hypothetical protein	28061	30331	+	AWQ68_RS27350	WP_066945235.1	protein translocase subunit SecD
RAPP	GCF_004006175.1	WP_127749713.1	MRSYLTLLLVLAVTLTAHSAGAMRGMRDAAGQIVICTGTGPVVIYVDADGQPARAPENCPDCIMLGMDALAPPVHMQLAMRGPRGKAQLLVSDRIQSRMPLRACARAPPFVC	112	108	NZ_CP033219.1	3187674	3188012	-	EBB79_RS15380	hypothetical protein	3187146	3187616	-	EBB79_RS15375	WP_127749712.1	copper chaperone PCu(A)C
RAPP	GCF_013327855.1	WP_113280310.1	MDKHGNSRTGKRSAAPLLISVFWLVSTIGAALGASYMSGPDRNLAERAIGAAKSHETRVAHETDNHSTPVERPMRVIALEALHLKIKSGLGADSGPQDALLPDGSRLTLADQTGFRIFAPSATLLLGHDPLFSARAPPRALG	142	137	NZ_JABUMX010000002.1	515631	516059	+	HQ945_RS10520	hypothetical protein	516162	518690	+	HQ945_RS10525	WP_091945179.1	protein translocase subunit SecD
RAPP	GCF_003429565.1	WP_128558419.1	MSGGPVRAGLDAAPARRAGLPKSARLLCVTLLAILGVLLPGRTEAGTPVAWTAGHGVSAPVTAQGADRAPSSFHLDASVTSTDSCVTPRAHRGVPAEHPLAHPGGVTTAGILLPRPPTAGRPMPRAPDTAAGRPLSTACSGRAPPLPTGI	150	144	NZ_QUAK01000149.1	175319	175771	-	DY218_RS25105	hypothetical protein	172987	175302	-	DY218_RS25100	WP_128558418.1	protein translocase subunit SecD
RAPP	GCF_002078235.1	WP_081237753.1	MTTHRTGPVARLPLLAGVAFATLAALLLTLAPGFTQEVRIVPFVSVSAPAPSMHPPDTRPYLDDAYVGAGTVLIRPQRDGGERTMSAGPPLLAPPHAPRVPPRPARPAPVAGHVPTDTAHVPSDLGRAPPAASSA	135	129	NZ_MSGP01000188.1	573	980	+	B7L92_RS14090	hypothetical protein	1048	3372	+	B7L92_RS14095	WP_081237755.1	protein translocase subunit SecD
RAPP	GCF_002078235.1	WP_081241036.1	MISSTRSSRRPVGRLFVLLILAVLAGVLGMHGLAPGGVPTARTGTGHERVMAAADGVPHANGGCTHTDGGSGYLDHADGTCAAAGTGSAYTPPAPVGAVLDTPAGPSPTTATGGSVPDGRAPPDLFELQLLRI	133	122	NZ_MSGP01000589.1	3504	3905	-	B7L92_RS33530	DUF6153 family protein	2741	3379	-	B7L92_RS33525	WP_081241032.1	DUF305 domain-containing protein
RAPP	GCF_003207895.1	WP_244191714.1	MGHARHPFMHDMPVTRWVMVLCACLGLWGQLLVESRSMPGELPRTTIMRLTGIDIAPPAHAATPAHGPAHHHAMMGAMPANTHDMAPHTGHDHAEGCPLCPLLHLPALALVSLPFLPLPPMAWKQARHEPRQPRAPPSAPLGLPPSRGPPSIS	153	136	NZ_NKUB01000001.1	367894	368355	-	CFR76_RS01715	DUF2946 domain-containing protein	365672	367774	-	CFR76_RS01710	WP_244191719.1	TonB-dependent receptor
RAPP	GCF_012844225.1	WP_206036909.1	MAAAAHGAAGGGVPTGPASALLLAVAAGVGIVGAYVPTLPPIALLAVGQLGTHAVLSALTEGHPHTSGSMFAAHLVAVAGCAVLLVAAARLFDACSTAIRAVTLRLGGVHVPASLAPTRTTDPLVWGRAPPAISRRGPPVAR	142	130	NZ_JABAGQ010000005.1	114034	114462	+	HF886_RS10550	hypothetical protein	114500	115165	+	HF886_RS10555	WP_169652263.1	YcnI family protein
RAPP	GCF_902832885.1	WP_034187392.1	MRRTTRWIGLVWLALVLNVLSPVVGYARLASSGSGALTLELCSAAGARQVVLAQAGDDRDTSSFDHAGVPHCVYCPGFAANLALGTRLPDMPGFVRTFAYRVAAPAVPDFPRKRIRLAQPRAPPENVPI	129	123	NZ_CADFDK010000005.1	26613	27002	-	HWX00_RS17105	DUF2946 domain-containing protein	24149	26488	-	HWX00_RS17100	WP_175868129.1	TonB-dependent receptor
RAPP	GCF_902832885.1	WP_034188443.1	MNALRRFLLRPGVARQLLWGFLLVTLLSRALMSGAVMLDPDGPDAGSVVLCSGRGPLIVTGAALAARFDASAPITPANDARALADALKHDAHADKTASAGNGDGLCAFGAALFTALASFVLLVLLFPAAAPRRFRVHVDSLPFVRSILDDRPPSRAPPLFC	161	157	NZ_CADFDK010000002.1	374562	375047	-	HWX00_RS08130	hypothetical protein	372850	374319	-	HWX00_RS08125	WP_069704458.1	PepSY domain-containing protein
RAPP	GCF_902832885.1	WP_049031262.1	MLSRRLRKIGSLIGMLAILMTALAPTISQALTTQGRVDALLAGYCTAAPAAGGHASDPSTSLHAHLQACGYCSLLAHTPALPAPELTFAAHVRVIQHRAATRFESLRRALPLTAAQPRAPPFTS	124	120	NZ_CADFDK010000004.1	362625	362999	-	HWX00_RS15800	DUF2946 domain-containing protein	362163	362528	-	HWX00_RS15795	WP_034186186.1	copper homeostasis periplasmic binding protein CopC
RAPP	GCF_902832885.1	WP_049035999.1	MLHRHRHLTAWLGVLAIWIAIAAPLVSQWRIAQAATPDAIVCSTEHGAHRPADARGMHDHALHLDACGYCGFFAHSPALGAPAAASFASVPAVSVSAAAPPVVAARADRYPRAYPRAPPERA	122	118	NZ_CADFDK010000002.1	865558	865926	+	HWX00_RS10395	DUF2946 domain-containing protein	866010	868142	+	HWX00_RS10400	WP_175028817.1	TonB-dependent copper receptor
RAPP	GCF_000244915.1	WP_035973847.1	MKWFRSNIRHGARLAIFAMLVQFALTFGHSHWFAQAAPLAQSSLQQTDSNHGLASIDRAAVERQSPVAPDREHPGEDNCAICALVAMAGTVMFAAPPVLLLPQAIELLYRTTDAEFVHLKSAGTAFQPRAPPAS	134	131	NZ_CM001442.1	2515754	2516158	-	BRA471DRAFT_RS10825	DUF2946 domain-containing protein	2513218	2515605	-	BRA471DRAFT_RS10820	WP_007607035.1	TonB-dependent receptor
RAPP	GCF_000244915.1	WP_231170948.1	MRARLQKFLPLVLLALVMQVLAPIAACLAAGQAVADPLSAAVICHSASEQGGLNDRNDAPIAHGGACALCCLAQLGASLDSPPHAALSVPFRHAERVVWHAVEASAGATHKGTNAQARAPPQFS	124	120	NZ_CM001442.1	4726962	4727336	-	BRA471DRAFT_RS21040	DUF2946 family protein	4724469	4726877	-	BRA471DRAFT_RS21035	WP_007610931.1	TonB-dependent receptor
RAPP	GCF_010211745.1	WP_162455695.1	MIRNRRFQLLMARLGLVAILLVALAPSVSRWLESGSPRYLDALAAMCTTDGLSWLDALHPDDTGKQPLPAGAMGGDYCAYCPLLASVTTVLLALTFLLPLPGRSIAPEGRAPPAHPAALLLGLGARGPPCLL	132	112	NZ_PDWQ01000002.1	375119	375517	-	CSC70_RS05730	DUF2946 domain-containing protein	372974	375058	-	CSC70_RS05725	WP_211369424.1	TonB-dependent copper receptor
RAPP	GCF_001544795.2	WP_061160450.1	MHHLRRGIIGKIGGFAAICAILLLSLAPVASQTLDHARIESLLASVCATDAQPSHNAPAPKHDAVAHLQTCAYCDFIAHAPTPPASPHRAFSARAPREVFVANAPTDTPRRELRDIAQPRAPPAFA	126	122	NZ_FCOI02000007.1	46524	46904	+	AWB76_RS12555	DUF2946 domain-containing protein	46992	47354	+	AWB76_RS12560	WP_061160652.1	copper resistance protein CopC
RAPP	GCF_001544795.2	WP_061161229.1	MTRNARNRFVAWLGIAAMWLAIVAPVISQTLAARNAADPHAVLCTVDASTADAHEGHHDAASHFDACSYCGLLAHNPPIVTGVAHEAARVERVVRAPIYAHVGGFFSKSFNAASPRAPPVVS	122	118	NZ_FCOI02000010.1	121199	121567	-	AWB76_RS16645	DUF2946 domain-containing protein	119537	120979	-	AWB76_RS16640	WP_061161228.1	PepSY domain-containing protein
RAPP	GCF_001544795.2	WP_061161290.1	MRSRFHQRTGSLLALLAMLLITFAPVVSQLLAANAHAVQLTDELTAELCSAHASTVERSAGHHANDGLAHLDDQACGYCHFFAHAPAIANARASATLDVPARRIVVVARIPAERPAPPFSTAQSRAPPVLI	131	127	NZ_FCOI02000010.1	201690	202085	+	AWB76_RS17025	DUF2946 domain-containing protein	202254	204341	+	AWB76_RS17030	WP_061161337.1	TonB-dependent receptor
RAPP	GCF_002153655.1	WP_086639637.1	MSRRNPIIRALLVWPLVMVTLAGLVGLMALQSLSLPDELPRATLIRLTGVDIAPRAMQPAPPVHCAPMQGAMHHMHCMAMAQKGQQHPTHHHDEASCPLCPLLAFFAALPAVFLLLPAPVLRWVRRGSAASAPRAPPVCILGLPPSRGPPSSLLQAF	157	136	NZ_JOPJ01000022.1	1132	1605	+	HK26_RS09905	DUF2946 domain-containing protein	1702	3879	+	HK26_RS09910	WP_086639638.1	TonB-dependent receptor
RAPP	GCF_004217095.1	WP_130303190.1	MKRTTGIRMTVWLGILAVCLAVFMPGVNALKNRYQASGNDIFTADICYGAQAVQGPAVALNSTGSPVLLVSHHSAHADADEVTADVTTAHASHGAMPTSFVSLAGSDAPVSPGHSADHAAECLYCGFFTHHLPLLYSANLPAMAYGFVSRIAPQHQHASYYAQPAFVPLSRAPPALS	177	173	NZ_SHKO01000001.1	454186	454719	+	EV681_RS02045	DUF2946 family protein	454810	456435	+	EV681_RS02050	WP_130303191.1	PepSY domain-containing protein
RAPP	GCF_004217095.1	WP_165392957.1	MPVLSGDNGRTIVLTLCNADGGNETLQLSIPKQTQDSPVQEHASQECPFGLVISQGILPILDSPAMPVTVWQQRLTPFIEHNQALPPLPAHGPPLGSRAPPSHLG	105	100	NZ_SHKO01000001.1	1348339	1348656	-	EV681_RS06110	hypothetical protein	1347573	1348172	-	EV681_RS06105	WP_130303519.1	SCO family protein
RAPP	GCF_002531755.2	WP_054183071.1	MRRTGLKTTLFLRMLCALSLVLLGLAHQAPQAAASDSYDASAYVLPDGTVASLCVTVKDADGKTVAFKPNCEACRLSASVLLPTPDAGSWLERKLASFVNSPIETSAVPGARAVSRPNSRAPPVLA	126	122	NZ_CP034998.1	1901545	1901925	-	CO657_RS09485	hypothetical protein	1900408	1901472	-	CO657_RS09480	WP_054183072.1	DUF1775 domain-containing protein
RAPP	GCA_009778785.1	MCL2872851.1	MRYSTNLRRQLLIGLAIVAFLTASFVLLSVLRDTFKQTFVSPEWVEMYSAEGLQSQSEALFEDERPAAPAPELPTAQSGHDSGFGHLAQLCSSGFVFIAGASLPFMAVPAHSLSTPVLPPPPTQLARQTNRARAPPVFS	139	135	WRFN01000012.1	50626	51045	+	FWF41_07765	hypothetical protein	51172	53211	+	FWF41_07770	MCL2872852.1	TonB-dependent copper receptor
RAPP	GCF_900239935.1	WP_104643621.1	MNTLSLQHTNTELASGEPQTYVRLNKAGKGVCVAITLLVFNTVMLLSGALEDAFKLEALLSDGFIVEPLLLSLAQFLAHPIISSQLLIGLCWLLFHIFPARRAGIILRKAAFAFGEAKVQQPVISSHGCRAPPSFTGCL	139	132	NZ_LT965928.1	965656	966075	+	ALFOR1_RS04425	hypothetical protein	966390	967343	+	ALFOR1_RS04430	WP_058547271.1	ubiquinol oxidase subunit II
RAPP	GCF_000024845.1	WP_012843384.1	MLAILRKRAAGLSLLFLIGAFGLPAAHLVRHVLQPESAVCTVGEGLYRSPDCQHLPDPCRLYASLRSLPAVTPTFPELWTQWEELPVAKVRVILSTLSFAHASRAPPVLC	110	106	NC_013501.1	984898	985230	+	RMAR_RS04365	hypothetical protein	985312	987591	+	RMAR_RS04370	WP_012843385.1	TonB-dependent receptor
RAPP	GCF_004768465.1	WP_135484932.1	MRLSQRQHRTTFPLAWVAWLLLVWAHIVHPVHSAQLLNDLRSAHDTAAEHTAEAAPEHSSHTATRGPYDCPHQADLSQTHPDHGSEHHDAAHTDHAHEAMYCPHCTVAGLFWLPAAGGTEPPVLPQYNPTHHPGPALAQASPTEYPQQPRAPPL	154	152	NZ_SRMF01000015.1	22572	23036	-	E4656_RS19120	hypothetical protein	21738	22298	-	E4656_RS19115	WP_135484931.1	YcnI family protein
RAPP	GCF_013302895.1	WP_243275065.1	MWARAVLVALLLAGLLGMHGLGSVPAPGDAGHHGTVRAAQHRMTTSDRAQDRACHGGVPARHSAHADDLCVAAGTSGAPALPALAVSPLPLAGPPPRRQVSAPREAEGGRAPPSLSELQLLRI	123	112	NZ_VJOK01000001.1	5350917	5351288	-	FM076_RS23525	DUF6153 family protein	5350163	5350825	-	FM076_RS23520	WP_173872933.1	DUF305 domain-containing protein
RAPP	GCF_002850745.1	WP_101790660.1	MCIMWRLCGPRQCRGLVVLLGLLTVAHLYAHTPHHDVVAAQAVSCPGKPLNGHDDEHAHSHALLIPSPAYAPTSRNTGVVMQVFESAGAAQGASARLSARAPPTAYRGRAAELRTLEVCRC	121	102	NZ_PJOK01000049.1	306201	306566	-	CXR44_RS36330	hypothetical protein	305113	306147	-	CXR44_RS36325	WP_101790659.1	PLP-dependent cysteine synthase family protein
RAPP	GCF_900112135.1	WP_139220009.1	MPAQALRSRRFQHAAPAPVLALVLICTILFSQWLGLTHSIVHAAWENKQSTSLTHITSVIERVIEGGGKAHHSCAAFDDATLAAAIYSVPLNLPPLPGKHLLALWQAFASWHAPFTCHFSPRAPPRS	127	124	NZ_FOLC01000005.1	39121	39504	+	BM062_RS07100	hypothetical protein	39657	41678	+	BM062_RS07105	WP_092395215.1	TonB-dependent receptor
RAPP	GCF_004011175.1	WP_127906758.1	MLRRIAPRLFTLCAILAIAVASALSAAQMAPDRAEAAQAATLAALGIADLDLCGDEAGHDHRCPFCHLLPEPPLSRAVLARAMEFPGTAPIPRGDLLHGPDFRDPAISARAPPRFV	116	112	NZ_RQXX01000003.1	500098	500448	-	EKE94_RS11595	hypothetical protein	498946	499995	-	EKE94_RS11590	WP_127906757.1	DUF1775 domain-containing protein
RAPP	GCA_003223315.1	PYU34700.1	MACFTAAAFAVLLLAVGAAFWHQDEPGSEATCAICHVAHLTPLPGSPVGALPAPLFVAWHQPAEAQLQQLSPSTLNAPPRAPPA	84	82	QHYR01000075.1	6149	6403	+	DMG31_05555	hypothetical protein	6536	9196	+	DMG31_05560	PYU34701.1	TonB-dependent receptor
RAPP	GCF_007896895.1	WP_146468874.1	MTCQRTITGGGVPRRAWAAVLTLLAALAVLVHHDMGTAPAMPATAVMSAMPPMARTAPHGGTAQAADGSGHTGAGAPMAGHAMTGHGAPEATATGRGTVRHGASAPAVTSGLGHDADGPCSGAGMQHCTSGAVGTPQLLAPPAVAPHAVPGAPARGVLAGLGLPGHPHRAPPDLSVLSRLLI	182	171	NZ_VOGW01000188.1	15170	15718	-	FRZ03_RS33735	hypothetical protein	13469	15088	-	FRZ03_RS33730	WP_146468873.1	multicopper oxidase family protein
RAPP	GCF_001050345.1	WP_048723439.1	MRGSWISLFAMLMIFIGPLISQAMPMDQHAGMSSNGSSMSMSMDMPSCHGEPKQTKAPDEHHVLWEKCGYCSLLFSCPALPGSVSYVTLGTPPPANALIPAPRLGHARQSIFPGARSRAPPIAA	124	120	NZ_LFMW01000005.1	91765	92139	+	ACR52_RS08990	DUF2946 domain-containing protein	92232	94301	+	ACR52_RS08995	WP_048723174.1	TonB-dependent copper receptor
RAPP	GCF_001050345.1	WP_048724972.1	MKLARADRSLIAWMLYCCVLFNVFACSIGHGQMVGMQLNGIGGQFCTVDPRTQAPKPPNSTDESLPTLSKAFGCPLCSTGGMGPALSSSLNVAVLPQSHAPPPAVVLAADIPARFTWPTAHPRAPPVLA	129	125	NZ_LFMW01000008.1	2552	2941	+	ACR52_RS13815	DUF2946 domain-containing protein	3036	5165	+	ACR52_RS13820	WP_048724975.1	TonB-dependent receptor
RAPP	GCF_002150805.1	WP_086481328.1	MYRFSLTLSVLGFFLLLLLQGNSIQAYEPSEDMLAVVVDVACDTDNGSDDPVLPSKKTNSTAEPVSAVVFAPLLSSELEHSASNSPIRAPPAVTV	95	90	NZ_MTBA01000006.1	108534	108821	+	BV405_RS13015	hypothetical protein	108859	109422	+	BV405_RS13020	WP_086481329.1	CBS domain-containing protein
RAPP	GCA_007280905.1	TSA33951.1	MMSKIIKNIPVYLLWLAGLAITAHLIIIHDHHLADANSHQEDYCPVSNEKTGHSSGFPIHCCAFNDVTSEKATAYSLTRIVQCNEISICGFSDADTFEFQGPCITIFNLRKPFPDSYLLELSSLRAPPSIS	131	127	QYQM01000110.1	6384	6779	+	D4R64_13100	hypothetical protein	6859	11250	+	D4R64_13105	TSA33960.1	CusA/CzcA family heavy metal efflux RND transporter
RAPP	GCF_002760615.1	WP_099913808.1	MIKSVVRFLLVIGVLTGIVLPKSSVVLAELGLIRGQVLVICTGDGLQTLILNADGTPVEVTHNAHQCLLVHATDTATAILPSPIRMDLVQGGVKSRLTAKGPRQVPGLDARPRAPPKA	118	115	NZ_AWWI01000182.1	202156	202512	+	P775_RS26600	hypothetical protein	202586	203068	+	P775_RS26605	WP_099913809.1	copper chaperone PCu(A)C
RAPP	GCF_002760615.1	WP_143520999.1	MVHGFRRMMFAFCTALMLSVLSVVSAHHMAPDRDDAARVEAFHAMGMLAEYLCGLGESAHDHRCPFCHKLPVAPRITAPDQPQRIVQVVVQNSSHDLVLGPQLLSAHVSVRAPPRAV	117	113	NZ_AWWI01000179.1	31185	31538	+	P775_RS27780	hypothetical protein	31628	31852	+	P775_RS25000	WP_143521000.1	DUF1775 domain-containing protein
RAPP	GCF_000330725.2	WP_040481242.1	MKRRISLFFLTISVALMMGHNLIPHCHHGHIGEDSGTTVKHTRDHLHAHEGLLGSIFSTVAHNHAGMVYFDHLEVDVMVEKKSEKKASVAFFHQTLFYDFVAIQSQDWALPPPDIHFSIKPDIRGLRAPPAMG	133	129	NZ_AMZY02000019.1	82519	82920	-	C943_RS17990	hypothetical protein	80785	82305	-	C943_RS17985	WP_040481240.1	efflux RND transporter periplasmic adaptor subunit
RAPP	GCF_003268885.1	WP_146742484.1	MPRPVRHSRAHRPHGDTGPRIRPDRRLAWLALVAMLLVFVGPLISQSQRLLVHEQPDMPMAQAQAQAQATSVTETHEPADHGGMRHHADALAACGYCLLFAHTPGLVPTLAPLATTPPPARARPVASLPLAHSEASYPAFAPRAPPRSLMS	151	145	NZ_QLSX01000006.1	217911	218366	-	BCL93_RS10110	DUF2946 domain-containing protein	217633	217809	-	BCL93_RS17630	WP_309251226.1	PepSY domain-containing protein
RAPP	GCF_001269345.1	WP_090044550.1	MTWTSAQLRRLSLWLLCAMLLAALAPTVSRARAWSQGSAVPWMVVCTSDGRLQTVFNQQGNTQSDEGSVPDASMLDHCALCVLASDRMAPPPNPVSWQAMPQAPPLLAQLDPRIPQAVLHWTVHSRAPPVHA	132	128	NZ_CXOP01000002.1	636043	636441	+	LHAB_RS05765	DUF2946 family protein	636687	637124	+	LHAB_RS05770	WP_090044553.1	Crp/Fnr family transcriptional regulator
RAPP	GCF_001269345.1	WP_090047469.1	MSFSRSRLPVWLHTLLVAALLWAPLWGHLHDIGHGTEHGIERGTRQTMSASAALHEAHAHAGQLHDEHRHVGHSDPLGHEAGADLCRVLDHLSQAERLSAPCSPGLAPKVAMALPVFRVVFSPDQDLWSSAQARAPPVLI	140	136	NZ_CXOP01000002.1	2355554	2355976	-	LHAB_RS14225	hypothetical protein	2353445	2355475	-	LHAB_RS14220	WP_090047467.1	TonB-dependent receptor
RAPP	GCF_001269345.1	WP_228763360.1	MFNLQSLRNAHRLTRLVLVWFALFVGVAVASPLVNPEGVQLVCTTAGSVKLLQLDADGEEAQGSHHGLHCPLCLPVAAPPVVSVSAPVYVGLSHALRPIEQGRLASLIGLPWQARAPPTFS	121	117	NZ_CXOP01000002.1	635045	635410	+	LHAB_RS05755	DUF2946 family protein	635543	636016	+	LHAB_RS05760	WP_090044548.1	copper chaperone PCu(A)C
RAPP	GCF_900099965.1	WP_090930014.1	MRGRPVAALLLLLSWFLPATAPVPGPAGTAARGWPQQVAAVQAAAWRAHENPGPGLGRQPLRDATIKAAHGVPGLVGPAVLASRPSHQGAAWAVTVSRPAPRDPATRHTLATPARAPPSTRF	122	117	NZ_FNDJ01000003.1	84302	84670	-	BLS95_RS06730	hypothetical protein	82067	84262	-	BLS95_RS06725	WP_090930013.1	protein translocase subunit SecD
RAPP	GCF_012972705.2	WP_170020787.1	MSRRPFIPQRNIVWLALLAILLHAALPFVHGLLQTPARGFYTSLCAVGSPQQTMWVALDEQTQPAQEKEQAQMLRCPLCMAGAHLALNPPAYFTLALRGDLFQPRPLAAAQLHLPGSATAAYHSRAPPAFSA	132	127	NZ_JABCSC020000001.1	946955	947353	-	HJ583_RS04330	hypothetical protein	946363	946887	-	HJ583_RS04325	WP_170020785.1	YcnI family protein
RAPP	GCF_000379665.1	WP_018337519.1	MNKRKLAAIPLLVASIIMLVSSVVPHHHHGVFVCFTATHCMEQEAGKTCQHNHKSNSCEKECEVKQLFETDIIKEHHHECSCCPEWTPDQLLLPLFIIAGENNIALLPGDSRILPPTPYQEHLHPITWSVVSAGRAPPTVIA	142	137	NZ_KB903360.1	52295	52723	+	A3CY_RS0108660	DUF6769 family protein	52822	54051	+	A3CY_RS0108665	WP_018337520.1	efflux RND transporter periplasmic adaptor subunit
RAPP	GCF_000379665.1	WP_018338695.1	MHRKNVNKLIHLFLLVLFLSYYGSITFFSHYHVVNGVTIVHSHFFCGNSNSDGGADHTHTAKELTLIAHLSNFITLISVALAIVTPHLIHKVHHYIFNQAKEPDKQTFTLSLLRAPPFAV	120	116	NZ_KB903368.1	123624	123986	-	A3CY_RS21155	hypothetical protein	121170	123476	-	A3CY_RS0114710	WP_018338694.1	TonB-dependent receptor
RAPP	GCF_000379665.1	WP_155828163.1	MFFIGPSVNIFVYLLVSAFFVVCFYSKSEAKHPGVLPGNVVHVYHFTTNEEVHYHEVHKEQKRTEVKKTFIPVYDSHEWLSYTPPAEYKNPRLTLKTLRAPPTCPCLTMSI	111	101	NZ_KB903359.1	632145	632480	+	A3CY_RS22825	hypothetical protein	632538	634673	+	A3CY_RS0102775	WP_026207230.1	TonB-dependent receptor
RAPP	GCF_002105535.1	WP_145980725.1	MAGRSKGGWMSTAAAWLLALVLLLGTAPPVPASVGGAGPDPFVAADLCSSAHGVDPAQAGGSKHDCGGHCCILSGKALAPAPLSLRPLGVVVATLGGPTPSPAPDQPLRPVPPARAPPFLAA	122	117	NZ_CP015848.1	718511	718879	-	WV31_RS03270	hypothetical protein	716320	718455	-	WV31_RS03265	WP_085372244.1	TonB-dependent receptor
RAPP	GCF_002105535.1	WP_237051429.1	MRGIRVRWTGIARLLLLAFALQLAVPLFNAGGIAALAGEAAFQADLQSSLCHDGKVDAAPDSVPASSPQIRHCVFCLPMAGDPAMAGFAVQPPIPTATETIAPHLADDQVPLSARPAFARSRAPPSTPRTV	131	124	NZ_CP015848.1	280922	281317	+	WV31_RS01120	DUF2946 family protein	281366	283657	+	WV31_RS01125	WP_085371944.1	TonB-dependent receptor
RAPP	GCF_003014615.1	WP_106592887.1	MLKINGSVNRGGTLQAEFRRFLHRPEVPWSAIAVVTLALVLLQGFYGAGQGPVSLSTAIDTYQDAPDTDVTAESSTDSDPFLPIFVERLSALKDSALPALPVSFHIDLDHYSFQPRAPPVA	121	118	NZ_PYGI01000022.1	64172	64537	+	CLV44_RS14750	hypothetical protein	64628	65218	+	CLV44_RS14755	WP_106592888.1	CBS domain-containing protein
RAPP	GCF_001455205.1	WP_062560108.1	MIRKSLFLILTLAVLCVPVFLMAHAFTHYAQADLFDVIDTENGTDIDLDEICLDCLALTALTPFLIAAGLFLCILVTCHRLSLWAIKWHPDNKTLSYCSRAPPSQFFCFLNK	112	102	NZ_CP013341.1	1167968	1168306	-	ATY38_RS05425	hypothetical protein	1165776	1167797	-	ATY38_RS05420	WP_074701398.1	TonB-dependent receptor
RAPP	GCA_003331565.1	RCL40864.1	MCYIITLDMSIYFFKSKQVFLCSAILFAALASADPFLHLEGPEEGHVLECQLCSNDSAETKIQTSYRKNSKYELVLSNKTEGLVSLIHSSSYTSRAPPRI	100	97	QOPE01000019.1	2403	2705	-	DBW96_02855	hypothetical protein	165	2363	-	DBW96_02850	RCL40863.1	TonB-dependent receptor
RAPP	GCF_009735685.1	WP_156204948.1	MDVRPAGSRPVSRRPRPRGLSALLTVLAVLLGGPLFTGAASAAGPADRAASAHHAGTDRPALTGVLGQQSRAATLSAGEHLTPHHGPPLLLPPPRPRAGTDPGPGAASAPYGSAATAHRATTRGRAPPDDGALQRSRTAHRQMALR	146	127	NZ_WHPN01000036.1	21199	21639	-	GCU69_RS01915	hypothetical protein	17861	20167	-	GCU69_RS01910	WP_235978150.1	protein translocase subunit SecD
RAPP	GCF_009735685.1	WP_156206317.1	MSSKARFFPARQQPVRRTRALFVLTLLAGLLGMHGLAPAAALPTAHGHGSGPGHHAQQVRPAQHTGPAQPIRHTGPVQPAQHGHPVPHLVSHPVPHDVRHHIRDVRDTQDHVREHVRHRGQDRQHAQHGAGERHAGASLCHRVPGEPGGHSVHADQSCSSAAVSAAVSLPGLTPSVGEVPAAGHAPARGAHGPPGGRAPPTLAELQLLRI	210	199	NZ_WHPN01000281.1	49865	50497	+	GCU69_RS14980	DUF6153 family protein	50626	51264	+	GCU69_RS14985	WP_156206328.1	DUF305 domain-containing protein
RAPP	GCF_001570405.1	WP_067178164.1	MRRRSSLLAVPARWLICLIFPLLVSGVPAAGVLGALPQTAVLASSAPSVLAAAAPDAAASAVTAPSEWEAASGDHVLPSPRPGDHDPVSHDLSGRPQKAVIGANRAVTGAGQTVVLADRRRPTTPPERGAAAAPQDGGADPLAAPGVSPGRAPPFTD	157	153	NZ_BBYM01000019.1	83552	84025	+	AWQ70_RS19770	hypothetical protein	84286	86556	+	AWQ70_RS19775	WP_067178165.1	protein translocase subunit SecD
RAPP	GCF_001010285.1	WP_238591477.1	MSAWLGIFAILMLFIAPVISRSLEHARIGESHSSRVAGCHTVMSSDDDMPKDMSHSDISSASQSTNHHDGMQMGMHAGGGMSILDDIACGYCVFLIHVPMLDLANTPLFWSTSLTSRSPPVQPVTLFLAHFIFSDSLPRAPPEQI	145	141	NZ_CP011104.1	3272403	3272840	-	VY86_RS14090	DUF2946 domain-containing protein	3270137	3272248	-	VY86_RS14085	WP_193386954.1	TonB-dependent copper receptor
RAPP	GCF_900143245.1	WP_066079479.1	MKKKFSIFSLVLTLTVLLSMLFQSVHKYEHIAKQLSEIQCVHEKNSTAEITHQHHNFDFCGICAYKLGSFTFLVFPTFELKSLELYPNNADFDSKEITQFFKGSLFALRAPPAV	114	111	NZ_FRDK01000001.1	243392	243736	-	BUA03_RS01055	hypothetical protein	240932	243316	-	BUA03_RS01050	WP_066079482.1	TonB-dependent receptor
RAPP	GCA_004017275.1	RWC47775.1	MPVALVAAYLLLLQSTLGAFAFGAAPNASQLDAFGNVICTHEGATQLPDGNQLPSHLPACCVLGCSMVSAAFAPPPDAGLALHSLSFEAVAFVFPVAIHLDFARERSPSNPRAPPLTA	118	114	SAKE01000009.1	189533	189889	-	EOS55_15395	hypothetical protein	188896	189435	-	EOS55_15390	RWC47774.1	copper chaperone PCu(A)C
RAPP	GCF_001270495.1	WP_053200703.1	MLLLLGLLAGLFGMHALGPGNVVAASSSTSPHHASPASSHHAPARAMNGRTTAMTDEAVCHGSDSGGGHAQHADPTCASGSIGAGPVLPAPAPDPGGATAAGDLDGRSATAATEGGRAPPSLAELQILRT	130	119	NZ_LGUR01000238.1	22649	23041	+	ADK36_RS36790	DUF6153 family protein	23181	23864	+	ADK36_RS36795	WP_053200705.1	DUF305 domain-containing protein
RAPP	GCF_001425865.1	WP_056464389.1	MRATGLSFKQLAARGLLALAFLFAQQTAALHWLSHAVEATQAKAGKGAPPGHHCDECLTLGALGAGATSAGVTLPLAGAQHALPGVASDTVSPAPLRLAFRSRAPPVLT	109	105	NZ_LMDS01000004.1	572872	573201	+	ASC76_RS07275	hypothetical protein	573284	575440	+	ASC76_RS07280	WP_235580379.1	TonB-dependent receptor
RAPP	GCF_004331175.1	WP_131322484.1	MWIQVAVFLQPLLPEKLQIAQVCITIAELVAQTKETQQTSHHAHAESMHDMQNMQHSPSQHQHHLDHHCIFCTVYGHLVAHLNLGIQEVFTRMQVRMLAFQKAFKHVFFVLQRLFLTPQGRAPPLFA	127	123	NZ_SJOD01000001.1	271023	271406	-	E0H87_RS01230	DUF2946 domain-containing protein	268764	270944	-	E0H87_RS01225	WP_131321652.1	TonB-dependent receptor
RAPP	GCF_004331175.1	WP_131324211.1	MLFRGGLLLACAAVFLQIAVFLQPLLPKQYQVAPVCETITRALLLPSQTVNAVHTAAMQHTQHMHHQVEQKQQPIHDHHDTSHQCQYCTVYGNLVLPPELDLKPILDRIQVRLIAFQKAFAHVWFVLQQLFLLPQGRAPPLWA	143	139	NZ_SJOD01000007.1	2843	3274	-	E0H87_RS14285	DUF2946 family protein	720	2774	-	E0H87_RS14280	WP_131324210.1	TonB-dependent copper receptor
RAPP	GCF_900090225.1	WP_091118199.1	MAELRPRFDVASRTALAMFVVVAVLIALRQAGRIMGLCVVVRPARAVVGCVPARSADRAPPGLLA	65	60	NZ_FMHY01000002.1	2776521	2776718	+	GA0070604_RS13065	hypothetical protein	2776849	2777085	+	GA0070604_RS13070	WP_091118200.1	potassium transporter TrkA
RAPP	GCF_900090225.1	WP_141721213.1	MRTKAAPMTGRMARLLLLLCTLVGLAAMHTLGHGAHGPAGRSGGHDSGHHPAVAALAAVETCPGDGCHAGVLPLRDLGGDPSGWSVCLAVLGAFAVALLVTVLLRAASRLAGPGLGRPHRATRGPRAPPLRPYGLRLAAVSVLRR	145	128	NZ_FMHY01000002.1	445828	446265	+	GA0070604_RS02345	DUF6153 family protein	446353	446976	+	GA0070604_RS02350	WP_091113415.1	DUF305 domain-containing protein
RAPP	GCF_002878455.1	WP_102295618.1	MTLFTRRLAAWIACFAILLAALAPSISQAVANAKQQSGSGWAEICSVAGIRFVQVVEDGTTEDGKSAGKAMQMEHCAFCSTHAGSAGLPPTGPVLPLPVAMGTAIFPALYYQSPAPLFIWSTAQSRAPPALV	132	128	NZ_NRDQ01000083.1	2954	3352	-	JaAD80_RS16680	DUF2946 domain-containing protein	756	2879	-	JaAD80_RS16675	WP_258003036.1	TonB-dependent receptor
RAPP	GCF_013155275.1	WP_172289200.1	MLLSLLRRRGFPAWLGIFAILTLSIAPVISQTLAYGNDGTEQALNTSPISAEHHHAGHTPSGSHASHPQHSSSPQPASMTDHAACGYCVLLAHTPVLAAVDSIIIVLKPSISNIQAVTFVSLSIPIARFASPVPRAPPH	139	137	NZ_JABJXS010000002.1	326402	326821	-	HOY33_RS05495	DUF2946 domain-containing protein	324782	326290	-	HOY33_RS05490	WP_172289199.1	PepSY-associated TM helix domain-containing protein
RAPP	GCA_004296935.1	TAJ35964.1	MIRRRSDSGWRATSLAAALFAITLNFLQPLAHAALMRDGGPQAAARMWGAFCLPAAGQDDADAPPPSAGKSHECCLGLAHAPVLAELSTAFVLVEHVVAAVRFVAVTDPLSPVGIRDGPSQPRAPPSFV	129	125	SCVH01000162.1	6990	7379	+	EPO55_23475	hypothetical protein	7442	7927	+	EPO55_23480	TAJ35965.1	copper chaperone PCu(A)C
RAPP	GCF_004217215.1	WP_130430291.1	MHLLRRRPSLPLALLLAWALLGAQLLGGWHRIAHAPQGLPATLVQAVPGSAEFADPGSALGHTRGSADCGLFDQLLVAAALVSSAPPASPVLVPAFDTLPALGSDVLATAWQRPAARAPPLGHSA	125	119	NZ_SHKP01000004.1	634165	634542	+	EV670_RS02845	hypothetical protein	634667	636715	+	EV670_RS02850	WP_242616811.1	TonB-dependent receptor
RAPP	GCF_900103645.1	WP_091565902.1	MTSPLQPSTRLADRARRCALGWLLLALVLAPALGRVHQIVHGLGTGGAQATAHTSAHGSAGRALDTLHALFAGHGSADCQVLDQQTLGGPAPAPLLALAHAAPQPAPAAPLAAAPAPRRAAPFQARAPPNAA	132	128	NZ_FNHP01000001.1	379582	379980	+	BLQ61_RS01680	hypothetical protein	380267	382405	+	BLQ61_RS01685	WP_091565904.1	TonB-dependent receptor
RAPP	GCF_900103645.1	WP_091570397.1	MSVLHCPPRLARLLLACFALALGVASAAPLVQAPALQQLCSAAGEVRWAPDDGPGAPASAHALECALCLPPLLPAPPPWLTPAVHAAPQPVAAPAHCPARVAQLSRAPFPPRAPPA	116	114	NZ_FNHP01000006.1	243647	243997	+	BLQ61_RS11805	hypothetical protein	244111	244608	+	BLQ61_RS11810	WP_091570398.1	copper chaperone PCu(A)C
RAPP	GCA_002172535.2	RPG51596.1	MRIHNLITKRALLAFSGIFFAFSISADPFLHNDSTEEDSIECHICSNDVTESSIDIDKISEVAKEIPKKITSASLLDPQLTTSYSTRAPPKI	92	89	NHFF02000011.1	3047	3325	+	CBC64_002400	hypothetical protein	3366	5582	+	CBC64_002405	RPG51597.1	TonB-dependent receptor
RAPP	GCF_000279145.1	WP_014856871.1	MPDKRIIKITSLLSLAIYISLLGTLFFHWHFKDIRTNETVIRHYDNFEDPYGDANGNCSVEFFLTYNFNSESVGTFGLPGSEVLLETDLSKVIESPLILSLTTSESRAPPFNA	113	109	NC_018178.1	2585065	2585406	-	MROS_RS11395	hypothetical protein	2582793	2585018	-	MROS_RS11390	WP_014856870.1	TonB-dependent receptor
RAPP	GCA_006226225.1	TNE31394.1	MAGMEQGNLKKRSLIVVAAAAILLNALLPFYATYDSEALAAKLAAKSETQELSALLGEKVLICTGDGFKWVKRADLQNGEEQPAQHPRLKCPLCYLAVFGVKQILPPVIASLDHVPASVNDILQPPGSDLQYASLTYRSYDSRAPPAST	149	145	SBHI01000090.1	5551	6000	+	EP349_04075	hypothetical protein	6090	7121	+	EP349_04080	TNE31395.1	transporter
RAPP	GCF_001552195.1	WP_067631769.1	MRDLRHPVLPAARLLVVVLGLLGFVVGPVGAGATAGTSAAGVLSGVRTAPAQKAPARPRTSAKSGTARHTEAVIAAVARHAAGAAAPSAQQPVHAALPASGTDVPPPAARTRPPAAAPAAPDLAPRTAPRGRAPPSTARIPVTPVRGAAR	150	134	NZ_BCQS01000005.1	539735	540187	-	AL2_RS08815	hypothetical protein	537429	539699	-	AL2_RS08810	WP_067631767.1	protein translocase subunit SecD
RAPP	GCF_000974365.1	WP_062128626.1	MRNKTAFIFVLLANLVLLAHAVIPHHYHTKSEVVLSFDCSQEDEHNHHESILICHEEHEEHETESCSIAQTLLLPNNQFRVSDKTAELESTDILFIALFVYNFSSQNNFADDSYISEENIPIPTRFLISSQGLRAPPVC	139	136	NZ_BAZW01000083.1	1425	1844	+	JCM15548_RS19090	hypothetical protein	1992	3275	+	JCM15548_RS19095	WP_062128629.1	efflux RND transporter periplasmic adaptor subunit
RAPP	GCF_000427365.1	WP_147288426.1	MPLRRHIAFFAVLIASALMFVHAVVPHHHRASDLSVCTEEPAPCRHVSAVREAAGTAVLSDAGCDCGCNGVQCAAPLPFTLRCGTDGDDHSAAAQGLLPLFECELCTGAGRLSVPELSVLSGAVSYFVADARLAAQWTPGSVAGRAPPVL	150	147	NZ_KE386488.1	902381	902833	-	RIKMI_RS14850	hypothetical protein	901122	902306	-	RIKMI_RS0104935	WP_027290689.1	efflux RND transporter periplasmic adaptor subunit
RAPP	GCF_002858935.1	WP_101761134.1	MTFTHHFRQRLTACVAIVAVLLLFVAPIVSKTLMERQSQLLAMPQHSMMDSSMSHHEMMMADMPMPGMSHHMMDDGEFACGYCDLLVHVPLLMWVFIPFIWLIMVISRAPPLPHVVAPIVRRVSSIHRPRAPPAPLSY	138	132	NZ_PJRT01000005.1	122671	123087	+	PZBJ_RS03050	DUF2946 domain-containing protein	123160	124896	+	PZBJ_RS03055	WP_101761135.1	DUF2534 family protein
RAPP	GCF_007183175.1	WP_143730097.1	MFSPIMHRMVTLKRRKSQYWASLFLLLAVVAAQPLWAEHFHLGSTQVEMCDLCCMHSPAALGSEPLLVQAEPQSHYERPSAPTARDCQPERQSARAPPFFLSLS	104	97	NZ_AP019807.1	1751152	1751466	-	GL2_RS07660	hypothetical protein	1748966	1751068	-	GL2_RS07655	WP_143730096.1	TonB-dependent receptor
RAPP	GCF_007183175.1	WP_143730164.1	MSRKSTLNNCPRLSRWQALLLLLVFLSARGLVPAGFMPAAFTAGTPYGLCHGDSRSALLLNALATPPQGHHHDHHANHADGHNHDALTAHSFADNHCNFSAAASVASAPATELDLFIEGATLLALPPSFNLALSSSYTLPLIRAPPG	147	145	NZ_AP019807.1	1826312	1826755	-	GL2_RS08030	hypothetical protein	1823872	1826064	-	GL2_RS08025	WP_143730163.1	TonB-dependent copper receptor
RAPP	GCA_002707915.1	MBA11436.1	MFSKQRLTLLLALLFAVGMSAEPIIHAHELDDDHHHEHVECQVCEVETLKFNDLALLEKSDETVVSKTTVEPQVLSTSANGFSARAPPKS	90	87	PAOE01000017.1	21690	21962	+	CMD71_01800	hypothetical protein	22005	24245	+	CMD71_01805	MBA11437.1	TonB-dependent receptor
RAPP	GCA_002256985.1	OYZ10740.1	MNRVRTSLLRYRTMAFVVILAALFFKALIPAGTMVMPVNKVLTVALCDGMAGNHAERDIVVPMKSKPVSGENQQGCAFSALGMAMTGSIDPVQLLAALAFVLALAFAPWPALHVQAVTRLRPPLRAPPVLS	131	127	NCGO01000004.1	65255	65650	+	B7Y36_07880	hypothetical protein	65719	67815	+	B7Y36_07885	OYZ10741.1	TonB-dependent receptor
RAPP	GCF_001577305.1	WP_066500800.1	MERRWGVRGPLHAGLFGLVAAVLVIVGLLGMHALASGGSSPHAAHTSASAAMPCAATACAGPVPCADGAHAAMCTPLPPEDGPALALPTASGAALGLPAAAERAEAHRAPPPTPPSLHELSILRI	125	110	NZ_CP014518.1	3919703	3920080	+	SA2016_RS21575	DUF6153 family protein	3920247	3921848	+	SA2016_RS17985	WP_084249625.1	multicopper oxidase family protein
RAPP	GCF_001083805.1	WP_279615314.1	MCSLQNRLSLSLIRFYISRNRLPAWLGIFAILMLFIAPVISRSLEHARISEAHSSRVVDCHRVMSSDDDMPRNMSHSDVSSASHVTKSHSTKSHSTKLYSTSHHDGMQMGIHAGGGMSMLEDIACGYCVFLIHVPILDLANTPLFWSTSLTSRPPPIQTVASFLPHFIFSDSLPRAPPEQI	181	177	NZ_JXSK01000002.1	105482	106027	-	TI10_RS05505	DUF2946 domain-containing protein	103233	105326	-	TI10_RS05500	WP_175445323.1	TonB-dependent copper receptor
RAPP	GCA_013139755.1	NOR70170.1	MFSTPSKILAVLLVLLQFIAPLVHAHANEGQTNQGIHLPELEHFHSKKSDNAYFSSTQPSCTDDCLTINIGTGIKQNKAATDHAAPVYFLPESFTFKLVINLIQINAPPSKQILFPAVSIRLLPSRAPPKNT	132	128	WTAG01000377.1	5306	5704	-	GQ532_10860	hypothetical protein	3918	5174	-	GQ532_10855	NOR70169.1	TolC family protein
RAPP	GCF_001742165.1	WP_069745921.1	MKRTTRWISLVWLALVLNVLSPVIGYARLASSASGELTLELCSAAGARQVVLAQAGGDHDTSSFDHAGMAHCVYCPGFAANVALGTSLPAMPGFVRTFAYRVAAPAVPDFPRKGIRLAQPRAPPENTPI	129	123	NZ_CP016442.1	1536456	1536845	-	BBJ41_RS07140	DUF2946 domain-containing protein	1533968	1536331	-	BBJ41_RS07135	WP_069745920.1	TonB-dependent receptor
RAPP	GCF_001742165.1	WP_069748881.1	MLSRRLRKIGSLIGMLAILMTALAPTISQALTTQGRVDALLAGYCTAAPAAAGHAADPSSKSLQAHLQACGYCSLLAHTPALPAPELTFAAHVRSIQHREATRFESLRRALPLTAAQPRAPPFAS	125	121	NZ_CP016443.1	1516621	1516998	+	BBJ41_RS24735	DUF2946 domain-containing protein	1517302	1517667	+	BBJ41_RS24745	WP_069748883.1	copper homeostasis periplasmic binding protein CopC
RAPP	GCF_001742165.1	WP_069749795.1	MNALRRFLLRQGVARQLLWGFLLVTLLSRALMSGAVMLDPDGPDAGSVVLCSGRGPLIVSVAALAARFDAAAPITPANDALALVDALKHDAHAGKTASSGNGDGLCAFGAALFTALASFVLLVLLFPAAAPRRFRIHFDCPPVVRSIFDDRPPSRAPPLFC	161	157	NZ_CP016443.1	2709875	2710360	-	BBJ41_RS29975	hypothetical protein	2708169	2709632	-	BBJ41_RS29970	WP_069749794.1	PepSY domain-containing protein
RAPP	GCF_001742165.1	WP_069750227.1	MLHRHRHLTAWLGVLAIWFAIAAPLVSQWRAAQAATPDAIVCSAEHGAHRSPDAGRMHDHALHLDACGYCGFFAHSPAIGAPAAASFASVSVVSVSAAAPRAVAAHADRYPRAYPRAPPERA	122	118	NZ_CP016443.1	3272765	3273133	+	BBJ41_RS32495	DUF2946 domain-containing protein	3273217	3275349	+	BBJ41_RS32500	WP_069750228.1	TonB-dependent copper receptor
RAPP	GCF_003814875.1	WP_123977284.1	MTTATDRQAGPRGGAARCARAVVVALLAALAVLVHHDTAYAATPAHSMNAMAGTDHTYAAVAPTAASAAHGTVLKAVYTAMDDESGACSGPGMQHCSAAGVSTAKLLPPPAAVTVVRPDAFRSVSAQRDPTGTSYRAPPDLFVLSRLLI	149	138	NZ_RKQF01000001.1	8150051	8150500	+	EDD90_RS37090	hypothetical protein	8150608	8152257	+	EDD90_RS37095	WP_123982038.1	multicopper oxidase family protein
RAPP	GCF_902833225.1	WP_176045955.1	MLHRHRHLTAWLGVLAIWIAIAAPLVSQWRVAQAATPDAIVCSAEHGAHRSADAGSMHDHASHLDACGYCGFFAHSPAIGAPAAAPFDSIPAVSVSAAAPPVVAARADRYPRAYPRAPPERA	122	118	NZ_CADFEI010000002.1	232503	232871	-	HWX87_RS04375	DUF2946 domain-containing protein	230287	232419	-	HWX87_RS04370	WP_176045954.1	TonB-dependent copper receptor
RAPP	GCF_902833225.1	WP_176048276.1	MLSRRLRKIGSLIGMLAILMTALAPTISQALTTQGRVDALLAGYCTAAPAAGDRAADASTKRLQAHLQACGYCSLLANTPALPAPELTFAANVRVIQHRAATRFESLHRALPLTAAQPRAPPFAS	125	121	NZ_CADFEI010000008.1	58578	58955	+	HWX87_RS17455	DUF2946 domain-containing protein	59052	59417	+	HWX87_RS17460	WP_176048277.1	copper homeostasis periplasmic binding protein CopC
RAPP	GCF_902833225.1	WP_176049298.1	MRRTTRWIGLVWLALVLNVLSPVVGYARLASSGSGALTLELCSAAGARQVVLAQAGDDRDTSSFDHAGVPHCVYCPGFAANLALGTRLPDMPGFVRTFAYRVAAPAVPDFPRKGIRLAQPRAPPENLPI	129	123	NZ_CADFEI010000011.1	65744	66133	-	HWX87_RS22205	DUF2946 domain-containing protein	63255	65618	-	HWX87_RS22200	WP_176049297.1	TonB-dependent receptor
RAPP	GCF_902833225.1	WP_176051723.1	MNALRRFLLRPGVARQLLWGFLLVTLLSRALMSGAVMLDPDGPDAGSVVLCSGRGPLIVAGAALAARFDASAPITPANDALALVDALKHDAHAGKTASSGNGDSLCAFGAALFTALASFVLLVLLFPAAAPRRFRVHFDSLPFVRSIFDDRPPSRAPPLFC	161	157	NZ_CADFEI010000034.1	44183	44668	-	HWX87_RS36990	hypothetical protein	42471	43940	-	HWX87_RS36985	WP_176051722.1	PepSY domain-containing protein
RAPP	GCF_900120175.1	WP_101757711.1	MFTRIHHHMQLLSRLAPALVLWILVVQWSFGAHAAEVLDGEHFHSLNCISCVAEHNLNVTVTLQPAFSFCDGYIALPGIVAGEYCATVITQQSIRAPPVPKY	102	97	NZ_FQLF01000002.1	675718	676026	-	UNITIG_RS06845	hypothetical protein	674126	675655	-	UNITIG_RS06840	WP_235015298.1	TonB-dependent receptor
RAPP	GCF_900120175.1	WP_101760471.1	MLINPYSKRRMAGAVLLSWLLLTVFSCGAFAAVDLAKTDPAELAVASHHADMPCCDDQLIDFECCDAPVALMAAAVKLEAGDKIQAEAVAALILANSNPVSARAPPLSYYPRWQLAQVSGLPRIHLLNCTFQI	133	105	NZ_FQLF01000007.1	159793	160194	-	UNITIG_RS21945	hypothetical protein	158447	159691	-	UNITIG_RS21940	WP_101760470.1	efflux RND transporter periplasmic adaptor subunit
RAPP	GCA_002683115.1	MAC03747.1	MGKTKDLFILLCALLFAGLVNLEPIAHEHELNDVEIYEYECEFCENHNVVEPVESEKSIPNFLIENNYLFKIYIHSSLLRKAFLSRAPPKS	91	88	NYSP01000033.1	13924	14199	+	CMQ58_02990	hypothetical protein	14242	16443	+	CMQ58_02995	MAC03748.1	TonB-dependent receptor
RAPP	GCF_900156675.1	WP_076515877.1	MRFSLVPALLLLLNLSLPASTVSYSAHQATTKNINTAEANSSAIAVEILADALLSTCDNGADDDEKSALSGRTLSGGILSSQDVPRAVPAAVPSLGRSSSIRAPPFF	107	104	NZ_FTOH01000006.1	61809	62132	+	BW941_RS10460	hypothetical protein	62206	62766	+	BW941_RS10465	WP_076515879.1	CBS domain-containing protein
RAPP	GCF_006538885.1	WP_062507718.1	MSALPFPSTRRSRACALAVIVAVLLGFLGQLVLQGCAYPEESPRATIERLTGIDIAPSPAVMAAPMPGMMAGHHSHHHSHDGSCPLCPLLQLLAVILASLPVMPGCGTVGRRIRQKPGAPRAPPAIQRLLPPSRGPPCLI	140	123	NZ_BJLY01000005.1	101510	101932	-	GRO01_RS12390	DUF2946 family protein	99250	101394	-	GRO01_RS12385	WP_174787454.1	TonB-dependent receptor plug domain-containing protein
RAPP	GCF_002091755.1	WP_024762977.1	MTRRTRQGVGTWLALFAMLMIYVGPLVSQSMPMDHAMPMDHVMPMEHGKAMDHGAAVAAMDEMACSDGHRAAAQHAAPTSHGEQPLTADAFMEKCGYCSLLIHSPPLTPPPVLLDHSMPVAGAPVAQLSSSSIPASPVFPGARSRAPPALIG	152	147	NZ_BDAI01000013.1	118627	119085	+	PNI01S_RS24330	DUF2946 domain-containing protein	119191	121287	+	PNI01S_RS24335	WP_089285727.1	TonB-dependent copper receptor
RAPP	GCF_002980595.1	WP_105747873.1	MFLTRLQRRFTAWVALLALVLGALAPTVAHAMVAGSDRADWLEVCSVSGMVWFKADTGEVRDQLPDGRAPASDTSQQCAWCTLNGGNASLPVVAASLYLPPRLIDFPPAFYHAPLASTVWAPAQSRAPPSAA	132	128	NZ_PVLQ01000023.1	61701	62099	+	C6P64_RS07010	DUF2946 family protein	62163	62798	+	C6P64_RS07015	WP_105747874.1	SCO family protein
RAPP	GCF_002980595.1	WP_105749768.1	MLKNRSTRRITAWLSMLVLVLNALMPLAAQAVAASTPGSQWQEICTTVGMVRLPLDDSERQPADSGLAQSQDCPYCHLHAGHAGLPPAAIDPVAVLPLREMPPAFFQAAHTSSVWLAAQSRAPPSLN	127	123	NZ_PVLQ01000119.1	4513	4896	-	C6P64_RS17265	DUF2946 domain-containing protein	3885	4421	-	C6P64_RS17260	WP_245911781.1	copper chaperone PCu(A)C
RAPP	GCF_002980595.1	WP_170073051.1	MTCKSLVRRWTAGWALWAVLLHALAPAAAQAALRLAPALPFEVCSSTGILRPVEPAREPSQDSRPGLAALHCDWCLLDAPALLPQPLRAGLDAGPDGSDPLAAMREPRAWLADWRVQARAPPAAA	125	121	NZ_PVLQ01000019.1	30397	30774	+	C6P64_RS05935	DUF2946 family protein	30906	31397	+	C6P64_RS05940	WP_105747681.1	copper chaperone PCu(A)C
RAPP	GCF_008630915.1	WP_150027290.1	MFSLFRCGLLLAFTAVCLQIAVFLQPLLPKQYQIAPVCETITQALLLPKVITAHNQHVQHSSHHGYQLDQTQASVTQHDHHDPNHQCQYCTVYANLILPPELGIKEVLVRIQVRLVAYQQAFKHVYFALQRLFLLPQGRAPPLSA	145	141	NZ_CP043909.1	3181649	3182086	-	F2A31_RS14800	DUF2946 family protein	3179480	3181576	-	F2A31_RS14795	WP_150027288.1	TonB-dependent copper receptor
RAPP	GCF_008630915.1	WP_171490590.1	MIHRLGIWFAFATITLQIAVFLQPLLPEKFQISPACETVVHLSTQSRHHHGIQNSSIVSRSHSEHHHSSTVDHVTSDAIDHTHQHDINHQCPFCFFYGQLVVPPTLGVKEVFVRIQVRYVHLQQLFLSFFFDLQRLFLLPQGRAPPLSFSIN	152	145	NZ_CP043909.1	2298829	2299287	+	F2A31_RS15815	hypothetical protein	2299441	2300874	+	F2A31_RS10660	WP_150026363.1	cytochrome ubiquinol oxidase subunit I
RAPP	GCF_013369485.1	WP_176348640.1	MNMNGTIRRCAAWLAFMAILFAALVPSVSRAMAPAGDSGWAEICTMQGAKFVKVGDDGGQPSGDSAQHLEHCPFCFTQHDTVGLPPTPALTLHPAAGSAIYPPLFYQAPRRLFIWSAAQSRAPPAHS	127	123	NZ_JABWEB010000014.1	112100	112483	-	HUX62_RS20820	DUF2946 domain-containing protein	109869	111986	-	HUX62_RS20815	WP_176348639.1	TonB-dependent receptor
RAPP	GCF_001445655.1	WP_058041573.1	MEQHARRTPAPVALWSLLVLLLGVVCGTVPTGSGTTLSAFPPVASVSFATSGTSAADQARPAFSAPDSPPAADGTRAQGLHVSAAVQHTRPPGLPGAVPGPVAGPLAVPLPAGEVAGPRQERAPPAAAPSSRRPRGPPSTRSI	143	124	NZ_LNBE01000002.1	331775	332206	-	AS857_RS03280	hypothetical protein	329194	331572	-	AS857_RS03275	WP_058041572.1	protein translocase subunit SecD
RAPP	GCF_004146235.1	WP_129629633.1	MTVQAVLYVDHIGAVAAKSIAGGGPDPRYGFLEICSGNGVELIRFDGSPAASPHDCPVCENASMMAFDSPAALPAPDLCLVDVALTWSLPRSTDQAQGHFPGRKPIRAPPVAA	113	109	NZ_SELO01000004.1	24607	24948	-	EU800_RS06095	hypothetical protein	23824	24435	-	EU800_RS06090	WP_129629631.1	nitrous oxide reductase accessory protein NosL
RAPP	GCF_004146235.1	WP_129634843.1	MTKRIPLTLFLMLSLGLSTIGFGVARGQAPVAREQVICTGLGAVTVAVDASGNPVRSHGLCPDNAALFFAVLLPVAPDAMGLSGAMVGRDWPADEIVGRAARPGLRWPRAPPA	113	111	NZ_SELO01000028.1	47868	48209	+	EU800_RS19455	hypothetical protein	48268	48726	+	EU800_RS19460	WP_129634845.1	copper chaperone PCu(A)C
RAPP	GCA_019747685.1	MBX9582359.1	MYLLGATLTKLLATVAAAMTVTAGLPGFQCRCPDGRVKPFCHGIASSPSGCCCADGCSSGTGGKPCCCAAKKSNVQGPKAAEKRSCCAHSKTEPNKAPERKGTQLEAKASCCVKTAVAQAPVYSAETTSVPVHHPGDVLVLWEPAFVSPPAITGATVARAPPGLLAAPPDITVLLCRFTC	180	161	JAIEQN010000630.1	15072	15614	-	K2X87_18815	hypothetical protein	12729	14780	-	K2X87_18810	MBX9582358.1	efflux RND transporter periplasmic adaptor subunit
RAPP	GCF_000016065.1	WP_041406303.1	MKPTPSHFLADAQRDLARLAISHQKQLAYLLSLLLLCYCLSVVISSYLDSRELMQLLSDWLLWESFDLSMMGPVFISPLFIYPYLCLCFIAYQLFCLLASQGPGYPLLTCDLKSVEHDAHGCRAPPSLTLCL	132	125	NC_009092.1	413749	414147	+	SHEW_RS01895	hypothetical protein	414288	415238	+	SHEW_RS01900	WP_011864172.1	ubiquinol oxidase subunit II
RAPP	GCF_014199395.1	WP_183524118.1	MHWLTGLQRIWAQRRGATPRPAARMSVFLTLLLALMVSGTVPQGFMRDSRAGGMALVLCTPEGPTEVWLTAEGEIEDVAPTDHSSNDAPACLAVTLSLVLVQAQLDTLGRTAEFAPYRTTFIDRRSALVTTHTPLQPRAPPAIT	144	140	NZ_JACIJM010000001.1	173966	174400	+	FHS72_RS00855	hypothetical protein	174645	175172	+	FHS72_RS00860	WP_183524121.1	DUF1775 domain-containing protein
RAPP	GCA_005889025.1	TMH02684.1	MNRGCRLGIVFAVLMLHALVPFAAYAVSAPTAGSSDYCSVYRNVPTKAPLAPLPASRHQSSHCAYCPNGSATAAILPPPPILAPVLVAFDERVLTAQNAVLPLSRVLLPPSRAPPRSSR	119	114	VBCZ01000338.1	51	410	+	E6H67_14415	DUF2946 domain-containing protein	493	966	+	E6H67_14420	TMH02685.1	copper chaperone PCu(A)C
RAPP	GCF_008364625.1	WP_149323915.1	MDNVLHQPDRKRAAALTALFAILLIVVAPLISVSLQKDPMSAMPGMHHDMSMMSMDEHQGDMPHTMPVDHAEACGYCVLLAHVPGVMLALIVLLCVMLQRLRVKPPRRAVNHWHFFPWLYPDTRAPPRQSAFSL	134	126	NZ_VTTY01000008.1	94290	94694	+	F0320_RS13510	DUF2946 domain-containing protein	94733	96103	+	F0320_RS13515	WP_126329457.1	PepSY-associated TM helix domain-containing protein
RAPP	GCF_000186225.1	WP_013548291.1	MSFLNVRQEKKIIGALCLLALFIMYQASITAFTHVHYINGVLVAHSHPFHGTHSHSKTSLVVIGYLSNFCSSGVDVYEDRHPMRALQAVLKSAPATPTVKGEVIRTLSLRAPPSFLLS	118	112	NC_014933.1	3298380	3298736	-	BACHE_RS17150	hypothetical protein	3295802	3298126	-	BACHE_RS13615	WP_013548290.1	TonB-dependent receptor
RAPP	GCF_000186225.1	WP_013548796.1	MKKKRYITHVLFFISMIMLTIPVIPHHHHADGLLCMKSDITEDCCEHRHNSASEHCCCGTGCVTTHFVQQSPNSSNSAWAHPNVPWVITLFFEPVFKLLVLPENDIKRQESIYLESLHGTFITRATGLRAPPYVLVGA	138	131	NC_014933.1	3917794	3918210	+	BACHE_RS16220	hypothetical protein	3918316	3919524	+	BACHE_RS16225	WP_013548797.1	efflux RND transporter periplasmic adaptor subunit
RAPP	GCF_000186225.1	WP_013548802.1	MRILILKKLRKIMRLFLPLLFIVYLGGLTLFTHSHVVNGVIIVHSHPFKGQHEHSEVQLETIFFVSSFVASSLPSCLIATLFSLVLLCVLAIPATEWIKRVKSRGVISLRAPPSL	115	112	NC_014933.1	3928168	3928515	-	BACHE_RS16250	hypothetical protein	3925651	3928074	-	BACHE_RS16245	WP_013548801.1	TonB-dependent receptor
RAPP	GCF_000632455.1	WP_035268903.1	MLRQSGLCLAIATLLLQIVVYLQPLLPEEFQIVPVCLSITHNLLSPEKHQHIHQTYHELVHHLTHDHHEHDDHNWQNHQCQYCKVYGDVVLPFDFNLHEIIDRIQVRLTSYQDAFRHVYFSLKRLYLLPQGRAPPLTL	138	134	NZ_JFYL01000052.1	12861	13277	+	CL42_RS12205	hypothetical protein	13521	14951	+	CL42_RS12210	WP_035268871.1	cytochrome ubiquinol oxidase subunit I
RAPP	GCF_000632455.1	WP_051586638.1	MLFRSSGLIIAFATVLLQLAVYLQPILPEKFHIAPVCLSIMHNLLSPERHQHVHETYHDLVHHLSEHEHHHDHNQITHQCQYCTVYGDLVLPFDFGVKEIFDRLQVKLSFYRNSFWHVYFSLQKLYLLPQGRAPPFGL	138	134	NZ_JFYL01000078.1	7979	8395	+	CL42_RS14150	hypothetical protein	8632	10077	+	CL42_RS14155	WP_035269969.1	cytochrome ubiquinol oxidase subunit I
RAPP	GCF_000632455.1	WP_228133268.1	MFRNGLLLSFAAVLLQIAVFLQPLLPAQYQIAPVCETITRALFEQPNHSGLTTLVHHAHHVSTSHALHEHHEFKRYVESSHSGHDHHDPNHQCQYCTVFGNLILPPELNVKEVFVRLNIRLIAFQKAFKHIYFDLQRLFLLPQGRAPPLFS	151	147	NZ_JFYL01000041.1	22327	22782	+	CL42_RS11010	DUF2946 domain-containing protein	22853	24898	+	CL42_RS11015	WP_035268232.1	TonB-dependent copper receptor
RAPP	GCF_001187905.1	WP_049853061.1	MTFTHHFRQRLTACVAIVAVLLLFVAPIVSKTLMERQNQMLAMPQHSMMSSSMSHHEMMMADMSMPGMSHHMMDDGEFACGYCDLLVHVPLLMWVFIPFIWLIMVISRAPPLPHVVAPIIRRVSSIHRPRAPPALLPC	138	132	NZ_LGIS01000033.1	23417	23833	+	AC790_RS21135	DUF2946 domain-containing protein	23906	25645	+	AC790_RS21140	WP_049853062.1	DUF2534 family protein
RAPP	GCF_003236295.1	WP_146605223.1	MVTAPRVLPRSLVVAMLSALLVVLAGAMVTGGGDTVRGAGPVIHPAAEITPNSLPRTDADEQPAGDAVPDGAGGQASAGAHDGPDAAAVVTEVASPGAAGTVADVVRGGTARPAAPAPAGPAAGRAPPEPVAA	133	127	NZ_POTW01000058.1	38445	38846	-	C1I92_RS33430	hypothetical protein	35440	38355	-	C1I92_RS21225	WP_233507139.1	Na+/H+ antiporter subunit A
RAPP	GCF_001542625.1	WP_067309276.1	MLLPAKAEVARQLRRYRAWERVMLASPHDRRVRATFEDSGYTLCVLMGKRCAREAAEAAERYLRSTLAGYLREQDGRPQPGRTGRRAPPPPERRSTAPRR	100	88	NZ_CP016279.1	6296925	6297227	+	AVL59_RS27095	DUF5133 domain-containing protein	6297333	6299324	+	AVL59_RS27100	WP_067309279.1	alpha-1,4-glucan--maltose-1-phosphate maltosyltransferase
RAPP	GCF_001542625.1	WP_208870476.1	MLSTGPRAPRPPRRRQRVLLVLAVLVGLLGMHALGPGGGPGHAEHGGPEPGRPAHHTATATVASAARDDCPDADGHCGGGRLHHADPACASGALNGGPQLPAPVPDPVAVPAPDPCPRSRTATDPEGARAPPSLAELQLLRI	142	131	NZ_CP016279.1	7356515	7356943	-	AVL59_RS31575	DUF6153 family protein	7355804	7356415	-	AVL59_RS31570	WP_067311320.1	DUF305 domain-containing protein
RAPP	GCF_002504165.1	WP_097374337.1	MGLIPRVLIILCLMAGLLAPKGAAVLASAVPGVVQMVICTGHGLDVITLDAEGTPRRVAHDLPCGAVHALADLGQTAPDGFARTRRIIARTIPVAAAPQRDRAYLRPGPRAPPVT	115	112	NZ_CP021405.1	108606	108953	+	CBW24_RS15705	hypothetical protein	109039	109530	+	CBW24_RS15710	WP_232530332.1	copper chaperone PCu(A)C
RAPP	GCA_011056635.1	HER08288.1	MDRDTQEVGAKVQITGSFFSMLAGLIIAAHVLIPHHHHFHDYDPQPAGQECYHGGTAESHVAPEEVPSHCHFLNNFVFAREDDQHTDLQPGTFAIVLSLDLTVVPEEKTGVNPIIPLEFRIPLPVGYILEDSPLRAPPGIC	141	137	DSEO01000163.1	2135	2560	-	ENO20_05190	hypothetical protein	1	2048	-	ENO20_05185	HER08287.1	efflux RND transporter permease subunit
RAPP	GCF_000721265.1	WP_030901120.1	MAQRAARGSGGTALRWTYGVLGTLCVALAVLVHHETCAVAMPTAGMASTLSPGHDAHVPAGRPSASVHGVVSGGCGMSGMQHCAAASVGSVQLPAPGQSPFVAPADLRATVPGTAPTSAVGRAPPDLSVLSRLRI	135	124	NZ_JOFZ01000003.1	384647	385054	+	IH48_RS36905	DUF6153 family protein	385130	386710	+	IH48_RS0108150	WP_030901123.1	multicopper oxidase family protein
RAPP	GCF_900117445.1	WP_072370808.1	MRFFRRQSSPVIAALLAVAMQAAALMAHAHVHPQPSGSRTLHVLAKTDVLACRAMVRPAHCAPATPDKHDDCPLCWLLLATGAGVLPAPIALSADVPPAPVLRAPAVAALACDGASVQFQARAPPARPIG	130	124	NZ_FPEJ01000001.1	1013418	1013810	-	NDB2M4_RS04835	hypothetical protein	1012686	1013330	-	NDB2M4_RS04830	WP_072371864.1	DUF2796 domain-containing protein
RAPP	GCF_900117445.1	WP_072373130.1	MYAVVATLVAALAWLCAGEAAASPAAERIADTIVSARQEKHAFDVPRATAVVRLSAAIGRDAGKVPSAPEHSGIEPGWYVVLCDVSGEQTATSIDARVECVMPGCRARAPPRG	113	110	NZ_FPEJ01000003.1	527616	527957	-	NDB2M4_RS08625	hypothetical protein	526513	527508	-	NDB2M4_RS08620	WP_244536096.1	protein translocase subunit SecF
RAPP	GCF_900117445.1	WP_072374123.1	MLLMPLAHRPVRQSAPDLSAYELPDGTLPLLCSPAKGGGSRSQSIAVCDACLLTAAPGLIVGGLAISAPAVSVVAVLEAPYEIPSFKKRFDSDARPRAPPSVLA	104	99	NZ_FPEJ01000005.1	242569	242883	-	NDB2M4_RS10040	hypothetical protein	241753	242493	-	NDB2M4_RS10035	WP_072374121.1	Crp/Fnr family transcriptional regulator
RAPP	GCF_001427305.1	WP_057262382.1	MKKANRQFLHVLLALLLVLSQQLGMAHAVSHWSDFRQGSELQKAADAEGNGLSAGLALDHNCSQCAAFASLATAIHTPNFTFLAVDYSAPQAGVALQQLHTARTARAYDSRAPPLV	116	113	NZ_LMFZ01000017.1	16379	16729	-	ASD58_RS17105	hypothetical protein	14318	16297	-	ASD58_RS17100	WP_057262381.1	TonB-dependent receptor
RAPP	GCF_001427305.1	WP_156401250.1	MGAIVGWSRRQIAGIVRIALFAMLMAVSAPTLSTLLAAACGDNNVAHCHAQPKAHHVLQKCGYCMVQADLPAVPPPPASLALALLLPAGAEPALQAHAALPQQESFAPPSRAPPSA	116	113	NZ_LMFZ01000010.1	53766	54116	-	ASD58_RS11785	DUF2946 family protein	51382	53670	-	ASD58_RS11780	WP_057261364.1	TonB-dependent receptor
RAPP	GCF_003293745.1	WP_112990744.1	MKPAFSSRTPAATRLCFAALLVIAVLFAQWMGLQHRIVHADRIDNQHAVRTVSQTSFASTFDSTPDSTTEYAGDKSHSCTLFDGMALADSAPALPFIPLLQTSVQVLALWAAHASWDAPFLCHFSSRAPPTA	132	129	NZ_PTLZ01000001.1	605113	605511	-	Hfont_RS03060	hypothetical protein	603007	605028	-	Hfont_RS03055	WP_112991673.1	TonB-dependent receptor
RAPP	GCF_900142525.1	WP_175549510.1	MKTRRHIASWVLLAVFLPMLIMSSVHVHETTESLDYECSGCVQHHCHGHIAELPVSMHACVLCQFVSLPYLIAAAVLLPVILRQHVVAVVEPSAQLSSAVCRYHSPRAPPFLFE	114	109	NZ_FRBD01000022.1	31004	31348	-	BUB86_RS17285	hypothetical protein	28694	30958	-	BUB86_RS13815	WP_073210531.1	TonB-dependent receptor
RAPP	GCF_003343245.1	WP_255562353.1	MCSLQNRLSLSLIQFYTSRSRLPAWLGIFAILMLFIAPVISRSLEHARSISEAHSSKVVDCHRVMSSDDDIPRNMSHSDVSSASHVTKLYSTNSTNHHDGMQMGMHSVGMSMLEDIACGYCVFLIHIPMLDLANTPLFWSTSLTSRPPPIQTVASFLPHFIFSDSLPRAPPEPISSH	177	170	NZ_CP024901.1	4118479	4119012	-	PluTT01m_RS18125	DUF2946 domain-containing protein	4116241	4118331	-	PluTT01m_RS18120	WP_041381054.1	TonB-dependent copper receptor
RAPP	GCA_002928735.1	PPD08569.1	MGSVGFLSLLRRVRVWLGHALLAAFMLKALIPAGFMPDFSGQDGQSFKIVICTANGSKLVDAGDDGSGGSVAKHAGEPCALNALAALAAPDVAASVLYHGLLDTARQEIAPAAVLPPVRAGPAHSPRAPPSLV	133	129	PERL01000003.1	114863	115264	+	CTY28_04075	hypothetical protein	115339	117645	+	CTY28_04080	PPD08570.1	TonB-dependent receptor
RAPP	GCF_006363955.1	WP_140002033.1	MHKHLNTAALQLRLWVVTVLLAMLGFALVAEFSDHSSYSDDTVRVRVAEIIEYTADGEPPFTPVIPLISTIASLPVACVILFALLALPRRRVIPRPVVVRHLQSRAPPR	109	107	NZ_CP040948.1	177164	177493	-	FIT99_RS00795	hypothetical protein	175857	176939	-	FIT99_RS00790	WP_140002031.1	efflux RND transporter periplasmic adaptor subunit
RAPP	GCF_006363955.1	WP_140004456.1	MLKRFYVYFVMSLLFAMVQTGIATHEISHIKELTQQSQPDKKQGNEPCALCISIAHAAGALTHTPQWQLPPTVNSPPLTVAGIEVLSPCFAVYSARAPPVNTPA	104	98	NZ_CP040948.1	2478818	2479132	-	FIT99_RS11785	hypothetical protein	2476690	2478717	-	FIT99_RS11780	WP_140004455.1	TonB-dependent receptor
RAPP	GCF_000278235.1	WP_004861785.1	MFFLHLSCKKENFLPFTMWFLLSSFSVLLTSNLGERAYLIKRPQENNIVKTDVIYPQNKREQLNVTSTENTKFITLHTNPVLPINNFQNTLALSLFLIIIVVIYTQLKTPQTQYFSNKRAPPLA	124	121	NZ_JH725037.1	30252	30626	-	ME1_RS08205	hypothetical protein	27664	30177	-	ME1_RS00085	WP_004861783.1	protein translocase subunit SecD
RAPP	GCF_010468565.1	WP_163624768.1	MFTNLHKRILIFVSIVMVAAIIAPSFIKLGHALYEHNQEEQCIAYGTNHIHDVNLDCDFHDFTLVNKVLFNFSFTYIPVNIPEIRYTTSIYNFIYKPKKVSFRALRAPPTVS	112	108	NZ_WUEG01000002.1	272616	272954	+	GO009_RS03180	hypothetical protein	273000	275273	+	GO009_RS03185	WP_239057371.1	TonB-dependent receptor
RAPP	GCF_900177515.1	WP_244560545.1	MAFGRSTVRRVRRLGLVAGMVALLLQVIAWGWMPMAPGIARAGETASLPICSSDGLTTIQVDATLYGIGEIRLASDDGGPDKSPDHAPSDTGPATGHCPLCPLVAGLALPPPPLMVGPTLAMASDTRLLPGERIAAGWFLSTLQARAPPLLG	152	148	NZ_FXAK01000002.1	237473	237931	+	B9N97_RS04115	DUF2946 family protein	238115	238642	+	B9N97_RS04120	WP_085083661.1	copper chaperone PCu(A)C
RAPP	GCF_001906585.1	WP_073950766.1	MHHAPRGAPSRPLVLLSAVLLALLALFTGSPSPYPAAVVSAAHGVTDGLPAPAHTDHHPGAPTAPDHRAPRHPGPVDTGGDTGRGDPPGGAPRADDQCGAVCSTQSGTRQEAHGERPPQHAQPVTAVQEAMVAAPPSRRVAPVGGYVPCPVGHVVRVGGRAPPGGQVLSSHCRRPPGGR	179	162	NZ_JUJA01000156.1	156889	157428	-	RH94_RS26995	hypothetical protein	154483	156780	-	RH94_RS26990	WP_073950765.1	protein translocase subunit SecD
RAPP	GCF_001906585.1	WP_234426132.1	MTVRAQLRRASAPLMWSPALLVLGLLVGLVGMHGLAPGGATTVTGHHFSTAAHADMAVMSAQSVCHDDGDGTGRAHHADAACSSGAVGAGPALPVLLPDPAGQTASPVGGHRSMEAEPEGGRAPPSLAELQLLRI	135	124	NZ_JUJA01000159.1	9561	9968	-	RH94_RS29680	DUF6153 family protein	8812	9447	-	RH94_RS29675	WP_073951443.1	DUF305 domain-containing protein
RAPP	GCF_006442965.1	WP_140820778.1	MPAAFVAALLLLLQSSLGAFAFGAPSQLDAFGNVICTHEGVVKLPGGDPHQQHMPACCALGCSMVFSAHLPPPQANALHGVAAFEAVAFAVPAFQHLDFARDRSPANPRAPPAIG	115	111	NZ_VFWX01000017.1	81190	81537	-	FJ988_RS23740	hypothetical protein	80558	81100	-	FJ988_RS23735	WP_140820777.1	copper chaperone PCu(A)C
RAPP	GCF_900143535.1	WP_108836295.1	MMRSLLSLLLCAVFVMTSHTTGAARGSDRAVDHMVLCVGAQSVVVYIGADGAPVSVPHHCPDCALHALDVLEPGGSLVGSAPVYAHHAVPAQEPARIVSASFHGMARAPPILI	113	109	NZ_FRFA01000002.1	421649	421990	+	DHN60_RS05670	hypothetical protein	422037	422519	+	DHN60_RS05675	WP_108836296.1	copper chaperone PCu(A)C
RAPP	GCF_001419795.1	WP_240554302.1	MTRVEPCAVRSPLRGWPALACVLGVLVGLLAMHGLAPGGLHAVGHERTGGTAVSVAAPVMSGAGAHVDVSAGGCAEDGHCGGHARHADATCAAAKVMGAPVLAGPVADPVAVAVPGEAVRSVVRGDAEAARAPPSLAELQLLRI	144	133	NZ_LIRL01000935.1	1171	1605	-	AOK24_RS37260	DUF6153 family protein	463	1089	-	AOK24_RS37255	WP_055724372.1	DUF305 domain-containing protein
RAPP	GCF_000472525.1	WP_027801459.1	MTPRSRNRLTAWLGLVAMWLVVFAPVVSQMLVSNRADEPIAALCSALQSVQPGAANHAGHADATAVHLSHDDAFGACGYCHLLQHHVAMPAVAATPAPLAVAIAGTAPPTLSTRFTPLGAFPSGRPRAPPVVS	133	129	NZ_AWZT01000023.1	60091	60492	-	F759_RS0120065	DUF2946 domain-containing protein	57567	59999	-	F759_RS0120060	WP_027801458.1	TonB-dependent receptor
RAPP	GCF_000472525.1	WP_027803788.1	MSTHAHRRLTAWLGMIAIWLIVLGPVVSQLVVAARNAEPVVAMCTATTPSADTQPMHGNGMVACGYCDLLADHTTLPSIAPPLPVLVMFVTIVAAPILSTRFTPLGAFPSGRPRAPPVFSRS	122	116	NZ_AWZT01000093.1	591	959	+	F759_RS0134480	DUF2946 domain-containing protein	1032	3215	+	F759_RS0134485	WP_027803789.1	TonB-dependent receptor
RAPP	GCA_012103475.1	NKB36235.1	MHKKHSFIFLVLVILMGQGSLFMHDMNHTLEEEVSDCLLCTKLDTQEHTLPAGNLLEFTTLNKGEAPLTSYTRHDNSDWPTSLSRAPPLTV	91	87	WLWS01000001.1	722538	722813	-	GKR93_03580	hypothetical protein	720396	722459	-	GKR93_03575	NKB36234.1	TonB-dependent receptor
RAPP	GCF_001684965.1	WP_065398453.1	MQKFLRIFFVFSLLLIFVSNVSGVSMCLDHAKHAKSKVIYKKGSKEEKIPTYSQDDECQCALHMDMNNILLPEPLNMDFAIDTTYDNEMPQPKAISYRCLLDFFSSRAPPATFFAAA	117	109	NZ_MAYG01000001.1	1986107	1986460	+	BBI00_RS09065	hypothetical protein	1986590	1988899	+	BBI00_RS09070	WP_065398454.1	TonB-dependent siderophore receptor
RAPP	GCF_009765685.1	WP_158743790.1	MARHPLIARLATLLILMGVLVQSALGLPLSLRMATPPGLSQVAEICGQVHRHSEAPALPAHDHEHCMLCQGGTLPPLLPATLAYAAPILVPAPVFAPIGTPTIPPRTPRAFASRAPPTLV	120	116	NZ_LMUY01000045.1	111073	111435	-	GSQ76_RS10190	hypothetical protein	110413	111036	-	GSQ76_RS10185	WP_158743789.1	SCO family protein
RAPP	GCF_009765685.1	WP_158747249.1	MTLLPPALRNAWRALGVLAVVLALAGRLAGGMVVSDPAPTMAALLDAMIDCQPGATPAQPGHAPHHEADHAACALTALLDLPAPTLTPAPLIPLRRGVIAMRVATIPPARAPPVRLPGAALPRGPPNLA	129	112	NZ_LMUY01000145.1	219910	220299	+	GSQ76_RS27495	hypothetical protein	220365	220832	+	GSQ76_RS27500	WP_158747250.1	copper chaperone PCu(A)C
RAPP	GCF_902832845.1	WP_069260517.1	MLSRRLRKIGSLIGMLAILLTALAPTISQALTTQQRVDTLLAGYCTAAPAAGDAAADSSQKSLQAHLHACGYCSLLAHTPALPAPELTFAANVHVIQHREATRFDSLRRALPLTAAQPRAPPFTS	125	121	NZ_CADFDB010000001.1	168356	168733	-	HWX08_RS00780	DUF2946 domain-containing protein	167688	168053	-	HWX08_RS00775	WP_107311834.1	copper homeostasis periplasmic binding protein CopC
RAPP	GCF_902832845.1	WP_174921585.1	MNALRHFLLRQGVARQLLWGLLLVMLLSRALMSGAVMLDPDGPDAGSVVLCSGRGPLIVDAAALAARFDAGAPITPANDARALADTLKHDTHADNTASPGNGDSLCAFGAALFTALAPFVLLVLLFPAAAPRRFRVHFDSLPFVRSIVDDRPPSRAPPLFC	161	157	NZ_CADFDB010000008.1	85716	86201	-	HWX08_RS22000	hypothetical protein	83998	85473	-	HWX08_RS21995	WP_174921561.1	PepSY domain-containing protein
RAPP	GCF_902832845.1	WP_174922240.1	MKRTTRWIGLVWLALVLNVLSPVIGYARLASSGSGALTLELCSAAGARQVVLAQAAAGDHDTSSFDHAGVPHCVYCPGFAANVALPASLPALPGFVRTFAYRAAVPVVPDYPRKGIRLAQPRAPPENASI	130	124	NZ_CADFDB010000003.1	65534	65926	-	HWX08_RS10405	DUF2946 domain-containing protein	63047	65407	-	HWX08_RS10400	WP_174922239.1	TonB-dependent receptor
RAPP	GCF_902832845.1	WP_174922413.1	MLHRHRHLTAWLGVLAIWFAIAAPLVSQWRVAQAATPDAIVCGTEHRAHGSPDASRLHDHALHLDACGYCGFFAHSPAIGGPAAAALASVSVVSVSAVAPPAVAARADRYPRAYPRAPPERA	122	118	NZ_CADFDB010000001.1	1510485	1510853	-	HWX08_RS06620	DUF2946 domain-containing protein	1508270	1510402	-	HWX08_RS06615	WP_175806991.1	TonB-dependent copper receptor
RAPP	GCF_001277235.1	WP_007726959.1	MGSNVFYQSVFRYRAAMLALFAILLIVVAPLISVSLQKDPMSAMPGMHHAMPMDDMSDMHPGMPHEMPSPAPASVPVDHAEACGYCVLLAHVPGLLLALSLLVSFILQRVRLPVPRPVARHWRFYPRLWPDTRAPPRVSAFSC	143	135	NZ_CP012266.1	3387159	3387590	-	AFK67_RS15550	DUF2946 domain-containing protein	3385736	3387103	-	AFK67_RS15545	WP_007726956.1	PepSY-associated TM helix domain-containing protein
RAPP	GCF_004519405.1	WP_134660868.1	MKLARADRSLIAWMLYCCVLFNVFACSIGHGQMMGMQLNGIGGQFCTVDPRTQAPAQTQSPDENLPTLSKAFGCPLCSTGGMGPAFNTSLNVAVLPQPHAPPPAIVLAADIPARFNWPTAHPRAPPAAA	129	125	NZ_SGWI01000006.1	254931	255320	+	EXW71_RS21935	DUF2946 domain-containing protein	255415	257541	+	EXW71_RS21940	WP_134660869.1	TonB-dependent receptor
RAPP	GCF_004519405.1	WP_134660966.1	MGAHRARPSPHRRVTRGSWISLFAMLMIFIGPLISQAMPMNHHAGMSMSMPMEHGASHHPKAPDEHHALWAKCGYCDLLFSCPALPGSVSPVILDTPPPANALTPATRLGHARQSIFPGARSRAPPIPT	129	125	NZ_SGWI01000009.1	170922	171311	-	EXW71_RS26835	DUF2946 domain-containing protein	168766	170826	-	EXW71_RS26830	WP_134660967.1	TonB-dependent copper receptor
RAPP	GCF_002843605.1	WP_101266049.1	MGAPRARPVPHPRVMRGSWISLFAMLMIFIGPLISQAMPMDHHAGMSMEMPMDMPGEHGDSHHTKAPEEHHALWSKCGYCDLLYSCPALPGGISTFTLSPPPPANALTPATRLGHARQSIFPGARSRAPPIIT	133	129	NZ_CP025263.1	721135	721536	-	CXQ82_RS03105	DUF2946 domain-containing protein	718973	721042	-	CXQ82_RS03100	WP_101266047.1	TonB-dependent copper receptor
RAPP	GCF_002843605.1	WP_101269277.1	MKIARADRSLIAWMLYCCVLFNVFACSIGHGQMVGMQLNGIGGQFCTVDPRTQAPTPSNSSDENLPTLAKAFGCPLCSTGGMGPALNSSLNVAVLPQPHAPPPAVVAAADIPARLTWPTAHPRAPPAFA	129	125	NZ_CP025263.1	2754912	2755301	-	CXQ82_RS12365	DUF2946 domain-containing protein	2752692	2754818	-	CXQ82_RS12360	WP_101269275.1	TonB-dependent receptor
RAPP	GCF_014076415.1	WP_182285419.1	MARWALGAWFCVLLVSMITPWARATPPAGWEAVCTASGSTHWVPSPASDDAATPHGLDCALCLPLLAPPPAQQPDPGSHRAILDALPWADVARRAFVSTLPPVRAPPFETLKNIAEGA	118	106	NZ_CP043568.1	460590	460946	+	F0P97_RS02075	hypothetical protein	461086	461601	+	F0P97_RS02080	WP_182285420.1	copper chaperone PCu(A)C
RAPP	GCF_014076415.1	WP_232538230.1	MSLHSHLRRPTRSARADGRLYLREIWVMRWLMGLLALAMVLGPTLGQMHRAVHLGSSPGGKIYAAHSHAAPALSAASAEAAGDCRADRSSCASDLSWVHALFAGHGPAECQLLDQANHGYAGPVAVLAFSAPPPDSFIPRPFAPAPRVVFIAAPLAARAPPLSLSSLA	168	160	NZ_CP043568.1	2832938	2833444	+	F0P97_RS12835	hypothetical protein	2833605	2835740	+	F0P97_RS12840	WP_182287032.1	TonB-dependent receptor
RAPP	GCF_902706095.1	WP_159949020.1	MQSLLFLLLLVQGDWGQTLQRHAGHGQALADAQDPSNFLANRTETTRALVASADRQRFKARFADAPDAAPPRQAGTISGRDGHSPHAAPDPGQLAHSIGSAYRARAPPLRIA	112	107	NZ_CACSJP010000003.1	270770	271108	-	GVK95_RS09925	hypothetical protein	268151	270664	-	GVK95_RS09920	WP_159949018.1	protein translocase subunit SecD
RAPP	GCF_004349105.1	WP_132102405.1	MVTAPRTVLRNLVAALLAAGLVVLAAAMVTGGGDTVRGLGPAIHPAAEITPNSLPRADDDQHPLDEVARHTPDDGATSAGDHAGPDSAAVVGDAAPGGAARTGTDRVHDTTARHAASAPTGTVDGRAPPEPGAR	134	128	NZ_SMLB01000006.1	184504	184908	+	E1262_RS06995	hypothetical protein	184999	187953	+	E1262_RS07000	WP_238992864.1	Na+/H+ antiporter subunit A
RAPP	GCF_004349105.1	WP_203453770.1	MRTPRLLARLMAVAVLVLGIVVMHHVARPEHDGSGGPGSSAMVDSPTAAVGHAEGADVSAASDSGVADGDAPSAGHGLLHLCLAVLTAAAVLVVGWLLLARRPWLPMSSFVAFRARPKPSRAPPRPHGSALLMSLCVIRT	140	123	NZ_SMLB01000012.1	38057	38479	+	E1262_RS11225	DUF6153 family protein	38543	39163	+	E1262_RS11230	WP_132103220.1	DUF305 domain-containing protein
RAPP	GCF_002954385.1	WP_105003067.1	MNFKKHITLLFLLVLFIPATIQTLHAFENHSHSVCMEDSEEQHFHEQEVDCCLPNFQFQPHSFAVRHNFLEPTILISEKEIAYTESILNKFVTNYKTSRAPPIVI	105	101	NZ_MQVY01000001.1	705832	706149	-	BSU00_RS03050	hypothetical protein	703386	705794	-	BSU00_RS03045	WP_105003066.1	TonB-dependent receptor
RAPP	GCF_003590945.1	WP_119781869.1	MSRSPAIAGNLPRRRLGAWLAALAILLQALVPAWHHAAMAMAAKTGGDGMSVVICTLYGYQVVPLASLVALDETGKVKPPEHKQPPVPRDCALCQALAHQNLLGPPPALGVPPIPVAMALSPWVAVGGTILPATPRLGAQPRAPPTLSA	149	144	NZ_QYUK01000011.1	4233362	4233811	+	D3874_RS24350	DUF2946 family protein	4233876	4234514	+	D3874_RS24355	WP_199699243.1	copper chaperone PCu(A)C
RAPP	GCA_009693255.1	MSP99504.1	MIRLNKSAKIPAMLQRFAVHFSLIFLFAFTQLGVVTHEISHLNEFSPHSQQDKKASTEACSQCLSYAQVASGLQSSSFALPSIAGRFSTNSSYYFNSPSTLQRAYAARAPPQKISV	116	110	SHXQ01000005.1	10420	10770	-	EXR38_03235	hypothetical protein	8264	10345	-	EXR38_03230	MSP99503.1	TonB-dependent receptor
RAPP	GCF_000764185.1	WP_052093821.1	MGNVLSQRKIRNRQIRQSVLTLLLFCATFFAHSEHYTQVEFEVFSTFEQHDCHLCQQGIDTPPNSIGLYPVSVGMANIDKVQIVDLALVSPAYISPQLRAPPSFL	105	101	NZ_JQEC01000042.1	223287	223604	-	GAB14E_RS07680	hypothetical protein	220647	223157	-	GAB14E_RS07685	WP_033083126.1	TonB-dependent receptor
RAPP	GCF_000518165.1	WP_005773243.1	MIFLYLYCKKENLLPLMTWIFLSSLGVFLTSNLGTRASFIKQSDTINIIRNIIKTNRFDLPNKCVQLNVLTTKTLKIVTFHAESIFMRLFQKVLTLELFSIKISAIYKRLHTVKTQYFSNKRAPPHEHT	129	124	NZ_JADB01000004.1	118854	119243	-	T429_RS11055	hypothetical protein	116249	118762	-	T429_RS0105595	WP_005773242.1	protein translocase subunit SecD
RAPP	GCF_002262885.1	WP_143517358.1	MDPQAVVTRGRAVGVARLVLLLLAAVGFLAMHGLAATDPLGAHHTPITTAGPTTEAATMEHMAGTDRSTPTAVASVSDPHDTDSHAMMTACVFVLLSALAGIALRALFGRIDGTPPTLLRIAANGRQRTRAPPHPIFLSLCVFRL	145	132	NZ_NKYF01000010.1	207204	207641	-	CFP66_RS23580	DUF6153 family protein	206471	207136	-	CFP66_RS23575	WP_094927297.1	DUF305 domain-containing protein
RAPP	GCF_009908285.1	WP_161759953.1	MTHATSHRPHIAWTLYFCVLFNVFVCGLGHGQMAGLELNGVGGQFCSAMGNPGPALNADFSDQAAAGGLSTFMCPLCSAISLGIGLLFCLAWLLRRQQPARLRIERRSKAPPRYSWPALNPRAPPLG	127	124	NZ_JAAARM010000054.1	388	771	+	GV818_RS31820	DUF2946 domain-containing protein	893	3061	+	GV818_RS31825	WP_161778536.1	TonB-dependent receptor
RAPP	GCF_009908285.1	WP_178124842.1	MKFARSDRSLVAWMLYCCVLFNVFACSIGHGQMLGMQLNGIGGQFCSIDPNTQAPAQNPAEQDSLPTLSKAFGCPLCSTGGMGPALNSSLSLVVLPQPQAPPLALPAPPHLPARYTWPDAHPRAPPLA	128	125	NZ_JAAARM010000007.1	93765	94151	+	GV818_RS10255	DUF2946 domain-containing protein	94239	96374	+	GV818_RS10260	WP_161776485.1	TonB-dependent receptor
RAPP	GCF_009908285.1	WP_178124988.1	MPGVRCPVPRRDSLRVRRGSWLSLFAMLMIFIGPLISQSMPMDHAMPMNMSVAMDMGDSAPGCHGEAPQHSEHGKSQGEQHVLWEKCGYCSLLFNCPALPSSLSFAALSAPPTQSFLIPATRLGHTRQTVFPGALTRAPPIIA	143	139	NZ_JAAARM010000015.1	96110	96541	-	GV818_RS18160	DUF2946 domain-containing protein	93889	96021	-	GV818_RS18155	WP_161758745.1	TonB-dependent copper receptor
RAPP	GCA_000949895.1	KJF73992.1	MGFIRRIMRDRSSAGAIATLAVLLFLLQGLVNGLTSGNMASAALATGEIICSSHMPEGGSGKQNPASNPAGKLADNCCGTLCRLASTTIAALPVTPFERADRIVPAVEVDFLDRDTALPPPPPNLESRPRAPPPSLQI	138	132	JWIT01000004.1	283747	284163	-	RP75_07950	hypothetical protein	282334	283698	-	RP75_07945	KJF73991.1	PepSY-associated TM helix domain-containing protein
RAPP	GCA_000949895.1	KJF75121.1	METCRCSRRHPQVLIGLVVASLLVIIGFQAPASIKAISKTSRLERLQTADLSHSPSLRDRDCKTGDDHGCKAPDAASGLRPGIYPSTVLRIVADAKPAITPVAIVPQAFRDFASVVPRAPPHIIS	125	120	JWIT01000001.1	31097	31474	+	RP75_00155	hypothetical protein	31581	34499	+	RP75_00160	KJF75122.1	monovalent cation/H+ antiporter subunit A
RAPP	GCF_014200455.1	WP_183724230.1	MKLRKHILLTAWLGLVAMWLIVLAPLASQLIAAHDAHEPTAELCSALQPASSAPHLSHDDAFGACGYCHLLEHHVAMPSIAVPEPQRALVAAVDRIAPLSTRHTPFGAFPSGRPRAPPVLA	121	117	NZ_JACHBW010000006.1	231773	232138	-	F4827_RS12425	DUF2946 domain-containing protein	229149	231551	-	F4827_RS12420	WP_183724229.1	TonB-dependent receptor
RAPP	GCF_014200455.1	WP_183727359.1	MRYHARMSSSAANRKRLSTWLALLAMWLVVVMPDVSQIVASLHAREPVAELCSGDTASVHAGAHPLGSLAQCGYCDLLHVHTPLPGAAHSAPPAPTRYALAAAAPSRDVIGRLDGWRPDLARAPPVA	127	124	NZ_JACHBW010000014.1	183526	183909	+	F4827_RS23440	DUF2946 domain-containing protein	184036	184683	+	F4827_RS23445	WP_183727357.1	SCO family protein
RAPP	GCF_014200455.1	WP_311674547.1	MAATKRLASALGSLASLPDDLPLVRYDARMPFSAAARRRFSVWLALLAMWLVVVVPVASQLMAAAHAATPDTASILCSATAAQEPASSSHLHTDRLAACGYCSWLAHQPAMPAPPAAALALVAITVAQADALPAAQHVPVAAFPSGRPRAPPVSSALYA	159	151	NZ_JACHBW010000020.1	30118	30597	+	F4827_RS27850	DUF2946 domain-containing protein	30713	31168	+	F4827_RS27855	WP_183729453.1	copper chaperone PCu(A)C
RAPP	GCF_003123725.1	WP_109060805.1	MPARRYAPRYAHGFMRLLVCMGLLLWLARAMLPTGYMPDGDALRQGNLSLIFCSAEGHGDPAARTAWYEQEGQALPGLLDTGDESPATDMATCPFALMAGAVPPPSTQALPGPMIRLTRAPLPVLMLPAATPAPAGPPLGSRAPPAHIFTT	151	144	NZ_QETA01000001.1	937764	938219	+	DD235_RS04510	DUF2946 domain-containing protein	938303	938905	+	DD235_RS04515	WP_109060806.1	SCO family protein
RAPP	GCF_003123725.1	WP_109062441.1	MMNPLSGYCRSRSAVPTGRWALLAFLLVSLFLRSAIPVGYMPGMSPGEDRTFSLVLCSMDGPVKTIMLDLGDDGASSAPDDVVGSSPCLFASVVTQVALSAALGILSIPQRDGVETLRDIHPVPIATFTAGAPLGPRAPPLL	142	139	NZ_QETA01000005.1	166328	166756	+	DD235_RS12545	hypothetical protein	166918	168912	+	DD235_RS12550	WP_239990135.1	TonB-dependent copper receptor
RAPP	GCF_003123725.1	WP_109063142.1	MLRIRFNLYRRLASQLLLWPLLFVLALRALVPVGYMPGQGVQEHGFGFDLCVGSDRSSQEILASWQAQSADAEDGGVAGSTPCAFCLLTFLSADLPPSGVAASVPFFFLIADLLPVGTAVARLPQAVGSPLGPRAPPAFL	140	136	NZ_QETA01000009.1	35312	35734	-	DD235_RS16100	hypothetical protein	33165	35222	-	DD235_RS16095	WP_109063182.1	TonB-dependent receptor
RAPP	GCF_002251435.1	WP_141210566.1	MKNFLSFIACTLGALAVLIAPMIPHHHHGEEVCVVMERCSIDNRINDTHTGHHGEDHDCSSCIKNAQWLDVRANYNRNVADLCLLPLFVVFGYEWHIKDVHISELKNHFCRSTINVLEGYGGVSGLRAPPCFS	133	129	NZ_NPJI01000110.1	19365	19766	-	CIK98_RS15390	hypothetical protein	18080	19306	-	CIK98_RS15385	WP_094385796.1	efflux RND transporter periplasmic adaptor subunit
RAPP	GCA_004298475.1	TAM30218.1	MTNRSRTHLTAWLGLIAMWLVVFAPIASQLIEQTRLHQDAVVACTEMNMDDMHMSNMQMGDMHMCSAASHAADTGHHASSATTMAACGYCDLLGSHAAMPALAPAAEAAYVLLTFAAAPVLSTRFTPIGAFPSGRPRAPPVVS	143	139	SCRP01000017.1	129099	129530	+	EPN59_10215	DUF2946 domain-containing protein	129625	131973	+	EPN59_10220	TAM30219.1	TonB-dependent receptor
RAPP	GCF_900128995.1	WP_072856283.1	MTRRLHHAVTTCAAILLIALTSVVFAAQKAPAAHPATTEAFLAAGGSLDDLCGGSGAEGHDHCPFCRLLPDTAPVQPAPRMFRLAVDTDLSALSALVRTPWGGSSRARPRAPPFPV	116	112	NZ_FQUE01000002.1	105242	105592	-	BUA54_RS05720	hypothetical protein	104625	105152	-	BUA54_RS05715	WP_072856282.1	copper chaperone PCu(A)C
RAPP	GCA_024234395.1	MCP5347083.1	MQLTSVLLSQRNRLLLLAAALVFVLTQTIIQQHSHEGDLSLHPDCQICLKLGSQNNPTVAKFSVPDLPVSTVRFQVIVPDLPFIAVPAPRSRAPPHAA	98	94	JACKOH010000001.1	2173566	2173862	-	H7A04_09525	hypothetical protein	2171316	2173445	-	H7A04_09520	MCP5347082.1	TonB-dependent receptor
RAPP	GCA_024234395.1	MCP5347168.1	MIKKNFYCYVSIQKVWLAENSHSSGKLMVFYSTKTTRNTGLRRCVAVCLIGLLLSLSTGGTALHFCLDGLEPPVTVHFENLNGHVDHDPDGGHNDFERQAFSDNILPKIFDVDLAKFIVTFLILPIPSGQVPQPLVDVSLDKPISPAAFLPPLRAPPLSLV	161	156	JACKOH010000002.1	65406	65891	+	H7A04_09965	hypothetical protein	65976	67250	+	H7A04_09970	MCP5347169.1	TolC family protein
RAPP	GCA_024234395.1	MCP5347439.1	MITDQFSPAQARSKGLIQALLLALFWLVFTASLSAEPCLGGDGFKSSCDNSIELFDDIDLDDPVLVGNPTRESPPLFSTFIPASRHFEAGPTCTRSPQVIRAPPVTAAR	109	103	JACKOH010000002.1	376679	377008	-	H7A04_11345	hypothetical protein	375984	376574	-	H7A04_11340	MCP5347438.1	CBS domain-containing protein
RAPP	GCA_024234395.1	MCP5348384.1	MERFGIVRSIPAFLAALLLIFASSSHIHQRFCLDGDEAPISIHFESEDSHSIDLVTIDDLAEVDQADVERELSFDTLLSKIFKTATVAIAVSTFHLPETTGNSKEPFTIIRSEFLPDGPESLLPPSRAPPALA	133	129	JACKOH010000002.1	1448562	1448963	+	H7A04_16145	hypothetical protein	1449039	1450292	+	H7A04_16150	MCP5348385.1	TolC family protein
RAPP	GCF_003148585.1	WP_146192877.1	MSTKRRKLVLRYSSPVTMWFGMLVACFAWIMHITLLLTPLWDDNAHLGHGICAELAPIVSAAKQYEQIQTDIAQTNHNIPIDSAARHLLHHNASLSLASPATVKPVITVDAAPSQEALYSKDKVESSESNPAAVKYTGCDLCTAMSAALLPVAFTHTDSALIELSIVSVTFLYRSHTYSPSNFLRPLARAPPVTLT	196	191	NZ_QGGM01000001.1	177024	177614	+	C8D84_RS00795	hypothetical protein	178070	180373	+	C8D84_RS00800	WP_109589313.1	TonB-dependent receptor
RAPP	GCA_004963905.1	TIQ38376.1	MPAALVAALLLLLQSALGAFAFGAPSQLDAFGNVICTHDGAVKLPGDDPHQQHMPACCSLGCSMVSPAHLPPPDSGALARTSAFEAVAFPPPAFRHLDFARDRSPANPRAPPATV	115	111	SUGL01000001.1	75431	75778	+	E5X48_00385	hypothetical protein	75876	76403	+	E5X48_00390	TIQ38377.1	copper chaperone PCu(A)C
RAPP	GCA_002205125.1	OWQ49337.1	MTVLVFWLAALLPAASMAAQALNGDLAPWTQICRSSVVGPRAAELRAGLADSGADDQDHALFQHCAFCHLHQDAVPLPPVPAVLPLRTELRHGLPERFYSATVTAHAWRSAPARAPPLTV	120	116	NIOE01000001.1	132091	132453	-	CDL60_00590	hypothetical protein	129649	132033	-	CDL60_00585	OWQ49280.1	TonB-dependent receptor
RAPP	GCF_001189965.1	WP_050476426.1	MPTALRSVAAWIAIACLVFGSLLPLASVAAAKTPASAMAICSTGANAAWQGPGSAPAQPAHAHCSLCCSGQPYALYFPGGNVDAFRATSMYLAAQTLQREHFPQISSTDNRARAPPA	117	115	NZ_LFLU01000002.1	371626	371979	-	AKL25_RS04450	hypothetical protein	371068	371565	-	AKL25_RS04445	WP_050476425.1	copper chaperone PCu(A)C
RAPP	GCF_001189965.1	WP_240475833.1	MLGAGISRPRMDAVLSSPVIHFCWNRPIIMAAAIATSLHALSLRAYARAGRVPAWRSPARRMGGALLLALMLLFSQFLGLLHGIAHAGWPPAMERVAEASFNAALFNYVDGDEADADEKAVSVQRVEHQKHHHSCVEYDAASGATGIHVHFFSPPLIPGVQVLALWQAFASWDAPVVCHFSSRAPPR	187	185	NZ_LFLU01000024.1	3968	4531	-	AKL25_RS22120	hypothetical protein	1804	3825	-	AKL25_RS22115	WP_050479887.1	TonB-dependent receptor
RAPP	GCA_009776435.1	MCL2161502.1	MRKSFAWLAIFAMLLASLAPSVSRAVYGQTIPTSGWLELCTAEGLQHLPVALFEGEQSPVSHSPKSPDPYSGNHFEHCPFCVTQAFSFGLLPVEAISLPLMALQGHDAPSHARSTPHARFIWQQSRARAPPVFL	134	130	WRNU01000061.1	688	1092	-	FWH56_06400	DUF2946 domain-containing protein	1	632	-	FWH56_06395	MCL2161501.1	TonB-dependent receptor plug domain-containing protein
RAPP	GCF_001294535.1	WP_156317351.1	MSRFARQFAQNVMVLLLAVALGVLGFGHRMALHDSVDLSAYAMPDGTLPELCHDGGTAEHGQKEQPPCPACRIIAAVELPPVITLPPVQLEPVAVIWPDVALADASAHPPRAPPARGPPTVLI	123	113	NZ_LGIC01000017.1	60514	60885	+	AKV04_RS03980	hypothetical protein	60939	62327	+	AKV04_RS03985	WP_054005181.1	PepSY domain-containing protein
RAPP	GCF_003634345.1	WP_022600680.1	MKKKVLLPFLWLAACCMLLVTIVPHHHHIDGRICLQLSEIPENGQNRDITHRPDCETDCLARFAAYRTSTGNPDLQSNIFIALPATITSFDFRPDETECTTLPIPHKDFCISEYKGLSSGLRAPPHLI	128	124	NZ_RBXN01000009.1	96860	97246	-	BC742_RS11865	hypothetical protein	95599	96750	-	BC742_RS11860	WP_022600679.1	efflux RND transporter periplasmic adaptor subunit
RAPP	GCF_003634345.1	WP_147404890.1	MARGGKHIVLVWLLIASLMPVHIVKALHFHNVTEDISSHSNIPHSHDPDNCCICQFFLSPFIESERIQTDFILPFISFEWISPETKVRNSYICSLSIRAPPVYSVFS	107	100	NZ_RBXN01000005.1	132809	133132	+	BC742_RS13760	hypothetical protein	133387	135462	+	BC742_RS08450	WP_031258424.1	TonB-dependent receptor
RAPP	GCF_000276805.1	WP_017221239.1	MKHSSYFKKSMLLASLLSWVLVTLMPVLNANNSVGVWATLCTVNGLELVQIEEGKPQTHEGKPCPFSHFSSFHDFALLTAPTLVGVSFSIQEHYSFLAHSLRYQWQVPRAPPAVLS	116	111	NZ_AKXQ01000008.1	78917	79267	+	A923_RS0108490	hypothetical protein	79451	81016	+	A923_RS0108495	WP_017221240.1	PepSY domain-containing protein
RAPP	GCA_012837345.1	HHT34463.1	MSKWLCLSLFILYVSGITLFTHSHVVNKTRYIHSHPFKFGEKQQHDHTEKEYCLLDHFYRTTLTAEIIPEIGVTCDNIPVTVCLPSLYEQLHLIAPVSDRQLRAPPVAA	109	105	DURL01000107.1	13645	13974	-	GX018_05500	hypothetical protein	11133	13559	-	GX018_05495	HHT34462.1	TonB-dependent receptor
RAPP	GCF_000495795.1	WP_023453751.1	MTSASSLIRKLVPEVRFWACFAVVFALLGQALFPVQALAFTMDHGAAILCNDTTAQAVSDKASSTDKSGMMGLKCADCVLASVTAIQTPVPAIETVVYTIAYAELKPAAERAPVKARAPPRPHSCGPPSQTQA	133	119	NZ_AWGD01000021.1	141453	141854	+	ABAC460_RS36975	hypothetical protein	141911	143971	+	ABAC460_RS36980	WP_023453752.1	TonB-dependent receptor
RAPP	GCF_001938945.1	WP_075634635.1	MAKARVDRFSTRCWHRLALRLVCALALICVGLSHRVPVLAGESLQAASSILIAPAERFAYLLPDGSLPQLCHETAASAAGPADAGHEQDGRHGPWHNSARCDACRLCAAILLPPPPDLIGQRLRPALAAPLPAMTALPEIRRIPRESQPRAPPVLPA	157	152	NZ_MKIO01000027.1	107294	107767	-	BJF92_RS10125	hypothetical protein	106234	106914	-	BJF92_RS10120	WP_245294717.1	copper chaperone PCu(A)C
RAPP	GCF_001938945.1	WP_139790621.1	MRHGRAGQHWTRQARREPGRFLAALWMLLAVLSMPVVACASSGGERDLARVSGDSTGAAGRPADPAALTRQALRAAPPADLKFSAERGDPKAVPGGPDPAILPCPSRIARSGMIACRLAAAQDSLREAADASAYRSRAPPRQPA	144	139	NZ_MKIO01000040.1	22289	22723	-	BJF92_RS19535	hypothetical protein	19614	22148	-	BJF92_RS19530	WP_075636439.1	protein translocase subunit SecD
RAPP	GCF_001938945.1	WP_143523875.1	MADRQTAGALAWVIALVLTLQGLVGQIGQSRMAAEALDPLHALCMTVGLDLAAPQPAAEPELATAPEDRQGAPHGKAPDCPCATLCRLAATTLALISLPPQLAAPRAPASLSASRPFIPLFLRIERGLTGQPRAPPLSS	139	135	NZ_MKIO01000020.1	77192	77611	-	BJF92_RS03325	hypothetical protein	75701	77077	-	BJF92_RS03320	WP_075633361.1	PepSY domain-containing protein
RAPP	GCF_004329715.1	WP_131258763.1	MLSRFLSFLLLCALAANGLFGAWTNGRMLELASFYASEHVELICTGRDMRWIDPLASADAGHFVFVDAPEEAPASLQEPGCQLALWQDQVSELYSVHSHTSIPVLVHGEFALLSADVRVAAYSRGLSRAPPTFLFIS	137	130	NZ_JXSY01000018.1	372802	373215	+	TK45_RS11190	hypothetical protein	373281	375326	+	TK45_RS11195	WP_131258765.1	TonB-dependent copper receptor
RAPP	GCF_001189245.1	WP_028333986.1	MRRRLKNFLPIVLVALLVQILAPIGACWAASLAASDPLSAATICHGDAGSGAGQGDQTGHDAHDGCCSACSMLQTGAPVDSPQVTAQAVERLPSRIAWLDFASELDRSRAGLSAQARAPPLFS	123	119	NZ_LFIQ01000077.1	47524	47895	-	AKL29_RS16320	DUF2946 domain-containing protein	45033	47441	-	AKL29_RS16315	WP_050384872.1	TonB-dependent receptor
RAPP	GCF_001189245.1	WP_050387374.1	MKWFRQHIKTGSRLALFALAVQFLLSFGHFHPIAAAQAAPAVQTGLSLVDLAYIGTSATPDLAVQVTGTPQPANPDNDRHPADNCAICAVISLASSMLFTAPPVLLLPEAIELLFRTTNAEFAHLKSAPAAFHSRAPPLS	140	137	NZ_LFIQ01000119.1	126986	127408	+	AKL29_RS35590	DUF2946 family protein	127520	129886	+	AKL29_RS35595	WP_050387375.1	TonB-dependent receptor
RAPP	GCF_002251365.1	WP_094402092.1	MKKNALVTVMLIATIIVSLMPFVPHHHHDGVWCNVVERCDIDNAENDAHTSHHGDRTLCVEETDLIASRPSHAGYAFNTQYLYPLLLLTAIVGSLPEHPVGSGVNYACVSVIRLYDEWIADSSGLRAPPFVMA	133	128	NZ_NPJH01000079.1	56736	57137	-	CIL02_RS12235	hypothetical protein	55445	56602	-	CIL02_RS12230	WP_094402090.1	efflux RND transporter periplasmic adaptor subunit
RAPP	GCF_014170335.1	WP_183012327.1	MRASLTTLNRGNAGLWLVLMLFVLKAMVPQGFMPATHQSGTLIQLCSAAGPIWVAGPSKQDNAPDERHAAQAATCPVGMALAAVALPPSPVVLTAALAVMAHPLAARAPPGPVHASITGAPLGARAPPRLPVFR	134	127	NZ_LZZS01000004.1	29584	29988	-	A9973_RS03165	DUF2946 family protein	27400	29535	-	A9973_RS03160	WP_183012326.1	TonB-dependent receptor
RAPP	GCF_014170335.1	WP_183012474.1	MRTGLSCRPSRTALAADIGRLLLLLLLVARAWVPVGYMPDADALRQGRLALGFCAAGGGALPVLRAPAAAQHEAHHVHHDHGAPADHGGAGQECPFGLNAHQVLDVPPMLAVAPVLLRWLAQAPVQAGSPRPAMPAAGPPLGSRAPPSIPE	151	146	NZ_LZZS01000004.1	224618	225073	-	A9973_RS03985	hypothetical protein	223115	224542	-	A9973_RS03980	WP_183012473.1	PepSY-associated TM helix domain-containing protein
RAPP	GCF_014170335.1	WP_183013265.1	MPLLPGLRHATQPLFARWAVLAWLTASLLLAPMGSLRHALTHLGEAPAASQDDAHAHEKLGHCDLCQLWDVLDATLPSSFAWMSGHAVHAAPVAHLPAGAATIGGTWFQTRAPPIQA	117	113	NZ_LZZS01000005.1	86518	86871	+	A9973_RS08090	hypothetical protein	86953	89088	+	A9973_RS08095	WP_255469087.1	TonB-dependent receptor
RAPP	GCF_014170335.1	WP_183015450.1	MCFASFLTRPTLWIALAAILWASLAPSLAHALSLSPGHHTHRISVDYCASEGEAPSTLTLEVQHDGGDDTQADAHGDGHHCPLCRNPQADVGILPAPVPVVPAPVGRGITYPPLFFLAANPLHAWSAVQPRAPPAN	136	133	NZ_LZZS01000030.1	14536	14946	+	A9973_RS20105	DUF2946 domain-containing protein	15146	17347	+	A9973_RS20110	WP_183015451.1	TonB-dependent receptor
RAPP	GCF_014170335.1	WP_183015501.1	MPDLTRLHRLGRAARARGVLWLALLALTLRALVPAGYMPDVRALHDGRLEVTFCSAAGDLSTLSVALGGARGGGDGGDPAGHDGAKTGAQCPFGLLAHVAPAPTPSLAPILLPAGRYVPPPPAYRALPALAAHGPPLGSRAPPALA	146	142	NZ_LZZS01000030.1	77525	77965	+	A9973_RS20420	DUF2946 family protein	78042	78665	+	A9973_RS20425	WP_183015592.1	SCO family protein
RAPP	GCF_004348345.1	WP_132334803.1	MRGRLPAALVFLLSWFLPAVAHAQPVQPIVTVKAATVAAGQQPTARQHPLQPTALRMWAGAHVFTGGGGTALPASEPLDFRHAWAEVVTRPAAEATTQRKPAATPARAPPSTGC	114	109	NZ_SMJZ01000090.1	8925	9269	+	E1267_RS23055	hypothetical protein	9307	11550	+	E1267_RS23060	WP_132334805.1	protein translocase subunit SecD
RAPP	GCA_002748505.1	PIE38141.1	MGWLRLKMLSRSRLPRLSLALVLLCALSVIALQTAELFHTHGDSASPCLLCSADSGAALNTATVLVTAFVQWDCAQCLAVEAAHPQYRSTPPVRAPPVFS	100	96	PDSN01000095.1	5691	5993	-	CSA53_04450	hypothetical protein	3540	5618	-	CSA53_04445	PIE38140.1	TonB-dependent receptor
RAPP	GCF_000241955.1	WP_015696420.1	MLSLRHIHHRHLHFPAWLGMVAILMLFIAPVISKSRVAEGAQHMMMPGMMMSDMDMPDAEMAGMDMAEHVASSGEHCQTSACQSAPQDAVKVLLSGDMSDAACGYCVLLVHLPMLDLQAIPMLWSLDFSSRAPPRTVMERLIPSLIFTDAQPRAPPVFS	159	155	NC_016818.1	1330979	1331458	+	RAHAQ2_RS06220	DUF2946 domain-containing protein	1331546	1333033	+	RAHAQ2_RS06225	WP_015696421.1	PepSY-associated TM helix domain-containing protein
RAPP	GCF_011440395.1	WP_166165211.1	MPLAHSRPLSPAPQRASIAPWQQLLALLLCVVLNGVTLSSAHTSGAAPQAQTLGERLSLASGYDHLRTALTGQKQDPGADNSSEPSSPDALGAAPQLPVALVATSPLQALPTAATLLARHYRLPPARAPPLA	132	129	NZ_JAAOIX010000006.1	235306	235704	-	G8764_RS13700	hypothetical protein	232688	235228	-	G8764_RS13695	WP_166165210.1	protein translocase subunit SecD
RAPP	GCF_011440395.1	WP_166166932.1	MHRRTHISAWLLLAFLLTRACMPAGFMPAALGQGGPVALCPGDLRSARLLALLADDQPHHHQHAEHDPSGGHDGNHGHSAGDFGCEFSVPGVDSALADTWLDALTPAPVSAPLVAWRPLRLTPLAYRLPLSRAPPPPSALG	141	134	NZ_JAAOIX010000012.1	12955	13380	+	G8764_RS19435	hypothetical protein	13463	14518	+	G8764_RS19440	WP_166166935.1	transporter
RAPP	GCF_000189255.1	WP_006880848.1	MNRASNFKRSMLFASALSWVLVTLMPVINAHGASAGVWATLCTINGFELVQVEEGTAETQHSKPCPFSHFSSFHQDSLPTPQHARRTTLADIDSYTYLALSERFQLAIPRAPPMIPFSNFISIT	124	112	NZ_AEVS01000090.1	12564	12938	-	RH46_RS17495	hypothetical protein	11000	12466	-	RH46_RS17490	WP_006880847.1	PepSY domain-containing protein
RAPP	GCF_002563795.1	WP_098416643.1	MHHSQQKTLKHWHRTVLFFSVALLIAWNFAAILHQIDITPEHHTHHHCQLFSGVQHGLVKAQSVITPLTYTRVRYHDTAEGCLYIEAVPCSARAPPSFA	99	95	NZ_PDJL01000006.1	255190	255489	+	ATG66_RS18270	DUF2607 family protein	255627	256265	+	ATG66_RS18275	WP_098416644.1	DUF2796 domain-containing protein
RAPP	GCA_009914555.1	KAF1044928.1	MIRTAAPLSPVSRPSAAMRPRGRDAAWRSALGAFLVWAVVLAPTLGFMHRVVHLPRAQGRLPATAEVHPAHGGSTLVSALFAEHDDGDCRLYDQHCHGGTPLAVHLADLTAAQGDAPGLAPHAAPPPRAPAHFEARAPPARG	142	138	WNDY01000041.1	8974	9402	-	GAK38_03279	hypothetical protein	6725	8830	-	GAK38_03278	KAF1044927.1	putative TonB-dependent receptor
RAPP	GCF_013114835.1	WP_171712541.1	MRRRLKNFLPIVLIALVVQIFAPIGACWAASIAASDPLAGAVICHGNGAPGTGQADQINHRAHDGCCSVCSVLQTGAPIDVPQTAAIDVDRVAEQVAWFDFAFRLTNARAGSHAQARAPPSIS	123	119	NZ_JAAVLW010000007.1	438580	438951	+	HCN50_RS25045	DUF2946 domain-containing protein	439045	441429	+	HCN50_RS25050	WP_171712542.1	TonB-dependent receptor
RAPP	GCF_013114835.1	WP_171713889.1	MNWFRRHLKHGSRLALFALAIQFALSCGHFHAAATQAAPAVQSGRTDAKLAIATSLLAAQNAHSAAAQPPAGPHDDQHTANVCAVCAVLSLANNFLVIAPPVLELPGAVELLYLTNAAEFAHLGAAHPAFRSRAPPAS	138	135	NZ_JAAVLW010000018.1	9333	9749	-	HCN50_RS32150	hypothetical protein	6853	9225	-	HCN50_RS32145	WP_171713888.1	TonB-dependent receptor
RAPP	GCF_007176755.1	WP_143629970.1	MRPAPRTPLRAPARLLTIPVPALRASARLLTIPALLALTIPALLALTILTLLAGPLSPVRPAPPATPAADAFPAVVPTSGPQATGHHRAPVPTSAPTVRLDAQPGVTPAPGPRTAGDHRAPVPTPAPTVRLDAQPGVTPAPGPRTAGEHRAPVPDLASSASLTAPLEAREGGEAAPGSHPADDSRAVPLADEPWAGVRPARAAVGHEGHGERPAPPGPLTGAVPVTAPLQPGGGRAEGPERDSSSWSDQAATDHGRAPPATARA	264	258	NZ_BJTV01000003.1	268273	269067	-	TNCT1_RS08265	hypothetical protein	265553	267784	-	TNCT1_RS08260	WP_143629968.1	protein translocase subunit SecD
RAPP	GCF_007176755.1	WP_143634047.1	MLLPAKAEVARQLRRYRAWERVMLASPHDRTVRATFEDSGYTLCVLMGKRCAREAADAAERYLRSTLAGYLREQDGRPQPGRAARRAPPSERRSTAPSP	99	88	NZ_BJTV01000009.1	1017	1316	-	TNCT1_RS20040	DUF5133 domain-containing protein	1	909	-	TNCT1_RS20035	WP_143634045.1	DUF3416 domain-containing protein
RAPP	GCF_007176755.1	WP_174266171.1	MTGNQQRTARPPRRRRRALLVLAVLAGLLGMHALGPGGGAGHPARAHTGHRTAVAVMAGDACPDGHRDGGHLHHADPSCASAAVKDGPRPPALVPDPVTTQVRAEAPRSRAVAAPDGARAPPTLAELQLLRI	132	121	NZ_BJTV01000002.1	434296	434694	-	TNCT1_RS06275	DUF6153 family protein	433582	434217	-	TNCT1_RS06270	WP_143629131.1	DUF305 domain-containing protein
RAPP	GCF_007858255.1	WP_034095664.1	MGAPRARLSPRRRVTRGSWISLFAMLMIFIGPLISQAMPMDHHAGMSMAMPMEMPADHGDSHHPKAPSEHHALWAKCGYCELLFSCPALPGNASFVAVGAPPPANALTPATRLGHARQSIFPGARSRAPPIAT	133	129	NZ_VFEU01000001.1	412086	412487	-	FIV35_RS01755	DUF2946 domain-containing protein	409932	411992	-	FIV35_RS01750	WP_034136692.1	TonB-dependent copper receptor
RAPP	GCF_001870515.1	WP_071463957.1	MYRKFFALLVVTITLLAQPAMASLSAHSVQSVSSNHELSVYHAEHCQGIIQTSGANDIGSEQSDHSPTITSQSFTPSVSLADERVQSIIRYVAEVEFIRPQLRAPPKTL	109	105	NZ_MDGT01000004.1	46652	46981	+	BFR57_RS10490	hypothetical protein	47027	47614	+	BFR57_RS10495	WP_071463958.1	CBS domain-containing protein
RAPP	GCF_002906855.1	WP_103445849.1	MSLPRNSLSRTTRPERRRVGGGWLSLFAMWMIFIGPLVSQSMPMDHHAGMNMPMDMSMSMPAGSDTHQAHGSDAHHGHGNDGQLHVMWEKCGYCSLLFNCPALPQTLSPLSVASTAPPTLIPALTRQGHARQAVFPGARSRAPPLSISV	149	143	NZ_MINI01000048.1	801334	801783	+	BGP85_RS26465	DUF2946 domain-containing protein	801850	803907	+	BGP85_RS26470	WP_103445850.1	TonB-dependent copper receptor
RAPP	GCF_000718015.1	WP_030278414.1	MTRRSGRRPSGTVTGDRHALRGPVLRTLLLLTALLLGALPPPMGERAAAPATAAASPVRAAGAAYAPGDTVPQAPGTGTGASAPARSDASPDTSPNPAAHPAPPRSEAPYAVLVTGGLRIAPAVRHPAPLLRSGPGAGPEQTYHPLAGTPPAAVLPLPPYTGPRPPRIRAAATGAPGFAALPPARAPPSSGS	192	187	NZ_JODY01000001.1	76798	77376	+	IF23_RS0100280	hypothetical protein	77443	79914	+	IF23_RS0100285	WP_030278417.1	protein translocase subunit SecD
RAPP	GCF_014268275.3	WP_065879928.1	MGAPRARLSPRHRVMRGSWISLFAMLMIFIGPLISQAMPMDHHAGMSMEMPMDHGDSHHKKAADEHHALWSKCGYCDLLYSCPALPGGISTFNLNSPAPANALTAATRLGHARQSIFPGARSRAPPIAS	129	125	NZ_CP077084.1	923479	923868	-	HU722_RS03890	DUF2946 domain-containing protein	921316	923385	-	HU722_RS03885	WP_065889061.1	TonB-dependent copper receptor
RAPP	GCF_014268275.3	WP_065891241.1	MKLARADRSLIAWMLYCCVLFNVFACSIGHGQMVGMQLNGIGGQFCTVDPRTQAPKPSNSTEENLPTLSKAFGCPLCSTGGMGPALSSSLNVAVLPQPHAPPPAIVLAADIPARFTWPTAHPRAPPAFA	129	125	NZ_CP077084.1	2905812	2906201	-	HU722_RS12925	DUF2946 domain-containing protein	2903590	2905716	-	HU722_RS12920	WP_065876106.1	TonB-dependent receptor
RAPP	GCA_012838445.1	HHU08627.1	MNGGVCAPAGPGMRVLRALVLAGSSLGLGTLAHDHAGAAATLGPGSIAAALVVLALSWVATARRVPWLLIAVILGVGQLLTHLALSAGHVGPAAHGASGGHAHHGATLTLPPVADHSDTRMFLMHAGASVVLTILFTVGEKALWQTVDRLLVTWAVPVLPLPQPRLVPAAVATPLDTLAHRRACGRAPPQCCAPGLV	197	188	DUPF01000018.1	4368	4961	-	GXZ60_01160	hypothetical protein	3598	4224	-	GXZ60_01155	HHU08626.1	copper chaperone PCu(A)C
RAPP	GCF_003053845.1	WP_107987776.1	MRNRTGFLHLLRTERKALSMLAAAGMLARVFIGLIGLALAPSDALATSSVLIICSGTTGGAQPVKGVPWAAFQCPCAACHHTGCAVACTPPAGAVALPLPQPAHSHVLAVPLGARHAAQRTGDHTRIRAPPLNG	134	130	NZ_QAYG01000001.1	228239	228643	+	C8N35_RS01035	hypothetical protein	228735	229361	+	C8N35_RS01040	WP_107987777.1	copper chaperone PCu(A)C
RAPP	GCF_007570865.1	WP_280114068.1	MKTSLAQSHSTKRAAWAALFAMLLILVAPLISISLHNARITDAAPPSHSQHHQEMPMHDSMAEHVHSPGLTMVDHAEACGYCVLLSHVPGILLLALALVYALLRHIGRVNYPAVAVVYPSQIWLRPAPRAPPVASAFSLTF	141	131	NZ_VLPS01000004.1	14331	14756	-	FND52_RS09165	DUF2946 domain-containing protein	12898	14277	-	FND52_RS09160	WP_144130587.1	PepSY-associated TM helix domain-containing protein
RAPP	GCF_001294205.1	WP_053939605.1	MKKRLYSKAVLIALCVALLNFALPLVHMAATNAVRHQLVLCSGNGVQIVFTADATPQDTHDGSSHSTASLQPCALCAHTAQAALPSPAAPALAPVHYVPIARVAAPPAPVDKAYAFEYPRGRAPPLA	127	124	NZ_LAQT01000036.1	174330	174713	-	WG78_RS20010	DUF2946 family protein	172150	174231	-	WG78_RS20005	WP_053939604.1	TonB-dependent copper receptor
RAPP	GCF_001294205.1	WP_152969092.1	MTRRQFSLAARCALWVALLQFALPLLHMAAVGAQQQAVVLCTGTGSRLVFAAGASNPAGDGGAGSGVGVQPCALCAHLALALPPLPAANVSGLARYVPIAEPALAAIPVRAYAFEYPRGRAPPADRA	127	122	NZ_LAQT01000003.1	370506	370889	+	WG78_RS06445	DUF2946 family protein	370973	371437	+	WG78_RS06450	WP_053936959.1	copper chaperone PCu(A)C
RAPP	GCF_004000435.1	WP_127657030.1	MKGLVHEIARGLVTGLLIAMLVVTGQLVAQAKGNAPPDMAGSLCLSGSIVTFTIGEDGTPEGPAHICPDALVVAVAGSTPPVPAALWRLSLHAPHVVADAQRVSGPSPEDPPPARAPPSLV	121	117	NZ_RBVZ01000008.1	85730	86095	+	EP376_RS18085	hypothetical protein	86133	86573	+	EP376_RS18090	WP_127657031.1	copper chaperone PCu(A)C
RAPP	GCF_900143625.1	WP_087096407.1	MVTTDTRAIPRPARNTASLIAGVVLMVVLSFPLAAAPSGDGEPIPTSGGSAVTPATTVDSGPSPTAKEAGKEVKPHLGPQTVALGPPASTCDQRLVLRDLPEAVPSCALRLAVWDQPWWPLSLPHHDPVPEQVDAEGLPSTRAPPLTAHITV	152	144	NZ_FRFF01000019.1	53572	54030	+	BQ8420_RS03810	hypothetical protein	54175	56886	+	BQ8420_RS03815	WP_087096408.1	protein translocase subunit SecD
RAPP	GCA_012032965.1	NJN70087.1	MICIILGLAPFAVAQDVHHELAAADSDGHEHSDTDICQWVQHHSAGSVDLDIPRCVACDVVRQQELPSESVLLSAALSLIGPSRAPPQV	89	86	JAAUPT010000152.1	3592	3861	+	HC801_07320	hypothetical protein	3973	5181	+	HC801_07325	NJN70088.1	TonB-dependent receptor
RAPP	GCF_001612665.1	WP_067455555.1	MTTPQLTARLRGGGCGVLVGGLAVAAHGIGGGPVPRSAEIALLLMVSLAAGMFAHGAGPRATPRRPQTLRTALALIGGQWAGHFALSATLDHHGLLHLPGPAMIAAHLVAACACAALILVAERLYLVASRVVRAVLGKPRAVVHRAARWFVTVAVVRGARPRGARCPRAPPVFA	174	170	NZ_BDAX01000023.1	36069	36593	-	NA12_RS23890	hypothetical protein	35374	36027	-	NA12_RS23885	WP_067455553.1	YcnI family protein
RAPP	GCF_001612665.1	WP_084472710.1	MIIGFHQASAPSRAVGARLRGACAGSMSGALSLAAHGMATGGALPGSTAIALLAAASAVVGALVAGIGPLRHGALGLAAVLLGGQLVGHTTMSWSGHAHSADDALGLGMLTAHTVAALLAAVVIVGAEAAYRIGGAVLARILPLRYRTPRVPDPAPLRLAHRDRVILRILATSSRRTRAPPLAIPF	186	180	NZ_BDAX01000009.1	390386	390946	+	NA12_RS12400	hypothetical protein	391061	392521	+	NA12_RS12405	WP_067449419.1	PepSY domain-containing protein
RAPP	GCF_001922345.1	WP_075159651.1	MTFHARRRFSAWLGMLAICLVVFVPVISQLVASAHASEPLAALCSATQPDAGTHHAGDPLSACGYCDLLATHAAPPPVAPAVEPVLLLPVVVAATVLSTRFTPLGAFPSGRPRAPPVFS	119	115	NZ_CP018812.1	822616	822975	-	BTO02_RS23675	DUF2946 domain-containing protein	820111	822411	-	BTO02_RS23670	WP_232243645.1	TonB-dependent receptor
RAPP	GCF_900104585.1	WP_071145316.1	MKRILSIVPIAIATLLLLVFSAIPHHHHRGVICFAMETCEKDHTYNDEHTHHNAAGDTHQGKTCSTNAECVSSSETIRNKVVSHGSGDNLALFPTLCLFATYLTYSADLLHADITYGEFVLSYTPVVLGESTGLRAPPSCLS	142	137	NZ_FNVX01000004.1	536037	536465	-	BQ5338_RS02965	DUF6769 family protein	534714	535865	-	BQ5338_RS02960	WP_071145851.1	efflux RND transporter periplasmic adaptor subunit
RAPP	GCF_900104585.1	WP_071146228.1	MKRENRKRISIAWLLILAFMPINVVKSFHHHNDTDTTSSQQQSSNATGHEHHNCPICDFTLSPFIQSESIHVTLFIAELLPYKVPIYQNKGTFNISYSHGLRAPPAIA	108	104	NZ_FNVX01000005.1	485962	486288	-	BQ5338_RS07650	hypothetical protein	483402	485813	-	BQ5338_RS07645	WP_071146841.1	TonB-dependent receptor
RAPP	GCF_900104585.1	WP_078063506.1	MKRLSIKFFKIFFPVLFIWYAGSVSLFIHSHVINGVTIIHSHPFEKDSKAPVHHHGKASEVQFIHSLSHIQIAHSLLFIVLFGLFLLKPVKILIRPEFKITKCFRDRTISLRAPPLAA	118	114	NZ_FNVX01000006.1	944653	945009	+	BQ5338_RS16570	hypothetical protein	945171	947477	+	BQ5338_RS14555	WP_071147519.1	TonB-dependent receptor
RAPP	GCF_000304315.1	WP_014890868.1	MTLVDKLILVHSEFHMRQDKQQMRRFMRPIVAAAVACLLFQQALGLIFAHGRHGGDFSAFLSSPVAMANELCADQANGDGKDPHVQHMHCMACFLSDRSDDLGAKVLLAAVVLVLAPLSEAPPLWPEERDLAPPTTQWPRNRLSRAPPSLLS	152	147	NC_018485.1	1455205	1455663	-	BN69_RS06975	hypothetical protein	1453956	1455032	-	BN69_RS06970	WP_014890867.1	metallo-mystery pair system four-Cys motif protein
RAPP	GCF_000304315.1	WP_014893052.1	MSPSASTTTAKTGARRKGLRAFLAATLFVVSALLQTTIAPHAALSATQEFCVASHPAADETAPGRTPAHGWHAHCGACPIGTPPFISERPPIARLEQPPTPLVFFDAWPFEPRERRRPGETRSRAPPALS	130	126	NC_018485.1	3687904	3688296	-	BN69_RS17835	hypothetical protein	3685417	3687843	-	BN69_RS17830	WP_014893051.1	TonB-dependent receptor plug domain-containing protein
RAPP	GCF_000214135.1	WP_010116792.1	MGLLLGFIAVFLQIAVFLQPLLPKQYQIAPVCETISQALAESQFYEKHQHSTHHQHSTHHQHAMSHDVHSVQTASPSHHHDASHQCQYCTVYGNLVLPPELEVKAVLDRIQVRLIAFQDTFWHVYFALQRLFLLPQGRAPPLFA	144	140	NZ_AFIE01000058.1	6764	7198	-	GGG_RS0116350	hypothetical protein	4599	6674	-	GGG_RS0116345	WP_010116789.1	TonB-dependent copper receptor
RAPP	GCA_013360745.1	NUQ70242.1	MIRRPSIPLVLLAMAFLTVFAGAAPGAWFCEGALCSLDTSVCCCLSTAELRDSKCAANTSSIQVQGRCETACDCSYRASSPEANRTRSLDIPSSAAAALLPLPWAPPAVTIERIWPLTPAHRIHPPPVYGCVRLRAPPTF	140	137	JABWBA010000019.1	20285	20707	+	HUU17_05405	hypothetical protein	20785	22050	+	HUU17_05410	NUQ70243.1	TolC family protein
RAPP	GCF_011516945.1	WP_166312777.1	MAVSFHAARSKSLKWLIVALTLIGFWGQIALQGVMLPGDTPRGAILRLTGIDIGSVAGVSTSPALNHSLASHAHSHHDMSMEPSSHDAMMAADHAEHDHGSGHDADCPLCPLLLLFGVLVGSFVFLPSISSAWLAMRRRHRQPRAPPAFTLAVPPATGPPILI	163	146	NZ_WOTH01000002.1	69469	69960	+	GOB87_RS01495	DUF2946 domain-containing protein	70063	72288	+	GOB87_RS01500	WP_166312778.1	TonB-dependent receptor plug domain-containing protein
RAPP	GCF_000688655.1	WP_157755371.1	MSLFELRRKSEPYWLGIVAVIIIFISPAVSQLLARCHVARPQTALHHRHVAVAASVHEHVPSPSPASHNVVQGHGACGYCMLFSHLPALQIPGDDPVPLIHWLALRTLNTEWPLRISESLYSPQLARAPPFSLAVNSLTARSQV	144	129	NZ_JIBO01000006.1	549504	549938	+	RZ35_RS17280	DUF2946 domain-containing protein	549985	551454	+	RZ35_RS07480	WP_051625500.1	PepSY-associated TM helix domain-containing protein
RAPP	GCF_014596565.1	WP_041023827.1	MSLARGSWISLFAMLMIFIGPLVSQSMPMDQRMSSSMTMSMDMDMSAGAHAGHEAPAAEHDAPRNEHHALWEKCGYCSLLFNCPALPGAQSLAVFNTPTANTYTSPSPRLGHARPSFFPGARTRAPPLDA	130	126	NZ_NOIN01000004.1	79672	80064	+	CGA22_RS11365	DUF2946 domain-containing protein	80333	81712	+	CGA22_RS11370	WP_041023813.1	PepSY domain-containing protein
RAPP	GCF_001984825.2	WP_032642856.1	MDNVLHQPDRKRTAALTALFAILLIVVAPLISVSLQKDPMSTMPGMHHDMSMMSMDAHHGDMPSHTMPVDHAEACGYCVLLAHVPGVMLALIVLLSVVLQRLRVKSPRQAVSHWHFFPWLYPDTRAPPRESAFSL	135	127	NZ_CP043318.1	3866621	3867028	-	FY206_RS18640	DUF2946 domain-containing protein	3865214	3866584	-	FY206_RS18635	WP_032642853.1	PepSY-associated TM helix domain-containing protein
RAPP	GCF_000463115.2	WP_024554417.1	MHSFSSTTTIRAAWLALIAMVLIVVAPLISITLQNNAASKNMGLMHHDMPEMASHGMENNAPQTAHIDHAEACGYCVLLTHVPGLILLAIVMAFGWLRQRVVRRAVSVEPLWLFTLWSRPHTRAPPRLSAVL	132	125	NZ_AWFX01000004.1	14222	14620	-	DW56_RS01115	DUF2946 domain-containing protein	12779	14155	-	DW56_RS01110	WP_024554416.1	PepSY-associated TM helix domain-containing protein
RAPP	GCA_004299545.1	TAM97185.1	MRWTAAIVVACALVLQSLTVALAFSDGAAQVRLDRFGNPICNAILNHENGGTGDSHHGQLPPCCTFGCSMFAPLLAGPPANTLAKEPWTDVRRILFPALPRIYVRAAAHDPGNPRAPPGI	120	117	SCRB01000853.1	441	803	+	EPN45_19655	hypothetical protein	959	1327	+	EPN45_19660	TAM97186.1	copper resistance protein CopC
RAPP	GCF_012985465.1	WP_169952083.1	MGAPANSSTLRRRQPLRLARGSWISLFAMLMIFIGPLISQAMPMDHHAGMSMQMSMDDICHAAPQHPAGHAKAPAADHVMWEKCGYCSLLFSCPALPGSVSFVALGSPPPATGLIPAPRLGHARQSIFPGARSRAPPSQS	140	136	NZ_JAAQWN010000003.1	522432	522854	-	HBO05_RS11035	DUF2946 domain-containing protein	520262	522337	-	HBO05_RS11030	WP_172312620.1	TonB-dependent copper receptor
RAPP	GCF_012985465.1	WP_170043739.1	MKLARADRSLIAWMLYGCVLFNVFACSIGHGQMVGMQLNGIGGQFCTVDPRTQAPAPVNTGDQSLPTLSKAFGCPLCSTGGMGPALNSSLNVAVLPQPHAPPPAVVLTADIPTRFTWPAANPRAPPTYA	129	125	NZ_JAAQWN010000011.1	158716	159105	-	HBO05_RS25130	DUF2946 domain-containing protein	156506	158620	-	HBO05_RS25125	WP_172314516.1	TonB-dependent receptor
RAPP	GCA_013911645.1	MBA4743878.1	MFTNLHKRILIFVSIVMVAAIIAPSFIKLGHALYEHNQEEQCIAYGTNHIHDANLDCDFHDFTLVNKVLFNFSFTYIPVNIPEIRYTTSIYNFIYKPKKVSFRALRAPPTVS	112	108	JACESV010000001.1	324077	324415	-	H2058_01360	hypothetical protein	321770	324010	-	H2058_01355	MBA4743877.1	TonB-dependent receptor
RAPP	GCF_000308835.1	WP_051182528.1	MVEPQPSSRTTGLVRVLGVLVLLAGIVAMHAGVFSVAPADDHHTMATMALPVDHNAAAGPDCTDDGCGHAHGGMHACVFVLTAVAVALMLVLLYWITLDRPGGGMSKPRQWRPIRERAPPWTVLSLAELSILRI	134	119	NZ_BAGN01000200.1	44887	45291	+	ON44_RS47120	DUF6153 family protein	45375	45810	+	ON44_RS27775	WP_040695267.1	DUF305 domain-containing protein
RAPP	GCF_000308835.1	WP_157186999.1	MSPGQPSGSPRGCLVGGMVGALAIAAHGAAGGGFPDSAESALLLLVSALAGWAAGRLHRGAVGHRAVLGPLALGQLAGHAVLSGLIDHTHSHTAVPQLDPYLPTGWMLLAHLIATFGCVALILLAERLYALASSVVRAVSTAGSPLAVTRPVRWSDSILRHYRFHPNGAIGPRAPPVSA	179	175	NZ_BAGN01000004.1	3489	4028	-	ON44_RS00305	hypothetical protein	2790	3446	-	ON44_RS00300	WP_040685711.1	YcnI family protein
RAPP	GCA_020638675.1	MCB9893550.1	MAFATNILAIIMLLVVPYVRPCAHGEFKLFCDCGTEAAPEPAKPSAKHKDCGHCCHHTTPKPNGKKHRPESPEKKPCKQPLAPELGNGAVAQPDVSASTAPVISALPALDTWTPSIAPPFRRVATPRAPPDPFGLIVVRTQFLLL	145	129	JACKID010000001.1	932461	932898	-	H6839_03780	hypothetical protein	931009	932397	-	H6839_03775	MCB9893549.1	TolC family protein
RAPP	GCA_020638675.1	MCB9894428.1	MVVATLLIAALASYADLPRLHLASSLGDTLSYARVLDPVNCARMLQQVANLGERASDVRTDLDDGQRSLALINDVSLIQAIVPIRFEVPGLVQPDDTRRPSIGEAQDFQPLAALGGALLTLDLPPPRFQTHWQPPRLQMPSSLTFTQTARAPPLR	155	152	JACKID010000001.1	1924094	1924561	-	H6839_08260	hypothetical protein	1920284	1923970	-	H6839_08255	MCB9894427.1	protein translocase subunit SecD
RAPP	GCF_003480915.1	WP_122360624.1	MKSICSAIAKYLLVVLFISYYVGGTAFTHTHYFPTYSITHSHPFLPGADGLPHHTHSSTAFNTIQELDDIMLEAAALCFVLAAAWVLLSVFIQQHKYITPVRLVRNTSLRAPPFRIK	117	112	NZ_QUKD01000002.1	126589	126942	-	DXD68_RS05260	hypothetical protein	125433	126542	-	DXD68_RS05255	WP_122360623.1	efflux RND transporter periplasmic adaptor subunit
RAPP	GCF_003480915.1	WP_122361139.1	MEKYRKYLRIALPALFIAYLGCLIAFTHVHIVNGVTIVHSHPYHKTDDGRPDHEHGYAEFQLLHQLSTIQISGAAFVSLLLAAFLTALFRLSCNPVYPDYLVPIQGEPSLRAPPVA	116	113	NZ_QUKD01000003.1	51317	51667	+	DXD68_RS08020	hypothetical protein	51884	54193	+	DXD68_RS08030	WP_122361141.1	TonB-dependent receptor
RAPP	GCF_003480915.1	WP_199715364.1	MRAKKHIIRYIMLVASIIMLLSVVVPHHHHSNGMPCFKSLTEHNHKSSSSHDCGCNGHNLALFTSLLSHVTNADVSHLLFPLQVLFDYINPPVPLLYGQTFDRERAFYIESLHDTWVTCSGGLRAPPVL	129	126	NZ_QUKD01000001.1	772839	773228	-	DXD68_RS03325	DUF6769 family protein	771507	772745	-	DXD68_RS03320	WP_122360279.1	efflux RND transporter periplasmic adaptor subunit
RAPP	GCF_003480915.1	WP_233576946.1	MRETMNKYLKWLLPVIFIAYYSSITLFIHVHIEHGTTIVHSHPFGKLKGGVCHHHASLSEIQLFHILTTLSVEDGAVHALYLNFSAQQIAEIVEQPVYPDYMLPDKGLLSLRAPPVF	117	114	NZ_QUKD01000001.1	19548	19901	+	DXD68_RS00075	hypothetical protein	20134	22434	+	DXD68_RS00080	WP_122359745.1	TonB-dependent receptor
RAPP	GCF_000424665.1	WP_037324493.1	MKLWQKISLVLFTGLILFPSAVDLAHVFAGHQHYSCNHYAESHFHQKTVDCDIFHLQQNPFSFPPLDSWSLHEPEVENTSIGKEYNFLSAYQKLHFSLRAPPARG	105	101	NZ_AUKI01000004.1	46058	46375	-	H148_RS17020	hypothetical protein	43708	46008	-	H148_RS0101750	WP_029033262.1	TonB-dependent receptor
RAPP	GCF_011058845.1	WP_165050257.1	MRIRGHISRANRSGVFIANWARHALALAMTLFLVVQAGSPQWMRGGSGHGPAMAAEGCQRPGVTLLAGAPHPPATTTDHDCSACLACVFSAIDARPSVQVAPAVTSRLVFFVPSGVATPHARRRAAHPARAPPLFS	136	132	NZ_JAAFZE010000004.1	196896	197306	+	MJC1_RS06390	hypothetical protein	197372	199765	+	MJC1_RS06395	WP_165050259.1	TonB-dependent receptor plug domain-containing protein
RAPP	GCF_011058845.1	WP_165056251.1	MATRARKQMTTLFRHILTINLILLLTLSGGYAKIAFHFSSSATWGHLQHCYLSNGAPAPGNHDCVDGCPICQTSIKDFALLPGKAVSSFLRREPERLPAIIETPSRSREAEGRTTRARAPPPSVRV	126	120	NZ_JAAFZE010000043.1	1912	2292	+	MJC1_RS20515	hypothetical protein	2427	4826	+	MJC1_RS20520	WP_165056253.1	TonB-dependent receptor
RAPP	GCF_003047105.1	WP_107719701.1	MIRIHTQMIRALAHTQTMRSLITMIAALAFAVLSGLHGARPVSLAPAPAADAALFAELGFSASDICGYGGTGSGSESRCPNCVISTAAVVPYAQNLFAPSRSNHTSPRVFAQKARAIPQLIRVKTARAPPVLT	133	129	NZ_CP028475.1	1188299	1188700	+	DA792_RS09335	hypothetical protein	1188775	1189332	+	DA792_RS09340	WP_107719702.1	DUF1775 domain-containing protein
RAPP	GCF_003047105.1	WP_159075134.1	MENRFWNMRALRGFWAVCLSILLTVQISIAFQPDARADVILADSEVLLQLCGTPGTAKTLIFDTNTGTVRDVPTRDGTQSAECPYCVVGAAFFVADITAPCRTSQARSTDLPFSVASFVTATRRDFSRSTRAPPLFV	137	133	NZ_CP028472.1	337566	337979	-	DA792_RS01620	DUF2946 family protein	335392	337449	-	DA792_RS01615	WP_107717817.1	TonB-dependent receptor
RAPP	GCF_000243335.1	WP_002772033.1	MSRRSLTALLCAAQIGLLAFVTVDRGMQTIAVSSAGTDSAVCSNRTGIDVPEAVRSGTPSTSHFTVAPDSYSLQPVKAATLSVRLIDDVVRIHLPLVPAGGHLFSAFSRAPPYV	114	111	NZ_JH597773.1	1972497	1972841	+	LEPIL_RS09050	hypothetical protein	1972918	1975392	+	LEPIL_RS21920	WP_002772035.1	TonB-dependent receptor
RAPP	GCF_001424025.1	WP_056101687.1	MTHSRADTWSTTRSLAFLAAVFAIVIGSLLPFAAMAAARPGQPLVICSAEGPQTIQVGGLDGPIKKQAGVKCAACVMPLATALPPVVPVQPARPLKPAAQPAYVRLKTALPPPARAPPRPPSTAPPHA	128	117	NZ_LMPZ01000002.1	1067819	1068205	-	ASG17_RS08330	hypothetical protein	1065696	1067750	-	ASG17_RS08325	WP_056101684.1	TonB-dependent receptor
RAPP	GCF_012910805.1	WP_169130361.1	MRGPLAFVLRLSLALALLLVQGAALMHVIGHTAEVSAARNGRSAGFEPDEGARHLAYCVDCLSFSGLDLPLADRGPACGADGESLAPARFRSADTPARDGLAPRCRAPPAALLRA	115	108	NZ_WTVK01000034.1	49443	49790	-	GO615_RS17420	hypothetical protein	47280	49334	-	GO615_RS17415	WP_169130359.1	TonB-dependent receptor
RAPP	GCF_012910805.1	WP_169131190.1	MHIKRSTRTLTAWIALFAILLGAVMPAMSHALSRLTGDETRWTEVCTVAGTKLVAVDDSSGNSKGGNADLFPAERCAFCATHGGMPALPTPDSVPFARESGIDEFPRLYYDSPRPLFAWITAPPRAPPLLA	131	127	NZ_WTVK01000043.1	32675	33070	+	GO615_RS19725	DUF2946 domain-containing protein	33268	33723	+	GO615_RS19730	WP_169131192.1	copper chaperone PCu(A)C
RAPP	GCF_012910805.1	WP_281358753.1	MALVIWLAPLVALSHTTMRGPLPGSDICRTPSAKTPSEQPVAEADHRCHECCCSAVRLGGGLPATAGWFFLPASAPVLAGDAAHAPRRLEWRDLAPPPRAPPSAAGIDATEPRIG	115	101	NZ_WTVK01000085.1	13404	13751	+	GO615_RS29035	DUF2946 family protein	13832	14797	+	GO615_RS25445	WP_169132659.1	transporter
RAPP	GCA_013359265.1	NUM54925.1	MAVVLAIFIAIAATHETLLLLEMAATESHCGSSHAPSTPAPVHHQDHACALCELAGATTLPTLAADLPLPQVSLEFENLASCLTPAVRDESCFPHLRRAPPTLPIV	106	100	JABWCD010000016.1	39539	39859	-	HUU46_14860	DUF2946 family protein	38535	39437	-	HUU46_14855	NUM54924.1	DUF1559 domain-containing protein
RAPP	GCF_014217805.1	WP_185271754.1	MKAARAHTAVLLFTRTSTEEARAKKFTPGTRRNKAIIRQLINRTKLLVQQAGLPLIVIDSAKQKGETFGERLQHAVQQVVNAGYEQVICLGNDSPGLTPGLIRLAAAKLQHQDFVFGRAADGGVYLIGLRQPTLSKLNFATIPWHTAQVFQELCRQTNLCRVTLLAPILADADDQAALQGISNTFTTVRFFKILRSLLQLVRAFVPSFTPLFVAARLTCQGLRAPPRGI	229	225	NZ_CP055156.1	5319925	5320614	+	HUW51_RS22015	DUF2064 domain-containing protein	5320658	5323714	+	HUW51_RS22020	WP_228466827.1	TonB-dependent receptor
RAPP	GCF_000014065.1	WP_254658859.1	MRRYIALLLAAALLLTGHSAAASRFDRDATGQVILCTGSGPVTVYVDANGTPTGAPHICPDCITHLLDLAEYAPHLRAPYAPVRLVHRVLSRAQSTVAPLEEVRARAPPLV	111	108	NC_008044.1	720165	720500	+	TM1040_RS07665	hypothetical protein	720577	721068	+	TM1040_RS07670	WP_011538018.1	copper chaperone PCu(A)C
RAPP	GCF_009758255.1	WP_157313302.1	MRPSRRPAVIRGFAAASTATFVALAAHVTAGGAMPGPLGILVPWMLSLMVCVLLAGRRLSALRLSISVLVSQFLFHVLFVLGMLTPAGVTGGHVHGAPLQLPETTGLTVQVIADGGMWIGHAAAALLTILALHRGERMLLGLRDLAVQAVRWLRSRLDDATPVARPRATAPRCASRAAERLPAAPFLSLLRGRAPPLHPAI	201	195	NZ_WSEN01000010.1	359546	360151	-	GON06_RS15895	hypothetical protein	358828	359424	-	GON06_RS15890	WP_157313301.1	copper resistance protein CopC
RAPP	GCF_001942405.1	WP_075958380.1	MTWVARGARAGTLSALAVGWGLLAHLGAGGHGAADGPHAAFSPGALLWAGSATLLLAWFLVPPGRGSARGPGAARLLVTVGAGQGFTHAALALAPLLGRQTRVPVTPAPGTGVVTGHAGHLPAVVGGTPAPAELLTVLGHGGTWMLLLHLLASVTVVVLWAAAAALWREATSWWGRLMDTGTVRVPVRPRRPAVVGVCPAPAAVPHLSWDGRAPPTPSAVP	221	214	NZ_MKKA01000033.1	85456	86121	+	BJF81_RS11045	hypothetical protein	86158	86694	+	BJF81_RS11050	WP_075958381.1	copper chaperone PCu(A)C
RAPP	GCF_002294985.1	WP_095780098.1	MPAAFVAALLLLLQSALGAFAFGAPSKLDAFGNVICTHDGAVKLPGGDPHRQHMPACCLAGCSMVSPAHLPPPDTGAPARVLVFDAVAFPPLAFRHLDFARDRSPANPRAPPAAV	115	111	NZ_NSGE01000009.1	155412	155759	-	CK224_RS24735	hypothetical protein	154790	155317	-	CK224_RS24730	WP_095783553.1	copper chaperone PCu(A)C
RAPP	GCF_013388295.1	WP_005865013.1	MFFLHLYCKKEIFFPFTAWFLLSGFSMLLTSNLEACAYLSQQLQANNIIEMNTLDTQNECDQLNLNVIITENKKFVTLHTDSMLPISIFQSILALNLFLITTIVIDTKFCNLQTQYFENKRAPPIT	126	123	NZ_CP058235.1	259042	259422	+	HWV54_RS01150	hypothetical protein	259490	262003	+	HWV54_RS01155	WP_005865011.1	protein translocase subunit SecD
RAPP	GCF_900115265.1	WP_092298692.1	MKWFRSNIRHGARLAMFAMLVQFALTFGHSHWFAQAAPLAQSQLTGSDKGTAKGTAKSIASPDSAAVQKQSPTNPDREQPGDDNCAICALVAMAGTVVFATPPLLHLPQAVELLYRTTDAEFLHLESASHAFQPRAPPAS	140	137	NZ_FOVU01000007.1	260422	260844	+	BM374_RS26065	DUF2946 domain-containing protein	260986	263346	+	BM374_RS26070	WP_092298695.1	TonB-dependent receptor
RAPP	GCF_013201545.1	WP_172610577.1	MADMKKQQDQIITQKRRRAFAWVACFTLLFGVLAMPMTPTMPRPEGERLVWGSACTGAASRLANTPVEVIDKQSPYHPDIAFMRHCDCCTHATPLVAVPTSVGLGLFALIEPVRFPVAVLVLRAPPRQHWPDRNPHASPRV	141	125	NZ_CP053746.1	2317317	2317742	-	FX982_RS10430	DUF2946 family protein	2316790	2317266	-	FX982_RS10425	WP_172610576.1	copper chaperone PCu(A)C
RAPP	GCF_013201545.1	WP_172613025.1	MPATRARSAPAPRHPQGAWLSLFAMLMIFIGPLISQSMPMEHHSGMAMPASASMSMSMHGEMDMSASMDLEMGAGEHSGHAKVEQNVGVDHIIWAKCGYCTLLFSCPALTKTVAVLAPVPPRPADFYNEATQLGHAQRSVFLNARSRAPPFSSVA	155	149	NZ_CP053746.1	2316287	2316754	-	FX982_RS10420	DUF2946 domain-containing protein	2314830	2316203	-	FX982_RS10415	WP_172610575.1	PepSY domain-containing protein
RAPP	GCF_014334735.1	WP_154595203.1	MIRTTHAARRLVAALAAVLLAGMLGLGALAGFSGADRRAGAATASAGQDSSGHPRVTIAKATSDDHSLSVDLPAGTLDAALTLGSVVLVSLVVALVAAQVGTAAPVPAGRAPPRR	115	112	NZ_CP060587.1	1290370	1290717	-	H9L21_RS06465	hypothetical protein	1287992	1290295	-	H9L21_RS06460	WP_154595204.1	protein translocase subunit SecD
RAPP	GCF_011801145.1	WP_167471338.1	MRPGPPTGQVRGCLVGAAVGALAVAAHGTAGGGLPNSAELTLLLLVAAAAGGAAGLRPASRGSVFGLLALGQFGGHVALSGMLGHESHSSSLPTGPMLFAHIVATFCCAALILVAERLYAVVSQAIRVALGVPRRSRVVDRRRWADPGVPHYRFHPNGAIGPRAPPVSV	169	165	NZ_CP046172.1	99053	99562	-	F5544_RS00460	hypothetical protein	98334	98993	-	F5544_RS00455	WP_167471337.1	YcnI family protein
RAPP	GCF_000876015.1	WP_059411266.1	MHSSARRHPLFAGFLLVVFLTVQLAAAAYACAGSRYQVTGGNAEAALTESCAEMAGMDQMARMSASADGEQAGDQSALCLAHCQADSKSADHVSPQLPVFLPVLLNVIVPTPVMVADSRVVLHADAAARAPPPALNILHCSSQT	144	131	NZ_BBQM01000011.1	79705	80139	-	KF708C_RS06655	hypothetical protein	78337	79635	-	KF708C_RS06650	WP_059411265.1	TolC family protein
RAPP	GCF_000876015.1	WP_059412353.1	MTPRKRISTTAWLGLLAMWLIVFAPVVSQFVASAHAADPAGYICSAAHPDDAARQPAATDLAACGYCDLLADHPAAPAMPAPPPTLVLLIAFVAAAALFTRFVPLGAFPSGRPRAPPALPRLRP	124	116	NZ_BBQM01000015.1	91228	91602	-	KF708C_RS14395	DUF2946 domain-containing protein	88737	91145	-	KF708C_RS14390	WP_059412352.1	TonB-dependent receptor
RAPP	GCF_000876015.1	WP_063923083.1	MPARPVPPWRRLQRRRARGLGLWPALWLALCLLLAQHAGLTHRVHHGAMPYLPAQASADAINDAAGSALAAAELAADTDMDTDDDLQPEPAVPLSAGAAGHFCVLFDGATVAASHCGTPALPALTHLQSPLPPAKGWRKPDLPPARPFHPRAPPAASALA	160	153	NZ_BBQM01000027.1	46047	46529	-	KF708C_RS28905	hypothetical protein	43689	45851	-	KF708C_RS28900	WP_020206486.1	TonB-dependent receptor
RAPP	GCF_902502825.2	WP_077546975.1	MMLGLFLAAFGSLIADASHLVRPDTATHTDAMGSDMAHPSKREPSRVVVIDVRRDSVSASASADGGSFLPPPAHWSFPVDAPGAYRFVVQSATAGTNTSPFQPRAPPAAA	110	106	NZ_LR723670.1	3555876	3556208	+	GFD27_RS17425	hypothetical protein	3556293	3558833	+	GFD27_RS17430	WP_077546976.1	protein translocase subunit SecD
RAPP	GCF_902502825.2	WP_139346122.1	MNMLRILCAMVFMSLGFSHQPVQAAWPADAFSEAYRLPDGSFAEICADHGEPRIHGTHREEGTRPYCEACLLAASILLPPPAEGLGVPLQQAFLLNPPRIESLRVGFTALARPSSRAPPLTI	122	118	NZ_LR723670.1	2000451	2000819	-	GFD27_RS09870	hypothetical protein	1999429	2000376	-	GFD27_RS09865	WP_077546438.1	DUF1775 domain-containing protein
RAPP	GCF_010731735.1	WP_163795653.1	MRTPSTLARGLRGGLVGAASVLVATSAHAFGGGGVPHGGALVTAVLACAITGAVAGEVSRQNRRLCLVAVVIALCVGQALSHVIFAATGHHHAGMGMTPPMLAAHATAALVLGAVICAAEYLYVVGASVLSWLRLFATAATRPVCRPVRRTRSRVVVTSAFMPSALGMRAPPVAVAH	177	171	NZ_AP022588.1	751811	752344	-	G6N64_RS03700	hypothetical protein	750242	751663	-	G6N64_RS03695	WP_163795652.1	PepSY-associated TM helix domain-containing protein
RAPP	GCF_010731735.1	WP_163801022.1	MMTVRGVAPLPAVARLLLLVVLLGGIVTMHAVTFTLGHDHDAQPPMAATSQHHTTGGPAAPASTPCDGDDCGQQHTGLHGCVFIMTAIAIIAGLAMLCWIGTRNAVLIAPKIRRSNRRRQRAPPWTVLTLHQLSILRV	138	123	NZ_AP022588.1	5890125	5890541	+	G6N64_RS28000	DUF6153 family protein	5890639	5891310	+	G6N64_RS28005	WP_163801023.1	DUF305 domain-containing protein
RAPP	GCF_900109035.1	WP_177175373.1	MAMQEILRQALALVLSGLLVLTGQGVAASRGVGAAVGQVDLCTGSDPVMVHVDAEGQPTRAPHFCPDRALALLGAVLSAPPDLSHPPGRVSPRPGIRSSEQIVPVVSTPSARAPPLV	117	114	NZ_FNYD01000002.1	214130	214483	+	BMX57_RS20585	hypothetical protein	214534	215034	+	BMX57_RS03460	WP_092362563.1	copper chaperone PCu(A)C
RAPP	GCA_005883445.1	TMK21453.1	MAHRAAGLLGGAGANDGTAPQSAKIEHLCCAHCISMAPAIAPPDAPGAAPPRFASRPLAWSSFTVVIAHGAVRAGPSRAPPTPA	84	80	VAZL01000061.1	20652	20906	-	E6G75_02535	hypothetical protein	20067	20588	-	E6G75_02530	TMK21452.1	DUF1775 domain-containing protein
RAPP	GCF_002208095.1	WP_063408308.1	MDNVLHQPNRKHAAALTALFAILLIVVAPLISVSLQKDPMSAMPGMHHDMSMMSMDEHHGDMPHTMPVDHAEACGYCVLLAHVPGVMLALIVLLSVVLQRLRVKPPRQAVSHWHFFPWLYPDTRAPPRQSAFSLEKINR	139	126	NZ_CP017990.1	3765641	3766060	-	WM95_RS18455	DUF2946 domain-containing protein	3764246	3765616	-	WM95_RS18450	WP_063408307.1	PepSY-associated TM helix domain-containing protein
RAPP	GCF_900105335.1	WP_157546958.1	MSPSRKPAVVRGFATSSLAIFVALAGHVSGGGEMPGPLGILVPWLFAFMVSVLLAGRRLSLTRLTLSVVVSQFLFHVLFVLGTVTPSGAAIRHVHGAPLVLPAAEGSAVVASGDAAMWLGHALAAVVTVTALHRGERLLLTLRALAVRMVRWVRRRADATLAPRAAASPFRLAGLFLVPAGRGLRLLTPLLGRAPPSLPAL	201	195	NZ_LT629770.1	376473	377078	+	BLU02_RS02035	hypothetical protein	377190	377810	+	BLU02_RS02040	WP_231919618.1	copper resistance protein CopC
RAPP	GCA_009377605.1	MPZ16743.1	MSIWSRALLGRGGQIALILALFLVGPGGPLTLIHPVGPVAPSSARELVVCDTAHHTPPTGHTPTGCAICHALYVLRWQPTVRSFNFVVDSTPKLLFWSGDVRPEYHRPDAPGPSRAPPVRG	121	117	WHTT01000004.1	66902	67267	-	GEV06_02330	hypothetical protein	64312	66717	-	GEV06_02325	MPZ16742.1	TonB-dependent receptor
RAPP	GCF_001426995.1	WP_056418328.1	MTESRKPAVVRGFAASSLAIFIALAGHLTGGGAMPGPLGIVVPWLLSVMICVLLAGRRLSLTRMSLSVALSQFLFHVLFVLGTVAPSGVSAPHVHGGPIVIPTGPGISEAVVADGSMWIGHGIAALVTVLALHRGERLILALHTLSGQAVRWMRRRLDAALVRPALPALVRTRGEFLLQRASAPVHLTTLRGRAPPAIPAI	201	195	NZ_LMFY01000001.1	2795373	2795978	+	ASD43_RS13170	hypothetical protein	2796098	2796697	+	ASD43_RS13175	WP_056418331.1	copper resistance protein CopC
RAPP	GCF_000336575.1	WP_027960031.1	MQQGGGDGKNVGHAPLWASQILLLGCFLVLLSGAVEQFYKPHFTELQQTDESLKSLSSHYAFAPLPTKLRIRNDATKRQVDKELLKAIEWSADDPPPVSFFASLHSAISHQAILGRVVSNDTSGCALLLPPGRAPPILAKS	141	135	NZ_AOPO01000015.1	61231	61656	-	HALTITAN_RS20275	hypothetical protein	59413	61137	-	HALTITAN_RS20270	WP_009288207.1	potassium/proton antiporter
RAPP	GCF_003955715.1	WP_126275992.1	MTVRGASTPRNRARQGVGRVVCAAVVAVLAALAVLVHHELSAPSTGPASASARHVMTPGTTMPTDDNTAVAGQVAAAVVPSAGEVDRAGCSETAMQHCSAAGVEVVKLRAPVRTPVLWSPSAPEAVATGPEAAGTVERAPPDLSVLSQLRI	151	140	NZ_CP034463.1	9291255	9291710	+	EJC51_RS42555	DUF6153 family protein	9291807	9293405	+	EJC51_RS42560	WP_126275993.1	multicopper oxidase family protein
RAPP	GCF_003955715.1	WP_244362635.1	MNRPEHLRLRPPLRRWRGLLVLAVLAGVMGMHALAPGAALPGDHPHSSPMAGVVSVSAAHDDCGGEGHCGSGHVTHADAACSAAAVGGGPALPALVADPVAGVVRDDVLRACAVADPDGARAPPSLAELQLLRI	134	123	NZ_CP034463.1	3278359	3278763	+	EJC51_RS15100	DUF6153 family protein	3278841	3279497	+	EJC51_RS15105	WP_126271560.1	DUF305 domain-containing protein
RAPP	GCF_902459555.1	WP_150618940.1	MPPIEPVFRQWRARLRTLAGHGRSGWIVWLIVALICVQMWGLQHEILHARELSGSVQSASAPVDSHDSDLTFGDDDDVSSTTPFGVGGHHHHCHLFEGATLAAGMAVAVLQWRGANPTANTPLRATGRTHASALELPFDSRAPPVAV	147	143	NZ_CABPSM010000001.1	413709	414152	-	PHO31112_RS01970	hypothetical protein	411311	413479	-	PHO31112_RS01965	WP_246177621.1	TonB-dependent receptor
RAPP	GCF_902459555.1	WP_150620529.1	MRKLRQHRVAIGIALLAILLAALMPAIAQWRAAMQQDPFAVYCTVQGTQAALGTNTTERANAQREAAHDAHTGHDDAQAPPAQPQATSQHSSHGGADHSLASSDHWEKCGYCTLWAHQPLVTTDLLSPPPAAPAGVATAPRVLVPYYPRARFSAALARAPPVPAA	165	160	NZ_CABPSM010000005.1	197569	198066	+	PHO31112_RS10935	DUF2946 family protein	198599	200647	+	PHO31112_RS10940	WP_150620655.1	TonB-dependent receptor
RAPP	GCF_902459555.1	WP_150621865.1	MPFTARKRLFAWLGLAAMWLAICMPAVSQMLAAHRAEQARMLNAAFCTVDGMAPAMAMAPTAHAHDSEGMHGASMSHASHDNQGDVCGYCSLLANHPPLAVPALTGAVSFTWIARAGTAADARPTNAQLAFTPPARAPPAVS	142	138	NZ_CABPSM010000012.1	29540	29968	+	PHO31112_RS18700	DUF2946 domain-containing protein	30127	31707	+	PHO31112_RS18705	WP_150621866.1	PepSY domain-containing protein
RAPP	GCF_902459555.1	WP_150622392.1	MLHRYRHLTAWLGVLAMWLAIAAPLVSQWRIAQAATSDVMVCSAEHGSHRQPDAGRTHDHARHLDVCGYCGFFAHSPAINAPDVAPFASVCVVSATVVATPPAVAVCTEQYPRAYPRAPPERA	123	119	NZ_CABPSM010000013.1	154261	154632	+	PHO31112_RS20065	DUF2946 domain-containing protein	154718	156850	+	PHO31112_RS20070	WP_150622372.1	TonB-dependent copper receptor
RAPP	GCF_013170805.1	WP_172223998.1	MPVALVAAYLLLLQSTLGAFAFGTGPNAMQLDAFGNVICTRDGAAQRPGGDQHPSHLPACCTLGCSMFSLAFGPPANAGLALGSLSFEAVAFVFPASIHLDFARERSPSNPRAPPLVG	118	114	NZ_CP051293.1	1762634	1762990	+	HGP13_RS08725	hypothetical protein	1763122	1763637	+	HGP13_RS08730	WP_172234646.1	copper chaperone PCu(A)C
RAPP	GCF_000377905.1	WP_018950514.1	MRTTNRHTWLHALLVLSLVLAMPLLQGAGLHLHVGDAHESSPHAAHDAGHAHHHDESAEVDLTPQATTGKPVTVIDLPGAALPTTAGDLSVAAPRAPPRIADRTHPLRASPPWLAPPLRGPPA	123	97	NZ_KB898880.1	59670	60041	-	D578_RS0113770	hypothetical protein	58333	59592	-	D578_RS0113765	WP_018950513.1	TolC family protein
RAPP	GCF_007954275.1	WP_246129031.1	MNFTLSQLQMNERQIRQSVLTLLLFCATLFVHSEHYAQVEFDAFANFEQHDCNLCQQGIDSASSPIRLYPISSGITNFNKIRIINLALTSTAYVYPPLRAPPSFL	105	101	NZ_VOLT01000004.1	61384	61701	+	ESZ36_RS08420	hypothetical protein	61826	64285	+	ESZ36_RS08425	WP_146786286.1	TonB-dependent receptor
RAPP	GCF_000374645.1	WP_018717911.1	MTNPAIHRLHRRPAWVIGLCLLMLMNMSMPLATALGAGAADDGWVTICTGDGFRQVRLATLLASDDDGSAPQSCPLCPDTPGCHSMGAAPAPPPAGGDGGGIRRPFDDPRPPIAPAAEVSDWPVPSQARPRAPPVLS	137	133	NZ_KB894805.1	97018	97431	+	C516_RS0108320	hypothetical protein	97581	99581	+	C516_RS0108325	WP_018717912.1	TonB-dependent copper receptor
RAPP	GCF_000725555.1	WP_031146777.1	MTRTRHSTNRRPSARGAALLVLVLAVLTGILGMHALGPAPAPAPLPASAAVSAGAHHAAAGDHGAAAVEQAGGDCSHSAGGSGHAEHADATCAAAGVASAYSPPALAEALVGLPGVSSRDAAEPVAAAGARAPPDLAELQLLRI	144	133	NZ_JNZG01000006.1	62271	62705	+	IO28_RS0104175	DUF6153 family protein	62830	63477	+	IO28_RS0104180	WP_031146779.1	DUF305 domain-containing protein
RAPP	GCF_004293625.1	WP_130538231.1	MGLVLFVAAQMAGTIHAEVHEFHDHGVYCDAFENAAEPAFPDYGFVAVFTVERVQSQPLLSAIPAGNLAPFEAFQSRAPPLS	82	79	NZ_CP033040.1	2535214	2535462	-	D9T12_RS11095	hypothetical protein	2532918	2535122	-	D9T12_RS11090	WP_130538230.1	TonB-dependent receptor
RAPP	GCF_903969135.1	WP_180563536.1	MQKFLRVFFVFSLLLIFVSNVSGVNTCLDHAKHAKSKVIYKKGSKEEKIPTFSQDDECQCALHMHMNNVLLPEALNMDFAINSTNDSEMPQPKAISYRCLLDFFSSRAPPSSFFAAA	117	109	NZ_LR824569.1	79588	79941	-	CHRYMOREF3P_RS00380	hypothetical protein	77138	79453	-	CHRYMOREF3P_RS00375	WP_198424120.1	TonB-dependent siderophore receptor
RAPP	GCF_014270035.1	WP_186506881.1	MQLTTSSAEKACSMTEQLVARCWLLMVFVVLEVVLHFFGLTHDASDLLGSFNEPPLVDFLLAACFSALIVVAQLTRPALYLLSLLLVDLLRLLRSVCCSSNARIDLPLDISVRSVLQLAHGCRAPPFRQQ	130	125	NZ_JACNEP010000007.1	158601	158993	-	H8B19_RS10730	hypothetical protein	157474	158415	-	H8B19_RS10725	WP_186506880.1	ubiquinol oxidase subunit II
RAPP	GCF_014270035.1	WP_186508683.1	MKYLFSLSNTGRRLQSILPLLVALLSFASSANEFSPGSNKGLTSPETIAQKVLLQSPDNFDGDNPEPDFAVIWSSKHSPVVRYVAKRIIGQPSYITSVTLQEFLARAPPF	110	108	NZ_JACNEP010000038.1	1186	1518	+	H8B19_RS18790	hypothetical protein	1571	2146	+	H8B19_RS18795	WP_186508686.1	CBS domain-containing protein
RAPP	GCF_900078315.1	WP_066410520.1	MLFGLLLFALTLRALVPAGYMPDVQALREGRLALEFCAAAGGLPMALHTPPHTPGMHHGMDHAVMVRVEMPGMEMPGMEMPGMEMARGSPALDHGSHDHGSDHSSAAGQECPFGLVAHQALDTPVALGVAPMRVSGRAQLPPPADSPAPPMPAAGPPLGQRAPPVLFG	168	163	NZ_FKBS01000014.1	115065	115571	+	A7W11_RS28710	hypothetical protein	115651	117072	+	A7W11_RS08130	WP_066410521.1	PepSY-associated TM helix domain-containing protein
RAPP	GCF_900078315.1	WP_066413310.1	MGPSFSARRRSCWLLLIAFLYASLVPALGLASGKSAVARTVWVQLCNSATHEFVAVDLTDKSSEGDKPSASRATGHCLLCHSPSLLPTTETPNVAVVLVRYLRLVVADDPAPRAAPVWNVSLARAPPVAT	130	126	NZ_FKBS01000014.1	1391057	1391449	-	A7W11_RS14060	DUF2946 family protein	1388720	1390855	-	A7W11_RS14055	WP_066413296.1	TonB-dependent receptor
RAPP	GCF_900078315.1	WP_066419370.1	MPVRRIGPLAFLPRQPLARLAALLWLLACILGTPGAATLHVLSHVASTAASTRDDTPATHHDEQCELCAAWHELGSALPSTPPLLPAATPRALPPVLASAPTPRTAAPRWFHPRAPPIQA	120	116	NZ_FKBS01000029.1	2927	3289	+	A7W11_RS21875	DUF2946 family protein	3437	5527	+	A7W11_RS21880	WP_066419371.1	TonB-dependent receptor
RAPP	GCF_009856825.1	WP_202408269.1	MRHLFRDRPALAALLLAAALFLKALVPAGYMPAAPDTGIIVALCSGTMPAGSTVRITIPRKAAHQDHTGTTADHPCAFASLDAGFAGADLAPLLLAALAFVFLLAVRRTALVLPGAPARIRPPGRAPPSFT	131	127	NZ_WVTD01000010.1	126797	127192	+	GR702_RS14055	hypothetical protein	127292	129586	+	GR702_RS14060	WP_160986524.1	TonB-dependent receptor
RAPP	GCF_002878485.1	WP_102354372.1	MRSQRAGASSLHRQSQTLTRGSWIALFAMLMIFIGPLISQSMPMDQHASTSMPMSMDMSMSMDMSMAMPGMDHGGHDAQPSAEHCPPQSSHHALWEKCGYCSLLFNCPALTGGGSFATFSIAHVNTFTPPSPRLGHARQTFFPGARTRAPPITA	154	150	NZ_NQYG01000003.1	74337	74801	-	PseAD21_RS02580	DUF2946 domain-containing protein	72113	74251	-	PseAD21_RS02575	WP_102354371.1	TonB-dependent copper receptor
RAPP	GCF_002878485.1	WP_102357432.1	MKFTRSDRSLLAWMLYCCVLFNVFACSIGHGQMVGMQLNGIGGQFCTVDPATQAPLTSNPTDEKLPTLSKAFGCPLCSVGGGMGPAFNSSLTLAVLPEQHSPPLAPIVSADLPARFTWPSANPRAPPLA	129	126	NZ_NQYG01000040.1	12643	13032	-	PseAD21_RS20545	DUF2946 domain-containing protein	10418	12550	-	PseAD21_RS20540	WP_102357430.1	TonB-dependent receptor
RAPP	GCF_000517085.1	WP_044212624.1	MMIRFSKHKSFLSMISWLLCVMFIVQIVNKAVYSHTHLLDNGTIISHARPFHKGSDTEPIKKHQHSNSEYVFFNQLNILFVIAFVVAVLALVAKVYVKTEDHIQKYFSGYVSHKLGRAPPCV	122	119	NZ_KI912107.1	2945960	2946328	-	CYTFE_RS0111840	hypothetical protein	2943044	2945410	-	CYTFE_RS0111835	WP_027471959.1	TonB-dependent receptor
RAPP	GCF_002022275.1	WP_078740472.1	MGAPRARFSPHARVRRGSWISLFAMLMIFIGPLISQAMPMDHHAGMSMSMSMDMPMDHGDSHHPKAPDEHHALWSKCGYCDLLYSCPALPGGISTFTLGTLPPANALTPATRLGHARQSIFPGARSRAPPVNA	133	129	NZ_MSDF01000016.1	560741	561142	-	BFW87_RS14535	DUF2946 domain-containing protein	558587	560647	-	BFW87_RS14530	WP_078740471.1	TonB-dependent copper receptor
RAPP	GCF_002022275.1	WP_078742063.1	MKIARADRSLIAWMLYCCVLFNVFACSIGHGQMLGMQLNGIGGQFCTVDPRTQAPASTTTTDENLPTLAKAFGCPLCSTGGMGPALSSSLNVAVLPQPHAPPPAVVLAADIPARFTWPTANPRAPPVFA	129	125	NZ_MSDF01000040.1	58429	58818	-	BFW87_RS23300	DUF2946 domain-containing protein	56208	58334	-	BFW87_RS23295	WP_078742062.1	TonB-dependent receptor
RAPP	GCF_000205165.1	WP_253271078.1	MKKQLHAIILLWLCMLVQAVSVFPHHHHAEALCLGHDMETARPAKGTHACGSECITHFHLTMPSSGSHVSYKKNVSRPSCLLRTSYDFPVIHGPQTSKGTYQTDRTDLYLSLPVGGKGLRAPPLA	125	122	NZ_GL883865.1	88140	88517	+	HMPREF9442_RS09325	hypothetical protein	88569	89723	+	HMPREF9442_RS09330	WP_008627899.1	efflux RND transporter periplasmic adaptor subunit
RAPP	GCF_008638365.1	WP_150236845.1	MVTMVTGALSRPARHTTALFTSVVLLVILSFPVASGVGQPASPPLPPHGLLSAPEHAPDQAAGQDRATPRERADLAEKPMVTVGPPASTCDQRSVLRDLPDAVPDCALRLAVWDQPWWPLSPPVLDPVPEQAAHGELPPTRAPPLTADTTV	151	143	NZ_ML703338.1	150864	151319	+	FYX01_RS01865	hypothetical protein	151391	154048	+	FYX01_RS01870	WP_150236847.1	protein translocase subunit SecD
RAPP	GCF_000429485.1	WP_026971233.1	MCSDSHALVSHLHQQRSALLRMWWVHCDSHPHNSDECHTCQAFGQLQLQLLGVAVVLASCDERCEFIALQLARYTYTAGYFRLSRAPPPSL	91	87	NZ_AUBY01000015.1	103100	103375	+	G461_RS0106550	hypothetical protein	103417	104145	+	G461_RS0106555	WP_026971234.1	DUF2796 domain-containing protein
RAPP	GCF_003261055.1	WP_053758806.1	MRVLSPASPASPAGGVLRGLRAGALAVLCVLLPLAGHVLSQGHAPGWLMVVATAAVAVPGAAVLTRRQLTDTQLLGTLAVAQLVHHLAYALPGACAAAARADGPGGAAWLLEHLPVAELPPGGLPAGHLIALLLAARLLGVTERLLWQSRPLLTAVRRLLLFIWPVFGRAFGTGPRVAFRVSTSPLRSAVMARHHAGRAPPRRGRASLTFFRPMPIGGPCLP	222	200	NZ_CP030074.1	123560	124228	-	DN051_RS41425	hypothetical protein	122864	123472	-	DN051_RS41420	WP_112442994.1	copper resistance protein CopC
RAPP	GCF_003261055.1	WP_112442846.1	MTIGIRSSSRPAGRLLVLLVLMVLAGVLGMHALPPGGAPAGAGHEMAMADPSSAPHAVGTCAHTGGGSDHPDHADGTCAAAGTGSAYMPPPLAVSAVPNVPAASSLAAAMAGAPHDDRAPPDLSELQLLRI	131	120	NZ_CP030073.1	8998429	8998824	+	DN051_RS39505	DUF6153 family protein	8998951	8999586	+	DN051_RS39510	WP_112441771.1	DUF305 domain-containing protein
RAPP	GCF_003261055.1	WP_162625097.1	MARSTHTVARTGHLGPAVIAALFAVLIALLSPPAYGSTHPHVPDGAMLTSASATQHHGGPHADDEHRAVLHSATTRSPGDTGERPSPPALAALAPSPTADGPPQPTSTPLPALPAPGPAQAADRHPMRAPPSSPGT	136	130	NZ_CP030073.1	8931125	8931535	-	DN051_RS45375	hypothetical protein	8928743	8931055	-	DN051_RS39125	WP_112441665.1	protein translocase subunit SecD
RAPP	GCF_900105125.1	WP_146686543.1	MRRRLEILIPIVLLAVLVQLFAPIAAFRAFAFAANDPLYMSTICSDMSASADTQTAPAKTQHEHGDCCAFCAAGHGGAVAVNPPPLIFVSLQREYQRVSWLEAAERMPTIRVGSNSQARAPPSFS	125	121	NZ_LT629750.1	1060798	1061175	+	BLV09_RS05290	DUF2946 family protein	1061269	1063752	+	BLV09_RS05295	WP_146686544.1	TonB-dependent receptor
RAPP	GCF_900105125.1	WP_146688895.1	MQANDMLLRTFVRRCGVYLALAALTLQLALSFGHIHAHDIAYPQITYSKTDAVSNWRGPAKLEASTQLPSKLADDDEHCPICFSSFLLSTSFVPDPPRPPLSFGFRAIDRVFELAVDIVVGSYRAPFQSRAPPLG	135	132	NZ_LT629750.1	4634166	4634573	-	BLV09_RS22070	hypothetical protein	4633223	4633864	-	BLV09_RS22065	WP_146691233.1	DUF1007 family protein
RAPP	GCF_900105125.1	WP_146690347.1	MKWFRSNIKYGSRLALLALAIQFALSFGHFHGIAAQAAPAVQSGLSQPDVSHATSLSALDTARQSAQPRQPAPDHDSDRQSNDACAICAVIAMANAVLFATPPLLQLPQAVEFLYLTTDAEFVHLNSARIAFQPRAPPIS	140	137	NZ_LT629750.1	6922271	6922693	-	BLV09_RS32690	DUF2946 family protein	6919839	6922115	-	BLV09_RS32685	WP_146690346.1	TonB-dependent receptor
RAPP	GCF_003253485.1	WP_111390835.1	MQTTRTLVMIYSLAPSRQARDKQVFGSRNQQAAVTLFDRLEGRIQSVAGKTGLPTLIIYDHQQPGTTFGERYAAAFTQIFSLGYDQVISVGNDIPALSEHHILQAKEGLDSGQTVFGPSRDGGDYLIALSKSAFEEKSFASLPWRTDRLHEALLQLFAKTSPVTCLEYLVDIDTAESLADSMTQALDLTFRKFLKALLKSLAKIEFHGTCQRFSSLLLFAGPRRAPPQNHLCLD	234	226	NZ_QKTX01000001.1	8341	9045	+	CLV31_RS00050	DUF2064 domain-containing protein	9244	12465	+	CLV31_RS00055	WP_111390836.1	SusC/RagA family TonB-linked outer membrane protein
RAPP	GCF_900108335.1	WP_103958684.1	MRTRLPAALLLLLSWFLPATAHAQAVQQLTATAQATSWRAEQQHSGMRQVPHPGPVMRAWAGPYGVTGSGAAVLGSGPAGHRHGWAVAVAPATTDAPARTRPDTAPARAPPSTRF	115	110	NZ_FNVT01000007.1	333698	334045	-	C4V41_RS26755	hypothetical protein	331415	333658	-	C4V41_RS26750	WP_103958683.1	protein translocase subunit SecD
RAPP	GCF_000732925.1	WP_038517696.1	MTTTRAPAARHRSVFFLLILLVFAFVTPTVPHGHGRAAKEDPVAVFATHPLPAFHGGQAVPLADAPAEAETVDLPDAGHVPEQGEPVVITRAVPQAPARAPPR	103	101	NZ_CP008953.1	6557744	6558055	-	AJAP_RS30345	hypothetical protein	6556492	6557700	-	AJAP_RS30340	WP_038517693.1	cation:proton antiporter
RAPP	GCF_000732925.1	WP_038520473.1	MTASALSRTQRVFLLGVLAFCLVAMHHLTTSTGMPEMSPAAQVTSVGHGEGTAATEQDGGHPTSPHDDHGFLHLCLAVLGAIGALLAGLGLLFRLRRAHPVFRAAEPASPRAPPPPSRPPDRPGRLILNSLCVLRV	136	113	NZ_CP008953.1	8147808	8148218	+	AJAP_RS37760	DUF6153 family protein	8148279	8148929	+	AJAP_RS37765	WP_038520476.1	DUF305 domain-containing protein
RAPP	GCF_000732925.1	WP_051972801.1	MMVASRRTAKQAVLVLLAAVLTALGLFFALHSGGSASADESRGANATVESSVSKAVAPVRAAGRLAAEPALLGVHGHGDLPLFGTVPHGPASTTLLRLSELHDEAAPASRTANRLALGDRAPPFPVAV	128	122	NZ_CP008953.1	3152963	3153349	+	AJAP_RS14890	hypothetical protein	3153405	3155675	+	AJAP_RS14895	WP_051972802.1	protein translocase subunit SecD
RAPP	GCA_002749285.1	PIF01226.1	MSLVSLLLVGVFFVPSVVKLSHALNGHKDTDCSQVGTLHMHEIELDCDFHDFNLSPLYSTPIVFIATPLDVQIPNRILYRYTYLNKYQKLHFALRAPPLAS	101	97	PDPR01000008.1	65200	65505	-	CR994_01295	hypothetical protein	62938	65157	-	CR994_01290	PIF01225.1	TonB-dependent receptor
RAPP	GCF_009604385.1	WP_153451068.1	MHRTAPRRTPVVAAVLLALLTALGVTAGPSAPGRAAGSGQHQVRAPYADDGCDSLRPARPAAQSRQHGEQPAPRGHTAAVCPYDRIVLAHRSVRTTAPYEDLPRPQPYGRHHRGRAPPAPAGS	123	117	NZ_WEGJ01000004.1	207605	207976	+	SRB5_RS09630	hypothetical protein	208079	210253	+	SRB5_RS09635	WP_153451238.1	protein translocase subunit SecD
RAPP	GCF_009604385.1	WP_228390562.1	MALVAGVLGMHGLAVGPVSAAHAGEGHAVVMGHEAAAACPYVTGDAGRVHHADGTCAAAGVGSPYTPPALRGALDPPAVPVAGVRGEGTTDVWGRAPPDLAELQLLRI	108	97	NZ_WEGJ01000039.1	59603	59929	+	SRB5_RS30085	DUF6153 family protein	60041	60679	+	SRB5_RS30090	WP_153456623.1	DUF305 domain-containing protein
RAPP	GCA_004193595.1	RZB33461.1	MSHLKATHFIRSVSIIALSALLFSTVGIHFVHPFFHHHHNHHHCAGCYHFSVHSGHQYAAISIDEKHAISKEQEDCPICSFLLHFNLYKAASYTLLEQQECLNEFPPALKSPFARQIDFSPIQPRAPPVLTI	132	127	RPGQ01000052.1	44577	44975	-	SRB2_04014	hypothetical protein	42270	44318	-	SRB2_04013	RZB33460.1	iron complex outermembrane recepter protein
RAPP	GCF_002844235.1	WP_068517587.1	MRTTRNTIPVVRRTLSLFVGWLLLVNALMFGFMHAPVALASVPSGIETSDVTYVPLIICTANGIKTISVPAEIAKDGGTSPHSSDAYEGFQCASCGLGNHAVGMPVEPELPQVHRIRLSNQVTALHITARLHDFCPIAASPRAPPALI	148	144	NZ_PGTS01000005.1	199311	199757	+	CU041_RS14620	DUF2946 family protein	199947	200591	+	CU041_RS14625	WP_101247479.1	Crp/Fnr family transcriptional regulator
RAPP	GCF_002844235.1	WP_101247476.1	MALVSVLFLANTIMFGFMHIPMAKANGASLASMMDGVVRIPIVICTGSTFKTILVRADGLPDEPAQNADTPDGYECALCGLGNYAFGMPVAPELPKLAVIELSNAVTALHITATMHGFCAIAPSPRAPPAVSCPVTKHV	139	128	NZ_PGTS01000005.1	194329	194748	+	CU041_RS14595	hypothetical protein	194876	196258	+	CU041_RS14600	WP_101247477.1	PepSY domain-containing protein
RAPP	GCF_002844235.1	WP_170310310.1	MAMINVIAGDDEFGHINQMISIRRHTRHDRGPSITRVLQTWLMAFVILLAGVTQSGLIPALLGGQASGIARASTADVFPGGDVLLICTPNGIKSVTVADGDVGHASAPDGIPSPAGHAFCSLCATHHGAVVAVELPDIAPVAVVHDVRFAAANGVATGHEWPRIRHSRAPPAVV	174	170	NZ_PGTS01000009.1	107816	108340	-	CU041_RS19465	hypothetical protein	107206	107748	-	CU041_RS19460	WP_101248136.1	copper chaperone PCu(A)C
RAPP	GCF_009905615.1	WP_166597935.1	MKLARSDRHLIAWMLYCCVLFNVFACSIGHGQMVGMQLNGIGGEFCSTDGRALKTVEAFKPGDQKLPTLSAAFGCPLCSTGGMGPALNSSLTLNLLPEQHSPQPAVVASCEIPSAFHWPTANPRAPPFA	129	126	NZ_JAAAKW010000020.1	22835	23224	-	GVN17_RS24880	DUF2946 domain-containing protein	20579	22714	-	GVN17_RS24875	WP_166597934.1	TonB-dependent receptor
RAPP	GCF_009905615.1	WP_256665236.1	MSLFAMLMIFIGPLISQSMPMEHHAGMPMSASMAADMDMSIQMDMASADHSGHHVKTADGAGVDHVIWAKCGYCTLLFSCPALTQTLAVIAPVPPKPADFYNATPQQGHAQRHVFPNARSRAPPFTSVA	129	123	NZ_JAAAKW010000007.1	65427	65816	+	GVN17_RS14465	DUF2946 domain-containing protein	65931	67274	+	GVN17_RS14470	WP_218576235.1	PepSY domain-containing protein
RAPP	GCF_004364285.1	WP_133738544.1	MAPRWTRFVRGWLTAGFSVVVAAFSHVAGGGAEPGALGVVLALAFSVPLCIALTGRRASLLRLAVSVAASQLAFHLLFSLGGAAGSGASSAGGHHSPLVVTVGTSDVLAAPGGHHMAMAGGLMWAAHAAAALVTVVGLRWGAHCLERLAVVAAHGLARVRRALSGAVPPVSTGPRLRPVLALPGRRAPPLRAISARPLRGPPLPV	205	188	NZ_SOBE01000002.1	759069	759686	+	EDF20_RS10005	hypothetical protein	759802	760611	+	EDF20_RS10010	WP_133738545.1	YcnI family protein
RAPP	GCF_001419765.1	WP_055714965.1	MRQALRAVPAAGQRFAAALVLLLAALMTAMPTPPALAGPTSLSAPSVLATPSAPSASPRADASCAFDCAVQVLARQEHLGERPTLPEHHATDPRDPALLPAEETYAPAPSAYPAVSPGRSAHDRGRAPPASTGI	134	128	NZ_LIRK01000376.1	14795	15199	-	AOK23_RS25460	hypothetical protein	12443	14722	-	AOK23_RS25455	WP_055714964.1	protein translocase subunit SecD
RAPP	GCF_001419765.1	WP_157878176.1	MNRAHDEAVTGLGAPHRRPRPPLRARGLLVCALLLGLLGMHGLGPVPALHEAAAGHDRMTAGATRAGAEAPVRVSMPGACGHDTDGGTGHLHHADPTCASASVGQAPAVVPVLVPDVVTWAERAHVWPSLTGSGPEGGRAPPSLAELQLLRI	152	141	NZ_LIRK01000435.1	3552	4010	-	AOK23_RS48095	DUF6153 family protein	2805	3452	-	AOK23_RS28025	WP_055715401.1	DUF305 domain-containing protein
RAPP	GCF_001269905.1	WP_122319401.1	MSLARGSWISLFAMLMIFVGPLISQSMPMDQHMPASMTMSMDMSAGALAGHEATTAEHCPPQNGHHALWEKCGYCSLLFNCPALPGEQSLAFFDTPTANTYTTPSPRLGHARPSFFPGARTRAPPLDA	128	124	NZ_LHVK01000025.1	82403	82789	+	AD665_RS24295	DUF2946 domain-containing protein	82871	84997	+	AD665_RS24300	WP_053194208.1	TonB-dependent copper receptor
RAPP	GCA_012960925.1	HIE65911.1	MSRYFSSQRVGTFALLFPMLLLPMLHLHPAYEHVRGDAEGHQHQSAVHINFFPEVTHGHERQDDHDQGVLDFGLSIDVSHHSLSQVALLPLHIGQSFQFSSVFKKNLLALDQGSPDLSMLFHFQRGALVRLSIPPLQTSQFSPPSLRAPPYST	153	149	DUAG01000055.1	31949	32410	+	EYQ01_08920	hypothetical protein	32501	33913	+	EYQ01_08925	HIE65912.1	TolC family protein
RAPP	GCF_013608025.1	WP_181287404.1	MSLTRGSWISLFAMLMIFIGPLVSQSMPMDQRMSMPMSMSMEMEMGTDMTAHEAPAAEHCPPQSEHHALWEKCGYCSLLFNCPALAGGHTFAVFDIPHTNTYTSLSPRLGHARPASFPGARTRAPPFAA	129	125	NZ_VDLV01000008.1	197953	198342	+	FHK92_RS06345	DUF2946 domain-containing protein	198426	200552	+	FHK92_RS06350	WP_181287327.1	TonB-dependent copper receptor
RAPP	GCF_013410405.1	WP_312861039.1	MVVLALLLLSLVTPTTDVVHPHVTDHVAVLAAEPLPHVTATALPAADLPPVVVTEPPRGLTQTPPPPAGPAPSADPGTAFGARAPPSR	88	85	NZ_JACCFK010000001.1	3421821	3422087	+	HNR02_RS16950	hypothetical protein	3422155	3423369	+	HNR02_RS16955	WP_179774124.1	cation:proton antiporter
RAPP	GCF_900099905.1	WP_091595444.1	MPSAFAAVYLLVLQSVLGAFAFGIGPDASQRDAFGNVICTQDGAAQRSGGDPHQQHMPACCMPGCGMASAVYAPPPAAATVSGNFSVEAVAFVLPAFRYLDFARDRSPSNPRAPPVTA	118	114	NZ_FNEE01000010.1	66356	66712	+	BLT09_RS18505	hypothetical protein	66817	67356	+	BLT09_RS18510	WP_091595446.1	copper chaperone PCu(A)C
RAPP	GCF_900099905.1	WP_139172643.1	MVAVYESRSDGMRRGGRGRAGPGVLLSLGAGLRLLAWLLFLIWIIPAATADQVAHDLAEGQIGATEPVTHPTVLARSIARHVGAETSRVKTPVIARDGKPFCIIADLRLPPESASAALFGAGSEDQPKLSPIRAFDARAPPLLTA	145	140	NZ_FNEE01000013.1	148233	148670	-	BLT09_RS21800	hypothetical protein	145541	148096	-	BLT09_RS21795	WP_091596490.1	protein translocase subunit SecDF
RAPP	GCF_003751085.1	WP_123600652.1	MAQLRHLPDPRRIAVVLLVLLTVTAVHGAASVAVPAVAVAAGPASIGAALLHQTVSPGGRNCVDDADHRQQQSVSARPGPAGDDHGTPTGAVTPPPWSAAPSATGQYAWSSAADPLLRRGTRPCSSRAPPDRPAALLTTAAAPLTTAAAHLPILD	155	129	NZ_RJJY01000001.1	669370	669837	+	EDC02_RS03115	hypothetical protein	670020	672968	+	EDC02_RS03120	WP_123600653.1	Na+/H+ antiporter subunit A
RAPP	GCF_001028135.1	WP_047769080.1	MLSLFRLSQNRTPAIIALLAILMLFIAPVVSKTLDHHCEEIKSGTNHGMSMPDMPSTHTMNHHGVDHVHMGLMDDIACGYCQLLINLPLLTGGFVSFILLTLIVSRAPPVSRFFGPVIRLFYGESQPRAPPHPLISQFA	139	130	NZ_LDNM01000035.1	5618	6037	+	AAY47_RS20590	DUF2946 domain-containing protein	6106	8115	+	AAY47_RS09150	WP_047769081.1	TonB-dependent copper receptor
RAPP	GCF_003367175.1	WP_115534954.1	MAPRSRKHLTAWLGLIAMWLIVLAPIVSQLVVAAHRDDPTFAALCSATQSSPDAAHVTHADPLAACGYCDLLANHMAMPTVPPVPLVLVMLLMAVAVPALSVRYTPLGAFPSGRPRAPPAFS	122	118	NZ_QRGA01000009.1	356911	357279	+	DWV00_RS18035	DUF2946 domain-containing protein	357359	359767	+	DWV00_RS18040	WP_115534955.1	TonB-dependent receptor
RAPP	GCF_003367175.1	WP_245965120.1	MLDRRLYKLGSLLGLLAIWLIALAPTISQTLAAHRHAHGDAVPGVECAMHGGGMSMPMPMHMRMPMQGADGHASHRPDAQGDWQACGYCGFFAHLPVLTGLAPALVPAFAAGPISYLAQFVEPSRVARFLAAQPRAPPVVS	141	137	NZ_QRGA01000025.1	57648	58073	+	DWV00_RS31660	DUF2946 domain-containing protein	58180	59094	+	DWV00_RS31665	WP_115537568.1	transporter
RAPP	GCF_000092925.1	WP_013167345.1	MTPEDRPKATLRRMGMALAVAYVLVLQALLGGLATGAHAANGVAVDAFGQVLCLGTHGAPSAPADPAHHTPDCCTTGCQVSLGAGLPPPASASLARPFAPALVNAPLPRDAVVACGVERSPRLARAPPLA	130	127	NC_014217.1	2665433	2665825	+	SNOV_RS12715	hypothetical protein	2665915	2666466	+	SNOV_RS12720	WP_013167346.1	copper chaperone PCu(A)C
RAPP	GCF_003061515.1	WP_108456280.1	MFKLFFILTVLLTTVSVNEIESVTLSDLSFNQANTVELDTTEDLDSDNPALLTHTANYLRSYTYINVRYHNPDIIEPYFQNFHSRAPPFIS	91	87	NZ_CP028924.1	2378057	2378332	+	DBO93_RS10350	hypothetical protein	2378671	2379246	+	DBO93_RS10355	WP_108456281.1	CBS domain-containing protein
RAPP	GCF_014199255.1	WP_184086504.1	MNGGAALLWLACGLGVAAVGVLRFAWSLPHRSAAWNSAGWAALAACVLCGGWSAGAWGVSVAALCTMAAAFAVLAVAGWRAPPGKATGSNRRMGMLPEPGEPHIGRRLVTFLLVMPGGLLAALAIALAVRGSGLALGWGEANANVGGLFAVPLAWGVLCTILLMQARRGQAITLLVCGVAGAPFIVGGMGA	191	82	NZ_JACIJF010000004.1	102343	102918	-	FHT02_RS08485	hypothetical protein	101039	102346	-	FHT02_RS08480	WP_184086502.1	PepSY-associated TM helix domain-containing protein
RAPP	GCF_004363175.1	WP_166638918.1	MFRRFLKIAKELLPRFDRQERGVALAIFLVVQALLPSYAAALSAANPEDRIIICSAHGLIELDRNTHQPATVQADDGLCVLAQMAGFAVASAPEVGQNSLLAEAIVLPKLGYDIPDVTRLDLFEPQSQRAPPLV	134	131	NZ_SNYR01000001.1	1419376	1419780	-	ATL17_RS16880	hypothetical protein	1418346	1419335	-	ATL17_RS06795	WP_166638917.1	copper chaperone PCu(A)C
RAPP	GCF_900113575.1	WP_091136372.1	MILRKLVKALFFLLLLVLALVPVLQAAHALTHIAPDETGGIAQSSDGRFVGIVASEAEAEASATVDADLDSDRICLDCLALAAFGLLLPALAFCFFDQARRQLLSDFRAVFVLISFSSPYLTRAPPRS	128	125	NZ_FOPV01000002.1	130435	130821	+	BM022_RS01985	hypothetical protein	131100	133091	+	BM022_RS01990	WP_256208833.1	TonB-dependent receptor
RAPP	GCF_900108275.1	WP_146064241.1	MPAEGFENLDLAFDLFEERAPPREHESGLPKAGAASAAFADIARSLGWPVDDLHAARTDHAARTDHAARTDHAAIPSDPPFDAERPPFATRTERGCGDQSPFAFSLKARGRSGRALGTQGTFSEIKWPEFDVLPDTCDPQMACSCGPGTKHMSNAGNDFGNGLLISPARY	170	21	NZ_FNVD01000020.1	33674	34186	-	C4S70_RS18535	hypothetical protein	31846	33336	-	C4S70_RS15910	WP_104009095.1	SulP family inorganic anion transporter
RAPP	GCF_002920575.1	WP_103830847.1	MDRRMRPAAALRALLTALALVLGGLTPTAAATTAAPYADGTPYAATAPAEAPHAHDGSAHHASLHAVLRTGGRTGPAEQHVAHPAPGLGPAGRHVPRTQPASWLPGHPDTTGRQQFSAGLRPARAPPSNG	130	126	NZ_PQSQ01000003.1	127870	128262	+	C3486_RS02465	hypothetical protein	128446	130809	+	C3486_RS02470	WP_103830848.1	protein translocase subunit SecD
RAPP	GCF_002920575.1	WP_181138751.1	MGGVRSPVPSTAPGAPTPPVRRWRALLVLGVLAGLLGMHALAPAPAAAAASHGHHGMTAATAPAAHHGQCADGCGCGTHRVHHADATCASGALPGGPVLPDLLPGVVVPPVTADVPRVPAPASERGGRAPPSLAELQLLRI	141	130	NZ_PQSQ01000098.1	10604	11029	-	C3486_RS30185	DUF6153 family protein	9885	10517	-	C3486_RS30180	WP_103835978.1	DUF305 domain-containing protein
RAPP	GCF_014138435.1	WP_182591204.1	MDSGEALSDRRVGPALRAVIAVLALYALLLQAFLGGLMPWPATTDGLCAQHSDPAAIPGAPVPHSHADCCTAAQATGPALPPRPAVTALRWAAAADLHPAWPLTGSVGARAPPGTIASPRGPPTA	125	112	NZ_JACJIM010000001.1	295855	296232	+	GGQ91_RS01395	hypothetical protein	296275	297249	+	GGQ91_RS01400	WP_182591205.1	DUF1775 domain-containing protein
RAPP	GCF_014138435.1	WP_246410559.1	MQGILGGIASANAGPDHILCLADGGQADRAPAGKQLPAHHHGDCCVACHAAGPATLPAPSTVTAVPLARPVAAAGPRPQRVAFPRAPPRPGLGARAPPVV	100	97	NZ_JACJIM010000001.1	297425	297727	+	GGQ91_RS01405	DUF2946 family protein	297772	299910	+	GGQ91_RS01410	WP_182591206.1	TonB-dependent receptor
RAPP	GCF_003702045.1	WP_259640748.1	MPVKHRGAWLSLFAMLMIFVGPLISQSMPMDQHAGGSMPSSMSAPMDSASHEHAHHGSEHAKTADTGMSDHALWAKCGYCTLLFSCPALPHVPELLAANPPRPADFFTALTRHGHAQRAIFPNARSRAPPTLFTA	135	129	NZ_RBTP01000076.1	103706	104113	+	ALP40_RS23420	DUF2946 domain-containing protein	104195	105568	+	ALP40_RS23425	WP_122210528.1	PepSY domain-containing protein
RAPP	GCF_014495845.1	WP_187968090.1	MKALRRASGRWTAQIALLVLLVQLFAAGLGSAAHAAVPQLDAFGNVLCLAGEPGAEMPAGDPAGFHDCCTFGCGNAVSSLLPPLDPVTLPAYHPRSTRPFVKEPVGLAASSRPTRPGSPRAPPTAI	126	122	NZ_CP061080.1	3373415	3373795	-	IAI54_RS15680	hypothetical protein	3372780	3373328	-	IAI54_RS15675	WP_187968089.1	copper chaperone PCu(A)C
RAPP	GCF_014495845.1	WP_187971619.1	MRQFRLLLDDRLSAWLVAGLAAYVLLLQGLTTAYAKGAMADIGAVLVICAPSGERPQTDVPLDVLAKECCGALCKSACATPPGLAGSVQAQLAAPVTERGARHQDGGPRATPRQTGHGGGARAPPMLSI	129	124	NZ_CP061080.1	1464334	1464723	-	IAI54_RS06780	hypothetical protein	1463767	1464273	-	IAI54_RS06775	WP_187971618.1	copper chaperone PCu(A)C
RAPP	GCF_005863245.1	WP_138447900.1	MDRRPTTGSPRGFLVGASAGALAVAAHGLAGGGYPSSAELALVLIAASVTGLAAGARPMGRRPVLALLLAGQVAGHLALTGLYGHEHAAAGSAPMVGELLGGFLPSAPMVLAHFTSSIVCAALIPLAERLYRAVSAALRITVATPATPVSHRPPKAGVSIARLLGRSPIGAAGPRAPPLARPA	183	177	NZ_VBUT01000004.1	446794	447345	+	FEK34_RS11985	hypothetical protein	447382	448047	+	FEK34_RS11990	WP_138447901.1	YcnI family protein
RAPP	GCF_005863245.1	WP_138452116.1	MTTYAIRTPGIRVVVAFLFAVWSIAMSLPECHVFPAHPSAVVHPHIESTDPGVATPEAVRALAIPHPHAGEPDRHLPTEAVLATLPRSGVSLFDLLVLAALLIVALSLTAALAHGVRAPPPSVVPAHSGRDILTRFCIARN	141	119	NZ_VBUT01000012.1	167759	168184	-	FEK34_RS26410	hypothetical protein	166386	167486	-	FEK34_RS26405	WP_249359642.1	PLP-dependent cysteine synthase family protein
RAPP	GCF_000969835.1	WP_009859835.1	MEKFRKYLRIALPALFIAYLGCLIAFTHVHIVNGVTIVHSHPYHKTDDGQPDHEHGYAEFQLLHQLSTIQISGAAFVSILLAAFLTTLFILRNNPVYPDYLLPVRGKLSLRAPPVI	116	113	NZ_KQ033912.1	3142877	3143227	-	HMPREF1535_RS11525	hypothetical protein	3140482	3142794	-	HMPREF1535_RS11520	WP_046146194.1	TonB-dependent receptor
RAPP	GCF_000969835.1	WP_044214751.1	MKSIFTTIAKYLLIVLFVSYYVGGTAFTHTHYFPTYSITHSHPFLPGADGLPHHTHNSSAFNTIEELDDIMMEAAALCLTLVTAWVLLSVFIQQHKYITPVRSVRNISLRAPPFCIK	117	112	NZ_KQ033912.1	142033	142386	-	HMPREF1535_RS00595	hypothetical protein	140878	141987	-	HMPREF1535_RS00590	WP_046144996.1	efflux RND transporter periplasmic adaptor subunit
RAPP	GCF_000969835.1	WP_046147213.1	MYKKYFVILHLPNNKGVRQTMRKYLKWLLPVIFIAYYSCITLFIHVHIEHGTTIVHSHPFGKMNGGPCHHHASLSEIQLFHILTTLSVEDGAVHALHLNFNAQQVAEIVEYPVYPDYKLPDKGLFSLRAPPVFC	134	130	NZ_KQ033913.1	1598088	1598492	-	HMPREF1535_RS19595	hypothetical protein	1595558	1597858	-	HMPREF1535_RS19590	WP_046147212.1	TonB-dependent receptor
RAPP	GCF_000969835.1	WP_228100026.1	MKAKKNIIRYVMLIAGIIMLLSVIIPHHHHSNGLPCFKPLTEHSHKSASSHDCGCNGHNVALFTSLLSHATDVDASHLLFPLQVLFDYINPPEPAFCGQPFERSRAFYIESLHDSWITCASGLRAPPVL	129	126	NZ_KQ033913.1	815255	815644	+	HMPREF1535_RS25450	hypothetical protein	815738	816976	+	HMPREF1535_RS16280	WP_010803509.1	efflux RND transporter periplasmic adaptor subunit
RAPP	GCA_007692605.1	TVP58246.1	MSEPGAPVVEAHTHSGHDHHDGPCTCRTDCTGATAIRTAASPGIDRAPPTDPSNLRIDAAPALLPVRALLPHVLPWPTAPPRG	83	48	REBS01000081.1	69166	69417	-	EA351_04360	hypothetical protein	67776	68981	-	EA351_04355	TVP58245.1	transporter
RAPP	GCF_004348595.1	WP_132392212.1	MRTATAATTGWWARLLLFAATLLGLAAMHTIGHGTHTGNHPAGHAVAPEHADRFGAVDALPAVFAGAVPVSVVAVDCPGGGCPDPAALPAGDPGGSPSGWSVCLAVLGALTMAVLLVLLLLPGRDRPGIGARRPAVRSPGPRAPPGRPVGLRLATVSVLRS	161	144	NZ_SMKD01000063.1	9351	9836	-	E1165_RS15930	hypothetical protein	8643	9281	-	E1165_RS15925	WP_243704802.1	DUF305 domain-containing protein
RAPP	GCA_005116945.1	TKB91809.1	MVPLFHVHPEADHRHGDASHVHGGVVHSVFSPDLECEYAETIHDPTCPEAEHQHLQARAHPGHAVNHPEIDFSLLTASIDRLLPKPGITIAELPVVEHTAAQRAVVVASLHPGAPQTILFLSATLPLRAPPSSLL	135	130	SWDH01000031.1	161608	162015	+	E8D41_10080	hypothetical protein	162161	163408	+	E8D41_10085	TKB91810.1	efflux RND transporter periplasmic adaptor subunit
RAPP	GCA_005116945.1	TKB94580.1	MNHTVTKFLSILLVLCVLSVGGLAQAQSVEHAGHHAQHHAATHGTLLCSWMCAAGTVLDTAVVTFQTELSPIALIAPSHFAQPSIEACLTSPSRAPPSFSL	101	96	SWDH01000026.1	75338	75643	+	E8D41_03250	hypothetical protein	75762	76868	+	E8D41_03255	TKB94581.1	transporter
RAPP	GCA_005116945.1	TKB94588.1	MRKAFVPLALTLAALYLTLSVSAVTCLFAHESESRASHHHTGGTAKSSLCTWACDANPTVDFSIITAETQQHPFVAMLPLAESSTSHFLFQQSARSRAPPYSYIAST	107	99	SWDH01000026.1	81070	81393	+	E8D41_03290	hypothetical protein	81500	83803	+	E8D41_03295	TKB94589.1	TonB-dependent receptor
RAPP	GCA_005116945.1	TKB95428.1	MTLHASIRRLPFFLHSTVAIGLVLLLLTFAPFAVAQDVHHELAAADHDGHEHSDTDLCQWVQHHTAGSLDVGAPLFTAQELVDLLELPADSVLLSFELSTPGPSRAPPRS	110	107	SWDH01000003.1	153664	153996	+	E8D41_01375	hypothetical protein	154099	156522	+	E8D41_01380	TKB95429.1	TonB-dependent receptor
RAPP	GCF_900105805.1	WP_064363014.1	MRPLRARPAPHHRQTQALTRGSWIALFAMLMIFIGPLISQSMPMDQHASTSMPMSMDMSMDMPGMDHRSHDAKPSVEHCPPQSSHHVLWEKCGYCSLLFNCPALTGGGDFIAFNIPPPNTFTPPSPRLGHARQPFFPGARTRAPPVAT	148	144	NZ_LT629788.1	5586763	5587209	-	BLU71_RS24975	DUF2946 domain-containing protein	5584558	5586678	-	BLU71_RS24970	WP_083354104.1	TonB-dependent copper receptor
RAPP	GCF_002796545.1	WP_009081506.1	MTTAAAAPAPRHRSILVLLLTALLLLGVAVPGPGPAGPRPHEPESALVQEQGPHLVAAHPLPFADAPGEIRLARPDRCTVPFSVAPPVELDRAPAPAAARAPPDC	105	102	NZ_CP024894.1	6092205	6092522	-	CU254_RS28190	hypothetical protein	6090969	6092162	-	CU254_RS28185	WP_009081505.1	cation:proton antiporter
RAPP	GCF_000812685.1	WP_052245167.1	MKRNTRAIFAYLLSALIIMTSGTMAVARGHTMAAGQIVICTGYGMKLITVDSDNQPVGPVQYCPDCALSFMDLVSGDAPSVQRPSHVLKTLFLASASTGQCQIFGVQQQARAPPHSV	117	113	NZ_JWIF01000017.1	41472	41825	-	RJ38_RS17980	hypothetical protein	40944	41420	-	RJ38_RS03485	WP_039017506.1	copper chaperone PCu(A)C
RAPP	GCF_900129905.1	WP_143165719.1	MASGITLIPRRSLPGWAWGLVWLCWGLITSMPVLNAHASSMGAWMQLCPLHAGADTRPAEQRPSFLPEVETAASLGELADSDWLQPTCPLASQAVTSPFSLIPPAQYRIPFHPHHSSEAPLSEPPGMGTSRAPPAMTPC	139	133	NZ_FQXG01000005.1	213993	214412	-	BUC04_RS23690	hypothetical protein	211858	213936	-	BUC04_RS13330	WP_082766777.1	TonB-dependent copper receptor
RAPP	GCA_020445565.1	MCB1876413.1	MTLVCLLLLQALIPIQSHTRWIKTPEGRFVEMCTLQGLVLVDTGAGEQIDEEDQTRSPAMAFSNLLCSAVGTVADAAPAWVALVSTESPIYVPLAVPALFPVQQRPIRAPPFFA	114	110	JAGRGI010000080.1	13542	13886	-	KDH88_10590	hypothetical protein	11049	13328	-	KDH88_10585	MCB1876412.1	TonB-dependent receptor
RAPP	GCA_020445565.1	MCB1876679.1	MKRFHSTARFCLPKLQRSLLLAGLLLLAQFFMLFHVLGHMDDSASDSPGEAPCLICVLSTGLDAGYIPVATLFAQTPDYPPQPCESVTPPVRPAKFHAFAVRAPPEASSIA	111	104	JAGRGI010000089.1	12642	12977	-	KDH88_11960	hypothetical protein	11165	12583	-	KDH88_11955	MCB1876678.1	TonB-dependent receptor
RAPP	GCF_014268495.2	WP_186747237.1	MKFSRSDRSLLAWMLYCCVLFNVFACSIGHGQMVGMQLNGIGGQFCTVDPATQAPLSPNPVEEKLPTLSKAFGCPLCSVGGGMGPAFNSSLTLAVLPEQHSPPLAPVVSADLPARFTWPSANPRAPPLA	129	126	NZ_CP077087.1	2793339	2793728	-	HV782_RS12315	DUF2946 domain-containing protein	2791114	2793246	-	HV782_RS12310	WP_186747239.1	TonB-dependent receptor
RAPP	GCF_014268495.2	WP_186747489.1	MRPQRAGASSRHRQSQTLTRGSWIALFAMMMIFIGPLISQSMPMDQHASTSMPMSMDMSMSMDMPGMDHGGQDAQPGAEHCPPQSSHHVLWEKCGYCSLLFNCPALTGGGSFTTFSIAHVNTFTPPSPRLGHARRTFFPGARTRAPPVAA	150	146	NZ_CP077087.1	940525	940977	-	HV782_RS03980	DUF2946 domain-containing protein	938319	940439	-	HV782_RS03975	WP_186747491.1	TonB-dependent copper receptor
RAPP	GCF_902499125.1	WP_059235564.1	MRRTTRWIGLVWLALVLNVLSPVVGYARLASSGSGALTLELCSAAGARQVVLAQAGGDAGTSSFDHAGVPHCVYCPGFAANLALGTSLPEMPGFVRTFAYRVAAPAVPDFPRKGIRLAQPRAPPENAPI	129	123	NZ_CABVPX010000020.1	5841	6230	+	BLA15945_RS23050	DUF2946 domain-containing protein	6356	8701	+	BLA15945_RS23055	WP_174993454.1	TonB-dependent receptor
RAPP	GCF_902499125.1	WP_059239444.1	MLSRRLRKIGSLIGMLAILMTALAPTISQALTTQGRVDALLAGYCSAAPATGDRAADASTKRLQAHLQACGYCSLLAHTPALPAPELTFAANVHVIQHRAATRFESLRRALPLTAAQPRAPPFAS	125	121	NZ_CABVPX010000008.1	117715	118092	+	BLA15945_RS12295	DUF2946 domain-containing protein	118389	118754	+	BLA15945_RS12300	WP_174992471.1	copper homeostasis periplasmic binding protein CopC
RAPP	GCF_902499125.1	WP_174992742.1	MLHRHRHLTAWLGVLAIWIAIAAPLVSQWRIAQAATPDATVCSTEHGAHRSVDAGSMHDHALHLDACGYCGFFAHSPAIGAPAAASFGSIPVVSVAAAAPPVVAARADRYPRAYPRAPPERA	122	118	NZ_CABVPX010000010.1	139298	139666	-	BLA15945_RS14720	DUF2946 domain-containing protein	137082	139214	-	BLA15945_RS14715	WP_174992741.1	TonB-dependent copper receptor
RAPP	GCF_902499125.1	WP_174993366.1	MNALRRFLLRPGVARQLLWGFLLVTLLSRALMSGAVMLDPDGPEAGSVVLCSGRGPLIVTGAALAARFDASAPITPANDALALVDALKHDAHADKAASSGNGDSLCAFGAALFTALASFVLLVLLFPAAAPRRFRIHFDSIPFVRSIFDDRPPSRAPPLFC	161	157	NZ_CABVPX010000018.1	113130	113615	-	BLA15945_RS21980	hypothetical protein	111418	112887	-	BLA15945_RS21975	WP_174993365.1	PepSY domain-containing protein
RAPP	GCF_001613795.1	WP_008890257.1	MYFTPLNSLVARRTLSLCVAWLLLVNALFFGFMHAPVALETVPTSNTEVSQTYVPLIICTANGIKTISVPADLAADRTANPHSSDAFDGFQCASCGLGNHVVGMPVEPELPLIHRIRLSNQVTALHITARLHDFCPIAASPRAPPVAI	148	144	NZ_LPVZ01000018.1	156666	157112	-	AUQ43_RS07265	DUF2946 family protein	155820	156464	-	AUQ43_RS07260	WP_062955588.1	Crp/Fnr family transcriptional regulator
[truncated: 14,872 more rows]
