# Supplementary material for: Evolutionary adaptation of bacterial proteomes to translation-impeding sequences
Source: EMBO J. 2025 Dec 9;45(6):1957–79. doi: 10.1038/s44318-025-00651-6 (PMC12992588; doi:10.1038/s44318-025-00651-6)
Supplement: Supplementary file 6 — Source data Fig. 4 [file 44318_2025_651_MOESM6_ESM.zip › Figure 4/4C/motif distance from Ct.csv]

dORF_plot_group	motif	genome_id	seqid	ORF_protein_id	motif_position	len_aa	distance
TonB-related	RAPP	GCA_000017645.1	CP000781.1	ABS65679.1	123	127	-4
TonB-related	RAPP	GCA_000196815.1	FP929003.1	CBK40406.1	101	105	-4
TonB-related	RAPP	GCA_000196815.1	FP929003.1	CBK40415.1	145	151	-6
TonB-related	RAPP	GCA_000252525.1	JH611157.1	EJP71524.1	67	70	-3
TonB-related	RAPP	GCA_000318405.1	KB291777.1	EKY30204.1	125	128	-3
TonB-related	RAPP	GCA_000342265.1	CP004348.1	AGG33383.1	116	121	-5
TonB-related	RAPP	GCA_000648925.1	JFHF01000043.1	KAK44084.1	125	129	-4
TonB-related	RAPP	GCA_000723505.1	HG934468.1	CDN30311.1	118	122	-4
TonB-related	RAPP	GCA_000723505.1	HG934468.1	CDN31628.1	108	115	-7
TonB-related	RAPP	GCA_000761495.1	JQCU01000525.1	KGH48866.1	132	136	-4
TonB-related	RAPP	GCA_000955785.1	JYOD01000017.1	KJK24753.1	124	127	-3
TonB-related	RAPP	GCA_000955785.1	JYOD01000009.1	KJK25649.1	148	155	-7
TonB-related	RAPP	GCA_000963575.1	CP011077.1	AJZ91997.1	118	126	-8
TonB-related	RAPP	GCA_001190925.1	CP011072.1	AKU10318.1	137	153	-16
TonB-related	RAPP	GCA_001274695.2	LARU01000002.1	KON81822.2	148	152	-4
TonB-related	RAPP	GCA_001423405.1	LMNS01000018.1	KQQ19461.1	115	118	-3
TonB-related	RAPP	GCA_001534745.1	CP013997.1	AMA47281.1	142	148	-6
TonB-related	RAPP	GCA_001552775.1	KQ959274.1	KXB34888.1	107	111	-4
TonB-related	RAPP	GCA_001562115.1	CP013926.1	AMJ75997.1	139	142	-3
TonB-related	RAPP	GCA_001567165.1	LNFQ01000023.1	KXK43456.1	105	109	-4
TonB-related	RAPP	GCA_001567185.1	LNFR01000070.1	KXK24644.1	132	135	-3
TonB-related	RAPP	GCA_001580565.1	LRBF01000260.1	KXU87194.1	125	129	-4
TonB-related	RAPP	GCA_001724135.1	MEDS01000025.1	ODS90919.1	108	113	-5
TonB-related	RAPP	GCA_001724135.1	MEDS01000001.1	ODS93983.1	101	104	-3
TonB-related	RAPP	GCA_001724605.1	MEEX01000051.1	ODT84524.1	110	123	-13
TonB-related	RAPP	GCA_001724855.1	MEED01000002.1	ODS99416.1	132	136	-4
TonB-related	RAPP	GCA_001767915.1	MEMI01000042.1	OFW87679.1	124	128	-4
TonB-related	RAPP	GCA_001768155.1	MENC01000218.1	OFX48907.1	99	102	-3
TonB-related	RAPP	GCA_001768195.1	MENI01000123.1	OFX36755.1	115	120	-5
TonB-related	RAPP	GCA_001769385.1	MEPB01000035.1	OFY86496.1	100	104	-4
TonB-related	RAPP	GCA_001770725.1	MERU01000007.1	OGA81649.1	123	127	-4
TonB-related	RAPP	GCA_001770725.1	MERU01000006.1	OGA82381.1	125	129	-4
TonB-related	RAPP	GCA_001770775.1	MESA01000007.1	OGB05093.1	125	129	-4
TonB-related	RAPP	GCA_001794825.1	MGLK01000001.1	OGN45239.1	130	134	-4
TonB-related	RAPP	GCA_001796045.1	MGLN01000046.1	OGN51389.1	117	128	-11
TonB-related	RAPP	GCA_001800975.1	MGWK01000064.1	OGS70209.1	90	95	-5
TonB-related	RAPP	GCA_001824475.1	MHXN01000009.1	OHB30481.1	107	120	-13
TonB-related	RAPP	GCA_001830325.1	MHZG01000002.1	OHC10220.1	116	121	-5
TonB-related	RAPP	GCA_001873635.1	MNZK01000019.1	OIP84815.1	109	112	-3
TonB-related	RAPP	GCA_001874335.1	MPDE01000001.1	OIQ30965.1	105	109	-4
TonB-related	RAPP	GCA_001890965.1	MLAY01000001.1	OJJ23745.1	229	236	-7
TonB-related	RAPP	GCA_001896955.1	MKRN01000050.1	OJU28872.1	135	138	-3
TonB-related	RAPP	GCA_001897285.1	MKSM01000138.1	OJU99228.1	135	138	-3
TonB-related	RAPP	GCA_001897515.1	MKTA01000030.1	OJV18793.1	112	116	-4
TonB-related	RAPP	GCA_001897755.1	MKUJ01000017.1	OJW62195.1	123	127	-4
TonB-related	RAPP	GCA_001897755.1	MKUJ01000007.1	OJW64793.1	114	117	-3
TonB-related	RAPP	GCA_001898165.1	MKTD01000011.1	OJV38483.1	92	95	-3
TonB-related	RAPP	GCA_001898625.1	MKUP01000010.1	OJW93485.1	112	118	-6
TonB-related	RAPP	GCA_001898645.1	MKUQ01000025.1	OJX06329.1	137	141	-4
TonB-related	RAPP	GCA_001898825.1	MKVK01000014.1	OJX79540.1	114	118	-4
TonB-related	RAPP	GCA_001898935.1	MKVT01000008.1	OJX91801.1	112	117	-5
TonB-related	RAPP	GCA_001899235.1	MKVR01000050.1	OJY08067.1	140	143	-3
TonB-related	RAPP	GCA_001899255.1	MKVX01000011.1	OJY11683.1	136	139	-3
TonB-related	RAPP	GCA_001899285.1	MKWA01000008.1	OJY44818.1	115	118	-3
TonB-related	RAPP	GCA_001899715.1	MKWI01000013.1	OJY68156.1	160	162	-2
TonB-related	RAPP	GCA_002083555.1	MSXN01000007.1	OQW66418.1	99	102	-3
TonB-related	RAPP	GCA_002083595.1	MSXT01000010.1	OQW84607.1	102	107	-5
TonB-related	RAPP	GCA_002083635.1	MSXP01000003.1	OQW70012.1	79	83	-4
TonB-related	RAPP	GCA_002162675.1	MAAE01000015.1	OUR62644.1	85	89	-4
TonB-related	RAPP	GCA_002169105.1	NHJX01000022.1	OUW88151.1	82	85	-3
TonB-related	RAPP	GCA_002169625.2	NHJW02000039.1	RPG35851.1	84	87	-3
TonB-related	RAPP	GCA_002170245.2	NHFN02000014.1	RPG43341.1	115	120	-5
TonB-related	RAPP	GCA_002170885.2	NHHR02000010.1	RPF90499.1	94	97	-3
TonB-related	RAPP	GCA_002172535.2	NHFF02000011.1	RPG51596.1	89	92	-3
TonB-related	RAPP	GCA_002205125.1	NIOE01000001.1	OWQ49337.1	116	120	-4
TonB-related	RAPP	GCA_002255905.1	NKIN01000004.1	OYT98595.1	132	135	-3
TonB-related	RAPP	GCA_002255925.1	NKIH01000007.1	OYT85553.1	131	135	-4
TonB-related	RAPP	GCA_002255955.1	NKIM01000012.1	OYU27758.1	133	139	-6
TonB-related	RAPP	GCA_002255955.1	NKIM01000003.1	OYU29046.1	136	140	-4
TonB-related	RAPP	GCA_002256055.1	NKIE01000062.1	OYT96989.1	118	121	-3
TonB-related	RAPP	GCA_002256115.1	NKIK01000025.1	OYT91293.1	100	104	-4
TonB-related	RAPP	GCA_002256145.1	NKIP01000002.1	OYU13273.1	136	140	-4
TonB-related	RAPP	GCA_002256205.1	NKIW01000005.1	OYU48195.1	132	136	-4
TonB-related	RAPP	GCA_002256345.1	NKIY01000001.1	OYU91356.1	128	132	-4
TonB-related	RAPP	GCA_002256775.1	NCII01000053.1	OZA18773.1	127	131	-4
TonB-related	RAPP	GCA_002256785.1	NCIF01000004.1	OZA31108.1	94	104	-10
TonB-related	RAPP	GCA_002256985.1	NCGO01000004.1	OYZ10740.1	127	131	-4
TonB-related	RAPP	GCA_002270295.1	NISF01000008.1	PAC08243.1	118	128	-10
TonB-related	RAPP	GCA_002280565.1	NCEF01000028.1	OYX48116.1	160	224	-64
TonB-related	RAPP	GCA_002280855.1	NCEU01000003.1	OYX78024.1	22	154	-132
TonB-related	RAPP	GCA_002280875.1	NCEV01000016.1	OYX72274.1	117	131	-14
TonB-related	RAPP	GCA_002281475.1	NCGC01000116.1	OYY48476.1	138	142	-4
TonB-related	RAPP	GCA_002281475.1	NCGC01000047.1	OYY49348.1	98	103	-5
TonB-related	RAPP	GCA_002281815.1	NCHI01000074.1	OYZ40155.1	101	107	-6
TonB-related	RAPP	GCA_002307375.1	NTJI01000002.1	PBJ82382.1	111	113	-2
TonB-related	RAPP	GCA_002401565.1	NVTL01000013.1	PCI41319.1	156	160	-4
TonB-related	RAPP	GCA_002401735.1	NVTX01000065.1	PCI57936.1	97	103	-6
TonB-related	RAPP	GCA_002456975.1	NTKA01000013.1	PDH37521.1	85	88	-3
TonB-related	RAPP	GCA_002633085.1	NSIV01000002.1	PHM20648.1	128	132	-4
TonB-related	RAPP	GCA_002683115.1	NYSP01000033.1	MAC03747.1	88	91	-3
TonB-related	RAPP	GCA_002684055.1	NYUL01000017.1	MAA92199.1	88	91	-3
TonB-related	RAPP	GCA_002684495.1	NYVG01000047.1	MAD08719.1	111	118	-7
TonB-related	RAPP	GCA_002685115.1	NYWQ01000087.1	MAC86358.1	123	127	-4
TonB-related	RAPP	GCA_002689405.1	NZFZ01000025.1	MAH77102.1	65	67	-2
TonB-related	RAPP	GCA_002689405.1	NZFZ01000031.1	MAH77240.1	73	75	-2
TonB-related	RAPP	GCA_002689915.1	NZIJ01000093.1	MAJ54113.1	85	88	-3
TonB-related	RAPP	GCA_002690405.1	NZEI01000097.1	MAH24968.1	111	118	-7
TonB-related	RAPP	GCA_002691305.1	NZHF01000044.1	MAI82255.1	83	86	-3
TonB-related	RAPP	GCA_002692965.1	NZNC01000015.1	MAL94756.1	85	89	-4
TonB-related	RAPP	GCA_002694985.1	NZNS01000010.1	MAM95423.1	142	144	-2
TonB-related	RAPP	GCA_002696485.1	NZTP01000062.1	MAP54828.1	104	108	-4
TonB-related	RAPP	GCA_002698705.1	NZZM01000027.1	MAR98356.1	105	109	-4
TonB-related	RAPP	GCA_002699205.1	PABT01000032.1	MAU16046.1	108	112	-4
TonB-related	RAPP	GCA_002700365.1	PADB01000009.1	MAU40422.1	157	161	-4
TonB-related	RAPP	GCA_002700775.1	PAEL01000083.1	MAV33030.1	101	104	-3
TonB-related	RAPP	GCA_002704225.1	PAFU01000049.1	MAW44965.1	89	104	-15
TonB-related	RAPP	GCA_002704755.1	PAHC01000005.1	MAV98248.1	83	86	-3
TonB-related	RAPP	GCA_002705995.1	PAJI01000031.1	MAX82331.1	122	125	-3
TonB-related	RAPP	GCA_002707685.1	PANQ01000022.1	MAZ70871.1	88	92	-4
TonB-related	RAPP	GCA_002707915.1	PAOE01000017.1	MBA11436.1	87	90	-3
TonB-related	RAPP	GCA_002708205.1	PAMR01000056.1	MBA04414.1	85	91	-6
TonB-related	RAPP	GCA_002708445.1	PAOB01000033.1	MBA22573.1	78	82	-4
TonB-related	RAPP	GCA_002708765.1	PAPD01000028.1	MBA59037.1	91	94	-3
TonB-related	RAPP	GCA_002710265.1	PAJW01000021.1	MAX49874.1	85	89	-4
TonB-related	RAPP	GCA_002710725.1	PAKT01000040.1	MAY35343.1	90	97	-7
TonB-related	RAPP	GCA_002711495.1	PARM01000013.1	MBC09045.1	127	130	-3
TonB-related	RAPP	GCA_002711565.1	PARP01000002.1	MBC34436.1	117	119	-2
TonB-related	RAPP	GCA_002713705.1	PAUJ01000026.1	MBD45099.1	105	109	-4
TonB-related	RAPP	GCA_002715485.1	PAZL01000062.1	MBG44619.1	105	111	-6
TonB-related	RAPP	GCA_002716745.1	PBBW01000005.1	MBH36903.1	85	88	-3
TonB-related	RAPP	GCA_002718345.1	PBDA01000044.1	MBH98322.1	86	89	-3
TonB-related	RAPP	GCA_002720735.1	PBJN01000024.1	MBK14248.1	112	118	-6
TonB-related	RAPP	GCA_002721175.1	PBJR01000008.1	MBK42675.1	105	109	-4
TonB-related	RAPP	GCA_002721465.1	PBKO01000014.1	MBL32955.1	89	93	-4
TonB-related	RAPP	GCA_002721515.1	PBKP01000011.1	MBM14880.1	98	102	-4
TonB-related	RAPP	GCA_002721545.1	PBKR01000011.1	MBL79107.1	105	108	-3
TonB-related	RAPP	GCA_002727735.1	PBXW01000101.1	MBT03713.1	85	89	-4
TonB-related	RAPP	GCA_002728725.1	PBVS01000038.1	MBR78559.1	78	83	-5
TonB-related	RAPP	GCA_002728935.1	PBWF01000064.1	MBS16093.1	147	149	-2
TonB-related	RAPP	GCA_002729595.1	PBYL01000362.1	MBT32972.1	246	250	-4
TonB-related	RAPP	GCA_002731695.1	PCCK01000019.1	MBV32330.1	112	118	-6
TonB-related	RAPP	GCA_002732845.1	NVSZ01000003.1	PHS79643.1	132	136	-4
TonB-related	RAPP	GCA_002733125.1	NVUM01000004.1	PHS75781.1	88	92	-4
TonB-related	RAPP	GCA_002733765.1	NVWU01000015.1	PHR83522.1	85	92	-7
TonB-related	RAPP	GCA_002746155.1	NVWF01000004.1	PCJ49962.1	90	95	-5
TonB-related	RAPP	GCA_002748055.1	PDRI01000068.1	PID91996.1	115	118	-3
TonB-related	RAPP	GCA_002748505.1	PDSN01000095.1	PIE38141.1	96	100	-4
TonB-related	RAPP	GCA_002749285.1	PDPR01000008.1	PIF01226.1	97	101	-4
TonB-related	RAPP	GCA_002771745.1	PCUL01000366.1	PIQ27734.1	99	104	-5
TonB-related	RAPP	GCA_002783385.1	PFFX01000008.1	PIW31839.1	108	116	-8
TonB-related	RAPP	GCA_002786385.1	PGCN01000025.1	PJE39534.1	112	117	-5
TonB-related	RAPP	GCA_002793215.1	PFPU01000138.1	PJA05217.1	103	106	-3
TonB-related	RAPP	GCA_002796985.1	PEKX01000002.1	PJI50848.1	155	160	-5
TonB-related	RAPP	GCA_002839825.1	PGYU01000037.1	PKL84452.1	119	125	-6
TonB-related	RAPP	GCA_002839825.1	PGYU01000006.1	PKL85735.1	118	121	-3
TonB-related	RAPP	GCA_002840155.1	PGZH01000001.1	PKM27692.1	119	123	-4
TonB-related	RAPP	GCA_002840905.1	PHDD01000004.1	PKP11007.1	108	113	-5
TonB-related	RAPP	GCA_002842135.1	PHCD01000032.1	PKO25428.1	100	104	-4
TonB-related	RAPP	GCA_002842285.1	PHCJ01000004.1	PKO47227.1	98	104	-6
TonB-related	RAPP	GCA_002842435.1	PHCX01000008.1	PKO91062.1	100	104	-4
TonB-related	RAPP	GCA_002842505.1	PHDE01000074.1	PKP12670.1	90	95	-5
TonB-related	RAPP	GCA_002842755.1	PHDU01000028.1	PKP52433.1	115	119	-4
TonB-related	RAPP	GCA_002842875.1	PHEF01000055.1	PKP77006.1	152	154	-2
TonB-related	RAPP	GCA_002868855.1	PKUM01000334.1	PLX54503.1	94	97	-3
TonB-related	RAPP	GCA_002869335.1	PKTE01000229.1	PLX19149.1	121	128	-7
TonB-related	RAPP	GCA_002869425.1	PKSZ01000205.1	PLX10513.1	132	156	-24
TonB-related	RAPP	GCA_002869435.1	PKSX01000256.1	PLW91725.1	115	118	-3
TonB-related	RAPP	GCA_002869845.2	NEWS02000007.1	THJ16628.1	99	101	-2
TonB-related	RAPP	GCA_002869855.2	NEWQ02000023.1	THJ20330.1	99	102	-3
TonB-related	RAPP	GCA_002869855.2	NEWQ02000004.1	THJ23893.1	105	108	-3
TonB-related	RAPP	GCA_002869885.2	NEWR02000009.1	THJ12426.1	99	102	-3
TonB-related	RAPP	GCA_002869885.2	NEWR02000003.1	THJ13903.1	114	117	-3
TonB-related	RAPP	GCA_002869895.2	NEWP02000022.1	THJ22492.1	99	102	-3
TonB-related	RAPP	GCA_002869895.2	NEWP02000018.1	THJ23544.1	107	110	-3
TonB-related	RAPP	GCA_002869925.2	NEWT02000018.1	THI90534.1	90	93	-3
TonB-related	RAPP	GCA_002928535.1	PERG01000033.1	PPC92706.1	117	121	-4
TonB-related	RAPP	GCA_002928735.1	PERL01000003.1	PPD08569.1	129	133	-4
TonB-related	RAPP	GCA_002929055.1	PERY01000026.1	PPD42658.1	119	123	-4
TonB-related	RAPP	GCA_003022565.1	PXTN01000077.1	PSQ86117.1	228	236	-8
TonB-related	RAPP	GCA_003075315.1	QDFQ01000003.1	PVE57577.1	114	120	-6
TonB-related	RAPP	GCA_003075315.1	QDFQ01000002.1	PVE58693.1	116	120	-4
TonB-related	RAPP	GCA_003105285.1	PQAN01000464.1	PWB78495.1	112	116	-4
TonB-related	RAPP	GCA_003105285.1	PQAN01000426.1	PWB79470.1	123	127	-4
TonB-related	RAPP	GCA_003105285.1	PQAN01000209.1	PWB82824.1	115	120	-5
TonB-related	RAPP	GCA_003105285.1	PQAN01000197.1	PWB82971.1	134	138	-4
TonB-related	RAPP	GCA_003105285.1	PQAN01000135.1	PWB83499.1	122	126	-4
TonB-related	RAPP	GCA_003105285.1	PQAN01000094.1	PWB83868.1	86	90	-4
TonB-related	RAPP	GCA_003105285.1	PQAN01000042.1	PWB84460.1	118	122	-4
TonB-related	RAPP	GCA_003149635.1	QCWI01000005.1	PWL29633.1	126	129	-3
TonB-related	RAPP	GCA_003175865.1	PSRF01000264.1	PWT90616.1	126	130	-4
TonB-related	RAPP	GCA_003222385.1	QHVV01000192.1	PYQ63433.1	100	105	-5
TonB-related	RAPP	GCA_003222895.1	QHXI01000030.1	PYS25382.1	107	111	-4
TonB-related	RAPP	GCA_003222975.1	QHXN01000083.1	PYS81693.1	112	117	-5
TonB-related	RAPP	GCA_003223315.1	QHYR01000075.1	PYU34700.1	82	84	-2
TonB-related	RAPP	GCA_003223595.1	QHVR01000492.1	PYQ39802.1	113	115	-2
TonB-related	RAPP	GCA_003224635.1	QHZK01000037.1	PYU96218.1	152	155	-3
TonB-related	RAPP	GCA_003224755.1	QHZR01000020.1	PYV60329.1	115	124	-9
TonB-related	RAPP	GCA_003224855.1	QHZY01000017.1	PYV58745.1	95	101	-6
TonB-related	RAPP	GCA_003224905.1	QIAA01000086.1	PYV98304.1	112	120	-8
TonB-related	RAPP	GCA_003225055.1	QIAU01000135.1	PYY08435.1	105	112	-7
TonB-related	RAPP	GCA_003225455.1	QIAB01000075.1	PYX06606.1	107	113	-6
TonB-related	RAPP	GCA_003225465.1	QIAH01000337.1	PYX21807.1	163	166	-3
TonB-related	RAPP	GCA_003225535.1	QIAL01000059.1	PYX76104.1	114	120	-6
TonB-related	RAPP	GCA_003226295.1	CP029803.1	AWT59041.1	115	118	-3
TonB-related	RAPP	GCA_003241055.1	QFOD01000030.1	PZP27435.1	127	131	-4
TonB-related	RAPP	GCA_003241055.1	QFOD01000018.1	PZP29450.1	161	168	-7
TonB-related	RAPP	GCA_003241385.1	QFPO01000003.1	PZQ18616.1	123	126	-3
TonB-related	RAPP	GCA_003241875.1	QBLU01000002.1	PZN97416.1	55	179	-124
TonB-related	RAPP	GCA_003242075.1	QBMO01000001.1	PZO56221.1	129	133	-4
TonB-related	RAPP	GCA_003242495.1	QGUO01000289.1	PZN30282.1	156	160	-4
TonB-related	RAPP	GCA_003248455.1	QFNM01000017.1	PZT98335.1	117	128	-11
TonB-related	RAPP	GCA_003248965.1	QFQU01000008.1	PZU74840.1	117	128	-11
TonB-related	RAPP	GCA_003331565.1	QOPE01000019.1	RCL40864.1	97	100	-3
TonB-related	RAPP	GCA_003331585.1	QOPG01000017.1	RCL41556.1	87	92	-5
TonB-related	RAPP	GCA_003331605.1	QOPD01000004.1	RCL38280.1	83	86	-3
TonB-related	RAPP	GCA_003331875.1	QOQA01000006.1	RCL70150.1	103	107	-4
TonB-related	RAPP	GCA_003446655.1	DMCZ01000079.1	HAF54586.1	144	154	-10
TonB-related	RAPP	GCA_003447235.1	DLZV01000023.1	HAE07711.1	100	106	-6
TonB-related	RAPP	GCA_003447595.1	DLYT01000057.1	HAC21505.1	124	128	-4
TonB-related	RAPP	GCA_003449615.1	DMHA01000323.1	HAH55705.1	111	116	-5
TonB-related	RAPP	GCA_003452275.1	DMIT01000119.1	HAJ90222.1	125	129	-4
TonB-related	RAPP	GCA_003453735.1	DMNE01000526.1	HAM53690.1	76	78	-2
TonB-related	RAPP	GCA_003483885.1	DMXI01000124.1	HAS40548.1	229	236	-7
TonB-related	RAPP	GCA_003485905.1	DNHK01000345.1	HAY46703.1	87	90	-3
TonB-related	RAPP	GCA_003487805.1	DNNE01000020.1	HBB94097.1	123	127	-4
TonB-related	RAPP	GCA_003488005.1	DNND01000090.1	HBB88535.1	113	117	-4
TonB-related	RAPP	GCA_003488145.1	DNMQ01000346.1	HBC01300.1	111	116	-5
TonB-related	RAPP	GCA_003491845.1	DNBN01000090.1	HAZ79039.1	93	97	-4
TonB-related	RAPP	GCA_003499525.1	DNTB01000073.1	HBH06937.1	120	122	-2
TonB-related	RAPP	GCA_003500135.1	DNTA01000017.1	HBH22027.1	229	240	-11
TonB-related	RAPP	GCA_003500955.1	DNQP01000195.1	HBH38934.1	125	129	-4
TonB-related	RAPP	GCA_003506435.1	DOAQ01000010.1	HBL74471.1	118	122	-4
TonB-related	RAPP	GCA_003508755.1	DNTK01000308.1	HBH48640.1	110	113	-3
TonB-related	RAPP	GCA_003511845.1	DOIV01000020.1	HBS11063.1	103	108	-5
TonB-related	RAPP	GCA_003512955.1	DOTG01000005.1	HBX83492.1	106	109	-3
TonB-related	RAPP	GCA_003516285.1	DPCK01000130.1	HCE55741.1	90	95	-5
TonB-related	RAPP	GCA_003520925.1	DOTV01000162.1	HBZ21330.1	99	108	-9
TonB-related	RAPP	GCA_003521815.1	DPHE01000078.1	HCH70415.1	85	89	-4
TonB-related	RAPP	GCA_003523945.1	DOFS01000232.1	HBP87833.1	100	109	-9
TonB-related	RAPP	GCA_003525045.1	DQGF01000595.1	HCS46545.1	125	128	-3
TonB-related	RAPP	GCA_003526465.1	DPWD01000177.1	HCK84052.1	130	134	-4
TonB-related	RAPP	GCA_003527165.1	DPSI01000272.1	HCJ29293.1	105	110	-5
TonB-related	RAPP	GCA_003533305.1	DOEH01000006.1	HBO21675.1	138	141	-3
TonB-related	RAPP	GCA_003537575.1	DPRS01000036.1	HCY63313.1	118	121	-3
TonB-related	RAPP	GCA_003537645.1	DPRM01000006.1	HCY39860.1	117	121	-4
TonB-related	RAPP	GCA_003540955.1	DPMX01000114.1	HCU89249.1	120	124	-4
TonB-related	RAPP	GCA_003576765.1	QEVP01000027.1	RIK96737.1	120	123	-3
TonB-related	RAPP	GCA_003576765.1	QEVP01000001.1	RIK99860.1	100	104	-4
TonB-related	RAPP	GCA_003577275.1	QEVO01000001.1	RIK95663.1	113	118	-5
TonB-related	RAPP	GCA_003695005.1	RFJE01000029.1	RME93527.1	136	147	-11
TonB-related	RAPP	GCA_003695555.1	RFIU01000026.1	RMF17753.1	129	132	-3
TonB-related	RAPP	GCA_003695915.1	RFGF01000020.1	RMH37056.1	98	102	-4
TonB-related	RAPP	GCA_003696865.1	RFHM01000190.1	RMG52293.1	120	129	-9
TonB-related	RAPP	GCA_003696975.1	RFGT01000025.1	RMH09416.1	96	101	-5
TonB-related	RAPP	GCA_003697015.1	RFGL01000475.1	RMH15390.1	123	126	-3
TonB-related	RAPP	GCA_003724185.1	RHGM01000002.1	RNJ62851.1	118	138	-20
TonB-related	RAPP	GCA_003762615.1	RIAZ01000003.1	ROT08677.1	98	102	-4
TonB-related	RAPP	GCA_003820375.1	RPQH01000009.1	RPI19006.1	90	93	-3
TonB-related	RAPP	GCA_003854985.1	RQOG01000165.1	RQV92238.1	121	125	-4
TonB-related	RAPP	GCA_003945285.1	AP019005.1	BBG66415.1	87	90	-3
TonB-related	RAPP	GCA_003963005.1	RXJW01000083.1	RTL40848.1	100	104	-4
TonB-related	RAPP	GCA_003963005.1	RXJW01000064.1	RTL42298.1	126	129	-3
TonB-related	RAPP	GCA_003963075.1	RXJV01000093.1	RTL18238.1	124	128	-4
TonB-related	RAPP	GCA_003963075.1	RXJV01000075.1	RTL19346.1	100	104	-4
TonB-related	RAPP	GCA_003963115.1	RXJQ01000018.1	RTL31403.1	163	168	-5
TonB-related	RAPP	GCA_003963405.1	RXIY01000060.1	RTL83018.1	125	129	-4
TonB-related	RAPP	GCA_003963405.1	RXIY01000010.1	RTL89882.1	120	124	-4
TonB-related	RAPP	GCA_003963435.1	RXJC01000691.1	RTM03418.1	143	146	-3
TonB-related	RAPP	GCA_003963435.1	RXJC01000273.1	RTM12335.1	120	124	-4
TonB-related	RAPP	GCA_003970805.2	CP051152.1	QJQ05775.1	100	124	-24
TonB-related	RAPP	GCA_003987795.1	RXJO01000491.1	RUP24437.1	113	117	-4
TonB-related	RAPP	GCA_003987795.1	RXJO01000414.1	RUP25166.1	117	123	-6
TonB-related	RAPP	GCA_004010935.1	CP026511.1	AZZ46249.1	128	133	-5
TonB-related	RAPP	GCA_004172865.1	SEBV01000019.1	RYY01277.1	95	102	-7
TonB-related	RAPP	GCA_004173095.1	SDZE01000326.1	RYX91836.1	111	115	-4
TonB-related	RAPP	GCA_004173185.1	SEFZ01000013.1	RYY26034.1	140	146	-6
TonB-related	RAPP	GCA_004173185.1	SEFZ01000004.1	RYY28291.1	97	104	-7
TonB-related	RAPP	GCA_004173455.1	SECL01000031.1	RYY78150.1	168	174	-6
TonB-related	RAPP	GCA_004173475.1	SEBU01000006.1	RYY73720.1	95	102	-7
TonB-related	RAPP	GCA_004210455.1	SEFA01000035.1	RZI58751.1	128	132	-4
TonB-related	RAPP	GCA_004210805.1	SDXZ01000198.1	RZJ09041.1	134	141	-7
TonB-related	RAPP	GCA_004211235.1	SEEY01000015.1	RZL40298.1	14	211	-197
TonB-related	RAPP	GCA_004211905.1	SHBP01000001.1	RZO23037.1	91	94	-3
TonB-related	RAPP	GCA_004212975.1	SHBF01000001.1	RZO28543.1	84	87	-3
TonB-related	RAPP	GCA_004213955.1	SGZL01000009.1	RZO98761.1	90	93	-3
TonB-related	RAPP	GCA_004282875.1	SHLT01000148.1	RZV33395.1	126	128	-2
TonB-related	RAPP	GCA_004292595.1	RDXM01000138.1	TAE24088.1	119	126	-7
TonB-related	RAPP	GCA_004292985.1	RDXT01000905.1	TAE46228.1	98	101	-3
TonB-related	RAPP	GCA_004295105.1	SHNC01000117.1	TAH47556.1	110	114	-4
TonB-related	RAPP	GCA_004296775.1	RHGE01000012.1	TAJ14342.1	110	117	-7
TonB-related	RAPP	GCA_004296775.1	RHGE01000008.1	TAJ14720.1	128	137	-9
TonB-related	RAPP	GCA_004296775.1	RHGE01000008.1	TAJ14723.1	99	101	-2
TonB-related	RAPP	GCA_004296865.1	SCVQ01000589.1	TAJ22370.1	108	111	-3
TonB-related	RAPP	GCA_004296885.1	SCVN01000015.1	TAJ08906.1	88	91	-3
TonB-related	RAPP	GCA_004296885.1	SCVN01000007.1	TAJ09789.1	109	111	-2
TonB-related	RAPP	GCA_004296955.1	SCVB01000107.1	TAJ55941.1	126	130	-4
TonB-related	RAPP	GCA_004297125.1	SCVD01000039.1	TAJ69016.1	106	119	-13
TonB-related	RAPP	GCA_004297235.1	SCUR01000339.1	TAK03499.1	97	104	-7
TonB-related	RAPP	GCA_004297405.1	SCVC01000042.1	TAJ82332.1	125	129	-4
TonB-related	RAPP	GCA_004297485.1	SCTM01000142.1	TAL01945.1	98	103	-5
TonB-related	RAPP	GCA_004297845.1	SCSP01000304.1	TAL58372.1	101	105	-4
TonB-related	RAPP	GCA_004297985.1	SCRA01000067.1	TAM74009.1	169	173	-4
TonB-related	RAPP	GCA_004298475.1	SCRP01000017.1	TAM30218.1	139	143	-4
TonB-related	RAPP	GCA_004298675.1	SCRI01000010.1	TAM61868.1	169	173	-4
TonB-related	RAPP	GCA_004299445.1	SCTC01000037.1	TAL34236.1	98	111	-13
TonB-related	RAPP	GCA_004299845.1	CP036201.1	QBG48836.1	106	111	-5
TonB-related	RAPP	GCA_004322135.1	SCSG01000004.1	TAL79672.1	124	129	-5
TonB-related	RAPP	GCA_004353515.1	SMNZ01000005.1	TDF36363.1	139	150	-11
TonB-related	RAPP	GCA_004570315.1	SPQI01000074.1	TFW10022.1	123	127	-4
TonB-related	RAPP	GCA_004791645.1	SRSN01000087.1	TGV07542.1	136	140	-4
TonB-related	RAPP	GCA_004791645.1	SRSN01000080.1	TGV07674.1	138	142	-4
TonB-related	RAPP	GCA_004799495.1	SSMY01000008.1	THD35943.1	128	133	-5
TonB-related	RAPP	GCA_004799515.1	SSMX01000030.1	THD60444.1	120	135	-15
TonB-related	RAPP	GCA_004801635.1	SSTG01000054.1	THG51761.1	109	134	-25
TonB-related	RAPP	GCA_005116745.1	SWDS01000006.1	TKB69105.1	99	101	-2
TonB-related	RAPP	GCA_005116745.1	SWDS01000006.1	TKB69108.1	107	113	-6
TonB-related	RAPP	GCA_005116745.1	SWDS01000002.1	TKB69947.1	106	109	-3
TonB-related	RAPP	GCA_005116835.1	SWDM01000021.1	TKB72320.1	104	110	-6
TonB-related	RAPP	GCA_005116835.1	SWDM01000021.1	TKB72331.1	99	102	-3
TonB-related	RAPP	GCA_005116835.1	SWDM01000013.1	TKB74885.1	107	110	-3
TonB-related	RAPP	GCA_005116945.1	SWDH01000026.1	TKB94588.1	99	107	-8
TonB-related	RAPP	GCA_005116945.1	SWDH01000003.1	TKB95428.1	107	110	-3
TonB-related	RAPP	GCA_005116955.1	SWDI01000006.1	TKB76574.1	86	89	-3
TonB-related	RAPP	GCA_005116965.1	SWDG01000001.1	TKB94700.1	106	109	-3
TonB-related	RAPP	GCA_005217565.1	SJCO01000016.1	TKG90748.1	105	111	-6
TonB-related	RAPP	GCA_005217565.1	SJCO01000010.1	TKG93454.1	117	122	-5
TonB-related	RAPP	GCA_005239165.1	RAPG01000005.1	TKR55565.1	134	139	-5
TonB-related	RAPP	GCA_005239465.1	SPAW01000017.1	TKS60173.1	122	125	-3
TonB-related	RAPP	GCA_005239475.1	SPAX01000089.1	TKS62612.1	107	110	-3
TonB-related	RAPP	GCA_005877775.1	VBOJ01000029.1	TLY30031.1	107	110	-3
TonB-related	RAPP	GCA_005884465.1	VAZH01000007.1	TMK11737.1	129	132	-3
TonB-related	RAPP	GCA_005884825.1	VAZT01000693.1	TMJ60513.1	117	120	-3
TonB-related	RAPP	GCA_005884855.1	VAZS01000233.1	TMJ61327.1	133	136	-3
TonB-related	RAPP	GCA_005885285.1	VAZG01000183.1	TMK48487.1	124	128	-4
TonB-related	RAPP	GCA_005887945.1	VBOL01000304.1	TMQ25721.1	107	110	-3
TonB-related	RAPP	GCA_005888425.1	VAZF01000008.1	TMK37185.1	116	119	-3
TonB-related	RAPP	GCA_005888865.1	VBCL01000361.1	TMH55388.1	96	100	-4
TonB-related	RAPP	GCA_005938025.2	VCCI02000002.1	TSD64943.1	105	109	-4
TonB-related	RAPP	GCA_006226305.1	SBHG01000027.1	TNE41921.1	99	102	-3
TonB-related	RAPP	GCA_006226415.1	SBGZ01000093.1	TNE56577.1	92	95	-3
TonB-related	RAPP	GCA_006226495.1	SBGU01000043.1	TNE62358.1	113	116	-3
TonB-related	RAPP	GCA_006226495.1	SBGU01000023.1	TNE65101.1	119	123	-4
TonB-related	RAPP	GCA_006227015.1	SBGI01000039.1	TNF08872.1	88	92	-4
TonB-related	RAPP	GCA_006383075.2	SMNH02000008.1	KAB8152213.1	106	110	-4
TonB-related	RAPP	GCA_006542605.1	CP041222.1	QDH34014.1	118	138	-20
TonB-related	RAPP	GCA_007050995.1	VJOU01000002.1	TRO96947.1	127	131	-4
TonB-related	RAPP	GCA_007692505.1	REBX01000072.1	TVP78586.1	109	112	-3
TonB-related	RAPP	GCA_007692645.1	REBR01000195.1	TVP54282.1	129	131	-2
TonB-related	RAPP	GCA_007693395.1	REDS01000034.1	TVR19155.1	108	116	-8
TonB-related	RAPP	GCA_007693745.1	REDA01000022.1	TVQ67572.1	101	107	-6
TonB-related	RAPP	GCA_007694055.1	RECK01000123.1	TVQ39636.1	110	119	-9
TonB-related	RAPP	GCA_007694095.1	RECI01000107.1	TVQ05491.1	104	112	-8
TonB-related	RAPP	GCA_007695015.1	REEN01000072.1	TVR70686.1	111	115	-4
TonB-related	RAPP	GCA_007695015.1	REEN01000045.1	TVR73439.1	152	156	-4
TonB-related	RAPP	GCA_007695225.1	REED01000047.1	TVR56673.1	129	132	-3
TonB-related	RAPP	GCA_007695365.1	REDV01000079.1	TVR39300.1	116	132	-16
TonB-related	RAPP	GCA_007713455.1	VMRT01000001.1	TVT73644.1	112	117	-5
TonB-related	RAPP	GCA_007896885.1	VOIU01000010.1	TWV12674.1	97	101	-4
TonB-related	RAPP	GCA_008011715.1	VPFC01000104.1	TXE23025.1	107	110	-3
TonB-related	RAPP	GCA_008011715.1	VPFC01000097.1	TXE24414.1	118	120	-2
TonB-related	RAPP	GCA_008015755.1	SSGF01000032.1	TXI43573.1	98	104	-6
TonB-related	RAPP	GCA_008017315.1	SSHE01000056.1	TXJ08452.1	143	149	-6
TonB-related	RAPP	GCA_008501575.1	QQUO01000150.1	KAA3642111.1	85	92	-7
TonB-related	RAPP	GCA_008807415.1	CP043626.1	QEY73175.1	150	155	-5
TonB-related	RAPP	GCA_008923315.1	WBSF01000007.1	KAB2319559.1	93	98	-5
TonB-related	RAPP	GCA_008933495.1	WBUW01000346.1	KAB2876248.1	125	129	-4
TonB-related	RAPP	GCA_008933615.1	WBUR01000004.1	KAB2881058.1	116	120	-4
TonB-related	RAPP	GCA_008933675.1	WBUO01000140.1	KAB2921220.1	98	103	-5
TonB-related	RAPP	GCA_009360345.1	SPDP01000011.1	MPS30613.1	112	118	-6
TonB-related	RAPP	GCA_009360615.1	SPEY01000028.1	MPS94056.1	124	132	-8
TonB-related	RAPP	GCA_009363175.1	CP045205.1	QFS74070.1	118	126	-8
TonB-related	RAPP	GCA_009377495.1	WHTZ01000029.1	MPY89281.1	117	121	-4
TonB-related	RAPP	GCA_009377525.1	WHTW01000090.1	MPZ34312.1	125	129	-4
TonB-related	RAPP	GCA_009377605.1	WHTT01000004.1	MPZ16743.1	117	121	-4
TonB-related	RAPP	GCA_009380025.1	WHSP01000153.1	MQA92149.1	117	120	-3
TonB-related	RAPP	GCA_009380045.1	WHSN01000093.1	MQA30616.1	120	123	-3
TonB-related	RAPP	GCA_009497895.1	CP033116.1	QFY58446.1	124	128	-4
TonB-related	RAPP	GCA_009668225.1	WJYK01000008.1	MRT57312.1	138	146	-8
TonB-related	RAPP	GCA_009692115.1	SHZU01000011.1	MSR03565.1	104	108	-4
TonB-related	RAPP	GCA_009692155.1	SHZW01000009.1	MSR24527.1	122	125	-3
TonB-related	RAPP	GCA_009692305.1	SHZK01000027.1	MSR12596.1	102	106	-4
TonB-related	RAPP	GCA_009692345.1	SHZI01000022.1	MSR08840.1	34	124	-90
TonB-related	RAPP	GCA_009693175.1	SHXT01000010.1	MSQ80811.1	97	101	-4
TonB-related	RAPP	GCA_009693255.1	SHXQ01000005.1	MSP99504.1	110	116	-6
TonB-related	RAPP	GCA_009693505.1	SHXD01000004.1	MSP34414.1	105	109	-4
TonB-related	RAPP	GCA_009693715.1	SHWT01000039.1	MSP07905.1	110	113	-3
TonB-related	RAPP	GCA_009693715.1	SHWT01000127.1	MSP08675.1	110	113	-3
TonB-related	RAPP	GCA_009693885.1	SHWK01000005.1	MSP33398.1	128	132	-4
TonB-related	RAPP	GCA_009693985.1	SHWE01000004.1	MSP93918.1	146	149	-3
TonB-related	RAPP	GCA_009694745.1	SHUF01000004.1	MSO48620.1	111	115	-4
TonB-related	RAPP	GCA_009697495.1	SHUN01000042.1	MSV31443.1	88	92	-4
TonB-related	RAPP	GCA_009711715.1	VENF01000003.1	MTI62717.1	92	96	-4
TonB-related	RAPP	GCA_009712185.1	WASQ01000085.1	MTJ82315.1	161	165	-4
TonB-related	RAPP	GCA_009712605.1	WASO01000014.1	MTK54068.1	106	109	-3
TonB-related	RAPP	GCA_009776435.1	WRNU01000061.1	MCL2161502.1	130	134	-4
TonB-related	RAPP	GCA_009777925.1	WRKX01000085.1	MCL2022228.1	137	141	-4
TonB-related	RAPP	GCA_009778785.1	WRFN01000012.1	MCL2872851.1	135	139	-4
TonB-related	RAPP	GCA_009779355.1	WREK01000136.1	MCL2876658.1	132	136	-4
TonB-related	RAPP	GCA_009780885.1	WQZF01000097.1	MCL2831450.1	119	122	-3
TonB-related	RAPP	GCA_009781045.1	WQYW01000073.1	MCL2715154.1	121	136	-15
TonB-related	RAPP	GCA_009781045.1	WQYW01000199.1	MCL2716687.1	120	125	-5
TonB-related	RAPP	GCA_009781085.1	WQYV01000044.1	MCL2590714.1	132	136	-4
TonB-related	RAPP	GCA_009786085.1	WQTW01000014.1	MCL2307129.1	122	126	-4
TonB-related	RAPP	GCA_009786185.1	WQTS01000082.1	MCL2289495.1	112	115	-3
TonB-related	RAPP	GCA_009835005.1	WTFG01000002.1	MXV37842.1	99	102	-3
TonB-related	RAPP	GCA_009835985.1	VXWI01000016.1	MXW70217.1	90	92	-2
TonB-related	RAPP	GCA_009835985.1	VXWI01000102.1	MXW72077.1	93	106	-13
TonB-related	RAPP	GCA_009835985.1	VXWI01000121.1	MXW72523.1	97	113	-16
TonB-related	RAPP	GCA_009838515.1	VXRL01000046.1	MXY69230.1	85	87	-2
TonB-related	RAPP	GCA_009838525.1	VXRJ01000016.1	MXY23888.1	93	95	-2
TonB-related	RAPP	GCA_009839505.1	VXPO01000100.1	MYD97776.1	102	107	-5
TonB-related	RAPP	GCA_009840115.1	VXOJ01000008.1	MYC17485.1	115	118	-3
TonB-related	RAPP	GCA_009840525.1	VXNP01000090.1	MYC52612.1	107	110	-3
TonB-related	RAPP	GCA_009840635.1	VXNL01000054.1	MYA46055.1	90	92	-2
TonB-related	RAPP	GCA_009840635.1	VXNL01000063.1	MYA46227.1	98	100	-2
TonB-related	RAPP	GCA_009840635.1	VXNL01000071.1	MYA46450.1	93	95	-2
TonB-related	RAPP	GCA_009840635.1	VXNL01000092.1	MYA47055.1	93	95	-2
TonB-related	RAPP	GCA_009840715.1	VXNE01000416.1	MYE82870.1	94	99	-5
TonB-related	RAPP	GCA_009841015.1	VXMQ01000003.1	MYC86651.1	86	92	-6
TonB-related	RAPP	GCA_009841015.1	VXMQ01000060.1	MYC87496.1	115	118	-3
TonB-related	RAPP	GCA_009841055.1	VXMN01000216.1	MYC82606.1	88	90	-2
TonB-related	RAPP	GCA_009841225.1	VXMF01000002.1	MYC64952.1	85	87	-2
TonB-related	RAPP	GCA_009843005.1	VYEH01000121.1	MYF69283.1	87	90	-3
TonB-related	RAPP	GCA_009843625.1	VYDD01000076.1	MYH48440.1	134	137	-3
TonB-related	RAPP	GCA_009844085.1	VYCF01000007.1	MYH45211.1	97	100	-3
TonB-related	RAPP	GCA_009846005.1	VXYL01000068.1	MYK47315.1	86	89	-3
TonB-related	RAPP	GCA_009861545.1	VXME01000110.1	MYN66883.1	92	94	-2
TonB-related	RAPP	GCA_009873635.1	WAHY01000034.1	MZG31515.1	98	102	-4
TonB-related	RAPP	GCA_009873655.1	WAIB01000044.1	MZG54703.1	98	102	-4
TonB-related	RAPP	GCA_009908415.1	JAAAPH010000325.1	NBB74143.1	257	270	-13
TonB-related	RAPP	GCA_009908745.1	JAAAOU010000207.1	NBC06960.1	221	223	-2
TonB-related	RAPP	GCA_009908855.1	JAAAOM010000003.1	NBC81849.1	121	127	-6
TonB-related	RAPP	GCA_009909065.1	JAAANZ010000133.1	NBC21829.1	127	131	-4
TonB-related	RAPP	GCA_009914555.1	WNDY01000041.1	KAF1044928.1	138	142	-4
TonB-related	RAPP	GCA_009914615.1	WNDX01000012.1	KAF1047380.1	129	131	-2
TonB-related	RAPP	GCA_009922595.1	RFVC01000004.1	NBS25001.1	87	92	-5
TonB-related	RAPP	GCA_009922615.1	RFVF01000024.1	NBU09009.1	142	146	-4
TonB-related	RAPP	GCA_009923995.1	RFSK01000025.1	NBV17648.1	126	130	-4
TonB-related	RAPP	GCA_009924135.1	RFSE01000071.1	NBV22826.1	142	151	-9
TonB-related	RAPP	GCA_009925965.1	RFPW01000119.1	NBW45447.1	119	124	-5
TonB-related	RAPP	GCA_009926035.1	RFPQ01000099.1	NBW53118.1	97	102	-5
TonB-related	RAPP	GCA_009926205.1	RFPI01000082.1	NBW61581.1	98	102	-4
TonB-related	RAPP	GCA_009927195.1	RFNL01000269.1	NBY05028.1	119	124	-5
TonB-related	RAPP	GCA_009927275.1	RFNG01000150.1	NBY11141.1	98	102	-4
TonB-related	RAPP	GCA_009927445.1	RFMZ01000179.1	NBY63455.1	124	128	-4
TonB-related	RAPP	GCA_009927445.1	RFMZ01000191.1	NBY63639.1	136	141	-5
TonB-related	RAPP	GCA_009928125.1	RFVJ01000468.1	NCA00553.1	110	114	-4
TonB-related	RAPP	GCA_009929375.1	SAAO01000034.1	NCB69463.1	113	116	-3
TonB-related	RAPP	GCA_009929715.1	RZZX01000046.1	NCC10183.1	109	112	-3
TonB-related	RAPP	GCA_009937065.1	JAACDF010000092.1	NCG06346.1	90	93	-3
TonB-related	RAPP	GCA_009937095.1	JAACDB010000025.1	NCG08404.1	117	123	-6
TonB-related	RAPP	GCA_009937505.1	JAACFJ010000099.1	NCF60547.1	128	131	-3
TonB-related	RAPP	GCA_009937605.1	JAACFG010000003.1	NCF13805.1	127	129	-2
TonB-related	RAPP	GCA_009937605.1	JAACFG010000017.1	NCF14291.1	100	103	-3
TonB-related	RAPP	GCA_009993955.1	JAACSL010000041.1	NCP66343.1	137	143	-6
TonB-related	RAPP	GCA_009996515.1	JAACZV010000006.1	NCT82828.1	124	128	-4
TonB-related	RAPP	GCA_009996515.1	JAACZV010000029.1	NCT85416.1	100	104	-4
TonB-related	RAPP	GCA_010024215.1	RGHK01000033.1	NCW58954.1	87	90	-3
TonB-related	RAPP	GCA_010024875.1	RGFZ01000003.1	NCW76597.1	118	120	-2
TonB-related	RAPP	GCA_010024875.1	RGFZ01000009.1	NCW77050.1	117	121	-4
TonB-related	RAPP	GCA_010028905.1	RGZZ01000136.1	NDD28837.1	112	118	-6
TonB-related	RAPP	GCA_010030205.1	RGQD01000218.1	NDG41083.1	113	118	-5
TonB-related	RAPP	GCA_010092695.1	JAADJJ010000001.1	NDJ56946.1	118	124	-6
TonB-related	RAPP	GCA_010365115.1	JAAFGX010000062.1	NDP21915.1	108	111	-3
TonB-related	RAPP	GCA_010365135.1	JAAFGY010000047.1	NDP27196.1	111	116	-5
TonB-related	RAPP	GCA_010365175.1	JAAFGW010000001.1	NDP46780.1	92	98	-6
TonB-related	RAPP	GCA_010906965.1	JAAFHB010000041.1	NEW82077.1	104	109	-5
TonB-related	RAPP	GCA_011045955.1	DSBV01000020.1	HDP74599.1	111	114	-3
TonB-related	RAPP	GCA_011049115.1	DSCM01000031.1	HDS15546.1	182	186	-4
TonB-related	RAPP	GCA_011049175.1	DSCJ01000085.1	HDR89380.1	114	118	-4
TonB-related	RAPP	GCA_011050015.1	DRGP01000167.1	HEA30471.1	159	165	-6
TonB-related	RAPP	GCA_011090425.1	PHGD01000084.1	NGZ11042.1	99	101	-2
TonB-related	RAPP	GCA_011090425.1	PHGD01000166.1	NGZ11984.1	125	128	-3
TonB-related	RAPP	GCA_011321845.1	DROQ01000142.1	HHI80195.1	60	233	-173
TonB-related	RAPP	GCA_011330545.1	DRQI01000105.1	HHC78762.1	103	108	-5
TonB-related	RAPP	GCA_011330835.1	DRPO01000574.1	HGG60893.1	129	135	-6
TonB-related	RAPP	GCA_011752525.1	VWXI01000016.1	NIF19050.1	137	143	-6
TonB-related	RAPP	GCA_011752815.1	VWWV01000001.1	NIF30992.1	138	146	-8
TonB-related	RAPP	GCA_011772965.1	WVYN01000082.1	NIQ20659.1	89	93	-4
TonB-related	RAPP	GCA_011773795.1	WVWW01000235.1	NIT12014.1	89	93	-4
TonB-related	RAPP	GCA_012026675.1	VEPA01000192.1	NJD35619.1	131	135	-4
TonB-related	RAPP	GCA_012031785.1	JAAUTG010000268.1	NJL76834.1	101	107	-6
TonB-related	RAPP	GCA_012032215.1	JAAURO010000191.1	NJM32894.1	125	129	-4
TonB-related	RAPP	GCA_012032285.1	JAAURJ010000004.1	NJM49859.1	99	102	-3
TonB-related	RAPP	GCA_012032965.1	JAAUPT010000152.1	NJN70087.1	86	89	-3
TonB-related	RAPP	GCA_012035435.1	JAAUPH010000052.1	NJS13998.1	132	136	-4
TonB-related	RAPP	GCA_012038135.1	JAAVJQ010000005.1	NJY62503.1	101	105	-4
TonB-related	RAPP	GCA_012103475.1	WLWS01000001.1	NKB36235.1	87	91	-4
TonB-related	RAPP	GCA_012103535.1	WLWQ01000003.1	NKB35235.1	101	104	-3
TonB-related	RAPP	GCA_012513235.1	JAAZCO010000168.1	NLD00186.1	149	155	-6
TonB-related	RAPP	GCA_012513315.1	JAAZCL010000297.1	NLD24248.1	112	119	-7
TonB-related	RAPP	GCA_012515455.1	JAAYYJ010000480.1	NLF94711.1	120	123	-3
TonB-related	RAPP	GCA_012517025.1	JAAYVT010000426.1	NLH81790.1	121	125	-4
TonB-related	RAPP	GCA_012517065.1	JAAYVR010000228.1	NLH74553.1	94	101	-7
TonB-related	RAPP	GCA_012517435.1	JAAYUY010000114.1	NLJ07353.1	125	130	-5
TonB-related	RAPP	GCA_012517575.1	JAAYUQ010000148.1	NLJ21320.1	107	115	-8
TonB-related	RAPP	GCA_012517855.1	JAAYUD010000056.1	NLI36074.1	108	112	-4
TonB-related	RAPP	GCA_012517935.1	JAAYUA010000119.1	NLI27391.1	146	158	-12
TonB-related	RAPP	GCA_012518115.1	JAAYTD010000004.1	NLJ13745.1	122	128	-6
TonB-related	RAPP	GCA_012518175.1	JAAYTE010000037.1	NLJ11594.1	134	150	-16
TonB-related	RAPP	GCA_012518715.1	JAAYRP010000269.1	NLJ63602.1	129	132	-3
TonB-related	RAPP	GCA_012519425.1	JAAYQF010000102.1	NLK48613.1	111	116	-5
TonB-related	RAPP	GCA_012520175.1	JAAYOU010000001.1	NLL27235.1	114	117	-3
TonB-related	RAPP	GCA_012521995.1	JAAYLH010000086.1	NLM92964.1	119	128	-9
TonB-related	RAPP	GCA_012522185.1	JAAYKY010000013.1	NLN32652.1	108	112	-4
TonB-related	RAPP	GCA_012523265.1	JAAYIU010000072.1	NLO50095.1	117	120	-3
TonB-related	RAPP	GCA_012523295.1	JAAYIT010000006.1	NLO69388.1	107	112	-5
TonB-related	RAPP	GCA_012718945.1	JAAYBL010000024.1	NLT02520.1	123	126	-3
TonB-related	RAPP	GCA_012719355.1	JAAYAM010000130.1	NLT66915.1	97	101	-4
TonB-related	RAPP	GCA_012719855.1	JAAXZN010000003.1	NLU14467.1	147	152	-5
TonB-related	RAPP	GCA_012727735.1	JAAYGM010000197.1	NLY25144.1	112	116	-4
TonB-related	RAPP	GCA_012727935.1	JAAYGA010000320.1	NLW05852.1	120	123	-3
TonB-related	RAPP	GCA_012728315.1	JAAYFI010000070.1	NLY14241.1	147	153	-6
TonB-related	RAPP	GCA_012728415.1	JAAYFD010000017.1	NLY15171.1	137	141	-4
TonB-related	RAPP	GCA_012728465.1	JAAYFB010000117.1	NLX80570.1	112	115	-3
TonB-related	RAPP	GCA_012729225.1	JAAYDO010000066.1	NLV52341.1	113	117	-4
TonB-related	RAPP	GCA_012729605.1	JAAYCV010000172.1	NLX16918.1	137	141	-4
TonB-related	RAPP	GCA_012735335.1	JAAYHO010000253.1	NLY58572.1	118	124	-6
TonB-related	RAPP	GCA_012735395.1	JAAYHN010000108.1	NLY64255.1	136	141	-5
TonB-related	RAPP	GCA_012799905.1	JAAZKI010000407.1	NMA40685.1	121	127	-6
TonB-related	RAPP	GCA_012800475.1	JAAZJF010000312.1	NLZ79788.1	128	134	-6
TonB-related	RAPP	GCA_012837345.1	DURL01000107.1	HHT34463.1	105	109	-4
TonB-related	RAPP	GCA_012837685.1	DUQS01000006.1	HHT60608.1	108	113	-5
TonB-related	RAPP	GCA_012837935.1	DUQG01000074.1	HHT23508.1	109	113	-4
TonB-related	RAPP	GCA_012839475.1	DUNG01000014.1	HHU96374.1	111	116	-5
TonB-related	RAPP	GCA_012840785.1	DUVZ01000230.1	HHW81389.1	117	121	-4
TonB-related	RAPP	GCA_012841425.1	DUUR01000064.1	HHX31246.1	112	116	-4
TonB-related	RAPP	GCA_012927625.1	JABBOV010000009.1	NMM37610.1	136	140	-4
TonB-related	RAPP	GCA_012959595.1	DUCW01000060.1	HIF38188.1	106	109	-3
TonB-related	RAPP	GCA_012960415.1	DUBH01000083.1	HIG24008.1	91	101	-10
TonB-related	RAPP	GCA_012960755.1	DUAT01000043.1	HIG40224.1	143	146	-3
TonB-related	RAPP	GCA_012961935.1	DTYI01000299.1	HID83496.1	129	133	-4
TonB-related	RAPP	GCA_013001295.1	JABDMW010000047.1	NNC38575.1	91	101	-10
TonB-related	RAPP	GCA_013002025.1	JABDKW010000033.1	NND82296.1	85	90	-5
TonB-related	RAPP	GCA_013002305.1	JABDKG010000025.1	NNE56945.1	91	101	-10
TonB-related	RAPP	GCA_013002535.1	JABDJK010000017.1	NNE40047.1	97	100	-3
TonB-related	RAPP	GCA_013003145.1	JABDLH010000126.1	NNF19074.1	98	103	-5
TonB-related	RAPP	GCA_013041805.1	JABDRI010000016.1	NNJ57213.1	89	93	-4
TonB-related	RAPP	GCA_013041805.1	JABDRI010000042.1	NNJ58055.1	104	111	-7
TonB-related	RAPP	GCA_013043165.1	JABDOQ010000016.1	NNL44025.1	127	129	-2
TonB-related	RAPP	GCA_013043965.1	JABEVF010000045.1	NNM68998.1	96	100	-4
TonB-related	RAPP	GCA_013044075.1	JABEVG010000068.1	NNM80265.1	96	100	-4
TonB-related	RAPP	GCA_013112535.1	JABFGI010000001.1	NOG59304.1	140	146	-6
TonB-related	RAPP	GCA_013112535.1	JABFGI010000012.1	NOG61577.1	117	121	-4
TonB-related	RAPP	GCA_013139515.1	WTAR01000020.1	NOR27336.1	105	111	-6
TonB-related	RAPP	GCA_013139515.1	WTAR01000026.1	NOR27475.1	105	111	-6
TonB-related	RAPP	GCA_013140455.1	JABFSU010000017.1	NOS76841.1	105	108	-3
TonB-related	RAPP	GCA_013140455.1	JABFSU010000037.1	NOS77506.1	99	102	-3
TonB-related	RAPP	GCA_013140455.1	JABFSU010000037.1	NOS77513.1	96	102	-6
TonB-related	RAPP	GCA_013140455.1	JABFSU010000037.1	NOS77518.1	104	110	-6
TonB-related	RAPP	GCA_013140565.1	JABFSP010000209.1	NOS85080.1	105	112	-7
TonB-related	RAPP	GCA_013140565.1	JABFSP010000382.1	NOS86557.1	91	97	-6
TonB-related	RAPP	GCA_013140715.1	JABFSG010000016.1	NOT21721.1	99	102	-3
TonB-related	RAPP	GCA_013140715.1	JABFSG010000016.1	NOT21726.1	104	110	-6
TonB-related	RAPP	GCA_013140715.1	JABFSG010000016.1	NOT21733.1	104	110	-6
TonB-related	RAPP	GCA_013140715.1	JABFSG010000016.1	NOT21740.1	121	126	-5
TonB-related	RAPP	GCA_013140715.1	JABFSG010000022.1	NOT21871.1	107	110	-3
TonB-related	RAPP	GCA_013140755.1	JABFSF010000026.1	NOT14511.1	98	102	-4
TonB-related	RAPP	GCA_013140765.1	JABFSE010000001.1	NOT16515.1	100	104	-4
TonB-related	RAPP	GCA_013140995.1	JABFRX010000286.1	NOT42609.1	125	128	-3
TonB-related	RAPP	GCA_013141015.1	JABFRT010000025.1	NOT71246.1	136	140	-4
TonB-related	RAPP	GCA_013141015.1	JABFRT010000031.1	NOT71771.1	131	135	-4
TonB-related	RAPP	GCA_013141075.1	JABFRQ010000008.1	NOT66570.1	102	108	-6
TonB-related	RAPP	GCA_013141125.1	JABFRO010000001.1	NOT68337.1	99	103	-4
TonB-related	RAPP	GCA_013141385.1	JABFRB010000001.1	NOU16047.1	99	104	-5
TonB-related	RAPP	GCA_013151215.1	JAADIS010000012.1	NOY49234.1	99	101	-2
TonB-related	RAPP	GCA_013152085.1	JAADHC010000034.1	NOY37235.1	118	121	-3
TonB-related	RAPP	GCA_013152355.1	JAADGO010000042.1	NOY95369.1	96	103	-7
TonB-related	RAPP	GCA_013152535.1	JAADGE010000001.1	NOZ33685.1	108	111	-3
TonB-related	RAPP	GCA_013152615.1	JAADGA010000051.1	NOZ42115.1	141	144	-3
TonB-related	RAPP	GCA_013152655.1	JAADFW010000104.1	NOZ46416.1	101	104	-3
TonB-related	RAPP	GCA_013152755.1	JAADFR010000019.1	NOZ65307.1	141	144	-3
TonB-related	RAPP	GCA_013153405.1	JAADEM010000077.1	NPA36725.1	117	121	-4
TonB-related	RAPP	GCA_013153405.1	JAADEM010000088.1	NPA36949.1	117	120	-3
TonB-related	RAPP	GCA_013202965.1	JABMQZ010000015.1	NQT76175.1	115	118	-3
TonB-related	RAPP	GCA_013203525.1	JABMQB010000350.1	NQU85803.1	103	113	-10
TonB-related	RAPP	GCA_013203525.1	JABMQB010000350.1	NQU85806.1	107	113	-6
TonB-related	RAPP	GCA_013204155.1	JABMOK010000174.1	NQV70966.1	113	117	-4
TonB-related	RAPP	GCA_013204195.1	JABMOJ010000083.1	NQV64195.1	98	102	-4
TonB-related	RAPP	GCA_013205155.1	JABMMT010000077.1	NQW69270.1	114	119	-5
TonB-related	RAPP	GCA_013205245.1	JABMNH010000032.1	NQW36381.1	103	106	-3
TonB-related	RAPP	GCA_013205335.1	JABMNB010000722.1	NQW54636.1	96	101	-5
TonB-related	RAPP	GCA_013213875.1	JABSSV010000388.1	NRB72471.1	93	97	-4
TonB-related	RAPP	GCA_013214175.1	JABSPA010000002.1	NQZ25868.1	105	109	-4
TonB-related	RAPP	GCA_013215055.1	JABSRQ010000019.1	NRB38609.1	93	98	-5
TonB-related	RAPP	GCA_013215295.1	JABSOZ010000034.1	NQZ90541.1	100	104	-4
TonB-related	RAPP	GCA_013215385.1	JABSOY010000006.1	NQZ21679.1	100	103	-3
TonB-related	RAPP	GCA_013215465.1	JABSOW010000006.1	NQY87373.1	107	113	-6
TonB-related	RAPP	GCA_013216015.1	JABSOI010000146.1	NQY38104.1	88	92	-4
TonB-related	RAPP	GCA_013216025.1	JABSOG010000250.1	NQZ08846.1	99	103	-4
TonB-related	RAPP	GCA_013284265.1	JABTBR010000004.1	NRR29423.1	88	91	-3
TonB-related	RAPP	GCA_013285445.1	CP053448.1	QKK03286.1	147	154	-7
TonB-related	RAPP	GCA_013333255.2	JABCPE020000001.1	MBB1541318.1	115	119	-4
TonB-related	RAPP	GCA_013333835.2	JABCOB020000093.1	MBB1573018.1	95	100	-5
TonB-related	RAPP	GCA_013333875.2	JABCOA020000147.1	MBB1575424.1	115	119	-4
TonB-related	RAPP	GCA_013336205.1	JAAXUD010000814.1	NTW26498.1	95	99	-4
TonB-related	RAPP	GCA_013348725.1	CP054689.1	QKT03083.1	103	109	-6
TonB-related	RAPP	GCA_013349735.1	DUZC01000219.1	HIJ39044.1	134	138	-4
TonB-related	RAPP	GCA_013361075.1	JABWAJ010000002.1	NUN99013.1	229	233	-4
TonB-related	RAPP	GCA_013372875.1	JABXIW010000005.1	NVJ64922.1	86	90	-4
TonB-related	RAPP	GCA_013372925.1	JABXIV010000144.1	NVJ70005.1	102	106	-4
TonB-related	RAPP	GCA_013372925.1	JABXIV010000159.1	NVJ70193.1	119	125	-6
TonB-related	RAPP	GCA_013373015.1	JABXIQ010000027.1	NVK22314.1	86	90	-4
TonB-related	RAPP	GCA_013373015.1	JABXIQ010000062.1	NVK23280.1	133	137	-4
TonB-related	RAPP	GCA_013373085.1	JABXIM010000160.1	NVK43411.1	131	137	-6
TonB-related	RAPP	GCA_013373205.1	JABXIG010000011.1	NVK19244.1	132	135	-3
TonB-related	RAPP	GCA_013373265.1	JABXIC010000198.1	NVJ92911.1	132	135	-3
TonB-related	RAPP	GCA_013373265.1	JABXIC010000238.1	NVJ93273.1	132	136	-4
TonB-related	RAPP	GCA_013373375.1	JABXHY010000025.1	NVJ60772.1	89	95	-6
TonB-related	RAPP	GCA_013373545.1	JABXHQ010000074.1	NVJ50231.1	90	93	-3
TonB-related	RAPP	GCA_013377085.1	JACAAX010000013.1	NVO14648.1	153	157	-4
TonB-related	RAPP	GCA_013388415.1	JACADU010000181.1	NWF83811.1	99	109	-10
TonB-related	RAPP	GCA_013390605.1	JACAUB010000001.1	NWJ49605.1	102	107	-5
TonB-related	RAPP	GCA_013390605.1	JACAUB010000001.1	NWJ53045.1	115	118	-3
TonB-related	RAPP	GCA_013414665.1	CP058703.1	QLH32111.1	139	142	-3
TonB-related	RAPP	GCA_013414745.1	CP058707.1	QLH45196.1	104	111	-7
TonB-related	RAPP	GCA_013416395.1	JACCEP010000009.1	NYT78645.1	134	139	-5
TonB-related	RAPP	GCA_013416405.1	JACCET010000004.1	NYT58937.1	126	130	-4
TonB-related	RAPP	GCA_013416435.1	JACCEN010000001.1	NYT79947.1	109	113	-4
TonB-related	RAPP	GCA_013416435.1	JACCEN010000001.1	NYT80275.1	140	145	-5
TonB-related	RAPP	GCA_013416435.1	JACCEN010000001.1	NYT80314.1	138	143	-5
TonB-related	RAPP	GCA_013416445.1	JACCER010000001.1	NYT61032.1	137	142	-5
TonB-related	RAPP	GCA_013416455.1	JACCES010000004.1	NYT23540.1	127	131	-4
TonB-related	RAPP	GCA_013416455.1	JACCES010000010.1	NYT24927.1	124	129	-5
TonB-related	RAPP	GCA_013450215.1	JACDSH010000003.1	MBA0014087.1	105	107	-2
TonB-related	RAPP	GCA_013694695.1	JACDBX010000045.1	MBA2291329.1	107	109	-2
TonB-related	RAPP	GCA_013695245.1	JACDAW010000428.1	MBA2341178.1	121	127	-6
TonB-related	RAPP	GCA_013695565.1	JACDAG010000708.1	MBA2401325.1	120	124	-4
TonB-related	RAPP	GCA_013696305.1	JACCYV010000124.1	MBA2485491.1	102	106	-4
TonB-related	RAPP	GCA_013696665.1	JACCYC010000065.1	MBA2547238.1	119	122	-3
TonB-related	RAPP	GCA_013696965.1	JACCXN010000042.1	MBA2583087.1	105	111	-6
TonB-related	RAPP	GCA_013697055.1	JACCXK010000042.1	MBA2587482.1	123	126	-3
TonB-related	RAPP	GCA_013697055.1	JACCXK010000131.1	MBA2588881.1	112	116	-4
TonB-related	RAPP	GCA_013697245.1	JACCXH010000016.1	MBA2611095.1	106	109	-3
TonB-related	RAPP	GCA_013697655.1	JACCWK010000168.1	MBA2659724.1	123	126	-3
TonB-related	RAPP	GCA_013698055.1	JACCVS010000663.1	MBA2734354.1	124	130	-6
TonB-related	RAPP	GCA_013791905.1	VMSX01000004.1	MBA3031505.1	94	99	-5
TonB-related	RAPP	GCA_013812695.1	JACCSZ010000375.1	MBA3498232.1	129	134	-5
TonB-related	RAPP	GCA_013812905.1	JACCSP010000289.1	MBA3515516.1	124	140	-16
TonB-related	RAPP	GCA_013813075.1	JACCSI010000369.1	MBA3270510.1	120	123	-3
TonB-related	RAPP	GCA_013813435.1	JACCRS010000039.1	MBA3443598.1	117	122	-5
TonB-related	RAPP	GCA_013813825.1	JACCRA010000188.1	MBA3320709.1	126	129	-3
TonB-related	RAPP	GCA_013816325.1	JACDEP010000158.1	MBA3696964.1	114	118	-4
TonB-related	RAPP	GCA_013816615.1	JACDED010000147.1	MBA3683104.1	106	114	-8
TonB-related	RAPP	GCA_013817065.1	JACDDJ010000264.1	MBA3640193.1	112	118	-6
TonB-related	RAPP	GCA_013820855.1	JACDHV010000041.1	MBA3893144.1	112	117	-5
TonB-related	RAPP	GCA_013820915.1	JACDHR010000251.1	MBA4158877.1	118	121	-3
TonB-related	RAPP	GCA_013820975.1	JACDHQ010000048.1	MBA3889438.1	110	113	-3
TonB-related	RAPP	GCA_013821425.1	JACDGV010000001.1	MBA4141484.1	125	128	-3
TonB-related	RAPP	GCA_013822685.1	PNKV01000011.1	MBA4110278.1	130	134	-4
TonB-related	RAPP	GCA_013822795.1	PNLB01000011.1	MBA4012412.1	117	130	-13
TonB-related	RAPP	GCA_013822885.1	PNLC01000088.1	MBA4034591.1	133	136	-3
TonB-related	RAPP	GCA_013822885.1	PNLC01000263.1	MBA4036046.1	119	123	-4
TonB-related	RAPP	GCA_013822885.1	PNLC01000263.1	MBA4036050.1	121	125	-4
TonB-related	RAPP	GCA_013823325.1	PNLY01000036.1	MBA4221764.1	118	122	-4
TonB-related	RAPP	GCA_013823385.1	PNMA01000022.1	MBA4227546.1	129	133	-4
TonB-related	RAPP	GCA_013823635.1	PNML01000056.1	MBA4256241.1	122	127	-5
TonB-related	RAPP	GCA_013823965.1	PNNA01000007.1	MBA4275292.1	111	116	-5
TonB-related	RAPP	GCA_013911645.1	JACESV010000001.1	MBA4743878.1	108	112	-4
TonB-related	RAPP	GCA_013911975.1	JACESF010000008.1	MBA4788956.1	140	146	-6
TonB-related	RAPP	GCA_013912005.1	JACESB010000004.1	MBA4803983.1	130	134	-4
TonB-related	RAPP	GCA_014055465.1	WIAF01000009.1	MBA5864016.1	103	106	-3
TonB-related	RAPP	GCA_014055495.1	WIAG01000023.1	MBA5874744.1	103	106	-3
TonB-related	RAPP	GCA_014055495.1	WIAG01000038.1	MBA5875336.1	106	112	-6
TonB-related	RAPP	GCA_014055525.1	WIAH01000013.1	MBA5867315.1	99	102	-3
TonB-related	RAPP	GCA_014055525.1	WIAH01000019.1	MBA5867845.1	100	102	-2
TonB-related	RAPP	GCA_014058405.1	CP047423.1	QPD03512.1	123	126	-3
TonB-related	RAPP	GCA_014268975.2	CP077096.1	QXI43928.1	139	145	-6
TonB-related	RAPP	GCA_014304965.1	JACRTZ010000276.1	MBC5811558.1	171	175	-4
TonB-related	RAPP	GCA_014305025.1	JACRTY010000021.1	MBC5799958.1	215	224	-9
TonB-related	RAPP	GCA_014305025.1	JACRTY010000058.1	MBC5801386.1	171	175	-4
TonB-related	RAPP	GCA_014323765.1	JACONM010000011.1	MBC6428242.1	116	120	-4
TonB-related	RAPP	GCA_014324115.1	JACOMS010000012.1	MBC6402495.1	106	112	-6
TonB-related	RAPP	GCA_014359565.1	JACIZD010000014.1	MBC7162894.1	160	166	-6
TonB-related	RAPP	GCA_014359765.1	JACIYT010000013.1	MBC7133261.1	130	134	-4
TonB-related	RAPP	GCA_014359855.1	JACIYQ010000371.1	MBC7104203.1	131	133	-2
TonB-related	RAPP	GCA_014376655.1	JACMRC010000524.1	MBC7401323.1	105	111	-6
TonB-related	RAPP	GCA_014376985.1	JACMQM010000268.1	MBC7487571.1	104	110	-6
TonB-related	RAPP	GCA_014377155.1	JACMQD010000018.1	MBC7499014.1	107	110	-3
TonB-related	RAPP	GCA_014377455.1	JACMPO010000134.1	MBC7524511.1	113	118	-5
TonB-related	RAPP	GCA_014377915.1	JACMOT010000035.1	MBC7576009.1	117	120	-3
TonB-related	RAPP	GCA_014377915.1	JACMOT010000595.1	MBC7580817.1	111	115	-4
TonB-related	RAPP	GCA_014377975.1	JACMOO010000403.1	MBC7629512.1	225	230	-5
TonB-related	RAPP	GCA_014378155.1	JACMOF010000432.1	MBC7669706.1	116	130	-14
TonB-related	RAPP	GCA_014378415.1	JACMNS010000008.1	MBC7698999.1	141	145	-4
TonB-related	RAPP	GCA_014378415.1	JACMNS010000067.1	MBC7700068.1	117	120	-3
TonB-related	RAPP	GCA_014378465.1	JACMNQ010000015.1	MBC7690708.1	126	132	-6
TonB-related	RAPP	GCA_014378495.1	JACMNP010000155.1	MBC7698251.1	105	109	-4
TonB-related	RAPP	GCA_014378805.1	JACMMY010000264.1	MBC7752221.1	121	126	-5
TonB-related	RAPP	GCA_014378845.1	JACMNB010000056.1	MBC7756713.1	118	122	-4
TonB-related	RAPP	GCA_014378915.1	JACMMS010000085.1	MBC7787445.1	116	120	-4
TonB-related	RAPP	GCA_014379395.1	JACMLV010000181.1	MBC7858075.1	128	132	-4
TonB-related	RAPP	GCA_014379395.1	JACMLV010000182.1	MBC7858083.1	109	112	-3
TonB-related	RAPP	GCA_014379405.1	JACMLU010000018.1	MBC7846804.1	111	116	-5
TonB-related	RAPP	GCA_014379455.1	JACMLT010000095.1	MBC7838034.1	90	93	-3
TonB-related	RAPP	GCA_014379805.1	JACMLB010000138.1	MBC7906250.1	121	124	-3
TonB-related	RAPP	GCA_014379885.1	JACMKW010000631.1	MBC7957671.1	117	121	-4
TonB-related	RAPP	GCA_014381985.1	JACNKP010000049.1	MBC8381245.1	91	94	-3
TonB-related	RAPP	GCA_014382285.1	JACNKA010000014.1	MBC8285873.1	87	104	-17
TonB-related	RAPP	GCA_014382375.1	JACNJU010000016.1	MBC8267270.1	134	138	-4
TonB-related	RAPP	GCA_014385165.1	JACRTF010000001.1	MBC8594315.1	107	110	-3
TonB-related	RAPP	GCA_014534095.1	JACVSD010000041.1	MBD0315979.1	107	110	-3
TonB-related	RAPP	GCA_014534425.1	JACVRN010000036.1	MBD0371206.1	129	132	-3
TonB-related	RAPP	GCA_014534425.1	JACVRN010000050.1	MBD0371661.1	124	130	-6
TonB-related	RAPP	GCA_014654705.1	JACVZY010000071.1	MBD1209565.1	125	129	-4
TonB-related	RAPP	GCA_014727845.1	WJMR01000249.1	MBD3410338.1	132	154	-22
TonB-related	RAPP	GCA_014728115.1	WJME01000337.1	MBD3378828.1	115	119	-4
TonB-related	RAPP	GCA_014729205.1	WJKG01000184.1	MBD3332263.1	108	114	-6
TonB-related	RAPP	GCA_014729665.1	WJJO01000098.1	MBD3285250.1	100	110	-10
TonB-related	RAPP	GCA_014730075.1	WJIX01000177.1	MBD3179465.1	138	141	-3
TonB-related	RAPP	GCA_014762585.1	JABURN010000053.1	MBD3633699.1	92	96	-4
TonB-related	RAPP	GCA_014762745.1	JABURJ010000058.1	MBD3653153.1	86	90	-4
TonB-related	RAPP	GCA_014763785.1	JACXUS010000336.1	MBD3788244.1	129	136	-7
TonB-related	RAPP	GCA_014763835.1	JACXUQ010000077.1	MBD3776319.1	88	92	-4
TonB-related	RAPP	GCA_014802105.1	JAAVCX010000007.1	MBD5332365.1	109	134	-25
TonB-related	RAPP	GCA_014802175.1	JAAVCU010000017.1	MBD5340690.1	110	113	-3
TonB-related	RAPP	GCA_014841835.1	JACYUQ010000004.1	MBD8657502.1	126	130	-4
TonB-related	RAPP	GCA_014859175.1	JACUUQ010000021.1	MBE0422888.1	110	115	-5
TonB-related	RAPP	GCA_014859555.1	JACUTY010000015.1	MBE0493517.1	116	120	-4
TonB-related	RAPP	GCA_014859565.1	JACUUA010000203.1	MBE0508272.1	138	141	-3
TonB-related	RAPP	GCA_014860355.1	JACZJV010000179.1	MBE0627502.1	105	109	-4
TonB-related	RAPP	GCA_014860575.1	JACZJK010000021.1	MBE0662003.1	121	127	-6
TonB-related	RAPP	GCA_014879465.1	JACSSA010000101.1	MBE2186497.1	97	100	-3
TonB-related	RAPP	GCA_014879675.1	JACSRQ010000068.1	MBE2217130.1	105	112	-7
TonB-related	RAPP	GCA_014896235.1	JADBKU010000018.1	MBE3603536.1	88	93	-5
TonB-related	RAPP	GCA_014961315.1	CP063141.1	QOR74929.1	116	122	-6
TonB-related	RAPP	GCA_014983025.1	JADCLP010000009.1	MBE5074739.1	131	135	-4
TonB-related	RAPP	GCA_015059685.1	SUZW01000004.1	MBE6174290.1	133	137	-4
TonB-related	RAPP	GCA_015059715.1	SUZV01000005.1	MBE6175946.1	138	142	-4
TonB-related	RAPP	GCA_015059715.1	SUZV01000011.1	MBE6176489.1	97	101	-4
TonB-related	RAPP	GCA_015059735.1	SUZX01000005.1	MBE6181825.1	194	198	-4
TonB-related	RAPP	GCA_015059785.1	SUZS01000027.1	MBE6188974.1	103	107	-4
TonB-related	RAPP	GCA_015059785.1	SUZS01000035.1	MBE6189161.1	133	137	-4
TonB-related	RAPP	GCA_015059805.1	SUZO01000020.1	MBE6193612.1	89	93	-4
TonB-related	RAPP	GCA_015059805.1	SUZO01000033.1	MBE6193962.1	136	140	-4
TonB-related	RAPP	GCA_015059845.1	SUZR01000007.1	MBE6186930.1	117	121	-4
TonB-related	RAPP	GCA_015059845.1	SUZR01000012.1	MBE6187345.1	150	154	-4
TonB-related	RAPP	GCA_015059865.1	SUZP01000001.1	MBE6194138.1	133	137	-4
TonB-related	RAPP	GCA_015059865.1	SUZP01000002.1	MBE6194211.1	96	100	-4
TonB-related	RAPP	GCA_015059875.1	SUZQ01000010.1	MBE6197500.1	131	135	-4
TonB-related	RAPP	GCA_015059905.1	SUZN01000003.1	MBE6199488.1	115	121	-6
TonB-related	RAPP	GCA_015059905.1	SUZN01000004.1	MBE6199837.1	151	155	-4
TonB-related	RAPP	GCA_015059925.1	SUZL01000001.1	MBE6204002.1	146	150	-4
TonB-related	RAPP	GCA_015059925.1	SUZL01000009.1	MBE6204913.1	100	105	-5
TonB-related	RAPP	GCA_015059955.1	SUZK01000002.1	MBE6202409.1	109	113	-4
TonB-related	RAPP	GCA_015059955.1	SUZK01000007.1	MBE6203344.1	143	147	-4
TonB-related	RAPP	GCA_015059965.1	SUZM01000004.1	MBE6196066.1	140	144	-4
TonB-related	RAPP	GCA_015060005.1	SUZI01000016.1	MBE6207031.1	134	138	-4
TonB-related	RAPP	GCA_015060015.1	SUZG01000003.1	MBE6213556.1	116	120	-4
TonB-related	RAPP	GCA_015060015.1	SUZG01000014.1	MBE6214283.1	141	145	-4
TonB-related	RAPP	GCA_015060045.1	SUZH01000006.1	MBE6208032.1	141	145	-4
TonB-related	RAPP	GCA_015060065.1	SUZF01000003.1	MBE6210272.1	133	137	-4
TonB-related	RAPP	GCA_015060065.1	SUZF01000004.1	MBE6210354.1	109	114	-5
TonB-related	RAPP	GCA_015060075.1	SUZE01000015.1	MBE6212543.1	117	121	-4
TonB-related	RAPP	GCA_015060075.1	SUZE01000016.1	MBE6212576.1	131	135	-4
TonB-related	RAPP	GCA_015060115.1	SUZB01000007.1	MBE6219141.1	132	136	-4
TonB-related	RAPP	GCA_015060165.1	SUZC01000008.1	MBE6221189.1	167	171	-4
TonB-related	RAPP	GCA_015060165.1	SUZC01000011.1	MBE6221453.1	115	118	-3
TonB-related	RAPP	GCA_015060225.1	SUYX01000002.1	MBE6223815.1	104	108	-4
TonB-related	RAPP	GCA_015060445.1	SUYL01000046.1	MBE6247147.1	104	108	-4
TonB-related	RAPP	GCA_015060685.1	SUXZ01000002.1	MBE6283027.1	109	114	-5
TonB-related	RAPP	GCA_015060695.1	SUYA01000004.1	MBE6287482.1	109	113	-4
TonB-related	RAPP	GCA_015060705.1	SUXY01000010.1	MBE6272851.1	108	112	-4
TonB-related	RAPP	GCA_015060765.1	SUXW01000002.1	MBE6280618.1	107	112	-5
TonB-related	RAPP	GCA_015060925.1	SUXM01000003.1	MBE6300642.1	114	118	-4
TonB-related	RAPP	GCA_015060975.1	SUXI01000003.1	MBE6317926.1	109	113	-4
TonB-related	RAPP	GCA_015061055.1	SUXH01000011.1	MBE6310593.1	109	112	-3
TonB-related	RAPP	GCA_015061245.1	SUWY01000003.1	MBE6333536.1	108	114	-6
TonB-related	RAPP	GCA_015075305.1	JABTUS010000001.1	MBE7536872.1	114	119	-5
TonB-related	RAPP	GCA_015222165.1	JADFUS010000052.1	MBE9488471.1	110	115	-5
TonB-related	RAPP	GCA_015222795.1	JADFVY010000510.1	MBE9558635.1	134	138	-4
TonB-related	RAPP	GCA_015228695.1	JADGDA010000142.1	MBF0094562.1	129	135	-6
TonB-related	RAPP	GCA_015231795.1	JADGAX010000001.1	MBF0267296.1	135	138	-3
TonB-related	RAPP	GCA_015232335.1	JADFZV010000018.1	MBF0355388.1	135	139	-4
TonB-related	RAPP	GCA_015478775.1	JADMKP010000001.1	MBF6596708.1	112	116	-4
TonB-related	RAPP	GCA_015478855.1	JADMKJ010000087.1	MBF6628232.1	112	116	-4
TonB-related	RAPP	GCA_015478895.1	JADMKK010000040.1	MBF6631456.1	120	126	-6
TonB-related	RAPP	GCA_015659035.1	DQNS01000054.1	HIM51335.1	73	76	-3
TonB-related	RAPP	GCA_015659035.1	DQNS01000089.1	HIM51912.1	34	169	-135
TonB-related	RAPP	GCA_015661825.1	DQVI01000244.1	HIQ19573.1	129	133	-4
TonB-related	RAPP	GCA_015662775.1	DQTL01000195.1	HIP48819.1	107	113	-6
TonB-related	RAPP	GCA_015709615.1	CP054179.1	QOJ20844.1	102	104	-2
TonB-related	RAPP	GCA_015709635.1	CP054180.1	QOJ24641.1	102	107	-5
TonB-related	RAPP	GCA_015709715.1	CP054184.1	QOJ36712.1	103	106	-3
TonB-related	RAPP	GCA_015903945.1	JABMDL010000091.1	MBH0200613.1	103	107	-4
TonB-related	RAPP	GCA_015903995.1	JABMDK010000014.1	MBH0202622.1	86	89	-3
TonB-related	RAPP	GCA_015904075.1	JABMDH010000022.1	MBH0187986.1	100	103	-3
TonB-related	RAPP	GCA_016000265.1	JAECRL010000001.1	MBH2015103.1	97	102	-5
TonB-related	RAPP	GCA_016000265.1	JAECRL010000016.1	MBH2017837.1	139	143	-4
TonB-related	RAPP	GCA_016025055.1	CP065590.1	QPQ51703.1	113	121	-8
TonB-related	RAPP	GCA_016124325.1	WGNY01000034.1	MBI1199894.1	109	122	-13
TonB-related	RAPP	GCA_016124495.1	WGNP01000006.1	MBI1253930.1	130	136	-6
TonB-related	RAPP	GCA_016124535.1	WGNK01000047.1	MBI1208997.1	119	124	-5
TonB-related	RAPP	GCA_016124575.1	WGNM01000011.1	MBI1266654.1	235	239	-4
TonB-related	RAPP	GCA_016124635.1	WGNJ01000001.1	MBI1209931.1	137	144	-7
TonB-related	RAPP	GCA_016124665.1	WGNH01000042.1	MBI1237596.1	108	116	-8
TonB-related	RAPP	GCA_016124745.1	WGNC01000005.1	MBI1283154.1	92	96	-4
TonB-related	RAPP	GCA_016124805.1	WGND01000015.1	MBI1262880.1	125	130	-5
TonB-related	RAPP	GCA_016125045.1	WGML01000006.1	MBI1340360.1	129	133	-4
TonB-related	RAPP	GCA_016125095.1	WGMK01000013.1	MBI1318996.1	160	164	-4
TonB-related	RAPP	GCA_016125165.1	WGMH01000001.1	MBI1328969.1	125	129	-4
TonB-related	RAPP	GCA_016125165.1	WGMH01000004.1	MBI1329993.1	135	138	-3
TonB-related	RAPP	GCA_016125515.1	WGLO01000002.1	MBI1399064.1	131	137	-6
TonB-related	RAPP	GCA_016177005.1	JACOWC010000005.1	MBI1980057.1	126	130	-4
TonB-related	RAPP	GCA_016177005.1	JACOWC010000152.1	MBI1981770.1	101	124	-23
TonB-related	RAPP	GCA_016177735.1	JACOUS010000043.1	MBI1939843.1	111	114	-3
TonB-related	RAPP	GCA_016177805.1	JACOUN010000044.1	MBI1905552.1	133	137	-4
TonB-related	RAPP	GCA_016177875.1	JACOUL010000033.1	MBI1891215.1	123	127	-4
TonB-related	RAPP	GCA_016177875.1	JACOUL010000052.1	MBI1892238.1	111	114	-3
TonB-related	RAPP	GCA_016178785.1	JACOSO010000046.1	MBI1768976.1	133	138	-5
TonB-related	RAPP	GCA_016178945.1	JACOSH010000158.1	MBI1787894.1	85	87	-2
TonB-related	RAPP	GCA_016182845.1	JACPFT010000017.1	MBI2381744.1	92	96	-4
TonB-related	RAPP	GCA_016183655.1	JACPEH010000012.1	MBI2307233.1	98	101	-3
TonB-related	RAPP	GCA_016183775.1	JACPDY010000119.1	MBI2271495.1	100	104	-4
TonB-related	RAPP	GCA_016185015.1	JACPOI010000005.1	MBI2744355.1	121	125	-4
TonB-related	RAPP	GCA_016185145.1	JACPOB010000035.1	MBI2736382.1	119	123	-4
TonB-related	RAPP	GCA_016185425.1	JACPNQ010000015.1	MBI2686231.1	90	94	-4
TonB-related	RAPP	GCA_016191225.1	JACPPC010000001.1	MBI2795420.1	93	97	-4
TonB-related	RAPP	GCA_016194935.1	JACQAO010000065.1	MBI3525198.1	118	122	-4
TonB-related	RAPP	GCA_016195125.1	JACQAD010000337.1	MBI3446881.1	110	117	-7
TonB-related	RAPP	GCA_016195125.1	JACQAD010000353.1	MBI3447002.1	119	124	-5
TonB-related	RAPP	GCA_016195505.1	JACPZN010000160.1	MBI3356273.1	108	111	-3
TonB-related	RAPP	GCA_016195805.1	JACPYT010000018.1	MBI3433321.1	92	98	-6
TonB-related	RAPP	GCA_016195825.1	JACPYV010000067.1	MBI3347641.1	126	130	-4
TonB-related	RAPP	GCA_016196035.1	JACPYM010000137.1	MBI3428437.1	130	136	-6
TonB-related	RAPP	GCA_016196065.1	JACPYL010000012.1	MBI3476540.1	125	128	-3
TonB-related	RAPP	GCA_016196925.1	JACPWS010000023.1	MBI3284133.1	120	125	-5
TonB-related	RAPP	GCA_016197185.1	JACPWH010000223.1	MBI3260117.1	110	113	-3
TonB-related	RAPP	GCA_016198885.1	JACQHV010000078.1	MBI4005584.1	89	95	-6
TonB-related	RAPP	GCA_016199015.1	JACQHN010000334.1	MBI4001985.1	102	106	-4
TonB-related	RAPP	GCA_016199675.1	JACQGE010000058.1	MBI3894939.1	120	123	-3
TonB-related	RAPP	GCA_016200355.1	JACQEY010000110.1	MBI3807505.1	116	119	-3
TonB-related	RAPP	GCA_016200585.1	JACQEN010000098.1	MBI3783111.1	107	113	-6
TonB-related	RAPP	GCA_016200895.1	JACQDX010000002.1	MBI3726726.1	125	130	-5
TonB-related	RAPP	GCA_016201045.1	JACQDM010000001.1	MBI3699373.1	117	120	-3
TonB-related	RAPP	GCA_016201045.1	JACQDM010000010.1	MBI3702202.1	119	123	-4
TonB-related	RAPP	GCA_016201275.1	JACQDB010000013.1	MBI3649679.1	122	125	-3
TonB-related	RAPP	GCA_016201805.1	JACQCB010000079.1	MBI3603435.1	101	104	-3
TonB-related	RAPP	GCA_016207025.1	JACQQM010000036.1	MBI4400558.1	107	110	-3
TonB-related	RAPP	GCA_016208495.1	JACQXX010000086.1	MBI4750329.1	152	158	-6
TonB-related	RAPP	GCA_016209255.1	JACQWL010000520.1	MBI4626016.1	126	136	-10
TonB-related	RAPP	GCA_016209635.1	JACQWC010000213.1	MBI4638004.1	90	93	-3
TonB-related	RAPP	GCA_016209985.1	JACQVB010000103.1	MBI4500985.1	106	110	-4
TonB-related	RAPP	GCA_016211085.1	JACQSY010000029.1	MBI4445023.1	111	116	-5
TonB-related	RAPP	GCA_016212565.1	JACRFY010000028.1	MBI5162675.1	123	127	-4
TonB-related	RAPP	GCA_016212565.1	JACRFY010000231.1	MBI5165146.1	131	135	-4
TonB-related	RAPP	GCA_016213205.1	JACRAZ010000022.1	MBI5255495.1	122	126	-4
TonB-related	RAPP	GCA_016213215.1	JACRAW010000034.1	MBI5261598.1	130	133	-3
TonB-related	RAPP	GCA_016213265.1	JACRBA010000070.1	MBI5269376.1	123	127	-4
TonB-related	RAPP	GCA_016213675.1	JACQZW010000044.1	MBI4916356.1	150	207	-57
TonB-related	RAPP	GCA_016214145.1	JACRPA010000004.1	MBI4988705.1	106	110	-4
TonB-related	RAPP	GCA_016215605.1	JACRJB010000064.1	MBI5132244.1	116	119	-3
TonB-related	RAPP	GCA_016218085.1	JACREY010000008.1	MBI5402539.1	89	93	-4
TonB-related	RAPP	GCA_016218305.1	JACREJ010000013.1	MBI5600115.1	112	116	-4
TonB-related	RAPP	GCA_016218905.1	JACRCS010000669.1	MBI5444337.1	141	145	-4
TonB-related	RAPP	GCA_016219375.1	JACRNC010000004.1	MBI5333312.1	133	140	-7
TonB-related	RAPP	GCA_016219575.1	JACRMG010000001.1	MBI5318011.1	130	133	-3
TonB-related	RAPP	GCA_016219575.1	JACRMG010000009.1	MBI5319843.1	121	125	-4
TonB-related	RAPP	GCA_016219645.1	JACRLR010000007.1	MBI5314499.1	107	110	-3
TonB-related	RAPP	GCA_016234355.1	JACRFC010000190.1	MBI5731228.1	113	117	-4
TonB-related	RAPP	GCA_016235805.1	JACRIY010000084.1	MBI5792348.1	116	121	-5
TonB-related	RAPP	GCA_016342595.1	JAEINY010000021.1	MBI9061302.1	99	102	-3
TonB-related	RAPP	GCA_016342685.1	JAEINU010000011.1	MBI9055803.1	117	120	-3
TonB-related	RAPP	GCA_016342705.1	JAEINV010000018.1	MBI9042484.1	77	82	-5
TonB-related	RAPP	GCA_016342745.1	JAEINT010000001.1	MBI9056367.1	102	105	-3
TonB-related	RAPP	GCA_016342745.1	JAEINT010000006.1	MBI9057843.1	117	121	-4
TonB-related	RAPP	GCA_016342755.1	JAEINS010000028.1	MBI9073236.1	116	119	-3
TonB-related	RAPP	GCA_016462955.1	JAEMSD010000021.1	MBJ7402535.1	117	121	-4
TonB-related	RAPP	GCA_016463045.1	JAEMSB010000036.1	MBJ7414531.1	109	115	-6
TonB-related	RAPP	GCA_016463295.1	JAEMRO010000075.1	MBJ7448261.1	118	129	-11
TonB-related	RAPP	GCA_016618195.1	CP067099.1	QQO63510.1	138	144	-6
TonB-related	RAPP	GCA_016649745.1	JAENXD010000038.1	MBK5208786.1	86	91	-5
TonB-related	RAPP	GCA_016699575.1	CP064979.1	QQR85261.1	116	132	-16
TonB-related	RAPP	GCA_016700335.1	CP065014.1	QQS66971.1	124	130	-6
TonB-related	RAPP	GCA_016702335.1	JADJEF010000020.1	MBK6908982.1	120	123	-3
TonB-related	RAPP	GCA_016702605.1	JADJDQ010000002.1	MBK6851053.1	132	138	-6
TonB-related	RAPP	GCA_016702605.1	JADJDQ010000021.1	MBK6853290.1	135	138	-3
TonB-related	RAPP	GCA_016702605.1	JADJDQ010000021.1	MBK6853294.1	135	138	-3
TonB-related	RAPP	GCA_016703005.1	JADJCX010000002.1	MBK6774748.1	116	132	-16
TonB-related	RAPP	GCA_016703325.1	JADJCH010000017.1	MBK6715597.1	132	136	-4
TonB-related	RAPP	GCA_016703335.1	JADJCG010000002.1	MBK6702887.1	101	105	-4
TonB-related	RAPP	GCA_016703645.1	JADJBR010000009.1	MBK6654982.1	136	141	-5
TonB-related	RAPP	GCA_016703665.1	JADJBS010000020.1	MBK6651701.1	118	125	-7
TonB-related	RAPP	GCA_016703785.1	JADJBM010000034.1	MBK6632876.1	106	110	-4
TonB-related	RAPP	GCA_016704275.1	JADJAK010000002.1	MBK6494851.1	107	111	-4
TonB-related	RAPP	GCA_016704465.1	JADJAD010000009.1	MBK6488314.1	112	114	-2
TonB-related	RAPP	GCA_016704895.1	JADIZG010000038.1	MBK6395236.1	117	121	-4
TonB-related	RAPP	GCA_016705005.1	JADIZB010000001.1	MBK6344775.1	103	107	-4
TonB-related	RAPP	GCA_016705325.1	JADIYJ010000003.1	MBK6348567.1	130	134	-4
TonB-related	RAPP	GCA_016705695.1	JADJLA010000003.1	MBK7310495.1	109	112	-3
TonB-related	RAPP	GCA_016706565.1	JADJJI010000005.1	MBK7531251.1	125	129	-4
TonB-related	RAPP	GCA_016707445.1	JADJHR010000001.1	MBK7260520.1	125	129	-4
TonB-related	RAPP	GCA_016708345.1	JADJFX010000009.1	MBK7051156.1	120	124	-4
TonB-related	RAPP	GCA_016708585.1	JADJFK010000001.1	MBK7022076.1	106	111	-5
TonB-related	RAPP	GCA_016708825.1	JADJEZ010000001.1	MBK6980076.1	126	130	-4
TonB-related	RAPP	GCA_016708925.1	JADJET010000019.1	MBK6961768.1	99	105	-6
TonB-related	RAPP	GCA_016708955.1	JADJES010000001.1	MBK6957253.1	102	107	-5
TonB-related	RAPP	GCA_016709315.1	JADJMZ010000001.1	MBK7445511.1	106	122	-16
TonB-related	RAPP	GCA_016709665.1	JADJMI010000001.1	MBK7658036.1	124	129	-5
TonB-related	RAPP	GCA_016710065.1	JADJLP010000015.1	MBK7617230.1	124	128	-4
TonB-related	RAPP	GCA_016710065.1	JADJLP010000015.1	MBK7617532.1	117	121	-4
TonB-related	RAPP	GCA_016710165.1	JADJLJ010000001.1	MBK7375275.1	94	97	-3
TonB-related	RAPP	GCA_016710285.1	JADJXR010000001.1	MBK8910831.1	124	128	-4
TonB-related	RAPP	GCA_016710525.1	JADJVQ010000019.1	MBK8765416.1	122	126	-4
TonB-related	RAPP	GCA_016710525.1	JADJVQ010000042.1	MBK8766672.1	127	131	-4
TonB-related	RAPP	GCA_016711875.1	JADJSD010000001.1	MBK8322988.1	124	129	-5
TonB-related	RAPP	GCA_016711875.1	JADJSD010000003.1	MBK8324016.1	121	125	-4
TonB-related	RAPP	GCA_016712445.1	JADJRB010000001.1	MBK8198694.1	128	134	-6
TonB-related	RAPP	GCA_016713405.1	JADJPF010000022.1	MBK7995889.1	199	203	-4
TonB-related	RAPP	GCA_016713525.1	JADJOZ010000001.1	MBK7967774.1	102	104	-2
TonB-related	RAPP	GCA_016713665.1	JADJOR010000005.1	MBK7949359.1	133	137	-4
TonB-related	RAPP	GCA_016713765.1	JADJON010000001.1	MBK7909905.1	102	105	-3
TonB-related	RAPP	GCA_016713785.1	JADJOM010000002.1	MBK7923048.1	108	112	-4
TonB-related	RAPP	GCA_016714645.1	JADKCI010000001.1	MBK8637582.1	85	87	-2
TonB-related	RAPP	GCA_016715075.1	JADKBK010000001.1	MBK8881187.1	99	106	-7
TonB-related	RAPP	GCA_016715505.1	JADJZY010000011.1	MBK8684863.1	108	113	-5
TonB-related	RAPP	GCA_016715825.1	JADJXO010000013.1	MBK9308824.1	115	118	-3
TonB-related	RAPP	GCA_016715945.1	JADJXJ010000001.1	MBK9291885.1	108	112	-4
TonB-related	RAPP	GCA_016715945.1	JADJXJ010000003.1	MBK9292283.1	119	125	-6
TonB-related	RAPP	GCA_016716275.1	JADJWR010000003.1	MBK9245511.1	126	129	-3
TonB-related	RAPP	GCA_016716535.1	JADJWD010000005.1	MBK9134865.1	126	130	-4
TonB-related	RAPP	GCA_016716745.1	JADJVD010000006.1	MBK9082714.1	133	137	-4
TonB-related	RAPP	GCA_016716905.1	JADJUS010000004.1	MBK9239485.1	111	115	-4
TonB-related	RAPP	GCA_016716965.1	JADJUP010000056.1	MBK9022329.1	116	121	-5
TonB-related	RAPP	GCA_016718265.1	JADKDZ010000002.1	MBK9614537.1	100	108	-8
TonB-related	RAPP	GCA_016718385.1	JADKDK010000006.1	MBK9469092.1	122	126	-4
TonB-related	RAPP	GCA_016719535.1	JADJYX010000001.1	MBK9359805.1	125	129	-4
TonB-related	RAPP	GCA_016719535.1	JADJYX010000047.1	MBK9364593.1	222	227	-5
TonB-related	RAPP	GCA_016719885.1	JADJYF010000004.1	MBK8957572.1	99	105	-6
TonB-related	RAPP	GCA_016720075.1	JADJXW010000001.1	MBK9250673.1	119	122	-3
TonB-related	RAPP	GCA_016720145.1	JADJXV010000024.1	MBK9249610.1	115	118	-3
TonB-related	RAPP	GCA_016720805.1	JADKJZ010000003.1	MBL0178638.1	107	111	-4
TonB-related	RAPP	GCA_016720855.1	JADKJU010000003.1	MBL0143792.1	127	131	-4
TonB-related	RAPP	GCA_016720905.1	JADKJT010000030.1	MBL0172963.1	110	115	-5
TonB-related	RAPP	GCA_016721925.1	JADKHE010000002.1	MBK9985954.1	101	105	-4
TonB-related	RAPP	GCA_016721945.1	JADKHC010000020.1	MBK9991515.1	104	107	-3
TonB-related	RAPP	GCA_016763095.1	JAESUK010000107.1	MBL4589351.1	88	92	-4
TonB-related	RAPP	GCA_016763185.1	JAESUG010000127.1	MBL4596437.1	90	100	-10
TonB-related	RAPP	GCA_016763255.1	JAESUA010000025.1	MBL4613448.1	131	135	-4
TonB-related	RAPP	GCA_016763755.1	JAESTD010000135.1	MBL4676404.1	107	111	-4
TonB-related	RAPP	GCA_016765435.1	JAESPY010000177.1	MBL4894641.1	87	127	-40
TonB-related	RAPP	GCA_016777005.1	JADHSF010000009.1	MBL6900057.1	87	90	-3
TonB-related	RAPP	GCA_016778085.1	JADHQF010000071.1	MBL6813106.1	91	94	-3
TonB-related	RAPP	GCA_016778745.1	JADHOZ010000057.1	MBL6665198.1	98	102	-4
TonB-related	RAPP	GCA_016779125.1	JADHOF010000230.1	MBL6766093.1	122	128	-6
TonB-related	RAPP	GCA_016779445.1	JADHNP010000012.1	MBL6698526.1	91	94	-3
TonB-related	RAPP	GCA_016779525.1	JADHNL010000010.1	MBL6693818.1	83	86	-3
TonB-related	RAPP	GCA_016779945.1	JADHMR010000036.1	MBL6730310.1	97	100	-3
TonB-related	RAPP	GCA_016780605.1	JADHLS010000104.1	MBL6651408.1	126	130	-4
TonB-related	RAPP	GCA_016783825.1	JADHVV010000111.1	MBL7094833.1	126	132	-6
TonB-related	RAPP	GCA_016783885.1	JADHVR010000083.1	MBL7105364.1	105	109	-4
TonB-related	RAPP	GCA_016783905.1	JADHVQ010000086.1	MBL7138999.1	117	122	-5
TonB-related	RAPP	GCA_016783905.1	JADHVQ010000086.1	MBL7139000.1	107	111	-4
TonB-related	RAPP	GCA_016783965.1	JADHVO010000007.1	MBL7099427.1	127	130	-3
TonB-related	RAPP	GCA_016786925.1	JAEUTU010000095.1	MBL7890087.1	101	104	-3
TonB-related	RAPP	GCA_016787005.1	JAEUTS010000076.1	MBL7891445.1	96	100	-4
TonB-related	RAPP	GCA_016787065.1	JAEUVD010000045.1	MBL7773741.1	102	107	-5
TonB-related	RAPP	GCA_016787525.1	JAEUUP010000094.1	MBL7816720.1	225	230	-5
TonB-related	RAPP	GCA_016787525.1	JAEUUP010000109.1	MBL7817205.1	121	126	-5
TonB-related	RAPP	GCA_016787605.1	JAEUUE010000097.1	MBL7851071.1	101	104	-3
TonB-related	RAPP	GCA_016787625.1	JAEUUD010000055.1	MBL7864627.1	102	105	-3
TonB-related	RAPP	GCA_016787645.1	JAEUUF010000013.1	MBL7847037.1	102	105	-3
TonB-related	RAPP	GCA_016787705.1	JAEUTP010000004.1	MBL7918973.1	106	110	-4
TonB-related	RAPP	GCA_016787755.1	JAEUUA010000004.1	MBL7870650.1	133	136	-3
TonB-related	RAPP	GCA_016787785.1	JAEUTO010000010.1	MBL7911851.1	106	109	-3
TonB-related	RAPP	GCA_016787805.1	JAEUTY010000015.1	MBL7886139.1	111	116	-5
TonB-related	RAPP	GCA_016787895.1	JAEUTN010000022.1	MBL7903285.1	108	112	-4
TonB-related	RAPP	GCA_016788025.1	JAEUTM010000521.1	MBL7933470.1	104	110	-6
TonB-related	RAPP	GCA_016788045.1	JAEUTG010000019.1	MBL7904330.1	112	117	-5
TonB-related	RAPP	GCA_016788065.1	JAEUTI010000001.1	MBL7913431.1	116	118	-2
TonB-related	RAPP	GCA_016788185.1	JAEUTF010000084.1	MBL7923295.1	109	114	-5
TonB-related	RAPP	GCA_016788465.1	JAEURV010000161.1	MBL8074660.1	113	116	-3
TonB-related	RAPP	GCA_016788605.1	JAEUSO010000170.1	MBL7999043.1	102	105	-3
TonB-related	RAPP	GCA_016788685.1	JAEUSS010000061.1	MBL7970233.1	116	119	-3
TonB-related	RAPP	GCA_016788685.1	JAEUSS010000410.1	MBL7972004.1	118	122	-4
TonB-related	RAPP	GCA_016788705.1	JAEUSQ010000053.1	MBL7979409.1	227	230	-3
TonB-related	RAPP	GCA_016788885.1	JAEURX010000016.1	MBL8042213.1	103	106	-3
TonB-related	RAPP	GCA_016788885.1	JAEURX010000075.1	MBL8044786.1	109	115	-6
TonB-related	RAPP	GCA_016788885.1	JAEURX010000075.1	MBL8044800.1	134	140	-6
TonB-related	RAPP	GCA_016788885.1	JAEURX010000075.1	MBL8044805.1	104	110	-6
TonB-related	RAPP	GCA_016788885.1	JAEURX010000075.1	MBL8044811.1	99	103	-4
TonB-related	RAPP	GCA_016789605.1	JAEUQO010000436.1	MBL8172381.1	138	143	-5
TonB-related	RAPP	GCA_016789685.1	JAEUQQ010000322.1	MBL8141524.1	111	116	-5
TonB-related	RAPP	GCA_016789725.1	JAEUQN010000182.1	MBL8207615.1	110	113	-3
TonB-related	RAPP	GCA_016789905.1	JAEUQC010000139.1	MBL8239975.1	89	94	-5
TonB-related	RAPP	GCA_016789905.1	JAEUQC010000158.1	MBL8240649.1	99	103	-4
TonB-related	RAPP	GCA_016790065.1	JAEUPY010000046.1	MBL8265081.1	102	104	-2
TonB-related	RAPP	GCA_016790175.1	JAEUPI010000108.1	MBL8318256.1	137	141	-4
TonB-related	RAPP	GCA_016790285.1	JAEUPJ010000037.1	MBL8277232.1	100	104	-4
TonB-related	RAPP	GCA_016790285.1	JAEUPJ010000064.1	MBL8278601.1	124	127	-3
TonB-related	RAPP	GCA_016790365.1	JAEUNQ010000282.1	MBL8465452.1	144	154	-10
TonB-related	RAPP	GCA_016790395.1	JAEUPH010000040.1	MBL8305533.1	104	108	-4
TonB-related	RAPP	GCA_016790515.1	JAEUOY010000106.1	MBL8351429.1	120	124	-4
TonB-related	RAPP	GCA_016790625.1	JAEUNB010000038.1	MBL8522392.1	125	128	-3
TonB-related	RAPP	GCA_016790635.1	JAEUOR010000033.1	MBL8377926.1	101	105	-4
TonB-related	RAPP	GCA_016790695.1	JAEUOS010000090.1	MBL8383665.1	87	91	-4
TonB-related	RAPP	GCA_016791005.1	JAEUNY010000054.1	MBL8437472.1	118	125	-7
TonB-related	RAPP	GCA_016791045.1	JAEUNO010000015.1	MBL8475226.1	104	108	-4
TonB-related	RAPP	GCA_016791205.1	JAEUNH010000032.1	MBL8502179.1	106	110	-4
TonB-related	RAPP	GCA_016791265.1	JAEUMY010000008.1	MBL8516394.1	128	133	-5
TonB-related	RAPP	GCA_016791285.1	JAEUMX010000432.1	MBL8529645.1	107	111	-4
TonB-related	RAPP	GCA_016791345.1	JAEUMW010000306.1	MBL8541099.1	106	110	-4
TonB-related	RAPP	GCA_016791365.1	JAEUMT010000027.1	MBL8546636.1	107	111	-4
TonB-related	RAPP	GCA_016791445.1	JAEUMP010000015.1	MBL8559201.1	142	241	-99
TonB-related	RAPP	GCA_016792565.1	JAEUMK010000003.1	MBL9009695.1	109	113	-4
TonB-related	RAPP	GCA_016792565.1	JAEUMK010000043.1	MBL9010840.1	129	134	-5
TonB-related	RAPP	GCA_016792645.1	JAEUMM010000183.1	MBL8780825.1	109	112	-3
TonB-related	RAPP	GCA_016792785.1	JAEUML010000027.1	MBL9095559.1	124	127	-3
TonB-related	RAPP	GCA_016793535.1	JAEUHA010000229.1	MBL9210496.1	125	136	-11
TonB-related	RAPP	GCA_016793595.1	JAEULY010000004.1	MBL8568884.1	128	132	-4
TonB-related	RAPP	GCA_016793885.1	JAEUHE010000001.1	MBL9166106.1	176	181	-5
TonB-related	RAPP	GCA_016794365.1	JAEUKB010000021.1	MBL8632285.1	213	219	-6
TonB-related	RAPP	GCA_016794545.1	JAEUJX010000373.1	MBL9016455.1	111	131	-20
TonB-related	RAPP	GCA_016794665.1	JAEUHB010000200.1	MBL9200775.1	130	141	-11
TonB-related	RAPP	GCA_016839165.1	CP069300.1	QRI66837.1	119	123	-4
TonB-related	RAPP	GCA_016839165.1	CP069300.1	QRI70988.1	136	139	-3
TonB-related	RAPP	GCA_016839165.1	CP069300.1	QRI71106.1	137	140	-3
TonB-related	RAPP	GCA_016844745.1	JAERMQ010000076.1	MBM2816882.1	102	105	-3
TonB-related	RAPP	GCA_016861105.1	BOKS01000021.1	GIK88501.1	112	116	-4
TonB-related	RAPP	GCA_016867395.1	VGJS01000062.1	MBM3279833.1	95	99	-4
TonB-related	RAPP	GCA_016867965.1	VGIH01000058.1	MBM3349308.1	67	72	-5
TonB-related	RAPP	GCA_016868055.1	VGHX01000014.1	MBM3364836.1	113	117	-4
TonB-related	RAPP	GCA_016868055.1	VGHX01000161.1	MBM3366617.1	130	134	-4
TonB-related	RAPP	GCA_016868295.1	VGHJ01000077.1	MBM3392889.1	105	109	-4
TonB-related	RAPP	GCA_016869195.1	VGET01000001.1	MBM3481680.1	132	136	-4
TonB-related	RAPP	GCA_016869435.1	VGEB01000004.1	MBM3561839.1	128	132	-4
TonB-related	RAPP	GCA_016869435.1	VGEB01000004.1	MBM3561841.1	122	126	-4
TonB-related	RAPP	GCA_016869435.1	VGEB01000130.1	MBM3564289.1	131	135	-4
TonB-related	RAPP	GCA_016869515.1	VGDZ01000016.1	MBM3568282.1	163	191	-28
TonB-related	RAPP	GCA_016869555.1	VGDY01000008.1	MBM3550652.1	116	121	-5
TonB-related	RAPP	GCA_016869555.1	VGDY01000061.1	MBM3552184.1	126	130	-4
TonB-related	RAPP	GCA_016869555.1	VGDY01000154.1	MBM3553363.1	99	122	-23
TonB-related	RAPP	GCA_016869555.1	VGDY01000184.1	MBM3553555.1	124	128	-4
TonB-related	RAPP	GCA_016869595.1	VGDT01000015.1	MBM3577405.1	124	128	-4
TonB-related	RAPP	GCA_016869595.1	VGDT01000031.1	MBM3578100.1	126	130	-4
TonB-related	RAPP	GCA_016869735.1	VGDL01000023.1	MBM3592697.1	112	123	-11
TonB-related	RAPP	GCA_016869775.1	VGDJ01000069.1	MBM3590556.1	123	127	-4
TonB-related	RAPP	GCA_016870995.1	VFZU01000188.1	MBM3763676.1	98	104	-6
TonB-related	RAPP	GCA_016871095.1	VFZS01000264.1	MBM3746926.1	189	290	-101
TonB-related	RAPP	GCA_016871255.1	VFZH01000020.1	MBM3777529.1	117	119	-2
TonB-related	RAPP	GCA_016871335.1	VFZF01000001.1	MBM3749563.1	111	115	-4
TonB-related	RAPP	GCA_016871445.1	VHDH01000149.1	MBM3831375.1	142	146	-4
TonB-related	RAPP	GCA_016871615.1	VHCX01000037.1	MBM3850288.1	30	74	-44
TonB-related	RAPP	GCA_016871855.1	VHBQ01000064.1	MBM3908565.1	115	119	-4
TonB-related	RAPP	GCA_016872115.1	VHBC01000007.1	MBM3916890.1	94	99	-5
TonB-related	RAPP	GCA_016873435.1	VGXF01000006.1	MBM4120296.1	107	109	-2
TonB-related	RAPP	GCA_016873455.1	VGXE01000009.1	MBM4126446.1	99	101	-2
TonB-related	RAPP	GCA_016873495.1	VGXC01000002.1	MBM4132397.1	106	109	-3
TonB-related	RAPP	GCA_016873495.1	VGXC01000024.1	MBM4134082.1	109	111	-2
TonB-related	RAPP	GCA_016873515.1	VGXB01000014.1	MBM4138808.1	100	104	-4
TonB-related	RAPP	GCA_016873515.1	VGXB01000049.1	MBM4139627.1	99	101	-2
TonB-related	RAPP	GCA_016873735.1	VGWD01000026.1	MBM4151592.1	94	97	-3
TonB-related	RAPP	GCA_016873895.1	VGVV01000002.1	MBM4178114.1	111	114	-3
TonB-related	RAPP	GCA_016873905.1	VGVU01000011.1	MBM4189389.1	103	107	-4
TonB-related	RAPP	GCA_016873935.1	VGVT01000003.1	MBM4180186.1	118	126	-8
TonB-related	RAPP	GCA_016873995.1	VGVR01000016.1	MBM4184380.1	111	114	-3
TonB-related	RAPP	GCA_016874095.1	VGVH01000027.1	MBM4197777.1	102	107	-5
TonB-related	RAPP	GCA_016874715.1	VGTK01000156.1	MBM4246326.1	90	96	-6
TonB-related	RAPP	GCA_016874775.1	VGTJ01000042.1	MBM4256116.1	170	179	-9
TonB-related	RAPP	GCA_016874795.1	VGTG01000188.1	MBM4269713.1	102	107	-5
TonB-related	RAPP	GCA_016875395.1	VGRF01000018.1	MBM4384491.1	108	112	-4
TonB-related	RAPP	GCA_016882165.1	VHBV01000038.1	MBM5782280.1	122	127	-5
TonB-related	RAPP	GCA_016926765.1	JAFGNY010000002.1	MBN1197709.1	124	131	-7
TonB-related	RAPP	GCA_016927175.1	JAFGNC010000501.1	MBN1240324.1	107	112	-5
TonB-related	RAPP	GCA_016927495.1	JAFGMP010000256.1	MBN1292759.1	91	95	-4
TonB-related	RAPP	GCA_016927515.1	JAFGMN010000352.1	MBN1297962.1	91	101	-10
TonB-related	RAPP	GCA_016927695.1	JAFGME010000015.1	MBN1337814.1	117	120	-3
TonB-related	RAPP	GCA_016927695.1	JAFGME010000235.1	MBN1340291.1	120	122	-2
TonB-related	RAPP	GCA_016928305.1	JAFGKY010000115.1	MBN1416131.1	117	121	-4
TonB-related	RAPP	GCA_016928395.1	JAFGKV010000134.1	MBN1424566.1	115	121	-6
TonB-related	RAPP	GCA_016929135.1	JAFGJK010000107.1	MBN1533600.1	110	113	-3
TonB-related	RAPP	GCA_016929135.1	JAFGJK010000109.1	MBN1533624.1	97	104	-7
TonB-related	RAPP	GCA_016929295.1	JAFGJB010000311.1	MBN1561684.1	112	126	-14
TonB-related	RAPP	GCA_016930365.1	JAFGGY010000134.1	MBN1768540.1	121	125	-4
TonB-related	RAPP	GCA_016930735.1	JAFGGF010000205.1	MBN1820667.1	118	123	-5
TonB-related	RAPP	GCA_016931855.1	JAFGDZ010000004.1	MBN1987919.1	114	118	-4
TonB-related	RAPP	GCA_016931855.1	JAFGDZ010000081.1	MBN1990997.1	105	108	-3
TonB-related	RAPP	GCA_016931875.1	JAFGDX010000115.1	MBN1985335.1	66	71	-5
TonB-related	RAPP	GCA_016933045.1	JAFGBR010000010.1	MBN2164998.1	117	120	-3
TonB-related	RAPP	GCA_016933115.1	JAFGBL010000124.1	MBN2173951.1	97	103	-6
TonB-related	RAPP	GCA_016933615.1	JAFGAO010000092.1	MBN2242066.1	94	98	-4
TonB-related	RAPP	GCA_016933675.1	JAFGAM010000046.1	MBN2231865.1	115	124	-9
TonB-related	RAPP	GCA_016933745.1	JAFGAK010000086.1	MBN2236355.1	111	116	-5
TonB-related	RAPP	GCA_016933955.1	JAFGTT010000016.1	MBN2277282.1	117	123	-6
TonB-related	RAPP	GCA_016934295.1	JAFGTD010000232.1	MBN2320545.1	96	102	-6
TonB-related	RAPP	GCA_016935355.1	JAFGRC010000024.1	MBN2480474.1	101	104	-3
TonB-related	RAPP	GCA_016935615.1	JAFGQO010000018.1	MBN2521813.1	119	122	-3
TonB-related	RAPP	GCA_016936095.1	JAFGPR010000183.1	MBN2571966.1	118	122	-4
TonB-related	RAPP	GCA_016936215.1	JAFGPL010000059.1	MBN2610651.1	117	120	-3
TonB-related	RAPP	GCA_016936255.1	JAFGYE010000066.1	MBN2597029.1	117	121	-4
TonB-related	RAPP	GCA_016936535.1	JAFGXP010000009.1	MBN2646675.1	94	100	-6
TonB-related	RAPP	GCA_016936595.1	JAFGXO010000231.1	MBN2664826.1	113	116	-3
TonB-related	RAPP	GCA_016936815.1	JAFGXD010000032.1	MBN2681282.1	105	115	-10
TonB-related	RAPP	GCA_016937255.1	JAFGWG010000075.1	MBN2728719.1	115	120	-5
TonB-related	RAPP	GCA_016937255.1	JAFGWG010000221.1	MBN2730432.1	117	120	-3
TonB-related	RAPP	GCA_016937695.1	JAFGWC010000032.1	MBN2756238.1	118	121	-3
TonB-related	RAPP	GCA_016937695.1	JAFGWC010000063.1	MBN2757129.1	108	115	-7
TonB-related	RAPP	GCA_016937795.1	JAFGVV010000017.1	MBN2765297.1	113	116	-3
TonB-related	RAPP	GCA_016938095.1	JAFGVG010000413.1	MBN2814790.1	122	129	-7
TonB-related	RAPP	GCA_016938655.1	JAFGUG010000080.1	MBN2866729.1	89	92	-3
TonB-related	RAPP	GCA_016938685.1	JAFGUD010000235.1	MBN2891671.1	118	121	-3
TonB-related	RAPP	GCA_016938685.1	JAFGUD010000413.1	MBN2893192.1	107	113	-6
TonB-related	RAPP	GCA_016938685.1	JAFGUD010000548.1	MBN2894228.1	114	122	-8
TonB-related	RAPP	GCA_016939365.1	JAFGHD010000166.1	MBN3036512.1	117	121	-4
TonB-related	RAPP	GCA_017051695.1	JAFIDK010000005.1	MBN3583471.1	242	247	-5
TonB-related	RAPP	GCA_017302275.1	JAFLDR010000010.1	MBN8474626.1	116	121	-5
TonB-related	RAPP	GCA_017302295.1	JAFLDS010000008.1	MBN8442012.1	148	152	-4
TonB-related	RAPP	GCA_017302295.1	JAFLDS010000008.1	MBN8442029.1	129	133	-4
TonB-related	RAPP	GCA_017302435.1	JAFLDL010000022.1	MBN8449642.1	90	93	-3
TonB-related	RAPP	GCA_017302455.1	JAFLDO010000004.1	MBN8495752.1	90	93	-3
TonB-related	RAPP	GCA_017303355.1	JAFLCU010000011.1	MBN8607811.1	119	123	-4
TonB-related	RAPP	GCA_017303675.1	JAFLBX010000002.1	MBN8585276.1	105	112	-7
TonB-related	RAPP	GCA_017303755.1	JAFLBS010000001.1	MBN8640544.1	111	116	-5
TonB-related	RAPP	GCA_017303895.1	JAFLBF010000001.1	MBN8694948.1	101	104	-3
TonB-related	RAPP	GCA_017304475.1	JAFKKV010000013.1	MBN8940150.1	117	121	-4
TonB-related	RAPP	GCA_017304505.1	JAFKKQ010000365.1	MBN8937071.1	126	129	-3
TonB-related	RAPP	GCA_017304615.1	JAFKLZ010000002.1	MBN8816137.1	124	129	-5
TonB-related	RAPP	GCA_017304635.1	JAFKMA010000004.1	MBN8809023.1	121	126	-5
TonB-related	RAPP	GCA_017305455.1	JAFKKO010000135.1	MBN8969848.1	116	119	-3
TonB-related	RAPP	GCA_017305515.1	JAFKKP010000140.1	MBN8980301.1	116	119	-3
TonB-related	RAPP	GCA_017305515.1	JAFKKP010000202.1	MBN8980697.1	118	122	-4
TonB-related	RAPP	GCA_017305535.1	JAFKKN010000006.1	MBN8961961.1	119	123	-4
TonB-related	RAPP	GCA_017305535.1	JAFKKN010000012.1	MBN8963716.1	137	140	-3
TonB-related	RAPP	GCA_017305555.1	JAFKKM010000011.1	MBN8975185.1	118	122	-4
TonB-related	RAPP	GCA_017305555.1	JAFKKM010000043.1	MBN8977495.1	137	140	-3
TonB-related	RAPP	GCA_017305595.1	JAFKKL010000057.1	MBN8971981.1	137	140	-3
TonB-related	RAPP	GCA_017305595.1	JAFKKL010000352.1	MBN8974696.1	119	123	-4
TonB-related	RAPP	GCA_017305665.1	JAFKKH010000011.1	MBN9004805.1	141	144	-3
TonB-related	RAPP	GCA_017305665.1	JAFKKH010000019.1	MBN9006530.1	129	133	-4
TonB-related	RAPP	GCA_017305715.1	JAFKKG010000015.1	MBN8989529.1	132	135	-3
TonB-related	RAPP	GCA_017305715.1	JAFKKG010000022.1	MBN8991053.1	120	124	-4
TonB-related	RAPP	GCA_017307205.1	JAFKGN010000155.1	MBN9319861.1	137	140	-3
TonB-related	RAPP	GCA_017307275.1	JAFKFK010000009.1	MBN9512377.1	125	129	-4
TonB-related	RAPP	GCA_017307285.1	JAFKFI010000024.1	MBN9559329.1	278	290	-12
TonB-related	RAPP	GCA_017307285.1	JAFKFI010000062.1	MBN9561244.1	116	119	-3
TonB-related	RAPP	GCA_017307315.1	JAFKFF010000320.1	MBN9555183.1	123	126	-3
TonB-related	RAPP	GCA_017307355.1	JAFKFG010000027.1	MBN9546251.1	132	137	-5
TonB-related	RAPP	GCA_017307355.1	JAFKFG010000050.1	MBN9547122.1	121	124	-3
TonB-related	RAPP	GCA_017307505.1	JAFKEE010000055.1	MBN9663353.1	123	129	-6
TonB-related	RAPP	GCA_017307735.1	JAFKGR010000026.1	MBN9352322.1	110	114	-4
TonB-related	RAPP	GCA_017307855.1	JAFKGD010000002.1	MBN9408821.1	125	129	-4
TonB-related	RAPP	GCA_017307865.1	JAFKGE010000022.1	MBN9404983.1	121	125	-4
TonB-related	RAPP	GCA_017308115.1	JAFKFS010000023.1	MBN9479097.1	125	128	-3
TonB-related	RAPP	GCA_017308375.1	JAFKEW010000010.1	MBN9566265.1	133	136	-3
TonB-related	RAPP	GCA_017308375.1	JAFKEW010000065.1	MBN9569174.1	127	131	-4
TonB-related	RAPP	GCA_017308475.1	JAFKEU010000004.1	MBN9587669.1	111	115	-4
TonB-related	RAPP	GCA_017308575.1	JAFKEQ010000002.1	MBN9585139.1	116	122	-6
TonB-related	RAPP	GCA_017308595.1	JAFKER010000012.1	MBN9596629.1	116	119	-3
TonB-related	RAPP	GCA_017379015.1	JAFNXN010000003.1	MBQ5737469.1	109	113	-4
TonB-related	RAPP	GCA_017379015.1	JAFNXN010000016.1	MBQ5738223.1	141	145	-4
TonB-related	RAPP	GCA_017379075.1	JAFNXL010000053.1	MBQ5742109.1	119	123	-4
TonB-related	RAPP	GCA_017379895.1	JAFNVH010000043.1	MBQ5609266.1	77	84	-7
TonB-related	RAPP	GCA_017379955.1	JAFNVE010000007.1	MBQ5613418.1	104	108	-4
TonB-related	RAPP	GCA_017380275.1	JAFOEH010000115.1	MBQ6571576.1	146	150	-4
TonB-related	RAPP	GCA_017380275.1	JAFOEH010000267.1	MBQ6572265.1	116	122	-6
TonB-related	RAPP	GCA_017380515.1	JAFODV010000018.1	MBQ6612296.1	101	104	-3
TonB-related	RAPP	GCA_017380515.1	JAFODV010000050.1	MBQ6612637.1	138	142	-4
TonB-related	RAPP	GCA_017380955.1	JAFOCZ010000081.1	MBQ5924343.1	138	142	-4
TonB-related	RAPP	GCA_017380955.1	JAFOCZ010000158.1	MBQ5924846.1	89	93	-4
TonB-related	RAPP	GCA_017381935.1	JAFOBG010000001.1	MBQ5843236.1	103	107	-4
TonB-related	RAPP	GCA_017381935.1	JAFOBG010000054.1	MBQ5844718.1	137	141	-4
TonB-related	RAPP	GCA_017383345.1	JAFNYE010000227.1	MBQ5693600.1	134	138	-4
TonB-related	RAPP	GCA_017383445.1	JAFNXQ010000088.1	MBQ5726894.1	141	145	-4
TonB-related	RAPP	GCA_017383445.1	JAFNXQ010000107.1	MBQ5727099.1	116	120	-4
TonB-related	RAPP	GCA_017384185.1	JAFNUH010000046.1	MBQ5395444.1	117	121	-4
TonB-related	RAPP	GCA_017384185.1	JAFNUH010000288.1	MBQ5396554.1	149	153	-4
TonB-related	RAPP	GCA_017390085.1	JAFPDB010000113.1	MBQ2321586.1	100	105	-5
TonB-related	RAPP	GCA_017390185.1	JAFPCM010000012.1	MBQ1931960.1	110	114	-4
TonB-related	RAPP	GCA_017391185.1	JAFOZN010000064.1	MBQ2415145.1	115	119	-4
TonB-related	RAPP	GCA_017391435.1	JAFOYS010000226.1	MBQ2424098.1	133	137	-4
TonB-related	RAPP	GCA_017391435.1	JAFOYS010000344.1	MBQ2424669.1	103	107	-4
TonB-related	RAPP	GCA_017391665.1	JAFOXS010000020.1	MBQ2007142.1	116	120	-4
TonB-related	RAPP	GCA_017391665.1	JAFOXS010000153.1	MBQ2007832.1	151	155	-4
TonB-related	RAPP	GCA_017391675.1	JAFOXR010000063.1	MBQ1987938.1	110	113	-3
TonB-related	RAPP	GCA_017394765.1	JAFPXF010000048.1	MBQ4441822.1	116	124	-8
TonB-related	RAPP	GCA_017394765.1	JAFPXF010000059.1	MBQ4442184.1	104	108	-4
TonB-related	RAPP	GCA_017395045.1	JAFPWG010000012.1	MBQ3766056.1	112	117	-5
TonB-related	RAPP	GCA_017395245.1	JAFPVR010000002.1	MBQ3732423.1	116	120	-4
TonB-related	RAPP	GCA_017396945.1	JAFQKI010000005.1	MBQ4344626.1	110	114	-4
TonB-related	RAPP	GCA_017398045.1	JAFQHI010000022.1	MBQ3187155.1	139	143	-4
TonB-related	RAPP	GCA_017398555.1	JAFQFV010000019.1	MBQ3208911.1	89	93	-4
TonB-related	RAPP	GCA_017398555.1	JAFQFV010000021.1	MBQ3208983.1	131	135	-4
TonB-related	RAPP	GCA_017398695.1	JAFQFG010000023.1	MBQ3246604.1	134	138	-4
TonB-related	RAPP	GCA_017399485.1	JAFQCA010000025.1	MBQ4532681.1	153	157	-4
TonB-related	RAPP	GCA_017399485.1	JAFQCA010000039.1	MBQ4533316.1	99	105	-6
TonB-related	RAPP	GCA_017399915.1	JAFQAS010000014.1	MBQ3604979.1	109	113	-4
TonB-related	RAPP	GCA_017400455.1	JAFPTC010000025.1	MBQ3876953.1	91	95	-4
TonB-related	RAPP	GCA_017403125.1	JAFQOR010000026.1	MBQ3044016.1	110	114	-4
TonB-related	RAPP	GCA_017403125.1	JAFQOR010000029.1	MBQ3044128.1	142	146	-4
TonB-related	RAPP	GCA_017405965.1	JAFQZK010000039.1	MBQ3365025.1	120	124	-4
TonB-related	RAPP	GCA_017408825.1	JAFQTX010000019.1	MBQ2783959.1	141	145	-4
TonB-related	RAPP	GCA_017408825.1	JAFQTX010000023.1	MBQ2784135.1	109	112	-3
TonB-related	RAPP	GCA_017409345.1	JAFQSX010000002.1	MBQ2838061.1	109	113	-4
TonB-related	RAPP	GCA_017410165.1	JAFQRH010000025.1	MBQ2993795.1	139	143	-4
TonB-related	RAPP	GCA_017410245.1	JAFQRE010000015.1	MBQ2979010.1	104	108	-4
TonB-related	RAPP	GCA_017413085.1	JAFPVC010000002.1	MBQ3804219.1	136	142	-6
TonB-related	RAPP	GCA_017415005.1	JAFQJK010000113.1	MBQ4280285.1	112	116	-4
TonB-related	RAPP	GCA_017416735.1	JAFQBF010000020.1	MBQ3608713.1	108	112	-4
TonB-related	RAPP	GCA_017416915.1	JAFQAN010000023.1	MBQ4499484.1	129	133	-4
TonB-related	RAPP	GCA_017417025.1	JAFPZY010000034.1	MBQ4508172.1	116	123	-7
TonB-related	RAPP	GCA_017417315.1	JAFPZK010000053.1	MBQ3657537.1	97	101	-4
TonB-related	RAPP	GCA_017418975.1	JAFOMG010000032.1	MBQ1500920.1	111	117	-6
TonB-related	RAPP	GCA_017420875.1	JAFQNW010000172.1	MBQ4057235.1	108	115	-7
TonB-related	RAPP	GCA_017421945.1	JAFOHD010000009.1	MBQ1252890.1	144	148	-4
TonB-related	RAPP	GCA_017421945.1	JAFOHD010000069.1	MBQ1253597.1	114	118	-4
TonB-related	RAPP	GCA_017423565.1	JAFPED010000125.1	MBQ2193172.1	113	117	-4
TonB-related	RAPP	GCA_017424405.1	JAFPAD010000008.1	MBQ2373551.1	115	119	-4
TonB-related	RAPP	GCA_017424405.1	JAFPAD010000091.1	MBQ2374712.1	146	150	-4
TonB-related	RAPP	GCA_017424575.1	JAFOYQ010000140.1	MBQ2047065.1	109	113	-4
TonB-related	RAPP	GCA_017425655.1	JAFPAT010000060.1	MBQ2414225.1	110	117	-7
TonB-related	RAPP	GCA_017427065.1	JAFRTL010000017.1	MBQ6038745.1	112	116	-4
TonB-related	RAPP	GCA_017427945.1	JAFRRT010000017.1	MBQ6079686.1	121	125	-4
TonB-related	RAPP	GCA_017428055.1	JAFRRN010000035.1	MBQ6063135.1	112	119	-7
TonB-related	RAPP	GCA_017428285.1	JAFRRE010000125.1	MBQ6306743.1	100	104	-4
TonB-related	RAPP	GCA_017428785.1	JAFRQD010000048.1	MBQ6191951.1	108	111	-3
TonB-related	RAPP	GCA_017429525.1	JAFROT010000013.1	MBR0432527.1	112	115	-3
TonB-related	RAPP	GCA_017429685.1	JAFROL010000016.1	MBQ6237360.1	110	113	-3
TonB-related	RAPP	GCA_017429945.1	JAFRNY010000006.1	MBQ6432377.1	112	117	-5
TonB-related	RAPP	GCA_017436185.1	JAFSDP010000019.1	MBQ6862464.1	134	138	-4
TonB-related	RAPP	GCA_017436845.1	JAFSCJ010000003.1	MBQ7041212.1	109	113	-4
TonB-related	RAPP	GCA_017437045.1	JAFSBY010000033.1	MBQ6881901.1	136	140	-4
TonB-related	RAPP	GCA_017438945.1	JAFRUI010000021.1	MBQ5993778.1	116	124	-8
TonB-related	RAPP	GCA_017442365.1	JAFRZW010000003.1	MBQ6690431.1	111	118	-7
TonB-related	RAPP	GCA_017442765.1	JAFRZC010000012.1	MBQ6651827.1	111	117	-6
TonB-related	RAPP	GCA_017442765.1	JAFRZC010000026.1	MBQ6651980.1	113	117	-4
TonB-related	RAPP	GCA_017443075.1	JAFSPC010000050.1	MBR0309783.1	119	126	-7
TonB-related	RAPP	GCA_017443145.1	JAFSPA010000010.1	MBR0296722.1	108	111	-3
TonB-related	RAPP	GCA_017443765.1	JAFSYB010000128.1	MBQ7691696.1	111	117	-6
TonB-related	RAPP	GCA_017445145.1	JAFSVI010000076.1	MBQ7443067.1	112	115	-3
TonB-related	RAPP	GCA_017446745.1	JAFSQF010000085.1	MBQ9588000.1	105	108	-3
TonB-related	RAPP	GCA_017447265.1	JAFSOA010000015.1	MBR0255620.1	119	123	-4
TonB-related	RAPP	GCA_017447815.1	JAFSMS010000047.1	MBQ6911518.1	106	117	-11
TonB-related	RAPP	GCA_017448965.1	JAFSKK010000006.1	MBR0045369.1	112	116	-4
TonB-related	RAPP	GCA_017448965.1	JAFSKK010000074.1	MBR0047695.1	112	116	-4
TonB-related	RAPP	GCA_017449025.1	JAFSKJ010000071.1	MBR0049236.1	108	110	-2
TonB-related	RAPP	GCA_017449495.1	JAFTFO010000035.1	MBQ9650060.1	112	116	-4
TonB-related	RAPP	GCA_017449525.1	JAFTFL010000004.1	MBQ9638410.1	116	120	-4
TonB-related	RAPP	GCA_017449675.1	JAFTFG010000024.1	MBQ7420320.1	108	111	-3
TonB-related	RAPP	GCA_017450985.1	JAFSSN010000098.1	MBQ7157025.1	112	119	-7
TonB-related	RAPP	GCA_017451685.1	JAFTNV010000017.1	MBQ8366588.1	141	145	-4
TonB-related	RAPP	GCA_017453445.1	JAFTEX010000093.1	MBQ9560207.1	113	116	-3
TonB-related	RAPP	GCA_017456885.1	JAFTIM010000006.1	MBQ7388523.1	134	151	-17
TonB-related	RAPP	GCA_017458005.1	JAFTGH010000008.1	MBQ9676909.1	109	112	-3
TonB-related	RAPP	GCA_017458125.1	JAFTGB010000004.1	MBQ9654605.1	111	115	-4
TonB-related	RAPP	GCA_017458195.1	JAFTGI010000084.1	MBQ9667965.1	114	121	-7
TonB-related	RAPP	GCA_017458225.1	JAFTFX010000013.1	MBQ9671884.1	112	117	-5
TonB-related	RAPP	GCA_017460515.1	JAFUAY010000048.1	MBQ8158959.1	112	116	-4
TonB-related	RAPP	GCA_017462345.1	JAFTRI010000037.1	MBQ9077786.1	109	112	-3
TonB-related	RAPP	GCA_017463585.1	JAFTOX010000016.1	MBQ9147522.1	110	117	-7
TonB-related	RAPP	GCA_017463615.1	JAFTOU010000006.1	MBQ9137161.1	103	107	-4
TonB-related	RAPP	GCA_017463615.1	JAFTOU010000027.1	MBQ9138525.1	135	139	-4
TonB-related	RAPP	GCA_017464025.1	JAFUEI010000050.1	MBQ8100824.1	119	122	-3
TonB-related	RAPP	GCA_017465055.1	JAFTWZ010000014.1	MBQ8204755.1	137	141	-4
TonB-related	RAPP	GCA_017465055.1	JAFTWZ010000027.1	MBQ8205193.1	108	112	-4
TonB-related	RAPP	GCA_017465575.1	JAFTVX010000021.1	MBQ8775067.1	132	136	-4
TonB-related	RAPP	GCA_017465605.1	JAFTVW010000005.1	MBQ8778242.1	165	169	-4
TonB-related	RAPP	GCA_017465605.1	JAFTVW010000051.1	MBQ8779777.1	115	120	-5
TonB-related	RAPP	GCA_017467185.1	JAFTSS010000095.1	MBQ8722557.1	109	112	-3
TonB-related	RAPP	GCA_017467385.1	JAFTSK010000182.1	MBQ8889535.1	107	111	-4
TonB-related	RAPP	GCA_017467535.1	JAFUST010000014.1	MBQ8462809.1	113	117	-4
TonB-related	RAPP	GCA_017467705.1	JAFUSC010000083.1	MBQ8656452.1	112	117	-5
TonB-related	RAPP	GCA_017467745.1	JAFUKV010000137.1	MBQ7823516.1	112	117	-5
TonB-related	RAPP	GCA_017468985.1	JAFUHF010000029.1	MBQ8098561.1	113	119	-6
TonB-related	RAPP	GCA_017469625.1	JAFUGA010000027.1	MBQ9312240.1	140	145	-5
TonB-related	RAPP	GCA_017469925.1	JAFUFK010000023.1	MBQ8051926.1	108	111	-3
TonB-related	RAPP	GCA_017469955.1	JAFUFJ010000016.1	MBQ8047631.1	113	117	-4
TonB-related	RAPP	GCA_017470055.1	JAFUFD010000067.1	MBQ9231066.1	109	112	-3
TonB-related	RAPP	GCA_017470345.1	JAFUEP010000024.1	MBQ8127553.1	114	120	-6
TonB-related	RAPP	GCA_017470795.1	JAFUXZ010000201.1	MBR1631681.1	114	117	-3
TonB-related	RAPP	GCA_017471025.1	JAFUWX010000046.1	MBR1573994.1	110	116	-6
TonB-related	RAPP	GCA_017471085.1	JAFUWW010000018.1	MBR1569644.1	109	113	-4
TonB-related	RAPP	GCA_017471185.1	JAFUVZ010000047.1	MBR1542139.1	112	118	-6
TonB-related	RAPP	GCA_017471245.1	JAFUVB010000013.1	MBR1462133.1	111	116	-5
TonB-related	RAPP	GCA_017474235.1	JAFVIB010000002.1	MBR2115614.1	132	136	-4
TonB-related	RAPP	GCA_017474235.1	JAFVIB010000004.1	MBR2115814.1	103	107	-4
TonB-related	RAPP	GCA_017474385.1	JAFVHU010000091.1	MBR2119311.1	114	117	-3
TonB-related	RAPP	GCA_017476545.1	JAFUZP010000002.1	MBR1711878.1	26	57	-31
TonB-related	RAPP	GCA_017476575.1	JAFUZO010000042.1	MBR1706198.1	112	116	-4
TonB-related	RAPP	GCA_017476785.1	JAFUZD010000120.1	MBR1688928.1	112	116	-4
TonB-related	RAPP	GCA_017477025.1	JAFUYA010000044.1	MBR1626221.1	111	116	-5
TonB-related	RAPP	GCA_017477425.1	JAFUVT010000024.1	MBR1513993.1	101	105	-4
TonB-related	RAPP	GCA_017478265.1	JAFVDY010000011.1	MBR1934487.1	112	116	-4
TonB-related	RAPP	GCA_017478685.1	JAFVDC010000053.1	MBR1887233.1	110	116	-6
TonB-related	RAPP	GCA_017478725.1	JAFVDD010000046.1	MBR1878802.1	132	134	-2
TonB-related	RAPP	GCA_017479265.1	JAFVCK010000060.1	MBR1872880.1	105	113	-8
TonB-related	RAPP	GCA_017479385.1	JAFVCE010000003.1	MBR1849896.1	112	115	-3
TonB-related	RAPP	GCA_017479885.1	JAFVBR010000001.1	MBR1807762.1	117	120	-3
TonB-related	RAPP	GCA_017480145.1	JAFVBF010000023.1	MBR1792344.1	111	115	-4
TonB-related	RAPP	GCA_017480185.1	JAFVBC010000034.1	MBR1799776.1	110	113	-3
TonB-related	RAPP	GCA_017480225.1	JAFVBB010000012.1	MBR1784948.1	110	114	-4
TonB-related	RAPP	GCA_017480225.1	JAFVBB010000022.1	MBR1785527.1	110	114	-4
TonB-related	RAPP	GCA_017480285.1	JAFVAX010000034.1	MBR1786222.1	118	122	-4
TonB-related	RAPP	GCA_017480525.1	JAFVAM010000105.1	MBR1766843.1	119	123	-4
TonB-related	RAPP	GCA_017480685.1	JAFUSD010000234.1	MBQ8676453.1	109	112	-3
TonB-related	RAPP	GCA_017481145.1	JAFUPR010000018.1	MBQ8492862.1	109	113	-4
TonB-related	RAPP	GCA_017481745.1	JAFUOV010000011.1	MBQ8565161.1	104	109	-5
TonB-related	RAPP	GCA_017481925.1	JAFUOK010000048.1	MBQ8553521.1	112	116	-4
TonB-related	RAPP	GCA_017481925.1	JAFUOK010000068.1	MBQ8554028.1	150	154	-4
TonB-related	RAPP	GCA_017481945.1	JAFUOJ010000020.1	MBQ8530957.1	114	118	-4
TonB-related	RAPP	GCA_017482565.1	JAFUMO010000007.1	MBQ7772671.1	97	102	-5
TonB-related	RAPP	GCA_017483225.1	JAFULF010000028.1	MBQ7856631.1	136	140	-4
TonB-related	RAPP	GCA_017483575.1	JAFUWF010000012.1	MBR1549564.1	111	115	-4
TonB-related	RAPP	GCA_017483605.1	JAFUWG010000039.1	MBR1521182.1	113	121	-8
TonB-related	RAPP	GCA_017483665.1	JAFUVM010000082.1	MBR1499631.1	108	111	-3
TonB-related	RAPP	GCA_017483805.1	JAFUUL010000108.1	MBR1448925.1	113	117	-4
TonB-related	RAPP	GCA_017501495.1	JAFVWV010000115.1	MBR2959098.1	112	117	-5
TonB-related	RAPP	GCA_017501625.1	JAFVWO010000081.1	MBR2866959.1	141	145	-4
TonB-related	RAPP	GCA_017501625.1	JAFVWO010000098.1	MBR2867252.1	97	101	-4
TonB-related	RAPP	GCA_017502025.1	JAFVVS010000081.1	MBR2859434.1	108	112	-4
TonB-related	RAPP	GCA_017503235.1	JAFVTL010000033.1	MBR2455916.1	108	112	-4
TonB-related	RAPP	GCA_017503575.1	JAFVSV010000015.1	MBR2428561.1	140	144	-4
TonB-related	RAPP	GCA_017503575.1	JAFVSV010000089.1	MBR2429737.1	109	113	-4
TonB-related	RAPP	GCA_017504265.1	JAFVRN010000005.1	MBR2367213.1	134	138	-4
TonB-related	RAPP	GCA_017504265.1	JAFVRN010000040.1	MBR2368414.1	94	100	-6
TonB-related	RAPP	GCA_017504485.1	JAFVRC010000001.1	MBR2351356.1	105	109	-4
TonB-related	RAPP	GCA_017504485.1	JAFVRC010000036.1	MBR2352492.1	132	136	-4
TonB-related	RAPP	GCA_017505535.1	JAFVPD010000014.1	MBR1963664.1	109	113	-4
TonB-related	RAPP	GCA_017505725.1	JAFVOR010000096.1	MBR2027192.1	127	131	-4
TonB-related	RAPP	GCA_017507075.1	JAFWBN010000086.1	MBR7183009.1	134	138	-4
TonB-related	RAPP	GCA_017507075.1	JAFWBN010000120.1	MBR7183296.1	97	101	-4
TonB-related	RAPP	GCA_017507285.1	JAFWBF010000164.1	MBR7168317.1	108	112	-4
TonB-related	RAPP	GCA_017508895.1	JAFWRA010000026.1	MBR3490963.1	108	112	-4
TonB-related	RAPP	GCA_017513445.1	JAFXFS010000003.1	MBR6660366.1	96	100	-4
TonB-related	RAPP	GCA_017517705.1	JAFWYM010000001.1	MBR3826113.1	145	149	-4
TonB-related	RAPP	GCA_017517705.1	JAFWYM010000011.1	MBR3826377.1	112	116	-4
TonB-related	RAPP	GCA_017517715.1	JAFWYO010000217.1	MBR3829467.1	110	113	-3
TonB-related	RAPP	GCA_017517925.1	JAFWXS010000138.1	MBR3859997.1	109	112	-3
TonB-related	RAPP	GCA_017519865.1	JAFWRQ010000001.1	MBR3011697.1	136	141	-5
TonB-related	RAPP	GCA_017520235.1	JAFXGB010000222.1	MBR6640219.1	109	113	-4
TonB-related	RAPP	GCA_017520545.1	JAFXFM010000012.1	MBR6655777.1	134	138	-4
TonB-related	RAPP	GCA_017521285.1	JAFXDG010000069.1	MBR3758009.1	108	112	-4
TonB-related	RAPP	GCA_017521945.1	JAFXBB010000056.1	MBR4045860.1	108	112	-4
TonB-related	RAPP	GCA_017521945.1	JAFXBB010000073.1	MBR4045993.1	136	140	-4
TonB-related	RAPP	GCA_017521965.1	JAFXAY010000054.1	MBR4064330.1	104	108	-4
TonB-related	RAPP	GCA_017522065.1	JAFXAD010000009.1	MBR3958595.1	104	110	-6
TonB-related	RAPP	GCA_017522135.1	JAFXAB010000051.1	MBR3951876.1	93	97	-4
TonB-related	RAPP	GCA_017522255.1	JAFWZP010000084.1	MBR3939827.1	112	117	-5
TonB-related	RAPP	GCA_017524385.1	JAFWSS010000241.1	MBR6981442.1	102	108	-6
TonB-related	RAPP	GCA_017524545.1	JAFXVN010000042.1	MBR6031886.1	111	114	-3
TonB-related	RAPP	GCA_017526905.1	JAFXQT010000010.1	MBR3513037.1	83	86	-3
TonB-related	RAPP	GCA_017527435.1	JAFXQB010000009.1	MBR3567807.1	110	113	-3
TonB-related	RAPP	GCA_017530735.1	JAFXMB010000086.1	MBR6856886.1	111	116	-5
TonB-related	RAPP	GCA_017531305.1	JAFXLG010000011.1	MBR6814423.1	79	85	-6
TonB-related	RAPP	GCA_017531305.1	JAFXLG010000062.1	MBR6815557.1	138	142	-4
TonB-related	RAPP	GCA_017532725.1	JAFXIZ010000042.1	MBR6749701.1	104	109	-5
TonB-related	RAPP	GCA_017532885.1	JAFXIS010000063.1	MBR6759772.1	114	118	-4
TonB-related	RAPP	GCA_017532885.1	JAFXIS010000069.1	MBR6759852.1	140	144	-4
TonB-related	RAPP	GCA_017534815.1	JAFXVS010000021.1	MBR6035729.1	112	115	-3
TonB-related	RAPP	GCA_017535325.1	JAFXUC010000133.1	MBR4679255.1	100	104	-4
TonB-related	RAPP	GCA_017536555.1	JAFXHE010000008.1	MBR6721175.1	135	139	-4
TonB-related	RAPP	GCA_017536605.1	JAFXHB010000009.1	MBR3677362.1	135	139	-4
TonB-related	RAPP	GCA_017536605.1	JAFXHB010000042.1	MBR3677639.1	118	122	-4
TonB-related	RAPP	GCA_017538105.1	JAFYJN010000041.1	MBR4388731.1	124	127	-3
TonB-related	RAPP	GCA_017539645.1	JAFYCM010000033.1	MBR6250436.1	114	119	-5
TonB-related	RAPP	GCA_017540505.1	JAFYAW010000021.1	MBR6161371.1	131	134	-3
TonB-related	RAPP	GCA_017540585.1	JAFYAT010000088.1	MBR6197480.1	109	114	-5
TonB-related	RAPP	GCA_017541265.1	JAFXZK010000014.1	MBR6140395.1	109	122	-13
TonB-related	RAPP	GCA_017543785.1	JAFYFI010000122.1	MBR6375537.1	110	116	-6
TonB-related	RAPP	GCA_017544105.1	JAFYEU010000027.1	MBR6333024.1	67	71	-4
TonB-related	RAPP	GCA_017545095.1	JAFYCU010000289.1	MBR6285271.1	120	124	-4
TonB-related	RAPP	GCA_017546125.1	JAFYXO010000027.1	MBR5610814.1	111	115	-4
TonB-related	RAPP	GCA_017546345.1	JAFYXB010000017.1	MBR5205807.1	96	101	-5
TonB-related	RAPP	GCA_017546345.1	JAFYXB010000049.1	MBR5206351.1	138	142	-4
TonB-related	RAPP	GCA_017546605.1	JAFYSH010000017.1	MBR5249819.1	103	113	-10
TonB-related	RAPP	GCA_017546725.1	JAFYRX010000021.1	MBR5483475.1	114	120	-6
TonB-related	RAPP	GCA_017546725.1	JAFYRX010000036.1	MBR5483989.1	147	151	-4
TonB-related	RAPP	GCA_017546975.1	JAFYRL010000037.1	MBR4843629.1	132	136	-4
TonB-related	RAPP	GCA_017547175.1	JAFYQI010000001.1	MBR5464200.1	134	138	-4
TonB-related	RAPP	GCA_017547605.1	JAFYPG010000221.1	MBR5326401.1	111	113	-2
TonB-related	RAPP	GCA_017547845.1	JAFYNZ010000051.1	MBR4886953.1	108	111	-3
TonB-related	RAPP	GCA_017548275.1	JAFZAH010000049.1	MBR5688528.1	115	120	-5
TonB-related	RAPP	GCA_017548365.1	JAFZAC010000010.1	MBR5085849.1	110	113	-3
TonB-related	RAPP	GCA_017548545.1	JAFYZW010000023.1	MBR5068125.1	112	116	-4
TonB-related	RAPP	GCA_017548605.1	JAFYZT010000045.1	MBR5654818.1	112	115	-3
TonB-related	RAPP	GCA_017550025.1	JAFYLU010000013.1	MBR4298241.1	109	113	-4
TonB-related	RAPP	GCA_017550525.1	JAFZOU010000119.1	MBR5404481.1	109	115	-6
TonB-related	RAPP	GCA_017551725.1	JAFZKY010000038.1	MBR4787303.1	116	119	-3
TonB-related	RAPP	GCA_017551765.1	JAFZKV010000122.1	MBR4774242.1	114	117	-3
TonB-related	RAPP	GCA_017551905.1	JAFZKK010000026.1	MBR5957154.1	110	113	-3
TonB-related	RAPP	GCA_017552105.1	JAFZJI010000017.1	MBR4821677.1	109	115	-6
TonB-related	RAPP	GCA_017552435.1	JAFZPZ010000088.1	MBR5395370.1	108	113	-5
TonB-related	RAPP	GCA_017553575.1	JAFZKQ010000015.1	MBR4839161.1	111	114	-3
TonB-related	RAPP	GCA_017553575.1	JAFZKQ010000123.1	MBR4841434.1	108	113	-5
TonB-related	RAPP	GCA_017555085.1	JAFZHD010000052.1	MBR5899716.1	100	104	-4
TonB-related	RAPP	GCA_017555105.1	JAFZHB010000008.1	MBR5849916.1	131	135	-4
TonB-related	RAPP	GCA_017555545.1	JAFZGE010000069.1	MBR5865188.1	108	112	-4
TonB-related	RAPP	GCA_017555545.1	JAFZGE010000156.1	MBR5865864.1	144	148	-4
TonB-related	RAPP	GCA_017555695.1	JAFZFX010000047.1	MBR4995968.1	152	156	-4
TonB-related	RAPP	GCA_017555745.1	JAFZFU010000076.1	MBR5832285.1	112	118	-6
TonB-related	RAPP	GCA_017555805.1	JAFZFR010000016.1	MBR5863176.1	150	154	-4
TonB-related	RAPP	GCA_017555825.1	JAFZFQ010000064.1	MBR5844484.1	104	108	-4
TonB-related	RAPP	GCA_017555905.1	JAFZFP010000012.1	MBR5852926.1	133	137	-4
TonB-related	RAPP	GCA_017555905.1	JAFZFP010000029.1	MBR5853983.1	108	112	-4
TonB-related	RAPP	GCA_017555975.1	JAFZFJ010000042.1	MBR5819931.1	101	105	-4
TonB-related	RAPP	GCA_017556595.1	JAFYML010000103.1	MBR6538687.1	109	115	-6
TonB-related	RAPP	GCA_017557185.1	JAFZAP010000031.1	MBR5697680.1	88	91	-3
TonB-related	RAPP	GCA_017557285.1	JAFZAK010000076.1	MBR5727585.1	120	124	-4
TonB-related	RAPP	GCA_017557425.1	JAFYYU010000004.1	MBR5673012.1	121	125	-4
TonB-related	RAPP	GCA_017557475.1	JAFYYO010000199.1	MBR5052678.1	108	111	-3
TonB-related	RAPP	GCA_017557535.1	JAFYYM010000109.1	MBR5176639.1	112	117	-5
TonB-related	RAPP	GCA_017557605.1	JAFYYJ010000121.1	MBR5168841.1	110	113	-3
TonB-related	RAPP	GCA_017557625.1	JAFYYG010000037.1	MBR5639131.1	111	116	-5
TonB-related	RAPP	GCA_017557635.1	JAFYYH010000022.1	MBR5159928.1	100	105	-5
TonB-related	RAPP	GCA_017557665.1	JAFYYI010000040.1	MBR5170270.1	120	124	-4
TonB-related	RAPP	GCA_017558115.1	JAFYWG010000056.1	MBR5201284.1	148	152	-4
TonB-related	RAPP	GCA_017558175.1	JAFYWH010000153.1	MBR5205470.1	108	117	-9
TonB-related	RAPP	GCA_017558775.1	JAFYTP010000121.1	MBR5257224.1	109	115	-6
TonB-related	RAPP	GCA_017559355.1	JAFYSL010000086.1	MBR5332903.1	100	104	-4
TonB-related	RAPP	GCA_017559425.1	JAFYSI010000118.1	MBR5133712.1	112	115	-3
TonB-related	RAPP	GCA_017559505.1	JAFYSF010000061.1	MBR5238678.1	108	112	-4
TonB-related	RAPP	GCA_017559615.1	JAFYRB010000018.1	MBR4870803.1	109	113	-4
TonB-related	RAPP	GCA_017559615.1	JAFYRB010000080.1	MBR4871766.1	128	132	-4
TonB-related	RAPP	GCA_017559845.1	JAFYQQ010000042.1	MBR5481356.1	119	123	-4
TonB-related	RAPP	GCA_017559935.1	JAFYPV010000115.1	MBR5541945.1	108	111	-3
TonB-related	RAPP	GCA_017560165.1	JAFYOM010000333.1	MBR5298170.1	114	118	-4
TonB-related	RAPP	GCA_017560305.1	JAFYOF010000199.1	MBR5283249.1	150	154	-4
TonB-related	RAPP	GCA_017560425.1	JAFZEX010000013.1	MBR4951736.1	109	112	-3
TonB-related	RAPP	GCA_017560425.1	JAFZEX010000024.1	MBR4952077.1	137	141	-4
TonB-related	RAPP	GCA_017561155.1	JAFZDP010000040.1	MBR5778064.1	112	120	-8
TonB-related	RAPP	GCA_017561825.1	JAFZBK010000013.1	MBR5037658.1	115	118	-3
TonB-related	RAPP	GCA_017577365.1	PKRJ01000005.1	MBO2512843.1	147	150	-3
TonB-related	RAPP	GCA_017613375.1	JAGADZ010000063.1	MBO4307876.1	105	108	-3
TonB-related	RAPP	GCA_017614465.1	JAGABW010000002.1	MBO4396912.1	100	108	-8
TonB-related	RAPP	GCA_017614895.1	JAGAAZ010000139.1	MBO4431472.1	110	114	-4
TonB-related	RAPP	GCA_017615355.1	JAGAAJ010000112.1	MBO4464433.1	111	114	-3
TonB-related	RAPP	GCA_017615595.1	JAFZZT010000022.1	MBO4488726.1	116	120	-4
TonB-related	RAPP	GCA_017615795.1	JAFZZK010000037.1	MBO4504429.1	111	114	-3
TonB-related	RAPP	GCA_017616445.1	JAFZYE010000032.1	MBO4564631.1	111	115	-4
TonB-related	RAPP	GCA_017617315.1	JAFZWM010000041.1	MBO4598363.1	114	119	-5
TonB-related	RAPP	GCA_017617355.1	JAFZWI010000063.1	MBO4602521.1	110	113	-3
TonB-related	RAPP	GCA_017617575.1	JAFZVY010000050.1	MBO4663526.1	111	116	-5
TonB-related	RAPP	GCA_017617615.1	JAFZVV010000003.1	MBO4658164.1	108	111	-3
TonB-related	RAPP	GCA_017617615.1	JAFZVV010000009.1	MBO4658613.1	108	111	-3
TonB-related	RAPP	GCA_017618715.1	JAFZTS010000042.1	MBO4754046.1	112	116	-4
TonB-related	RAPP	GCA_017618815.1	JAFZTP010000029.1	MBO4760339.1	106	109	-3
TonB-related	RAPP	GCA_017619375.1	JAFZSL010000001.1	MBO4819844.1	102	108	-6
TonB-related	RAPP	GCA_017619445.1	JAFZSI010000006.1	MBO4825710.1	112	118	-6
TonB-related	RAPP	GCA_017619935.1	JAFZRJ010000013.1	MBO4870663.1	110	114	-4
TonB-related	RAPP	GCA_017621035.1	JAGATY010000084.1	MBO4985881.1	107	112	-5
TonB-related	RAPP	GCA_017621225.1	JAGATN010000020.1	MBO4995366.1	109	112	-3
TonB-related	RAPP	GCA_017621455.1	JAGATC010000003.1	MBO5017415.1	140	144	-4
TonB-related	RAPP	GCA_017621455.1	JAGATC010000019.1	MBO5018604.1	108	112	-4
TonB-related	RAPP	GCA_017621845.1	JAGASI010000023.1	MBO5053994.1	111	115	-4
TonB-related	RAPP	GCA_017623115.1	JAGAPT010000026.1	MBO5188625.1	139	143	-4
TonB-related	RAPP	GCA_017623505.1	JAGAOZ010000024.1	MBO5217414.1	134	138	-4
TonB-related	RAPP	GCA_017624155.1	JAGANS010000008.1	MBO5267355.1	110	112	-2
TonB-related	RAPP	GCA_017624955.1	JAGAMA010000007.1	MBO5350211.1	140	144	-4
TonB-related	RAPP	GCA_017627765.1	JAGAGD010000071.1	MBO5612059.1	111	114	-3
TonB-related	RAPP	GCA_017628595.1	JAGBYV010000034.1	MBO5686739.1	151	155	-4
TonB-related	RAPP	GCA_017628595.1	JAGBYV010000232.1	MBO5687658.1	116	120	-4
TonB-related	RAPP	GCA_017628735.1	JAGBYO010000056.1	MBO5697270.1	132	136	-4
TonB-related	RAPP	GCA_017629035.1	JAGBXX010000022.1	MBO5717319.1	109	112	-3
TonB-related	RAPP	GCA_017629035.1	JAGBXX010000028.1	MBO5717621.1	137	141	-4
TonB-related	RAPP	GCA_017629145.1	JAGBXR010000011.1	MBO5732208.1	112	117	-5
TonB-related	RAPP	GCA_017629145.1	JAGBXR010000033.1	MBO5732731.1	138	142	-4
TonB-related	RAPP	GCA_017629615.1	JAGBWT010000192.1	MBO5772052.1	140	144	-4
TonB-related	RAPP	GCA_017629985.1	JAGBWD010000022.1	MBO5801340.1	138	142	-4
TonB-related	RAPP	GCA_017629985.1	JAGBWD010000030.1	MBO5801690.1	108	112	-4
TonB-related	RAPP	GCA_017630035.1	JAGBWA010000001.1	MBO5795029.1	109	115	-6
TonB-related	RAPP	GCA_017630155.1	JAGBVU010000020.1	MBO5804458.1	111	115	-4
TonB-related	RAPP	GCA_017630245.1	JAGBVQ010000089.1	MBO5813486.1	96	101	-5
TonB-related	RAPP	GCA_017630245.1	JAGBVQ010000136.1	MBO5813756.1	125	129	-4
TonB-related	RAPP	GCA_017630455.1	JAGBVG010000023.1	MBO5831948.1	109	113	-4
TonB-related	RAPP	GCA_017630455.1	JAGBVG010000084.1	MBO5833197.1	128	132	-4
TonB-related	RAPP	GCA_017630735.1	JAGBUS010000045.1	MBO5855564.1	109	113	-4
TonB-related	RAPP	GCA_017630735.1	JAGBUS010000072.1	MBO5855901.1	138	142	-4
TonB-related	RAPP	GCA_017631035.1	JAGBUB010000007.1	MBO5877954.1	139	143	-4
TonB-related	RAPP	GCA_017631035.1	JAGBUB010000009.1	MBO5877975.1	111	115	-4
TonB-related	RAPP	GCA_017631055.1	JAGBTZ010000049.1	MBO5875843.1	109	114	-5
TonB-related	RAPP	GCA_017631055.1	JAGBTZ010000053.1	MBO5875955.1	133	137	-4
TonB-related	RAPP	GCA_017631135.1	JAGBTW010000009.1	MBO5881660.1	109	113	-4
TonB-related	RAPP	GCA_017631135.1	JAGBTW010000038.1	MBO5881839.1	144	148	-4
TonB-related	RAPP	GCA_017631255.1	JAGBTP010000003.1	MBO5894192.1	108	112	-4
TonB-related	RAPP	GCA_017631255.1	JAGBTP010000072.1	MBO5895606.1	127	131	-4
TonB-related	RAPP	GCA_017631275.1	JAGBTQ010000014.1	MBO5901763.1	109	112	-3
TonB-related	RAPP	GCA_017631275.1	JAGBTQ010000026.1	MBO5902223.1	139	143	-4
TonB-related	RAPP	GCA_017631285.1	JAGBTO010000039.1	MBO5893241.1	113	117	-4
TonB-related	RAPP	GCA_017631285.1	JAGBTO010000098.1	MBO5893969.1	146	150	-4
TonB-related	RAPP	GCA_017631375.1	JAGBTK010000041.1	MBO5903001.1	104	108	-4
TonB-related	RAPP	GCA_017632115.1	JAGBRY010000017.1	MBO5961633.1	131	135	-4
TonB-related	RAPP	GCA_017632695.1	JAGBQS010000226.1	MBO6013222.1	112	118	-6
TonB-related	RAPP	GCA_017633495.1	JAGBPE010000240.1	MBO6081253.1	111	115	-4
TonB-related	RAPP	GCA_017640725.1	JAEPQB010000001.1	MBO6567172.1	85	89	-4
TonB-related	RAPP	GCA_017640745.1	JAEPQA010000019.1	MBO6561649.1	142	146	-4
TonB-related	RAPP	GCA_017642695.1	JAEPQD010000001.1	MBO6678531.1	133	135	-2
TonB-related	RAPP	GCA_017642925.1	JAEPOL010000011.1	MBO6765391.1	135	139	-4
TonB-related	RAPP	GCA_017643475.1	JAEPNI010000001.1	MBO6796882.1	130	134	-4
TonB-related	RAPP	GCA_017643585.1	JAEPND010000005.1	MBO6847049.1	131	135	-4
TonB-related	RAPP	GCA_017643685.1	JAEPMY010000003.1	MBO6824743.1	121	125	-4
TonB-related	RAPP	GCA_017644185.1	JAEPMA010000013.1	MBO6949725.1	147	152	-5
TonB-related	RAPP	GCA_017645585.1	JAGCOF010000002.1	MBO7100431.1	112	115	-3
TonB-related	RAPP	GCA_017645655.1	JAGCNZ010000121.1	MBO7120631.1	111	114	-3
TonB-related	RAPP	GCA_017645945.1	JAGCNL010000031.1	MBO7144096.1	110	113	-3
TonB-related	RAPP	GCA_017646625.1	JAGCMF010000009.1	MBO7185725.1	142	146	-4
TonB-related	RAPP	GCA_017646685.1	JAGCLZ010000084.1	MBO7200881.1	108	115	-7
TonB-related	RAPP	GCA_017646785.1	JAGCLX010000077.1	MBO7199186.1	145	149	-4
TonB-related	RAPP	GCA_017646785.1	JAGCLX010000097.1	MBO7199372.1	109	113	-4
TonB-related	RAPP	GCA_017646785.1	JAGCLX010000101.1	MBO7199427.1	143	147	-4
TonB-related	RAPP	GCA_017647025.1	JAGCLL010000115.1	MBO7220535.1	127	131	-4
TonB-related	RAPP	GCA_017647145.1	JAGCLD010000037.1	MBO7234686.1	116	120	-4
TonB-related	RAPP	GCA_017647625.1	JAGCKG010000089.1	MBO7263661.1	108	112	-4
TonB-related	RAPP	GCA_017647625.1	JAGCKG010000122.1	MBO7263990.1	132	136	-4
TonB-related	RAPP	GCA_017647795.1	JAGCJX010000029.1	MBO7279262.1	103	111	-8
TonB-related	RAPP	GCA_017650045.1	JAGCFP010000031.1	MBO7553036.1	112	116	-4
TonB-related	RAPP	GCA_017650085.1	JAGCFN010000027.1	MBO7470497.1	111	114	-3
TonB-related	RAPP	GCA_017650325.1	JAGCFC010000098.1	MBO7495975.1	110	113	-3
TonB-related	RAPP	GCA_017654125.1	JAFNYX010000051.1	MBQ5753229.1	101	104	-3
TonB-related	RAPP	GCA_017654125.1	JAFNYX010000128.1	MBQ5754025.1	138	142	-4
TonB-related	RAPP	GCA_017694515.1	JADIMV010000128.1	MBO8440439.1	107	113	-6
TonB-related	RAPP	GCA_017694755.1	JADIMO010000023.1	MBO8444441.1	110	118	-8
TonB-related	RAPP	GCA_017694785.1	JADIMK010000030.1	MBO8455394.1	110	118	-8
TonB-related	RAPP	GCA_017744355.1	JAGIBK010000001.1	MBO9538997.1	117	126	-9
TonB-related	RAPP	GCA_017744395.1	JAGIBI010000007.1	MBO9538346.1	119	122	-3
TonB-related	RAPP	GCA_017744395.1	JAGIBI010000010.1	MBO9538855.1	134	136	-2
TonB-related	RAPP	GCA_017744435.1	JAGIBG010000003.1	MBO9548583.1	124	136	-12
TonB-related	RAPP	GCA_017744435.1	JAGIBG010000022.1	MBO9551003.1	143	149	-6
TonB-related	RAPP	GCA_017744445.1	JAGIBH010000003.1	MBO9543876.1	120	134	-14
TonB-related	RAPP	GCA_017744495.1	JAGIBE010000110.1	MBO9558165.1	117	128	-11
TonB-related	RAPP	GCA_017744605.1	JAGIAZ010000021.1	MBO9581866.1	111	117	-6
TonB-related	RAPP	GCA_017744735.1	JAGIAR010000004.1	MBO9602116.1	102	104	-2
TonB-related	RAPP	GCA_017745095.1	JAGHZZ010000008.1	MBO9701439.1	75	78	-3
TonB-related	RAPP	GCA_017745235.1	JAGHZU010000002.1	MBO9707083.1	116	130	-14
TonB-related	RAPP	GCA_017745275.1	JAGHZS010000006.1	MBO9730378.1	105	109	-4
TonB-related	RAPP	GCA_017745595.1	WMBV01000004.1	MBO9353570.1	127	132	-5
TonB-related	RAPP	GCA_017745595.1	WMBV01000023.1	MBO9356254.1	137	142	-5
TonB-related	RAPP	GCA_017933995.1	JAGBKI010000020.1	MBP3227737.1	87	95	-8
TonB-related	RAPP	GCA_017934185.1	JAGBJY010000037.1	MBP3202985.1	106	111	-5
TonB-related	RAPP	GCA_017934525.1	JAGBJJ010000035.1	MBP3251736.1	113	120	-7
TonB-related	RAPP	GCA_017934545.1	JAGBJI010000009.1	MBP3254406.1	106	109	-3
TonB-related	RAPP	GCA_017934845.1	JAGBIR010000059.1	MBP3289652.1	147	151	-4
TonB-related	RAPP	GCA_017935185.1	JAGBIC010000018.1	MBP3317487.1	115	119	-4
TonB-related	RAPP	GCA_017935185.1	JAGBIC010000023.1	MBP3317674.1	142	146	-4
TonB-related	RAPP	GCA_017935385.1	JAGBHS010000012.1	MBP3331081.1	115	120	-5
TonB-related	RAPP	GCA_017935645.1	JAGBHF010000040.1	MBP3349649.1	104	108	-4
TonB-related	RAPP	GCA_017935785.1	JAGBGU010000012.1	MBP3373216.1	119	125	-6
TonB-related	RAPP	GCA_017936285.1	JAGBFU010000022.1	MBP3419291.1	107	114	-7
TonB-related	RAPP	GCA_017936685.1	JAGBFA010000005.1	MBP3455122.1	98	101	-3
TonB-related	RAPP	GCA_017936685.1	JAGBFA010000009.1	MBP3455620.1	133	137	-4
TonB-related	RAPP	GCA_017937025.1	JAGBEJ010000002.1	MBP3466256.1	133	138	-5
TonB-related	RAPP	GCA_017937125.1	JAGBEH010000008.1	MBP3483223.1	104	111	-7
TonB-related	RAPP	GCA_017937765.1	JAGBCY010000006.1	MBP3547286.1	95	99	-4
TonB-related	RAPP	GCA_017937765.1	JAGBCY010000013.1	MBP3547444.1	142	146	-4
TonB-related	RAPP	GCA_017937805.1	JAGBCX010000033.1	MBP3550626.1	133	137	-4
TonB-related	RAPP	GCA_017938765.1	JAGBAX010000022.1	MBP3644307.1	89	93	-4
TonB-related	RAPP	GCA_017938765.1	JAGBAX010000028.1	MBP3644559.1	133	137	-4
TonB-related	RAPP	GCA_017940185.1	JAGAZE010000043.1	MBP3727072.1	114	117	-3
TonB-related	RAPP	GCA_017940245.1	JAGAYZ010000045.1	MBP3738545.1	119	123	-4
TonB-related	RAPP	GCA_017940465.1	JAGAYN010000016.1	MBP3762712.1	105	109	-4
TonB-related	RAPP	GCA_017940545.1	JAGAYI010000065.1	MBP3768458.1	112	117	-5
TonB-related	RAPP	GCA_017940605.1	JAGAYF010000050.1	MBP3774829.1	112	116	-4
TonB-related	RAPP	GCA_017960905.1	JAGCYH010000035.1	MBP5365798.1	113	116	-3
TonB-related	RAPP	GCA_017961145.1	JAGCXU010000106.1	MBP5393351.1	111	114	-3
TonB-related	RAPP	GCA_017961265.1	JAGCXN010000026.1	MBP5400732.1	102	108	-6
TonB-related	RAPP	GCA_017962275.1	JAGCVQ010000105.1	MBP5497726.1	111	114	-3
TonB-related	RAPP	GCA_017962445.1	JAGCVI010000004.1	MBP5515454.1	108	111	-3
TonB-related	RAPP	GCA_017962545.1	JAGCVD010000038.1	MBP5528302.1	104	107	-3
TonB-related	RAPP	GCA_017965475.1	JAGCPV010000057.1	MBP5776580.1	113	118	-5
TonB-related	RAPP	GCA_017965725.1	JAGCPK010000009.1	MBP5798390.1	111	115	-4
TonB-related	RAPP	GCA_017983795.1	JAGOAS010000004.1	MBP5989531.1	125	129	-4
TonB-related	RAPP	GCA_017984835.1	JAGNYR010000016.1	MBP6099781.1	105	111	-6
TonB-related	RAPP	GCA_017986065.1	JAGNWJ010000007.1	MBP6224053.1	139	143	-4
TonB-related	RAPP	GCA_017986555.1	JAGNVM010000008.1	MBP6262799.1	103	106	-3
TonB-related	RAPP	GCA_017986555.1	JAGNVM010000017.1	MBP6263463.1	102	106	-4
TonB-related	RAPP	GCA_017988165.1	JAGNSH010000213.1	MBP6419721.1	130	135	-5
TonB-related	RAPP	GCA_017989135.1	JAGNQL010000086.1	MBP6530338.1	127	131	-4
TonB-related	RAPP	GCA_017989885.1	JAGNPA010000341.1	MBP6613884.1	126	130	-4
TonB-related	RAPP	GCA_017990495.1	JAGNNV010000126.1	MBP6704003.1	81	85	-4
TonB-related	RAPP	GCA_017991005.1	JAGNMU010000208.1	MBP6773750.1	110	115	-5
TonB-related	RAPP	GCA_017991675.1	JAGOQB010000006.1	MBP6878103.1	54	195	-141
TonB-related	RAPP	GCA_017991835.1	JAGOPY010000001.1	MBP6870437.1	115	119	-4
TonB-related	RAPP	GCA_017992055.1	JAGOPK010000002.1	MBP6899783.1	120	124	-4
TonB-related	RAPP	GCA_017992055.1	JAGOPK010000015.1	MBP6902719.1	107	114	-7
TonB-related	RAPP	GCA_017992695.1	JAGOOC010000016.1	MBP6936597.1	107	115	-8
TonB-related	RAPP	GCA_017994835.1	JAGOKC010000020.1	MBP7131983.1	126	130	-4
TonB-related	RAPP	GCA_017996735.1	JAGOGJ010000126.1	MBP7339392.1	131	137	-6
TonB-related	RAPP	GCA_017996735.1	JAGOGJ010000151.1	MBP7339776.1	115	119	-4
TonB-related	RAPP	GCA_017996735.1	JAGOGJ010000263.1	MBP7340658.1	115	119	-4
TonB-related	RAPP	GCA_017997335.1	JAGOFG010000269.1	MBP7397837.1	129	132	-3
TonB-related	RAPP	GCA_017997715.1	JAGOEM010000023.1	MBP7451935.1	151	154	-3
TonB-related	RAPP	GCA_017998135.1	JAGODS010000218.1	MBP7497671.1	85	88	-3
TonB-related	RAPP	GCA_017998475.1	JAGODA010000121.1	MBP7603850.1	94	100	-6
TonB-related	RAPP	GCA_017998575.1	JAGOCV010000079.1	MBP7565915.1	126	130	-4
TonB-related	RAPP	GCA_017999135.1	JAGOBT010000275.1	MBP7667564.1	160	164	-4
TonB-related	RAPP	GCA_017999675.1	JAGNLL010000006.1	MBP7710360.1	82	86	-4
TonB-related	RAPP	GCA_018001015.1	JAGNIV010000012.1	MBP7816704.1	118	131	-13
TonB-related	RAPP	GCA_018053445.1	JAGPLK010000106.1	MBP8678482.1	112	123	-11
TonB-related	RAPP	GCA_018054455.1	JAGPJL010000017.1	MBP8759083.1	86	90	-4
TonB-related	RAPP	GCA_018054455.1	JAGPJL010000052.1	MBP8759834.1	100	103	-3
TonB-related	RAPP	GCA_018054895.1	JAGPIQ010000048.1	MBP8792817.1	109	114	-5
TonB-related	RAPP	GCA_018056955.1	JAGPEQ010000012.1	MBP9028952.1	112	115	-3
TonB-related	RAPP	GCA_018056955.1	JAGPEQ010000076.1	MBP9030203.1	102	107	-5
TonB-related	RAPP	GCA_018057825.1	JAGPCY010000014.1	MBP9168768.1	159	161	-2
TonB-related	RAPP	GCA_018065005.1	JAGHUD010000007.1	MBQ0048762.1	116	121	-5
TonB-related	RAPP	GCA_018065205.1	JAGHTR010000115.1	MBQ0076335.1	116	123	-7
TonB-related	RAPP	GCA_018065205.1	JAGHTR010000126.1	MBQ0076422.1	56	63	-7
TonB-related	RAPP	GCA_018065435.1	JAGHTK010000146.1	MBQ0081341.1	130	134	-4
TonB-related	RAPP	GCA_018066175.1	JAGHRV010000083.1	MBQ0154850.1	116	123	-7
TonB-related	RAPP	GCA_018066715.1	JAGPWA010000111.1	MBQ0713152.1	107	124	-17
TonB-related	RAPP	GCA_018066965.1	JAGPVP010000026.1	MBQ0758730.1	90	97	-7
TonB-related	RAPP	GCA_018122655.1	JAGRQC010000001.1	MBR0551094.1	137	142	-5
TonB-related	RAPP	GCA_018222605.1	JAAEZZ010000006.1	MBR9807481.1	91	101	-10
TonB-related	RAPP	GCA_018222965.1	JAAEZH010000021.1	MBR9921552.1	230	233	-3
TonB-related	RAPP	GCA_018223085.1	JAAEZB010000039.1	MBR9843360.1	130	134	-4
TonB-related	RAPP	GCA_018223105.1	JAAEYY010000014.1	MBR9860816.1	97	103	-6
TonB-related	RAPP	GCA_018224645.1	JAGTVG010000021.1	MBR9997462.1	116	119	-3
TonB-related	RAPP	GCA_018240285.1	JAFEGA010000006.1	MBS0587330.1	102	104	-2
TonB-related	RAPP	GCA_018240405.1	JAFEFW010000660.1	MBS0644697.1	119	123	-4
TonB-related	RAPP	GCA_018240795.1	JAFEFA010000090.1	MBS0489392.1	117	130	-13
TonB-related	RAPP	GCA_018240825.1	JAFEEZ010000442.1	MBS0480499.1	123	128	-5
TonB-related	RAPP	GCA_018240985.1	JAFEER010000273.1	MBS0468480.1	130	134	-4
TonB-related	RAPP	GCA_018240995.1	JAFEES010000318.1	MBS0508368.1	128	132	-4
TonB-related	RAPP	GCA_018241025.1	JAFEEQ010000011.1	MBS0471030.1	114	119	-5
TonB-related	RAPP	GCA_018241205.1	JAFEEI010000014.1	MBS0423130.1	102	107	-5
TonB-related	RAPP	GCA_018241265.1	JAFEEF010000021.1	MBS0446101.1	103	108	-5
TonB-related	RAPP	GCA_018241265.1	JAFEEF010000035.1	MBS0446855.1	132	135	-3
TonB-related	RAPP	GCA_018241325.1	JAFEEB010000030.1	MBS0406451.1	118	122	-4
TonB-related	RAPP	GCA_018241405.1	JAFEDY010000022.1	MBS0391131.1	130	137	-7
TonB-related	RAPP	GCA_018241505.1	JAFEDS010000016.1	MBS0419610.1	129	134	-5
TonB-related	RAPP	GCA_018241505.1	JAFEDS010000038.1	MBS0422698.1	119	124	-5
TonB-related	RAPP	GCA_018241525.1	JAFEDR010000013.1	MBS0376632.1	103	108	-5
TonB-related	RAPP	GCA_018241745.1	JAFEDG010000017.1	MBS0319583.1	106	110	-4
TonB-related	RAPP	GCA_018241785.1	JAFEDF010000247.1	MBS0327807.1	106	111	-5
TonB-related	RAPP	GCA_018241865.1	JAFECY010000180.1	MBS0308648.1	124	128	-4
TonB-related	RAPP	GCA_018241985.1	JAFECV010000076.1	MBS0316333.1	90	94	-4
TonB-related	RAPP	GCA_018242005.1	JAFECU010000303.1	MBS0294386.1	129	133	-4
TonB-related	RAPP	GCA_018242085.1	JAFECO010000096.1	MBS0280500.1	99	102	-3
TonB-related	RAPP	GCA_018242145.1	JAFECN010000031.1	MBS0276245.1	130	133	-3
TonB-related	RAPP	GCA_018242145.1	JAFECN010000073.1	MBS0276585.1	140	144	-4
TonB-related	RAPP	GCA_018242505.1	JAFEBU010000051.1	MBS0222420.1	109	113	-4
TonB-related	RAPP	GCA_018242665.1	JAFEBL010000003.1	MBS0169141.1	102	106	-4
TonB-related	RAPP	GCA_018242665.1	JAFEBL010000029.1	MBS0171587.1	103	106	-3
TonB-related	RAPP	GCA_018242685.1	JAFEBM010000010.1	MBS0181548.1	99	101	-2
TonB-related	RAPP	GCA_018242685.1	JAFEBM010000015.1	MBS0181981.1	134	137	-3
TonB-related	RAPP	GCA_018242725.1	JAFEBI010000006.1	MBS0150389.1	86	89	-3
TonB-related	RAPP	GCA_018242765.1	JAFEBH010000009.1	MBS0166073.1	86	89	-3
TonB-related	RAPP	GCA_018266765.1	JAFDZU010000003.1	MBS1536243.1	113	116	-3
TonB-related	RAPP	GCA_018266795.1	JAFDZV010000047.1	MBS1914233.1	123	127	-4
TonB-related	RAPP	GCA_018266895.1	JAFDZQ010000041.1	MBS1551788.1	106	108	-2
TonB-related	RAPP	GCA_018266935.1	JAFDZL010000520.1	MBS1533008.1	98	101	-3
TonB-related	RAPP	GCA_018267005.1	JAFDZK010000151.1	MBS1526642.1	99	102	-3
TonB-related	RAPP	GCA_018267135.1	JAFDZA010000003.1	MBS1489170.1	109	114	-5
TonB-related	RAPP	GCA_018267195.1	JAFDYY010000073.1	MBS1559703.1	109	114	-5
TonB-related	RAPP	GCA_018267215.1	JAFDYX010000024.1	MBS1540965.1	109	113	-4
TonB-related	RAPP	GCA_018267275.1	JAFDYV010000004.1	MBS1554727.1	125	129	-4
TonB-related	RAPP	GCA_018267285.1	JAFDYU010000013.1	MBS1681931.1	121	125	-4
TonB-related	RAPP	GCA_018267475.1	JAFDYI010000016.1	MBS1646931.1	110	113	-3
TonB-related	RAPP	GCA_018267515.1	JAFDYJ010000010.1	MBS1620527.1	104	109	-5
TonB-related	RAPP	GCA_018267655.1	JAFDYB010000058.1	MBS1652082.1	109	113	-4
TonB-related	RAPP	GCA_018267705.1	JAFDXX010000012.1	MBS1649315.1	109	112	-3
TonB-related	RAPP	GCA_018267725.1	JAFDXY010000020.1	MBS1640229.1	109	112	-3
TonB-related	RAPP	GCA_018267825.1	JAFDXR010000003.1	MBS1634685.1	111	114	-3
TonB-related	RAPP	GCA_018268015.1	JAFDXJ010000027.1	MBS1730174.1	92	99	-7
TonB-related	RAPP	GCA_018268785.1	JAFDVY010000001.1	MBS1864321.1	97	100	-3
TonB-related	RAPP	GCA_018268955.1	JAFDVO010000013.1	MBS1817874.1	111	114	-3
TonB-related	RAPP	GCA_018268995.1	JAFDVL010000025.1	MBS1808331.1	137	141	-4
TonB-related	RAPP	GCA_018268995.1	JAFDVL010000042.1	MBS1809557.1	107	110	-3
TonB-related	RAPP	GCA_018269055.1	JAFDVI010000031.1	MBS1790698.1	144	148	-4
TonB-related	RAPP	GCA_018269075.1	JAFDVJ010000011.1	MBS1793222.1	189	193	-4
TonB-related	RAPP	GCA_018334675.1	JAGXLL010000003.1	MBS3806160.1	115	118	-3
TonB-related	RAPP	GCA_018334875.1	JAGXLC010000340.1	MBS3777037.1	119	124	-5
TonB-related	RAPP	GCA_018335795.1	JAGXRP010000008.1	MBS3999182.1	119	125	-6
TonB-related	RAPP	GCA_018335795.1	JAGXRP010000042.1	MBS4000312.1	118	121	-3
TonB-related	RAPP	GCA_018335925.1	JAGXRF010000080.1	MBS4040905.1	226	231	-5
TonB-related	RAPP	GCA_018336075.1	JAGXRB010000321.1	MBS4061792.1	115	119	-4
TonB-related	RAPP	GCA_018375725.1	JAHACR010000043.1	MBS6360388.1	117	121	-4
TonB-related	RAPP	GCA_018375725.1	JAHACR010000244.1	MBS6362551.1	123	129	-6
TonB-related	RAPP	GCA_018384595.1	JAHAYO010000051.1	MBS7325948.1	134	138	-4
TonB-related	RAPP	GCA_018384835.1	JAHAYB010000524.1	MBS7351379.1	108	114	-6
TonB-related	RAPP	GCA_018398995.1	CP073759.1	QVL46024.1	129	134	-5
TonB-related	RAPP	GCA_018398995.1	CP073759.1	QVL46336.1	97	102	-5
TonB-related	RAPP	GCA_018408855.1	AP024322.1	BCQ23260.1	132	136	-4
TonB-related	RAPP	GCA_018645985.1	JABGVR010000180.1	MBT3593785.1	51	56	-5
TonB-related	RAPP	GCA_018646825.1	JABGUA010000084.1	MBT3504904.1	92	97	-5
TonB-related	RAPP	GCA_018647445.1	JABGTE010000196.1	MBT3462585.1	87	90	-3
TonB-related	RAPP	GCA_018656255.1	JABHYI010000011.1	MBT4472014.1	105	110	-5
TonB-related	RAPP	GCA_018658685.1	JABHUT010000001.1	MBT4695219.1	91	94	-3
TonB-related	RAPP	GCA_018660405.1	JABJKL010000204.1	MBT5032399.1	86	90	-4
TonB-related	RAPP	GCA_018660505.1	JABJKE010000035.1	MBT5157851.1	94	99	-5
TonB-related	RAPP	GCA_018662305.1	JABJGI010000102.1	MBT5331395.1	117	124	-7
TonB-related	RAPP	GCA_018663035.1	JABJEX010000013.1	MBT5387428.1	85	89	-4
TonB-related	RAPP	GCA_018663165.1	JABJES010000002.1	MBT5373041.1	135	137	-2
TonB-related	RAPP	GCA_018663485.1	JABJQI010000206.1	MBT4758598.1	117	123	-6
TonB-related	RAPP	GCA_018664075.1	JABJOY010000098.1	MBT4833632.1	85	90	-5
TonB-related	RAPP	GCA_018666555.1	JABIZD010000018.1	MBT5600916.1	93	96	-3
TonB-related	RAPP	GCA_018669795.1	JABHSQ010000014.1	MBT6705485.1	105	109	-4
TonB-related	RAPP	GCA_018672815.1	JABHDX010000088.1	MBT7753630.1	87	90	-3
TonB-related	RAPP	GCA_018673175.1	JABHDF010000012.1	MBT7641583.1	93	97	-4
TonB-related	RAPP	GCA_018677115.1	JAHHOC010000069.1	MBT8114057.1	95	98	-3
TonB-related	RAPP	GCA_018678395.1	JAHHMJ010000177.1	MBT8403099.1	85	91	-6
TonB-related	RAPP	GCA_018678395.1	JAHHMJ010000494.1	MBT8404668.1	112	115	-3
TonB-related	RAPP	GCA_018698975.1	JABIPQ010000036.1	MBT6042362.1	87	90	-3
TonB-related	RAPP	GCA_018701055.1	JABIUH010000099.1	MBT6209070.1	99	102	-3
TonB-related	RAPP	GCA_018729455.1	JAHHZF010000004.1	MBT9289725.1	121	125	-4
TonB-related	RAPP	GCA_018780025.1	JADMKH010000023.1	MBT9589557.1	92	98	-6
TonB-related	RAPP	GCA_018780105.1	JADMKC010000022.1	MBT9540657.1	92	98	-6
TonB-related	RAPP	GCA_018780185.1	JADMJX010000025.1	MBT9524128.1	117	121	-4
TonB-related	RAPP	GCA_018780415.1	JADMJQ010000089.1	MBT9492232.1	133	137	-4
TonB-related	RAPP	GCA_018780645.1	JADMJJ010000006.1	MBT9500575.1	125	129	-4
TonB-related	RAPP	GCA_018780645.1	JADMJJ010000011.1	MBT9501301.1	120	124	-4
TonB-related	RAPP	GCA_018780805.1	JADMJD010000027.1	MBT9486644.1	116	123	-7
TonB-related	RAPP	GCA_018813285.1	JAHJBY010000101.1	MBU0571788.1	98	104	-6
TonB-related	RAPP	GCA_018816095.1	JAHIWP010000022.1	MBU0901054.1	119	123	-4
TonB-related	RAPP	GCA_018816945.1	JAHIVC010000024.1	MBU1012261.1	115	121	-6
TonB-related	RAPP	GCA_018818165.1	JAHISP010000026.1	MBU1114264.1	118	124	-6
TonB-related	RAPP	GCA_018820275.1	JAHJOO010000038.1	MBU1324928.1	117	128	-11
TonB-related	RAPP	GCA_018820395.1	JAHJOG010000064.1	MBU1358227.1	115	119	-4
TonB-related	RAPP	GCA_018820745.1	JAHJNP010000052.1	MBU1394804.1	92	96	-4
TonB-related	RAPP	GCA_018820765.1	JAHJNN010000012.1	MBU1408596.1	95	99	-4
TonB-related	RAPP	GCA_018820995.1	JAHJNE010000322.1	MBU1437658.1	94	98	-4
TonB-related	RAPP	GCA_018821435.1	JAHJME010000016.1	MBU1514264.1	116	129	-13
TonB-related	RAPP	GCA_018825305.1	JAHJEO010000017.1	MBU1972374.1	114	118	-4
TonB-related	RAPP	GCA_018826515.1	JAHKAM010000012.1	MBU2040808.1	122	126	-4
TonB-related	RAPP	GCA_018827205.1	JAHJXZ010000261.1	MBU2257087.1	119	123	-4
TonB-related	RAPP	GCA_018827375.1	JAHJYW010000042.1	MBU2143666.1	129	148	-19
TonB-related	RAPP	GCA_018828125.1	JAHJWB010000016.1	MBU2355672.1	168	172	-4
TonB-related	RAPP	GCA_018882895.1	VERF01000034.1	MBU3699700.1	99	102	-3
TonB-related	RAPP	GCA_018882935.1	VERA01000002.1	MBU3707624.1	116	120	-4
TonB-related	RAPP	GCA_018882935.1	VERA01000005.1	MBU3707822.1	116	120	-4
TonB-related	RAPP	GCA_018883455.1	VEQC01000014.1	MBU3649109.1	125	130	-5
TonB-related	RAPP	GCA_018883785.1	JAHLFO010000016.1	MBU3813205.1	107	112	-5
TonB-related	RAPP	GCA_018883945.1	JAHLFF010000153.1	MBU3846848.1	150	154	-4
TonB-related	RAPP	GCA_018884025.1	JAHLFB010000249.1	MBU3809559.1	111	119	-8
TonB-related	RAPP	GCA_018898455.1	JAHIJO010000115.1	MBU4199981.1	94	97	-3
TonB-related	RAPP	GCA_018969015.1	JAGWZE010000015.1	MBU6372869.1	124	126	-2
TonB-related	RAPP	GCA_018969185.1	JAGWYT010000001.1	MBU6338445.1	124	128	-4
TonB-related	RAPP	GCA_018969455.1	JAGWYI010000035.1	MBU6340410.1	221	223	-2
TonB-related	RAPP	GCA_018970485.1	JAGWWH010000003.1	MBU6140167.1	95	99	-4
TonB-related	RAPP	GCA_018970825.1	JAGWVP010000082.1	MBU6281516.1	92	102	-10
TonB-related	RAPP	GCA_018971065.1	JAGWVC010000040.1	MBU6267773.1	115	127	-12
TonB-related	RAPP	GCA_018971065.1	JAGWVC010000086.1	MBU6268794.1	128	132	-4
TonB-related	RAPP	GCA_018971415.1	JAGXAW010000019.1	MBU6468433.1	96	99	-3
TonB-related	RAPP	GCA_018971525.1	JAGXAR010000015.1	MBU6480196.1	107	110	-3
TonB-related	RAPP	GCA_018971525.1	JAGXAR010000053.1	MBU6481703.1	99	102	-3
TonB-related	RAPP	GCA_018971625.1	JAGXAJ010000003.1	MBU6461334.1	120	124	-4
TonB-related	RAPP	GCA_018971625.1	JAGXAJ010000050.1	MBU6463614.1	123	126	-3
TonB-related	RAPP	GCA_018971675.1	JAGXAF010000167.1	MBU6458466.1	120	124	-4
TonB-related	RAPP	GCA_018971835.1	JAGWZW010000006.1	MBU6442668.1	110	113	-3
TonB-related	RAPP	GCA_018971835.1	JAGWZW010000019.1	MBU6443361.1	131	135	-4
TonB-related	RAPP	GCA_019056595.1	CP036163.1	QXE16956.1	142	149	-7
TonB-related	RAPP	GCA_019090615.1	JAHRVQ010000052.1	MBV1878429.1	141	147	-6
TonB-related	RAPP	GCA_019090895.1	JAHRVB010000032.1	MBV1908192.1	90	95	-5
TonB-related	RAPP	GCA_019104825.1	JAHRXD010000156.1	MBV2163821.1	128	134	-6
TonB-related	RAPP	GCA_019113665.1	DXGW01000023.1	HIW51945.1	133	137	-4
TonB-related	RAPP	GCA_019113885.1	DXGO01000018.1	HIW64846.1	137	141	-4
TonB-related	RAPP	GCA_019114285.1	DXFT01000046.1	HIX02929.1	100	105	-5
TonB-related	RAPP	GCA_019114445.1	DXFL01000010.1	HIX26584.1	110	115	-5
TonB-related	RAPP	GCA_019114945.1	DXEN01000054.1	HIX86332.1	114	122	-8
TonB-related	RAPP	GCA_019115485.1	DXDM01000044.1	HIY49703.1	109	114	-5
TonB-related	RAPP	GCA_019115605.1	DXDG01000018.1	HIY47564.1	132	136	-4
TonB-related	RAPP	GCA_019115605.1	DXDG01000021.1	HIY47768.1	112	115	-3
TonB-related	RAPP	GCA_019115745.1	DXDA01000042.1	HIY68779.1	139	143	-4
TonB-related	RAPP	GCA_019115825.1	DXCV01000063.1	HIY88940.1	107	112	-5
TonB-related	RAPP	GCA_019116285.1	DXBX01000082.1	HIZ33882.1	127	132	-5
TonB-related	RAPP	GCA_019116555.1	DXBL01000064.1	HIZ50053.1	123	129	-6
TonB-related	RAPP	GCA_019118325.1	DWZE01000030.1	HJA82818.1	100	105	-5
TonB-related	RAPP	GCA_019118565.1	DWYR01000003.1	HJA98081.1	104	109	-5
TonB-related	RAPP	GCA_019118565.1	DWYR01000020.1	HJA99265.1	141	145	-4
TonB-related	RAPP	GCA_019118605.1	DWYP01000003.1	HJA96216.1	106	109	-3
TonB-related	RAPP	GCA_019118605.1	DWYP01000044.1	HJA97583.1	139	143	-4
TonB-related	RAPP	GCA_019119615.1	DWWQ01000029.1	HJC26731.1	112	115	-3
TonB-related	RAPP	GCA_019163375.1	JAFLKK010000022.1	MBV5284372.1	116	119	-3
TonB-related	RAPP	GCA_019218445.1	JAHUUM010000011.1	MBV7440944.1	114	118	-4
TonB-related	RAPP	GCA_019232625.1	JAFANP010000009.1	MBV8685495.1	115	118	-3
TonB-related	RAPP	GCA_019232905.1	JAFANA010000050.1	MBV8637462.1	207	214	-7
TonB-related	RAPP	GCA_019233165.1	JAFAMS010000483.1	MBV8602768.1	121	124	-3
TonB-related	RAPP	GCA_019233415.1	JAFAMK010000387.1	MBV8581757.1	214	224	-10
TonB-related	RAPP	GCA_019233415.1	JAFAMK010000393.1	MBV8581823.1	226	230	-4
TonB-related	RAPP	GCA_019233755.1	JAFAMD010000065.1	MBV8553514.1	94	101	-7
TonB-related	RAPP	GCA_019234745.1	JAFAKZ010000191.1	MBV8465558.1	116	121	-5
TonB-related	RAPP	GCA_019234745.1	JAFAKZ010000264.1	MBV8466050.1	114	117	-3
TonB-related	RAPP	GCA_019235885.1	JAFAKB010000011.1	MBV8367695.1	217	221	-4
TonB-related	RAPP	GCA_019235995.1	JAFAJV010000080.1	MBV8344835.1	206	217	-11
TonB-related	RAPP	GCA_019236395.1	JAFAJB010000065.1	MBV8271416.1	126	133	-7
TonB-related	RAPP	GCA_019236475.1	JAFAIX010000013.1	MBV8255848.1	105	117	-12
TonB-related	RAPP	GCA_019236485.1	JAFAIY010000647.1	MBV8250836.1	116	123	-7
TonB-related	RAPP	GCA_019236975.1	JAFAHZ010000024.1	MBV8153103.1	216	222	-6
TonB-related	RAPP	GCA_019236975.1	JAFAHZ010000234.1	MBV8155085.1	230	261	-31
TonB-related	RAPP	GCA_019237115.1	JAFAHS010000536.1	MBV8140060.1	106	110	-4
TonB-related	RAPP	GCA_019237615.1	JAFAGT010000057.1	MBV8035428.1	122	126	-4
TonB-related	RAPP	GCA_019237615.1	JAFAGT010000075.1	MBV8036345.1	126	130	-4
TonB-related	RAPP	GCA_019237615.1	JAFAGT010000078.1	MBV8036451.1	100	104	-4
TonB-related	RAPP	GCA_019239425.1	JAFAZX010000058.1	MBV9926878.1	111	116	-5
TonB-related	RAPP	GCA_019239425.1	JAFAZX010000095.1	MBV9928922.1	180	189	-9
TonB-related	RAPP	GCA_019239815.1	JAFAZL010000471.1	MBV9886931.1	98	101	-3
TonB-related	RAPP	GCA_019239955.1	JAFAZD010000046.1	MBV9848660.1	130	135	-5
TonB-related	RAPP	GCA_019240125.1	JAFAYW010000152.1	MBV9826670.1	123	126	-3
TonB-related	RAPP	GCA_019240405.1	JAFAYL010000016.1	MBV9779115.1	100	102	-2
TonB-related	RAPP	GCA_019241305.1	JAFAXE010000098.1	MBV9646923.1	181	185	-4
TonB-related	RAPP	GCA_019241535.1	JAFAWX010000222.1	MBV9624478.1	107	112	-5
TonB-related	RAPP	GCA_019242175.1	JAFAVZ010000547.1	MBV9496590.1	114	118	-4
TonB-related	RAPP	GCA_019242475.1	JAFAVK010000071.1	MBV8857794.1	111	116	-5
TonB-related	RAPP	GCA_019243195.1	JAFAUQ010000049.1	MBV8824121.1	121	124	-3
TonB-related	RAPP	GCA_019243205.1	JAFAUR010000962.1	MBV8833743.1	87	92	-5
TonB-related	RAPP	GCA_019244535.1	JAFASL010000846.1	MBV9378359.1	113	116	-3
TonB-related	RAPP	GCA_019245255.1	JAFARV010000469.1	MBV9266762.1	93	100	-7
TonB-related	RAPP	GCA_019245415.1	JAFARO010000019.1	MBV8979252.1	108	111	-3
TonB-related	RAPP	GCA_019247195.1	JAFAPI010000055.1	MBV9343921.1	91	97	-6
TonB-related	RAPP	GCA_019247255.1	JAFAPJ010000435.1	MBV9078178.1	129	132	-3
TonB-related	RAPP	GCA_019247495.1	JAFAOU010000145.1	MBV9187074.1	129	132	-3
TonB-related	RAPP	GCA_019308685.1	JAFDHQ010000107.1	MBW2014233.1	127	132	-5
TonB-related	RAPP	GCA_019313245.1	JAFDBP010000021.1	MBW2540766.1	98	102	-4
TonB-related	RAPP	GCA_019347945.1	JAHWKK010000001.1	MBW3563311.1	81	83	-2
TonB-related	RAPP	GCA_019347975.1	JAHWKI010000150.1	MBW3554244.1	99	102	-3
TonB-related	RAPP	GCA_019352035.1	JABBNZ010000001.1	MBW4049992.1	137	141	-4
TonB-related	RAPP	GCA_019448215.1	CP080408.1	QYJ02102.1	91	101	-10
TonB-related	RAPP	GCA_019454875.1	JACFNL010000064.1	MBW7876556.1	120	124	-4
TonB-related	RAPP	GCA_019455045.1	JACFND010000020.1	MBW7870634.1	108	112	-4
TonB-related	RAPP	GCA_019455085.1	JACFNA010000024.1	MBW7838766.1	81	85	-4
TonB-related	RAPP	GCA_019455285.1	JACFMS010000025.1	MBW7837459.1	106	111	-5
TonB-related	RAPP	GCA_019455325.1	JACFMQ010000009.1	MBW7902798.1	122	130	-8
TonB-related	RAPP	GCA_019459325.1	JAIBFA010000105.1	MBW8372175.1	92	96	-4
TonB-related	RAPP	GCA_019459485.1	JAIBEZ010000007.1	MBW8330595.1	101	104	-3
TonB-related	RAPP	GCA_019459485.1	JAIBEZ010000089.1	MBW8333890.1	118	124	-6
TonB-related	RAPP	GCA_019459525.1	JAIBEY010000064.1	MBW8325602.1	117	121	-4
TonB-related	RAPP	GCA_019509985.1	JAEKLF010000108.1	MBW8847229.1	126	130	-4
TonB-related	RAPP	GCA_019510435.1	JAEKKJ010000016.1	MBW8815166.1	104	117	-13
TonB-related	RAPP	GCA_019550975.1	SDWH01000004.1	MBW9199208.1	105	110	-5
TonB-related	RAPP	GCA_019634305.1	JAHQVQ010000454.1	MBX2844520.1	116	122	-6
TonB-related	RAPP	GCA_019634345.1	JAHQVL010000256.1	MBX2821182.1	225	232	-7
TonB-related	RAPP	GCA_019634715.1	JAHCAU010000005.1	MBX3711959.1	129	135	-6
TonB-related	RAPP	GCA_019634975.1	JAHCAI010000004.1	MBX3662375.1	117	121	-4
TonB-related	RAPP	GCA_019635275.1	JAHBZV010000009.1	MBX3590396.1	132	136	-4
TonB-related	RAPP	GCA_019635515.1	JAHBZI010000002.1	MBX3565811.1	141	147	-6
TonB-related	RAPP	GCA_019635935.1	JAHBYN010000001.1	MBX3490622.1	141	144	-3
TonB-related	RAPP	GCA_019635955.1	JAHBYL010000050.1	MBX3506222.1	125	127	-2
TonB-related	RAPP	GCA_019635975.1	JAHBYM010000026.1	MBX3492399.1	147	150	-3
TonB-related	RAPP	GCA_019636015.1	JAHBYJ010000001.1	MBX3446449.1	125	127	-2
TonB-related	RAPP	GCA_019636815.1	JAHBWT010000093.1	MBX3304014.1	107	110	-3
TonB-related	RAPP	GCA_019636835.1	JAHBWU010000024.1	MBX3330326.1	99	101	-2
TonB-related	RAPP	GCA_019636835.1	JAHBWU010000073.1	MBX3331807.1	122	125	-3
TonB-related	RAPP	GCA_019636945.1	JAHBWO010000016.1	MBX3347965.1	86	89	-3
TonB-related	RAPP	GCA_019637075.1	JAHBWI010000003.1	MBX3236384.1	101	105	-4
TonB-related	RAPP	GCA_019637075.1	JAHBWI010000003.1	MBX3236391.1	127	134	-7
TonB-related	RAPP	GCA_019637075.1	JAHBWI010000003.1	MBX3236400.1	109	115	-6
TonB-related	RAPP	GCA_019637075.1	JAHBWI010000005.1	MBX3237372.1	100	103	-3
TonB-related	RAPP	GCA_019637115.1	JAHBWH010000318.1	MBX3252189.1	139	145	-6
TonB-related	RAPP	GCA_019637315.1	JAHBVU010000023.1	MBX3148250.1	116	120	-4
TonB-related	RAPP	GCA_019637355.1	JAHBVT010000001.1	MBX3132558.1	126	129	-3
TonB-related	RAPP	GCA_019637445.1	JAHBVS010000001.1	MBX3173229.1	125	128	-3
TonB-related	RAPP	GCA_019637975.1	JAHBUR010000016.1	MBX2991562.1	105	111	-6
TonB-related	RAPP	GCA_019637995.1	JAHBUQ010000002.1	MBX3044012.1	108	111	-3
TonB-related	RAPP	GCA_019638115.1	JAHBUK010000003.1	MBX2979717.1	118	133	-15
TonB-related	RAPP	GCA_019638115.1	JAHBUK010000008.1	MBX2980987.1	101	105	-4
TonB-related	RAPP	GCA_019683625.1	JADGHY010000014.1	MBX5438160.1	116	120	-4
TonB-related	RAPP	GCA_019683695.1	JADGHX010000040.1	MBX5461093.1	96	102	-6
TonB-related	RAPP	GCA_019689775.1	JADGGV010000327.1	MBX6365014.1	111	114	-3
TonB-related	RAPP	GCA_019694155.1	JAIBCN010000233.1	MBX7187532.1	85	89	-4
TonB-related	RAPP	GCA_019694335.1	JAIBCD010000088.1	MBX7200499.1	134	138	-4
TonB-related	RAPP	GCA_019695185.1	JAIBAN010000033.1	MBX7221126.1	137	154	-17
TonB-related	RAPP	GCA_019695345.1	JAIBAE010000017.1	MBX7154538.1	114	117	-3
TonB-related	RAPP	GCA_019745005.1	JAIETO010000001.1	MBX9899164.1	122	126	-4
TonB-related	RAPP	GCA_019745005.1	JAIETO010000113.1	MBX9900450.1	124	131	-7
TonB-related	RAPP	GCA_019745005.1	JAIETO010000319.1	MBX9902672.1	101	105	-4
TonB-related	RAPP	GCA_019745275.1	JAIETJ010000141.1	MBX9915425.1	118	122	-4
TonB-related	RAPP	GCA_019745365.1	JAIETI010000112.1	MBX9928836.1	151	154	-3
TonB-related	RAPP	GCA_019745555.1	JAIESX010000035.1	MBX9960783.1	125	129	-4
TonB-related	RAPP	GCA_019746135.1	JAIESI010000210.1	MBX9844777.1	117	120	-3
TonB-related	RAPP	GCA_019746355.1	JAIESC010000134.1	MBX9827432.1	110	113	-3
TonB-related	RAPP	GCA_019746735.1	JAIERT010000057.1	MBX9870773.1	125	129	-4
TonB-related	RAPP	GCA_019747015.1	JAIERI010000196.1	MBX9711495.1	126	129	-3
TonB-related	RAPP	GCA_019747015.1	JAIERI010000219.1	MBX9711710.1	121	125	-4
TonB-related	RAPP	GCA_019747155.1	JAIERD010000567.1	MBX9756700.1	118	121	-3
TonB-related	RAPP	GCA_019747315.1	JAIEQY010000064.1	MBX9748818.1	118	123	-5
TonB-related	RAPP	GCA_019747315.1	JAIEQY010000370.1	MBX9752627.1	122	126	-4
TonB-related	RAPP	GCA_019747795.1	JAIEQK010000150.1	MBX9607429.1	100	106	-6
TonB-related	RAPP	GCA_019747905.1	JAIEQG010000045.1	MBX9630697.1	102	106	-4
TonB-related	RAPP	GCA_019748365.1	JAIEPN010000084.1	MBX9663739.1	123	129	-6
TonB-related	RAPP	GCA_019749835.1	JAIEPJ010000056.1	MBY0361088.1	128	132	-4
TonB-related	RAPP	GCA_019749875.1	JAIEPK010000263.1	MBY0276624.1	77	83	-6
TonB-related	RAPP	GCA_019750135.1	JAIEOV010000002.1	MBY0317274.1	125	129	-4
TonB-related	RAPP	GCA_019750575.1	JAIEOJ010000191.1	MBY0341167.1	121	127	-6
TonB-related	RAPP	GCA_019751475.1	JAIENH010000565.1	MBY0435352.1	133	136	-3
TonB-related	RAPP	GCA_019751755.1	JAIENA010000489.1	MBY0243505.1	114	117	-3
TonB-related	RAPP	GCA_019751875.1	JAIEMV010000002.1	MBY0224914.1	150	154	-4
TonB-related	RAPP	GCA_019751915.1	JAIEMS010000002.1	MBY0453269.1	135	147	-12
TonB-related	RAPP	GCA_019752015.1	JAIEMQ010000018.1	MBY0494767.1	110	113	-3
TonB-related	RAPP	GCA_019752095.1	JAIEMO010000003.1	MBY0473675.1	102	107	-5
TonB-related	RAPP	GCA_019752115.1	JAIEMN010000023.1	MBY0490557.1	117	122	-5
TonB-related	RAPP	GCA_019752235.1	JAIEMI010000147.1	MBY0510162.1	104	108	-4
TonB-related	RAPP	GCA_019752235.1	JAIEMI010000343.1	MBY0512248.1	96	102	-6
TonB-related	RAPP	GCA_019752245.1	JAIEMH010000266.1	MBY0487268.1	112	116	-4
TonB-related	RAPP	GCA_019752415.1	JAIEME010000039.1	MBY0484332.1	102	110	-8
TonB-related	RAPP	GCA_019752835.1	JAIELR010000033.1	MBY0544090.1	102	109	-7
TonB-related	RAPP	GCA_019752915.1	JAIELO010000102.1	MBY0556161.1	124	128	-4
TonB-related	RAPP	GCA_019752915.1	JAIELO010000415.1	MBY0558038.1	120	124	-4
TonB-related	RAPP	GCA_019752975.1	JAIELM010000411.1	MBY0574153.1	122	124	-2
TonB-related	RAPP	GCA_019753105.1	JAIELJ010000006.1	MBY0567277.1	129	133	-4
TonB-related	RAPP	GCA_019797865.1	CP081869.1	QZO00143.1	116	120	-4
TonB-related	RAPP	GCA_019911765.1	JAIOJU010000174.1	MBZ0068886.1	92	96	-4
TonB-related	RAPP	GCA_019912385.1	JAIOIW010000126.1	MBZ0164682.1	121	125	-4
TonB-related	RAPP	GCA_019912545.1	JAIOIK010000128.1	MBZ0203390.1	88	94	-6
TonB-related	RAPP	GCA_020035195.1	JAIQBT010000081.1	MBZ4201456.1	98	104	-6
TonB-related	RAPP	GCA_020072785.1	JAIQGG010000001.1	MBZ5538998.1	96	99	-3
TonB-related	RAPP	GCA_020072845.1	JAIQGF010000005.1	MBZ5510531.1	115	125	-10
TonB-related	RAPP	GCA_020072925.1	JAIQGA010000114.1	MBZ5563416.1	116	119	-3
TonB-related	RAPP	GCA_020073015.1	JAIQFZ010000066.1	MBZ5549248.1	126	129	-3
TonB-related	RAPP	GCA_020073145.1	JAIQFS010000029.1	MBZ5578632.1	90	92	-2
TonB-related	RAPP	GCA_020073165.1	JAIQFP010000003.1	MBZ5597623.1	110	115	-5
TonB-related	RAPP	GCA_020073215.1	JAIQFO010000060.1	MBZ5616455.1	134	137	-3
TonB-related	RAPP	GCA_020073285.1	JAIQFM010000011.1	MBZ5627659.1	119	125	-6
TonB-related	RAPP	GCA_020073305.1	JAIQFK010000002.1	MBZ5591274.1	93	98	-5
TonB-related	RAPP	GCA_020073375.1	JAIQFG010000167.1	MBZ5645560.1	92	95	-3
TonB-related	RAPP	GCA_020073465.1	JAIQFC010000026.1	MBZ5682259.1	119	125	-6
TonB-related	RAPP	GCA_020073485.1	JAIQFB010000012.1	MBZ5660876.1	92	95	-3
TonB-related	RAPP	GCA_020073495.1	JAIQFD010000004.1	MBZ5647816.1	108	114	-6
TonB-related	RAPP	GCA_020073565.1	JAIQEY010000016.1	MBZ5655522.1	149	152	-3
TonB-related	RAPP	GCA_020073585.1	JAIQEV010000059.1	MBZ5703068.1	96	99	-3
TonB-related	RAPP	GCA_020073645.1	JAIQET010000010.1	MBZ5704801.1	107	113	-6
TonB-related	RAPP	GCA_020073665.1	JAIQEU010000013.1	MBZ5721714.1	115	121	-6
TonB-related	RAPP	GCA_020073705.1	JAIQES010000003.1	MBZ5697186.1	99	102	-3
TonB-related	RAPP	GCA_020160955.1	JAIUOX010000034.1	MCA0302771.1	112	116	-4
TonB-related	RAPP	GCA_020160955.1	JAIUOX010000034.1	MCA0302789.1	120	124	-4
TonB-related	RAPP	GCA_020161065.1	JAIUPH010000022.1	MCA0242806.1	131	135	-4
TonB-related	RAPP	GCA_020161065.1	JAIUPH010000037.1	MCA0244351.1	134	137	-3
TonB-related	RAPP	GCA_020161145.1	JAIUPQ010000001.1	MCA0175011.1	104	108	-4
TonB-related	RAPP	GCA_020161695.1	JAIUOO010000001.1	MCA0316911.1	128	132	-4
TonB-related	RAPP	GCA_020161775.1	JAIUOW010000018.1	MCA0214951.1	118	122	-4
TonB-related	RAPP	GCA_020179755.1	JAIUCY010000007.1	MCA1325685.1	134	136	-2
TonB-related	RAPP	GCA_020199775.1	JAIVJZ010000005.1	MCA1565080.1	127	133	-6
TonB-related	RAPP	GCA_020199835.1	JAIVJV010000011.1	MCA1578895.1	114	118	-4
TonB-related	RAPP	GCA_020199905.1	JAIVJS010000012.1	MCA1580523.1	186	297	-111
TonB-related	RAPP	GCA_020200025.1	JAIVJN010000266.1	MCA1585520.1	119	123	-4
TonB-related	RAPP	GCA_020200135.1	JAIVJI010000091.1	MCA1621261.1	111	114	-3
TonB-related	RAPP	GCA_020200155.1	JAIVJG010000038.1	MCA1591913.1	123	129	-6
TonB-related	RAPP	GCA_020201335.1	JAIVGZ010000042.1	MCA1799345.1	87	91	-4
TonB-related	RAPP	GCA_020201365.1	JAIVGV010000005.1	MCA1814879.1	119	125	-6
TonB-related	RAPP	GCA_020216925.1	JAIWOL010000172.1	MCA1926602.1	92	97	-5
TonB-related	RAPP	GCA_020216985.1	JAIWOH010000102.1	MCA1957918.1	69	72	-3
TonB-related	RAPP	GCA_020217035.1	JAIWOG010000158.1	MCA1908375.1	142	146	-4
TonB-related	RAPP	GCA_020248945.1	JADCGQ010000022.1	MCA3241352.1	113	116	-3
TonB-related	RAPP	GCA_020249145.1	JADCGF010000017.1	MCA3283896.1	116	127	-11
TonB-related	RAPP	GCA_020249265.1	JADCGA010000044.1	MCA3296045.1	112	123	-11
TonB-related	RAPP	GCA_020249285.1	JADCFX010000014.1	MCA3305533.1	112	123	-11
TonB-related	RAPP	GCA_020249435.1	JADCFQ010000032.1	MCA3351932.1	112	123	-11
TonB-related	RAPP	GCA_020249465.1	JADCFP010000021.1	MCA3356978.1	112	123	-11
TonB-related	RAPP	GCA_020249865.1	JADCEV010000106.1	MCA3389603.1	112	123	-11
TonB-related	RAPP	GCA_020249925.1	JADCER010000012.1	MCA3423875.1	112	123	-11
TonB-related	RAPP	GCA_020341835.1	CP070838.1	UCB53938.1	88	92	-4
TonB-related	RAPP	GCA_020346245.1	CP070778.1	UCD60577.1	104	108	-4
TonB-related	RAPP	GCA_020403265.1	JADBXZ010000012.1	MCA6442750.1	108	112	-4
TonB-related	RAPP	GCA_020430845.1	JAGQJA010000285.1	MCA9588070.1	82	85	-3
TonB-related	RAPP	GCA_020435885.1	JAGQYU010000109.1	MCB0459580.1	103	114	-11
TonB-related	RAPP	GCA_020436085.1	JAGQYM010000007.1	MCB0487638.1	133	136	-3
TonB-related	RAPP	GCA_020436695.1	JAGQXH010000008.1	MCB0628271.1	110	114	-4
TonB-related	RAPP	GCA_020436955.1	JAGQWW010000478.1	MCB0663751.1	229	233	-4
TonB-related	RAPP	GCA_020437755.1	JAGQVX010000147.1	MCB0762600.1	119	123	-4
TonB-related	RAPP	GCA_020438265.1	JAGQVA010000279.1	MCB0837726.1	105	108	-3
TonB-related	RAPP	GCA_020441005.1	JAGRNA010000199.1	MCB1175405.1	146	153	-7
TonB-related	RAPP	GCA_020441545.1	JAGRLZ010000053.1	MCB1412392.1	137	140	-3
TonB-related	RAPP	GCA_020442185.1	JAGRKS010000099.1	MCB1521162.1	149	151	-2
TonB-related	RAPP	GCA_020442635.1	JAGRJR010000124.1	MCB1584243.1	84	88	-4
TonB-related	RAPP	GCA_020442665.1	JAGRJP010000031.1	MCB1593807.1	97	102	-5
TonB-related	RAPP	GCA_020443325.1	JAGRIK010000341.1	MCB1690775.1	93	100	-7
TonB-related	RAPP	GCA_020443425.1	JAGRIE010000003.1	MCB1703683.1	93	100	-7
TonB-related	RAPP	GCA_020443945.1	JAIZWN010000672.1	MCB2263832.1	104	113	-9
TonB-related	RAPP	GCA_020444515.1	JAHLKX010000011.1	MCB2222217.1	107	111	-4
TonB-related	RAPP	GCA_020445165.1	JAGRHE010000015.1	MCB1800594.1	114	117	-3
TonB-related	RAPP	GCA_020445205.1	JAGRHA010000128.1	MCB1789825.1	108	112	-4
TonB-related	RAPP	GCA_020445205.1	JAGRHA010000178.1	MCB1790229.1	128	132	-4
TonB-related	RAPP	GCA_020445245.1	JAGRHB010000123.1	MCB1798488.1	132	136	-4
TonB-related	RAPP	GCA_020445255.1	JAGRGY010000048.1	MCB1725516.1	143	146	-3
TonB-related	RAPP	GCA_020445315.1	JAGRGW010000235.1	MCB1774293.1	132	135	-3
TonB-related	RAPP	GCA_020445565.1	JAGRGI010000080.1	MCB1876413.1	110	114	-4
TonB-related	RAPP	GCA_020445565.1	JAGRGI010000089.1	MCB1876679.1	104	111	-7
TonB-related	RAPP	GCA_020445665.1	JAGRGD010000052.1	MCB1886790.1	115	118	-3
TonB-related	RAPP	GCA_020445765.1	JAGRFY010000022.1	MCB1927247.1	107	123	-16
TonB-related	RAPP	GCA_020445785.1	JAGRFZ010000042.1	MCB1915248.1	97	113	-16
TonB-related	RAPP	GCA_020445805.1	JAGRFX010000010.1	MCB1954486.1	99	102	-3
TonB-related	RAPP	GCA_020445805.1	JAGRFX010000052.1	MCB1955578.1	112	128	-16
TonB-related	RAPP	GCA_020445805.1	JAGRFX010000067.1	MCB1955849.1	118	122	-4
TonB-related	RAPP	GCA_020446675.1	JAGREE010000019.1	MCB2091127.1	117	121	-4
TonB-related	RAPP	GCA_020446945.1	JAGRDS010000002.1	MCB2112592.1	99	102	-3
TonB-related	RAPP	GCA_020446945.1	JAGRDS010000033.1	MCB2114524.1	128	136	-8
TonB-related	RAPP	GCA_020632595.1	JACKFF010000001.1	MCB9773081.1	121	130	-9
TonB-related	RAPP	GCA_020632635.1	JACKFE010000002.1	MCB9710467.1	103	107	-4
TonB-related	RAPP	GCA_020632655.1	JACKFD010000017.1	MCB9726418.1	129	134	-5
TonB-related	RAPP	GCA_020633055.1	JACKEJ010000004.1	MCB9656136.1	225	234	-9
TonB-related	RAPP	GCA_020633075.1	JACKEI010000005.1	MCB9629885.1	212	222	-10
TonB-related	RAPP	GCA_020633435.1	JACKDP010000004.1	MCB9547371.1	116	120	-4
TonB-related	RAPP	GCA_020633775.1	JACKDA010000010.1	MCB9518539.1	112	116	-4
TonB-related	RAPP	GCA_020633895.1	JACKCT010000007.1	MCB9488933.1	91	95	-4
TonB-related	RAPP	GCA_020635255.1	JACKAC010000001.1	MCB9242606.1	110	114	-4
TonB-related	RAPP	GCA_020635285.1	JACKAB010000012.1	MCB9249900.1	111	114	-3
TonB-related	RAPP	GCA_020635515.1	JACJZS010000003.1	MCB9203020.1	107	112	-5
TonB-related	RAPP	GCA_020635795.1	JACJZD010000001.1	MCB9173171.1	107	110	-3
TonB-related	RAPP	GCA_020636105.1	JACJYL010000002.1	MCB9326868.1	230	233	-3
TonB-related	RAPP	GCA_020636835.1	JACJXC010000006.1	MCB8964540.1	114	117	-3
TonB-related	RAPP	GCA_020636845.1	JACJXD010000005.1	MCB9001976.1	105	109	-4
TonB-related	RAPP	GCA_020638035.1	JACKJI010000001.1	MCC0006527.1	157	163	-6
TonB-related	RAPP	GCA_020638295.1	JACKIU010000001.1	MCB9982293.1	126	130	-4
TonB-related	RAPP	GCA_020638335.1	JACKIT010000006.1	MCB9981499.1	123	127	-4
TonB-related	RAPP	GCA_020697375.1	JAJFBJ010000016.1	MCC2640864.1	102	106	-4
TonB-related	RAPP	GCA_020741775.1	DYYG01000013.1	HJE22802.1	124	127	-3
TonB-related	RAPP	GCA_020741775.1	DYYG01000063.1	HJE26003.1	108	121	-13
TonB-related	RAPP	GCA_020831825.1	JAFIFW010000012.1	MCC5796852.1	91	95	-4
TonB-related	RAPP	GCA_020832415.1	JAFIES010000115.1	MCC5942186.1	98	104	-6
TonB-related	RAPP	GCA_020845575.1	JADLFL010000040.1	MCC6163974.1	116	120	-4
TonB-related	RAPP	GCA_020846195.1	JADLEJ010000031.1	MCC6140921.1	106	109	-3
TonB-related	RAPP	GCA_020846195.1	JADLEJ010000048.1	MCC6141522.1	100	106	-6
TonB-related	RAPP	GCA_020846195.1	JADLEJ010000048.1	MCC6141528.1	105	108	-3
TonB-related	RAPP	GCA_020846335.1	JADLED010000015.1	MCC6369549.1	90	94	-4
TonB-related	RAPP	GCA_020846815.1	JADLDF010000266.1	MCC6172007.1	127	133	-6
TonB-related	RAPP	GCA_020847115.1	JADLCO010000057.1	MCC6295679.1	97	103	-6
TonB-related	RAPP	GCA_020847765.1	JADLBJ010000111.1	MCC6382270.1	133	138	-5
TonB-related	RAPP	GCA_020847775.1	JADLBI010000275.1	MCC6416132.1	119	122	-3
TonB-related	RAPP	GCA_020848745.1	JADLHM010000081.1	MCC6765440.1	132	137	-5
TonB-related	RAPP	GCA_020849155.1	JADLGU010000131.1	MCC6657336.1	106	110	-4
TonB-related	RAPP	GCA_020849425.1	JADLGH010000079.1	MCC6713015.1	126	133	-7
TonB-related	RAPP	GCA_020849475.1	JADLGE010000010.1	MCC6706796.1	99	105	-6
[truncated: 21,395 more rows]
