# Supplementary material for: Evolutionary adaptation of bacterial proteomes to translation-impeding sequences
Source: EMBO J. 2025 Dec 9;45(6):1957–79. doi: 10.1038/s44318-025-00651-6 (PMC12992588; doi:10.1038/s44318-025-00651-6)
Supplement: Supplementary file 6 — Source data Fig. 4 [file 44318_2025_651_MOESM6_ESM.zip › Figure 4/4D/deepTMHMM prediction result.csv]

motif	dORF_plot_group	protein_class	n
RAPP	TonB-related	GLOB	37
RAPP	TonB-related	GLOB	15
RAPP	TonB-related	SP	856
RAPP	TonB-related	SP+TM	21
RAPP	TonB-related	TM	227
RAPP	TonB-related	SP	12
RAPP	TonB-related	BETA	2
RAPP	TonB-related	GLOB	131
RAPP	TonB-related	SP	5158
RAPP	TonB-related	SP+TM	11
RAPP	TonB-related	TM	151
RAPP	TonB-related	GLOB	9
RAPP	TonB-related	SP	147
RAPP	TonB-related	SP+TM	4
RAPP	TonB-related	TM	14
RAPP	TonB-related	GLOB	9
RAPP	TonB-related	SP	199
RAPP	TonB-related	SP+TM	2
RAPP	TonB-related	TM	5
RAPP	TonB-related	GLOB	1
RAPP	TonB-related	SP	15
RAPP	TonB-related	TM	1
RAPP	TonB-related	SP	11
RAPP	TonB-related	TM	3
RGPP	TonB-related	GLOB	51
RGPP	TonB-related	SP	1
RGPP	TonB-related	GLOB	1
RGPP	TonB-related	SP	158
RGPP	TonB-related	SP+TM	10
RGPP	TonB-related	TM	35
RGPP	TonB-related	BETA	1
RGPP	TonB-related	GLOB	147
RGPP	TonB-related	SP	4140
RGPP	TonB-related	SP+TM	6
RGPP	TonB-related	TM	157
RGPP	TonB-related	GLOB	9
RGPP	TonB-related	SP	119
RGPP	TonB-related	TM	10
RGPP	TonB-related	GLOB	6
RGPP	TonB-related	SP	165
RGPP	TonB-related	SP+TM	4
RGPP	TonB-related	TM	13
RGPP	TonB-related	SP	12
RGPP	TonB-related	TM	1
RAPP	YcnI family protein	GLOB	3
RAPP	YcnI family protein	SP	107
RAPP	YcnI family protein	SP+TM	4
RAPP	YcnI family protein	TM	167
RGPP	YcnI family protein	GLOB	1
RGPP	YcnI family protein	SP	77
RGPP	YcnI family protein	SP+TM	3
RGPP	YcnI family protein	TM	2491
RAPP	copper chaperone PCu(A)C	GLOB	12
RAPP	copper chaperone PCu(A)C	SP	1364
RAPP	copper chaperone PCu(A)C	TM	70
RGPP	copper chaperone PCu(A)C	GLOB	7
RGPP	copper chaperone PCu(A)C	SP	790
RGPP	copper chaperone PCu(A)C	TM	424
RAPP	PepSY-related	GLOB	10
RAPP	PepSY-related	SP	768
RAPP	PepSY-related	SP+TM	7
RAPP	PepSY-related	TM	153
RAPP	PepSY-related	SP	193
RAPP	PepSY-related	SP+TM	27
RAPP	PepSY-related	TM	167
RGPP	PepSY-related	GLOB	6
RGPP	PepSY-related	SP	304
RGPP	PepSY-related	SP+TM	1
RGPP	PepSY-related	TM	540
RGPP	PepSY-related	GLOB	4
RGPP	PepSY-related	SP	53
RGPP	PepSY-related	TM	200
RAPP	SecD/F	GLOB	8
RAPP	SecD/F	SP	1058
RAPP	SecD/F	SP+TM	1
RAPP	SecD/F	TM	7
RAPP	SecD/F	GLOB	1
RAPP	SecD/F	SP	41
RAPP	SecD/F	SP	18
RGPP	SecD/F	GLOB	2
RGPP	SecD/F	SP	325
RGPP	SecD/F	TM	1
RGPP	SecA	GLOB	11
RGPP	SecA	SP	145
RGPP	SecA	SP+TM	6
RGPP	SecA	TM	5
