# Supplementary material for: Evolutionary adaptation of bacterial proteomes to translation-impeding sequences
Source: EMBO J. 2025 Dec 9;45(6):1957–79. doi: 10.1038/s44318-025-00651-6 (PMC12992588; doi:10.1038/s44318-025-00651-6)
Supplement: Supplementary file 6 — Source data Fig. 4 [file 44318_2025_651_MOESM6_ESM.zip › Figure 4/4A/uORF_List_RGPP.csv]

motif	genome_id	ORF_protein_id	seq	len_aa	motif_position	seqid	ORF_start	ORF_end	ORF_strand	ORF_locus_tag	ORF_product	dORF_start	dORF_end	dORF_strand	dORF_locus_tag	dORF_protein_id	dORF_product
RGPP	GCA_012523015.1	NLO33640.1	MGLAWFIKRRKALLWLAAIVIWAGVSIFAASFHHHEPGESCQELNCPFFHVLLNIAAFCWVLVGILLPELSRLPIRFFTTLSSLMQAFVIPARGPPHTPFA	101	95	JAAYJI010000232.1	10373	10678	+	GX117_09855	hypothetical protein	10751	11704	+	GX117_09860	NLO33641.1	DUF1559 domain-containing protein
RGPP	GCF_010548465.1	WP_031101783.1	MLLPAKAEVARQLRRYRAWERVMLAAPADLTVRATFEDSGYTLCVLMGKRCAREAADAAERYLRTTPVTYLQEQHDRPRPTATVRRGPPVGERHSPAGR	99	88	NZ_JAAGMD010000160.1	2312	2611	+	G3I53_RS05780	DUF5133 domain-containing protein	2685	4346	+	G3I53_RS05785	WP_164438089.1	alpha-1,4-glucan--maltose-1-phosphate maltosyltransferase
RGPP	GCF_010548465.1	WP_164438576.1	MTAPHPRTARTGRGLRVLRAAVFAAVCVVLAGAGHTLAAHEAVPLWTLAAGFLATAAVAVPLSGRARSVPAITALLAVCQTVLHTLFGLGQHGAAGAPTGAAASAASDASLIAQAARLVCGTTAAAISPAQAQQILTDARIPPGAGGTHAGHAPGDAMASAAGTSMSLLPSLPMLLVHLLAAVATGWVLRRGDLSLLRLTELSAHGVAERALVRGLRAALALVRALLAGLPGAPEAAPRPPRTALLAPPVPHTTALQHTVIRRGPPAAGTTYALAV	276	265	NZ_JAAGMD010000538.1	15937	16767	+	G3I53_RS18935	hypothetical protein	17041	17787	+	G3I53_RS18940	WP_164337853.1	YcnI family protein
RGPP	GCF_001008345.1	WP_046907017.1	MDMASTQLRALRAAIFTTLVVALSVASHVLLSGVPLPLGTVVPVAAGVFAVAYALAGRERGFGPIAGLLVPLELAADTLFTSGQAACYGAAGGPVTGSLRAVGFDALCGGALGSPLPGVAAPGSGTAAALLSSPDPAVPWLLLAAHVAVGLSAASWLRGGERALARLLRAAVALAFRPLLLVAAFFRVVGTAPRRAGRPVDRLRRSRARLLVHSVGRRGPPCSAGSRRASAPALALV	237	220	NZ_LAQS01000010.1	29331	30044	-	VO63_RS08500	hypothetical protein	28457	29272	-	VO63_RS08495	WP_046907016.1	thioredoxin domain-containing protein
RGPP	GCF_001008345.1	WP_046908744.1	MPQQSRSARLAASALALVVTVLALFAPGAGARGVPLPADRPLAHHAVAGYPGQGAGRDDVPAQQVAVTHRPDVHIPGPQPAGPARTAVDTAPRRALGGPDTGPGTVLAPPHRPAESAAPRGPPHR	125	122	NZ_LAQS01000025.1	23479	23856	-	VO63_RS17440	hypothetical protein	21046	23379	-	VO63_RS17435	WP_046908743.1	protein translocase subunit SecD
RGPP	GCF_001008345.1	WP_046910526.1	MDSRARSRPGAGLVRAFLLTWLSVVLSACGHSVATGAAPSWTAVGIGSTAVSLSVAPFARRRTSVLANAGALAAFQVGLHAFFTASMPTGSAAHVMGPAHEGMADPAWAALLPTVPMLCGHLVAAAAAAWLLHGGDTAMAEAVELGGLYGSDAVRLVRHVLADRLSPRRPSLEALATLLRRTAPRRSAAPRGPGPLLVHEVTRRGPPRGAAALG	214	206	NZ_LAQS01000047.1	55038	55682	+	VO63_RS26545	hypothetical protein	55799	56542	+	VO63_RS26550	WP_046910527.1	YcnI family protein
RGPP	GCF_001008345.1	WP_046912018.1	MSAPALAPRMLRAAVFTAVCVVLSALGHALAACAGIALWSMAAGFLGVFGITVLFTGRERSLPAIVGALTVGQLGLHALFGFGQRRLAMGAEADQALVRMAAKLVCGQGGTSLSPADAARIVSDAGLAPAAATGHGHMAGMSGTSAATTAARAAELVPSLPMLLGHLLAALATGWLLRRGDLALTRLVRLSAQGATELAACALVRSLRAALSLVRALLAGLPGVPATGPRGPARTAFDSSPPPVAEALQHTVIRRGPPAASCVLAA	266	257	NZ_LAQS01000092.1	22966	23766	-	VO63_RS34155	hypothetical protein	22055	22816	-	VO63_RS34150	WP_046912017.1	YcnI family protein
RGPP	GCF_001008345.1	WP_240495357.1	MSAHAIPPRSLLLAFAVTAVLAWSAAGRRRGVLAIASGLTAVQGALHLIFGAGEHGPTHGPPAGHAGTADPAGAGSMDPTGPTDPLGSLGSMGSMGSMDSMGSMDSMKSMSSMGSTDSLDSLASGDPMAAMEHMGSMAHTMTMGSGSGLGMLAAHLLAALACGLWLARGEAALFRLARAVAASAFTPLRLALAAVRVLAPAPPVLRPVRTAPYTRRLRGVVLAHAVSRRGPPAPAAFRATALGARV	246	231	NZ_LAQS01000038.1	49333	50073	+	VO63_RS23395	hypothetical protein	50128	51570	+	VO63_RS23400	WP_046909908.1	PepSY-associated TM helix domain-containing protein
RGPP	GCF_000091305.1	WP_013001847.1	MTAGWGSRTTRAAMFAAVCVLLAALGHVLMSGSHVPWRAMAVGAVVTAAVGWCLAGRERGLPLITSVVVAAQTALHWGFELSQPSVPSAAAGGAGAMGSTASMDRMASMDRMASMDPMRSMEAMGSVGAGGHLGHVDHTGHLLDGSAEPSSSLMSSLASLYASSSGMLAAHLLAALLCGLWLAFGERAAFGLLRAVAGRLAAPLRLSLALHVVAERPRPRVRRGRTDRSPRRLLLVHAITSRGPPAGTAVI	251	244	NC_013929.1	4684324	4685079	+	SCAB_RS19770	hypothetical protein	4685315	4685956	+	SCAB_RS19775	WP_013001848.1	sigma-70 family RNA polymerase sigma factor
RGPP	GCF_000091305.1	WP_013004372.1	MDISGTPFRAVRAALFTAVVVTLSTASHVLLSGVPLPFTTVAAITAAVFLAAFALAGRERGFGRIAGVLIPLELAADTVFTTGQHACYGEAGGPVTGPLRQVGLDVLCGGGGVGAPLARVAGGSERAASLLAGAGPGAAWLLLAAHVGVGLLAAAWLRRGERALARLLDAAVATGFRPLLIAFAAVLVRPLRAQHRPRRTAHRTAGARPLLHTHSLGRRGPPCSVTFA	228	221	NC_013929.1	7554539	7555225	-	SCAB_RS32595	hypothetical protein	7553658	7554458	-	SCAB_RS32590	WP_013004371.1	DsbA family protein
RGPP	GCF_000091305.1	WP_013005731.1	MLLPAKNEVARHLRRYRTWERAMLASPTDRAARDSFEDSGYTLCVLMGKRCAREAVTAAERYLQTSLPAYLQEQSGRPQSAQNGRTRKDQTGKTRSVRRGPPSGQRFASGR	111	101	NC_013929.1	9256819	9257154	-	SCAB_RS39885	DUF5133 domain-containing protein	9254743	9256758	-	SCAB_RS39880	WP_013005730.1	alpha-1,4-glucan--maltose-1-phosphate maltosyltransferase
RGPP	GCF_000091305.1	WP_041670221.1	MTAGWCSRTLRAAVFAAVCVLLAALGHVTMSGTTVPWWAMAAGSVTAGGTGWLLARRERGPVLVGSCVVAAQAVLHLSFSLAQALVPLRASGEATSLASMAHGTSATHSMGSMEHAGIVHSLHHGTGGMPWAGMLVAHLLAALLCGLWLALGERAAFRVLRACAARLVAPLLLILRPPTPPCRPRVRAERARSDRMPRRLLLAHALTSRGPPTGTAVA	218	211	NC_013929.1	9988859	9989515	-	SCAB_RS42840	hypothetical protein	9987862	9988605	-	SCAB_RS42835	WP_013006326.1	DUF1775 domain-containing protein
RGPP	GCF_000091305.1	WP_231885108.1	MTAPRPQRPTTPRPARAGGDLRVLRAAVFAAVCVALAAAGHALASCAAIPLWTLGVGFVGVFSVAAALAGRERSLPGIAATLAVGQTLLHSLFGLGQHGPAAASRTAEAMDAALVERAARFVCGTTAAALSPAQAQRILVDAGVGGAHAGHMPADTMTTATGSSATLLPSLPMMLGHALAAVAAGWLLRHGDLALLRLARLSAQEPLVRSLRGALALARVLRAGLPSAPEAAPRAPRAGFVAPATLRTTALQHTLVRRGPPPAAPSCALAA	271	260	NC_013929.1	5229584	5230399	-	SCAB_RS22160	hypothetical protein	5228680	5229423	-	SCAB_RS22155	WP_013002312.1	YcnI family protein
RGPP	GCF_004340665.1	WP_132536099.1	MKKHQQNIRKYFSAFMLFTFAIALTPWSVLHHHQEIPIPKKEVNCHHLTHVQAHGDTCLICNASFEKDYVQTHQVYRIFLSATIFSQKEPVLKSSYTKLLSTSLRGPPLA	110	107	NZ_SLWO01000010.1	79675	80007	+	EV200_RS20460	hypothetical protein	80171	82489	+	EV200_RS20465	WP_132536101.1	TonB-dependent receptor
RGPP	GCF_002192455.1	WP_087924468.1	MSERVRRAPSAAVATALAGLWALLLVLLAGPTATAAATAPPSRSAVPAVTTVPSPSAVWPVASVPSLSAAPVGGLDGRAQAHGEPAGVHWGVDGLSRVSAPQAHAVLHSPRPHTLPVLTQGPVTGPLELPLRPGEIAGPRQERAPPPAVLTSRRTRGPPFTRSS	164	158	NZ_CP021744.1	64914	65408	+	SMD11_RS00320	hypothetical protein	65540	67858	+	SMD11_RS00325	WP_087924469.1	protein translocase subunit SecD
RGPP	GCF_002192455.1	WP_087927169.1	MPHPVARAGADLRLIRAAVFTAVCVLLSAGGHVLASCASVPLWTLGAGCALVLALVLPLAGRERSLPGIAAGLAVGQLALHTLFGLGQHSAGVTPRQAGSEGRLITFAAKLICNQPHTMSAADARRVITQAGLDPAVHPMRMGAVPAPAAPGTGTSMPLDRLLDSLLGALPLSLPMLLGHLLAALAAGWLLRRGEVALWRVVALSGRPAREVAEAALVRSLRAALTLVRALWDRSAAEPPRAGRGRSAEEDRPVVEPSLQRFVTRRGPPHLTLAA	275	268	NZ_CP021744.1	3833061	3833888	+	SMD11_RS16415	hypothetical protein	3833992	3834732	+	SMD11_RS16420	WP_087927170.1	YcnI family protein
RGPP	GCF_002192455.1	WP_087928513.1	MDISAAWLRASRAALFTALCVLLSAASHVLLSGTPLPVPTVAAVAAGVFVLAYALAGRERGFGHIAALLVPLELAADTLFTTGQQHCYGADGHPVPGALTALCGGSVGASFAPSAPVAGPGTASWLLLAAHLSVGLLAAAWLRRGEAALGRLLGAVAAVAFRPLLLVVAAARAATGPEAPAGPPARHARVPGARPLLLHSVIRRGPPSGPAAGTAPVLTPAPV	223	206	NZ_CP021744.1	5689122	5689793	-	SMD11_RS24625	hypothetical protein	5688222	5689043	-	SMD11_RS24620	WP_087928512.1	thioredoxin domain-containing protein
RGPP	GCF_002192455.1	WP_087930712.1	MEGTGVRLRALRAAFFTALCVTLSAASHVLLSRAPLPLPTVAVLSAAFFAIAYALADRERSYGRIAALLVPLELTADTVFTTGQHACYGRAGGPVAGPLHSIGLDLVCRGGDFGTPLARLAAQEEPGRAAPDGTLLPWLLLACHVAVGLLAAAWLRRGEVALGRLLRAVAASAFRPLLLAVAAPVAAVHPGAGPVRPARRTLPPRTLPLLVHSVVRRGPPLCPAFA	226	219	NZ_CP021744.1	5687423	5688103	-	SMD11_RS24615	hypothetical protein	5686558	5687379	-	SMD11_RS24610	WP_087928511.1	thioredoxin domain-containing protein
RGPP	GCF_001951155.1	WP_083645465.1	MKQLKHLFLIFGAFLVLMPGLVSFSHIFSGHEHHLCHHYAKKHFHAKDLDCDLYKYHSNPALEISFLEFPVFIPKITREITVTPYEFLEDHEPLCYDLRGPPARFT	106	101	NZ_CP016359.1	3484544	3484864	-	GRFL_RS15525	hypothetical protein	3482258	3484510	-	GRFL_RS15520	WP_083645464.1	TonB-dependent receptor
RGPP	GCF_001951155.1	WP_236995823.1	MSFHQVIPHAHHEHKEKKEEIAHHHSGEDHHHQDKNEENNSGDFLSYLLAIHSHTSTSSEILVLKEHSENFRFQKTEIKKKTDQEFYNVDWVLIDQESLKLKIYQSPNHYFNPYLSLLSLRGPPQLV	127	123	NZ_CP016359.1	3738872	3739255	-	GRFL_RS16640	hypothetical protein	3737614	3738798	-	GRFL_RS16635	WP_083645671.1	TolC family protein
RGPP	GCF_014207705.1	WP_184978912.1	MTVSHPAIRLSRAIVFAVACVTVSLCMHILAGGAFVRPEVVVVAAVLAGGMGFALTGRQRGFGTLLPACFAAQYGMHHLFGAGAAPPPVLGGHHSGGLVPVLGMLCAHALVAVVSAWWLDRGESVLATLLKMAGHTLLDLRRLLGVTLLSEPVAGPRCRARPVARPAACKELLLASVRSGRGPPAPSPSS	190	183	NZ_JACHIU010000001.1	1367899	1368471	+	BJ992_RS05850	hypothetical protein	1368637	1370082	+	BJ992_RS05855	WP_184978913.1	PepSY domain-containing protein
RGPP	GCF_014207705.1	WP_184981935.1	MRSRLPAFLAVLLSAFLLGPGPGGVHLAAAQTGPAVTAESAVAWAGPVLHAGHDAAHSRPHLAAGSPAAPLPPAVLPSTGRTAAGIRPLTTAGEPYVPTPGPAARRAPARGPPSTTR	117	112	NZ_JACHIU010000001.1	3841210	3841563	+	BJ992_RS16525	hypothetical protein	3841598	3843856	+	BJ992_RS16530	WP_184981937.1	protein translocase subunit SecD
RGPP	GCF_007746795.1	WP_145231169.1	MLCSVIALDIVFLLGGSSLLDTPESNPDWLCAEYELEESEDSVEDETLIQDAEFSDVLPLLGILTQNIDFSVKESDCDEIHISRGPPALS	90	86	NZ_CP036343.1	6274551	6274823	-	Pan161_RS23415	hypothetical protein	6273508	6274344	-	Pan161_RS23410	WP_197995484.1	SulP family inorganic anion transporter
RGPP	GCF_000315525.1	WP_004208965.1	MGSLRAYLQQHRGQALALVLLALCMKALLPGGFMLAQQQRTLVIQFCHDAAIGSTASQLIVPLQADPDHQPADAAKRTCPYGALSMASLGGADPLILALAIAFVLLLGFAPVRPPALVRISHLRPPLRGPPA	132	130	NZ_JH992904.1	2081551	2081949	-	HMPREF9718_RS09450	hypothetical protein	2079295	2081463	-	HMPREF9718_RS09445	WP_004208964.1	TonB-dependent receptor
RGPP	GCA_001899645.1	OJY47412.1	MRSTGGARGAVLACLSALLTGVGHVAGGGTVGDLGLLVVLLPLVAVVFVSLAERSRTPLGTVVVLAAGQVALHYLMVLLHSSADAGPALLGGPSMLAMHAIVTLLSAVGLRHADHAVAAVAAAFRRVVPRRLAPPPVERPPTTFAVPGPELPARLASAFLGAATRRRGPPVWC	173	169	MKVV01000045.1	81251	81772	+	BGP03_30435	hypothetical protein	81817	82536	+	BGP03_30440	OJY47413.1	nuclear export factor GLE1
RGPP	GCF_009496005.1	WP_153215401.1	MNRLSSYLLLIALAVAGMVPSGWMPTVGTDGKVLMVICTSEGDVEQWVDLGNDTSPHDGEDHDGDRICPFAALSQTAMLTESPALPLDLSLRRSSWAHAAFTHHSAGFHWRYDARGPPTLS	121	117	NZ_WIBF01000004.1	73703	74068	-	GFB49_RS08305	DUF2946 family protein	72199	73626	-	GFB49_RS08300	WP_153215400.1	PepSY domain-containing protein
RGPP	GCF_003054555.1	WP_108146691.1	MTVGRGVRAVRAAVFAAVCVLLAVIGHVLMSESGVPWWTVGAGAVITGAAAWCLSGRERTLLPVVVFAVAAQTALHTAFSLAQTAQTAASPMPPMHHHHPMQSMASTAHDMTGGGMTSSTGMLAAHLLAALLSGLWLAYGERAAFRILRALADRLVAPLCLLVRVPALPHRPPRIRVRRNRRARTPRQLLLAHAFTTRGPPTGTAVS	207	200	NZ_CP026304.1	139810	140433	+	SLUN_RS00705	hypothetical protein	140575	141177	+	SLUN_RS00710	WP_108146692.1	sigma-70 family RNA polymerase sigma factor
RGPP	GCF_003054555.1	WP_108148305.1	MSAHDLPLPALLAAFAVTATAGWLAGGRRRGVPAIGTGLLAVQGALHLIFSGAGPGGQSAEHHQHQYQYQQYEAATTAMDTDAGMLAAHLLAAAVCALWLARGEAAFFRLAQAIGTLAFAPLRLLLTAVRLPEAVRPPVRHRSRTPRFHGVVLAHTLVRRGPPALPAPFATAPGAAV	177	162	NZ_CP026304.1	2418378	2418911	-	SLUN_RS10910	hypothetical protein	2416902	2418332	-	SLUN_RS10905	WP_108148304.1	PepSY domain-containing protein
RGPP	GCF_003054555.1	WP_108149717.1	MPFSRECRRRLPATAAALLGLLFALLLCSTAQASPGPADSRAVGVADAGRAPGCGKGAPDQDRGAHPGTPPRGGTSYELLPALYDAHGASASRCQDGTTLDITPERGPPPLVPPSPVDLSILRV	124	108	NZ_CP026304.1	4144415	4144789	-	SLUN_RS18890	hypothetical protein	4143604	4144356	-	SLUN_RS18885	WP_108149715.1	DsbA family protein
RGPP	GCF_003054555.1	WP_108150117.1	MSSIPVARARAGLRLLRASVFTAVCVVLSATGHALAACAAVPRWTLAIGFLGVFALVAPFAGRARSLPSIAVALTAGQLALHALFGAGQSHLRLAPTADDALIRMAAKLVCGAGSSSLSPADAHRIVTNAGIDPTAHGVHTHMAGTSAASPGLLPSLPMLLAHLLAAVATGWLLRRGDLALLRLIRLSADSAHEVAEAAWLRSLRAALVLVRALRAGLTGTPAVDPRTPRPSSAPPVPSAGEALQHTVIRRGPPAARLALAA	262	253	NZ_CP026304.1	4279857	4280645	+	SLUN_RS19605	hypothetical protein	4280740	4281486	+	SLUN_RS19610	WP_108150119.1	YcnI family protein
RGPP	GCF_003054555.1	WP_108154044.1	MSWTSGARAARPVGSDPIPGARVTAARAGVFTAASTGLAVTGHHLASGHPVPWRAVLLAAGVLFALVVPVARSLRSLPGVVAATGAAQAGLHLWLARAGAHPAAGGHAMDDHGHPHGAHETWHAGHHGASMTAAHVAAALLVAWLMQRADAACRAVAQRLGHALAGFFVRPAPAGLFLAVPRVLRPVGARGQSPPRNVVVLAHAVVRRGPPSAKPALAV	219	210	NZ_CP026304.1	7837727	7838386	+	SLUN_RS35795	hypothetical protein	7838443	7839183	+	SLUN_RS35800	WP_108154045.1	DUF1775 domain-containing protein
RGPP	GCF_003054555.1	WP_108154640.1	MDISGMRLRGLRAAIFTGLVVTLSAASHVLLSQVPLPLTTVAGLAAGVFAVAFALSGRERGFWRIAGLLVPLELAADTVFTTGQNVCYGPAGGPVAGSLRSVGFDVLCGGNVGTALPGVAIPERGAATLLHSADPALPWLLLAAHMSVGLLAAAWLRRGESALAGLVRAVGAFAFRPLLLAAAVGTAHRTVRRGARPAPRRPRTSRTRLLVHSVGRRGPPRSAAVFA	227	219	NZ_CP026304.1	2252288	2252971	+	SLUN_RS10120	hypothetical protein	2253041	2253856	+	SLUN_RS10125	WP_108148173.1	DsbA family protein
RGPP	GCF_003054555.1	WP_257153776.1	MTSGPCFRLARSAIFAAVCVAMTALGHALMSGDSLPGWVMGSAFAVVTSGAWWLTGRERGALVVTGSTVVAQLVLHAAFTTSQAVLGHAPGTDTMAGTGMAHMHHHSVTATAAAGHGTSVGMVLAHALAGLFCGLWLWRGEAAVFRLGRALGAFVFAPLWLAVRMFAATGAPTPPGRRSTALRPERQPRRLLLRHVVSRRGPPGRPVFC	209	202	NZ_CP026304.1	4725525	4726154	-	SLUN_RS21810	hypothetical protein	4724636	4725298	-	SLUN_RS21805	WP_108150818.1	sigma-70 family RNA polymerase sigma factor
RGPP	GCF_000373185.1	WP_018462630.1	MHRQRLWSWMLLAVFVPMLIMSTFHRHEEVRGAVITCYDCQHHIHHAGHIANGWTSIDKCVLCHFHSLPYILGTEVCIALFTILIYQSLVFLKPMHATTFRGITTTRGPPSFYSLESK	118	109	NZ_KB890628.1	86117	86473	+	B045_RS0102175	hypothetical protein	86506	88785	+	B045_RS0102180	WP_026234301.1	TonB-dependent receptor
RGPP	GCF_000949475.1	WP_045026041.1	MKLIRKHTNLLFVLILPVYLYIVQTSIQNKHTHVYANGIVVAHSHPTSDSDGSGNNHNHSQREINLYSSLHSDFYETPGLTAFNFEVPVDHIDYIVYNEQEVSIPVLLLSIPRGPPA	117	115	NZ_JRHC01000001.1	730002	730355	+	LH29_RS02950	hypothetical protein	730522	732891	+	LH29_RS02955	WP_045026042.1	TonB-dependent receptor
RGPP	GCF_000745425.1	WP_034992658.1	MKHRAKQARREERRWISALAAYVFALQALIVAFIPTPSRADFDLAASFLDICRHDGTPVHVPVLPDEAFTLVGFYVSAVGAGDDGSTPSEIDFGLFPFRVLAAVLSPISDLFLDARESVRTAFARGPPVRL	131	127	NZ_JQJH01000003.1	139827	140222	+	DL88_RS04700	hypothetical protein	140538	142907	+	DL88_RS04705	WP_034992660.1	TonB-dependent receptor
RGPP	GCA_009861545.1	MYN66893.1	MKKPSRPLAFAALVLTCVLLPAGSFFHEHDEGDATGGDHHNCVICCIAHYAAIEARAAPTASTPELTALAAARTHYRIGPRTALDIRPTRGPPA	94	92	VXME01000110.1	51880	52164	+	F4X11_17975	hypothetical protein	52299	54749	+	F4X11_17980	MYN66894.1	TonB-dependent receptor
RGPP	GCF_013390125.1	WP_218621210.1	MLAFWIVIVAAEWALPGIEAAPAHGPHPLASAVGAPVAVQLDHPHISQGGIAPSPESFAEAVLPRGTVTLIALALVSALAVLPALWRYAPLTPIRGPPRSPVVQTGRDVLVRLCIARR	118	97	NZ_JABFYL010000045.1	135724	136080	-	HLY00_RS21515	hypothetical protein	134502	135617	-	HLY00_RS21510	WP_178360803.1	PLP-dependent cysteine synthase family protein
RGPP	GCF_003688625.1	WP_259466670.1	MYRLRRLALSHRYLAALLCVAALAMKLLVPSGYMVSSEHDRIAITLCSGMTPQDMAPKAIAMPGMHDDGAESAMNHDRSTKHDKAEMPCAFSSLTAHALESVDLVLRIAAIAFAMALAWRYVRPLPRALTRYLRPPLRGPPAYL	144	140	NZ_RCWY01000001.1	575089	575523	+	C8J44_RS02375	hypothetical protein	575610	577658	+	C8J44_RS02380	WP_259466671.1	TonB-dependent receptor
RGPP	GCF_001046855.1	WP_048551510.1	LAVAAHVAGGGQAPTPAGGLLLTCGVLAVAVGLTSVRLRLPVLLAVVGAGQWLLHEALTAMTASGTGAGLTVHDHHGPLTLSTGAGHATAVTSVCGPSAGMLVCHVVASLLTAWLLARGEAALWRVVARLVPPRPGRRPRAGRSLNPSAAVVDHRPEGRVVRPLPARGPPSTRTVESRGTELDSSLPLRAAVLCAV	196	169	NZ_HF570958.1	1782247	1782837	+	BN12_RS07970	hypothetical protein	1782911	1783735	+	BN12_RS07975	WP_235432339.1	YcnI family protein
RGPP	GCF_000364445.2	WP_010684212.1	MRRFNDRTARRRAVIVVTALYALLLQAFLIAVYPAAPLAGTDRVICAEHGGGVPTDDGSPACRQHPCCILAQVAQPLAQPPSAPAEEPARQRRMTALPWRPTAPLGPRAPPDPAVSSRGPPTA	123	120	NZ_CP043538.1	5949858	5950229	-	MMSR116_RS28095	hypothetical protein	5948440	5949819	-	MMSR116_RS28090	WP_010684211.1	PepSY domain-containing protein
RGPP	GCA_005878835.1	TLZ39217.1	MTSILLVAVVFHALIPAGFMPASGTPFSLTICRPEFPAPSAPLNTGRQPGNPPHSEHCAFGNAPAAGPAMETGRVLPIPVTAAEPILLLSEPLHLNVGPVRVQQPRGPPRFA	112	108	VBMV01000091.1	9972	10310	+	E6K23_13100	hypothetical protein	10436	11455	+	E6K23_13105	TLZ39241.1	transporter
RGPP	GCF_009380165.1	WP_152801845.1	MHKFVKRRTLYLWIAIMAVLFSALAPAVSRAMTPSSPYGYAEICSVDQIKKSPAKYDHTTEHCPYCATHGGTYALLPPVMASFAVIGGHDYYPPLFYNAPRPLHSWSAAKPRGPPARS	118	114	NZ_WHUF01000001.1	933286	933642	+	GEV01_RS03955	DUF2946 domain-containing protein	933717	935981	+	GEV01_RS03960	WP_152801846.1	TonB-dependent receptor
RGPP	GCF_009380165.1	WP_152809856.1	MGKLFKHRRSHSLIVCIAILLNLFAPAIGHAMSALTSDPLALEICSTTPAKPAPGDSAPHALKHCVFCATHADTYAPPPAPAGLVSVLRGHDAYPAPQYFSPALPFVWSDAQPRGPPAVS	120	116	NZ_WHUF01000012.1	127054	127416	-	GEV01_RS29605	DUF2946 domain-containing protein	126366	126971	-	GEV01_RS29600	WP_152809854.1	SCO family protein
RGPP	GCF_001908725.1	WP_005988894.1	MPSLHRHRLLHVLACLAVALMLVAPLISRWSQARAIEPMCMSGPALATGTAVHAGHVPAQAQGAAHPGHAMPGAKQRAGDHDAALHGEACDYCMLAARLLPWLALLVLCLLQRRPVPMPLPATVRVRSALRWSALGARGPPLYA	144	140	NZ_CP018725.1	1701081	1701515	-	BJD12_RS07330	DUF2946 domain-containing protein	1698885	1700888	-	BJD12_RS07325	WP_042827653.1	TonB-dependent receptor
RGPP	GCF_002355395.1	WP_150129256.1	MTYAERAMMIDERMRARRLRVASSAVVAVVAITAAATAHGLAGGGIASAPALVAALLVGVPLGMLVIGRRLTAGRAAAGVLIDQAIFHGLFSFFGHAGSPTPSGGHAHHGVAGIAIDAPPAIAALSAAPMLASHAGAAVVAFATLMYGRAAIVRALASVAHSILIVFGATPIALAAPSTRPAHPAAAHRPAPSAVAVAVHPRRGPPTSLVTSTRTVSL	218	205	NZ_AP017315.1	2069615	2070271	+	CPY97_RS10185	hypothetical protein	2070362	2071018	+	CPY97_RS10190	WP_096422427.1	DUF1775 domain-containing protein
RGPP	GCA_001725415.1	ODV03232.1	MASAASLITGVAHVAGGGALPDLGLLLVLFPLLTALIVSIADACSSIAGILGVLAAGQLAMHAVLEVIGHSHVAAAAGPASGGSMFAMHAAATVVIGLLIRDADVVLGLLVSALSRVLPRRLLVPPADRPLATFAVACPAVLGATARAALGPRTPRGPPSRV	162	158	MEGH01000033.1	23888	24376	-	ABT15_23495	hypothetical protein	23053	23826	-	ABT15_23490	ODV03231.1	nuclear export factor GLE1
RGPP	GCF_000246855.1	WP_014220341.1	MRLKKLRSFIGKLSVLGVYLLFLIVQLNLRYTFSPASGAHVTSISNINAAKAGSGKITITLKKLSVHQPRYNKRYLHQDPYQVPYLSKQEAVEFVVDTKPIYNQVPVLQDPILLHSSLRGPPAA	124	121	NC_016609.1	5217841	5218215	-	NIAKO_RS20395	hypothetical protein	5216302	5217702	-	NIAKO_RS20390	WP_041349042.1	TolC family protein
RGPP	GCF_000378465.1	WP_019015903.1	MRRVRAELRGPISALVLLGIIARLLLPLPAFAAAERAAFDVLLRSALCLPSGQSGPVEDEQSPHAAPAGHCPLCRLPEGAWSTPPADVVLNEHAWLALEQARPPVGQRRLVPPFRGPPPARAPPTPPTIG	130	117	NZ_KB899933.1	65214	65606	-	F563_RS0117055	hypothetical protein	64661	65155	-	F563_RS0117050	WP_019015902.1	copper chaperone PCu(A)C
RGPP	GCF_014205075.1	WP_144795472.1	MTSRQLRLLRGAAASSVATIIAAVSHTVGGGASPHPLLIVAVSVFLAPLAAVMVGRRPSLPRLSATVVVSQVIFHALFVALNATVTPTVGSSTHDHSGVVLPVDVATAAIVTDGGMTTAHVVAAVLTIALLHRGESVLVAIARGVHAVLRRGLPVAAPASWPAPAAFAGTARTAVDIIRIADASRRGPPVLFRG	194	188	NZ_JACHMU010000001.1	2450898	2451482	-	HD600_RS11865	hypothetical protein	2450107	2450802	-	HD600_RS11860	WP_184283849.1	YcnI family protein
RGPP	GCF_004011865.1	WP_127914425.1	MNSRADAVAHMRGMFVGSLSGAISIAAHGLGGGTAVPSEESIVLLVAASAVVGAAVASVRSRCNPLVLLAAVLAAGQGIGHFTLTLASDHGHGLNLPPQMIAAHAAATAVGAVLVRAAEAALLGVIASVVRVVVAVLSTPPVPDVRRWTPTVVRRVDPTSSRIARAAGGTRGPPTLSW	178	173	NZ_RKLP01000001.1	514075	514611	-	EGT67_RS02435	hypothetical protein	512424	513920	-	EGT67_RS02430	WP_127914424.1	PepSY domain-containing protein
RGPP	GCF_004011865.1	WP_127915272.1	MRIGPGEELARQVRGVAVAASVVALAIGAHGLAGGGAPHGVTLLLLGGVAAVLAAAVTAVPALATRRRWLVPVLATGQVLAHTALSLGDAHAGMHTGSHLTAPMLLAHSAAVVVCAVLIAAAERIGPRAYAALRRILPRILTALPVLLEPALPRAVADVRPVSVPVCVGSIARRGPPAFC	180	176	NZ_RKLP01000002.1	582927	583469	-	EGT67_RS06740	hypothetical protein	582159	582758	-	EGT67_RS06735	WP_127915271.1	copper chaperone PCu(A)C
RGPP	GCF_004011865.1	WP_127917946.1	MSVRRPAPTAALRGGAVGATAATLAVAAHGVGGGGLPDTAALTLLLAACAGVGAAVGGVPALSRSRWALFAALAAGQGAGHLALTLSADDHLHRSAPAAAMLGAHVAATVVCAALILTAERLYGPLTRVLRAALASPVPGAEPARFLVPRPPGRRAPRLAVLAAGLSRRGPPVFA	175	171	NZ_RKLP01000011.1	238891	239418	-	EGT67_RS20575	hypothetical protein	238193	238846	-	EGT67_RS20570	WP_127917945.1	YcnI family protein
RGPP	GCF_000739085.1	WP_017986062.1	MRGVLLALTSGGLAVSAHALAHGGLPDTALTLLLVLLVGWTGTALADRTRGPAGVLTVLGAAQLLMHVVLDELMPHATAMPGAMFAAHAGATVVTGLLLAHAEALLDVAAARLSLLLPVLFGPLPPPVPLPAAPAPAPGVPQVQVLLSRMHARRGPPARPAHHTLHLSAAR	171	156	NZ_CP009110.1	98233	98748	-	AMETH_RS00530	hypothetical protein	97473	98207	-	AMETH_RS00525	WP_017986061.1	YcnI family protein
RGPP	GCF_013201075.1	WP_171836788.1	MRSCPASSPQGTLATASSARFRATLHTVLVLLTGLTLFGHLMLATLVPPVRQTATAMDRVAEVSVLCQAGNPGTPHRHPPGHRRSDGHPGICKSADALAIAVMILPGQAAIPVFTLLAGAGFALRPPLRGPPRPPAFDDQPRGPPASA	148	144	NZ_CP053708.1	572501	572947	+	HN018_RS02445	hypothetical protein	573011	575278	+	HN018_RS02450	WP_239478948.1	TonB-dependent receptor
RGPP	GCF_000455245.1	WP_044496606.1	MRGAQTGYAADLRGGGRIARGLIVSLIAVVSTALAHYTVTGHAPALLTVLFAFAITAPVCIGLSRVPRSRTRLAVAVLAGQVFLHMMFGPGPAVGVEDHQHQLLIHTEPSSLLVHFLALMVTYTAVRRGDELVQMLQLLLEMSLFRNMPEVADTVTYPVHTPSAEKPWTPVESRPGEGPNPLRGPPALVS	190	185	NZ_HG005177.1	12566	13138	-	TX78_RS12200	hypothetical protein	11707	12444	-	TX78_RS12195	WP_233722264.1	thioredoxin domain-containing protein
RGPP	GCF_902506265.1	WP_159778848.1	MKQKIAILNFVLMFSVILAVSYQSLHILHHHSNPIIEKTDSALNKKKFKIKITEKEECHICDFKFASFLSPKTFTYSFYVPFKESPYSFSVKEALSFFCGSLFSLRGPPSFI	112	108	NZ_LR733556.1	2170893	2171231	+	YERSI8AC_RS09745	hypothetical protein	2171326	2173530	+	YERSI8AC_RS09750	WP_159778849.1	TonB-dependent receptor
RGPP	GCA_013003465.1	NNF58967.1	MDRLRLYSAPLLLAVLAAGGVLAPSVHRVDHAQETTRYRADHVAAATHHHHAVGDAHGTEVVAPCPEPMAIDWTCVLCHGVSVHLPVVATALLLPSRSARHETAASVRVTAAASGPRSIRGPPVQAA	127	122	JABDIZ010000319.1	10107	10490	+	HKN04_12095	hypothetical protein	10530	12800	+	HKN04_12100	NNF58968.1	TonB-dependent receptor
RGPP	GCF_900220975.1	WP_097141845.1	MIKRRDFAGRYMVRIICALALLLVAFAHKPPVVGGPSIPLNELAQYALPDGSLQVLCLPSEDGKVKHDNHDAGSGCEACRLSASVLLPAPADVSGQLIRKQIDRVTATRREAFYRQLFPPNTSPRGPPSGLAA	133	127	NZ_OBQD01000014.1	130479	130880	+	CRO48_RS21160	hypothetical protein	131207	132631	+	CRO48_RS21170	WP_097141847.1	PepSY domain-containing protein
RGPP	GCF_002799155.1	WP_100471472.1	MLLVLLAPLVSRWLAQGHVVAAAPVAAMGHATHAEHAQHAMEGHRGHHAMAMRHAEPAPKPAADPHADHGMGVDCDYCLIAARLITLLVAALLLLAPMEPVCRALRGAVRALPQRISGTLGARGPPAFMAA	131	125	NZ_NERD01000002.1	532820	533215	+	B9Y82_RS03005	DUF2946 domain-containing protein	533345	535483	+	B9Y82_RS03010	WP_162292077.1	TonB-dependent receptor
RGPP	GCF_002799155.1	WP_100473752.1	MTRLSRPQRLLLQLAILATLLMVLAPLVSRALQAQPMDHAAMAGMDHAAMSHDMRGMAMAGHDQHGAAPAARNRPADPHAMHGEACEYCVLAMRLLPWLAVLVLLLPLLWRPQLVFPWSQQVLPALCWPAHAARGPPRFSIVR	143	136	NZ_NERD01000002.1	2985158	2985589	-	B9Y82_RS14405	DUF2946 domain-containing protein	2983016	2985085	-	B9Y82_RS14400	WP_100473751.1	TonB-dependent copper receptor
RGPP	GCF_001552635.1	WP_067485176.1	MTGTHEALSTRRRLLLVLAGFFGLAVTATLSAVPEQGVAEVIRAGATASAPAAVRPHQPDERPRHTAHASEHACIKPPAALSAPDRCRVLAKTRHIAPPSVRPSTAPVRGPPSDTGSDVPSH	122	111	NZ_BCRO01000060.1	42685	43053	-	AH6_RS26750	hypothetical protein	41288	42583	-	AH6_RS26745	WP_067485173.1	preprotein translocase subunit SecY
RGPP	GCF_001552635.1	WP_067486031.1	MPDQPFTRLARAVVFATVCLALTTAGHAYASCTDVPGGAVALGFVLVTGLALVLAGAERSYRTILGALLGAQFGLHVLFAQATAGTVHHAGVPLAEESARGGTAMTLAHLGAALVAAWWLRRGEAAVWGLARRVAAATGASWRGLFDALAPTAPPARPAVPVPVADRPVIHAPLRHILISRGPPAALSTTPS	192	183	NZ_BCRO01000069.1	50833	51411	+	AH6_RS28755	hypothetical protein	51464	52483	+	AH6_RS28760	WP_067486032.1	SCO family protein
RGPP	GCF_001552635.1	WP_067491541.1	MSPRPILRVSRAVVFTTVCVTLATLGHAFASGAEVPAWAVLTGFAGTLLFTLALAGHERSLPTILGGLLGGQFALHSLFADASAPVADGHHAVAMPAHDSGMAMTLAHIAAAALSAWWLRRGERAIWALGRRLAARPARLLLPAAEPPALPPRVPVAREVAVPATDQVLRHLVVRRGPPLLSRAL	185	178	NZ_BCRO01000133.1	7228	7785	+	AH6_RS40610	hypothetical protein	7861	8586	+	AH6_RS40615	WP_067491543.1	YcnI family protein
RGPP	GCF_001552635.1	WP_157431659.1	MNGRGVSRSAALLLLGLGLFAGLFAMHGITATPSPTHVSGPALAVAHAAPLHGEPQQAAMTSPMDMAGHDSGCMAGMVCFAFLAGALLLAFAAWRVVELLPVPTGSVWGRVIPRGPPRTRPPSIYQLSVMRL	132	116	NZ_BCRO01000049.1	75685	76083	-	AH6_RS43975	DUF6153 family protein	74999	75607	-	AH6_RS23735	WP_067483502.1	DUF305 domain-containing protein
RGPP	GCF_009709575.1	WP_155070214.1	MDRTGTPDTGLRAVRAAVFTALCLALSSGAHVLLTAEPLPYAPLLLVGAAVFAIAFALAGRERGYWSIAGLLVPLELAADTVFTTGQHTCYGQAGGPVAGPLRALGLDLLCAGGDFGTPLARMAAPGSSPLPVAAHPAAPWLLLAAHVAVGLAAAAWLRRGDAALARLLRAAAVAVFRPLLLAATVLSAPHASSGRGFRPASGPTVPRALPLLVHSVVRRGPPCPVAVAA	230	222	NZ_WIXO01000001.1	1279412	1280104	+	F0L17_RS05670	hypothetical protein	1280153	1280950	+	F0L17_RS05675	WP_155070215.1	DsbA family protein
RGPP	GCF_009709575.1	WP_155071254.1	MRAPVARAGADLRLLRAVVFAAVCVTLSATGHVLAAGQGLPAWALAAGFAAVLAVAVPSAGRERGLPGITALLTLGQTGLHLLFSTAQTSPPTGGSASGGGDRDGVIALAARLLCGGGSATGLTEAEARRVVAEAGLSGTAPGSATEAAARSTAFHGGHGLTAPAPGPEAAGTAAECLQAAVRTALSLLSGPMVLGHLLAAFAVGWMLRRGDAALWRLVRLSGHLTDELADVLLVRALRAALRWARVLCRGMSPDGAVPPRVPRGGGAEDAVPPAPPLLAHSVVRRGPPVSRHDLALAA	299	288	NZ_WIXO01000001.1	3068484	3069383	-	F0L17_RS13370	hypothetical protein	3067457	3068260	-	F0L17_RS13365	WP_155071253.1	YcnI family protein
RGPP	GCA_002711185.1	MAW49923.1	MKNNKSLYRLLAATFLLSVFILPLVLNLLKVFDDHKHEVCDDTSTHFHEKLDSCFSCSDFNVSVFKSNPLLKIKFENRFFSKNQSNAYLFNFSSNTNKNLFLRGPPPTV	109	105	PAHL01000015.1	14444	14773	-	CMC41_02070	hypothetical protein	13805	14368	-	CMC41_02065	MAW49922.1	type 1 periplasmic binding fold superfamily protein
RGPP	GCF_000177195.2	WP_014045399.1	MDASGTHLRVVRAALFTALVVTLSVTSHVLLSRAPLPLTVVGLTSGAVFSVAYVLAGRERGFGAIAGLLVPLELAADTVFTSGQNLCYGAAGGPITGSLRSVGVDVLCGNGGIGPAAATTGDAGGALGPVSDSGHAAAALLASPGPAVPWLLLAAHVAVGLLAAAWLRHGESGLAALLRAAAATAFRPLLVAVAAAGAAARPVRPGVRPAGRPGPLLPARLLVHSVGRRGPPRSAGVFA	239	231	NC_015953.1	1673377	1674096	+	SACTE_RS07365	hypothetical protein	1674146	1674961	+	SACTE_RS07370	WP_014045400.1	DsbA family protein
RGPP	GCF_000177195.2	WP_014047232.1	MSMPVARAGAGLRLMRTTVFTAVCVALAAAGHGLAAGAGVPGWTLAAGFLGVFAAVAVLAGRERSLPSIVGALAAGQLALHALFGLGRHTQGTATASGDDSLVRFAASLVCGAGPTQLSAGEAHRIVTTAGIDPAAVAQGHSHLASGAAAVPDAASAADPSAMAMTAGLLPSLPMFLGHLLAALATGWLLRRGEVAVFRLAELSAHGGRQLAAVARLRALRAAMSLVRALRAGLPGQPANGPRRPLRTAVDAPAPATGDPLQHLVIRRGPPSAYVRAA	278	270	NC_015953.1	3778961	3779797	-	SACTE_RS16790	hypothetical protein	3778125	3778859	-	SACTE_RS16785	WP_014047231.1	YcnI family protein
RGPP	GCF_000177195.2	WP_014049461.1	MSPLPGAPRGNAPPRGRPAAPAQRVRHALAALLLAVLTLVGGTPAAVGAVPTVRGLTAQALSTTQAPSAAPSPFGTWPSSAGQVPAPHGPVLVPARDLRSGQVGEAQAAGTAAASLPSTPRTAEADLRISPASPACAGLSAAPPPGPRETRGSPCPPRPHLSASPVPTSSASAVPLGVGSAADTARLPGGPAGAWAEAVSAPSGWWTGTSAPGPRAGADRSHAPQPVPPPGAGVLAPRPFALPVPRALLGGAGGPALLASGRSRAALPGVRGPPGGTAGHPADHRSCSTDPSYRLR	296	273	NC_015953.1	6500445	6501335	+	SACTE_RS33810	hypothetical protein	6501372	6503699	+	SACTE_RS28415	WP_014049462.1	protein translocase subunit SecD
RGPP	GCF_011044975.1	WP_165236548.1	MTSGPAFRIARAAVFAAVCVVATGLGHALMSGRPLPAWGVAYAFAATTAAAWWLTGRERGAVAVTGATVVAQLALHGVFTGAQWLATPPEPAGQLPPHAGHAAAEGAMAHAGHGSSPGMVAAHALAALVCGLWLWRGEAAAYRTGRALAAFVFVPLRLARRVLAGVVSAPSRPSPAVGAEPPARPREPLLQYVVSRRGPPAAFFALH	207	199	NZ_JAAKZV010000042.1	33567	34190	-	G5C51_RS12695	hypothetical protein	32659	33279	-	G5C51_RS12690	WP_165236546.1	sigma-70 family RNA polymerase sigma factor
RGPP	GCF_011044975.1	WP_165238701.1	MDSNPVAIRALRAAVFTAMCVTLSAGAHVLLSTSPLPLTMVAALAGVVFVIAFALAGRRERGFWPIAALIVPLELAADTIFTVGQHACYGKAGGPVAGPLRVMGVDLLCRGGDFGTPLARYAGRTDGSALAASPWLLLAAHVAVGLIAAAWLRRGEAALGQLLRAVAAAAFRPLLLAAAVVAAALTPRKHSVGRAFGPRPIRTVVRLAHSVVRRGPPCPTAA	222	216	NZ_JAAKZV010000075.1	12875	13543	+	G5C51_RS18405	hypothetical protein	13599	14396	+	G5C51_RS18410	WP_165238703.1	thioredoxin domain-containing protein
RGPP	GCF_011044975.1	WP_165242668.1	MTVPAQRAGADLRLIRAAVFTAVCVVLSAGGHVLASGTAVPLWTLGLAAAGVFVLAAACAGRERSLPGIAALLGIGQLGLHCLYGTGQHTAAPGTAGPGHESGAMALAKRLLCNEHTIPLGEGRARQIVANAGFNPDKLAPAQDAAHGAMADGGSHAASLWDVSMYSLPMLLGHVLAALAAGWLLRRGEAAVWRLVRLTAGFARTSSAPLRAAVRLAAALCAGLPAALPERGRVRIAEAPGPAAITAELQHSVRRRGPPAFGLAA	265	258	NZ_JAAKZV010000215.1	3443	4240	-	G5C51_RS32415	hypothetical protein	2579	3310	-	G5C51_RS32410	WP_165242666.1	YcnI family protein
RGPP	GCF_902141855.1	WP_144764045.1	MAQRRRDARENWRGARAVIAVLALYALVLQGFLGGLMPLAGSGGVHCAPIEAAGQAPDKASHDHAACCVAAQAVATALPGREPAAMLARPRPAAASVAWAAAADFNPRAPPRALPHPRGPPVA	123	120	NZ_CABFVH010000012.1	68095	68466	+	MTDSW087_RS11840	hypothetical protein	68510	69490	+	MTDSW087_RS11845	WP_144764047.1	DUF1775 domain-containing protein
RGPP	GCF_902141855.1	WP_238178599.1	MVQSRAIIGVIALYALLLQAFLGGLSPSVSTPAGPEICARHDAASVPVDHESACRQHVCCTAMQGAGWLLPLPTAFATVTWAPVQVASAAWREAGPVRARAPPDRSVGPRGPPIL	115	112	NZ_CABFVH010000015.1	35095	35442	+	MTDSW087_RS13295	hypothetical protein	35537	37870	+	MTDSW087_RS13300	WP_144764723.1	TonB-dependent receptor
RGPP	GCA_013002165.1	NND70669.1	MKRHLVQYGAWMMLACFVAGGVVMPGVHRLHHSYLESQNEVDSKCDHDGHDAAFEEGHAEIVPDHCTLCTAAASYHLMDADAQWGIIEVEYQFGFDHSIPELSPSLTLTIRGPPSAFLV	119	113	JABDKO010000076.1	33395	33754	-	HKN43_03735	hypothetical protein	30984	33326	-	HKN43_03730	NND70668.1	TonB-dependent receptor
RGPP	GCF_013113735.1	WP_171743896.1	MRSLVTRSAPWRLGLAALLLALAMRLLVPTGFMWDAGADGSPQLVPCSGMAPVPAAPSGHAASSMHHMAMAGNDHHQRDHQSGDNNSRECAFAGLGGPLDLADPFVAPAALPLLTVALPVLAAQTLLPGRGLAAPPPPSRGPPVTF	146	142	NZ_CP053346.1	1442097	1442537	-	HL653_RS07090	hypothetical protein	1439707	1442040	-	HL653_RS07085	WP_171743895.1	TonB-dependent receptor
RGPP	GCF_014332515.1	WP_187262187.1	MQQLRSYIALFLLLLFVRPMVPDGLLLSLHSHEHTSHEVPCDTHQAQVDKKHIHCDVEDLFGAPFQPAVAAIDFLFITHTAVYTVPQVESLHRIPVSYAYLRGPPLG	107	104	NZ_VFSD01000008.1	85361	85684	+	FJM74_RS08590	hypothetical protein	85860	88217	+	FJM74_RS08595	WP_187262188.1	TonB-dependent receptor
RGPP	GCF_000720115.1	WP_030707302.1	MDISGVGLRGLRAALFSALVVLLSAGSHVLMSRVPLPPALVGGAFAAVFVIAYALAGRERGFGPIAGLLVPLELAADTVFTAGQHLCYGPAGGPVSGPLRAMGLDELCGGTPVGGPLTEVAGPVTDPAALLAAPGPWTPWLLLGAHVSVGLLAAAWLRHGERALGQLLRAVAAFAFRPLLLAAASVAAACRPARRTPRPGRAGPGARTRFPAHSVGRRGPPVLGALARA	229	220	NZ_JOIR01000003.1	205917	206606	+	IF88_RS0104020	hypothetical protein	206683	207477	+	IF88_RS0104025	WP_030707303.1	DsbA family protein
RGPP	GCF_000720115.1	WP_030707835.1	MSDPHATHAGAGLRLIRAAVFTAVCVVLSAAGHALASCATVPWWSLCIGFLAVFAVAAALAGHRRTLPGIAAGLATGQLALHALFGLGQHSTVAAQAPAGASDSSLAALAARLVCGGNSVPLSQADARQILEAAGLDPATLAQQAGQVATAGQVAAQGHSAHAHVAQAAITAPATGLFSPAMLLGHLLAALAAGWLLGRGDAALFRLVELSRLSAEAAAPVRPLRAALAFVRALGAGLPGAPARLPGALRTGSDPAAHTGREALQDTVIRRGPPMALALAA	281	273	NZ_JOIR01000004.1	169187	170032	-	IF88_RS0105485	hypothetical protein	168354	169076	-	IF88_RS0105480	WP_030707833.1	YcnI family protein
RGPP	GCF_000720115.1	WP_037807439.1	MFAALCVLLAATGHILMSGTAVPWWALSAAFAGTAGAAWAFAGRERGLLAVTAAVVTVQAGLHAGFSLAQSLVHPSLPTGTSFARQWAEYLTCGDGATSAVSPREAPKVVSEAGVGGLVLRPPPGTALSDAGAHGHHALHEMAGSVSAGTPMPGAGHDMGGMSPTAMLAAHLVAAVLCGLWLAYGERAAFRILRAVAGWLWTPLRLLLRPAGAAHPPRVLVRRARRRHALRRLLLVHAITSRGPPTGAAVL	251	244	NZ_JOIR01000033.1	46649	47404	+	IF88_RS0129490	hypothetical protein	47555	48250	+	IF88_RS0129495	WP_107050658.1	sigma-70 family RNA polymerase sigma factor
RGPP	GCF_000720115.1	WP_158754576.1	MAGLLGAFAVTGGLAWLAAGQRRGPVGITAAVLSVQGVLHLLFSGSQVAGHVGAAPAATPGHHHHVPAAEAGGTMAAGGPGAARMASTADMASTADMAGMADVPGTADMASMADLTDLTDLTGMADLAGMAAHGGAGMIAAHLLAGLLCAAWLARGEAAVFRLARVLGAAALHAARPLSRALALVRARVAVVPAPPVFPAPYERPRDLRGAVHAHAVVRRGPPGPGPFPRFTAPGRPARA	240	222	NZ_JOIR01000027.1	7668	8390	-	IF88_RS40865	hypothetical protein	6134	7588	-	IF88_RS0126060	WP_037807075.1	PepSY domain-containing protein
RGPP	GCF_002157145.1	WP_086928851.1	MPTAMQTLRHFRWLARLVLAWFVLSIGVAVASPLVNPQAMELICSGSGAIKLVVKTDDGAKEMPSHTLDCPLCAQVGAPPPVSLAQLPVVHPLAHALRPIPAAHIAARTAAPLPPRGPPAFS	122	118	NZ_CP021361.1	3709012	3709380	-	CBP34_RS17425	DUF2946 family protein	3706625	3708931	-	CBP34_RS17420	WP_086928255.1	TonB-dependent receptor
RGPP	GCF_002157145.1	WP_236748392.1	MTLPAALRRAAVWGLLLALVLAPALGRWHQVLHATPPSAVVALHDDGGARVSAHATAAAHAPSLLAALFSGHAPIDCLLLDQLALGTALPCSAPVLPAAAPAVAPSAPAPERWAVRHVALFQARGPPALVG	131	126	NZ_CP021361.1	2078952	2079347	-	CBP34_RS09680	hypothetical protein	2076640	2078736	-	CBP34_RS09675	WP_094097900.1	TonB-dependent receptor
RGPP	GCF_003336875.1	WP_114395273.1	MSVTPTQHRRFRWLLSCLLLGAMLLRGLVPVGMMPDLSRLSQGAIPLVICTGSGEMTVLMDLTRPDGVVAKVAAVGETRPDGGHGGTGADGTPPGLCPFALTLGWALPVLLALVVLLLVWPRLGTLRPPRLPATRCIFRSDDRLARGPPAGTLIPA	156	148	NZ_QGNJ01000015.1	19347	19817	-	DK368_RS17515	hypothetical protein	17070	19148	-	DK368_RS17510	WP_114395272.1	TonB-dependent receptor
RGPP	GCF_003336875.1	WP_155524497.1	MAPLAIRFWHFLAAGILFLVLGAGGAGDARVAHGLAGAILGTLPSPVVKVALDPAVTAVSSSRPDDRLPPPDHAPSAPGLPGVVAILAGIRLAAPDAAPDLAGRPAGWPDSALPRGPPRV	120	117	NZ_QGNJ01000003.1	353346	353708	+	DK368_RS06415	hypothetical protein	353838	356375	+	DK368_RS06420	WP_114393094.1	protein translocase subunit SecD
RGPP	GCF_013416525.1	WP_180066067.1	MFSNILQRFWRKKHSVSVLCLLLLAMVLRGMVPAGYMPNLGEKQHGDALLTFCSHDPRGGIPDALLALWADVDLEPDPGDSDMSHSSAFCVLGQLTMDLPETGSLDAVAVFFQAQPVLPVTFFSLPLQGPRGPPLGSRAPPSFIV	145	133	NZ_JACCEM010000010.1	159120	159557	-	H0A72_RS18275	hypothetical protein	156821	158923	-	H0A72_RS18270	WP_180066065.1	TonB-dependent copper receptor
RGPP	GCF_011777505.1	WP_167611935.1	MSKYKKSIIFKSLIVTLVITLLVPSFVKLAHAFENHEHEICVTPQKEHFHEYDIDCEFYKFKTNPQVAISFDYEESINIENNTSPIVSQYQFISDYQRLSFSLRGPPTV	109	106	NZ_JAATJT010000002.1	557139	557468	-	HB672_RS10225	hypothetical protein	554849	557095	-	HB672_RS10220	WP_167611932.1	TonB-dependent receptor
RGPP	GCF_000373625.1	WP_018547548.1	MTAPQPRTTRPGPRVRLLRAAVFTAVCVVLAAAGHTLASCATVPLWTLGAGFAGVLLLMAPLAGRARSLPAIAGLLALGQTALHTLFGLGQHVSSGAMDAMGSMRSMHMSGMGSMGSMGSMGATAPSQDVLVERATRLLCGSTPSTLSPGRAYQLLLDAHLIDPSGHLLGTQAATAPHAHDVTGFSAASLPSLPMLLGHVLAAVAVGWLLRRGDLAVLRLIELSAHGVAEVALVRSLRAAFALVCALCAGLLPATGPDPRARRTDRDEPPVPRTTALQHSVIRRGPPAAAFRLAA	295	286	NZ_KB891995.1	138785	139672	+	B079_RS0119665	hypothetical protein	139824	140585	+	B079_RS0119670	WP_018547549.1	YcnI family protein
RGPP	GCF_000373625.1	WP_026248529.1	MDISGTQLRAVRAALFTACTVTLAAASHVLLSRAPLPPVTVLAVACGVFLAAYALAGRERGSGRIAALLVPLELAADTVFTTGQHACYGRAGGPVAGPLHTFGLDLLCRGEALGTPLTRLTGAPARAAVPLAHPAPATAWLLLAAHLAVGLLAAAWLGRGERALAALLRAAATTTFRPLLLAVAAVAVRPAPARRVPRPRPRPAVPHGLLLTHSLGRRGPPCPPALACP	229	220	NZ_KB891988.1	815960	816649	-	B079_RS0109825	hypothetical protein	815038	815862	-	B079_RS0109820	WP_026248528.1	thioredoxin domain-containing protein
RGPP	GCF_003967355.1	WP_126636771.1	MRVTMPARSVLRAVRAAMFAVVCVLLALFGHTLMSDAPVHWVAPVGAGVGIGVLAWAVADRERGLGAITAAVLAAQAGLHTLFTLARQPVPEPTGAARFRSQWLQVLLCNDDRPGDAPTHSVAELLTRMRLDPDLARQSPAAAGFGGPASGSGGHHTASAGSGMGGMNHDGALMSVLGHGGTGMFAAHVLAALGCGLWLRHGEKAVFRLLRLLATMAGTVVLALVGAWTSPIAAGRPAMPRASRRRVRAVPKWVSRPLPGRGPPAALYA	269	263	NZ_BIFH01000016.1	97726	98535	-	EMA17_RS11075	hypothetical protein	96346	96939	-	EMA17_RS11070	WP_126637161.1	sigma-70 family RNA polymerase sigma factor
RGPP	GCF_003967355.1	WP_126640182.1	MRAAVFSAVCAALAACGHAWMSTEPLPLWAPVAGFGVVFVSAFAGAGRQRSFGSITALLAMGQLALHTLFAWAAAGTAGANGATSSGLLDRLLCGPRDSTGHILLPAGWTPEAIARSTRVDPTLLTGESAGGHHHMSGSGPMLLDGGTGMLCAHLVAALLTGWWLRRGEAALFALIALASAPLRVVLAVLFGPVVPVAATPGRARRTGAAADPATDQTLLRHAVTRRGPPVEYALAC	237	229	NZ_BIFH01000027.1	79611	80324	+	EMA17_RS29425	hypothetical protein	80445	81200	+	EMA17_RS29430	WP_126640183.1	YcnI family protein
RGPP	GCF_003967355.1	WP_126643533.1	MTRRHVAVRPPRAGSRDTRRRGAHPSARTSRFRRNGWLGALLAVALALLGALAAPASARAAGAPDPDRTASVSAHTVADPGHVRDVADEATRDVRRGPPAPLAARDLHDERHHLHHPHDAALTGRAVALPPPAGHRTSALGADADPSPRRFVLPPGRAPPSPRAPDLP	168	98	NZ_BIFH01000055.1	27844	28350	+	EMA17_RS47930	hypothetical protein	28404	30737	+	EMA17_RS47935	WP_246127371.1	protein translocase subunit SecD
RGPP	GCF_000238395.3	WP_007584977.1	MSNIVQRILNNAVLFALLMSVSLTLHASNTEVNLDNAKLSNHFIACDIPDQANLDFDVDSHVNTITFRSPQPLPNVVDSFYKSTNLNRPFSTAYQRGPPSYLI	103	98	NZ_CP011025.1	3640312	3640623	+	PARC_RS16590	hypothetical protein	3640674	3641255	+	PARC_RS16595	WP_010554942.1	CBS domain-containing protein
RGPP	GCF_001982615.1	WP_076959070.1	MTRRSSLLRALLLSLVGLLLLGQSVAAPAHCLRTARPASAAREAAQGWAVLGIAMPICTPDGMAMGTGDPAAPDHGEPGFCAVAQALPQAWAPEPPALPPPRWHLAEVRAVALREAPPLPAARASPFVARGPPGAA	136	132	NZ_MLCO01000213.1	11923	12333	+	BKE38_RS30945	hypothetical protein	12411	12911	+	BKE38_RS20310	WP_076959071.1	copper chaperone PCu(A)C
RGPP	GCF_003285265.1	WP_112888089.1	MKTGCRAGPLRWLALVLVLPFLLLAAFKPGTMLAADAQGRIMVLLCGGHGPVEMAVGLDGTLTPVSDLGHDPAPAKAPCGWALHGQPALTASGPVLPVPVRLSIRLTEAAPVLSPALVHPPGPAWPRGPPRTA	133	129	NZ_CP030239.1	2224795	2225196	+	DPM13_RS11975	hypothetical protein	2225257	2226222	+	DPM13_RS11980	WP_223251981.1	DUF1775 domain-containing protein
RGPP	GCF_001908185.1	WP_083636452.1	MGWFRDNIRQGSWAALIALAINFALSFGHVHAIGGTGSGLSQVALAAPSTPDVHDRTPKHPADGVDYLCPICIASAAMGNALAATPPALPVTLAEVSVDRAVEHEYAIPQPHRSAFQSRGPPIS	124	121	NZ_LGHM01000156.1	6163	6537	-	AC630_RS31045	hypothetical protein	3621	6038	-	AC630_RS31040	WP_074122280.1	TonB-dependent receptor
RGPP	GCF_006335115.1	WP_139709755.1	MTTPDRGALRAVRSAVLALFVVGLSATGHAAAGGHLPGAAAGTGLTAAVVVCCVLATRWRLPVGAAVPLLAGSQVVLHAALESLAPAHRLAPPGPGAAALGEHAGHLAQAGHAVATAASTTSTTSTTSMTSVAPALWLGGPSAADATMLLAHVAVAAALALVYSRGEDAVWALCAWLAPLAVVVALVALPAAPRLRARPDGALAVVGRVVLRAVRRRGPPLVAAG	225	219	NZ_VDMJ01000002.1	87619	88296	-	FHN55_RS00625	hypothetical protein	86795	87544	-	FHN55_RS00620	WP_218974221.1	YcnI family protein
RGPP	GCF_006335115.1	WP_139713917.1	MAHKRGLLHAALILLAGALVAGILTMHVPLMSVLGAHGSLHAASASVHSASSTAEHGSMAGTAPAAVAPAMLVRSADGTPFERASEQLCHPDGAGHGAPTSAHAVACDLSAPPVNAATALGAAALVAVVVMALVMLPSGGAAGGWLLRRGPPRGQLLRLSLCVIRV	166	151	NZ_VDMJ01000041.1	86206	86706	+	FHN55_RS18705	hypothetical protein	86759	87478	+	FHN55_RS18710	WP_109775258.1	DUF305 domain-containing protein
RGPP	GCF_007097395.1	WP_143402003.1	MIKKALHITFFTFSLFLIQVHQFVPHHHDCVLPDHESPLPDWIGFLSDIVNNDLGDGHLEDFQIAKESFKPSSFSTIYLFPPALGQLSIITLSTHDATPSYFVCDFPITDKWTNKCFPLRGPPSLS	126	122	NZ_VKDC01000047.1	60401	60781	-	FNH22_RS28865	hypothetical protein	55941	60311	-	FNH22_RS28860	WP_143402002.1	CusA/CzcA family heavy metal efflux RND transporter
RGPP	GCF_002843305.1	WP_101257678.1	MGRTGFTDTGIRAVRAAVFTAVCLVLSAGAHVLLSAGPLPYPPLLAVGATVFVIAFALAGRERGFRAIAALLVPLELAADTVFTTGQHACYGQAGGPVAGPLRAVGLDLLCAGGDFGTPLARMTASGASPLSVAAHPAAPWLLLAAHVAVGLTAAAWLHRGDAALSRLLRAAAAAVFRPLLRAVGARSSAGEACGRVPRPAHRTRAHRALPVLTHSVVRRGPPCSAALAA	230	222	NZ_PGSG01000105.1	87758	88450	-	CUT83_RS22660	hypothetical protein	86884	87708	-	CUT83_RS22655	WP_101257677.1	thioredoxin domain-containing protein
RGPP	GCF_012927645.1	WP_169021581.1	MSNVIHRIVSHAMLFTLLMSVSLTVLAQGFDDHDHLSPTANYVACDIPDQANLDVDLDTHVDGISIRVLQPLPENILSLYVSSTFVQPFSYAYQRGPPAYFI	102	97	NZ_JABBMT010000050.1	15075	15383	-	HHO47_RS18225	hypothetical protein	14444	15025	-	HHO47_RS18220	WP_169021580.1	CBS domain-containing protein
RGPP	GCF_902506095.1	WP_159824084.1	MRTQRPRAPFHLLRASAVATVILTLASGAHVAGGGELPAPGILLAILALTTLGSTTATRLRLGFPAMAALLGIGQLALHGLFTAFGPPAAAAPAAAALHASHLTGADLLAPAVHVHAPETASGPLMLAAHALATLVCALLLAKGEEALWALAAWLRPLAALPCAVAPGGGPPAFVSFPSSAAPLRPWRNLRQDSRRGPPSGVVLSL	206	198	NZ_LR733293.1	885143	885763	-	BACI348_RS04155	hypothetical protein	884293	885051	-	BACI348_RS04150	WP_159824083.1	YcnI family protein
RGPP	GCF_000338295.1	WP_236618335.1	MELWVRRIALIAYVVGGWLLPAAHHHVVTCDSTHPHVGVHDDCSHTHSPENVTECCSHSSSADAVQHAPLPPGCSEELLVWETSLPSAEVASDHQHAHQCGDLCALCNARTLAESPIAVSVHRETVRCTANQRIESTTLEDSADCWRPYTRGPPSLT	157	153	NZ_ANMO01000181.1	17305	17778	+	RE6C_RS32975	hypothetical protein	17880	18896	+	RE6C_RS18835	WP_039962555.1	DUF1559 domain-containing protein
RGPP	GCF_001613145.1	WP_067686660.1	MRSPTDHTAPLRGAAVGAASGAVAVFAHAAGGGTAFPSGTALALLVAACAMVGVPAASFRTRHGLSWMMGLLAVGQTIGHLALSIAPGHHHPVAGSGMLAAHLVAIPVGATVIRAAETGMRRAITSVCRFVLAWVAPMPAHGPARIVTTEDRIAVRRLLVSSGIGRRGPPGRAGLLLTHPAPA	183	169	NZ_BDBU01000002.1	438193	438744	-	NJ1_RS02380	hypothetical protein	437416	437910	-	NJ1_RS02375	WP_067686943.1	copper chaperone PCu(A)C
RGPP	GCF_001613145.1	WP_245717201.1	MSFLSGRSTAQSRSDAAVLRGGSAGLLSGALAVAAHGFISGAAPLESGPLTLLVLASATIGALVTGVGVLRTTWLGLVTALVCGQLLGHFAMMWGSPGSSHMHHHQASMWSPAMLAAHITAAVVAAVMILGAEAAYRIGTTVLSWALPALIALPVRSGPPALPIRHRDRVVLRVFAADALHTRGPPALVRG	191	185	NZ_BDBU01000005.1	163519	164094	+	NJ1_RS04210	hypothetical protein	164429	165811	+	NJ1_RS04215	WP_245717202.1	PepSY domain-containing protein
RGPP	GCF_004364245.1	WP_133888438.1	MDISGTPLRAVRAALFTALAVTLSTASHVLLSGVPLPLPTVAAVAAAVFLIAYALAGRRERGFGRIAALLIPLELAADTVFTTGQHVCYGRAGGPVAGPLRSVGFDVLCGDGTGIHAGVTAPLTRVTGAETDRMASVLAQADPGTAWLLLAAHVGVGLLAAAWLRRGERALAQLLGAVAATTFRPLLLAVAAVSVRRAPAVRRPVPPARRTGGARERILTHSLGRRGPPRPVTALV	236	228	NZ_SOAV01000008.1	261156	261866	-	EV562_RS21425	hypothetical protein	260255	261055	-	EV562_RS21420	WP_133888437.1	DsbA family protein
RGPP	GCF_004364245.1	WP_133889944.1	MTAPHPPTARSGNDLRILRAAVFAAVCVVLAAAGHTLASCATVPLWSLGAGFLGAVLVAVPLAGRLRSLAGIAILLAVGQTALHTLFGLGQHGTTMATAPAPASGGGAGALSDASLVQQAARLVCGTTAAAISPAQAQRILTDARVPSDASTGAAHHPADALSTAGTSASLLPSLPMLLGHVLAALAAGWLLRRGDLALARLVELSAHSAHSMAEAAFVRALRAALSLVRALHAGLAGAPGTGPRPPRPARWVAPRPRTTALQHTVIRRGPPTDAFALAA	280	271	NZ_SOAV01000014.1	127387	128229	+	EV562_RS29740	hypothetical protein	128358	129119	+	EV562_RS29745	WP_133889945.1	YcnI family protein
RGPP	GCF_004366635.1	WP_071479806.1	MRNVISAFVAFALALAIALSSVGHAAARNQAHGAQTLVICTGYGLVRITMDADGNPVEQTLPCPDCLVTPAALLAEVEVHARLYEHRSERSDLSSPLRFSAAAGCWHEPRGPPQLV	116	112	NZ_SORN01000003.1	172191	172541	-	EV660_RS09055	hypothetical protein	171663	172154	-	EV660_RS09050	WP_071481907.1	copper chaperone PCu(A)C
RGPP	GCA_009694215.1	MSP46938.1	MDFAPLRRQAVALVAAYAVTLQALLTAFIPVAAAAPADTLAILCSHDAVGGTGQPAQHDLPCAAVCAAMGHGIAGAVPPDVVVAIAVPHVVTASARVNQWVPPRIARTDTHAPRGPPLA	119	116	SHVN01000109.1	11100	11459	-	EXQ83_14090	hypothetical protein	10573	11037	-	EXQ83_14085	MSP46937.1	copper chaperone PCu(A)C
RGPP	GCA_013152515.1	NOZ41028.1	MCRRTTAKLAIFFTVTCLLMVAANEVFAISQGSVVDVFSALDYEEMVERDGFAAKQLPSCQAALDFEPAFCYILADFLSSAPHSHVIHDVQSRGPPTSWL	100	95	JAADGD010000270.1	12032	12334	-	GXP24_12510	hypothetical protein	8643	11771	-	GXP24_12505	NOZ41027.1	DUF2309 domain-containing protein
RGPP	GCF_014204815.1	WP_135029915.1	MVTVTPPPSRAVAGPARLVRGLAGATAMTVLAAASHSAATGGPLPPLALMVFSAVLAAPVTTALAGRTLSLWRTLLAVLAAQGIFHVLYGVAGGAHAVHVAAGVDPAHVGHLGADAGPALAVTATGAVEHGHGAGMLAAHVVAALLTVAVLRHGEQVLAAAAQQALAAAPVLRLLQFLLTGTVTTPRPLRLPAVRAPRPAGSLLVLGTPGRRGPPALVLAA	221	214	NZ_JACHMC010000001.1	309383	310048	+	BJ976_RS01520	hypothetical protein	310133	310804	+	BJ976_RS01525	WP_135029913.1	copper resistance protein CopC
RGPP	GCF_004340905.1	WP_132649556.1	MNSWRLRPRSLRWLSLVLICAWLLPMARSVWAADSAQLVCSASGHVRLLWGDEAGGDEAAAARGGDASCVLCVLPSLPPAENPVIAAPEAAPERLFTPPVLAVRAEWHDGAVPARGPPARRPG	123	117	NZ_SLXD01000019.1	41197	41568	-	EV684_RS22345	hypothetical protein	38812	40977	-	EV684_RS22340	WP_132649555.1	TonB-dependent siderophore receptor
RGPP	GCF_005517195.1	WP_137989946.1	MDISGTRLRGLRAALFTALVVTLSAGSHVLLSRVPLPLLTVGLLAAGVFAVAYALAGRERGFGPIAGLLVPLELAADTVFTSGQALCYGQAGGPVAGSLRSVGVDVLCGGAVGTPLPGVAAPESGTAAALLNSPAPALPWLLLAVHVSVGLFAAAWLRHGERALAGLLGAVAALAFRPLLLVAALFAAPRPARGRGGRRPSDRPRRSRTRLLVHSVGRRGPPRSGFALA	229	221	NZ_CP040244.1	2014924	2015613	-	FDM97_RS09400	hypothetical protein	2014060	2014875	-	FDM97_RS09395	WP_137989945.1	DsbA family protein
RGPP	GCF_005517195.1	WP_137994495.1	MSAPALAPRLLRAAVFTAVCVVLSGLGHALAACAGIALWTMVAGFLAVFGITVLAAGRERTLPFIVAALTGGQLALHALFELGQRPLTSGSPGPEAHDALIRMAAKLVCGVAPASLSAADATRVITNAGLDPADVTAAATAQAAHGAHLSGGAGAGAVQSADLLPDLPMALGHLLAALATGWLLRRGDLALGRLVRISAHGATELAEAALVRSLRAALTLVRALLAGLPGLPAAAPRRTVRTADGTSAPPVAEALQHTVIRRGPPAADCVLAA	273	264	NZ_CP040244.1	7555193	7556014	+	FDM97_RS35175	hypothetical protein	7556222	7556986	+	FDM97_RS35180	WP_137994496.1	YcnI family protein
RGPP	GCF_005517195.1	WP_254705536.1	MSAHDLPAGSLALAFAVTGGLAWLAGGRRRGAYAISGGLAAVQTVLHLIFSAGGSSHEAMDHAAMDHTAAAHSSTGMLAAHLLAALLCGLWLARGEAALFALARTVGTLAFTPLRLFLTVVRVPELPHPARPRRPHIRRLHGVVLAHTLSRRGPPRLSVPRATALGAHV	169	154	NZ_CP040244.1	1840033	1840542	+	FDM97_RS08600	hypothetical protein	1840587	1842044	+	FDM97_RS08605	WP_137989701.1	PepSY domain-containing protein
RGPP	GCF_009765225.1	WP_158867476.1	MGTRRARVTRGMLASGAAIFVAALFHVAGGGSAPGLVPVVLSLAFATLASIALTSRRLSLWRLTVAVAISQFLFHALFSLGSPSAVRFSAPAHGMPGMAGGPLTVVAHSGSMTGHSELSPSMWLAHAGAVLITVVALRFGERAFWGLFETARVRVARFAERLHAAPVALRPVIAPVAAAEAGLLHDLGLPLARLRHRGPPAALGAL	206	199	NZ_VMSF01000001.1	3512697	3513317	-	FPT20_RS16990	hypothetical protein	3511880	3512623	-	FPT20_RS16985	WP_158867474.1	YcnI family protein
RGPP	GCF_014084105.1	WP_182449459.1	MVKSLVGRLLLRRPVPAVALDLRALRALPFATVCVVVSGLGHSFGGGGTVPLSALLVGGLAVWIAATLLAGRERSLGQIAAGLAVGQLALHLYFHFCLGSMAGMSGMSGMSGGSGSSGAGGALTALALRLICGPADTAGAAALPPGTTAGQIVSRAGLDPHLVLTTLPPISFWTHPAFLGLTPLMLLGHLAAAAVAGWWLRHGEAAGWRLARVTVQLAETLARTHSAPLRTLLTLVRALLRGLLGAARGLPPRTAAGGAAPRRLPRTALLRHQVVRRGPPALLPA	285	279	NZ_CP048289.1	129423	130280	-	GXP74_RS00595	hypothetical protein	128563	129327	-	GXP74_RS00590	WP_182449458.1	YcnI family protein
RGPP	GCF_014084105.1	WP_182451205.1	MTTRATPLLAVLRALVFTVLAVTVSSGTHVLMTTVPLPWPTVLGAGAASFVLALLLGRRERSYAAIAALLVPLELGLDTLFTDGQANCYRITGQGPLLGPWHSVNTLFCGSTAPTELPHAPGGGLAPWLVLAAHLLLGLVAAWWLRRGEAAAFRLLRATGARALLLAAPLRRALRLVLAALTSDWRPPPPSRRPPLRIDAPGRPRLRHTLARRGPPSAPRTVCC	224	215	NZ_CP048289.1	2318514	2319188	-	GXP74_RS10390	hypothetical protein	2317613	2318434	-	GXP74_RS10385	WP_182451204.1	thioredoxin domain-containing protein
RGPP	GCA_012514505.1	NLE78350.1	MSSRSDLVARLRGCAVGSLSGGVSIAAHGIGGGSAPSDGALVLLLLACAGFGTSVGAVRLPSAGLPFMFGILAAGQAIGHTTLSMASDHAHSVLPSGPMLWAHAAALVVTTLLVLATDTAATRVLAALVRAILTSIKPYPVGVDLWSTTPVYRSNVSRSLLATASAGTRGPPSFA	175	171	JAAZAD010000046.1	3957	4484	-	GX610_02020	hypothetical protein	2316	3803	-	GX610_02015	NLE78349.1	PepSY domain-containing protein
RGPP	GCA_012514505.1	NLE78965.1	MSTAHPEPTALLRGAAVGALSAGLAFAAHGMGGGIAPAPAALVLLVAVCAGLGAVTATLPRHRFTRLSLVAALGAGQLLGHLALSTTAHTHSVVPPLAMLGAHAAATLLCAALVAGAESLYGPIVRVLRVVLRPPAPLVPTTPSLVVAPRPADPVGALLRASISRRGPPVSV	172	168	JAAZAD010000107.1	7658	8176	-	GX610_05165	hypothetical protein	6938	7615	-	GX610_05160	NLE78964.1	YcnI family protein
RGPP	GCF_003097355.1	WP_116767081.1	MRLHHAWVPFHSLRAALFATTAVTLAACAHVVSGGQLPGSGILVAILALTGLACTVATRLHLGFPAAAALLSAGQVVLHEAFTAFGGSVAGTPAGEPTHHGPAVIPAGTLTHLQSHELDSPLALFMLSGHALATLACALLLAKGEDALWALAAWLRPLVQLPSPVTPDVGPAPMPAGWPADCAPLPWRNLRPDSRRGPPAAVVLP	205	198	NZ_PYUI01000011.1	39823	40440	+	C9424_RS12105	hypothetical protein	40767	41453	+	C9424_RS12110	WP_116767170.1	YcnI family protein
RGPP	GCF_000621665.1	WP_051558753.1	MRKRGRHIGTGLRIFCALVLLTLGLAHRPPPALADLQLSLALQLPDGSFSDLCLGDHGLADGHGDAAGLVPCDACILAASTVLPTAPDEALDRPYAGEFDNSFFSRFSLPDGGAWVEPRSRGPPVSA	127	123	NZ_JHXQ01000002.1	230129	230512	+	T424_RS20055	hypothetical protein	230594	231586	+	T424_RS0103175	WP_027486437.1	DUF1775 domain-containing protein
RGPP	GCF_000333395.1	WP_022878750.1	MSARAGRARRAVRGVSAAVLATFVATLSHSVAAGDLPAVLNVVLALSLASPLCIALVGRTASWWRLSVAITTSQLLFHTLLALDLSGPVAVAHQHGAVALAASGHAHGLTGTESPWMWVAHAFAAAVTVLALGSGERALRAVAGLLSDTFRALAPFAAPRPRVAPRVRPEPPLLTVGMTVLSVMRHRGPPLAA	193	189	NZ_BADA01000229.1	33445	34026	-	I5G_RS21525	hypothetical protein	32635	33372	-	I5G_RS21520	WP_022878749.1	YcnI family protein
RGPP	GCF_003991195.1	WP_126970123.1	MIRSTIIKPFLSVFATAVFVFSSVPKIVFHELFADHHYKSYYHIPDAHPHYDPPSASCDCVCSWFDQLYDNKLIIGAALAAPVLAADYSENLSSRFTIPEQLYGLRGPPVTKHT	114	108	NZ_RCWL01000001.1	496126	496470	-	D9O48_RS02165	hypothetical protein	493620	496085	-	D9O48_RS02160	WP_126970121.1	TonB-dependent receptor
RGPP	GCA_002256115.1	OYT91425.1	MAAMQMLRNFTFLARFVLACMVLSLGVAVASPIVKPQNALLVCTGSGVMKVLITADDGSTSESGSTTMDCPLCVAAGAPPPVATLKAEPVQPLAYALQSIPSAHIAARTAAPLPARGPPAL	121	118	NKIK01000023.1	12807	13172	+	CFE43_13440	hypothetical protein	13247	15646	+	CFE43_13445	OYT91374.1	TonB-dependent receptor
RGPP	GCF_008727865.1	WP_151079631.1	MMHTLRSRLALVLLACFMRVLVPEAWILALHQHQHTEREVAHEGRGAKALLTEKHQHCGVDHLFNTPFQPAPEVVFTPAHRTYASVVAPSGQSVWNGTERATLHLRGPPTRA	112	108	NZ_VTWU01000005.1	242229	242567	-	F0P96_RS14510	hypothetical protein	239529	241949	-	F0P96_RS14505	WP_151079630.1	TonB-dependent receptor
RGPP	GCA_003517725.1	HCC57367.1	MHWRRSKVLQVALLLLILGAWISAQTADFSARHLAAHHQSASCDLCLVAHAPAVLAGGVLHRAVLSPRITWRERWQLVAFISEPDLTRDASRGPPCYQ	98	94	DOZZ01000142.1	5369	5665	+	DEQ47_08895	hypothetical protein	5747	8290	+	DEQ47_08900	HCC57368.1	TonB-dependent receptor
RGPP	GCF_011046735.1	WP_165165676.1	MQAGSFISAVRRGRANWSVLILYALLLPIILGLLPKPAATPEFLLSRDLATAEICSMVGATRVPGQPVQHQPDCILCATACPFGGPMAATSPAHATFEPHPRRQMSAPTSPKTFALSAFGLFSSDIQSRGPPA	133	131	NZ_CP049258.1	135601	136002	-	G5V57_RS00615	hypothetical protein	134155	135519	-	G5V57_RS00610	WP_165165674.1	PepSY domain-containing protein
RGPP	GCF_001419705.1	WP_055689874.1	MDISGAPFRAVRAALFTTVVVTLSTASHVLLSGAPLPLSTVTVIAVAVFALAYALAGRQRSFGQIAALLIPLELAADTVFTTGQHVCYGRMGGPVTGPLRSVGFDVLCGQGDGVGASLTRVTGSAVHGGDRFAGLLAQAGPATSWLLLGAHVGIGLGAAAWLHRGERALARLLGAATATTFRPLLLAVAAVTVRRAPKVRRPARPDHRTTTAVDRILVHFLGRRGPPCSTALA	233	226	NZ_LIRH01000183.1	4648	5349	-	AOK19_RS11820	hypothetical protein	3734	4546	-	AOK19_RS11815	WP_055689873.1	thioredoxin domain-containing protein
RGPP	GCF_001419705.1	WP_055690618.1	MTSGWCSRTVRAAVFAAVCVLLAALGHTLMSPAPVPGWALAAGTAATGGTAWLLAGRERGPWLVGSVAVAAQAALHTLFAFAQALVHPASPDGGPLTGRVWAHLLMRQHAALHHVPGDGAGHGTGGATAGAPHSASTAPTDHAAHAMTADGMSSTGMLAAHLLAALVCALWLARGERAAFRILRAFAGRLFAPLRGLLPRWPAPPDRPRVRARRAGRDRKPRRLLLTHTITTRGPPAGVAVV	242	235	NZ_LIRH01000279.1	18613	19341	-	AOK19_RS16900	hypothetical protein	17716	18300	-	AOK19_RS16895	WP_055690617.1	sigma-70 family RNA polymerase sigma factor
RGPP	GCF_003149025.1	WP_104354354.1	MARGSVAALAATATAAASHTLAGANAPPPAILALAATFAVVVCVFLSGRRLALPRLTASVLLSQLAYHALFLVAGSGGVSVVGTSGGGVHAHDGSTVSLVVLGGGHAAHGPAMLIAHFAAAVLTIAMLRHGEQIFWTLGAELERVVVHIVAWVSALITPRSPSVAVVGAPTPRTPRRLNTVLSVLRHRGPPARVMCAV	198	190	NZ_QGDV01000003.1	131996	132592	+	B0H03_RS04775	hypothetical protein	132700	133458	+	B0H03_RS04780	WP_160487231.1	YcnI family protein
RGPP	GCF_900105715.1	WP_091183080.1	MSSRGTRALRGTIAAAVSTFTAAASHGVADGQIAGLFAVIVAFTASVFVCIALAGRSLSRGRIALSVVLSQLAYHALFAFAPGGAVTATGATGPHAAHAGGSITLTASAVAHSHGAGMWLAHVLAAIVTVAALTRGEHAIRSVREALRLALSVLLVLPNPVAIPRTRSLVTDAAAPRPARIALSSRPLRGPPVLAVG	197	191	NZ_FNRY01000001.1	1883565	1884158	+	BLV49_RS09365	hypothetical protein	1884232	1884945	+	BLV49_RS09370	WP_176980794.1	YcnI family protein
RGPP	GCF_009729855.1	WP_155842603.1	MMTRGARAARGAAVAAFAVLAASLAHTVGGGTPPGPIALALAFAFSVPVAMVVVGGRMPLLRASVAALVAQAALHLLYSLGTPGAGAAASVDAHALHAAGGAIPLDAFVAVDHGHAAMPVAHVAAAALTVAFLVVLGRSAAVVAAVGGALARGIRLLVTALAGAPVARRGDARPPVSRRDGPPHLGILLLSTLRHRGPPTVIAAA	205	198	NZ_WODA01000022.1	194936	195553	-	GLX25_RS11605	hypothetical protein	194102	194836	-	GLX25_RS11600	WP_155842602.1	YcnI family protein
RGPP	GCF_004403065.1	WP_134424633.1	MASRWARFVRGWLTASVAIFVAALSHVAAGGSAPGPLSVVLALAFAGVASVLLAGKSLSLFRLSLSVGVSQLLLHALFGLGGASSVVMTGSSHHHGAGLPEITDAAALPLVSMAAAMPGTSWMWVAHTLAAIVTIAALHRGEKTFWALLEETANRLVAVVIDRVAPVSIAADAAASRPVFGRVFVPADLGVLLSSVLRRGPPLCALTH	208	201	NZ_SOHA01000028.1	68487	69113	+	E3T49_RS09210	hypothetical protein	69163	69768	+	E3T49_RS09215	WP_134424634.1	copper resistance protein CopC
RGPP	GCF_001816165.1	WP_070736514.1	MRSHIALLLLLCLTRTLLPEAWILALHAHAHTTVEPAHAPAAAHKGKSLVSAEHKHCQVEHFYNASFQAAVPVRVPMPRVWPGYAAQEAPLAVRPPAGLLARACALRGPPSRA	113	109	NZ_MDZC01000133.1	104786	105127	-	BEN48_RS17645	hypothetical protein	102222	104561	-	BEN48_RS17640	WP_083321193.1	TonB-dependent receptor
RGPP	GCF_003853645.1	WP_124613270.1	MKRTTRWIGLVWLALALVLNVLSPVVGYARLASSGSGALTLELCSAAGARQVVLAQSGDDRGTSSFDHAGVPHCVYCPGFAANVALGTSLPALPGFVRAFAYRAAAPAVPDFPRKGIRLAQPRGPPENVPI	131	125	NZ_QTPO01000021.1	28948	29343	-	DIE23_RS17390	DUF2946 domain-containing protein	26481	28820	-	DIE23_RS17385	WP_124613269.1	TonB-dependent receptor
RGPP	GCF_000213655.1	WP_148259110.1	MPERHNDDHSPSQKNYASSVYAWVFSIVVSVLVFSAPFSAYCANDTASFNEQTPQISFSDFGLSVATRFGFAQHSQQQDADLDNSDEHLLLFGYQNHLALVDFSNAIFSSPFEYIAFYWKGISNRGPPSSL	131	127	NC_015554.1	3273543	3273938	-	AMBT_RS14245	hypothetical protein	3270873	3273473	-	AMBT_RS14240	WP_013785333.1	protein translocase subunit SecD
RGPP	GCF_900110425.1	WP_093114691.1	MTGWRSYLAGLMAALLLLTAQGAAVARGVPPAVDFMEICTGTGPAMMPLDAEGNPTGAPHLCPDFALSLLNAVAEAPLVALPVSGASERIASVSGHPVAGRQGVTASARGPPSSL	115	111	NZ_FODS01000001.1	121872	122219	-	BMW66_RS00600	hypothetical protein	121335	121820	-	BMW66_RS00595	WP_093114690.1	copper chaperone PCu(A)C
RGPP	GCF_003626535.1	WP_120683896.1	MRAGADLRVLRAAVFAAACAALAAGGHLLAGGPGIAPWALATGWAAAFAVAAPLAGRERRSALALAAALAAGQLALHSLYTLGQRGHAMADAEAGVLGQARALLCGEHGRTLSVDQATQLVTDAGLTPHDPAGAAAAQAPALAAAHALPSSGAMILGHLLAALAAGWLLRRGEAALWRLIRLSSRWSARGAASLAPLRSALRLLRLLGAGATPSGAPTVRPPRTGHLPRRALRAAALAHAVIRRGPPVSARPGVLLAA	258	246	NZ_RBAL01000020.1	56214	56990	+	D7294_RS25850	hypothetical protein	57163	57942	+	D7294_RS25855	WP_120683997.1	YcnI family protein
RGPP	GCF_003626535.1	WP_241562317.1	MGISTSGTTGPMGAFAVRLARAGVFAALCVTLSAGAHVLLSGTPVPLPAVALVLGSVFLLALGLAGRHERGYWAIAGLLLPLQLGADTVFTTGQDACYGPGGGPVTGPLRLLGVDLVCGGGDFATPLARLATEGQSALAVHGPAQASPWLLLAVHLAVGLAAAAWLRGGEAALARLLRTAGAVALGPLLRALGAARTLRRPAPAPTPRPGRREPSFALLLLPHSVPRRGPPPVPALAH	238	230	NZ_RBAL01000006.1	145175	145891	-	D7294_RS12810	hypothetical protein	144251	145087	-	D7294_RS12805	WP_120678944.1	DsbA family protein
RGPP	GCF_001546115.1	WP_062560406.1	MTPRARHRQGSITRRLTVWLAVLPFLLASLIVPGNMLARDAAGGVTVVLCAGGDMVEMVMAADGSIKPAQSPDGDQHPCHWAPHNQPLLQAAPTAALPPVPQPHRIARAAERPGHLHRAVVRAAPARGPPSLV	133	129	NZ_KQ955208.1	180271	180672	+	ASV56_RS00955	hypothetical protein	180739	181704	+	ASV56_RS00960	WP_062560407.1	DUF1775 domain-containing protein
RGPP	GCF_001546115.1	WP_156429185.1	MSRIAPSSASIRPACGRVLALLMVLPFLLLSLMAQGTMVAAGPTPQSFMVVLCADHLPVEMVLDDDGSVITADEYRARQDAPVPKTPKPPCDWSAHAQPVLETASTVQSARLDASRPAEAAPAHDLRILRAQVLVPSARGPPAV	144	141	NZ_KQ955209.1	523559	523993	-	ASV56_RS14375	hypothetical protein	522997	523503	-	ASV56_RS14370	WP_062562724.1	copper chaperone PCu(A)C
RGPP	GCF_006517625.1	WP_141174946.1	MSLIHFAVARRRLPAGLALLALLLLFIAPVISKSLMMQRGAMSTMMHDAASAPAAHHHGAISAMAETAAAPQSLFPHHPVSLMDDSACGYCALLIHLPLDSCRPSALWALLRAAIPSAPLRLQPFIASWIPIWFRPRGPPV	141	139	NZ_VHQI01000002.1	304579	305004	-	FKM52_RS04245	DUF2946 family protein	303110	304516	-	FKM52_RS04240	WP_141174945.1	PepSY-associated TM helix domain-containing protein
RGPP	GCF_001245615.1	WP_090517698.1	MKRVIALVAVAMWAAVLAVQWQAGAHDRAPHLPHAVAAAIGEGAEAMMLDHPHISDGTVPHSPDTFTAAVLPRTIAGAAALSVVAFIVGCAVLCGCAAVRATRGPPDRHGVLLAGQELLIRICIARR	127	105	NZ_CWKH01000003.1	95146	95529	-	BN2156_RS24890	hypothetical protein	93985	95073	-	BN2156_RS24885	WP_090517697.1	PLP-dependent cysteine synthase family protein
RGPP	GCF_001245615.1	WP_235625298.1	MTAIAAATAALADAAFGGDPQGGSSRFACRPRFSPLSPCRSAPPRGPPVPPPGLPGAYEAAADALVGLAADALGMGRFGVSARLLERARAIATPEGSRQAIRLSWVSAELAMVQGHGATAVEHARRGVDAAAGHPSTRHAVKSDVVLAAALCSAGDIDAAREVADAALLATEKSGLIPLRWALACVLSDIGSATHDAAQISEIRDLSADTVRRRGGVWAGA	221	47	NZ_CWKH01000001.1	2897699	2898364	-	BN2156_RS13855	hypothetical protein	2897020	2897598	-	BN2156_RS13850	WP_036440777.1	sigma-70 family RNA polymerase sigma factor
RGPP	GCF_001681715.1	WP_065326680.1	MPYLGLLAILIAGLIPAGWMPVTAHDGKVLLVLCTGNGPEERWVDLDEGTPAHGEHEEDESASRNCPLAAQPQLAAHTATQLPLPLMGPERDLWYRAPFTHHSAGFHWRYDARGPPALS	119	115	NZ_LNWY01000021.1	49789	50148	-	UB90_RS19240	DUF2946 family protein	48308	49720	-	UB90_RS19235	WP_065326681.1	PepSY domain-containing protein
RGPP	GCA_003486945.1	HAY05080.1	MWGTPAIFLGRLLVLLALMTQALMPGAMAAASSRPGDLPAVLCAMPDGMSRAATGTGSELARLIAEKSKSGQTDETHDCQACTLSQTAALPQPVVLTEPLSTAAAQTAPLYEVRFAQVPRGPPVGSRAPPLSTAL	135	122	DNFL01000007.1	7120	7527	+	DCY26_00290	hypothetical protein	7603	9609	+	DCY26_00295	HAY05081.1	ligand-gated channel protein
RGPP	GCF_013410955.1	WP_179559041.1	MSPRHLRAGRAVAAATAATVIAGTSHTLAADGPPPVTLLLVAAVLATPIALLLIGRRPSIGRTLITVTAAQAVYHLAFALVGTAGSSGAAPQGRHLHHVTLTLGEGAVATVPDAPMIGAHAVAALLTALLLHHGERMLQALGRGIRTLLAGTRPLVPSLRASIVRIGIVSTAWTVLPRTASGCSSRGPPARVAVL	195	188	NZ_JACCCG010000001.1	840034	840621	-	HDC37_RS03940	hypothetical protein	839234	839926	-	HDC37_RS03935	WP_179559040.1	DUF1775 domain-containing protein
RGPP	GCF_013410955.1	WP_179561373.1	MSTARAVRVVRGSVAAGVATFVALVSHVTGGGHMPGWLGIVVPLILSLAVCTVLAGRRVSLWRLSLAVAVSQVLFHTLFVLGAVPSSASSPVVSSHHAHGVASLAMTDAAGSSTNLHADASMWLMHGLAAVVTIAALYRGERALDRLWEIVAEFARWAWRRLFPVLNLPVRPLSGRVAAVGTWVPPVASAIVFAVSRRGPPAVAVF	206	200	NZ_JACCCG010000007.1	46728	47348	+	HDC37_RS15825	hypothetical protein	47453	48070	+	HDC37_RS15830	WP_179561374.1	copper resistance protein CopC
RGPP	GCF_001955695.1	WP_239467113.1	MFSTAHPPSSTGARLRVAFARWVMLWFVLSLGAAIASPIVHPQSVELVCTSAGAVKAVVHTDDGVQEVGMGHMDCPLCVLGGPLPPAPNVSLPVLVPLSHAMQSIPAARIAAATAAPLPARGPPTLF	127	123	NZ_CP019236.1	5252351	5252734	-	RD110_RS24305	hypothetical protein	5251214	5252104	-	RD110_RS24300	WP_076202921.1	copper chaperone PCu(A)C
RGPP	GCF_000176015.1	WP_008029258.1	MIGFSVFPRLFLVLALMLTSVPMVLARGQTGPTESLTICSDAGDAVITVDANGNPVAPSHFCPDCLAAVAVFLLPAAFSLPVPLVTAEAAPLPPPRRLHAHHSTPQCARGPPCRSDVAFTPKSTDRKIP	129	111	NZ_ACYY01000006.1	157463	157852	+	RSW2DRAFT_RS06565	hypothetical protein	157849	158358	+	RSW2DRAFT_RS06570	WP_008029260.1	copper chaperone PCu(A)C
RGPP	GCF_003226565.1	WP_110522793.1	MTMFSTATRLLFARIAALAILLGALAPTIARVADALGEGGVRWSEVCTSAGVVRIAEPLDGGAPSDPLAVPHCPLCILLAASIALPPPEFGCGFCGTALCDTPPCAASTVPESQPYRLAPHPRGPPVLA	129	125	NZ_QKOE01000001.1	631037	631426	-	DNK49_RS02920	hypothetical protein	628957	630891	-	DNK49_RS02915	WP_110522792.1	TonB-dependent receptor
RGPP	GCA_008015235.1	TXH87378.1	MQRLRNAQFLTRLVLVWFALFVGVATAAPILNPQSKQLVCSATGQMKLVASDDASDEGSSHIGLECVLCTGVSAPPPQSWGSVEPYQALSYALQTIESARIAAATAAPLPARGPPAIL	118	114	SSFF01000028.1	11640	11996	-	E6Q78_14495	DUF2946 domain-containing protein	10836	11330	-	E6Q78_14490	TXH87377.1	copper chaperone PCu(A)C
RGPP	GCF_007991455.1	WP_146942626.1	MIFKESRNLKNFISKLLFGIYFLALFSQNFHSHSSEEVFKSFSFKKSENTWAKNTAKEKAADCLACHFLATGHTLVPDEFTFSFENFTHEVKQRIAIQEKVWSQTKFTFQLRGPPAIS	118	114	NZ_BJYJ01000018.1	80074	80430	+	CHA01nite_RS14585	hypothetical protein	80637	83021	+	CHA01nite_RS14590	WP_146942628.1	TonB-dependent receptor
RGPP	GCA_003526065.1	HCO43547.1	MNAMFRHPTSRVWLPLLACVMAVLVQATGVHLHLCLDTGEQPMSVHTADTGHHAEHHEEGQHQDIDLAWVADSALKPPQAALALPPLLLAVVWVCLQAAARRIGPPPARVPLVPPSFPLQRPPLRGPPSFSR	132	127	DQBD01000128.1	9537	9935	+	DIT63_05430	hypothetical protein	10016	11275	+	DIT63_05435	HCO43548.1	TolC family protein
RGPP	GCF_003688495.1	WP_121924546.1	MKSNKLILSLSLVFTVLFSILFQSLHTYEHISKQLSEKHCEHQYNVSGAEITHEHHNIDHCYVCHFTLGSYITPTNVSYQLYSSNAEIPYFSIDQKIVITFSGSSYSLRGPPINTLS	117	111	NZ_REFH01000008.1	39189	39542	-	BC961_RS03840	hypothetical protein	36835	39042	-	BC961_RS03835	WP_121925087.1	TonB-dependent receptor
RGPP	GCF_002910825.1	WP_103543407.1	MTTGWCSRTLRAAVFAALCVLLTSLGHVMMSGTAVPWWAMAAGAAVTGGAAWRLAVRERGPALVGSATVAAQAMLHASFSFAQAIVHPEPTGSRSLVQQWVGYLLCDSPSGTSAEHDAMSASMDHTMGAMHSMGSMDHMVAAPSLDHGMGGMSSTGMLAAHLLAALLCGLWLAHGERAAFRILRALAGWLVAPLRLILRLPAPPDRPRVRARRGRSDGTLRQLLLTYAITSRGPPAGTAVAA	242	234	NZ_NEUB01000697.1	26726	27454	+	B9S61_RS19490	hypothetical protein	27660	28265	+	B9S61_RS19495	WP_258039744.1	sigma-70 family RNA polymerase sigma factor
RGPP	GCF_002910825.1	WP_103543681.1	MSAPHSRTTRSGRGLRVLRAAVFAAVCVVLAGAGHTVAARATVPLWTLGAGFLCAVAVAAPLAGRVRSLPVIAATLALGQTALHALFGLGQHGAPAAGASSGLSDAALVEQAARLLCGTAAAGISPARAERLLTDARVHPGEAHSHAADALSAAGGSPAALLPSLPMLLGHVLAATAAGWLLRHGDLALLRLAELSAHGVAEGALVRSLRAALTLVRALRAGLPGAPQEAPRTACTALLAPPLPRTPALQHTVIRRGPPAAAPTALVLAA	270	258	NZ_NEUB01000730.1	26117	26929	-	B9S61_RS21225	hypothetical protein	25170	25907	-	B9S61_RS21220	WP_103543680.1	YcnI family protein
RGPP	GCF_002910825.1	WP_103544191.1	MLLPAKAEVARQLRRYRAWERVMLAAPTDHTVRATFEDSGYTLCVLMGKRCAREAADAAERYLRSTVITYLQEQNDRPRPAATARRGPPAAERRSPAGRQ	100	88	NZ_NEUB01000800.1	1723	2025	-	B9S61_RS24550	DUF5133 domain-containing protein	1	1649	-	B9S61_RS24545	WP_103544190.1	alpha-1,4-glucan--maltose-1-phosphate maltosyltransferase
RGPP	GCF_002910825.1	WP_103546222.1	MDISGTQLRAVRAALFTAVVVTLSTASHVLLSGAPLPLNTVAAVVAAVFLLAYALAGRERSFGRIAALLIPLELAADTVFTTGQHVCYGRMGGPVAGPLRSVGFDVLCGDGTSVGAPLARVTGHGAEGGDRLAALLAQADPATAWMLLGAHIGVGLFAAAWLRRGERALAQLLSAVAATASTAVRPLLLAVSAVTVRRAPAVLRPVRPVRRAAVARTLLLAHSLGRRGPPCSAALA	236	229	NZ_NEUB01001034.1	7179	7889	-	B9S61_RS37940	hypothetical protein	6235	7083	-	B9S61_RS37935	WP_103546221.1	thioredoxin domain-containing protein
RGPP	GCF_002910825.1	WP_258040090.1	MSRSRPGATRRASRATSAAERVGSPRALSAAVFAAVCVVTSALGHALMSGDLLPWWALGAAFTGTASAGWWLTRRERGPVTVVGVTTAAQGLLYVLFDLAHEVAHGPARAAETVSATGAGHAMMFSPSGMAMHMDHSGAGMTMAHGATAGDSHVLPTLSAAGQGPAAMFLAHLLAAVVCGVWLWRGETAVHQLGRALAVVVFAPLRRVRGLLGRPVPGLRTHAGLPSPEDAPAAPTAFAVLRHAVVRRGPPRDRSAALRASCGPLFAMCP	270	250	NZ_NEUB01001033.1	34921	35733	-	B9S61_RS37795	hypothetical protein	34124	34777	-	B9S61_RS37790	WP_258040089.1	superoxide dismutase family protein
RGPP	GCF_011516635.5	WP_166093632.1	MAKLAFKRRIGWAAAFTAAYGLAFNVILSSILIAGVSPLAAADAHELCISSIEANAAPADTEKSSGKATIHCPLCVGHHVAVDVPRPPADLAERIQLRVEAVYSFQERILARARSFDHLSRGPPDLI	127	123	NZ_CP096255.1	6357902	6358285	+	HAP41_RS30385	hypothetical protein	6358603	6359991	+	HAP41_RS30390	WP_224580695.1	TonB-dependent receptor
RGPP	GCF_001592305.1	WP_068167063.1	MPTFPQPTRVRQRWVLWCLLFCWCIVFASPLLAQQSMTAVCGSGGLKWVNADESPDSLPAPTLDCALCLPAALPAPDAESVFTERPRHHTLVVRDDSNVSPAPAAMPPPARGPPLFQNQTQEVHT	125	113	NZ_BCWR01000001.1	675838	676215	+	HTA01S_RS03090	hypothetical protein	676212	678143	+	HTA01S_RS03095	WP_068167064.1	TAT-dependent nitrous-oxide reductase
RGPP	GCF_003001955.1	WP_106179297.1	MSRRSHQRGASRPARGTLLAVSSATLAVAAHALADGTMPHLALTLTLAIVIGWVAAALADIARGVQGRLLVLGGAQLTTHWVLAGLTAHDGGVGHGLAMPVTHGVATMLTALVLVHAESMLAAAVASLYLLLPVSWKPAPIPAGTPVRAVVRPTGGPYFVEVLLRRVNGRRGPPLLS	177	173	NZ_PVNH01000005.1	398420	398953	-	B0I33_RS14645	hypothetical protein	397666	398370	-	B0I33_RS14640	WP_106179296.1	YcnI family protein
RGPP	GCF_003001955.1	WP_245901190.1	MSSPRAALVRGTARVVRAATAGVATGALAVLAHAGAGGALPGAPEVAALIVAVGVAAAALGGRERGPLAILALVVAGQAALHGALSLTASGHAHHAAGHEPVPMLLAHVLATAVTVVAMTRAERVLFALLAALAARLPRRLGPLPVTDGRPAGCPAPPRQPTITDILHRRVHTRRGPPGTL	181	177	NZ_PVNH01000015.1	94411	94956	-	B0I33_RS29265	hypothetical protein	92931	94298	-	B0I33_RS29260	WP_106182511.1	PepSY-associated TM helix domain-containing protein
RGPP	GCA_013214365.1	NQZ46308.1	MIRYKRHPLFLTLVLLAVTIRTSFGCAECMPFDWGPMDAAHAHANANTHAHMGHDAGYHAQHHAADHSGHNLTEGAIGAVGDAGAGDNGKPGQHSAHDAHDSQSCCSACGPTLPPQLAQFGPLGERAQEAMMTPIRALATRPPFPAYEARGPPLLS	156	152	JABSPI010000027.1	1948	2418	-	HRT63_02120	hypothetical protein	819	1907	-	HRT63_02115	NQZ46307.1	transporter
RGPP	GCF_900128975.1	WP_046136813.1	MDQRRSIGREIGTAFAVLAIYLLTVLAPLHHARASQLDFAALGYETIAGSWVLCAPLDAQGPDSDASLIAKCPAAGIGKDDLVEPALAVIELGMRVSLDIVTTAAHDAVHRRQRLELTAAPRGPPALA	128	124	NZ_FQVC01000007.1	266395	266781	-	BUA69_RS13170	hypothetical protein	265853	266341	-	BUA69_RS13165	WP_046136814.1	copper chaperone PCu(A)C
RGPP	GCF_001424985.1	WP_056316488.1	MTGFEGEISERRQKGRLFALLWILFAAFAMQFVASAQILSSRLVAQQNSGNFSAPDNSAPETLLSRHITRSLPAADLRFTADRGDFKGTPGGPDPFLLPTPVSLAAVIHGRIADICVVETAGCDTESRSTQARGPPLAA	139	135	NZ_LMDA01000001.1	894315	894734	-	ASC86_RS04265	hypothetical protein	891685	894213	-	ASC86_RS04260	WP_056316484.1	protein translocase subunit SecD
RGPP	GCF_000334915.1	WP_017463982.1	MPIPRRQRGFVAWLAIVALWLTIVAPVVSQTLANPLDSLISIGACGVHHPDGTQTPPTGHLLEKCGYCGMMAGHSMLPDASPVQIPGLALAGPSLTAVRPPERSTIVLLAAAPRGPPVVAHA	122	116	NZ_AMSF01000095.1	7531	7899	+	C693_RS22790	DUF2946 domain-containing protein	8027	10159	+	C693_RS0119610	WP_017463983.1	TonB-dependent copper receptor
RGPP	GCF_004136575.1	WP_129316193.1	MTTTETAAGVDFRSTGWRLTRTFMLVGVTAWLGSVSHVVGGGHIPRSGLALALSLPLIGVVFALTRFRLGFSACVPLLGAGQFAVHQLLMLGSASHGSRASILEGAPAGSSSAHHDAALHSGHASGGGTPSMPAAASPMDSPSMGDMPMGTVDMGTMDMDSMHMDSMHMHDGSLPMLVAHVVGTLLAAAVVGAVDAVLWALTVLLLPWVARLLRVALGIPESTATCPEGEQLVPRWRKPRAREPVRGPPRYLAFD	255	248	NZ_NOIQ01000019.1	41196	41963	-	EWU68_RS11075	hypothetical protein	39568	41118	-	EWU68_RS11070	WP_129316192.1	PepSY-associated TM helix domain-containing protein
RGPP	GCF_004136575.1	WP_165162094.1	MVSHVLAMGHVPPASLVAVCWALSGLVCVLLCGVRRSAFSTILSVVSSQGILHWLFAQTGHGVVMAPAGGGEMSAHSHHMMHGTGSLTATVSGHATGMSPAMVMTHLAAAWLTYLAIRRGDAALAALSQAIRLGLERVVSSIPQPKPIDSVSRPLPVTRTVRVLVRKAYAGPVPLRGPPSLLASV	185	178	NZ_NOIQ01000002.1	56126	56683	+	EWU68_RS03920	hypothetical protein	56761	57411	+	EWU68_RS03925	WP_129314582.1	copper resistance protein CopC
RGPP	GCF_000621625.1	WP_157454116.1	MTYFVSFGHNIIPHHHHVESEENCQYEMTKISACSADNSEHDHISHDNHIDEGLMEYLSCLLSNVDHNTSCEIPFVSRTLKLKKQQIEVDIIADFDLPKFEITTTTPIKLTAADNVTIIYHQTHGKVTSLRGPPTI	136	133	NZ_JHXV01000006.1	6403	6813	+	T367_RS0103935	hypothetical protein	6937	11265	+	T367_RS0103945	WP_027418682.1	CusA/CzcA family heavy metal efflux RND transporter
RGPP	GCF_001552135.1	WP_067892656.1	MSPRPPHPGFRTARAVVFATVCVVLATSGHVLASGAPVPVWTAGAGFCAVLGVTLMLAGHERSLPTILGGLLGGQFALHTLFTAATTAAGPVQRSAAVPHDPAMHGPGAYDPVTPGSALHATGADVLTPVAHGSGGIAMTLAHTIAALAAAWWLRRGERAAWALARRVAGAADRPIRLLLALLAVAARPAAGPPRAARAVPAADAAPAVGRVLRHQVVRRGPPPRSRALAVR	232	222	NZ_BCQP01000029.1	83725	84423	+	ACH01S_RS17615	hypothetical protein	84509	85222	+	ACH01S_RS17620	WP_067892476.1	YcnI family protein
RGPP	GCF_003046295.1	WP_244180650.1	MTPLRRLLRDHPALAAWLVVVALAMKILVPGGFMPVVANGVLTIQLCAGAGPSTLATATSQTTHAAMPGMTHDPDKTQHAGREMPCAFSGLTTAGLAAADPVLLALAIAFVIATAFRVAPPVVARVPEFLRPPLRGPPVRR	141	137	NZ_PZZN01000002.1	992813	993238	+	C8J24_RS12090	DUF2946 family protein	993390	995771	+	C8J24_RS12095	WP_107932551.1	TonB-dependent receptor
RGPP	GCF_900142885.1	WP_073205129.1	MKKNKLIISLSLAVAVLFSILFQSFHTYTHLEQQLSQKQCHHKYNVAQKEITHQHHNFDHCYVCDFTFGSYISPKEFSYQLYSTYREIPYFISAEETVLSYSGSLYSLRGPPVNSLS	117	111	NZ_FRCL01000002.1	135826	136179	+	BUC23_RS02855	hypothetical protein	136305	138512	+	BUC23_RS02860	WP_073205132.1	TonB-dependent receptor
RGPP	GCA_004173095.1	RYX88550.1	MKWFRDHIRNGAKLALFALAVQIVLSLGHLHLDDVHAAPSGSTIQTVQTSSSPDADHQQHRVGVPCDVCAVMAMAGQALVAAPAILLLPEAAEIAFAAIKAEFDHLDAISGAPQPRGPPSI	121	118	SDZE01000448.1	11055	11420	-	EON84_16555	DUF2946 domain-containing protein	8575	10932	-	EON84_16550	RYX88549.1	TonB-dependent receptor
RGPP	GCF_003335085.1	WP_147266203.1	MVLLGLHSFADHEHTVCHSKTEQHIHQKDVDCQLHLLQHKTFHFESLAYQLSNPSNIDNQTSLTLHFLKQHQQLSFSLRGPPLYVQV	87	81	NZ_QPEJ01000017.1	479977	480240	+	DUT90_RS08535	hypothetical protein	480276	482678	+	DUT90_RS08540	WP_114426733.1	TonB-dependent receptor
RGPP	GCF_006716765.1	WP_141966096.1	MTAHPTTAPPADRGMRLLRAAAFSAVCVSASGCAHVLASGEGLSWTPLVAGWLATMLLVTPLAGRERSRPGIIATLLCGQVVLHVVFSLGQCGGAAAAGHPGAASAAHAPPVHEAGASLGASLVPGPAMFALHLIAAAVLGRVVHHGDRALWRLERLSRRAAGAFGRPLAALLGAALVRVPALPPCVLRADPRAREAGDAPGWTVALNHAVIRRGPPVAA	220	216	NZ_VFPO01000001.1	675205	675867	+	FHX41_RS03140	hypothetical protein	675982	676674	+	FHX41_RS03145	WP_141966097.1	SCO family protein
RGPP	GCF_006716765.1	WP_141971022.1	MRELRRPLLPVVRLLVVALGLLGFVAGPAGSGTQSGGSSTGTITAVRTWVAQHTQSRSRAAAKPRAAGQAEAAATAAITAATRQLAVDIADAQPASAALPPPGAEVLPPVARVVRPASAGPAAPALAPGDGPRERGPPASARA	143	137	NZ_VFPO01000001.1	4432954	4433385	-	FHX41_RS19875	hypothetical protein	4430610	4432889	-	FHX41_RS19870	WP_141971019.1	protein translocase subunit SecD
RGPP	GCF_004135405.1	WP_129188847.1	MHEERGARVARGAAVAGVATFVASLAHTLGGGLAPGPLAVALALAFSVPFSILAVGGKRFRLARAGFAAVAAQLALHTLYSLGSGVPGTGAGSVVMQQADASGSALHEHHAAVTSWASTMPTMGTPSLHAADHVDHFGPWMLVAHAVAALATIGVIWLTVHAVSVLAAAARGIRIAFALVTATLAPHPLAARADAFDRAAPSLRDRHLLSWRHRGPPLVLAAA	223	216	NZ_CP035491.1	744867	745538	+	ET445_RS03420	hypothetical protein	745635	746408	+	ET445_RS03425	WP_129188849.1	YcnI family protein
RGPP	GCF_014230355.1	WP_168903924.1	MNLVRAFFLRHRALAIVLVLATLCMKAIVPTGFMIGQNSKVLTVQICDDAFGNHAVKQIAIPMKDGSSDSSGKQGKSECPFSSLSMASMSGADPALLALALAFILALGFVSTRTAHPERVFHLRPPLRGPPALA	134	130	NZ_JACLAX010000007.1	46911	47315	-	H7F53_RS08680	hypothetical protein	46303	46833	-	H7F53_RS08675	WP_168903923.1	DUF2244 domain-containing protein
RGPP	GCF_007747795.1	WP_197443949.1	MRNRLTRICLTTAFAGWLGAISFLGHGGLHVVGGHSHTHHGGHEHADSHESHTHDGHSHHHPPADPPHSPFHEDDCAICVYLLTPANLAAPVLLEHSADVVAATAAPGSLLRSGQVESLHLIRGPPAGGLCRVASPGTGIV	141	125	NZ_CP036275.1	91263	91688	+	Mal4_RS28645	hypothetical protein	92086	92994	+	Mal4_RS00340	WP_145366489.1	DUF1559 domain-containing protein
RGPP	GCF_900215335.1	WP_097133184.1	MQAKKRHFLKQISAVLILAIFSLAITPWGALHHHESETVVHEKHCTHTVHVKTSTETCLICKAHFEKNFTTDFHNYLVYLKGNPVKAIFPLVGNSFTDIIASCLRGPPAHP	111	107	NZ_OCMT01000004.1	84255	84590	+	CRO54_RS16440	hypothetical protein	84708	87014	+	CRO54_RS16445	WP_097133185.1	TonB-dependent receptor
RGPP	GCF_004854025.1	WP_136586251.1	MSSRAGRAQRVGRGIAAAAVATFIATVSHASVGAQLPPAMNVALALCLAAPVCVLLAGRTASWWRLALAVVLSQALFHGILTLDLSGSGAGPVSHHGAAPVLWDAAAMGPTHTAHSPWMWVAHAVAAAVTILALGRGERAVRAIARFVVAALAVLRPFRGLAARTDAVRPAPEAPLLTRAMTVLSPMRHRGPPRAA	196	192	NZ_STGM01000002.1	478667	479257	-	FB047_RS05880	hypothetical protein	477853	478602	-	FB047_RS05875	WP_136586250.1	YcnI family protein
RGPP	GCF_004854025.1	WP_136586752.1	MRRHGRGTRVARGAAAAAVATFVALLSHVSGGGEVPGILGIVVPLALSFVACTALAGRRTSALRLGLAVAVSQVLFHTLFVLGSYRPGAQGHVHGAVPAAVTSGAMPHVMTTDAGMWAWHAVAALVTTVALHRGERTLAALRELAQRSIAWVRARARIIAATFGPAPLRRVSAEVVAVVRPVSALTVASARRRGPPARTA	200	195	NZ_STGM01000003.1	374293	374895	-	FB047_RS08590	hypothetical protein	373484	374038	-	FB047_RS08585	WP_136586751.1	copper resistance protein CopC
RGPP	GCF_000422745.1	WP_036322087.1	MQSPSRLPHLVRGSSAAGIATFAALFSHVVGGGAMPGPLGISVPLLLSLMVCILLAGRKLSLARLSVSVVASQTLFHTLFVLGTPTAAAGAQMDMSGGAHHHGHGMMQMPVVSEQTITLVHGDATMWVSHFIGAAITVFFLYRGEQAIHRLRALAEQFVAWVRHRLVVPLRLPVATAPARVPVTVEMSGWTVLSQLQASTLSRRGPPRVFRIAH	214	206	NZ_AUGQ01000006.1	191649	192293	+	G510_RS15555	hypothetical protein	192553	193134	+	G510_RS0105955	WP_029152893.1	copper chaperone PCu(A)C
RGPP	GCF_000422745.1	WP_051216308.1	MSASSSRAVVAGRAGRGAFAARGAATSGITTMLAAISHTVGGGEAPAPLIVVGMIVLLVLPSAVLLTARPPRAVIGLLRGRAGRDAESHPGLPGLARIIAATAFAQLAFHAAFSLLGAPGGMVPGAPHAHHAHGALVESAPFVHGGAEGPGMVASHVIAALVTIAILAYGETVIRRGAAWQRRSVRSFAPVRPLPTAPRVIAYVAPRIRPSAVWLPATGVRGPPVFS	227	223	NZ_AUGQ01000005.1	49417	50100	-	G510_RS17405	hypothetical protein	48705	49355	-	G510_RS0103935	WP_029152560.1	YcnI family protein
RGPP	GCF_014199625.1	WP_221240076.1	MYAATLILRLVVPTGYMIDVTQAHVAVIACPGVTAPSAMPFAGPGADPDAAMPMMHHAAAVSADPTADRDHPPAGHERADMPCAFAGLSAAMLAALDPLLLAGLIAFILRRGLGAARIAIPTGFRHAWPPLRGPPARA	138	134	NZ_JACHNY010000015.1	30063	30479	-	GGQ96_RS19405	hypothetical protein	27780	29981	-	GGQ96_RS19400	WP_184117005.1	TonB-dependent receptor
RGPP	GCF_004348445.1	WP_132626279.1	MITVLLTGAGVALADRKRGSSGILGALAVSQLALHFFLELTALGHHGPGHLHGPPPIPVSPWLMTLGHVIVTLLTALVMAHAERALFVVTRLLQAIFPRKTTPLPVVTPPPAVCVPAPVPRTLAQLIFQRIHARRGPPKSPAESNDPVYIADRTLLFR	158	137	NZ_SMKV01000035.1	11682	12158	+	E1161_RS21920	hypothetical protein	12306	12944	+	E1161_RS21925	WP_235875215.1	YcnI family protein
RGPP	GCA_003648395.1	RLD40497.1	MTTKIKSLRKQLMFTAMVVSFLWVIIGDLVSIHLKVYFGDKYSECQHHPFAKTNKGDTKYFKVKDHKSKDDSSINHLVFIASNSININTLKAFDFYNYQIIDLSIHKILVSVSQRGPPAKA	121	117	QMPB01000364.1	953	1318	-	DRI86_15160	hypothetical protein	1	675	-	DRI86_15155	RLD40501.1	TonB-dependent receptor
RGPP	GCF_900101855.1	WP_170830205.1	MKKKQLILSLSFAVTILFSILFQSIHSYEHIVKQLSEKQCHHNYNDPSGEITHQHHDYDVCFVCHFAFESFILPQNFSFEFHAFDKETPYFFPFSEKIFSISNTSYFLRGPPAAIVS	117	111	NZ_FMVC01000001.1	409102	409455	+	BLP44_RS01700	hypothetical protein	409615	411822	+	BLP44_RS01705	WP_091128628.1	TonB-dependent receptor
RGPP	GCF_013004645.1	WP_057501917.1	MLLVLLAPLVSRWLAHDHVAATAPVAALNHAMHAEHAQHAMEAHHDHHAMAMQNGESTPKPAADPHADHEMGVDCDYCLIAARLITLLVAAVLLLAPMAPLCRALRGAVQTLPQRISGTLGARGPPALMAV	131	125	NZ_JABEME010000001.1	712337	712732	-	HLA98_RS03545	DUF2946 family protein	710069	712207	-	HLA98_RS03540	WP_057501916.1	TonB-dependent receptor
RGPP	GCF_013004645.1	WP_212757479.1	MSRPQRLLLQLAVLATLLMVLAPLVSRALQAQPMEHVAMAGMDHAAMGHDMHGMAMAGHDQHGSSPVAPDRPPDPHAMHGEACEYCVLAMRLLPWLAVLVLLLPLLWRPRLVFPWSQQVLPALRWPAHAARGPPRFSIVR	140	133	NZ_JABEME010000002.1	363104	363526	+	HLA98_RS05855	DUF2946 domain-containing protein	363598	365661	+	HLA98_RS05860	WP_057499466.1	TonB-dependent copper receptor
RGPP	GCF_013359775.1	WP_175348823.1	MIARRGPHLAVARLSLVGAFVLAGLAAAVAAEGRVLLHDCVSAAGVLGPLGLRLSVLRDAADCPEGAYGLGTVSQGAVVLLSVAAPVAALYLLLTACGVGLSALLVRAGRQLRRLVGQALRGGLRAARPLPVAVGAHLVPQPVVPSWTDRVLVGSIARRGPPATA	165	161	NZ_JABMCI010000069.1	130572	131069	+	HP550_RS16765	hypothetical protein	131113	132009	+	HP550_RS16770	WP_175348824.1	thioredoxin domain-containing protein
RGPP	GCF_013359775.1	WP_175349189.1	MPAPATGPLRLVRAGVVAAVTVALASLAHVLAGGALPPTVVLVTLTAVTLAAAVVLTARRVGTVGALALLGVGQLAIHSSFSLFTTMACVPGPDGQAALFGHVHHAGMAMEPLAACSAVEQTLAPPLLGASAVLVLHVAAAVVAALVLAGADRALWGIAAWLAPLVGSEAAAVVVPRPTLPTPVDVPWSGYAWWRDAVPLRGPPAWQSPVVPPR	214	203	NZ_JABMCI010000070.1	353787	354431	+	HP550_RS18755	hypothetical protein	354499	355161	+	HP550_RS18760	WP_175349190.1	copper resistance protein CopC
RGPP	GCF_000333275.1	WP_159107230.1	MTKRIAHNRLYRVRRQSGRRLIVWLTLALLAFDVVAAGVLPLRARADTAPDHLLCGSVSPAGGHKSDPSRHGAGHGQPFCAYCLPFLHGGMALPPPVPLPPPRLACRLDLDGSIGRAMAFPYRQAAYPRGPPALA	135	131	NZ_BACU01000411.1	915	1322	-	I55_RS37185	hypothetical protein	1	655	-	I55_RS37180	WP_159107229.1	TonB-dependent receptor plug domain-containing protein
RGPP	GCF_004519545.1	WP_134720314.1	MPPGPGSSLRWPRALALAAVATTTGVAAHGYAGGLLPSAAVQVVVFGLCTVGVAALLGGPASTLRVVLLTVGGQTFIHAALTVTAGHRGDPVAATPPVRHVEPTLPAASGRRTGSLLDQYDAARTAAGGTIDTELVLPAGLRHLVADLAGAHAPMMAVHLTAAALVGLWLAVGEHALWTLVALAAGAVLPRAARLLAIAVTPAVGCAVPTVVPALRCPQPPPRLVHLARAVVRRGPPVLLAA	242	236	NZ_SDKM01000041.1	23370	24098	+	EKO23_RS20835	hypothetical protein	24224	25636	+	EKO23_RS20840	WP_134720316.1	PepSY domain-containing protein
RGPP	GCA_009920815.1	NBR34372.1	MPAARNLVIWITVSLIFVGAYSIASARPLMRDIAGQIVLCTGHGPETVFVDQYGNPVDAGPICPECLVSLSDMGLMLQCLPQPARSVSTVYFHDKTQGLDTQSVVRAMPRGPPRTL	116	112	RFZH01000078.1	6075	6425	-	EBT90_06795	hypothetical protein	5579	6037	-	EBT90_06790	NBR34371.1	copper chaperone PCu(A)C
RGPP	GCF_003725775.1	WP_123234616.1	MPSHASPALRWLRALAIASVAVSTGVIAHVSADGLLPGPRGITVLVVLCTALTAIFLGRRASTLRVVTLVVAGQAFIHSGLAAMAGHRGDPVSVPTPHPAIVPMGTGPRTGSYFDQWSQAQPNGAAGPAVPAWMVHTAVDIAAHPAMAVAHVLAAVAVGLWLSVGERALWAVLALTAALAVRLVRALAGLSVPPAIPVLRLRRSLMQPRISRTLQHSPGVSRRGPPLLLAAH	232	225	NZ_RJSG01000002.1	2157988	2158686	+	EFL95_RS14485	hypothetical protein	2158753	2160132	+	EFL95_RS14490	WP_123234617.1	PepSY domain-containing protein
RGPP	GCF_003725775.1	WP_183406993.1	MITPPANRLVATVSRSLLVTVEAVGFATYVHSHAGGQFPGWAPTAALAVVVFGGALLLVTRRVGFVGIAASVLGLQVVIHETFSALAGAGSMHDTGMAMPGMQLGGSMPADHPHMIGNHVLIGVVTMLLLLCQDRALDVLGGLVRLLVHRAQPVLRACFARTPRLSRSPRILLLAADPRRGPPELVLLTP	190	182	NZ_RJSG01000001.1	584524	585096	+	EFL95_RS02970	hypothetical protein	585168	585869	+	EFL95_RS02975	WP_221176293.1	YcnI family protein
RGPP	GCF_000333955.1	WP_008711977.1	MTDASAAPLRGGAVGSVTAALAVAAHGMAGGGYPHGSALALLVVVSIGIGALTAIPRRSTVLLPALMGGQLLAHVALSLTDMSGSMSEHQHSLLPSAAMIGFHAAASIVAGLLIAAAERLYGPITSVVRAVLALLAPLPDGSAVGRVRFSVAMPSVDGTALDWVISRRGPPV	172	170	NZ_CAPS01000027.1	4036	4554	-	RHODMAR_RS05070	hypothetical protein	3323	3979	-	RHODMAR_RS05065	WP_008711975.1	YcnI family protein
RGPP	GCF_000333955.1	WP_008719788.1	MPVTSDGFAPLRGASVGTLSALVTAAAHTFGGGMFPSDAAIVLLVLVCAAVGYATSAAPKAAAPRALLLVVLASAQAIGHLLLTAVDGHHHGAMITQQMFAAHAVAILLGALAIRGAELGIRRAVTSLGRALPLLAALVVDENRIAPPLPVYRIPGSPRLLDFSGRGNRGPPARTA	176	171	NZ_CAPS01000124.1	5329	5859	-	RHODMAR_RS23760	hypothetical protein	3626	5101	-	RHODMAR_RS23755	WP_008719786.1	PepSY domain-containing protein
RGPP	GCF_008580665.1	WP_149955992.1	MEHRSQRILRGWLGALAATSLAAASHGMVGGSLPPLPVLALTLALSGAICTALSGRGLSLLRTSAGVLLSQGIFHLVFGIGAHRHAAGRLTETVSHHGTETSIVWTAATATAPLAPEGAPLLEAPLLEAPLLEAPMLAAHLAAALLTIAVLRKGGLAMRATAEALLLTTPVEILRWKPAPAVVRLARPATCQVPGLPDLGVPLLALRHRGPPACPAS	217	211	NZ_BKDJ01000003.1	82155	82808	+	NCCP_RS04205	hypothetical protein	82854	83480	+	NCCP_RS04210	WP_149955993.1	copper resistance protein CopC
RGPP	GCF_008580665.1	WP_149957559.1	MATVAFPDRMLRGWAAGFVATLFAAIGHFPVSGTLPGFPGMVMAFAASGFVCSLFAGRRMGPGRVTAAVLASQGPYHLLFSAPAAMAVDAAAYAQHQAGHHGHGQPAVRVALDAAFGAGAAGGAAMWMAHLAAAALTVLAVSRAERFVWMLAGLLGVRLVRLVRLLLPVAPPPRPAPASRREPAALPGRPAARPIARRGPPSCAAPRHSPASAPVLA	217	200	NZ_BKDJ01000014.1	38457	39110	+	NCCP_RS12150	hypothetical protein	39320	40858	+	NCCP_RS12155	WP_149957560.1	PepSY-associated TM helix domain-containing protein
RGPP	GCF_001700515.1	WP_066944132.1	MRAGPALRLTRAAVFAAVCVAVSGLGHALQSDTPLPWPALVLALIAAGVAGWWPAGRERGAPTVVGASAAGQVTLHALFSWTHVLVPGAGAGRPMDMPGTGRSDTAAHAHSGMTEGPTDLLALVLAFDGHSLTSGMALAHLVAGLLCGWWLWRGEAAVGQLGRSLALFVCAPLRRAWRVLSGAMTPPPRTRTAALHRRHRRPRRLVVLHGISRRGPPFVPSFD	223	216	NZ_MAUD01000055.1	36821	37492	+	BFF77_RS04870	hypothetical protein	37722	38321	+	BFF77_RS04875	WP_066944134.1	sigma-70 family RNA polymerase sigma factor
RGPP	GCF_001700515.1	WP_066950577.1	MTEARSPLRALRAAAFAAVCVTLAAVGHSFTSGHEIPLGVLWTAFGITGCLAWLAGGRRRGAGSIGAALVTVQGVLHLIFAGALPYGLSASAHGPRRHPVDAVDPAAGMGRGTGPGTVPGPGMGVGTGPGTGSDGGMAMWMGGADTGADGPPGVLDALTDGSFGMLAAHLLAAAVCALWLARGEAALFRLVHAVGALAFSPLRLLLTAVRLPAAPRLIRPLPAAVATDRAHGVIPAHALSRRGPPVSRAARTTVPGAVAVITGRTV	266	244	NZ_MAUD01000199.1	979	1779	+	BFF77_RS17665	hypothetical protein	1846	3360	+	BFF77_RS17670	WP_079125250.1	PepSY domain-containing protein
RGPP	GCF_001700515.1	WP_066952230.1	MDISGTRLRATRAALFTALAVTLSAGSHVLLSRAPVPLSLVVALSAVVFLLAYAAAGRERGYWRIAALLVPLELAADTVLTSGQHVCYGPAGGPVAGSLRSVGLDVLCGGALGAPLPAVVSGDSTAATLLNSPDPALPWLLLAAHVSIGLLATYWLRHGESALSGLVRTVAVAAFRPLLIAVTVAGTAVGAVRRWIRPADRPRPARTRFLVHSVGRRGPPLLALSSV	227	219	NZ_MAUD01000258.1	10794	11477	+	BFF77_RS20980	hypothetical protein	11554	12369	+	BFF77_RS20985	WP_066952232.1	DsbA family protein
RGPP	GCF_001700515.1	WP_141698405.1	MAVVRAAVFTVTGVVLAVTGHHVVSGHPVPWRAVPPAAAALFALTLPAVRTSPSRPPSRSWPLPLPSVIAATGTAQLALHLWLVRVSAPGAPAPHGAAGHGAAHGTYEAWHAGRHGLSMTAAHVLAALLVAWFLQRADAACLAVCRSAGGVLGALLVRLLRRAPTRPFPSAPRVPRAVGTRAPPPSHGSPILAHAVVRRGPPPEHAPAL	209	201	NZ_MAUD01000103.1	19126	19755	-	BFF77_RS09905	hypothetical protein	18335	19069	-	BFF77_RS09900	WP_066946506.1	DUF1775 domain-containing protein
RGPP	GCF_009909155.2	WP_181033133.1	MKRKQLLYSFTLAAAVLFSILFQSFHSYEHLEKQLSHKFCVHNHTQNKAELTHQHKTFEHCAICQFAFGSCLYPKFISYHFFSDFRAIPFFSKEQKEIIPFSGSLYAHRGPPVSIV	116	111	NZ_JAAAPM020000004.1	32387	32737	+	GTZ96_RS03455	hypothetical protein	33000	35207	+	GTZ96_RS03460	WP_161641201.1	TonB-dependent receptor
RGPP	GCF_900114045.1	WP_089817640.1	MMKKREHHKFLALLFAVVYLFVALFSQNFHNHGSGEIYKDFHFKKAEKTFSANSKTAEYTDCLSCHILHDGKYAVPEQFFLTFPCAEIFHSETFETEKKAFQLTFYDFQLRGPPANFI	118	113	NZ_FORQ01000001.1	48537	48893	+	BMZ55_RS00275	hypothetical protein	49002	51365	+	BMZ55_RS00280	WP_233701853.1	TonB-dependent receptor
RGPP	GCF_001648155.1	WP_066755295.1	MIFKESRNLKSFISKLLFGIYFIALFSQNFHNHSSEEVFKNFSFKKTEHKISNNAVKEKAGDCLACHFLATGHTLVPDEFNFTFEHYTHEVELILAVQEKIWSQTKFTFQLRGPPTIS	118	114	NZ_CP015199.1	3014078	3014434	+	A0O34_RS13415	hypothetical protein	3014733	3017117	+	A0O34_RS13420	WP_066755297.1	TonB-dependent receptor
RGPP	GCF_004348545.1	WP_131980121.1	MSGLGRGRARVARGLVMSVACLLLPTVAHAAAGGDVTTEPGFLAVALLLCVACVALADRRRSVAEIAAMLVFTQPVLHVLLTFHGHHEAPMSAVPSPGMVLAHVLSAAAMTLLLAGAENVAWSLAALSATVLLTRVRELLASPVLVAGPVRVPDGARVTSTPHGVLLVRSTPWRGPPALPVLG	183	176	NZ_SMKL01000008.1	96566	97117	+	E1212_RS05435	hypothetical protein	97202	97936	+	E1212_RS05440	WP_131980123.1	YcnI family protein
RGPP	GCF_004348545.1	WP_131984365.1	MTDASRSAGPGRGLARFGRGFLLAQVCLALSAGAHAAAEGTVHLTDGMLFAWLLLSALCVAAAERRRNLAGIATVVVVSQVVLHLLAPISTHDVATAAPSAEMIGWHVVAALLASLLLAHGERLAWAVWSLAGPPRVPLTLHPVPAVAGPAPVGWVRRVPVHGRVHSGGATRRGPPVA	178	175	NZ_SMKL01000035.1	54066	54602	-	E1212_RS16490	hypothetical protein	53182	53928	-	E1212_RS16485	WP_131984363.1	DUF1775 domain-containing protein
RGPP	GCF_004348545.1	WP_131985866.1	MLQRTWTLPAILLSGALMLISSGPPAAASADRAGGDRYPSATAVAGADDVPDTVAVAAGGTVKLGYAPPAPAGTVVGPLDLYLLDAGFGPADRVPADSAWTPTDPQRGPPATQQ	114	109	NZ_SMKL01000052.1	23482	23826	+	E1212_RS20480	hypothetical protein	23911	26520	+	E1212_RS20485	WP_275296193.1	protein translocase subunit SecD
RGPP	GCF_013414345.1	WP_179872201.1	MSTHDRLAARRSRVAASWLVGVVATVIAGAAHALGGGGTPSTAALATALVTSGLVGMIVIGARPSSPRILIGVAIDQAIFHSLFSFFAGAAAGTAAVGTAGAHAAHTAPLSLASPAVATHGAASLPMALTHVAAGAVAFLLVRFGLDAIARVVRSLALRVASLLRDAPAAVPLPSTPRLAPAALALPRLGGILQRLELRRGPPALAAV	208	202	NZ_CP058670.1	1733431	1734057	+	HUJ41_RS08470	hypothetical protein	1734179	1734889	+	HUJ41_RS08475	WP_179872202.1	YcnI family protein
RGPP	GCF_007990755.1	WP_147132598.1	MSIEFGRSTAGHRGAVAWVRGGSAGAISGTISVAAHGWASGGMSPDSTTLVLLAAAAAVIGALVAGLAPLRDTSVGLITALVAGQLLGHFTMGFNSGHLHHGDAQLTPTMLTAHVVAAIVAALVIRGAETAYRTGTAVLFRVLRSPRSAPVLADPAPLRTTHRDRVILRVLAAASLRTRGPPLMIS	186	181	NZ_BJXA01000022.1	116250	116810	+	NN4_RS18360	hypothetical protein	117069	118535	+	NN4_RS18365	WP_147132601.1	PepSY-associated TM helix domain-containing protein
RGPP	GCF_000473145.1	WP_008555724.1	MIARLASYLVVIALAAAGLIPSGWMPATGQDGKVLLVICTGSGTVETWVDLEGEGGHAPTEQMEDRSCPFAALGAVALLPDSLIDLNLEAPLTDRWSREAFTHHTAGFHWRYDARGPPALS	121	117	NZ_KI421500.1	2444725	2445090	+	DAEP_RS0112410	hypothetical protein	2445162	2446559	+	DAEP_RS0112415	WP_027244888.1	PepSY domain-containing protein
RGPP	GCF_013033965.1	WP_170419424.1	MILIGRLFPVLTLAAIVLTSAIPQGWMPAMGSDGKVLLVICTGEGTVEQWVDLDPDGPVHDDTDSRTLCPFAGLTSDAQLPLVGATIPFAAVIQPRWVHRDFTHRSAGFYARYDARGPPFFS	122	118	NZ_WQFE01000016.1	42705	43073	-	GOW16_RS21390	DUF2946 domain-containing protein	41234	42637	-	GOW16_RS21385	WP_170419422.1	PepSY domain-containing protein
RGPP	GCF_900115015.1	WP_092908668.1	MKKYNPIFGLFFGFIIFSIQIFNQLHFSLIDHSETISYQKKEVIHHQCHHFTFYNVFIDTHDEPKIEQNEEDNFQRKESLNCIENIVFSTIELNFTRGPPSNNDTTDLSTQI	112	99	NZ_FOUZ01000010.1	109122	109460	+	BM072_RS10730	hypothetical protein	109498	109947	+	BM072_RS10735	WP_177190307.1	DUF4625 domain-containing protein
RGPP	GCF_006546775.1	WP_141517630.1	MRVASNIAAVIRSRSFQSGMLRLAFVATLLLVLLPTFGRLAESRVQTDGSNGADAHWTAICTVAGIQYIALPDALAAPGHAGAGAHSGKGTPAHPGADCDYCPLLASLLVVALCWAILGPQGQRAIPTVPAPSARRWQRHPCGLGSRGPPIAL	153	149	NZ_VICE01000044.1	48676	49137	+	FKV25_RS04640	DUF2946 family protein	49204	51279	+	FKV25_RS04645	WP_141517631.1	TonB-dependent receptor
RGPP	GCF_003667315.2	WP_128910786.1	MTRMYRIAAGIFLSLMLALTSVSMAAARGMPVPVDTMVICAGGVMQVVPMDADGQPTGPAHLCPDCALNLFVDVGDGYVPLAPVPVWVKIVPAIEGMRVAGRGAPVAQARGPPLSV	116	112	NZ_RCTZ02000009.1	76979	77329	+	D8Z78_RS13180	hypothetical protein	77368	77820	+	D8Z78_RS13185	WP_121630738.1	copper chaperone PCu(A)C
RGPP	GCF_000372465.1	WP_020385051.1	MRPAWGFRATRAAMFAAICVLLAALGHHLMSGTPIPGWALGTSFAGVGMAAWFVADRERGVPFVVLVTLAAQSTLHLWFSAAQAQRHPQSPSDPHAMHMAHHTMPMAADAAHGHHSMQAAAETSVEHLAGMGSYGMLAAHLLAALLCGFWLAYGERAAFAVLRTATRRLLLPLRLISGPRVTLHQPNIRPHHSPRTLRPFLLVHAITSRGPPRGVAVV	218	211	NZ_AQUZ01000001.1	399133	399789	+	A3ES_RS0101765	hypothetical protein	399926	400504	+	A3ES_RS0101770	WP_020385052.1	sigma-70 family RNA polymerase sigma factor
RGPP	GCF_000372465.1	WP_157631024.1	MRAETSTTSAVATLSVAVAVAGHVLVGGSASLAVVPQLLAIAAVCWLVGEFVAGHRLLSVVLFAGVQLVVHLTLDSSHPTPAAPMPAGHSSMHDMAGHHHTSGMTMPQATDTATAPIHTGLTDALAMTAAHLLVLLASVALIGGTHRWVQRVLRILARLVPQLPAPAVAIPTMGAAPAAVPGRPHPTEVWLTSNVSRRGPPQYRALLALS	210	200	NZ_AQUZ01000072.1	17198	17830	+	A3ES_RS0140750	hypothetical protein	17888	18577	+	A3ES_RS0140755	WP_020392612.1	YcnI family protein
RGPP	GCF_011305535.1	WP_166070521.1	MNPTLSLRQRLGMCWLMLALVLSPALGLVHKVVHGSGVSTPAAIHAVVADLAQADAQIAGPTQDVVHSLFGAHTKSECVLLDQIALGHALLAHALPAVQPLPAAIPVVDVSVEPLGQHAAPFRARGPPAVLLA	133	127	NZ_CP049905.1	5237707	5238108	-	G7048_RS23885	hypothetical protein	5235436	5237430	-	G7048_RS23880	WP_240933366.1	TonB-dependent receptor
RGPP	GCF_011305535.1	WP_166071096.1	MNPLHCIRQLATGLWGRMVLVWVLLSLGAASAAPLIHPQSMEVVCSSVGEIRLIIKTEDGQQAMDTSHWKCAMCLPFTAPPSTPVVTVEPPPSPYAHALRPVEAARIAGITAAPPPARGPPPFA	124	120	NZ_CP049905.1	4573662	4574036	-	G7048_RS20900	hypothetical protein	4571192	4573516	-	G7048_RS20895	WP_166069981.1	TonB-dependent receptor
RGPP	GCF_008298035.1	WP_002649382.1	MLQNSRQPLMFMLCTVIALDIVFLLGGSSLLDVPESNPDWLCAEFELEESEDSVEEETLIQDAEFSVTLPLLGMLAENVDFSVKESDRDEIHISRGPPALS	101	97	NZ_CP042910.1	6265494	6265799	-	GmarT_RS23180	hypothetical protein	6263545	6265284	-	GmarT_RS23175	WP_187782315.1	SulP family inorganic anion transporter
RGPP	GCF_014203665.1	WP_184687375.1	MRVLRLLVAALLGISVVVGIRLADSADHREATGQQPLLAAPTTTHLHPDLGFVEEAAPGEPVVTMLRTTVRTVVAVLVTPTAGRVEAQVARGPPNGR	97	93	NZ_JACHJN010000001.1	259129	259422	+	FHS29_RS01145	hypothetical protein	259501	261120	+	FHS29_RS01150	WP_184687377.1	SulP family inorganic anion transporter
RGPP	GCF_014203665.1	WP_246440868.1	MTRRPAPTRLARAVLLAVTSAALSVAAHGAAGGDVTEFAPALPLTVLVAFGGAATAERGRRPWTILGTLGVAQLGQHALLNLGNHVAEGPGLGFSPVAMTAAHVVAALLTGLLLARADSALAALATAVSRLVPVLCAFVPTAHRAGPLPAPTGFDTLTAVLLRRVNGRRGPPAVLITRVS	180	171	NZ_JACHJN010000009.1	92653	93195	-	FHS29_RS26395	hypothetical protein	91860	92618	-	FHS29_RS26390	WP_184695015.1	YcnI family protein
RGPP	GCF_000427335.1	WP_051155502.1	MKINTVITSLFKTLAIMLVLFVLLPSAVKLTHAFNHHTHEVCDSDNELKTHFHESDLDCDFYKFKLTNNLFLVFNNYEIIPQITATKQLSSYYISLNNYQQLTRFVRGPPQLG	113	109	NZ_ATMR01000215.1	58933	59274	+	ADIWIN_RS19085	hypothetical protein	59313	61709	+	ADIWIN_RS19090	WP_020896297.1	TonB-dependent receptor
RGPP	GCF_004345615.1	WP_132432652.1	MIQKLQIPALFLAASFLLTEAGKGLHFVMYHLAPVHNENCHHHCDVSNNQNEEDETCVFSQIQFFPASVSEPPLCCIPLEREERIISSTEKKIYCQAIVYYLLRGPPCL	109	106	NZ_SLWK01000002.1	371927	372256	-	EV194_RS04885	hypothetical protein	371134	371631	-	EV194_RS04880	WP_132432650.1	DUF4625 domain-containing protein
RGPP	GCF_004345615.1	WP_132433697.1	MRNSRKIKTFFVLLALPMVLWLYYNHLTNWHYHLTDNGMVVKHAHPYNSNTLPGTPWQNHHHSNAEFFLLAMLSITATLLVFLLALSLVYQFLYSRLRSYKSLFIFNKGYSITNHMRGPPSISPTLNG	128	119	NZ_SLWK01000005.1	235944	236330	+	EV194_RS08945	hypothetical protein	236725	238998	+	EV194_RS08950	WP_132433698.1	TonB-dependent receptor
RGPP	GCF_002895945.1	WP_165782402.1	MNLLRHPALRLLNLPALLAVLLLAAIPTLGRIHAPTMSGHHAGKVALCTSEGLKSVRADLAQSPDATPAAPDHHQHDDCGYCPLLAGLAQLPLAFDWRPPAPIADAQPLATSSVFIAHASGTGLGARGPPDSIASITT	138	129	NZ_NPZB01000001.1	1345917	1346333	-	Lysil_RS06105	DUF2946 family protein	1344790	1345872	-	Lysil_RS06100	WP_205756866.1	transporter
RGPP	GCA_001803395.1	OGV76775.1	MGVATHEISHLTNSAKHSQQDQKTQSKHTAAEQCEQCISYAKVASGLQLPAFVMPAITAGSAKTANDYFSVQSYSTTAYTARGPPQKLSI	90	84	MHBU01000023.1	12572	12844	+	A3I83_07445	hypothetical protein	12915	14939	+	A3I83_07450	OGV76737.1	TonB-dependent receptor
RGPP	GCF_000160775.2	WP_007077711.1	MSSPTAVPLRLARTAGAASVCTATAVLAHGSAGGGVSPSAAAVVFLAAAAVTWSLARRRLTTGQLVGLLVLAQAGLHVVATDHVAGSSAAMLATHVVATAVSAVVLRRGESFAWSLVTRLAPGLVLTLRLPEVTATPAAAVPFSGLCGEGLSRLFDRGMRGPPVRFV	167	162	NZ_CM001024.1	1107295	1107798	+	HMPREF0063_RS15680	hypothetical protein	1107837	1108523	+	HMPREF0063_RS05780	WP_007077712.1	YcnI family protein
RGPP	GCF_900110085.1	WP_091843536.1	MNRKGQRISIAWLLLSVFVSMLLLSGLHRHEAVASAAIDCTECAHHVHHSGHFTTSVDHLDDCLLCQFLHLVYTTAAIIVLMPLVVLAQNRRFFLNSRLIQEEPSVLYTRGPPFML	116	112	NZ_FOCK01000010.1	93998	94348	+	BMY16_RS13695	DUF2946 domain-containing protein	94399	96483	+	BMY16_RS13700	WP_170836120.1	TonB-dependent receptor
RGPP	GCF_001449115.1	WP_058185614.1	MRRALSILLVAIFGFASFAPLVQSSHASRLPVCCRRRGVHHCSSMGEMPEDAAARIVAASSGANSGTNSGPAATVGAPSRCPLYPGALHATLTPVFAPAPQHFVPAASQTVERIHAFSATYADSSSSSAHAVRGPPTVVLA	141	135	NZ_LAIJ01000002.1	41184	41609	+	VO84_RS01960	hypothetical protein	41661	43952	+	VO84_RS01965	WP_058185615.1	TonB-dependent receptor
RGPP	GCA_005884945.1	TMK69492.1	MRGRAFVWIAACVLVVLAARTLAYQLAPRPTLVGMRLEQAVGGPRLAVVAVAAVAGALVLAAAVVWLAALAVRERHLLVGGPAPEPIRPARVLVDAGALFVASSLVFDALESYLHWRAGLGFHGLHCLIGPVHRDALPLLAAASLVAAAVVAAASHLVRWMRRTLRALARRRVPYFSPPVLVPARPALAVARPASERLRTRGPPSVAVTR	210	203	VAYM01000149.1	12249	12881	+	E6G50_12260	hypothetical protein	12925	13506	+	E6G50_12265	TMK69493.1	DUF1775 domain-containing protein
RGPP	GCF_014156695.1	WP_182853750.1	MYVPVVRASAGLRLLRAAVFTAACVALSAAAHLVAGGGAVPLWTLGVAVAAVFAVAAPLAGRERALPGIAAGLALGQVALHTLFTTGHLLAARGSRDDGRLIELARGLLCGERAAALSLPQARAVLADAGLGHHASAAAHTTADPQLAFSVLDCVRFAVRGALATATGPMLLGHLAAAVAAGWLLRRGEAALWRLVRLSVLVVDGVLGELSLRALRDALAWARALVALRAGDTPARVGRAEEDGSRTPPEPEALRHAVVRRGPPARRQDFAPTA	274	263	NZ_WMLF01000013.1	10888	11712	+	GL263_RS01845	hypothetical protein	11790	12548	+	GL263_RS01850	WP_228456019.1	YcnI family protein
RGPP	GCF_001412215.1	WP_055133275.1	MLQFQMYEIYVICVGLLSKLKKKRLHIQRILTVVLLWVFSLAITPWGALHHHEEVVSTAVEKHCMHKVHIKTQQETCLICAAHFEKNYTTTNYTYTTYLIGKRITKHNAIVTGSYTELISTALRGPPAFS	130	126	NZ_LLWP01000009.1	319035	319427	+	AQF98_RS17575	hypothetical protein	319540	321837	+	AQF98_RS17580	WP_055133276.1	TonB-dependent receptor
RGPP	GCF_003399645.1	WP_116417462.1	MNTRPARVIRGLAAALFAVFVASFSHVAGGGTAPGTVGLVLALAFSAVVCVGLAGKSLSIIRLSASVALSQLVLHALFSVGANAGDATLTVSGMGHHGSMLVSISEGTAAAAATFCSWMWVAHVLAAVVTVLALRRGEGAFWGLVSLAGRRFTRLVRPLFVEPRPVLRPDRSRFSLEPDHPRDLGIFLGRLRHRGPPVCVRIAS	204	196	NZ_NBXD01000007.1	89302	89916	+	B7R24_RS02730	hypothetical protein	89973	90761	+	B7R24_RS02735	WP_116417463.1	YcnI family protein
RGPP	GCF_003386795.1	WP_115851507.1	MGNPGAGLLRAGRGVTLAVCCGALALLGHVSGGAPAPPLSAFLTVTALLGAAFAVLAGRRRQFRHILAVALGAQVAFHLAFQLTAAHSADHLGVTGAVGPLAFWDPLTAAGHAAAAVVMSALVARGEDVVWALYHLLGLVRLPSPVAPEAWPLVRPLPVRVEEPRPEEWLWARVHPRRGPPGGCAG	186	180	NZ_QTUC01000001.1	4140750	4141310	+	DFJ64_RS18045	hypothetical protein	4141496	4142206	+	DFJ64_RS18050	WP_211310664.1	YcnI family protein
RGPP	GCF_000717715.1	WP_043175674.1	MTESRATRVLRAAVFTALAVPLAALGQVVLTGRPLPLTLVLACTAAVFLVAVALDGARHGLGRLTAVMVPVELLLNTAFNLGQDGCTTVAARSHGVDLLVCGGGSVDGSPMLSGLAGQSAGSLRLLVLLAHLALALAAALWLRLGAAAIGGAAQVLRTLRAVAGTVAWRLLSVLAPLPACPAELAPSPDAREPLPRPESVVPSPAPRRGPPVFALAR	217	210	NZ_JOAI01000046.1	93903	94556	+	IE98_RS43465	hypothetical protein	94677	95474	+	IE98_RS0132725	WP_030275321.1	thioredoxin domain-containing protein
RGPP	GCF_000717715.1	WP_052390761.1	MTAHPAAPFAGAAAPADGVQAAAWDLRVARAVPFALVCTLVAAAGHAAVGGGDVALPALAAGFAAVVLLAAALGGRERSLGAITVALGAGQLGLHLFFHTLTPARAHHMAGMSMPEAAGRLLCDDMPGNGTTQLPAGTTPEQLISDAGLDPHAYAAAGTGHAASGLFGTSPAMLLGHLAAAVVAGWWLRRGEAALWRLVKLTAAAAREWSAPLRRAVAMLAAVLLGVPAAAPAVPRRRAEDVPLPGALALVHSLVRRGPPVVAFAR	266	259	NZ_JOAI01000023.1	17735	18535	-	IE98_RS0121025	hypothetical protein	16865	17593	-	IE98_RS0121020	WP_030271099.1	YcnI family protein
RGPP	GCA_003973505.1	RUA28411.1	MKKQNFKRLILSWGLFISLMLPMSLNNLHYILFHHHLNDFSKQNLQYQNNEKTHSFCSYPFVTEELATDFVLLTPFERIIAYLSPGKIFFTELIARFSNHLRGPPSFL	108	104	QNXT01000142.1	4266	4592	+	DSY76_04430	hypothetical protein	4787	6429	+	DSY76_04435	RUA28412.1	TonB-dependent receptor
RGPP	GCA_003973505.1	RUA30413.1	MATGKKINTCWHNPLAKTHKDDNSTFKVKNHKSDSQSKHLDFDNETWVLSLFQSVGISINSIAHYFTAHPQPQRIFLRGPPSFI	84	80	QNXT01000086.1	421	675	+	DSY76_02535	hypothetical protein	767	3028	+	DSY76_02540	RUA30414.1	TonB-dependent receptor
RGPP	GCF_007988905.1	WP_146860951.1	MSRLFFPSNRRSGLSALAVIAMVLLGFLGQLVLQGCSYPEESPRATIERLTGIDIAPSPMVMTEQMAGPMPGMTAGHQHHHHSHDGTCPLCPLLQLLTVILVSLPVLPACGIIGRQIRQTPGAPRAPPSIWRLLPPSRGPPHLV	144	140	NZ_BJVA01000007.1	84556	84990	-	GKA01_RS07505	DUF2946 family protein	82303	84441	-	GKA01_RS07500	WP_146860948.1	TonB-dependent receptor plug domain-containing protein
RGPP	GCF_007988905.1	WP_228119953.1	MMRITWQNGGMQVFWPLVLLAIMIRLSVGSLPLPQFLLDDPLKQFASLSTLCDSQDLGAHSPDHHHAADVGDGIAVIDDLLTIILTGCVVAIFLAIFLTSRHAFWCFPPVRGPPSWRLSGIYAQGPPHLI	130	113	NZ_BJVA01000026.1	2434	2826	+	GKA01_RS13035	hypothetical protein	2896	5214	+	GKA01_RS13040	WP_228119954.1	TonB-dependent receptor
RGPP	GCF_010093385.1	WP_162108833.1	MQLTCTLAIFACLIVADAAACNLSTGTAPFAVAAVPSAEAGDALRAPALEMVSLTRGINGRASCDASGLLTMSVEWPRGTDYKLRELGFEFRVVGGEDRLSIFPKAPVTGRVDGRRSEFVFLWQDGPPAQQQPIDLVVEVRAVTPDNRRGPPAQLRIAAPPGS	163	151	NZ_PDWV01000007.1	62678	63169	+	CSC76_RS04450	hypothetical protein	63209	64120	+	CSC76_RS04455	WP_162108834.1	5'-nucleotidase
RGPP	GCA_007693395.1	TVR19147.1	MAFYLVMAGLFTMLVHPVTHVFETHNSEHHHQQNELPSPDQNSDDCIECVLTTASALDKPASDTGYLPLSFTNQFSTETSSENQRIITGFSLRGPPSFLYMS	102	95	REDS01000034.1	29369	29677	+	EA391_01470	hypothetical protein	29775	30839	+	EA391_01475	TVR19148.1	GTP-binding protein
RGPP	GCF_010723735.1	WP_163887296.1	MRYTGVGYWQRRRAVVALLLAFWVVVIGAEWALPGLEPHPPHAPHPIVADSTAHLAPDPVDHSHISSGSTPRAPDTFAEAVLPRGTTALVALGLVAAVAAAATLWQQAALATIRGPPRRVAVNMTGRATLTRLCIARR	138	116	NZ_BLLB01000002.1	587192	587608	-	G6N53_RS03840	hypothetical protein	585977	587080	-	G6N53_RS03835	WP_163887294.1	PLP-dependent cysteine synthase family protein
RGPP	GCF_007785815.1	WP_145148694.1	MQAIRHLLAQRRLAVLFCAVTLLLKLLVPTGYMIDNDHGRLTITICSGTAPRTMTMDMPGMHGDMTDHGQSKDHGKAEMPCAFAGLSAALLGAIDPIQLAALIAFVLAVGVAAIHPPAPSRRAYLRPPLRGPPAYL	136	132	NZ_VNIM01000012.1	6225	6635	-	FOY91_RS04805	DUF2946 family protein	3924	6140	-	FOY91_RS04800	WP_145148692.1	TonB-dependent siderophore receptor
RGPP	GCF_000718775.1	WP_030735377.1	MPVGGFLRAARAAVFAAVCVLLAALGHVLMSGRGLPWWVLLSGAAAVGALGWVFGGHERRHRTVAGLTVAVQTCLHIVFTLAQSGGRAAEAAPRVTRSPWEWAGHLLRAAAPTAARAARVHDVAADAGPVGHARHLAADGTHAEASMGHDMASMGMGGMHDMSSMGMSGMAGTHGLGHMAGTFSWGMPAAHLLAALLCGLWLAQGESATFKLVRACADHAFVPLRLVLAVLLPLPAPPPVRPSPRSRRRLRRFLFVHALTTRGPPEVIAVF	271	264	NZ_JOCB01000003.1	182283	183098	+	IF37_RS0102580	hypothetical protein	183256	183849	+	IF37_RS0102585	WP_030735381.1	sigma-70 family RNA polymerase sigma factor
RGPP	GCF_000718775.1	WP_030735902.1	MTAPHPRTARPGAGLRILRAAAFAAVCVALAACGHALASCAGVPLWTLGAGFLGCLLLVVPLAGRARSLPGIAALLALGQTVLHTLFGLGQHGAAMVSAAMPAGPAATGSTGAVLSDSALVERATRLVCGSTPVSLTPGHAFRLLLDARLIDRSGRPTGALGTVEHAHDAMGTTAGLLPSLPMLLGHVLAAVGAGWLLRRGDLAVLRLIELSAHGVAEGARMRSLRAAFALARALGAGLLPVAGPGPRGRRPDRDDTPAPHTAVLQHTVIRRGPPAAFLLAA	282	274	NZ_JOCB01000005.1	22139	22987	+	IF37_RS0103535	hypothetical protein	23163	23894	+	IF37_RS0103540	WP_030735904.1	YcnI family protein
RGPP	GCF_000718775.1	WP_030743554.1	MDISGTQLRAVRAVLFTAFVVTLGSASHVLLSRAPLPPVTVAAVAAGVFAAAYALAGRERGFGRIAALLIPLELAADTVFTTGQHACYGRAGGPVTGPLRAFGLDVLCENPVGTPLAQVTGGGDRAGALLVHAGPGAAWLLLAAHLGVGLLAAAWLRRGERALTQLLRAVAATTFRPLLLAVASVAVRPLPVRRPHRPAPRRAAARDLLLVHSLGRRGPPRSPAFA	226	219	NZ_JOCB01000043.1	35144	35824	-	IF37_RS0118430	hypothetical protein	34265	35077	-	IF37_RS0118425	WP_030743552.1	thioredoxin domain-containing protein
RGPP	GCF_009928685.1	WP_166586761.1	MTIKQRATKTLVASMLLMTFLLGQLIVIAHSHKQGYDTHQGQTKKDNTDEKCKTCAQNNHAQLFYQQQQDLFYVAVTPIKSYLYYQDSYYSVKLLQSCNRGPPVIS	106	102	NZ_WWEO01000043.1	619327	619647	-	GSY63_RS15750	hypothetical protein	616972	619263	-	GSY63_RS15745	WP_166586760.1	TonB-dependent receptor
RGPP	GCF_004402485.1	WP_134531929.1	MTTRGARLVRGWLTASVAVFVAAFAHAAGGGSRPGELGTVLALVFSGLVCTFLAGRSLSLFRMSASVVVSQFLFHILFGLGGGGAGSLTVVGGSHHGSVTVGSDPHAAMGPMAMGPMPMGSMGLGSSGTGAAASGQMDAWMWLAHVGAALLTIIALRHGEAAFRVLFDLVGLLASYLNAAWHLHDDLVIVVRRGLGDGVPRSGAAALTHFGVLRSSVWRRGPPPALPSF	229	222	NZ_SOFG01000004.1	258344	259033	-	E3O44_RS01650	hypothetical protein	257565	258197	-	E3O44_RS01645	WP_134531928.1	copper resistance protein CopC
RGPP	GCF_004402485.1	WP_134535056.1	MTARWTRFVRGWAIAGFATFVAALSHTLGGGATPGLLPVVVSLAFAGIVCVGLSGGTRSLWRTATAVLASQLIFHGLFSLGASGGSLRADALAGTLPAHSHAAGSALLAVQSGATTAPGLSDAHSAPSMAGMSAAPLDAALMWLAHLLAAVVTIVALRHGTRALGVLVASARLVVRRILVSRALPVRARTGHSAPALARIVLPRKLLVSLSVMRHRGPPATLRFA	225	218	NZ_SOFG01000015.1	32248	32925	-	E3O44_RS12225	hypothetical protein	31431	32147	-	E3O44_RS12220	WP_134535055.1	YcnI family protein
RGPP	GCA_012103255.1	NKB90480.1	MRQRHLRQSVFAALMIVAVLGAFAVHTHELGASDDCYLCACGSCPEPGAVTLAFDQPRSTTWRNTPAQVPPTAPPAADAVTRRGPPVSAA	90	85	WLXD01000007.1	237724	237996	-	GKS06_19915	hypothetical protein	235242	237653	-	GKS06_19910	NKB90479.1	TonB-dependent receptor
RGPP	GCF_014349155.1	WP_187468775.1	MRHTANSLRNFLLLSGLILLVHTLVPHVHTDHITERGVPTLCSRQNAHANWLGVLAGLVEADMGEDHLEYFSPEKAPGFSLAAPAFSAALPPIPSCFVSEVAAGFVPDRVRHSEQRTWPLQAGSRRQASPRGPPTVG	137	133	NZ_JACSIT010000154.1	114510	114923	-	H9S92_RS21520	hypothetical protein	110081	114385	-	H9S92_RS21515	WP_187468774.1	CusA/CzcA family heavy metal efflux RND transporter
RGPP	GCF_000470775.1	WP_021756035.1	MSSRGARVVRGFAAAGVATLVAALFHVAGGGQAPSAVALTLSLTFSSLACIALAGKRLALWRLALSVLLSQFLFHALFSLSPSESFSGMPAGGHFHAGMHLTLLPGAATDPALVVEGWAMWLAHIAAAALTIVVLRHGEHTFWAVCGFASYRLRRFFDRVAGPCPTAAGTSRGRVEPVPLTLPSPRAVLGGMRHRGPP	198	197	NC_022438.1	2491961	2492557	-	O159_RS11955	hypothetical protein	2491097	2491831	-	O159_RS11950	WP_021756034.1	YcnI family protein
RGPP	GCF_000240165.1	WP_014141942.1	MEGTAQLRTARAALFAGLCVTLSSTSHVLLSRVPLPLTMVALVFAAVFLTAYALAGRERGFWAISGLLVPLELAADTVFTTGQHACYGPAGGPVTGPLRTFGADLVCDGGAVGTPLTAAGPVVADPVVPWLLLAAHAAVGLAASWWLRRGEAAVQQLLRATAAFAFRPLLRVGAVLGARLPVAPRVPRPAVRAAAAPRPLLLTHSVVRRGPPCPAASA	218	211	NC_017586.1	1297550	1298206	+	SCATT_RS05470	hypothetical protein	1298244	1299050	+	SCATT_RS05475	WP_014141943.1	thioredoxin domain-containing protein
RGPP	GCF_000240165.1	WP_202446670.1	MTAPLRADAGLRLLRAAVFAAACVTLSAAGHAMASGDTIPLWALLAGWAAVTAVVAPLAGRERSLPGIATAMAAGQLGLHALFSTGQWCAGAAGGQGAGRGEQLMAFAGRLLCNAHLTPMTPGRAEHVIRQAGIDPAAVIGTSSSAGGAMAPGGHAMTGAMGYTLPMLCGHLVAAVIAGWLLRRGEVALWRLVRLSAQGARTLAGTPGWRMVLAAVRVLALVAGVLAERLGAVRARRAAERPVRPRAVALRHSVVRRGPPLSAAAV	266	259	NC_017586.1	3165680	3166480	+	SCATT_RS14140	hypothetical protein	3166574	3167290	+	SCATT_RS14145	WP_202446671.1	YcnI family protein
RGPP	GCF_000975035.1	WP_152649187.1	MNWGQGTLSRRAQAMRALVAATVATGVALGSHVLGGGFAPSLTGLLVPFALSLIVCWHLGNRMNSWWRTALGVTASQALFHSLFVVGSGGAMSSSSGHAHHVAPGDLVVAAGQVSAHGAHGGVAMTVAHIAAGVVTTALLARLDWALARALDAMRALLAPVHRLTEPIVVPRRPGRVVASPHPALAPCTSPVTSGRGLRGPPVSVSLAG	209	201	NZ_BBRA01000001.1	1232978	1233607	-	AOP74_RS05735	hypothetical protein	1232269	1232889	-	AOP74_RS05730	WP_061961367.1	copper chaperone PCu(A)C
RGPP	GCF_004354985.1	WP_133267894.1	MAKKLSQKIASKKLHHCCKNGKYRYICTVQSTPTNFYQKIISLLLLGLFVIVHGVKVFHSHTSKESTATLKIKVDGALIKTSDKCTICDYHLANGAVPVTNTYTIKSPDFKTSIKKTQSSFAVITSIGSVATDRGPPSLA	140	136	NZ_SMSK01000004.1	290994	291416	-	EXU57_RS09175	hypothetical protein	288134	290557	-	EXU57_RS09170	WP_133267893.1	TonB-dependent receptor
RGPP	GCF_004354985.1	WP_133270493.1	MRKDTIIRSIAAIFLLIVFACGITPKKTMHDLVASHKDSTMEIGQCHADHLSVAGLNCKCDNLVSESVYLYTLIEACAPLPQVFSTEASIADVTYPTTYYWYNELRGPPACC	112	108	NZ_SMSK01000022.1	37308	37646	-	EXU57_RS22350	hypothetical protein	34802	37237	-	EXU57_RS22345	WP_133270492.1	TonB-dependent receptor
RGPP	GCF_014203645.1	WP_184568678.1	MTTGLACRAIRAATFAAVCVAAAAAGHSLASGAALPPLALASAFAGTASAAWWLAGRERGAFVVTGATVAAQLGLHLLFSLMQLPGSTSGAHGSPVRMSHAAHALHAGHWAPPGRGGAGEAAASGSSSVARLATDHGDLALAGLSPFCHGWGMLLAHVLAALLCGLWLWRGERAAFRLGRALGAAVFVPLRTALRGLAAGAWRPPRLCPMAAFRLRRPRQIFLRHVLVGRGPPASVTPC	239	232	NZ_JACHJL010000001.1	411563	412282	+	FHS42_RS01785	hypothetical protein	412542	413153	+	FHS42_RS01790	WP_184568679.1	sigma-70 family RNA polymerase sigma factor
RGPP	GCF_014203645.1	WP_184568798.1	MDISAARLRAVRAALFTALCVTLSAASHVLLSRAPLPLPIIVLLCGVVFGIAYALAGRERSYGAIAALLIPLELAADTVFTAGQHACYGQAGGPVAGPLRTMGVDLLCHGGDVGSPLAQLTADGGSAAVTASASAHSVAPWLLLTAHVAVGLIAAAWLRRGEAALSQVVRALTSFAFRPLLVAFAAVVTDRLPRSATRPACRPLTARSLPLLLHSVVRRGPPPVWALA	228	221	NZ_JACHJL010000001.1	597086	597772	-	FHS42_RS02515	hypothetical protein	596102	596941	-	FHS42_RS02510	WP_184568797.1	thioredoxin domain-containing protein
RGPP	GCF_014203645.1	WP_184569496.1	MTCAGTGLRLLRAAFFTTACVALTAGGHVLASCAAVPPWTLVAAWAVTFAVVAPLAGRERALLGIIAGLAAGQLVLHSLFALAQRGVGGLPGTGAHAGHAHAGGSTVLPAGVPPGSADARLIELAAQLLCAEPGGISAAKARQIVGNAGLDPASHAESGAPIAAVAPHGSGSIIEAITPSLPMVLGHLLAALAAGWLLRRGDAALWRIVTLSAAPAREVAEATRVRTLRVACALVRALRAGLPGTAAGPAPRPASAFDDAPARPRVLALHHAVIRRGPPRYDLAA	285	278	NZ_JACHJL010000002.1	602035	602892	-	FHS42_RS06170	hypothetical protein	601135	601806	-	FHS42_RS06165	WP_312866757.1	YcnI family protein
RGPP	GCF_002995495.1	WP_106400207.1	MTPDWSLRTVRAVGFGVVCTLVTAAAHWFGGGAPVGPGGLASAAMLTSAAAFLLGGRERSMRVIFPAAFSAQYGLHDFFGRIAPEAPAVVDPDMPTMVATGHSGVTMLLGHVIVALLSAAWLRSGEELFCSVVRRLAARILRLLRCLLVPSREVPGPAVTVAERVLVPVAVVTTVGRRGPPAADSL	186	180	NZ_PVZV01000005.1	145090	145650	+	C2865_RS20790	hypothetical protein	145735	147117	+	C2865_RS20795	WP_106400208.1	PepSY-associated TM helix domain-containing protein
RGPP	GCF_002995495.1	WP_157963770.1	MNTRPPLRLARASVFAAVCVLLTSAGHATASGEPLGPGSVLAGFAGVLAFAFVLAGHERSLPVITGGLLGGQFMLHTLFTAAATGFGHHGNLQHLVAEPAGGGTGMAAAHLLAACGSGWWLRRGERGAWRLARQAARTLLRPLLLVLSPPVEAVPAAAVPPDVAVPRSVAVLRHVLVLRGPPKGFQALGSG	191	181	NZ_PVZV01000004.1	131607	132182	+	C2865_RS17275	hypothetical protein	132280	132804	+	C2865_RS17280	WP_106399523.1	copper chaperone PCu(A)C
RGPP	GCA_002701295.1	MAP95267.1	MKLLKHHLAHVFGALAVLMQVILPGVAAYAEDRGVDVSHFFCTEGQTLSPEMQAAADELSLLLGETQDADDSFDDEGDCCVLCSGLHADLEKPLDPLSALVRYTQRDSFIPFEVGLVHEAQGPPVGVRGPPNNI	134	130	NZUJ01000087.1	40066	40470	+	CMK07_09990	hypothetical protein	40539	42635	+	CMK07_09995	MAP95268.1	TonB-dependent receptor
RGPP	GCF_900142755.1	WP_073433276.1	MSAARSDNTHHTEGRPRRVNTRWWLAGLLVGCLLPAGLIQAESPRATQRLVQICIMAPAMIRARTVLKACRRQLVSHPVVAASRRLAAATIIRAPLLRAVAALDVVSRRGPPSLA	115	111	NZ_FRCA01000001.1	385042	385389	+	BUE38_RS01645	hypothetical protein	385472	388207	+	BUE38_RS01650	WP_073433748.1	preprotein translocase subunit SecA
RGPP	GCA_012515885.1	NLG55424.1	MSLRTPVSPPAAFRGAAVGVFSGAFAVAAHAAAGGGLPHSSSLTLLAAACVGLGVLVAQRTPRSVPAFTAAALAVGQLLGHLVLAVETPGHALVPSGMMLAAHAVATVVCASAVSAAERLYGPLVSSVVSLWRTTFTAGPSPAATVTLLPRCETHATAVVAILRASISRRGPPVSA	176	172	JAAYXN010000267.1	5113	5643	+	GX542_07210	hypothetical protein	5687	6361	+	GX542_07215	NLG55425.1	YcnI family protein
RGPP	GCF_009650765.1	WP_153814583.1	MDISGTHLRAVRAVLFTAFVVTLGTASHVLLSRTPLPGATVAAVAAGVFAGAYALAGRERGFGRIAALLVPLELAADTVFTTGQQTCYGRAGGPVAGPLHAFGFDLLCHGGAVGTPLAQVGRGQAAGVLANASPATAWLLLAAHIGVSLLAAAWLRRGERALVQLLRAVAAASFRPLLLAVAAVCGRLLPEGRPPRPVRRPCAARDRLLAHSLGRRGPPCSAPLTTW	227	218	NZ_CP045740.1	6006482	6007165	-	GHR20_RS26525	hypothetical protein	6005605	6006414	-	GHR20_RS26520	WP_111582415.1	thioredoxin domain-containing protein
RGPP	GCF_009650765.1	WP_153815483.1	MTVPGWCRAVRAGVFAAACVLLAALGHATMSGTAVPWWAMAAGAAGTGAAGWLLAGRERGRTSIVAVVTAAQVVLHETFSLAQSSASGPMTMAHAGPPTGTSAMRMDPMSPMSSMGSMHMNSMGSMNSMGSMGSMHTGAMGGMDMGSAGQSVHGMAGLGPVHDMAGMSGAASVGMFAAHFLAAVLCGLWLAYGERAVFRVLRATAAWLAAPLRLLGALPTPYRRPGVHGRRAVDAPAPVRLLLCCSLTFRGPPVGAAVR	259	252	NZ_CP045740.1	7791143	7791922	+	GHR20_RS34625	hypothetical protein	7792166	7792756	+	GHR20_RS34630	WP_243878226.1	sigma-70 family RNA polymerase sigma factor
RGPP	GCF_009650765.1	WP_194858916.1	MSAPHARTARPGAGLRILRAAVFAAVCVVLAAAGHTLASCASVPLWTLGVGFLGSLLVVIPLAGRARSLPGIAALLALGQTALHTVFGLGQHGAGMAMGGMPMGRSTPGGAALGDAALVEQATRLLCGASTAALTPGHAFHILLAARLIDRSGRPVAGAAMPVPHAADATGASAALLPSLPMLLGHLLAAVAVGWLLRRGDQAVLRLLELSAHSAHEVAETTLVRSLRAALALVGALCAGLPAATEPAPRARRGDRDEPTAPAALVLQHSVIRRGPPAAGLLLAA	285	276	NZ_CP045740.1	4301951	4302808	-	GHR20_RS18615	hypothetical protein	4301053	4301826	-	GHR20_RS18610	WP_153813814.1	YcnI family protein
RGPP	GCF_000308855.1	WP_157171492.1	MSSCPDHRARHHRETFSATRSPAAVVPVVSPRRGLLAAFFITLLTLVALHIDCAGPEFAVPTDAVPTAAHTAKPALAHLGAHLPARDDCCAHDRHPALDTVLPAGTKPGLAGLLWWIVAVVAVTALASWAATAVRGPPIRPAPARTGRDILTHLSIDRR	159	137	NZ_BAGM01000098.1	4120	4599	-	ON37_RS18680	hypothetical protein	2895	4016	-	ON37_RS18675	WP_040720977.1	PLP-dependent cysteine synthase family protein
RGPP	GCF_000308855.1	WP_157171553.1	MRATADPAMRLRGSCVGAASATVSVAAHALGGGAPAPGSAGIMLLLATSTVIGSLAAHARTGALRLMALLAVGQVAGHAALSLAPHCHDMLLTAPMLIAHVVAIVVGAGLIRAAESTLLRAISRIRRAVAAVHALLVSGDPVVIVTPDTPGRPHRLVLASGTGRRGPPAYAGSYAVRCSV	180	167	NZ_BAGM01000118.1	20388	20930	+	ON37_RS22845	hypothetical protein	21372	21986	+	ON37_RS22850	WP_245553373.1	copper chaperone PCu(A)C
RGPP	GCF_000308855.1	WP_245553260.1	MITRPGATPARAQVSAHSRRAAVARLRGASAGSVSGALSIAAHGLAAGGMPVPSSTLMLLVAASTVVGALVAGLAPLRTTAVGLVAALWGGQLVGHLVMSADMAHMHDMPLWTPTMLGAHLIAAVCAAVIILGAEAAYRVGTAVARALPVLVSLPVITEPVLPRSPHRDRVILRIFPTETFRTRGPPLTAHC	192	186	NZ_BAGM01000099.1	23451	24029	+	ON37_RS18875	hypothetical protein	24361	25932	+	ON37_RS18880	WP_306306493.1	PepSY domain-containing protein
RGPP	GCF_005222675.1	WP_137144996.1	MSDAPVPDTARLRGTAAGLLTATLSLAAHGVGAGAIPAGAAAAQLLVLAVTVGVLASVVPRAADIRVMVGFLAAGQLVGHLVLAAGGHSHHPGPAPTAAALAHIVAVGIGAVLITVGDRLCQVLSRVLRVSVRRTAQPMAAPVVAVARDADQPLRLRLLLAASVSLRGPPDGFAR	175	169	NZ_STGE01000009.1	289333	289860	-	E8M81_RS05340	hypothetical protein	288715	289296	-	E8M81_RS05335	WP_137144995.1	copper resistance protein CopC
RGPP	GCF_005222675.1	WP_137149500.1	MSYIDGSSSQRRRAVVAVFLAFWTILVAAEWALPGTEAAPAHGPHPLASAVGAPVAVQLDHQHISLGGIAPSPESFAEAVLRRGTVTLIALVLVSALAVLPALWRYAPLAPIRGPPRSPVAQTGRVVLVRLCIARR	136	115	NZ_STGE01000072.1	49613	50023	+	E8M81_RS28985	hypothetical protein	50129	51241	+	E8M81_RS28990	WP_137149611.1	PLP-dependent cysteine synthase family protein
RGPP	GCF_004134905.2	WP_149687504.1	MPGTVFDVALRPAAGPVRLVRSTAAALACVAAAAAGHLTAGGTIGTAAVLTTFAGASVVAWLLSARRVTPGQLLGLLVLCQVWVHLGCSTGEMRMSAPMVAAHVLATAVSAVALARGEAFVWQLAERLGLRVAPHGLRAAAIPSWRPAAPVVVARSLQDVRLAHSRAERGPPSGS	175	171	NZ_SDPQ02000001.1	164909	165436	+	ESP70_RS00880	hypothetical protein	165473	166141	+	ESP70_RS00885	WP_149687505.1	YcnI family protein
RGPP	GCF_001263205.1	WP_146649282.1	MLYLLAVAVITVVCAGITTPGRGIAGYPTVAELAGHGVHAARSAMGSQLGQRSRQWRDGVERPVMFREAVEADVDDDDAHTRCWGIAGAAPVALRGVATPRMPGRALRGEAQSDTSRFAVRRGFPRGPPA	130	128	NZ_CP012333.1	5112636	5113028	+	AKJ09_RS22590	hypothetical protein	5113474	5114544	+	AKJ09_RS22595	WP_205633776.1	efflux RND transporter periplasmic adaptor subunit
RGPP	GCF_002086115.1	WP_083054378.1	MGFGAVPVRRRRAVVAAMIAFWFAILGAESALVNADDTHAAHGPHALAAYSVDASLLVAVEHSHISRGEVLLSPDTFADAVLPRATVSLLVVALMAVLVGGAPLWRHRLSATPRGPPRARSHTLSGREVLSRLCIARR	138	116	NZ_MVHJ01000001.1	34037	34453	+	BST17_RS00165	hypothetical protein	34564	35676	+	BST17_RS00170	WP_083055197.1	PLP-dependent cysteine synthase family protein
RGPP	GCF_002086115.1	WP_083056202.1	MGISGVISSWRRRAVVAAAIAFLIAIVGAESALVGVQSAPDQHGPHALIAHGADAAMLIAVEHPHVSRGGTPPAPDAVAEAVLPRATMTVLMLALVAFLLSVPALWRHRVTATPRGPPRPRSHTLSGRDVLAQSCIARR	139	117	NZ_MVHJ01000004.1	97690	98109	+	BST17_RS06180	hypothetical protein	98214	99326	+	BST17_RS06185	WP_083056203.1	PLP-dependent cysteine synthase family protein
RGPP	GCF_900142925.1	WP_149695892.1	MKQLRGLLLFLSCVFSLLLLRDGSPFISSGPQTVIHAGSISVISHADDDQVRVSNDACDTYWFKSSSRKYNHRTRALNDYHELCLFVPSIRIKTFFVYIPPVYGGYKASYISVAVTLSDWRGPPLA	126	123	NZ_FRCN01000006.1	272274	272654	+	F3I09_RS15220	hypothetical protein	272727	274148	+	F3I09_RS15225	WP_149695893.1	TolC family protein
RGPP	GCF_900188485.1	WP_179266537.1	MAGPASVRASYRWLSLLVAVLTLFAPALPHSAAARATNPQHPFAAVGDRTAATGQRTPDAVTASGDDDADERPRDAQSVRHEPGLAAFAGRAVLPALSPDGVPPSHPRGQPRRGRDNRAPGGDHHPHPEGRGPPRRP	137	133	NZ_FZPH01000023.1	68926	69339	-	CHC05_RS41880	hypothetical protein	68020	68868	-	CHC05_RS36410	WP_089255192.1	sigma-70 family RNA polymerase sigma factor
RGPP	GCA_009777915.1	MCL2027189.1	MSLRNTYKQQWISGFLLALFLAFYFNITFFSHVHIVEGERVVHSHIYNQHHNNSCGCHNDSSGGHTPNELLLICKNSAFETLKAIPSTTVSNPVTIISDDAKIFISERIEVGFSDYFYLRGPPVA	125	122	WRKV01000011.1	14278	14655	+	FWG79_01760	hypothetical protein	14702	16795	+	FWG79_01765	MCL2027190.1	TonB-dependent receptor
RGPP	GCF_007795095.1	WP_144890245.1	MKHSAFNRWMSRIGLAAALLLVMVPTVGRVAHAAVADVIHHQETHAQHGHASHAQHGGGGDGERRPAIGDPECDYCPLLASMAVAAGVAFDIVHVPRAAAPAIATQAPRLRWWHPSGLGSRGPPRRG	127	123	NZ_CP042218.1	715406	715789	-	FPZ22_RS03205	DUF2946 family protein	713231	715336	-	FPZ22_RS03200	WP_246120916.1	TonB-dependent copper receptor
RGPP	GCA_002734065.2	MBL1280527.1	MQFKRVIISFLLIFSYSFGFAHSLIPHCDNLLNGNHIHNTAEKHKHQHNSSLEENHENHSHVSHGNHFDEGVYDLLMCLFSDLDHGDSECSMQHTATSEPSITYDSQEFAKVFSTFIALFAIVENKEEITISKVSDAIYASPEINALSLRGPPVIS	156	152	NVXU02000037.1	104918	105388	-	COA33_009655	hypothetical protein	100419	104831	-	COA33_009650	MBL1280526.1	CusA/CzcA family heavy metal efflux RND transporter
RGPP	GCF_001298675.1	WP_054256877.1	MSALRTFTALRLWVLAWFMASCGVAIAAPWVNPQGLQTICSGAGTLKLVTTTNDGTPELAPTGMDCPLCATPGAPPPAPALGLPAPAPLAHALQSIPAARIAAATAAPLPARGPPSLRA	119	114	NZ_CYIG01000027.1	8150	8509	-	BN2503_RS11865	hypothetical protein	5772	7970	-	BN2503_RS11860	WP_082366575.1	TonB-dependent receptor
RGPP	GCF_009429145.1	WP_153028444.1	MSRSRPEHSALRVVRGLLLATASAALAITAHALADGQVPNPSLTLLLTALIGWISTALAERTGGLPGILTVLGPAQVVMHFVLTELGGHAETHSGTGAIDGTLPMTTAHALAVLGTAVLLARAESLLRVAVASLRLLLPVVWSPAPVRGGPVRPVTVHPELSAGAIPVFLRTVLGRRGPPVAA	183	179	NZ_CP045480.1	91289	91840	-	YIM_RS00435	hypothetical protein	90441	91214	-	YIM_RS00430	WP_153028443.1	YcnI family protein
RGPP	GCF_008831235.1	WP_158053690.1	MHRQRQSSAHRVLRAYLSAVFSVSVGWLAHTAVEHHAPTAFAFVIAVVLTAPILLLALRRVGQWGSAVLAVALGQGILHVLLSLDQSASSLSGGGLPPAVAVAGAHHHGAGSAVMTSMSDTALSHSIASLPAHAMGPTMLVAHGLAIVLCLLWLGMLPSTERLVTRLLSGVVAWLTLALQPAGATARLLQVSFADAAHTLRRRCFGSVRTLRGPPVFL	218	214	NZ_WBKF01000001.1	330321	330977	+	F8O09_RS01435	hypothetical protein	331086	331721	+	F8O09_RS01440	WP_192497510.1	copper resistance protein CopC
RGPP	GCF_007679325.1	WP_144672711.1	MRTPARAPFHALRSAMVALTVLSLAAGAHTLAGGYLPSPGILLALLALTGLASTTATRLKLNFPAIAGLLGAGQLVLHNAFTVFSGPAPGTGYEPAGSPAAHHLGPVPLPVGGTGELAVSGMDSQLSSLSLLMLAGHALATLLCAVLLARGEAALWALAAWLRPLLRLPVPAAPVAVAAPAAVIGWPEDSVPLPWRNLRRDCRRGPPAVVVSS	213	206	NZ_VEGI01000003.1	230324	230965	-	FS787_RS12395	hypothetical protein	229406	230188	-	FS787_RS12390	WP_144672710.1	YcnI family protein
RGPP	GCF_002115805.1	WP_085636229.1	MKIVLRQLTTLLLGLLIAFTSVQLAAARGQSPAVSTMVICTGTGPVHILVDENGQPTGRVMICPDYAVAFFAEVSHVTPAAIRLDRWQDLWLGQPDEHCFGAGLPPAQARGPPPLV	116	112	NZ_JFKC01000005.1	100854	101204	-	MGEO_RS08170	hypothetical protein	100338	100814	-	MGEO_RS08165	WP_085636228.1	copper chaperone PCu(A)C
RGPP	GCF_010731795.1	WP_083004515.1	MSLDDVRSRKSAGTIAVLALAFWVVVVGFDWALPTPDVAPHHGPHALSAAYPDSAVITPHEHVRDGSASVDREAFAEAVLPRSNTALVALAILAALAVLLPFWLDGRLTAVRGPPKVPLHHVSGRVLLTRLCIARR	136	114	NZ_AP022591.1	4419590	4420000	+	G6N18_RS21205	hypothetical protein	4420114	4421223	+	G6N18_RS21210	WP_083004512.1	PLP-dependent cysteine synthase family protein
RGPP	GCF_009915155.1	WP_166537733.1	MKKISIISLSIAVVLLFTIAFQAMHAFEHSHHHDENNTETALHLKKIQEKHHNHEKCFVCEFAFTNAALPQLQTFTTIRFIDITKQPKITLPEKISTFSGTLPSHRGPPSC	111	108	NZ_JAABLM010000017.1	10915	11250	+	GV828_RS11945	hypothetical protein	11416	13716	+	GV828_RS11950	WP_208103194.1	TonB-dependent receptor
RGPP	GCF_000797515.1	WP_033963932.1	MQPFRDHIQQHRVLAAWLLAFALLLKVVVPSGYMLDTSQGTIRIAICSGMGPMKTMAMAMPGMDHSVSQKHQKDGEKADQPCAFAGLNAHSVAATDPILLALAIAFVMALVSRRIAPPLVGLRLHLRPPLRGPPATL	137	133	NZ_JSBN01000015.1	16785	17198	+	NW75_RS04020	DUF2946 family protein	17299	19662	+	NW75_RS04025	WP_033963933.1	TonB-dependent receptor
RGPP	GCF_000428905.1	WP_026843341.1	MPFKTANHYILSTLLLLALIFNQGLGMLSSANAMSVMQSYADEDTLAICTGTSVKWISAAIFYQSDDIVEIDAPSDTPEDLHEVSCIFAQFNDSPKDDQFCKLKTLTNDFVTPLVNITKRLFVATDYVNNFLARGPPAFL	140	136	NZ_AUAV01000005.1	257079	257501	+	G399_RS0101195	hypothetical protein	257570	259873	+	G399_RS0101200	WP_006013661.1	TonB-dependent receptor
RGPP	GCF_000341085.1	WP_017586748.1	MTESEQCRPLRAGVFTLVCASLSAIGHAVSSGHDVPVVGLLLGTAVVFAMAWAASSRRQSYWMLAAWMLWGQLALHVTFAYTQDAGSGHLGLGHAGQTGTVLVQEPVPAWAMIAVHLAMALVSAWWLHLGEKALFAFLRFMALSLIPLLLVVGAVPSVREATAVRFAATDERSRSRPPYLRHSRVLRGPPFVPAA	195	189	NZ_ANBA01000008.1	473659	474246	-	D458_RS0110735	hypothetical protein	472790	473368	-	D458_RS0110730	WP_017586747.1	sigma-70 family RNA polymerase sigma factor
RGPP	GCF_000341085.1	WP_017590333.1	MRPAHGTLRLTRTALLAGACTGLAWVGHNLWAESPAGAGGFLLATAFLFGLLWRFTRIMRGFGDIFAVMALAQVALHLILQTAGPGLVALEPGTDHSGHGLLSHTLGLAPGMLFAHLWAALLASALLAHGESALWSLATAVSRSLPRLLRVPGLVLEVPGQTFTAPLPTAPSPPEPSAHGPRGPPGSSAFRL	192	184	NZ_ANBA01000028.1	95957	96535	-	D458_RS0129565	hypothetical protein	95193	95831	-	D458_RS0129560	WP_017590332.1	copper resistance protein CopC
RGPP	GCF_900091315.1	WP_093718340.1	MTAGRCTRAFRAAVFAAVCVLLAALGHVLMSGSHVPAWALAAAVAATGAVGWLLGGRERGLPLVVTVVVAAQSGLHSGFSWAQSVSSGTADGAGEHALHMSHMGHHMSAGADAGSGADATAVSSPGMLAAHLLAALLCGLWLAYGEQSAFRILRAVAGWLAAPLRLLLALPVPPERPRPRADRGDAERVPCLLLAHAITSRGPPVGPAVA	210	203	NZ_FLSP01000003.1	45394	46026	+	GA0115233_RS02320	hypothetical protein	46186	46770	+	GA0115233_RS02325	WP_093718341.1	sigma-70 family RNA polymerase sigma factor
RGPP	GCF_900091315.1	WP_093718506.1	MDISGTRLRVLRAALFTALVVTLSTASHVLLSRVPLPLNTVALVAAAVFALAYALAGRERGFGRIAALLIPLELAADTVFTTGQHVCYGPAGGPVAGPLRSVGLDVLCGDGTRVGTALTAVTEKTGTDRLAALLADADPRTAWLLLATHVSVGLVAAAWLRRGERALAQLLRAVTATTFRPLLLAVAAVTVRPARSARRLPRFVRRTTAARERLLVHSLGRRGPPHRAALV	231	224	NZ_FLSP01000004.1	35338	36033	+	GA0115233_RS03200	hypothetical protein	36129	36929	+	GA0115233_RS03205	WP_093718507.1	DsbA family protein
RGPP	GCF_900091315.1	WP_093723873.1	MQQQLRAHSSRPAAVVLSALLAVLTVFLPTSAKSALASRAPAPAGTTATAVPAAVVRTTVTAESRATAASRATAESRATAAPAARPVLGPADTLPHPFHPFHGFLGRGSGDTAPHRAVGGPGGAVADGGTGEGRDTDPYRPRGPPSRWSTEVIVDA	156	144	NZ_FLSP01000091.1	16401	16871	-	GA0115233_RS32265	hypothetical protein	14027	16333	-	GA0115233_RS32260	WP_093723872.1	protein translocase subunit SecD
RGPP	GCF_900091315.1	WP_093724683.1	MLLPAKAEVARQLGRYRAWERVMLASPSDRSVRATFEDSGYTLCVLMGKRCAREAAEAAERYLRSTVGAYLREQSERARSGGAARRGPPTAKRRTPAGRQSPSGAA	106	88	NZ_FLSP01000134.1	3180	3500	-	GA0115233_RS36710	DUF5133 domain-containing protein	1141	3123	-	GA0115233_RS36705	WP_093724671.1	alpha-1,4-glucan--maltose-1-phosphate maltosyltransferase
RGPP	GCF_014192645.1	WP_183379316.1	MKNTAYLVRLLCWLCIVSLLTMLWAVPMQAESATVVHDVPGDDVCSVTGTTAQLLDPTSKQNHQDHHRHCPLCCKHTIATSSPDRIDLVLGHLVYRFSLPVTKAQGFVLRSAWLTNRPRGPPAFEA	126	121	NZ_JACHYE010000003.1	283829	284209	-	FHW66_RS08410	hypothetical protein	281516	283678	-	FHW66_RS08405	WP_255458871.1	TonB-dependent receptor
RGPP	GCF_900112285.1	WP_143093170.1	MTRSPSSRPPLSVWARLAAFLSFLAVLSALLAPASLLAEEVRTGKLGGLCSANMASTSQADGGAGELPPAGSHCDWCASMGLLPPPLSLAVIPSYLDQQVAALDVPANLAASIPGLPFSRGPPAL	125	122	NZ_FOKZ01000002.1	249159	249536	-	BM160_RS03135	DUF2946 family protein	247998	248975	-	BM160_RS03130	WP_092000253.1	DUF1775 domain-containing protein
RGPP	GCF_000422385.1	WP_051172665.1	MIAAISHTVGGGAPPAPLLVVGMAAVLVFPAMALMGSRPRPFRIAATTLAAQGAFHAAFLALGAPVAGGPFVAGHHHHDMVLPLAVSHADGGMWGAHVVAAAVTIAILTFGERAVLRALSWVVARSAVRVPAPRVVRFPRILATGPVLAAPRTRAAALVGPRGPPLLSF	169	164	NZ_AULR01000017.1	5178	5687	+	H576_RS0111090	hypothetical protein	5756	6418	+	H576_RS0111095	WP_029150993.1	YcnI family protein
RGPP	GCF_011927795.1	WP_167959955.1	MNRVKKILASVLVLLLTGALFLPSVIKISHALFEHQEIECKNLGTIHLHESELDCDFHKFNLTPEFYPELQEYSILPPRIIKEEINDKYTFLSKYQKLHFSLRGPPSLS	109	105	NZ_JAATJJ010000001.1	213704	214033	-	GGR42_RS01000	hypothetical protein	211395	213662	-	GGR42_RS00995	WP_167959953.1	TonB-dependent receptor
RGPP	GCF_009901525.1	WP_160128296.1	MKTTLKNSFVAIAILSLAMLLLLPTATKFLHLFANHEHKVCTDNSTHIHEQIIDCEYLSYHLTPQIEFTPHQHTLIVIKKIRTQNFNYYAYLSEYQELSFALRGPPQNS	109	105	NZ_CP019288.1	1123552	1123881	+	IMCC3317_RS04410	hypothetical protein	1123971	1126211	+	IMCC3317_RS04415	WP_160128297.1	TonB-dependent receptor
RGPP	GCF_003403075.1	WP_162927068.1	MKRKFAIFNLVLMAIVQFTIAFQSFHAFTHKHEHKTEHITAAHGKHIVTASEKEECHVCDFHFDFFTAPQQFHLKLDFAYTHIPYSYSVVEGTPSFGGSLFSLRGPPSLV	110	106	NZ_CP031557.1	3803275	3803607	+	DYH63_RS21375	hypothetical protein	3803744	3806128	+	DYH63_RS16475	WP_116789833.1	TonB-dependent receptor
RGPP	GCF_000024785.1	WP_012833043.1	MHPAPPYASDALTRVGVSLVVPAVAVAAHGIAAGGAPHAEGVLISAGIGGLFALMSGVRRRSRVVAIASTTLLLTIAQVACHWAMAIGDAGHGVHATGAAPMLLTHAVAIPLSAVLLILAATLADLLTSSIRALSPRPAPRIPGRPQPAVDAPVLVSGPVFGGPGVRGPPVAA	173	169	NC_013441.1	1220875	1221396	+	GBRO_RS05715	hypothetical protein	1221472	1222173	+	GBRO_RS05720	WP_012833044.1	YcnI family protein
RGPP	GCF_000024785.1	WP_227892863.1	MHPALRVTHQLRGWLVGVVSAVTGPTAHAAAAGMMPDADALLVVVACCAGFGWGVAALSRVRPGWVATLALLGGAQMFAHLALLVLTGGHGHALTSTMLGLHALATLVAAAAVQATEPAVVGVLTTILRLVRAVLGPPPAESALLLVGTPLSTDLRDRLRARAPLDTRGPPLPAEHL	177	170	NC_013441.1	1727658	1728191	-	GBRO_RS08135	hypothetical protein	1726148	1727587	-	GBRO_RS08130	WP_012833491.1	PepSY domain-containing protein
RGPP	GCF_002116635.1	WP_085672806.1	MIVVATVAFLVALVGHSAMLHSESHTSHPAHALLSTLGGEFAVNADHPHVFDGSSTHCHNVFATAVLPRPATTLVALGTVAAVVAITAVLASLVISAGRGPPQGRFSALSGQDLLTRFCLARR	123	101	NZ_LQPW01000158.1	43912	44283	+	AWC27_RS24120	hypothetical protein	44471	45580	+	AWC27_RS24125	WP_169726855.1	PLP-dependent cysteine synthase family protein
RGPP	GCF_002116635.1	WP_245846745.1	MASRRMWTRAAMVAVALAWVVAVVAAQCWLPQIHRHATHSAHPLVTSVGKEFAVNTNHAHLTDNPSCPKQFATAALPRPAAETESAGAVVTATASSVFAHLIVPAGRGPPAALSSILTGRELLTRFCLARR	131	109	NZ_LQPW01000005.1	128468	128863	-	AWC27_RS00810	hypothetical protein	127191	128312	-	AWC27_RS00805	WP_139836695.1	PLP-dependent cysteine synthase family protein
RGPP	GCF_001905885.1	WP_073752311.1	MDEISGTRLRWLRAAFFTALVVTLSVASHVLLSAVPLPLTTVAAVAAGVFGVAYALAGAERGYWRIAGLLVPLELAADTVFTAGQHVCYGPAGGPVAGSLRSVGVDVLCGGGVGTPLPGVAAPDGGVAALLRSPDPALPWLLLAAHVSVGLLAAAWLRRGESALAGLVRSVAAFAFRPLLIAVAAVAAPRPAVRRGPRPASRPRPSRTRLLVHSVGRRGPPCRTALAA	228	220	NZ_LIYH01000001.1	1125822	1126508	-	AMK26_RS05075	hypothetical protein	1124960	1125772	-	AMK26_RS05070	WP_073752309.1	DsbA family protein
RGPP	GCF_001905885.1	WP_073756353.1	MPCPGSRWRRATAALLALLAALLVCGSPTVAAAAAGAAAGATPVSPGAPVAGRVGAGDGAGHAPVVVRADAGHGAEEAPGCGAPDDGGRSAPAVPPRSGSLGELLPAVHAGRVATGAWGVDETVLDVRPERGPPPLVPPSPMDLSILRV	149	133	NZ_LIYH01000005.1	30961	31410	-	AMK26_RS21380	hypothetical protein	30196	30906	-	AMK26_RS21375	WP_073756352.1	thioredoxin domain-containing protein
RGPP	GCF_001905885.1	WP_073756422.1	MSAPSAGPRLLRAAVFTAVCLVLSGLGHVLAACETVPWWTLALGFLGVFAVTVPFAGRERSLPVIATALAGGQLALHVLFGLGQRQHLTVSIGDQADDALIRMAAKLVCGAGAASLSPVDAHRIVTRAGLDPAAASAGHAGHAGHLAEPAAGLWPSLPMVLGHLLAALATGWLLRRGDLALSGLAELGRRSAQGATELAEGALVRSLRAALLLVRALLAGLPALPSGGPGPARTDDDPPSPTTVDALQHTVIRRGPPAVSLCVLAA	266	256	NZ_LIYH01000005.1	125042	125842	+	AMK26_RS21865	hypothetical protein	125931	126653	+	AMK26_RS21870	WP_073756423.1	YcnI family protein
RGPP	GCF_001905885.1	WP_241837786.1	MTNARSPMRALRAALFAAVCVTLAAMGHSSMSAHHVPPGSLLVALGVTGGLAWLAAGRRRGPAFIGTGLLALQSVLHVTFTGSGGHHSHGAGTAADMTAGPAPDAMPGMAHGATMPGVPAGSGGVAELLAGLVGGASAGMVAVHLLAAAVCAFWLARGEAAFFRLARAVGALAITPLRLLLAAVRLPDAPRPPRLRTRTLRRHHGVVLAHTLSRRGPPTPLAPRATVPGATHV	233	217	NZ_LIYH01000001.1	954131	954832	+	AMK26_RS04295	hypothetical protein	954889	956334	+	AMK26_RS04300	WP_073752044.1	PepSY domain-containing protein
RGPP	GCF_002843175.1	WP_157831437.1	MKKQHITFKISAFALALFLLGPTFVKFNHIFAHHKHDICLGEKSTHLHELNTDCDFYKFKLNNTYTYTYFEFNLFTPKEQTLGIISQYQFLSKYQRLQIALRGPPVLI	108	104	NZ_PJEO01000019.1	2427	2753	-	CSW08_RS07230	hypothetical protein	141	2363	-	CSW08_RS07225	WP_106659244.1	TonB-dependent receptor
RGPP	GCA_012510865.1	NLA67089.1	MKCGALMEWIGRIGLAAALLLLAVPTAGRFVQATGHPHHAALAAATAGPDAHGPHRAAEAASGERADARIPPAPSDDAGPDCDYCPLLASLLVGFQAPPPVPAAAGASEDRPTPAAPLRAWLHPNGLGSRGPPAGA	136	132	JAAZHF010000075.1	3163	3573	-	GX856_02365	DUF2946 family protein	992	3094	-	GX856_02360	NLA67088.1	TonB-dependent copper receptor
RGPP	GCF_003050755.1	WP_107827379.1	MFLLLCFAIGQAIVITHAHNRTEQSSKPSKSGSQEDNCKICQLSHAFTAIVSLQHFSFTIQSSHYTYAVVAQAQYHRILMLFAFDRGPPVV	91	88	NZ_QAOQ01000002.1	305254	305529	+	C8P68_RS05970	DUF2946 family protein	305616	307922	+	C8P68_RS05975	WP_107827380.1	TonB-dependent receptor
RGPP	GCF_002117915.1	WP_256926740.1	MRLIRHLLAQRRLAMLICAATLLLKVVIPTGYMIGVDDGRIAITLCAGTAAPTAMTDMPGMHGAMPDHGKPTDHGKAEMPCVFSVLSAAMLAAIDPLQLAALIAFILSTGVIAARPPVLARAPFLRPPLRGPPASL	136	132	NZ_BDJB01000011.1	68540	68950	-	B7L05_RS13810	hypothetical protein	66244	68457	-	B7L05_RS13805	WP_085810873.1	TonB-dependent siderophore receptor
RGPP	GCF_003268815.1	WP_112087341.1	MKKKLAILNLYLMSAVLFTILFQSLHTYRHLVADYFDETEVCHHSHDGFSHQHSEDDCSICDFHFWFYIQPEVLTYRFDFPINPVPYLYQEQAQISSFSGSLFSHRGPPQSV	112	108	NZ_QLSV01000020.1	6229	6567	-	B0I10_RS15025	hypothetical protein	3774	6152	-	B0I10_RS15020	WP_112087340.1	TonB-dependent receptor
RGPP	GCA_013138735.1	NOQ72325.1	MVYSVSFGHQIIPHHHHQVDEDHNHHLVGAHNHCVTEAETHNHVAHEDHFDEGLIDYLACVLGNHEHNSSSECEFIEVSTDQKNNGNTANTAAGFGVEQTSFYGDVLQSQSPIRIRSFCIAYKDPLAENRAKRGPPQA	138	135	WTCE01000043.1	49822	50238	+	GQ574_10015	hypothetical protein	50363	54706	+	GQ574_10020	NOQ72326.1	CusA/CzcA family heavy metal efflux RND transporter
RGPP	GCA_013138735.1	NOQ72412.1	MQAKQTALLLFTRHVRDEGREKRIFGLNYGKNFNFFQALNDKAVQTIKATGLPFYICSGESQNGDSFAERYQNAIQSIFEKGYNRVITIGNDSPELTAAILLNIQQELDGHDLVYGATQNGGIYTLGLTKQGFDSFEFEKMAWQTESLISDFDILGRDNSKILKLDFVLAEFNAIKDVREFLIHISNNINDKILYSKIFQLFFDFKIPKLKEISSFSEFFSAEIALRGPPQDALLLS	237	229	WTCE01000044.1	99445	100158	-	GQ574_10450	DUF2064 domain-containing protein	96211	99411	-	GQ574_10445	NOQ72411.1	SusC/RagA family TonB-linked outer membrane protein
RGPP	GCF_000193225.1	WP_040892675.1	MQTIRHARWLARLVLAWFVLSIGVAVASPLVKPRSMELICSGSGAITLLTQTADGTQEISNHHTLDCPLCVHAGAPPSRPASGQPVVYPRAQTLRPLPAAHIAARTAAPLPPRGPPTHS	119	115	NZ_AFAL01000393.1	16955	17314	-	VTU_RS0110650	DUF2946 family protein	16287	16766	-	VTU_RS0110645	WP_010104011.1	copper chaperone PCu(A)C
RGPP	GCF_012726265.1	WP_169139689.1	MSADVLPWWALGLAFTGGTACGWWLTGRERGATTVIGTTVLTQGLLHLLFTFAPWALRPAGAADATASAHAHHGAHSHSMSMSHAGMAMHHGEAMAGGGSMGSSGSSFVSAVTHGGSAGMLLAHLLAAVMCGLWLWRGEAAVHRIGRALAAVLFAPLRRVFRALSHAQTSFGALSWRTVADGGEYRQPALTALEHVVVRRGPPQGRCTASRLSPEALLSVWP	222	202	NZ_JAASAG010000012.1	162307	162975	+	HCC61_RS25920	hypothetical protein	163157	163834	+	HCC61_RS25925	WP_240969291.1	superoxide dismutase family protein
RGPP	GCF_012726265.1	WP_240969112.1	MDMDAAGIRTVRAVVFTVLCVTLSAGSHVLLSGVPLPLGPLLAVTGVIFLLAFALADRERGYGRIASVLIPLELLADTVFTTGQHTCYGQAGGPVTGPLRTVGVDLLCGGGEFGTPLAHIAAQGGHAPDGALSGGAQAGPLGPLAPLDTAPSVTPFLLLAAHVAVGLAAAAWLRRGEAALAGLLRAASVTAFRPLRLAFAAGVRTYDCGGGPRPVPRSLPVLGPRALPLLTHSVHRRGPPAPLLAA	246	239	NZ_JAASAG010000007.1	173261	174001	-	HCC61_RS18225	hypothetical protein	172322	173113	-	HCC61_RS18220	WP_169136576.1	thioredoxin domain-containing protein
RGPP	GCF_002910915.1	WP_103759857.1	MSVGWRFRAARSAFFAVVCVALAACGHVLMSDDALPWWFLVLCVGGVGTLAWLVTGRERGQVTVVALTAAVQAALHGVFTFVQTAPQAAMGAGGDSGLAERWADALLCGPHSDTAAAARAYDVAARAGLTDSMPLPRLEGGSSAIAALGHTAAHGAHATPPMHDMGAMTGNASWGMLAAHVVAALLCGVWLARGERAAFQILRALADRFHLPLALLSALRPHSPAPPASAVDRSVTLPRPRLLVHTLVTRGPPGEIAVH	259	252	NZ_NEUF01000166.1	34277	35056	+	B9S57_RS27280	hypothetical protein	35195	35782	+	B9S57_RS27285	WP_103759858.1	sigma-70 family RNA polymerase sigma factor
RGPP	GCF_002910915.1	WP_103760727.1	MSMPVARAGAGMRLLRTAVFTAVCVVLAAAGHGFASGASVPGWTLAAGFAGVFAVTAALAGRERALLSITAALAAGQLALHVLFGLGRHTPAAVAGSGDDSLIRFAAGLVCGAGPAQLSAGEAHRIVTTAGLDPATVAQGHTHLASSAGPTALAMMTSCLPSLPMFLGHLLAALATGWLLRRGEIALFRLARLSAQGGRQLAAGARLRALRAAMALVRALRAGLPGRPTTGPRPLRRTADDAAPATGDPLQHMVIRRGPPSVYVHAA	267	259	NZ_NEUF01000186.1	196669	197472	-	B9S57_RS32455	hypothetical protein	195835	196566	-	B9S57_RS32450	WP_103760726.1	YcnI family protein
RGPP	GCF_002910915.1	WP_258036646.1	MDTLALAYTFLTALGIVFFDSRRHRFDVTVLVLGVTQFALHLALHLLSTSLGTGHIVAEGPVGHQAVAVGMPGGRMDMSAGREASAAHGTTPGMTTAHALATMGSALCVVHGERFLRRLAVLIRPVLQWISPPAQPHTPDGPTLSSLTAVLPARRGVLLARARPLRGPPGVTVA	174	168	NZ_NEUF01000166.1	37472	37996	-	B9S57_RS27295	hypothetical protein	35893	37338	-	B9S57_RS27290	WP_103759859.1	PepSY domain-containing protein
RGPP	GCF_010645075.1	WP_163391854.1	MKKKQLITSISLALIVLFSILFQSVHSYEHISKQLSEKKCHHNYNDVNGEITHQHHNDDSCFVCHFAFGSYIGPEKISFQFFSNHQEIPYSFGISESFISFSKSLNPLRGPPSAIIS	117	111	NZ_JAADZV010000001.1	229673	230026	-	GXM16_RS01005	hypothetical protein	227318	229525	-	GXM16_RS01000	WP_163391852.1	TonB-dependent receptor
RGPP	GCF_003696235.1	WP_158621457.1	MLRATRAAVFSALCVVLAISSHTAVSGDAVSWRLLLVVFLGVWVGVWSFTERERGPVAVIAATLGVQLLLHGAFSAGHALQAARLHAAHAGHRMAGTGMADTGTAGPSAAGAVAPGHGLVDGPASMVAGHLAVALLSAVWLWWGERALFGLLRWAAHRVLGPPPRPVNPPTPVDAGAARPTADRPPPPPGWERPIESRGPPARPAFPA	208	200	NZ_RFFJ01000133.1	9106	9732	+	EBN88_RS30680	hypothetical protein	10036	10581	+	EBN88_RS20710	WP_233580816.1	sigma-70 family RNA polymerase sigma factor
RGPP	GCF_003696235.1	WP_233580811.1	ADAACAHPDGGGAHADHADTVCAAASLGGAPAWPGPSPAPAVTPDGADAVHLATPATPFERGPPDLSQLRVLRI	74	63	NZ_RFFJ01000132.1	1	227	+	EBN88_RS30675	DUF6153 family protein	342	1004	+	EBN88_RS20585	WP_122185395.1	DUF305 domain-containing protein
RGPP	GCF_003859945.1	WP_124885351.1	MNQHQPSRLAQLGRGAVVSVLATLLAAHSHSGADGFTPSLFAIVVCAAVAWPICVVFAGKRRSLAATTIAVGATQGLFHWVFSAVGPVSLASGPHHGAALTGAGSGEVLNGGVLSGQGADPLTTALASSHAESHAAMLAAHVFAAILTIFLLRNVDAALEALSSVVSFLAAILLPLRLTVTPPARAPRTVLAAVTGFKKIQLLTLPALRGPPLLSA	216	211	NZ_RQYM01000001.1	81255	81905	-	EII30_RS00360	hypothetical protein	80487	81188	-	EII30_RS00355	WP_124885350.1	copper resistance protein CopC
RGPP	GCF_003096095.1	WP_108835181.1	MTRYCDPMAQWRAVAVVLASVLTATVAHTAAGGGVPGPGGWAVVFLCLIPVAALARGRTGRGAPGLAVAGLLGQAVGHVALSVVTLGPITGQPGLSVHHSPSSGHPTVATAGHGLGHGHGAPPLPPGTGWGVTSDALAHPAHMEPAMVVAHLVGAALTAMLVAAAAEGLRRVAARLILLVRALFMPRTPFPGTPTAARVTAPATVRLLTQRSLRGPPLPA	220	216	NZ_CP015453.1	3697587	3698249	+	A6048_RS17150	hypothetical protein	3698388	3699989	+	A6048_RS17155	WP_211310053.1	PepSY domain-containing protein
RGPP	GCF_000473265.1	WP_027933115.1	MRGVLLALTSGGLAVSAHALAHGGLPDTALTLLLVLLVGWTGTALADRTRGPVGVLAVLGAAQLLMHVVLDELMPHAGDMPGAMFAAHAGATVVTGLLLAHAEALLDVAAARLSLLLPVLFGPLPPPVPLPAAPAPAPGVPQVQVLLNRMHARRGPPARPAHHTLHLSAAR	171	156	NZ_KI421511.1	5781992	5782507	+	AMYTH_RS0128460	hypothetical protein	5782533	5783267	+	AMYTH_RS0128465	WP_027933116.1	YcnI family protein
RGPP	GCF_000832125.1	WP_041516687.1	MKRKQLILSVSLALTVLFSILFQSIHSYEHIVKQLSEKQCHHNYNDPNGEITHQHHDYDVCFVCHFVFGSYIVPEKFAFEFRTFSSEIPYFFSLSEKVFSLSESVYLLRGPPAALVS	117	111	NZ_JPRK01000005.1	410428	410781	+	IW18_RS06090	hypothetical protein	410941	413148	+	IW18_RS06095	WP_041516688.1	TonB-dependent receptor
RGPP	GCF_004125265.1	WP_129292514.1	MTNMTAGSVSRAARAAIFAVVCVTTAALGHALMSARPLPAWALVAALGATGSAAWWSAGRERGGIAVTGSTVVAQLALHSLFGLAQSCRSVLGQETTHSASMAPSGDMTGMSHLAGMAGRLAASTAHRGDIGALRGEMSELRMVHSGHGTIGMFLAHVLAALVCGLWLWRGEAAAFRLARSVAAVWFAPLMLVLATLGRPGRRPTARWVAGGGHVLRLRGVFLHHVLSRRGPPNPSFCC	239	232	NZ_RDTE01000003.1	242181	242900	-	D9V36_RS03920	hypothetical protein	241134	241754	-	D9V36_RS03915	WP_129292513.1	sigma-70 family RNA polymerase sigma factor
RGPP	GCF_004125265.1	WP_129295247.1	MTPPPASTARAAADLRLLRAAVFTAVCVVLSAGGHIAASCATVPWWTLGVAAAVVFAIAAPLAGRERSLPGIAAGLAVGQLALHALFAWGQRPMPAMARGGAGGSGDGGLSDRAAEALARHVTCGLGSGRVDGAQARRILGSGGFDTASAAGMTPPAGAGPVGGTGGGATAADPALTHGLLPSLPMLLGHLLAALAVGWLLRRGEAALWRLVRLSAPAAYEITVQALVGVVRGALALARALLTGLEAAHAEALRAPVSYGDDKPGPKNVALHHSVIRRGPPAPAPLALAA	290	280	NZ_RDTE01000003.1	4400319	4401191	+	D9V36_RS21690	hypothetical protein	4401330	4402118	+	D9V36_RS21695	WP_129295248.1	YcnI family protein
RGPP	GCF_004125265.1	WP_129296877.1	MQATGIRPGARPAAAPGVQLRALRAALFTALCTALSTASHVLLSHHPLPPAPVLAICAGVFAATYALTGRERGFGAVAALLVPLELAADTVFTAGQHTCYGPAGGPVTGPLRSVGVELLCRGGEWGTPLARAAAPPVAPLPPAVPAAAPWLLLAAHVAVGLLAAAWLHRGDAALDALLRAAAAGAFRPLHTAAAVRTAAPAPPRRQIRPLHPLPPARPLPLLVHCVRRRGPPRPAGA	237	231	NZ_RDTE01000003.1	6766100	6766813	-	D9V36_RS32310	hypothetical protein	6765116	6766054	-	D9V36_RS32305	WP_129296876.1	thioredoxin domain-containing protein
RGPP	GCF_004125265.1	WP_129296879.1	MDISAAHLRALRAALFTALCVTLSAGSHVLLSRMPLPLSLVTALSAAVFALAYALAGRERGFWRIASLLVPLELAADLAFSVGQHTCYGAAGGPVAGPLRSLGVDLLCGGDPVGAPLARLSPQDTAPVVTWLVLLAAHVGTGLLAAGWLRRGERALHQLLGAVAGFAFRPLLIAVAVVVAGAAPRRPVPAPVRPGRPARAVPLLVHCVVRRGPPCALAA	219	213	NZ_RDTE01000003.1	6767887	6768546	-	D9V36_RS32320	hypothetical protein	6766936	6767787	-	D9V36_RS32315	WP_129296878.1	thioredoxin domain-containing protein
RGPP	GCF_013334205.1	WP_174253497.1	MQTLRHARFLARLVLVWFALALGVAIASPLVNPQSIELVCASGGAMKLIVKSDDGSQSTSSHTLDCPLCATTGAPPPLAQLPLSLPSALAQALRPLTAAHIASRTAAPLPPRGPPALS	118	114	NZ_CP054424.1	3140029	3140385	-	HTY51_RS15135	DUF2946 domain-containing protein	3139334	3139894	-	HTY51_RS15130	WP_174254308.1	SCO family protein
RGPP	GCF_001427145.1	WP_055967747.1	MSPRHVRALRGAAAAWIATIVAATSHTLAGGGAPAPVLVATLGILSSPIAVALVGRRLSSWRAAATVLAAQGLFHLSFALTAGVDADAMAGHVHSATATGAALPAAWLLPDAPMLIGHVVAAAATVVVLYTGERMLRALGRGIRSVLRRASAIAPRPIVRVRVVAGAVVAVVRRVRLCDLSRRGPPSFVIAAH	193	185	NZ_LMGL01000004.1	181912	182493	-	ASD56_RS15155	hypothetical protein	181104	181808	-	ASD56_RS15150	WP_055967743.1	YcnI family protein
RGPP	GCF_002797895.1	WP_092719140.1	MSSRQPTRKLAHHGAAAFARTPWQLCVALFSALALVFLLSTAASHLHKTTLDAEECALCATVIDKVADIAVPPAIAEPPAQLLPYRLLAIAPAPLAPVAALILPPVRGPPAASL	114	109	NZ_PGES01000001.1	4095529	4095873	+	CLU90_RS18320	hypothetical protein	4095966	4098119	+	CLU90_RS18325	WP_100428597.1	TonB-dependent receptor
RGPP	GCF_002797895.1	WP_100427215.1	MFISKGKAGIVLWIACIAIFLAALAPTVSRALTVASGQAVPSLEICSVAGGMNMLPATLSTDAPDTSKGGMRMGDCPCCSMHAATLDVPPTTLVLASGELITGLLPTLFYQSATPLFAWTPVQPRGPPAAF	131	127	NZ_PGES01000001.1	814261	814656	+	CLU90_RS03590	DUF2946 domain-containing protein	814745	816823	+	CLU90_RS03595	WP_100427216.1	TonB-dependent receptor
RGPP	GCF_002797895.1	WP_157808708.1	MWFACLAILLNALSPSLSYAFASQHANANNAAVEICSASGAVYTQADLAPAATSTTGSVLHHIEHCPFCISHAGSVGLPPPSSVPLPVITGHDDYPPLFYQAPRAPFAWLAASPRGPPLAA	121	117	NZ_PGES01000001.1	420369	420734	+	CLU90_RS29040	DUF2946 domain-containing protein	420797	421393	+	CLU90_RS01915	WP_092712939.1	SCO family protein
RGPP	GCF_009827055.1	WP_160862001.1	MTIYMQQCRNGWVAFAAAVLMALQVLLSPLAQAATAGSSAVDAYGNPLCITHLDEQKPASTPGKERSLAPDCCTLACGMAAGLVPPYRPVLILFNPLAQPSQRIFDGYDDHAPSAHEALPGHPRGPPTLA	130	126	NZ_WUMK01000011.1	3755	4147	+	GR138_RS24990	hypothetical protein	4318	4848	+	GR138_RS24995	WP_160862002.1	YcnI family protein
RGPP	GCF_900142565.1	WP_072930989.1	MKKKNPFFGLFFSLIIISIPIFNQLHYSLIDHFETIDKTNKEVIHHQCNHFTFYVVFLDTHDDPHIKKEEELTFNLKIKTTLVENVKNITSCLFFNRGPPRNFIFC	106	99	NZ_FRBH01000005.1	51661	51981	+	BUA86_RS06605	hypothetical protein	52033	52494	+	BUA86_RS06610	WP_072930991.1	DUF4625 domain-containing protein
RGPP	GCF_007681555.1	WP_144941047.1	MSPRARRLARGWSAALLGTTLAAGSHAALDGTWPPPLVIALSTCLAAPVCMLLSGRALSRAGVAASVAVSQLLLHLLFAQSGAMVHAATRTHHHGTAALEEPQQLLTSVPPVTHHSGAMLAAHVLAALATYALLRHGEVAVVRLLAACSLRVLRLLNLLPRPVLPPVPRRTSWSSPRALSDQLLLSSLCGYRGPPAAA	198	194	NZ_VELE01000001.1	994696	995292	-	FS770_RS04495	hypothetical protein	993859	994584	-	FS770_RS04490	WP_244944735.1	copper resistance protein CopC
RGPP	GCF_007681555.1	WP_244944714.1	MAAPVAAFVLLRHSEDGWWRLVAAAVHVLFTAVELLRAVLVPWHALRPVPQAHLLPPRTWSPVRVIARRGPPALSI	76	71	NZ_VELE01000001.1	767738	767968	-	FS770_RS03480	hypothetical protein	766447	767658	-	FS770_RS03475	WP_244944713.1	PepSY-associated TM helix domain-containing protein
RGPP	GCF_001620365.2	WP_143254209.1	MSSAALAVTAHMIGDGDLPDTAMTVLLTVLIGWNAAALAAKARGPLATIVDLGAGQVVMHLVLSSLSSHQPHDEPAPSSGGLAMTVAHVVATLITALLLAKADGLLLGVLACLRALAPFILNALPVPAAVAAPVLARPAGPGHLVRVDLRRVHGRRGPPLFS	162	158	NZ_LQMT02000039.1	61618	62106	+	AVR91_RS35640	hypothetical protein	62176	62946	+	AVR91_RS35645	WP_063276758.1	YcnI family protein
RGPP	GCF_001620365.2	WP_228708294.1	MRTPTPPRGPARRLRGGAVGVLTGTLATGAHAGTSGRVPDLGVVVLLVALLSWVAYAFAGRRRGPLAILGLVAGGQLAMHACLTFLTWQSHAHHAESPGNGLAMAAGHAAATLVVAMVLAGAEHVMYALTTLIASVLPRRLTPRPATAPLRIHVPLAVEFPATEALLRDVLSRRGPPVTSA	181	176	NZ_LQMT02000004.1	2497	3042	+	AVR91_RS01795	hypothetical protein	3157	4545	+	AVR91_RS01800	WP_063273827.1	PepSY-associated TM helix domain-containing protein
RGPP	GCF_014203605.1	WP_184941198.1	MSALRLMRAAVFAVVCVTASLGMHVLAGGSAVDPVVLAAAVPPVLAGACVLARRQRGLGALMGAAFAAQYGLHHAFSAAAAQPPVPGHGHGGLAADVAMLLAHTVTALLSAYWLERGETALATLLRLLVASVLTLLVRWAPAAGRVTPPPAERDGPSFLSRLLAAAVSRRGPPVGFSAA	179	172	NZ_JACHJJ010000006.1	291338	291877	+	FHS22_RS12390	hypothetical protein	292120	293472	+	FHS22_RS12395	WP_184941200.1	PepSY domain-containing protein
RGPP	GCF_004348725.1	WP_132316879.1	MPAESRAPSVVAALSVVVAVVGHVLAGGGPVPLDVIAPLLALTSVCWLLGEYLAGERLLTALVLAGVQLFVHVTLAASHTGHEGMHTEGNSSLLMPAAHLAVLFAGVLAIGRAHRWIHRVARTFARLLPRLPTLTPVLRSVTVPTVPSPPRLLRWLTANVSRRGPPVSGAISVPS	175	165	NZ_SMKR01000015.1	27089	27616	+	E1218_RS05480	hypothetical protein	27661	28377	+	E1218_RS05485	WP_132316881.1	YcnI family protein
RGPP	GCF_010500845.1	WP_163633942.1	MAFKLHKRAISWLSLILILGILTPSAVKLSHAISGHSKEQKCLSHGTNHIHSANFHCDFHDFTLANKVFFTSSFVYLPVEVPEIGHFEIGYHFIFKPFKTEFHALRGPPEVLMSTAI	117	108	NZ_JAAAMI010000002.1	260207	260560	-	GTK07_RS05730	hypothetical protein	257918	260179	-	GTK07_RS05725	WP_235932446.1	TonB-dependent receptor
RGPP	GCF_010500845.1	WP_163636571.1	MRKYQNIKALFFLGIFSMLLMHQIVPHWHHQHQTEQFQTGHDHDHVADGHHHHGKPEDKKPSKGLFDWFLDFHTHSNTPTNVLVWEHSSVHKITDQKQQIKTVRIPEVAQIIWEDILLDKIWHEPLNTPLKDHFPNLSLRGPPALG	146	142	NZ_JAAAMI010000015.1	31841	32281	+	GTK07_RS18475	hypothetical protein	32364	33548	+	GTK07_RS18480	WP_163636572.1	TolC family protein
RGPP	GCF_003635165.1	WP_121860603.1	MKRTTRWIGLVWLALVLNVLSPVVGYARLASNGSGELTLELCSAAGARQVVLAQSGDDRSTPSFDHVPHCVYCPGFAANVALGTSLPALPGFVRAFAYRAAAPAIPDLPRQGIRLAQPRGPPENVPI	127	121	NZ_ML058610.1	225624	226007	-	C7H84_RS21120	DUF2946 domain-containing protein	223143	225497	-	C7H84_RS21115	WP_121860602.1	TonB-dependent receptor
RGPP	GCF_003385395.1	WP_116032932.1	MLIRKNKAVKNFISVFFAAMYLFVALFSSKLHNHEGESYFRDSGFKKTEKSISKEVSKSQSGDCLACHFLATGNSLVPEEFVFHFENHTNEAQQTFSVQEKIWSATKYTFQLRGPPSIS	119	115	NZ_QNUG01000006.1	10852	11211	+	DRF58_RS03575	hypothetical protein	11581	13965	+	DRF58_RS03580	WP_116032935.1	TonB-dependent receptor
RGPP	GCA_003671185.1	RLS76073.1	MLRHLFVLFAALAIVLAGIRSPSAAEPICVPSIAADSGSDGSREDDSGKPSEQCEEQEENEHENLHLPAAPCVACLFSSRVAFVAPVTLAAKPRLVRLASLIRGPPSAVSADSWRA	116	105	QWPN01000147.1	12582	12932	-	DWI03_10090	hypothetical protein	9467	12463	-	DWI03_10085	RLS76072.1	DUF2309 domain-containing protein
RGPP	GCF_002150685.1	WP_140160570.1	MLHQLAPHSHHQHEIEVHSDYHADDHEGTSHEHHSDEKNPLDFLSLLFANHAHSQQLVDHSPSQVQTSETRVEKNKVQKTTPELFRKTIDEVSPTMKKPVPELLGTDKNTYFISLALRGPPTLG	124	120	NZ_MSSW01000030.1	47789	48163	+	BVH04_RS25140	hypothetical protein	48241	49425	+	BVH04_RS11145	WP_086541552.1	TolC family protein
RGPP	GCF_001942305.1	WP_075850473.1	MAVAHVTATLIVFAALNGAERTLFALIDALVARLPQRPGTLSVAGPARTPRPTDPPQRATFDVLCRRVHGRRGPP	75	74	NZ_MKKE01000085.1	14030	14257	-	BJF85_RS25555	hypothetical protein	12350	13918	-	BJF85_RS25550	WP_083666706.1	PepSY domain-containing protein
RGPP	GCF_001942305.1	WP_255375822.1	MGGRALPLCRGVLLAGLSAALSVTAHGLAGGGLPHPLTTLLLATLVGWVATATAHRTHGTLGILAVLGTGQLATHTLLTLISGHGLEGGEGPAMLAGHVLATAATAGLLAHAETMLAAAASAARWLLRPVTSPVQAPPATPAPTRLPRALPDDAPRVVVDILLRRVHGRRGPPVLS	176	172	NZ_MKKE01000055.1	36452	36982	+	BJF85_RS20765	hypothetical protein	37083	37814	+	BJF85_RS20770	WP_075849736.1	YcnI family protein
RGPP	GCF_010725885.1	WP_115278969.1	MSGFRAVTAAAFTAALAVAGHALAGGGWPTGAAAALLTAVAVTTGLVADGRTRLSLVGILAVGQMGAHLALAAAGHVHQTPSASWQLMLAAHTAAVLVGAALMTVAQRSAEVLSRVVRRCAAAPQVPAHPPRVPRIPRNPQPRQHVRLLAASLSHRGPPAGVY	163	158	NZ_AP022600.1	1858734	1859225	-	G6N58_RS08900	hypothetical protein	1858121	1858693	-	G6N58_RS08895	WP_115278970.1	copper resistance protein CopC
RGPP	GCF_900112595.1	WP_092853487.1	MKLFKEHIVFKLLTVVLVLTLLIPAAVKFAHVFEHHNHKVCLGENSTHIHEVDLDCEFQKFSITHHFKLTVEFIEFFKTLTPTCNFNVTYKFLNNYRPLSFSLRGPPALV	110	106	NZ_FOMI01000011.1	91617	91949	+	BMY96_RS14565	hypothetical protein	92028	94427	+	BMY96_RS14570	WP_092853489.1	TonB-dependent receptor
RGPP	GCA_013141455.1	NOU48786.1	MNQRKQSERISLQLLTAILVGLLLFPSVQKIVHPHHHDLHHYHGNDIQINGHEDHCNLCSFDFYHYILSNTTLQEISFVSHPGLADSYRPDFQYAFTGYSFLLRGPPQFTELL	113	106	JABFQW010000141.1	15309	15650	-	HOO86_17230	hypothetical protein	13005	15257	-	HOO86_17225	NOU48785.1	TonB-dependent receptor
RGPP	GCF_001735745.1	WP_069675744.1	MYLNNQLAKNIAALLLLLALILPTAIQFSHMIEGHEGDTCNNLSTHIHKSEKNCEICAFHITSFNYDIAKYPDLLLAQISVKVSTTYTPLQLYFSTLTNNQLRGPPVFS	109	105	NZ_CP017260.1	291559	291888	+	FORMB_RS01355	hypothetical protein	291928	294327	+	FORMB_RS01360	WP_083243878.1	TonB-dependent receptor
RGPP	GCF_000743705.1	WP_152563327.1	MILAARFFTLLTALALLATAAIPQGWMPAMGDDGKVLLVLCTGEGAVEQWVDLDPADPVHDDTDQRIMCPFAGLTADAELPAVGLIVPFDASIQPRWTHRDFTHRSAGFHARYDARGPPHFS	122	118	NZ_JQEZ01000002.1	859018	859386	+	JT51_RS10680	DUF2946 domain-containing protein	859453	860856	+	JT51_RS10685	WP_051927486.1	PepSY domain-containing protein
RGPP	GCF_014230085.1	WP_185674935.1	MPVSTKHILSIMLACLIVLNGLVAALGNLLVCLHEEGEAHLAGSEIAQACCHTAGASAEECRDCEDVALSGMDFLATRQYDVTASAVADVSPTVVEAVPPAWRTQWQAGPNPARGPPESTDTCLMVAQTVVLRL	134	116	NZ_JACHVB010000020.1	50703	51107	+	H5P28_RS06700	hypothetical protein	51421	52692	+	H5P28_RS06705	WP_185674936.1	TolC family protein
RGPP	GCF_014303395.1	WP_187092510.1	MDQTMPRPFGWSALHWVMSGLVIAGILAMHVLGGHDGGGSAPMVMGPAGPTMIAMPAMSANMSVSTNMSMNMSVSTKANMSTHPEPTVTVADRSPVSTMIAAAGSAGNGMSDMSCCILFLITAAATVLLALLATGRFAGSSAAGSGSHIGTTTWWRGPPGDAPPRFSLCVLRL	173	158	NZ_CP060298.1	266423	266944	+	H7F38_RS01215	hypothetical protein	267028	267750	+	H7F38_RS01220	WP_187092511.1	DUF305 domain-containing protein
RGPP	GCF_014303395.1	WP_187092727.1	MPGPTSLRWRLLRSAAFSVVATQLAALGHLIGGGGRPDPAILLIGAATIGAIGTGLARQQRRWGPIFAVMAASQLAFHLLFTVEMHTGTMSSMTIGHSSTGSDAGRMLTFHLIAAAFAAALLATGDAAVFGLFGALRRAVRVLPAHVPADRPLPTAPFADLDRPRPRGALLSISPRRGPPHAW	183	179	NZ_CP060298.1	592961	593512	+	H7F38_RS02675	hypothetical protein	593677	594375	+	H7F38_RS02680	WP_187092728.1	YcnI family protein
RGPP	GCF_003688995.1	WP_121887953.1	MDISGTQLRAVRAALFTAFVVTLSTASHVLLSQVPLPLPTVAAVAAGVFVTAYALAGRERGFGHIAALLIPLELAADTVFTTGQHACYGRAGGPVAGPLRAVGLDVLCQGGTVGAPLAQVTGGPGRAAALLAHADPVAAWLLLAAHVCVGLLAACWLRRGERALAQLLRAVAATTFRPLLLAVAAVAVVVRRTPARRLPRPAPRTTAARDRLLVHSLGRRGPPCSCSPAPSAAPVSPVSSATPAAPAAPAFA	252	222	NZ_PENI01000002.1	427435	428193	-	CTZ28_RS04820	hypothetical protein	426485	427327	-	CTZ28_RS04815	WP_121887952.1	thioredoxin domain-containing protein
RGPP	GCF_003688995.1	WP_121889545.1	MSAPHPRTARSGDRLRILRAAVFAAACVVLAAAGHTLASCAPVPLWTLGAGFLGATVLVAPLAGRQRSLPGIVALLAFGQTALHVLFGLAQHGTAAMASGAAATGSTGSTGSMGAMGSVDSTGGMSDATLVEQAARLVCGAGAAAISPAHAYRILADARLIDGSGATHHPAAAIGSSGASGASSDALLPSLPMLLGHVLAALAVGWLLRRGDLALLRLMHLSAHGVAEAALVRSLRGALALTRALRGGLRSEPDPGPRHRRTARNEAPAPHGTALQHSVVRRGPPAVTALVLAA	294	284	NZ_PENI01000006.1	333302	334186	-	CTZ28_RS13300	hypothetical protein	332411	333163	-	CTZ28_RS13295	WP_121889544.1	YcnI family protein
RGPP	GCF_003688995.1	WP_121889958.1	MTAGWCSRTVRAAVFAAVCVLLAALGHVMMSGSSVPAWTLAAGAAATGAVGWCLAGRERGLPLIVTVVVAAQTALHSAFSLAQSASAGTASADRGDMGSRHMSMDMGSIQPDSMDMSHMDVTHMAMGHMGMGHMGHSMGGGSASFGMLAAHLMASLLTGLWLAYGEKAAFRILRAVAGWLAAPLRLLLAAPVTVGRPRVRPGRPRSDRAPSLLLLVHAITSRGPPAGTAVI	231	224	NZ_PENI01000008.1	95674	96369	+	CTZ28_RS15395	hypothetical protein	96551	97165	+	CTZ28_RS15400	WP_121889959.1	sigma-70 family RNA polymerase sigma factor
RGPP	GCF_003688995.1	WP_121890271.1	MTVRGWCRTVRAGVFAAACVLLAALGHATMSGTPVPWWAMAAGAAGTGAAGWLLAGRERGRTLIVAVVTAAQAALHETFSLAQTRASASVSDPAALPHTGASMSTSTMDMGSMGGMDMGSTAHTMHGMGGLDHMAGMHDMADMSGAASAGMFAAHLLAAALCGLWLAHGERAVFRVLRAAAAWLAAPLRLLLALPTPFRRPSVRRCRDAACPAPVRLLLCCSLTFRGPPVGAAVV	235	228	NZ_PENI01000009.1	188353	189060	+	CTZ28_RS17105	hypothetical protein	189291	189893	+	CTZ28_RS17110	WP_121890272.1	sigma-70 family RNA polymerase sigma factor
RGPP	GCF_003688995.1	WP_121895928.1	MTAGWCSRTTRAALFAAVSVLLAALGHVLMSGRHVPAWALAAGVVAAGAAGWCLAGRERGLPLIVTVVVAAQTALHSAFSLAQSVPGGTGSGAGMNSMGMGAMGGGSMAESHMGVAHMGVGHMDLGHMDSGHVDHLGLRVAGTPSYGMLTAHLLAALLCGLWLAHGERAAFRVLRAVAARLAAPLRLLRALPGAPDRPRPHVRRSRSDRAPRRRLLVHAITTRGPPTGATVA	232	225	NZ_PENI01000073.1	3701	4399	-	CTZ28_RS46110	hypothetical protein	2917	3528	-	CTZ28_RS46105	WP_121895927.1	sigma-70 family RNA polymerase sigma factor
RGPP	GCF_000473165.1	WP_035919892.1	MFDRLASFLVVIALAVAGLIPAGWMPASAQDGKVLLVICTSNGIQEAWVDLGDGGSHGPAEPMDDRSCPFAALGTVALLPDSLIDLNIETPLTDRWSREAFTHHTAGFHWRYDARGPPALS	121	117	NZ_KI421504.1	1189685	1190050	-	AQUI_RS0109945	DUF2946 family protein	1188205	1189602	-	AQUI_RS0109940	WP_027257385.1	PepSY domain-containing protein
RGPP	GCF_000239855.1	WP_008168176.1	MSNVVQRILSNAVLFALLMGVSLTLHANAKQSNLDHVIVSNHFIAYDIPDQANLDFDVDSYVNVISFKAPQPLPKDTNSFYTSLILDRPFSTAYQRGPPRYFI	103	98	NZ_BADT01000091.1	49091	49402	+	P20652_RS10560	hypothetical protein	49456	50037	+	P20652_RS10555	WP_008168177.1	CBS domain-containing protein
RGPP	GCF_014201375.1	WP_183810533.1	MRRLIAITLLLLFSSPLISPLLALTASSQANLPACCRRNGAHHCMGNMQQPDGINVSTIPQKCPSYPAAVTQIQHGDLACNAASLLFVGIVSHPSLKTQTEARARVALDRSRQKRGPPSFTL	122	117	NZ_JACHDZ010000001.1	835979	836347	-	HDF10_RS03625	hypothetical protein	833533	835869	-	HDF10_RS03620	WP_183810531.1	TonB-dependent receptor
RGPP	GCF_010975005.1	WP_163261397.1	MPRPTLLLSALLCSALSACAHQGPPPHGPERGPPPGDRPARPQLFVSPWGQPYRAPPSAPYPVQAWFAETDADHDGRITRAEFVAGADRFFGVLDTSKDGLIRGDEVSVYEETIVPEMLPRVAAGGPPGGGPGGMGGHRRGGGFMKGGKGHRGGYQGVAPYALLNEPHPVRGADADLSQSVSRDEFKAAAKRRFDLLDTDQDGALTAAELPLTPIQSLFADGSRRHGR	228	33	NZ_JAAIVC010000076.1	11847	12533	-	G3573_RS12410	hypothetical protein	10268	11839	-	G3573_RS12405	WP_163261396.1	efflux RND transporter periplasmic adaptor subunit
RGPP	GCF_002224225.1	WP_143744004.1	MFKARTISFLIFLVMGLFVAQWQGFSHSVSHGLAVTQHSASDGVANEHQVDGAKHHHRHDGNESDGKHHCAAYDSQTLSMAMPTAPMTLSVIDKTNAAINSYLTYQASIEAYRPFDVRGPPNS	123	120	NZ_NJGG01000001.1	362654	363025	-	AOC33_RS01865	hypothetical protein	360497	362596	-	AOC33_RS01860	WP_089514904.1	TonB-dependent receptor
RGPP	GCF_003044275.1	WP_107574517.1	MQTRWARVARGVTAAVAATAAAAASHTLAGATAPTPAVLALAGAFAAVVCVFLAGRRLSLLRLSLSVLLSQLAFHVLFLASGGGDVSVVGTTATGAHFHDEGTVELVAAGGGHAAHSPLMTLAHLVAGVLTIAALRRGETLFWTLGEQLARVVVRFVVRAGALLLGPIGPSVAVHGAPEPRSPRPLDAALTHLRHRGPPLRALHAA	206	198	NZ_PZPL01000001.1	1859980	1860600	+	C1I63_RS08565	hypothetical protein	1860712	1861521	+	C1I63_RS08570	WP_107574518.1	YcnI family protein
RGPP	GCF_003858635.1	WP_124877507.1	MHWLPVYRRKIARFLLILFSLMMVNSVIFRHAHRLASGRIIVHAHPFKPVGDSPYQPNTHTYGELFWLDNFTNALYDGLAPFVFVCAVLAIPRQLGFLTLYQRVSTHFFPYFSQRGPPVVG	121	117	NZ_RQJO01000010.1	510295	510660	+	EHT25_RS22990	hypothetical protein	510788	513082	+	EHT25_RS22995	WP_185731459.1	TonB-dependent receptor
RGPP	GCF_902498785.1	WP_151955421.1	MTALRRLVRFHPALAGWLVLAVLASRLLVPGGYMPVVSDDGIRIMICPGVVPAAAPMTMAAPGAKTMAMHGMDHSRHGGDQTPRTEMPCAFAGFGMPAMSGADPVLLVVALVFATAIVRHLREHLPPRAAPRLRPPTRGPPLTV	144	140	NZ_LR701494.1	1083756	1084190	-	BOS5A_RS12515	hypothetical protein	1081607	1083661	-	BOS5A_RS12510	WP_151955420.1	TonB-dependent receptor
RGPP	GCF_001514305.1	WP_067014951.1	MDISGIQLRAVRAALFTALVVTLSTASHVLLSRVPLPLNTVAVVAAAVFVVAFALAGRERSFGRIAALLIPLELAADTVFTTGQDVCYGEAGGPVAGPLRSVGFDVLCGDNTAVGAPLAQVTGTAGDRLAVLLAHSGPSTTAWLLLGAHVGVGLLAAAWLHRGERALAQLLRAVTATTFRPLLLAVAAVTVRPAPAVRRPRQPVRRTATALDRILVHSLGRRGPPCSLAFASA	233	224	NZ_KQ949075.1	321119	321820	-	AQJ91_RS01425	hypothetical protein	320189	321037	-	AQJ91_RS01420	WP_067016060.1	thioredoxin domain-containing protein
RGPP	GCF_001514305.1	WP_067018106.1	MTAPRPRTAHSGSDLRVLRAAVFAAVCVVLAAAGHALGSYASIPLWTLSAGFLGVVVVAVPFAGRERALPGIAALLAVGQTVLHALFGLGQHGTAAAASAMADASLVERAARIACGTTAAALSPAQAQRILADARLDPATGTHATHPPADALSSASLLPSLPMLAGHVLAAIVTGWLLRRGDMALLRLLELSASSVAEGALVRSLRGALALVRALRAGLPGAPEEGPRPPRTAPLAPSEPRTTALQHTVIRRGPPAAGALALAA	264	254	NZ_KQ949078.1	13571	14365	+	AQJ91_RS08485	hypothetical protein	14506	15240	+	AQJ91_RS08490	WP_067018108.1	YcnI family protein
RGPP	GCF_001514305.1	WP_067028105.1	MTSEPVSRAARAAIFAAVCVLTAALGHALASGAPLPWLSLGSAFAGTASVAWWIAGRERGAVVVTGSAVVTQLGLHSLFGLLRPAPAPAPALTGAEHAELMRHMSHEQLAEHMAGMESGSTGMGSTGMGSTGMGSTGMGSTGMGSTGMGSMDMSAVGMMLPGGHSSALMFAAHSLAALVCGLWLWRGEAAAFRLARSLAAVLFVPLWRALRITGAPAGPPPPSRPVPAGPARVLRAALLQHVVSRRGPPGYVALG	255	248	NZ_KQ949098.1	42486	43253	-	AQJ91_RS52565	hypothetical protein	41656	42264	-	AQJ91_RS30985	WP_067028104.1	sigma-70 family RNA polymerase sigma factor
RGPP	GCF_001514305.1	WP_067033094.1	MLLPAKAEVARQLRRYRAWERAMLAAPTDRAVRATFEDAGYTLCVLLGKRCAREAADAADRYLRTTLAGHLQERSEHPRQGGTARRGPPSVRRRSPARR	99	88	NZ_KQ949116.1	85795	86094	+	AQJ91_RS41305	DUF5133 domain-containing protein	86167	86664	+	AQJ91_RS41310	WP_159054776.1	DUF3416 domain-containing protein
RGPP	GCF_001514305.1	WP_079085507.1	MTAYDGREGVRQDRAGACVRAGLFALVGSVLAALGHHAVAEGAVPWRLVAVFAVAQFAAAWPFARRRFSLPAVIGCTLAAQGALHLALTRAGGAHHTEPGHGGHAGHAAMATSDGHAWHHAGTAMTTAHVAAALAVAWLLHRADTAVTVALAAARTVRAAAASALARVVPCLTGATALTPRSVRLVGRFTLPAAPRTRTLDHALVRRGPPGRERVPVIPHLRARLRPARLHHQQGVLLCLRPRTPCAVLCAGPASSAPSR	260	209	NZ_KQ949107.1	76472	77254	+	AQJ91_RS37060	hypothetical protein	77185	77919	+	AQJ91_RS37065	WP_079085508.1	DUF1775 domain-containing protein
RGPP	GCF_001514305.1	WP_079085531.1	MTAGWCSRTVRAAVFAAVCVLLAALGHVLMSGHDVPAPTLAAGVTVTGGVGWWLAARERGLPLIVAVVVGAQTLLHSAFSLTEPTDGAARSSGGVGSAHVGSAHMHSMPSMSTDAMDAGHMGTAEAGGDTLSSGMLAAHLLAALLCGLWLAYGERAAFRILRALAGWLAAPLRLLLALPTPPHRPRLRPHRRRSDRAPRLLLLSHAITTRGPPLGTAAA	219	212	NZ_KQ949109.1	67909	68568	+	AQJ91_RS38225	hypothetical protein	68821	69444	+	AQJ91_RS38230	WP_067031341.1	sigma-70 family RNA polymerase sigma factor
RGPP	GCF_001514305.1	WP_234383265.1	MPCMRRRGGGADRGCRTAGTTAGAGDALRLARAVVFAAVCVVTTALGHALMSGDVLPWWAVGVAFAGTVSGAWWLTGRERGATAVVGATVVAQGLLHLLFSLAPATAASAGVPGSAGAHGMGHQAAISHSGMLMHHSGAPAGATGMPLDVHALSAVTHGGSVGMLLAHLVAAVTCGLWLWRGEAAVHRIGRALAAALLAPLRRVCRVIFRAAAGHEAPSHRAAVGGAEHRQTPAALEHAVVRRGPPRGRSAVSRLSPDPLLAMRP	265	245	NZ_KQ949107.1	80184	80981	+	AQJ91_RS37075	hypothetical protein	81152	81853	+	AQJ91_RS37080	WP_234383266.1	superoxide dismutase family protein
RGPP	GCF_900104485.1	WP_090876391.1	MKEVSFLAALRGRDGRSLARAVAILLLFNLFAGGLHTGAMAFEGGGVFVLCSSPSSGPVGPSGITVDHWRGCCLAGCQTSPVALGGDPGAGLSCPQCLVLRLGQANGESGNSGIVLSPNARGPPHLA	127	123	NZ_FMXQ01000004.1	43537	43920	+	BLT60_RS10405	hypothetical protein	43999	44505	+	BLT60_RS10410	WP_090876392.1	copper chaperone PCu(A)C
RGPP	GCF_004404055.1	WP_134553631.1	MHTRWARFARGWIVAVFSTFIAALSHTLGGASAPGWLAVVVSLAFAGMVCVALSGRTLSLWRGAASVLISQFIFHGLFSLGAPGGALGAEVIAASGTHQHEALPALIDPMVMNSAAHASHDDTVMWLAHFGAAIVTMLALRFSESAFWSLVENVRRGIRTLLAPSQLDLPVAAPQRIGHQAPVFTPRDLILVLSAMRHRGPPDFALGT	208	201	NZ_SOHK01000001.1	10127	10753	+	E3T47_RS00060	hypothetical protein	10855	11580	+	E3T47_RS00065	WP_134553632.1	YcnI family protein
RGPP	GCF_008632955.1	WP_150156101.1	MDISGPQLRAVRAALFTAVVVTLSTASHVLLSGAPLPLNTVGAIAAAVFLLAYGLAGRERSFGRIAALLIPLELAADTVFTTGQHVCYGRMGGPVAGPLRSVGFDVLCGDGTSVGAPLARVTGSAAAGGDRVAALLAEAGPATAWLLLGAHIGVGLFAAAWLRRGERALAQLLSAVAATTFRPLLVAVAAVTVRRAPRVRRPGRTPHRAVAARTLLLAHSLGRRGPPCSGLA	232	226	NZ_CP043959.1	5186866	5187564	+	F3L20_RS23890	hypothetical protein	5187659	5188471	+	F3L20_RS23895	WP_150156102.1	DsbA family protein
RGPP	GCF_008632955.1	WP_150157111.1	MSAPHRRTMRSGRGLRILRAAVFAAVCVVLAGAGHSLASCDTVPLWTLGAGFLAAVAVAAPLAGRTRPLPVIAALLACGQTALHTLFGLGQHGAPSEGSASSDAALIAQAARLLCGPGAISPAEAERVLADARIAPHGPGAHAADAVAAGPAGALLPSLPMLLGHVLAALAAGWLLRRGDLALLRLAELSAHGVAEGALVRSLRAALALVRTLRAGLPGAPEAGPVTPRTALLAPLPPPCAALHHTVIRRGPPAATSALALAA	263	252	NZ_CP043959.1	6814028	6814819	+	F3L20_RS31280	hypothetical protein	6815001	6815744	+	F3L20_RS31285	WP_145829497.1	YcnI family protein
RGPP	GCF_900102175.1	WP_091500386.1	MPSPRQQRSLRAGAAASLATFVALLSHVAAGGAPPSVLGVLLPWALSLLIALLIVGRRLSLARLGTAVATAQVVFHAMFALGVVPSAGSAGSATVTGGGHAAHNLFAAHMSLSASVASPAGFSAVVPDAAMLAAHVVAAVLTTLVLHRGEHLVAGLGALAQRIAVRIRAVARDVVPPVRTPTRARSGAGEVRVRHPRPLVAAPARRGPPVLLAF	214	208	NZ_FNKN01000001.1	1239408	1240052	-	BLT21_RS05915	hypothetical protein	1237833	1239329	-	BLT21_RS05910	WP_091500384.1	PepSY-associated TM helix domain-containing protein
RGPP	GCF_900102175.1	WP_091502891.1	MERAGGARSRRGRAVRGSISAGIATILAATAHTISGGLAPLWLIVAATLLAAPIAVFLAGRTPSLWRTGLVVLASQGLFHTFFSLAGSATAPVLAPHVHTTGLPAAAPLAHVHAGAGAGMTATHVLAAVITVAALALGERVVRSILGGLRRLARLLASPIPPPTSPRPRAVGERCVLPARLLRSSLSLRGPPVAFA	196	191	NZ_FNKN01000003.1	353345	353935	-	BLT21_RS13250	hypothetical protein	352594	353283	-	BLT21_RS13245	WP_091502889.1	DUF1775 domain-containing protein
RGPP	GCF_001423485.1	WP_056509301.1	MTSRQLRLLRAASASAVATLLAATSHTVAGGAAPHPLLVISVMTLVVPIAALIIGGRASRLRVAATVLVSQAAFHVVFQLLGTPTGTTVLSGHQHHLDLSALSPMAAATAPDLLMVNGHLGAAVITTALVWHGESMVRAVAGWVKARLRRAATAFRPSHRLPAPPVVALPLLVDRALSTSLSRRGPPAIA	190	186	NZ_LMOD01000001.1	612378	612950	-	ASF63_RS02855	hypothetical protein	611567	612286	-	ASF63_RS02850	WP_056509298.1	YcnI family protein
RGPP	GCF_013389595.1	WP_218620399.1	MLFSNLFMTILVVCTIMYQSVHSFTHVLEEINHSYVDDHSDHNHQHLDKKHCHVCDFTFSPFTATEFLTYTFFNSTEFSQDYFFSEITFENSIIQHSFLRGPPAFI	106	102	NZ_CP058306.1	1488796	1489116	+	HW119_RS06960	hypothetical protein	1489154	1491508	+	HW119_RS06965	WP_255498058.1	TonB-dependent receptor
RGPP	GCF_003614945.1	WP_120489230.1	MLFPREHIKQVQKILAILLLSIFTFANYGINYTDLHHHHEEELEYKYDHHKGAFQAKEDCIICNFHFLQYTPLLAEYINIKNHTEHKFIPVPKYYCSNYFSEFQFLIQQRGPPIA	115	112	NZ_QYCZ01000001.1	1302388	1302735	+	D8991_RS05925	hypothetical protein	1302932	1305001	+	D8991_RS05930	WP_120489231.1	TonB-dependent receptor
RGPP	GCF_900103735.1	WP_092734387.1	MLIILWMMLMHTALPHVHHEHEEHHHHGSLETHTHEHQEKSNPKNAEIDSIFDLFFQNHTHTNHLPQSISVNQEKSDLVKQQQRKILQDAVFSNESPPISGEFNSEKLKSTGPPVIKSPFFNSKSLRGPPVLG	133	129	NZ_FMXE01000044.1	23834	24235	-	BLQ81_RS20215	hypothetical protein	22575	23756	-	BLQ81_RS20210	WP_092734384.1	TolC family protein
RGPP	GCF_900103805.1	WP_092341977.1	MHTRWARFARGWIVAVFSTFVAALSHTLGGAAAPGLLAVVVSLAFAGMVCVALAGRTLSFWRGAASVLISQFIFHGLFSLGAPGGALGAGAGAAPGTHQHAAPPELIDPMVLGSTTPMAHDSTAMWGAHFGAAIVTILALRYAERAFWGLVENVRLGIRTLFVPAHLVVPVEAPQRIRHDAPVLSPRDLVLVLSAMRHRGPPACALAA	208	201	NZ_FNIB01000016.1	53701	54327	-	BLS91_RS17180	hypothetical protein	52960	53601	-	BLS91_RS17175	WP_092341976.1	copper resistance protein CopC
RGPP	GCF_900103805.1	WP_104129519.1	MATRWARFARGWLTAVVAVLVAALSHVAAGGQAPAPVSVSIALAFAGMVSVALAGKKLSLLKLSVSVGFSQVLFHLLFGLGGTAGSMTMAGHHGSATVIVGAASASLTSPAMGWMWIAHALAAIVTIVALRRGERTFWALVELARTALVTVVIALGLVLVPLRVARLRAALHRVIEPVDLAVLLSPMRHRGPPRALAGF	199	192	NZ_FNIB01000012.1	81941	82540	+	BLS91_RS15730	hypothetical protein	82667	83302	+	BLS91_RS15735	WP_158252744.1	copper resistance protein CopC
RGPP	GCF_004145845.1	WP_129683332.1	MKLMRPFVAVLMALALLVTTQQMAAARGQAPAVGEAVLCIGGQAVTVALDANGQPVEQGAAAHFCPDCILHFTDTQHPPATGAVDLTLRPFRFGGDVATLAAPVVAPCPSARGPPVFV	118	114	NZ_SELP01000004.1	310330	310686	+	EU803_RS12630	hypothetical protein	310727	311197	+	EU803_RS12635	WP_129683334.1	copper chaperone PCu(A)C
RGPP	GCF_003050705.1	WP_244185321.1	MAALAMKLLVPTGYMIANQSGHIAITLCPGAAPMAATSMDMSTPDHIMAGHAMPEHDPSTSHGKTELPCAFSGLSAQALASVDAILLIAAIAFVVAIGVRPIRPPVHASAPHLRPPLRGPPTLLSTV	127	120	NZ_QAOG01000005.1	18289	18672	+	C8J26_RS14325	hypothetical protein	18760	20793	+	C8J26_RS14330	WP_107958974.1	TonB-dependent receptor
RGPP	GCF_000423085.1	WP_145978645.1	MSAARTRPLRPTPVGRAVAALLTVALLAALLRRLPVAVVICFDPQQPLYSWIPGELPGHCVTAPGTTIGGTLMVAATLAVQLVVLPLLLATAAVLAREVGRAHTRVRLLVRALCVGPVLLVLPGRTEFPAAEPVPVGGPRAERHPRRGPPAYELAA	156	149	NZ_AUHH01000033.1	13004	13474	-	G531_RS0113240	hypothetical protein	12115	12897	-	G531_RS22485	WP_035758897.1	DsbA family protein
RGPP	GCF_002926165.1	WP_104112244.1	MGRTHPLLRLALFVAVAFGVFGMHTFGHPAGPDAAHASAAHGSTGHDAGAAHEIAAAPDAAHGPDGSPGHRDGTHAFTVCLAVLGGALVLGVLALLRRRRRGTGTPTGPWSRVNRPDRGPPRPAIGLRLRAVTVLRT	137	120	NZ_MAGP01000001.1	215727	216140	+	BAW75_RS00470	DUF6153 family protein	216217	216876	+	BAW75_RS00475	WP_104112245.1	DUF305 domain-containing protein
RGPP	GCF_014202315.1	WP_185048935.1	MAVMAAGGSNGSSGSSASRSEAPGARLPAPAGVLLRASRALAFATVCTVISACGHALAGGGPVPVGVAALAAGVAFGAAYLLGDRERGLDTIFPAALAAQSLAHELFARAGPPEPAVPASPGHGHPGPGMLLAHLTVALLTAWWMHRGESALWLMARLWGAPPPRPRLLAPVPPAPVRVGPLPLAPRPTPSGGQDAPATAIRRRGPPSRRSASRHLPGAA	220	206	NZ_JACHGN010000003.1	640718	641380	-	HNP84_RS09175	hypothetical protein	639956	640618	-	HNP84_RS09170	WP_185048934.1	copper resistance protein CopC
RGPP	GCF_014202315.1	WP_185049071.1	MDVFRVARAAVFAVACVLLSLGMHVLAGGAQVRPEVLTAAAAVTGAGALALTGRQRGPETLLPACFAAQYGMHHAFAAGSVHGLHLEVLAGHDPGLWRPFGMVLAHGVVAAVSGWWLARGEAALGMLLHLLAGWVPRLRHLLAGPAPVRRAARPATAPPVAVPRPRPSVPAPSGRGPPRRTRA	183	177	NZ_JACHGN010000004.1	20198	20749	+	HNP84_RS09455	hypothetical protein	20829	22316	+	HNP84_RS09460	WP_185049072.1	PepSY domain-containing protein
RGPP	GCF_000426645.1	WP_029137959.1	MLEPTSIRWRRIRGGLFAAVSAELAALGHLIGGGEFPHPSTVLAAGALVGLGAAGLARQQRGFWAILGPLAASQLLFHALFSLTGHGGELQLGRMVVFHLVAAVGSAAVLAGGERALFRCAQLLRRTVLRLAPLPTLVAAGIHWAAGPTDQLRPLLLRVARAHGRRGPPVLLRP	174	168	NZ_AUFT01000022.1	55387	55911	+	K340_RS34565	hypothetical protein	56043	56828	+	K340_RS31695	WP_037365813.1	YcnI family protein
RGPP	GCA_013001285.1	NND25593.1	MATAIVLSMALLMPYAIKIAHAFESHQHEVCTTPQSSHYHQLDWDCEFYKFKLNTQYYSSITPIEITKVVKPCDIVSTIYHFERQAHHFRKSQRGPPVFV	100	96	JABDMU010000043.1	6354	6656	-	HKO00_06165	hypothetical protein	4095	6308	-	HKO00_06160	NND25592.1	TonB-dependent receptor
RGPP	GCF_001610835.1	WP_075092180.1	MQRICAIVVLLIHGGMSLLGNAGLHAHSGLCCHEHSTVAGHRHSGCSHHHHHNSAGSGERKSSEKKARGPALNCDDDCSLCRLFSLSASPSPPPQIGIVAEIAPQPLPAWDAVVVEAVRRVASARGPPGGSSQA	134	127	NZ_CP011270.1	1557533	1557937	+	VT03_RS06150	hypothetical protein	1558132	1559049	+	VT03_RS06155	WP_075092181.1	DUF1559 domain-containing protein
RGPP	GCF_003967035.1	WP_161970926.1	MFRRRTTRRFVAWLAIAALWLLAAAPTFSRVLDVAPDWPELGAWCTSHGLDLHHPDAPSDPAHLDACGYCTLCSHSPLLDAPIVALPTPPLPAMSVPLVDRQAGPPTVLVLAARPRGPPLLIRPA	125	118	NZ_AP018560.1	874254	874631	-	ALSL_RS03910	DUF2946 family protein	871822	874101	-	ALSL_RS03905	WP_126536619.1	TonB-dependent receptor
RGPP	GCF_003966125.1	WP_126616777.1	MTARIEQRRPVWARGLWAVLLLAALLQALSPIGSALVMADRSAAADASAPLCLAARPPQPAPSDGPPADPFDESCPACLAFAAVQTLLPGGFGPAPGPNGHGRRVRRAPSRRAVPRPVAHRPRARGPPERTQPVRAPARPP	141	127	NZ_RXMA01000013.1	90075	90500	-	EJ903_RS14850	hypothetical protein	87919	90006	-	EJ903_RS14845	WP_210211448.1	TonB-dependent receptor
RGPP	GCF_900129795.1	WP_073483635.1	MKKKQLILSFSFAVTILFSILFQSIHSYEHIVKQLSEKQCHHDYNDPSGEITHQHHNYDLCYVCNFAFGSYIVPETFSFQFHSFSSEIPYFFPLSEKIFSISKSSYLLRGPPAAIVS	117	111	NZ_FQWW01000002.1	394416	394769	+	BUE10_RS07025	hypothetical protein	394918	397125	+	BUE10_RS07030	WP_073483637.1	TonB-dependent receptor
RGPP	GCA_003525665.1	HCQ12040.1	MKRKYSIGSFLFGLIVFLAILLQSVHSFHHLEEAFATKECHHNYSENTSQITHSHHFDHCFACEFTFSSAVDTFQKATKSKINFVNSKVFFFVASNDISFFKGSSFLLRGPPIL	114	111	DQDX01000029.1	17260	17604	+	DIU01_01995	hypothetical protein	17647	20025	+	DIU01_02000	HCQ12041.1	TonB-dependent receptor
RGPP	GCF_002591975.1	WP_099039082.1	MRYNDAPFGARRHAVIALLVVLVVLAAGTGWKLTDHSPPAHHGPHALSSHSLNDSAAVVEHPHVQDGSVAVTPVAFAEAALPRSVTLLAAIGLVAVIGVAFLRLATGASSVIRGPPRWGSCLVAGQQLLLRLCIARR	137	115	NZ_NVQE01000011.1	4081	4494	-	CSQ99_RS10985	hypothetical protein	2864	3973	-	CSQ99_RS10980	WP_099039081.1	PLP-dependent cysteine synthase family protein
RGPP	GCF_002591975.1	WP_099039359.1	MRYHDASASARRPAVIALLVVLVVLVAGTGWKLTEHNPRAHHGPHALPSHSLNDFAAVAEHPHVQDGPVTVAPDAFAEAALPRTVTLLAALGLVAVIGVAFAYWATGASSVIRGPPRWAGYVDAGQQLLLRLCIARR	137	115	NZ_NVQE01000013.1	2013	2426	+	CSQ99_RS12450	hypothetical protein	2533	3642	+	CSQ99_RS12455	WP_099039360.1	PLP-dependent cysteine synthase family protein
RGPP	GCF_002591975.1	WP_099042499.1	MPVSASADRVRGVATGLLTAALAVAAHGAGGGAIPNGAVTSLLAVLAATAGALATTIPQTGTPRCLLGLLAASQLLGHLLLSTADHHHVGSAAPPAAAMLATHLLAIVAGAILIGVGERLWRALSVAVRGVVRIGYAVAARPMTVARRADQPLRSALMLAASVSHRGPPVSLAR	174	168	NZ_NVQE01000071.1	14643	15167	+	CSQ99_RS29375	hypothetical protein	15298	15801	+	CSQ99_RS29380	WP_245909152.1	copper resistance protein CopC
RGPP	GCF_002591975.1	WP_245909095.1	MADELAVVMDHPHLQRAMATPPDTFAAAVLPRVTTVLVALGVAVAVVAAWLYGGHAVWATGRGPPRALAAPTSGRQLLARFCISRR	86	64	NZ_NVQE01000047.1	24144	24404	-	CSQ99_RS31555	hypothetical protein	22923	24032	-	CSQ99_RS25910	WP_099041867.1	PLP-dependent cysteine synthase family protein
RGPP	GCF_000632025.1	WP_034752474.1	MSSRQPTRKLAHHGAAALARTPWRLCVALFSALALVFLLSTAASHLHKTTFDAEECALCATAIDKVADIAVPPAIAEPPAQLLPYRLLAIAPATLAPVAALILPPVRGPPAASL	114	109	NZ_JFYR01000012.1	37599	37943	+	BW37_RS13140	hypothetical protein	38034	40190	+	BW37_RS13145	WP_034752478.1	TonB-dependent receptor
RGPP	GCF_000632025.1	WP_161781523.1	MKRKQWHMWFACLAILLNALSPSLSYAFASQHANANNAAVDICSASGAVYTQADLAPAATSTTGSVLHHIEHCPFCISHAGSVGLPPPSSSPLPVITGHDDYPPLFYQAPRVPFAWLAASPRGPPSAA	128	124	NZ_JFYR01000034.1	238106	238492	+	BW37_RS23545	DUF2946 domain-containing protein	238554	239150	+	BW37_RS23550	WP_034757529.1	SCO family protein
RGPP	GCF_001644575.1	WP_082902001.1	MSYIDGSSSQRRRAVVAVFLAFWTIIVAAEWALPGTEAAPAHGPHPLASAVGAPVAVQLDHPHISQGGSAPSPESFAEAVLPRGTITLIALALVSALAVLPALWRYAPRAPIRGPPRSPVAQTGRDVLVRLCIARR	136	115	NZ_CP015596.1	728486	728896	+	A7U43_RS29015	hypothetical protein	729001	730116	+	A7U43_RS03285	WP_068001797.1	PLP-dependent cysteine synthase family protein
RGPP	GCF_003858535.1	WP_124899583.1	MSVNKRFISLFFSICVLVTLMFQSAHTYSHLITDFLSTDSHHTKNDQLANHHSDNCQICHFTFSPFTTVTADVIVFYSSITYPKLNATHHTSYVNASFDFISLRGPPVFV	110	106	NZ_RQTJ01000017.1	29151	29483	-	EG242_RS09095	hypothetical protein	26629	28974	-	EG242_RS09090	WP_124899582.1	TonB-dependent receptor
RGPP	GCF_013085255.1	WP_173197613.1	MSKAVHILLAIWLLVTPALAAHHDAEHLDDAIADHTQCVLCQVGERDDDLLASGIAPQTATFQPQNPEALKPQAGLTHYLQSESIRGPPASL	92	88	NZ_JABFCX010000002.1	1087961	1088239	+	HK107_RS05875	hypothetical protein	1088312	1090537	+	HK107_RS05880	WP_173197615.1	TonB-dependent receptor
RGPP	GCF_003590875.1	WP_119737153.1	MTWSIGNKLKSKAWAAIFVLLMQALLPAVSYATASRGGFLAEVCTAFGIKKIASPDSDSPDGMAMQQHCPICSVAQMLALPNSHAALPLPSSIAFEIPQQVDSQEYAAVRLSPWLRGPPAYA	122	118	NZ_QYUN01000002.1	1042708	1043076	+	D3870_RS04910	DUF2946 domain-containing protein	1043210	1045618	+	D3870_RS04915	WP_147375710.1	TonB-dependent receptor
RGPP	GCF_000272105.2	WP_019825747.1	MRRTSFNFSMLLATALSWALVTLMPVINAHGNSAGVWASLCTVNGFELVQIEEGEPNTHKGKPCPFSHFSTFHQDELPTTLLTTRLSSIVSDSYAFLALSERYTRQAPRGPPFDIA	116	111	NZ_AJZD02000234.1	9859	10209	+	A142_RS15285	hypothetical protein	10320	11855	+	A142_RS15290	WP_019825748.1	PepSY domain-containing protein
RGPP	GCA_005879095.1	TMA18487.1	MKRPAILLMLVLSCDPQADSGYLGEPLVTFTGQVVSSGSLPQLEAAMLWQRGPPPSNTDQELATRAPVQTGFPATFTVHLYQPPPAAARRTLAPGEVTWARANAAAVPYGIASNQVGAAAASPPGANNYGIDAYHWVVYVAADVPAGSLTEWWLGAALNKGFHLLRVTAVNPKCIPSDQIDACVGDLAQRGVIDAAAARDFCTEPYKLSIAPPNEQLVLDLGAVGLGPAGGACPP	235	53	VBLM01000742.1	534	1241	+	E6J88_19310	hypothetical protein	1238	1705	+	E6J88_19315	TMA18488.1	sigma-70 family RNA polymerase sigma factor
RGPP	GCF_007989825.1	WP_146806620.1	MSGGGSRARLLAALALVWVASLVRLRALAETCLPPETLERLTLHLTSVARAVGCAQDQGGSPPVLRAAVLGVAALLPLLLLTELLRAAPVALLVVPWRAFVRQLVGILPEPVLVPALADARRAPSSYVSVRSAVGHVDAWSHRGPPRLV	149	145	NZ_BJUA01000009.1	134400	134849	+	CPE01_RS10635	hypothetical protein	135069	135797	+	CPE01_RS10640	WP_186811500.1	thioredoxin domain-containing protein
RGPP	GCF_001428805.1	WP_056396777.1	MPGTAFDVALRPAAGPVRLVRSTAAALACVAAAAAGHLTAGGTIGTAAVLTTFAGATAIAWLLSARRITPGQLLGLLVLCQVWVHLGCSTGEMHMSASMVAAHALATGVSALVLARGEAFVWQLAERLGLRVTPNGLRVAAIPSWRPLAPVVATRSLHDVRLAHSRAERGPPSGI	175	171	NZ_LMIS01000001.1	587376	587903	-	ASE12_RS03025	hypothetical protein	586669	587337	-	ASE12_RS03020	WP_056396774.1	YcnI family protein
RGPP	GCF_001684975.1	WP_065394989.1	MIKESRNLKRFISRLLFGVYFLALLSQSFHHHESADFFKAFNIKKVENSMTKATPKEKAGDCLACHFLATGHTLAPEEFSFSFEHYTHEVEQIIAIQEKIWSQTKFTFQLRGPPAIS	117	113	NZ_MAYH01000034.1	169906	170259	-	BBI01_RS12400	hypothetical protein	167246	169630	-	BBI01_RS12395	WP_065395407.1	TonB-dependent receptor
RGPP	GCF_014192415.1	WP_183418849.1	MSSRTGRAARAGRGVAAAAVATFLATVSHASVGSQPPPALNVGIALFLAAPVCVLLAGRAMSWWRLTAAVVLSQALFHGILTLDLRGDGVVGGAHHGGATALFDATATHEVAAHASHSPWMWAAHALAAAVTVVALGRGERAAQAVARFVVAALSVLRPLRGLGPRTDAVPPAPAPLLLTTAMTVLSPMRHRGPPLAA	198	194	NZ_JACHXY010000001.1	1217261	1217857	-	FHS07_RS05560	hypothetical protein	1216443	1217195	-	FHS07_RS05555	WP_183418848.1	YcnI family protein
RGPP	GCF_014192415.1	WP_183420488.1	MRRQGRSTRVARGAAAASVATFVALLSHVTGGGEIPGVFGIAVPLALSFVVCTVLAGRRLSLVRLSIAVALSQVLFHTLFVLGSYSAGAAAHVHGAPIALAADAAVPVVSADAAMWAGHLVAAMLTTALLHRGERTVTATRELAARCIAWVRARARVVAAILAPAPVRRVGAPVTAEVRPVSVLFSRSTRRRGPPLPAS	199	194	NZ_JACHXY010000003.1	377089	377688	-	FHS07_RS13890	hypothetical protein	376293	376847	-	FHS07_RS13885	WP_183420487.1	copper resistance protein CopC
RGPP	GCF_900182605.1	WP_142531951.1	MKKTNQILSSGFLLLVLFLNIGLTLSLNNGLHAHILSDNQILVHFHHSQSGKHTHNSMDGEAASNFVFSTTFTYLNNALSISIESKFSFVFNKTNFIWKNNYHNRTNHHSQWRGPPLA	118	115	NZ_FXTB01000001.1	802219	802575	+	FN809_RS02860	hypothetical protein	802979	805303	+	FN809_RS02865	WP_185957412.1	TonB-dependent receptor
RGPP	GCF_003149475.2	WP_120222630.1	MNRLAPGRHDGARAVLVRLALIAALAMAAFAHRPAAATPTGMSALEMAHYVLPDGSMPVRCLPEDDGGISGSLCEFCLIAGGAAVPGPGNCLPAMRLRAETGSPLVTRTGPPIAAAHLETAPVRGPPPAG	130	126	NZ_QFWV02000004.1	141231	141623	+	DEM25_RS04305	hypothetical protein	141702	142199	+	DEM25_RS04310	WP_109767755.1	copper chaperone PCu(A)C
RGPP	GCF_009797935.1	WP_158855765.1	MSQAFLGLIVLMLANNIFFYHEHDLDTGETIRHAHPFLSEEEEQQRDHSENELILLDLITHAQFFLPDRVDFIEKRCVSYSISSVVYLIDSPSLACNQVLSLRGPPFFLG	110	105	NZ_VOLC01000001.1	15245	15577	-	FQ608_RS00070	hypothetical protein	12857	15124	-	FQ608_RS00065	WP_158855764.1	TonB-dependent receptor
RGPP	GCF_007655005.1	WP_104779062.1	MTAPHARATRSGHTVRILRAAVFAAVCVVLAGAGHALASCGAIPLWTLGAGFLGVAAVAAPLAGRVRSLAGITALLAIGQTVLHTLFGLGQHGTAAVTSSAPTGGTDAALVQQAARFVCGTTAAAISPAQAHRILTDARIQPPAGAHTHLAADAMSGSSASLWPSLPMLLGHLLAALAAGWLLRHGDLALLRLTELSAQGVAEGALIRALRAALALVRALRAGLPEAPDLGPRPAHTTRPAPPMPRTEALQHTVIRRGPPTAAACATALALAA	273	259	NZ_SZVW01000004.1	197250	198071	+	FDO69_RS08135	hypothetical protein	198190	198933	+	FDO69_RS08140	WP_104779063.1	YcnI family protein
RGPP	GCF_007655005.1	WP_104779369.1	MDISGIQLRAVRAALFTAVVVTLSTASHVLLSRAPLPMGTVAAVTTAVFVIAFALAGRERSFGRIAALLIPLELAADTVFTTGQHACYGRAGGPVAGPLRSVGLDVLCGGGEVGTPLARMAGATGTERLATAVAHADPATAWLLLGAHIGVGLLAAVWLRRGERALAQLLRAVTATTFRPLLLAVAAVAVERAPAGRRLPARAADRTPTARDRILAYSLGRRGPPCSPAFA	231	224	NZ_SZVW01000005.1	98510	99205	-	FDO69_RS09805	hypothetical protein	97509	98318	-	FDO69_RS09800	WP_104779665.1	thioredoxin domain-containing protein
RGPP	GCF_007655005.1	WP_104782375.1	MTVGWCSRTLRAAVFAAVCVLLASLGHVMMSGTAVPWWAMVAAAVATGGTAWWLAGREREPLLVGSVVVATQAVLHSSFALAQAAVHPQTSDFRSLVQQWLGYLLCASPSGPGAEHAAMSTSMSSMGSMDHAMGAMHSMGSMFHMGTAHSLDHGMGGMSSTGMLAAHLLAALLCGLWLAHGERAAFRILRAFAGWLVAPLRLIFRLPTPPHRPRVRARRGRSDRGPRRLLLAHAITSRGPPAGIAVA	247	240	NZ_SZVW01000016.1	56072	56815	+	FDO69_RS26530	hypothetical protein	57018	57620	+	FDO69_RS26535	WP_234388135.1	sigma-70 family RNA polymerase sigma factor
RGPP	GCF_002909445.1	WP_103464010.1	MHNAPFRLLRTVSVGATVLGLAAGAHLVAGGTLPAPGIMVALLALHVLCSTVATHFRLTLPAMVALLGSSQVVLHQAFETLSHSATAAPGTAGLHQHGLSAEANTAALLAAVNTTAAPGLEHLGHAGAMSGWMWAAHITATLATATLLAYGENALWSLANWLRPLYQRAAVVHVLRVQSARPRVIPRPLPRLPWRNLRPDTRRGPPAPATIFA	213	205	NZ_PPXC01000001.1	397260	397901	-	CVS27_RS01770	hypothetical protein	396482	397186	-	CVS27_RS01765	WP_103464009.1	YcnI family protein
RGPP	GCF_008831505.1	WP_158064728.1	MNVSGNKKRILAALLVSVYVFVAFFAVHMHRHKSGLEFRAFKFQKAQDSVSDAHTPLEYADCLACHLLHDGSNLVPQEFQYTFYSIEAFQELSRQAVYIIPTRSAAVITLRGPPSVFI	118	113	NZ_CP044507.1	2079681	2080037	-	F7R58_RS09720	hypothetical protein	2077217	2079604	-	F7R58_RS09715	WP_158064727.1	TonB-dependent receptor
RGPP	GCA_012719295.1	NLT62402.1	MALIGRKSGRVFRESVALLLVALYAAAVVHCLIPAFHAHHENEPFCAFCTLILTPVLAHAARTAFLSFRSVVQTVARFRVFFHFLPTVFFFRRGPPLTA	99	95	JAAYAQ010000527.1	4968	5267	-	GXX88_17280	hypothetical protein	4006	4860	-	GXX88_17275	NLT62401.1	DUF1559 domain-containing protein
RGPP	GCF_000719705.1	WP_037901361.1	MTISTHATRALRAAVFTALAVPLAALGQVVITGRPLPLSLVASACVVVFLVTAALAGGERRMLHVCAVMVPVELLLNTTFNLGQTGCGPMLSGQVPARGVNLLVCGGGSMDGSLLSGPLGHAGQLAPAATQLLLLLVHLVIALAAAAWLRLGDAALSGLARAMRALRESLTRPLRALLVLLLPAPVRPVLRVPLPVSDHERPRREAVVLSPAPRRGPPAFAPAC	224	217	NZ_JOHO01000037.1	49875	50549	+	IF30_RS42065	hypothetical protein	50727	51542	+	IF30_RS0127285	WP_030243340.1	thioredoxin domain-containing protein
RGPP	GCF_000719705.1	WP_051711279.1	MDIGPVTRTLRAAVFAALVVLLAGLGQVLVTGRTLPVGPMLLASVAVFAAAFALAGRERGYPAIAAVFVPLQLGAGALFDVAQSACPSLPPGAGHGLQPLLCGGGSLGGFLLGHGVSQQTGVLLLLLLHAVIALAGAYWLHRADAALAGLARAVGMLGEFLHRHLPAAARWLLLLAAPVPGRPAARVPFPRASRVLVPAEDVVVRPAVRRGPPVYAPTV	219	212	NZ_JOHO01000037.1	30479	31138	+	IF30_RS43970	hypothetical protein	31320	32111	+	IF30_RS0127195	WP_030243315.1	thioredoxin domain-containing protein
RGPP	GCF_000719705.1	WP_051711707.1	MTALAAAPLPGALGPAQPVGAAAWDLRLARAVPFALVCTLIAAAGHALAGGGNVPPTALVAGFAAVLVLAAACGGRERSLAAIAGALGTGQLGLHCLFHGFNGFGSFGGSIGSMAGMHHGGSGPMTVPQVAGRLICNEARPGTLLGLPGSPSPEQLVSSAGLDPHAFAAAPWWQGGVFGMTPSMLAGHLAAALVAGWWLRRGEAALWRLLRVAASAAREQWAAPLRSVFVLVAALLRGLGGVAGPVRRFGARGGEGPLPAGAVLRHSVVRRGPPCGAFAY	280	273	NZ_JOHO01000056.1	24392	25234	-	IF30_RS0132625	hypothetical protein	23434	24186	-	IF30_RS0132620	WP_051711705.1	YcnI family protein
RGPP	GCF_008000935.1	WP_147582555.1	MKRKFAIFNLALMAVVLLTTAFQSFHAFSHEHYAAGHYHKHTEVSKTVKQFSGTDHTQQHDDDDCYVCSFHFDFFVAPQQFCLRLYFPYKQIHYTFSNIEGSPSFAGSLFAHRGPPLSV	119	115	NZ_CP042831.1	1189015	1189374	-	FUA48_RS05155	hypothetical protein	1186546	1188927	-	FUA48_RS05150	WP_147582554.1	TonB-dependent receptor
RGPP	GCF_000378985.1	WP_018239796.1	MIGRRDRWRIAVRLLAAFALVLLSFAHKPVIGADAALAAEYRLPDGSFAEICFGTEGVDHGDGKSPAIAPICEACRLSASVLVPEPPQASVPADRGDWLAESPVTEIQVALTPLRLLPPPRGPPILS	127	123	NZ_KB905370.1	5697789	5698172	+	RHIBR816_RS0127500	hypothetical protein	5698264	5699241	+	RHIBR816_RS0127505	WP_018239797.1	DUF1775 domain-containing protein
RGPP	GCF_000378985.1	WP_026186557.1	MDLLSGGSRNMQAGRLLAVLWLFCASFAMQVIAVGQSVSSRVAAGAQTGNVSAPDSGSPDRPAARQVSRAVALPELRIIGERADGKPMLGSDPSAIVAAEVATLPIYEDVRSLSFPRADVAVDSRHESRRIRGPPLA	137	134	NZ_KB905370.1	452132	452545	-	RHIBR816_RS0102150	hypothetical protein	449496	452030	-	RHIBR816_RS0102145	WP_018234886.1	protein translocase subunit SecD
RGPP	GCF_001445575.1	WP_129587107.1	MPHAPFRLLRTTLVGATILGLAAAAHLVAGGTLPAPAIMVALLALHILCTTVATKFKLTLPVMMALLASSQMVLHQGFETLSHGAHTLLVPGAQALNHHGMSAEAHDSAVLAAAFAPGLTTPGMAPADMEILSHSGPLAGWMWAAHLAAALATAGLLAYGENALWSLANWLRPIYQSATVVLVVAVQSVPSTVVPRRLPRPPWRNLRPDTRRGPPLSAAVFA	222	214	NZ_CP013200.1	149179	149847	+	AS189_RS00580	hypothetical protein	149921	150628	+	AS189_RS00585	WP_062285516.1	YcnI family protein
RGPP	GCF_004684805.1	WP_135337033.1	MTAGWWVRTVRAAVFATVCVVLAALAHTVMSGSPVSWGALAAGTVGSGGAGWALAGRERGRAVITSLVVTAQGALHWGFSLAQPTGPPAVPGNGSTRPLSMESPSTGSTTPHAGSMDMSGMDAHAHSVHVGFMGMAHASHRGHGPTVGLGHWLPIGVPSPLGMYAAHLAAAVLCGLWLGYGEHFAYRMLRASATWLTAPLRLLLILPTPCRGPRALVRRGGSSREPRRLLLVHAITSRGPPLGPAVV	247	240	NZ_SRID01000005.1	35930	36673	+	E4099_RS01445	hypothetical protein	36820	37494	+	E4099_RS01450	WP_245244485.1	sigma-70 family RNA polymerase sigma factor
RGPP	GCF_004684805.1	WP_135337814.1	MDISATHLRAARAALFTALCVTLSAASHVLLSGMPLPITMVGGLAVGVFALAYVLAGRERGYGHIAALLIPLELAADTAFTSGQHACYGPTGGPVTGPLRAFGVDFACAGGSVGGPLAHVSGPSGVASGLLGTSPWLLLAAHVAVGLLAAAWLRRGEAAVARLLHAVAAFAFRPLPATEACAPVAQHPLPVRPARRDRTPRALPLLVHSVVRRGPPCPVPAV	222	215	NZ_SRID01000029.1	31699	32367	-	E4099_RS05580	hypothetical protein	30790	31629	-	E4099_RS05575	WP_135337813.1	thioredoxin domain-containing protein
RGPP	GCF_004684805.1	WP_245245171.1	MSAFTPSLARTSGSRAPLRPVARSGSAGTGFRLLRAAVFTAVCVALSAGGHGLASCAPIPLWTLAAGCAALFAVVVASAGRERSLPGIAAGLAAGQLGLHALFGLGQHTAGGSAAGSAGPDGLIELAGRLLCDSGPGRLDAAEAHRIVTGAGIDPGGIGGGAGRTEHFWHAAGAPDTPLGALLPSPAMVLGHLLAALAAGWLLRRGEVALWRLARLSADGVRVRALRAALRLVRALYGRLLGEEPAPGAVWRTDGPRRPGPRSVLLQHSVIRRGPPHFALAA	282	275	NZ_SRID01000336.1	609	1457	+	E4099_RS25855	hypothetical protein	1712	2470	+	E4099_RS25860	WP_135341524.1	YcnI family protein
RGPP	GCF_900176415.1	WP_084061892.1	MEISLKKIAFPCIALLVLAAFSVPDIAKINHAINEHKEFTCSEKSKVHLHEVEFECDFHKYHITTYFSPQLINYTLFTPNHVVKQNQNYYFQLSGFQQLHFSLRGPPISS	110	106	NZ_FWXO01000004.1	237937	238269	+	B8963_RS12630	hypothetical protein	238312	240531	+	B8963_RS12635	WP_084061893.1	TonB-dependent receptor
RGPP	GCF_001423905.1	WP_056262243.1	MARHDPTTTATRAERFARGWLTAGASTVVAAFSHVAGGGMQPGLLGVVLALAVAVPVSIALAGVHLSTVRLAVAVALSQVAFHLLFSLGASDAGGASASGGHHTALVISTVADGAASGGAESTMVMGGPAMWLAHALAAVATIVALRRGEGAAWGLVRLAVRGLTVARLLTGGHRPVSVTVRRAPRPTGVLPRPPGRRHLTALPRRGPPCPA	212	208	NZ_LMPQ01000012.1	226088	226726	+	ASG05_RS14160	hypothetical protein	226940	227674	+	ASG05_RS14165	WP_056263068.1	YcnI family protein
RGPP	GCF_011751885.2	WP_166873352.1	MPRSRPAPTRWARVVRGWSTAAAATLIAAVAHGLVDGAFPQLIAMVFAVVFGGLVCMLFAGRRITRLRLGLMVLTSQGILHMLFALFGPGGASHTAGTGLTGTGLVDAAHHQTALIVAPTAAPDAHADMWLLHGVAALATYTLIRHGLVVIAGLIVTAGLIVAPLLRAAQLAPVSIAGPGRLAAPGVRAPRALGRVLTAFRRRGPPAAAFA	211	205	NZ_CP061771.1	2060369	2061004	+	HCT51_RS09820	hypothetical protein	2061077	2061757	+	HCT51_RS09825	WP_166873355.1	copper resistance protein CopC
RGPP	GCA_002083475.1	OQW41681.1	MRVAALIALALLLRVLVPAGLMPRIDAGGLRLVVCTGEAAHAQVTVPLGQPDHEKAPGPGDLHKAAPCAFAGLGAPVLGGASPILLAVAMLAAFAAALWRRPTPTPRAPAALRPPLRGPPVRG	123	119	LWDI01000067.1	20678	21049	+	A4S12_00080	hypothetical protein	21126	23375	+	A4S12_00085	OQW41682.1	TonB-dependent receptor
RGPP	GCF_013294005.1	WP_173853762.1	MKKKQLLISFSLAMTVLFSIFFQSLHTYVHFVEQFAQTECHHKYNVTHTEITHQHHAFEQCTVCHFSFGSYVSPEVFTYKVYTNYKLIPYFFSASKKDVLFSGSLYSHRGPPNSIA	116	111	NZ_JABSNK010000008.1	70606	70956	-	HNP99_RS12715	hypothetical protein	68190	70400	-	HNP99_RS12710	WP_173853761.1	TonB-dependent receptor
RGPP	GCA_004525825.1	TFH26136.1	MKVYRHIVLLLLISFSAFLGHNLVPHHHHTEALLNPIANDCPIQHEDHHSCDQEAEGEDHHSEDHPTHCHAFNDVVFEKHNTQVIKSLPWHNLNMAVFHTDLIPDPSVNSDCYSFNVLKFPLKSIELYGSRGLRGPPQAA	140	136	SPBY01000176.1	802	1224	+	E4H10_07845	hypothetical protein	1302	2813	+	E4H10_07850	TFH26137.1	efflux RND transporter periplasmic adaptor subunit
RGPP	GCF_003719825.1	WP_190285806.1	MALVAVLLLLAVPTAGRVLASASSSDGVWTQMCTMAGLTLVKVPGGDIDPLAPKPAPLGSGMPDDCAYCPVLGAMLALLAWVVLAFARVAATQLPTGHPRLPRAGRHPSGLGSRGPPIAL	120	116	NZ_RIBS01000007.1	33039	33401	-	EER27_RS17155	DUF2946 family protein	30601	32970	-	EER27_RS13670	WP_123088689.1	TonB-dependent receptor
RGPP	GCF_002982075.1	WP_146126861.1	MHASRIGRDITKAAVTAFAVYALLVNSLLMGVLMAPQLRADTLDRNLAALEIVCAGNGMGITDAGSVPPADHRGHEAECCILCPGFGGPASPAGIDLPRRLSILAALAPLAADSRIPPSLHRAAAHPRGPPMA	133	130	NZ_PUEJ01000003.1	90455	90856	-	C5L14_RS07485	hypothetical protein	88996	90366	-	C5L14_RS07480	WP_105861427.1	PepSY domain-containing protein
RGPP	GCF_002982075.1	WP_146126921.1	MVLSRHLPLLRQCLAALLALGLLLNGMGGSLASEENRGGTATVVIAGTIVTVCQLGDADAGGKVHGGHSCDQCALRLAPVLPQALAVASIIRFPQIVRRRPPQGFFAVIRQDHRPVWPRGPPIG	124	121	NZ_PUEJ01000005.1	310267	310641	+	C5L14_RS15130	hypothetical protein	310711	311196	+	C5L14_RS15135	WP_105862883.1	copper chaperone PCu(A)C
RGPP	GCF_004912165.1	WP_136597196.1	MKPKVKTAQMILRLFCAMVFLSVGFAHRTPAAIASESQSSAYVLPDGTFAGLCAAHLDHEQSKPANDCQACRLAGSVILPPPSDDSWLLQSLNSLGPVVAVEAGILIQHLLDRPRLRGPPLLL	123	119	NZ_STGV01000001.1	813532	813903	-	FAA97_RS03895	hypothetical protein	812394	813461	-	FAA97_RS03890	WP_136597195.1	DUF1775 domain-containing protein
RGPP	GCF_008087665.1	WP_148618971.1	MRSSQFKTWFLLGYLVLLLNFGPSLHHAQIFGLHSHSHRNGSDDTASGSSCCCHHHSGETLIASLSVNDTGDHDPSVASLRSVKSGVHDCAFCKFFDEYNVVVDSFELQHVEQPIFLLASLRPSAAAAEFVPTIARGPPAS	141	138	NZ_CP042912.1	4897708	4898133	+	MFFC18_RS18175	hypothetical protein	4898621	4899706	+	MFFC18_RS18180	WP_162273900.1	DUF1559 domain-containing protein
RGPP	GCF_008087665.1	WP_210421384.1	MSNALTLTHFHADDDCCGVEHSHQHVSASMAGLELLPKGDVDCSDCGSLPHEHEHSPADDHDHDSCSICRMVYEHAVETVEFAIVESDERSFDFIPSVFQVPELETVSGYLTRGPPALDA	120	115	NZ_CP042912.1	1078858	1079220	+	MFFC18_RS03805	hypothetical protein	1079260	1080186	+	MFFC18_RS03810	WP_075085126.1	DUF1559 domain-containing protein
RGPP	GCF_001640115.1	WP_068449719.1	MIPTSIEIIHDLENHEHAVCTSKTDHHVHIQHLDCAEFHKQLTVFSMDFTSNYDVIPKHYYTSIFIDKPQRIKKVYRSMKPPRGPPYFTI	90	85	NZ_LVWE01000032.1	102126	102398	-	LPB303_RS09100	hypothetical protein	99725	101995	-	LPB303_RS09095	WP_068449718.1	TonB-dependent receptor
RGPP	GCA_012719125.1	NLS91173.1	MSQFRNKAIVTLLTGGYLLAVTVSGAFHTHSGPGCCSEPSGVAIDCRGHVCHVGHAHQVRTGSPQASDALGVSAVVAYFDSHCPICSFMSQKPIPASMLVHQVSAELRQPLVHVRAVPPSDDVPSTVFGRGPPIA	135	132	JAAYAY010000026.1	52691	53098	+	GXX96_03195	hypothetical protein	53310	54221	+	GXX96_03200	NLS91174.1	DUF1559 domain-containing protein
RGPP	GCF_010614725.1	WP_163409087.1	MKRRQLITGFSLGLMVLFSILFQSIHSYEHISQQLSEKKCHHNYNDANGEITHQHHNDDTCFICHFAFGSYIVPENFAFQFFSDHQEIPYFFGFSESIISFSGSLYALRGPPSAIVS	117	111	NZ_JAAEHL010000005.1	202735	203088	+	GWR14_RS11065	hypothetical protein	203239	205446	+	GWR14_RS11070	WP_163409088.1	TonB-dependent receptor
RGPP	GCF_900218015.1	WP_114357362.1	MSTSWTVTLALLLQIALSAMPPASAASLDVLSSAGICHSIDTSAPAESQDRVVVHFKCIACVLVCSLPPPSLVVTAAPSLAWAWLAHRWPLAEAAPHSAPVSSHSARGPPDLA	113	109	NZ_UFQQ01000006.1	103221	103562	+	DWA33_RS06895	hypothetical protein	103715	106024	+	DWA33_RS06900	WP_114357363.1	TonB-dependent receptor plug domain-containing protein
RGPP	GCF_900218015.1	WP_244601211.1	MAAWIAAYALVLNVVLASALLAGQSPVQLITGHEFCLAAADDGAAGDSGQPAKAVPIRCPLCLGQHVSATPPPLSPALAIRIAFSIRYEVPRAAPFVALRPSFAHQPRGPPVLT	114	110	NZ_UFQQ01000006.1	92693	93037	+	DWA33_RS06855	DUF2946 family protein	93096	95321	+	DWA33_RS06860	WP_114357355.1	TonB-dependent receptor
RGPP	GCF_001721295.1	WP_069321988.1	MPLRLASVWLALVVALLSSLMSEGLPRTTAVGSAFNPATTAVALQPSRVQPRVRTEQVRRNDIPAGGQSAPIASLHPIALPVAPPAPVDQPPKGDTAMPAGAQPRGLDGSPRGPPLP	117	114	NZ_MDDS01000081.1	18302	18655	+	BFL28_RS18410	hypothetical protein	18878	20515	+	BFL28_RS18415	WP_069321989.1	YbaL family putative K(+) efflux transporter
RGPP	GCF_001721295.1	WP_079247123.1	MTGGFPVANRRAVLRRFILSHRLAFGALLALALAMRVMMPAGFMPAIGTGKLMVLVCTEFGPQRVAIDIPGAPARPDDANKADQPCAFAGQGQALLPGADPVQIAAALAFILALGFAAVVLPRLRPARHAWPPLRGPPQAA	141	137	NZ_MDDS01000035.1	18052	18477	-	BFL28_RS12875	hypothetical protein	15977	17995	-	BFL28_RS12870	WP_069320953.1	TonB-dependent receptor
RGPP	GCF_003054225.1	WP_146167200.1	MKILKNIFFICSAVLILLPGIVSFSHIFSEHSHKLCDNYAEHHYHLKSIDCDLHKFNKKSVYTFIFTDYSLVSEVTEVKEKFDYYSFLNDYEPLHFDLRGPPYFA	105	101	NZ_QBKQ01000002.1	444234	444551	+	C8P64_RS08640	hypothetical protein	444600	446873	+	C8P64_RS08645	WP_108171674.1	TonB-dependent receptor
RGPP	GCF_002803085.1	WP_100573150.1	MSRTSERGRGQTVDGGRVRRVGLSRLLVLCAVLFGLFSMHGAPASAASGCHGDFTMAAPMGAPMSMGHTDMWGEHMGVRAASVTPPVSGELCVSTPARDRLPAAAAGLLALLGLVVLVGWGLALRPRAPFAAARRGPPLHGRELLLEVCVART	153	137	NZ_NNBJ01000001.1	500181	500642	+	CG740_RS02275	hypothetical protein	500741	501433	+	CG740_RS02280	WP_100573626.1	DUF305 domain-containing protein
RGPP	GCF_002803085.1	WP_100574556.1	MDISRTQLRAARAALFTALVVTLSAASHVLLSQVPLPLPLVAGAAGAVFVIAYALAGRERGYWAIAGALVPLELAADTLFTTGQHVCYGPAGGPVAGALRAVGFDLLCGGGTLGAVHTPAGAATLLTHPGPAVPWLLLGAHLAVGLLAALWLRRGEAALARLLRAVGVFAFRPLLIAVAVVRAADAHGRPLARPAHPGPGGSRTRLLVHSVARRGPPRPALGVL	224	216	NZ_NNBJ01000003.1	326238	326912	+	CG740_RS09450	hypothetical protein	326971	327780	+	CG740_RS09455	WP_100574557.1	thioredoxin domain-containing protein
RGPP	GCF_002803085.1	WP_100575695.1	MSTPHAPAGAGLRLLRAAVFAAVCVVLSAMGHVMAACASVPWWTLLAGFLGVFAVVAPLAGRERSLAPIAGALAAGQLGLHTLFGVGQHTASAAGTGSTGDLPVVQFAAKLLCGNGAAPLSAADARRIVTDAGIDPTRVAGHAAMPGMSHMAGMMPVPSGSGTGSASLAASLLPTLPMLLCHLLAALATGWLLRRGEAALFGAVRLAAESVTTAAEAASVRSLRRALSFAAALCAGLLSAAGRRPRAAGTDPRAALPLPGAALQHSVIRRGPPPAYALAA	280	272	NZ_NNBJ01000006.1	284387	285229	-	CG740_RS15415	hypothetical protein	283549	284280	-	CG740_RS15410	WP_100575694.1	YcnI family protein
RGPP	GCF_002803085.1	WP_100576895.1	MTNARSPLRTLRAAMFAALCVALAAVGHAAMSGHDIPIPVLLAAFAVTGTAAWCAAGRRRGLLAIAGGQVAAQGALHFLFARAQPMSMTGMPGPAHGPLHPMPEPTSIPMSMSMPMPTSMPMPTSMGMPLSMPTMTCGARYAHLMPAAPDGQIMPGAADMPAMPGMAAEPMAAAVGQAHALGMGAAAHAMSGGMLAAHLVAALICGIWLWRGEAAAFRLARAVGALGVVATRPLLRALHLLRTHVPAPPRPVRAPRPHHRPLPGLRGAVHGHAVIRRGPPAGGAVRATAPGRFALS	296	279	NZ_NNBJ01000010.1	27955	28845	+	CG740_RS20745	hypothetical protein	28908	30305	+	CG740_RS20750	WP_100576896.1	PepSY-associated TM helix domain-containing protein
RGPP	GCA_002713495.1	MBC91224.1	MLPLALNLHKVFDDHKHEVCEDTSTHFHEKLDSCFSCSDFNVSVFKSSPLLKIKFENKLFSQNQSNTYLFNFSSNKNKTLFLRGPPSIV	89	85	PATA01000009.1	29344	29613	-	CMC67_03695	hypothetical protein	28679	29266	-	CMC67_03690	MBC91223.1	type 1 periplasmic binding fold superfamily protein
RGPP	GCF_008929045.1	WP_151633658.1	MLMIRSCHARIAAALPALLLLATLLLAMLGSQWIGMQHRVAHAWLAAPAADHAVDAADDEGSSDLAHSCILLDAATLSVTLQTAFLLPLCLRNQIGKAQLPAPLSWRPHLFRHFSPRGPPLR	122	119	NZ_VFAH01000002.1	441104	441472	+	FH061_RS05215	hypothetical protein	441658	442164	+	FH061_RS05220	WP_151633660.1	DUF2796 domain-containing protein
RGPP	GCF_012272695.1	WP_168617853.1	MNGTAGPLLRQVRGAVLAFVVMSTGVVAHVTADGLLPSIPGLVAIYVGCAVGFSWLLSRPATATRIVLLTIGGQTLVHAVLTMSSGHVGDAPATSTTAAPPPPPVPTGTSGSLMEQYEASRPQVDAQLAVPEGVQHLFHDMTGAHAPMMALHLAAAAVVGLWLAVGERALWTLVALAATVVIPALGALLAGLRLPAPTPAVPAALARSAPAHLSALARSVVRRGPPALLPT	231	225	NZ_CP050902.1	2585909	2586604	-	ncot_RS12195	hypothetical protein	2584019	2585518	-	ncot_RS12190	WP_240937885.1	PepSY domain-containing protein
RGPP	GCF_007559025.1	WP_143905876.1	MIRLPHRPPRAGYADAAVPRMRGLSVAVLTAVLALAAHSAGGGTVPSASGIALILVVGAVAGWFAGPAVDRRRIPFRRSAVFAVLMAGQGAGHLLLSFVGGAHAATMGGGPMTQSAMGHGAMTHAALAAESQAHEMAAPGGPVAHAVHMVAALGPEMFAAHVAASLACAILVTAAESLYGPVARAFRRLVPAAPPVVTPVRRPVPRPAARPAACGSAVPVTPLTRRGPPRIPRFAVA	237	228	NZ_CP041765.1	391629	392342	-	FO059_RS01845	hypothetical protein	390801	391490	-	FO059_RS01840	WP_143905875.1	YcnI family protein
RGPP	GCF_001428485.1	WP_056121232.1	MTPRHVRTLRGAAAAWVATIVAATSHTLAGGGAPAPVLVGVVSILAWPAGIALVGRRLSVGRIAAAVASAQLLFHVAFAVAAGADPSAATGHLHHVVLDGAGLGASLVPDAPMLLAHALAAVATLLGLYGGERMLRALGRGIRSVLQRVEVTLHAPRAAVRRTVAGFTLAPSRGVVLSDLSRRGPPSFVDAVV	193	185	NZ_LMHS01000003.1	149180	149761	+	ASD93_RS08205	hypothetical protein	149833	150531	+	ASD93_RS08210	WP_056121234.1	YcnI family protein
RGPP	GCA_009929775.1	NCC22880.1	MRQTVFVLMAFLVLTLSLACGMASCPVMAANEAVAPESLTHAPMPCHGEEKTTETAGWPMVVADCLDLDFSGAAFDFDFSPDDTNYSPVDFLPAILLAEASARPESSVTIRGPPGYSLHGLETPLFLTTRRLRI	134	113	RZZS01000061.1	9516	9920	+	EOM26_10535	hypothetical protein	9969	11156	+	EOM26_10540	NCC22881.1	efflux RND transporter periplasmic adaptor subunit
RGPP	GCF_012033785.1	WP_168086488.1	MFAAHLLAALLSGVWLAFGERAAHQILRSVVGWLFGPLALALARVPLPCAARITPGFRRPRPLRRCFLSFCVVLRGPPVGAAVA	84	77	NZ_JAAVJC010000005.1	21424	21678	+	HCN52_RS01570	hypothetical protein	21821	22456	+	HCN52_RS01575	WP_168086504.1	sigma-70 family RNA polymerase sigma factor
RGPP	GCF_012033785.1	WP_168087629.1	MGFSGAGTRAVRAAVFTALCVTLSAGAHVLFTGKPLPLPVVAAVSAAIFVIAFLLAARERRFGHIAALLLPAQLAADAVFTTGQAACYSSAPPTLPVRLIGVDLICAGGDLGTPLARLLSGSETAVDPAAPWLLLGAHLCVGLVAAGWLRGGERALARVLRAAAAAGFRPLRLVAAVRTVGRRPETTVVRPAPAPRRPAPGPLLSHSVLRRGPPSAVVLAA	221	213	NZ_JAAVJC010000041.1	5120	5785	-	HCN52_RS07770	hypothetical protein	4028	5002	-	HCN52_RS07765	WP_168087628.1	thioredoxin domain-containing protein
RGPP	GCF_012033785.1	WP_209314887.1	MRPGRALRGIRAAVFAAVCVLLAAVGHAHAGEPAAPALALPALLVLAAVSWAAGGSRRGPIGVTAAAVGSQAALHLLFTLGAPHQGTTAHAVHMHPGAEGSPAVHDAAAGGPLGLSLTMAAAHLLAALVSGWWLAQGERAVFGLLARTGARLTVLRLVPPPPPALPGVRAAAPDSPAPSRSRLLLHSVISRGPPRARAAA	200	193	NZ_JAAVJC010000392.1	952	1554	-	HCN52_RS23090	hypothetical protein	145	834	-	HCN52_RS23085	WP_168090372.1	sigma-70 family RNA polymerase sigma factor
RGPP	GCF_000196115.1	WP_011120212.1	MIPSIRPFTTFLLSVTLLLGHAPAWLHVATCNHDVCHHGHCDHGYVSDGHSAHGNAESGNGELLPPKHPDAFATTDDTHQRCCHLHGCTETQPASPQGESIATPVELVKDAPSQHDSHSCWICQSLAAPVGLIDHDQAIIACEWIEFVSWPICHSADVDPSISWPPLRGPPLRLA	175	170	NC_005027.1	2563201	2563728	+	RB_RS10005	hypothetical protein	2564038	2565093	+	RB_RS10010	WP_164921814.1	DUF1559 domain-containing protein
RGPP	GCF_000196115.1	WP_011124016.1	MTSLFRPLVASLLCSLIVLGHAPAWLHVATCDSGSHSHANDKANDAVFVCPHGCHHHVTESDASTKDASETVPHSQDSNTPHDHDSCGICQSLASPVGVTWDLVVVLPTEFVSELTSVPAVRPLLATLLSIPQPRGPPAISA	142	137	NC_005027.1	7008596	7009024	+	RB_RS27100	DUF2946 domain-containing protein	7009452	7009796	+	RB_RS27105	WP_011124019.1	class III signal peptide-containing protein
RGPP	GCF_014199415.1	WP_246346521.1	MLCAGALLLKLLVPAGYMIVADHGRLALAVCPGVVPQSAPMASAAMGDTMVHAAMPGHDETKDHGKSEIPCAFAGLSAPATGAIDAVLLAVALAVVAALALRAVGATPPTAAPYLRPPLRGPPLPN	126	122	NZ_JACIJN010000003.1	289499	289879	-	FHS97_RS06635	hypothetical protein	287321	289345	-	FHS97_RS06630	WP_184034885.1	TonB-dependent receptor
RGPP	GCF_003386555.1	WP_116020631.1	MTVPPPHRLLRASAFTVVCVSLTLAGHVWASRAGVPWTGVAVGGPGVLVVAWVLAGHERSGWTILGGLLGGQFGLHALFAAMQAGSSVPAGPGSQAGHAGHAGHGAAVAETVSASAGPGMTLAHVAAATASAWWLWRGERLAWSLARRLAAFARACVAVPAGPVPVPVRRRVVAVVRAAGRPRAAALRHSVGLRGPPFRSVFATH	205	196	NZ_QTTT01000001.1	78539	79156	-	DFJ69_RS00375	hypothetical protein	77927	78508	-	DFJ69_RS00370	WP_116020630.1	copper resistance protein CopC
RGPP	GCF_003386555.1	WP_116022116.1	MPSPAGFAWPLPRAVRAGVFAAVCVAFAVSAHLRAAEVVWTPAAAVVLPAAFGGAFGLTWILAGARLGTVGTAVWACTAQFVLHVCLGMVDGPSAASHGASHGVLHEASTQGGHASVSDGVIVAHLLAGVAFTLLLRHGESAVAVVSGFFGGTARAVLLLFRLPVPEAPELVHVGSRERRPTPRRLLVWSSPRVRRGPPFVES	203	198	NZ_QTTT01000001.1	2155450	2156061	+	DFJ69_RS09375	hypothetical protein	2156260	2156874	+	DFJ69_RS09380	WP_245974196.1	sigma-70 family RNA polymerase sigma factor
RGPP	GCF_003951285.1	WP_124958820.1	MHLLRNHPRFLGLVGRWVLLWFALSIGAAVASPIVHPQAVELVCSSAGSIKAVVHTEDGVQEMGASHMDCPLCVLTGAPPPSPAAAAFDLPLPLGRVVQSIPAARLAAATAAPLPARGPPALS	123	119	NZ_RXFQ01000005.1	249700	250071	-	EJO66_RS10555	hypothetical protein	247301	249583	-	EJO66_RS10550	WP_125965242.1	TonB-dependent receptor
RGPP	GCF_003951285.1	WP_125964606.1	MHIASPAPNRPILPIRAIAVALVVALWFAGTLGLIHRTLHVPGMAQAHAAALAAHPEGAHEHAAHGVGDLFGDHSDAECRLYDQLSHGSGAPGVPMVVLPVLLPSATFAYLQGEAIARWVALFDARGPPSTR	132	128	NZ_RXFQ01000002.1	6162	6560	-	EJO66_RS03190	hypothetical protein	3977	6085	-	EJO66_RS03185	WP_125964605.1	TonB-dependent receptor
RGPP	GCA_002279825.1	OYW47041.1	MNILRALARRHSRLAVLVVLVALALRIVVPGGFMPAFAQGGVTITICHGDGSSQSTIPVPVKTLPGASQTCAFADLDLPALGAVDPVLLAVALAFAIALGLAASAPLRLRAFARLRPPLRGPPARV	126	122	NCCV01000001.1	256809	257189	+	B7Z33_01370	hypothetical protein	257279	259285	+	B7Z33_01375	OYW47042.1	ligand-gated channel protein
RGPP	GCF_900101895.1	WP_091142109.1	MKKRLALLNLALLFSIVSSVVFPALHAFEHIAHDYTKHHCHHPPADGKQQITHQHSHLDHCYVCGFALSGFVTPEIYAFESLVFQRPIPYFFTPSEAPHAFAGISYLLRGPPTA	114	111	NZ_FMVF01000007.1	186193	186537	-	BLP55_RS08770	hypothetical protein	183764	186142	-	BLP55_RS08765	WP_091142107.1	TonB-dependent receptor
RGPP	GCA_004292705.1	TAD71320.1	MTRLRALIRDHARLMLVLLALALVVKAVVPAGFMLSAGGDRFLTVTICSDASGSPKKMQIAIPGKQDMGGDHSDAGAKATHCAFSGLGHSALGGTDPLLLAAALAFILLIGFASLPALPARDIPFLRPQLRGPPATV	137	133	RDXA01000437.1	1133	1546	-	EAY70_14370	DUF2946 domain-containing protein	517	1056	-	EAY70_14365	TAD71319.1	DUF2244 domain-containing protein
RGPP	GCF_900167455.1	WP_085935705.1	MDRSRHQSGWRASALAVALFAITLNFLQPLAHGMLLRDGAPSSLWTVFCNASAADPDGEKNSAPMAVDSHECCLGLAHAVTIVPPPTTFVAVRLVVAEAAPLPSSDHPGSVGIRDGPSRPRGPPSLT	127	123	NZ_FUWJ01000005.1	268709	269092	+	B5D62_RS20055	DUF2946 family protein	269156	271363	+	B5D62_RS20060	WP_085935706.1	TonB-dependent receptor
RGPP	GCF_900167455.1	WP_085937296.1	MTFLSRLTLPFGGRRRFATANGLVVLLALVSLLGAWTENRPWYGHFNTTIERRVEIAPADRTVGTAPEQQVAVCPICGSKFCTGLDQSFVSGPLGAVLLPADVVIVRRGIVLRLQQPRAPPQAAASASTSFDPRGPPALV	140	136	NZ_FUWJ01000012.1	43125	43547	-	B5D62_RS27625	hypothetical protein	41829	43007	-	B5D62_RS27620	WP_170921171.1	efflux RND transporter periplasmic adaptor subunit
RGPP	GCF_011682145.1	WP_166881848.1	MRLNRRATALASWMAMLAMLMAILAPALSHAFAGDAGASYLSADICRADSAAASADGMAAGDAAAPPPHEGKLKHCPYCHHGNGILMLPPAPCALALAVADAPPAAQLPDAPKPGSAWAPAQARGPPLA	129	126	NZ_WHJH01000063.1	32198	32587	-	F2P45_RS29800	DUF2946 domain-containing protein	29892	31991	-	F2P45_RS29795	WP_229505380.1	TonB-dependent siderophore receptor
RGPP	GCF_011682145.1	WP_267877389.1	MKSTKWRLQIWIACLAILMNVLAPSISHALAAVRADSPGADICFTDASARAAPAVEAISFVAAQLDHSEAGMMQDCGYCLPHAGSYSLMPNQITGMAILGGHELRPFLFYRAPQPLLALTAAPPRGPPAVL	131	127	NZ_WHJH01000090.1	10229	10624	+	F2P45_RS32975	DUF2946 domain-containing protein	10718	11179	+	F2P45_RS32980	WP_166882441.1	copper chaperone PCu(A)C
RGPP	GCF_003003265.1	WP_146134288.1	MRTRPTRALPARGVRVLSGSLAATFATLVAAFSHLLAGGTAPSGAALALSLALSIPICIALVGPTVSLWRTSVAVGIAQAMFHGLFSGTSYSGTVVVPEHAVHAGTPISLAGLPDGTGSHHSASMWLAHVGAALLTVVALRYVESAILRLRGTARLLVALLTVVISAVPVLGEGRPARVGCAQTVLPRDLALLFSALRHRGPPAISAA	208	202	NZ_PVTL01000001.1	224587	225213	-	B0I08_RS01155	hypothetical protein	223482	224291	-	B0I08_RS01150	WP_106208997.1	YcnI family protein
RGPP	GCF_009805585.1	WP_159612126.1	MPHKPATRVIRGWLAASVCTWTAFAAHAHSAPTKMSLVAMLLITCVSAVIALLLIGKKFSLWATSLVVLASQGLFHVGLSVMSHGDSGVSGMEHIQHTGRSLELAHDISAHYADVHSESMLYAHVLAAVVSILVLNQGERLLNLLGSYLTLSSARRILSLIRVQVPEAPVLPAYFPLRFQLKLAQLGRLPERRGPPCFVLAA	202	195	NZ_VHIN01000010.1	205002	205610	-	FJV47_RS08905	hypothetical protein	204293	204955	-	FJV47_RS08900	WP_159612124.1	copper resistance protein CopC
RGPP	GCF_900109955.1	WP_091428415.1	MIRVVFAYGLALALTVASFSLAYARGGSPDMDKAIELVICTGVGMVTMTIGPDGEPVESIYLCPDGAQMFAAAFAFPVVHMPEARLINRITPMNSASFLGRPSLTPSARGPPALI	115	111	NZ_FOJB01000001.1	760565	760912	+	BMY55_RS03775	hypothetical protein	760959	761474	+	BMY55_RS03780	WP_245744643.1	copper chaperone PCu(A)C
RGPP	GCF_013778305.1	WP_157343820.1	MTARIDAAVLWVRAVVLGVVTLFLGVAGHVTADGLLPGPPFLVALLVGSVLLSAPVLARQVSPLRMVALLVGGQTAIHLVLSVAAGHAGDRVAAVATPRGTPLGTLPTVDGRRVGSLQDAYDGMSSQGGLAPTLPIGHLVGDLAAHAPMMAAHLAAAALVGLWLGYGERCLFTLIALSGRRVLAAAWALAPVVVPPRVAPVDAARALAGPRSVWLVRPDSRRGPPLLLV	229	224	NZ_JACEIC010000002.1	2975054	2975743	+	HZF07_RS19015	hypothetical protein	2975820	2977256	+	HZF07_RS19020	WP_157343822.1	PepSY domain-containing protein
RGPP	GCA_003516705.1	HCE57455.1	MRFIRKNTRLIFLLVLPVYLFIVQASVTNRHTHFYPNGMVVTHSHPFQHGENGNAAGHNHSKTEICFYAGLNSDLYHITPALQILQTESIVLTKTLVFNEEPSFQNSLFQFGLRGPPFLQIS	122	116	DPCJ01000097.1	29728	30096	-	DER09_06510	hypothetical protein	27313	29679	-	DER09_06505	HCE57454.1	TonB-dependent receptor
RGPP	GCF_000382265.1	WP_019954980.1	MIWNRAVSLLCAMALVMVAFAHRPADSGHGLTDPQIASYLALGGSLADLCLSDLPREDGAPHADCPSCTLAKSLALAPADLDASGDLVGSVAQVAIADRATPRGQAPRAPPARGPPFIRLI	121	115	NZ_KB907979.1	108395	108760	-	H147_RS20320	hypothetical protein	107534	108316	-	H147_RS0108755	WP_019954979.1	metallo-mystery pair system four-Cys motif protein
RGPP	GCF_003097535.1	WP_146185049.1	MKKRLVFLNVFFALSMLAAIVSQSVHEMAHYAEFKKERHCLHGEQSSENFSHEHVSLDHCHICDFVFANFTTPEIFSFQMQKPVFTADKPFSQNREITQFFRGSLFALRGPPALV	115	111	NZ_CP029187.1	1005336	1005683	-	HYN49_RS04145	hypothetical protein	1003006	1005210	-	HYN49_RS04140	WP_108902943.1	TonB-dependent receptor
RGPP	GCF_002966495.1	WP_009099260.1	MSLTPDILTASPRRQRRHGLARWWLAGLLVSCLLPASLHSADAFRGSERSVSICFWVPAILRAQSRWIAKKRRALRYWASTLTRQLTRLPARTRLLPVVKRRLVAAKDVLTQRGPPFYSFLR	122	115	NZ_CP016490.1	2387065	2387433	+	BB497_RS10810	hypothetical protein	2387503	2390235	+	BB497_RS10815	WP_009099261.1	preprotein translocase subunit SecA
RGPP	GCF_000243415.2	WP_006242454.1	MPQPASADRVRGVATGLLTVALAVAAHGAGGGGLPNGAAMSLLAVLAATAGALATAIPHASSPRCLLILLAVGQLLGHLVLSAVDHHHAGSSAPPATAMLAAHLLAIVAGATLIAVGERLWRALSRAVRAIVRIDCAVVARPMTVARRADHPLRSALLLAASVSHRGPPVSLSR	174	168	NZ_KI912270.1	5561802	5562326	-	MYCTUDRAFT_RS0229370	hypothetical protein	5561194	5561697	-	MYCTUDRAFT_RS0229365	WP_148685150.1	copper resistance protein CopC
RGPP	GCF_004564075.1	WP_067027791.1	MATQRQRLALRGAGASFAANLVAAVSHTIGGEPAPAPLIVVGMMALLWAPAMLLMGRRPRAGRIAATVIVAQAAFHSIYAALGFPSGAATTHGHAAHAHGAHDHVLTATGAAIDVGPLMVAAHVVAAAVTFVVLVFGERTIQAVRAWTVASVRARIAAPRPPIAPPPAVAAGEPIPGAAWRAFALISPRGPPLPSL	196	191	NZ_CP038256.1	2197722	2198312	-	E3O41_RS10485	hypothetical protein	2196967	2197659	-	E3O41_RS10480	WP_067027793.1	YcnI family protein
RGPP	GCF_000964405.1	WP_003617762.1	MARISHPVTGMATIRWLVVVCTLLGFVGQLLVLSRALPGEMPRATIERLTGIDIAPMADMGCKDAATMVMEDGPHRALAQAMTHLTGRAILHGPSHGRDHTPDHDTSRHDHDGSCTLCPLLHLPAIALAALPFMPLPPMAWARPHARPGQPRAPPAISPGVPPSRGPPAECPLASAGPQATFPHATAPSPNRVCGTT	197	167	NZ_BANE01000023.1	4357	4950	-	B7G66_RS01705	hypothetical protein	1942	4305	-	B7G66_RS01700	WP_003617759.1	TonB-dependent siderophore receptor
RGPP	GCF_000964405.1	WP_062809236.1	MTARQQQGGPTIIAWSLILLALISRIAFGGLASPDNVLHSQGEQQSLLSILCEGDLPPDDGHHAHHLPATDMATLLAEAHGLDAPPMLGTVPVGPDMLALLSGVWIFPPVRGPPRARYSPLCPQGPPHLN	130	113	NZ_BANE01000011.1	26741	27133	+	B7G66_RS00895	hypothetical protein	27200	29542	+	B7G66_RS00900	WP_003619349.1	TonB-dependent receptor
RGPP	GCF_002797445.1	WP_100408979.1	MPCLQTIRSLRWLARLVLAWFVLSIGVAVASPLVNPQAMELICSGSGAIKVLIKTDDGAQEMSSHTLDCPLCAHVGAPPPVSQAQLPVVHPLAHALRPIPAAHIAARIAAPLPPRGPPFFS	121	117	NZ_PGEP01000001.1	635652	636017	+	CLU85_RS02970	DUF2946 family protein	636098	638434	+	CLU85_RS02975	WP_100408980.1	TonB-dependent receptor
RGPP	GCF_002797445.1	WP_232727800.1	MIRTFRPHPFALTAALRSTGRGAPWRSVAQRLALAWLLLTLVVVPTLGRLHQVAHGSTLGRVHAGQQALAWATTSPTESTANAAPPPAAQSHGYLLPLLLPHHAAAVDCLLLDQLALGDAMHSAPLALPEAVPPQALPMPPAGRTGAVHVALFQARGPPMA	161	158	NZ_PGEP01000001.1	2573035	2573520	-	CLU85_RS11775	hypothetical protein	2570603	2572723	-	CLU85_RS11770	WP_100410427.1	TonB-dependent receptor
RGPP	GCF_007829835.1	WP_145637699.1	MRFFRQIIRDAMSGGVLAGLIAVMLLLQGGISGYAQASMLSLDGALEVICSSSGAEEHQGKSPLDGVPQPCCQAACQIAHSITPGLPCDNGPVFAPRIVIGETVALLPSVHETPRLLGLSGDVRGPPSLS	130	126	NZ_VIWP01000003.1	779501	779893	-	FHW37_RS14710	hypothetical protein	777928	779340	-	FHW37_RS14705	WP_145637698.1	PepSY-associated TM helix domain-containing protein
RGPP	GCF_013778455.1	WP_181656353.1	MTAPDQRRARDGVDLRILRAAVFTAVCVALSAAGHALASCEVLPLWALGVAFLSVFAVAVPFTGRERALPGIAAVLAVGQTALHTLFGFAQGGTEAAVGVVGASSASAVSASAVSDSALVERAARLVCGAGVAAISPAQAQQILSSAGLEPAHSLHHHSAAASTPTGSASALLPSLPMLLGHVLAAVAAGWLLRRGDIALGHLLRLSAHGVAEVSRVRSLRRAFALVRALLAGLRAAPDAGPRAPRTALLLPAKPRISALQHTVIRRGPPSTAAFLLAA	279	269	NZ_JACEHE010000002.1	563481	564320	-	H1D24_RS06325	hypothetical protein	562566	563306	-	H1D24_RS06320	WP_181656423.1	YcnI family protein
RGPP	GCF_013778455.1	WP_181657611.1	MTTGPGFRLARSAIFAGACVATTGLGHALMSGDALPGRVVGSAFAVVVLATWFLTGRERGAAMVTGATVVTQIALHLAFTLASPQAGPDATSSTAHHMAGMGTGSGMSTGSGASTGMAHMHHAVDSASMASGHAHMASGHGTSLGMVLAHALAGLLCGLWLWRGEAAVFRLGRALTAFLFAPLELAVGVFTAAAVHQAPLSVRPFRRGGHRLRRLLLRHAVPRRGPPVRPVCV	233	226	NZ_JACEHE010000006.1	276899	277600	+	H1D24_RS12950	hypothetical protein	277965	278666	+	H1D24_RS12955	WP_181657612.1	sigma-70 family RNA polymerase sigma factor
RGPP	GCF_013778455.1	WP_181659587.1	MGISETALRTLRATVFTALVVLLSVASHVLLSRTPLPLATVAIIAAVVFAVAYALAGRERGYGQIAALLIPLELAADTVFTAGQHVCYGRAGGPVAGPLRSVGLDVLCGGGDVGSPLAQVAGGDTGRAAALLAHADPATAWLLLGAHVGVGLLAAAWLRRGERALAQLLRAVAACTFRPLLIAVAAVTAHQAPGHRRARPAHRVGTALTRFLVHSVGRRGPPRSPAFA	228	221	NZ_JACEHE010000014.1	210118	210804	-	H1D24_RS23235	hypothetical protein	209158	209958	-	H1D24_RS23230	WP_181659586.1	DsbA family protein
RGPP	GCF_001751365.1	WP_070009187.1	MTAGADLRLVRAAVFTAVCVTLSAAGHSLTGGQRMPLWSLGLGFAVVFAVAAPLAGRERSLPGIAALLAAGQLALHTLFVCDRPADGGAPARSSAGHGGADAGSAHGADLRSLAARLLCDEQSARTMSHSRARQVVSDAGLDAGRAGGQSGHTGHAAHAGHEAAGSAASSADTPLECLRSAARAALSLFDGPMLLGHVLAALVLGWFLHRGEAALWRLVRLSARSARAAVRHVRASLGAAAACVRALRGDLIPRMPAGNGRRDAEAHGTARSVLLHHSVSRRGPPRCRRQESFALAA	297	284	NZ_LJGT01000038.1	1209822	1210715	-	AN215_RS12555	hypothetical protein	1208966	1209700	-	AN215_RS12550	WP_070009186.1	YcnI family protein
RGPP	GCF_001751365.1	WP_070012126.1	MDMDAAGIRTARAVVFTVLCVTLSAGSHVLLSGVPLPLGPLLAVTGVIFLLAFALADRERGYGRIAAVLIPLELLADTVFTAGQHTCYGQAGGPVTGPLRTVGVDLLCGGSGVGTPLAHLAAQSGGRDAAETLSQGDGNGTLEALGPVGPLEAAPSATPFVLLAAHIAVGLLAAAWLRRGEAALAGLLRAASVTAFRPLRLAVAAGCRTCDSGEPAPAPRSLPVLGPRTLPLLTHSVHRRGPPPLVLAA	249	242	NZ_LJGT01000040.1	1117704	1118453	-	AN215_RS19680	hypothetical protein	1116734	1117546	-	AN215_RS19675	WP_070012014.1	thioredoxin domain-containing protein
RGPP	GCF_000425685.1	WP_026936744.1	MTSRDETTARGPLTLIRGWALAIIATVPAAALHGGVDGHPPSAVSLLVATTIAAAICVPLVGKKFTRLRSGAAILASQALFHTFFSFAGTGQVTVSGEGTGQSHHGMHGPIDITVTGSGHETTAWMIAAHAVAAFITVGLVWYGETLLRGILGAVQTVFAGITSLAGIARATFATPRPRRLVILGSEPRLIASRVADLMQRRGPPVCA	208	204	NZ_AUDX01000011.1	59487	60113	-	H614_RS0107920	hypothetical protein	58798	59445	-	H614_RS0107915	WP_026936743.1	copper resistance protein CopC
RGPP	GCF_006352065.1	WP_139927056.1	MRVRTDRWRLGAVLAVAACTPLLLALLTGAASLHCVPVGGGWAQAGLRLALLSPDEACPYGSLAVGATAGQALTVVVAVAVPTLLAHLGLLTGLAGVVGAARAVVVALALRLLGAFRSHGSSVVVPAARLAVAHDVVLPDPADTRRSPHRRGPPSPVGALG	161	153	NZ_CP040915.1	511787	512272	+	FE374_RS02300	hypothetical protein	512348	513121	+	FE374_RS02305	WP_139927057.1	thioredoxin domain-containing protein
RGPP	GCF_014205115.1	WP_184173602.1	MRSAVDAAPHASGRPHPAPGRVVRGPARLARGVAGALAMTVLAALFHAAAVPGVGLPDVRVAAFAAVLAAPVCTALAGRALSLWRTAAAVGVAQGLFHVLYGIAAGGHAVTPAAGVDPAHLHHAAAAAGPLVSVSAGPAAGHVHAADPLMLAAHAAAAVLTVLVLRRGEALVLAVAERVLQAVLPRAASAGPLPLPSPARVPALPAPRPTESLVLLGTPGRRGPPFALAA	230	224	NZ_JACHMW010000001.1	2663367	2664059	+	HDA33_RS12335	hypothetical protein	2664166	2664873	+	HDA33_RS12340	WP_184173604.1	copper resistance protein CopC
RGPP	GCF_000301075.1	WP_002664294.1	MNQKKCSQKYFVAQYMLVLYIFVSFFSVHFHEHSAMENSHTHFSFIQDTDEHHDESHDTDEQDENTQDCLSCFYFQYQHGVEMAFFSFTWVQDWIFSQAIYSYFQKFGNITLSSQLLRGPPVA	123	120	NZ_JH932293.1	1997139	1997510	+	HMPREF9699_RS09125	hypothetical protein	1997594	1999981	+	HMPREF9699_RS09130	WP_245946134.1	TonB-dependent receptor
RGPP	GCF_900113135.1	WP_093305409.1	MGALLLLPVVISFSHIFSGHGHELCVNYADKHFHESSLDCELYSFHQSPVLAAGFINFEPLVEKQIKKQFFDFYQFLSDYQKLPFELRGPPLAA	94	90	NZ_FOOH01000018.1	40906	41190	+	BM084_RS13280	hypothetical protein	41236	43575	+	BM084_RS13285	WP_093305411.1	TonB-dependent receptor
RGPP	GCF_004340875.1	WP_132876864.1	MSRRSTPGTPARALRGCLLAVTASCLAVSAHALAGGGAPDTGLTVLLTILLAWLGTALADRVQGPLPILAVLGSAQLVLHLMLGLLIHPHSGYPPGQISGWQMLAAHTGATLLTTVVLAHAEDALFAAAATVRLLLPISWLPAPVPDAPATALPRVDRTSARVISRLRTVCPLRGPPLST	180	176	NZ_SLXQ01000003.1	122275	122817	-	EV191_RS10935	hypothetical protein	121398	122210	-	EV191_RS10930	WP_132876863.1	YcnI family protein
RGPP	GCF_002735705.1	WP_099376978.1	MFISKSKAGIVLWIACIAIFLATLAPTVSRALTVASGLAVPSLEICSVAGGMNMLPATLSTDAPDTSKGSMRMGDCPCCSMHAATLNVPPTTLVLASGELITGLLPTLFYQSATPLFAWTPVQPRGPPAAF	131	127	NZ_PDZL01000002.1	382185	382580	-	CSQ93_RS04720	DUF2946 domain-containing protein	380010	382088	-	CSQ93_RS04715	WP_099376977.1	TonB-dependent receptor
RGPP	GCF_002735705.1	WP_099377616.1	MSSRQPTRKLAHHGAAALARTPWRLCVALFTALALVFLLSTAASHLHKTTLDAEECALCATVIDKVADLAVPPAIVEPPAQLLPYRLLAIAPAPLAPVAALVLPPVRGPPAASL	114	109	NZ_PDZL01000004.1	37090	37434	+	CSQ93_RS08020	hypothetical protein	37525	39681	+	CSQ93_RS08025	WP_099377617.1	TonB-dependent receptor
RGPP	GCF_002735705.1	WP_158301384.1	MKRKQWHMWFACLAILLNALSPSLSYAFASLHANANNAAVEICSASGAVYTQADLAPTATSATDSVLHHIEHCPFCMSHAGSVGLPPSSASPLAVITGHDLYPPLFYQAPRAPFAWLAASPRGPPLAA	128	124	NZ_PDZL01000030.1	30592	30978	-	CSQ93_RS26955	DUF2946 domain-containing protein	29934	30530	-	CSQ93_RS26950	WP_035817840.1	SCO family protein
RGPP	GCF_001458775.1	WP_139077245.1	MNARRPAIVWGLLLVIVVMSGFMAAPSVGHAQHHADHAAGAHSTGICAWLCAGGVGIGSSAVHLVSGLQLLAWIAIPSYDIALSVVSLPYFFRGPPRFLA	100	95	NZ_CZPZ01000012.1	424936	425238	+	COMA2_RS10110	hypothetical protein	425333	426403	+	COMA2_RS10115	WP_090897263.1	transporter
RGPP	GCF_000375545.1	WP_020400337.1	MARKLNDIANQFERMLPAFALALVLALQGVVASGAADSFLYPALVGPDGRTATISDICNSTGEAKHAGSHCGACTQLAAAVLPAAILSLQVPKATISRAAVMPSGVKARRFEAHSRLRRGPPTI	124	121	NZ_AQXF01000004.1	269526	269900	+	B150_RS0112815	hypothetical protein	269967	270866	+	B150_RS0112820	WP_020400338.1	transporter
RGPP	GCF_004801905.1	WP_136424289.1	MSSRGVRVGRGVAAASVATLLAGLSHTIGGGAVPLGPGAALAYTFAVLVCIGLAGRGFSTWRLGASVVVSQLAYHALFAVTGGSAAGSAAPEHHLSSAAMSADLVHVMPTMTGGDSAMWIAHGAAAAVTILALRRGELAVRAIAGVVIAVVRTLSLELARVVPVVLVRLGASVIRVVSHDAEVLLSSMRHRGPPVAGAFA	200	193	NZ_SSSN01000005.1	369165	369767	+	E6C70_RS09525	hypothetical protein	369854	370564	+	E6C70_RS09530	WP_136424290.1	YcnI family protein
RGPP	GCF_004801905.1	WP_235833443.1	MAALVATLTAALFHVAGGGAVPGVLAVTLSLSFSALACIALAGRALNLWRLAASVVFSQFLFHALFSLSGSGTVLSTSAHLHAGEHIQIVAGFAPSMAGMAHDTTLMWASHLAAAAVTIAALRFGERAFWGLWEFTALSVRRVLRPVVMVGLTSVRVPVDSRPASLPHLDLIIGSMRHRGPPAGAIAHG	189	181	NZ_SSSN01000009.1	221642	222211	+	E6C70_RS12765	hypothetical protein	222339	223079	+	E6C70_RS12770	WP_136424917.1	YcnI family protein
RGPP	GCF_003412465.1	WP_116856923.1	MSDKRNIVFKRCLAWCLLALLTLVHSVKMLHHHALTQGEQRQCQIIPFQQPGHHCAICDFHLTRDVEVPGLLTFLPSLQPVLQQYAYHIQGYFYLPSFHCLLRGPPLTA	109	105	NZ_QTJV01000014.1	110353	110682	-	DXN04_RS28995	hypothetical protein	108235	110286	-	DXN04_RS28990	WP_116856922.1	TonB-dependent receptor
RGPP	GCF_003412465.1	WP_147320007.1	MKQLPRLILILSCILFPFVYGGVAGDHASPKGQPQLLSYKTPQHFHTYCGKTHFRARAVNKFNLRNRGLVDYNEYFLTVSSIRIKPLFVYIHPQYKGYTESIISVSNSLSDWRGPPVA	118	115	NZ_QTJV01000007.1	435642	435998	-	DXN04_RS34600	hypothetical protein	434161	435570	-	DXN04_RS20475	WP_116855250.1	TolC family protein
RGPP	GCF_900537115.1	WP_163166441.1	MRTHGTRIPFHLLRSSAVATVILTLAAGAHLAGGGGLPAPVILLAVLALTGLASTAATRLQLGFPAMAALLAGGQLALHGVFTASAPVAAGPAPTGAAAPHAGHLPVTDIVTPAAHLAGTEAASGPLMLAAHALATLGCAVLLAKGETALWALAAWLRPLSALPHAVASDAVPPPLAAFPTAAAPLRPWRNLRQDSRRGPPSAVVPSR	208	200	NZ_UNRG01000007.1	42491	43117	+	G6R19_RS15195	hypothetical protein	43205	43963	+	G6R19_RS15200	WP_163166443.1	YcnI family protein
RGPP	GCF_010119545.1	WP_162346948.1	MYRFTSYIAIVLLLLFARVMVPDALILELHPHTHTIHNAHEDAHKAQVGQKHKHCPVEDNFHEPFQGSWAEIAIAPSLQQKTAYVNFYQNNWHTCKSTSRYLRGPPIV	108	105	NZ_JAAEAA010000017.1	28550	28876	-	GWO68_RS13295	hypothetical protein	26023	28323	-	GWO68_RS13290	WP_162346947.1	TonB-dependent receptor
RGPP	GCF_002999135.1	WP_254424836.1	MKYYKAHKRIFAFSLLLCMLKVAFPIGEFFHSHYTGKELCAINTGDECHHSAHFSTVDSHHDCIFVQIHQYFTPSDFVYQLWEQCTDFIFFFIEKGVTQRAFTIFLRGPPNNFA	114	109	NZ_CP027229.1	1355512	1355856	+	C4H12_RS06340	hypothetical protein	1355945	1358251	+	C4H12_RS06345	WP_106098163.1	TonB-dependent receptor
RGPP	GCF_009377175.1	WP_152886943.1	MTAGWCSRTARAAVFAAVCVLLAALGHVMMSGAYVPGRVLAAAVVVTGALGWCLTGRERGLPLVVTAVVAAQTALHSAFALAQSTPTDMAATMNPHMNMDMGMGGMDMGSMSSMDPMDSLGHVDRMVHMDHVDHMDRMGQFLGGDPLMGDGSSSYGMFGAHLLAALLCGLWLAHGEKAVFRILRTVAGRLAAPLRLLLALPAPADRPRPGVGRPRSDRAPRLLLLVHAITSRGPPAGTAAA	241	234	NZ_VJZD01000036.1	17437	18162	-	FNH09_RS11910	hypothetical protein	16626	17174	-	FNH09_RS11905	WP_152886999.1	sigma-70 family RNA polymerase sigma factor
RGPP	GCF_009377175.1	WP_152887062.1	MSAPHPRIARSGSGLRLLRAAVFAAVCVLLAACGHALASCATVPLWTLGAGFLGALAVVAPLAGRERSLAGITALLAAGQTVLHMLFGLGQHGAMGSASASASGAMSMNSMMSMGSAGSATGSLSDAALIQRAAHILCGGTASALSPAQAQRILADARLYPGTGTGAATGTAVTHDPADALSTTVGSLAALLPSLPMLLGHALAALAVGWLLRRGDSAVLRLVELSAQGVTEGALVRSLGNALALVRALLAGLPVAPEAGPRPPRSDAPARPEPRTAALQHSVIRRGPPAATALALAA	298	288	NZ_VJZD01000037.1	37421	38317	-	FNH09_RS12220	hypothetical protein	36409	37173	-	FNH09_RS12215	WP_152887060.1	YcnI family protein
RGPP	GCF_009377175.1	WP_152888772.1	MPPDHMTGRDVRAGAGRASHAGACARAGLFAVLGTVLATFGHHAVAEGTVPWRLVAVLIVVQFSAVWPLARHRYAPVATIGFTLAMQGVLHLALSYTDGDTSMAGPRHAAHAGHMAAATGDGHSWHHAGTAMTAVHTAAALAVAWLLHRADVRMAAALGALRTMARAAVAALVQVLPRATAHPDAVMLRLPGRRTGACFAVAAQAREEVLEHAVVRRGPPRPENSPVLHRSRLLRGRILPYEQGVPLCPCPPVRWHAPAVVSLSLVPSP	269	219	NZ_VJZD01000059.1	24839	25648	-	FNH09_RS17165	hypothetical protein	24147	24902	-	FNH09_RS17160	WP_152888798.1	DUF1775 domain-containing protein
RGPP	GCF_009377175.1	WP_152891026.1	MSASPAIRSLRAAVFAAVCVLLAVAGHGLAAGGTPPLWADGAGFLVVFAAGWLLGGRERTLPGITAAMLAVQAGLHTVFSRTIITAEPVMRMTRTHMGQMHMGSMHMSPTQMGHMRMAQMHGLTAPHPHAMTPHAVLAHVLAALVASWWLRRGEAALWSLLRRAVALLPGLAAWWGGPSAPFLRPAADCVPADAVPPLALLLRHAVSRRGPPTRIPYTV	219	211	NZ_VJZD01000096.1	21372	22031	+	FNH09_RS23085	hypothetical protein	22070	22801	+	FNH09_RS23090	WP_152891028.1	YcnI family protein
RGPP	GCF_009377175.1	WP_152892803.1	MDISGTHLRTARAALFTAVVVTLGTASHVLLSRVPLPVNTVAAVAVAVFFVAYALAGRERGFGRIAALLIPLELAADTVFTTGQHVCYGRAGGPVAGPLRSVGLDVLCGGSDLGTPLAGVTGADTDRAAALLAHADPATAWLLLCTHVVVGLLATAWLCRGERALEQLLRATAATTFRPLLLATAAVTVRRAPALGRPPRPVRRTAAVRGLLLAHSLGRRGPPRSAALA	229	222	NZ_VJZD01000141.1	10103	10792	+	FNH09_RS28625	hypothetical protein	10856	11704	+	FNH09_RS28630	WP_152892804.1	thioredoxin domain-containing protein
RGPP	GCF_009377175.1	WP_238426779.1	MTTPRTFRPRTPAHGPPLPVLRAAVFAVVGTALGVSAHHLATEGPAPWRHGALAAAALFAVGLAGTRRPRSLTSVVTACAAAQAGLHLWLTTAPGRPAPPAAPTGPMGHAAGAHRMWHGHPQSSPTMTAVHLVAAVLVAVLLHRADTVCWSLARGLDAAAVTVLAWTATARALCGGPRVPAEPGPPAPVFARQDRRPPEESVLADMVVRRGPPRAEPARAHRPPAGAAVRPTAPRPHTWRHPCSAS	246	212	NZ_VJZD01000069.1	36689	37429	+	FNH09_RS18970	hypothetical protein	37453	38145	+	FNH09_RS18975	WP_238426784.1	DUF1775 domain-containing protein
RGPP	GCF_002754245.1	WP_099768529.1	MIFKESRNLKNFISKLLFGIYFIALFSQSFHHHDAVDYFKSFNLKKTENSMAKTSAKEKPGDCLACHFLATGNTLVPDEFNFTFEHFTHEVKQVIAVQEKIWSQTKFTFQLRGPPAVS	118	114	NZ_PEEX01000001.1	4646650	4647006	-	CLU96_RS20895	hypothetical protein	4643848	4646232	-	CLU96_RS20890	WP_099768528.1	TonB-dependent receptor
RGPP	GCF_010994095.1	WP_149771012.1	MRTATDGGDRVRRWRAVRACVAASTALAVAVAGHLAGGAAAPPASAVLVAGGLASVLAYGLSARRWSVRTLTGLVLGVQGVVHLWCSMAATSPVGAGVEAAPGPAMLLGHALATVATVALLHRGEAALLALGDVVVARPVRRLAYALRPRLVPQRVGAPHSGGAAPPGLRPLIMLGATLSRRGPPVLA	188	184	NZ_WJYO01000006.1	80320	80886	+	GH747_RS17970	hypothetical protein	80929	81600	+	GH747_RS17975	WP_149771013.1	YcnI family protein
RGPP	GCA_001874145.1	OIQ23932.1	MQKIKNHIIIKCASLLLVLAVALPTVVKAFHVFESHEHVVCVDKSTTHIHATDFECEFYKFKLNNAYALVFNKITILKQEYKNKRIYSFYKSIVSQNYFDIKQRGPPHYIFS	112	106	MPCX01000001.1	248228	248566	+	BM549_01090	hypothetical protein	248713	251115	+	BM549_01095	OIQ23933.1	TonB-dependent receptor
RGPP	GCF_002086485.1	WP_083171011.1	MTDARTDPAARLRGTSVGVLTGVLSVAAHGAAGGGWPAGAVTAQLALLAATLGTVASTVRAANRAWVLVGLLGAGQVLAHALLAIDGHTHGSHPLQPGALMLAAHLVAVTVGALLIAGGTRFCAALSRVLRAVTRRVSALPAATAHAVAHSADQPLQSARLLATSVSHRGPPVNVLR	177	171	NZ_MVHF01000073.1	11208	11741	+	BST13_RS37015	hypothetical protein	11780	12475	+	BST13_RS37020	WP_083171013.1	YcnI family protein
RGPP	GCF_009906855.1	WP_160551616.1	MLTQHTARLIARFVLAWFALYLGAAVASPLVHPSASFELVCSGAGTAKLIKKSDTGSEAHSASMDCPLCAPGSAPPPLFPTLIAAPAQPLAYVLRSIPAARIAGITAAPLPARGPPLVS	119	115	NZ_CP047650.1	1938854	1939213	+	GT347_RS08885	hypothetical protein	1939293	1941659	+	GT347_RS08890	WP_160551617.1	TonB-dependent receptor
RGPP	GCF_009906855.1	WP_229722664.1	MALLLAALFASPWLGAVHSVFHARPQVVSAAAATEPAADAAAPSALRRLFGDHSHSGDCRLYDQLSHADGLQSLPALPPVLLPPAATLAWHAGECLRRWATLFDARGPPPLA	112	108	NZ_CP047650.1	776253	776591	-	GT347_RS03685	hypothetical protein	774042	776138	-	GT347_RS03680	WP_160550674.1	TonB-dependent receptor
RGPP	GCF_002855495.1	WP_101794428.1	MSRLRALIHDHLRLTLVLLALVLAVKAVIPAGFMLSGDTQRFLTVTICSDASGVPKQMQIALPAKTGGASDHGNAAEKAADKGSPCAFSGTGHPMLGGADPLLLAAALAFILLLGLAPLPALPARGTPFLRPPLRGPPAFSI	142	137	NZ_PKRO01000030.1	30019	30447	+	C0V72_RS12250	DUF2946 family protein	30574	32682	+	C0V72_RS12255	WP_101794429.1	TonB-dependent receptor
RGPP	GCF_000472385.1	WP_024509151.1	MRWVRDNIRHGSWLALVALAINFALSFGHVHAIAGRASRGVIVAALALPEQGKTQGHPDEGQADYLCPICIATSAIANALASSPPAILLQLTATAVDRTIEPARFVVEPQRAAFQSRGPPIS	122	119	NZ_AWZU01000015.1	28696	29064	-	F758_RS0117915	hypothetical protein	26176	28557	-	F758_RS0117910	WP_035722378.1	TonB-dependent receptor
RGPP	GCF_004402405.1	WP_092451725.1	MHTRWARFARGWIVAAFSTFVAALSHTLGGGSAPSLLVVVVSLAFAGMVCIALAGRTLSFWRGAVSVLVSQVIFHGLFSLGATGGMLGADAIAASAIHQHAALPGLIDPMGLGATAPVSHDGAAMWLAHGGAAIVTILALRFAERAFWSLVENVRLGIRTLFVPAQLAVPMAAPQRIGNVAPVLTPRDLVLVLSAMRHRGPPVFALAA	208	201	NZ_SOFE01000007.1	73525	74151	-	E3O11_RS03895	hypothetical protein	72790	73425	-	E3O11_RS03890	WP_166787482.1	copper resistance protein CopC
RGPP	GCF_000786655.1	WP_035964050.1	MSPRARRLARGWVAAFVATTLAAGSHAAVDGAWPSLLIIALSTCLAAPLCMLLAGRVLSRWSVAGSVLLSQALLHTLYAQSGGMAHAIDHTHHHAASVADGPAVVISVLPAAHHGSGMLAAHAVAAVATYALLRHGETAAFRLLDAVSLRVLRILVLALRPVTTAVPRRTSWTSPRALTDQLLLSSVCGYRGPPALA	197	193	NZ_JROM01000022.1	86251	86844	+	AS25_RS07775	hypothetical protein	86952	87638	+	AS25_RS07780	WP_052160818.1	copper resistance protein CopC
RGPP	GCF_000786655.1	WP_253270426.1	MIRGWAAAGVSTLCEATSHYAVDPNPPNVALLALTLSIAGLVCVLLAGRRLGAVRTACVVALSQLPFHAPFSLGGHAAGSSSYMSGTMHAHGHAHHAHVMDAQTLAPADPLAMGHDPMVWAHVGAAVLTFVLIRHAEDGWWRLAHAAARVFFTALALAVPALVPCHAPRPVPLAYLLPPRTWSPVRIISRRGPPALSV	198	193	NZ_JROM01000007.1	102996	103592	-	AS25_RS01140	hypothetical protein	101463	102917	-	AS25_RS01135	WP_052160599.1	PepSY domain-containing protein
RGPP	GCF_003865135.1	WP_125044914.1	MSGRARRALPGVLPRALAGLWAVLLVLAGTSGMAGATSGPLLTGSPAAAATSPAGTTSGPAGTASRPSSAAAPQVLTAHTAPGHPRADARTTPDRPVARQTATAHVQAVLPHPRFPGLPGALPTASPAPRHSPFGYGETVGPRQERAPPWARYSPRSPRGPPFVRRR	167	161	NZ_BHZC01000001.1	3062378	3062881	+	EJG53_RS12540	hypothetical protein	3063003	3065345	+	EJG53_RS12545	WP_125044915.1	protein translocase subunit SecD
RGPP	GCF_003865135.1	WP_125045958.1	MTAPSDLGVRAAADLRLLRAAVFTAVCVALSAAGHMIGSCAAVPLWTLGVGCAAVFAVAAPLAGRERSLPGIAVALAVGQLALHTVFALGQHRMATAPAAGPAPAGGGLSDQAAISLARHITCGLGAGQLDGAQARRILHTSVIGPGGPAASAGGAGHAMDPATAATAAHGLLPSLPMLLAHLLAALAAGWLLRRGEAALWRLVRLSAPAAREASAAAEALVGALRGVLALVRALCAGLLTADVRPVARFSYGDDQARPQELSLQHSVVRRGPPALALAA	280	273	NZ_BHZC01000001.1	4621251	4622093	+	EJG53_RS19820	hypothetical protein	4622288	4623088	+	EJG53_RS19830	WP_125045960.1	YcnI family protein
RGPP	GCF_003865135.1	WP_125047584.1	MDISAAHLRALRAALFTALCVTLSAAGHVLLSRMPLPLTTVALLSAAVFAVAYALAGRERGYWRIAALLVPLELAADTVFSAGQHTCYGRAGGPVTGPLRSLGVDLLCGGGDVGTPLAHLAPEDRTPVATWLLLLAVHVAVGLLAAAWLRRGEAALAQLLGAVTAFAFRPLLLAVAVVRALPVPHRPAARPARTEAAPRAVPLLVHCVVRRGPPCSLAA	219	213	NZ_BHZC01000001.1	6985254	6985913	-	EJG53_RS30610	hypothetical protein	6984350	6985192	-	EJG53_RS30605	WP_125047583.1	thioredoxin domain-containing protein
RGPP	GCF_005153485.1	WP_168197808.1	MRLGWRQWISVLAMYVIALNTILVAALAPVPAVGSFDPLSAICHSIAQTADQTAAQVQDGQPAKPSKACDHCSLCSATTASSHDVDSVLAGILAPGRLLRVLHPSDAAHTTSVDSSPSLARGPPSRNV	128	123	NZ_CP039740.1	2306659	2307045	-	E8Q40_RS11430	DUF2946 family protein	2304552	2306603	-	E8Q40_RS11425	WP_137044676.1	TonB-dependent receptor
RGPP	GCA_002691645.1	MAJ37241.1	MDRDCVACQLWSSETEMVNTPFELDVTYAVEEMILLRDLQGLYKSSFYSSLHVINPNDRGPPSQI	65	61	NZIP01000027.1	192809	193006	+	CMC19_04825	hypothetical protein	193059	193601	+	CMC19_04830	MAJ37242.1	type 1 periplasmic binding fold superfamily protein
RGPP	GCF_012726295.1	WP_169191619.1	MKLFRQLFFVWIAMMFLPRMQVHSEVLQRNALDNIHVASHGIVVVQRVEALRVSATITRFKRRPVGINDSYGHEKVCPPLLSAIAPRFIYVDKTHRGYYFNPYLSVPIPLRSWRGPPTA	119	116	NZ_JABAOB010000004.1	575250	575609	-	HGH90_RS17180	hypothetical protein	573806	575203	-	HGH90_RS17175	WP_168763220.1	TolC family protein
RGPP	GCF_000374305.1	WP_018653998.1	MTSTPPVPQHRAARAVVFATVCTVLAAVAHASASAVPVPPGTLLGGFAGAVLVAYALAGHERSLPVIGGVLLGGQFALHSLYAGASPDLLGHHPALAPAHHAGGSWMTAAHAGAACVSAWWLRRGERAAWSLARRALFRPLLPLRVVLPVPPAVALPVYSVPVRPIGLLLRHDVARRGPPFRSSS	185	179	NZ_KB894093.1	1128404	1128961	+	C229_RS32610	hypothetical protein	1129003	1129677	+	C229_RS0105080	WP_018653999.1	YcnI family protein
RGPP	GCF_012275535.1	WP_168671588.1	MQALRSHLALLLLLCLVRTLLPEAWILALHPHAHTTEEPAQAPAFRHKGKALVSARHQHCDVEQFYDVAFQGAVPVAVPQPRVAMRYAAMPALPPVRPAAGEVLFARSLRGPPSRA	116	112	NZ_JAAVTK010000001.1	672021	672371	+	HBN54_RS02680	hypothetical protein	672469	674934	+	HBN54_RS02685	WP_168671589.1	TonB-dependent receptor
RGPP	GCF_900111925.1	WP_090031053.1	MPSSAARLRLPRSAGAVLAAAAGTLVVLLALGAVTVLWHRCVAAGGLAPLALRLDLLAGAPGCPEGTLGLGGLGRAALVVAQLALSLTGAHVVLAACGAGLLGVAAALVRTAGALWDAVVRVVVRGRRPVLAADPVGRVPRGRAAPAVDGPPAQRGLGTVRSHRGPPAVLAALVGPTAARP	181	166	NZ_FOKA01000003.1	66592	67137	-	BM048_RS04375	hypothetical protein	65642	66541	-	BM048_RS04370	WP_090031052.1	thioredoxin domain-containing protein
RGPP	GCF_002090095.1	WP_084039836.1	MSRSRDPRIARAALAAAVATFVALGSHVVAGGHVPAAAGVLVPLGLSFAVCLQLAGRPLSLWRRAVAVTLSQALFHTLFTLGSGTPAVSDPGHAHRGAGAAGGEMVVTGGAAHASHGGALMMASHIVAAIVTTVALHHAAWLLARAARGLEWLRARILPVVPTHSAPSVRRPRVLAPASSARPLRDDARGVRTVRGPPALSA	202	197	NZ_BBRJ01000002.1	1318091	1318699	-	B7K22_RS06255	hypothetical protein	1317414	1317983	-	B7K22_RS06250	WP_084039098.1	copper chaperone PCu(A)C
RGPP	GCF_003594815.1	WP_119885881.1	MMRPVPLIVILAVLLTSIGLGAARGLVMQGDQVVICTGHGVVVTTRPGSEDGGVHICPDMALSMLAAIGGGAVALPVRMTRSRGLGRPGAVAGRGRALMRARARGPPLAVPTPAPHPDPSERTIR	125	106	NZ_QZEV01000024.1	3741	4118	-	D3P06_RS06990	hypothetical protein	3217	3744	-	D3P06_RS06985	WP_119885880.1	copper chaperone PCu(A)C
RGPP	GCA_008933675.1	KAB2908718.1	MSGFRVHILKHARLTLVWLALALAAKALVPVGFMLSVTGERILTVTICADASGALRQMQIAIPNEDDTSGGQPNAADTGQHCAFSGQGHAAADGADPVLLATAFAFLVLLGFAPLQALPPRDIAFLRPPLRGPPFAHF	138	133	WBUO01000451.1	949	1365	-	F9K30_23430	DUF2946 domain-containing protein	1	808	-	F9K30_23425	KAB2908717.1	TonB-dependent receptor plug domain-containing protein
RGPP	GCF_001421355.1	WP_055818302.1	MSRLRRLFLTHNVLAALVIVVALAMKAVVPAGFMPMLVEGRVVIALCSGFGPVPPVMAAPAMAGMDHGAAMGAEHGGHAPKDGGQHDNKPQPCAFSGLSAPSLGGADPMVLAIAIAFVLALGVRVVAALPVRRAVRLRPPLRGPPAIA	148	144	NZ_LMKC01000002.1	72815	73261	+	ASE58_RS04465	hypothetical protein	73363	75456	+	ASE58_RS04470	WP_082467656.1	TonB-dependent siderophore receptor
RGPP	GCF_001421355.1	WP_055820793.1	MQAIRHLLAQRHLAVLICAATLLLKLLVPTGYMINNASGHFAITICSGTAPRAMTMEMPGMHGDMPDHGKSKDHGKAEMPCAFSGLSAAMLGAIDPVQLAALIVFILALGLIATIPPAPSRPAYLRPPLRGPPAYL	136	132	NZ_LMKC01000003.1	588987	589397	-	ASE58_RS10575	hypothetical protein	586775	588901	-	ASE58_RS10570	WP_055820790.1	TonB-dependent siderophore receptor
RGPP	GCF_006542375.1	WP_141451202.1	MNRAQHRGALRLCSVLTVALLFLLQLAFHTALQPGEHPRAAMLRLTGWDIAPTSAPYSHTAVSLGHTMTMHSPGICPEHKAHPGPDKDKTCPLCPLLEHVLLALTPLLIAISVAGRMQWLRFLPSVPRGPPELQHAPCPPGRGPPALRTNLRTGARPVLRFPACVFS	167	144	NZ_CP038143.1	791862	792365	+	E3E11_RS03445	hypothetical protein	792576	794795	+	E3E11_RS03450	WP_231118981.1	TonB-dependent receptor
RGPP	GCF_003014535.1	WP_146146646.1	MLKRIGNIITYLTLVSLLLLNGTAHEFVHSFAGHEDTIDCTTRSHSDHHAAFEPEHHHCDFLDLVVPVFTASFFTFELHTQLLHPDYFVLPEYSCFTRDIVHTTSRGPPAC	111	108	NZ_PYGD01000001.1	886835	887170	+	B0I18_RS03705	hypothetical protein	887273	889579	+	B0I18_RS03710	WP_245882068.1	TonB-dependent receptor
RGPP	GCF_003014535.1	WP_146146738.1	MTLNNRPQVLIRCLKQVTVLLIYVSLFVTQLSCIQYCAKESRTMTLSFQALQQHHPKAGKAKVAQVRMDHKTGGQKYMLSPNKRFQPGNGILINHHYPIPDAAIVYIEPARIGHPTAYLLFAVVLARTMRGPPATA	136	132	NZ_PYGD01000004.1	221731	222141	-	B0I18_RS13085	hypothetical protein	220300	221691	-	B0I18_RS13080	WP_106523164.1	TolC family protein
RGPP	GCF_009720385.1	WP_155373608.1	MRRLSTARPGRTARVLLLLVTLVGLAAMHTLGHGTAAHAAMTPMPAHATAAEGTATMADGTVTMADGTVTMADGTATMADGTATTAGAPAEVVPWSGCPDGHCARLSAPPARHDAGMDWWDVCVAVLTALGVLLVLFWLAGVVSRRRAAGLSHFRAGAASRGPPVRGLGLTLATVSVMRH	180	163	NZ_WARX01000007.1	71829	72371	+	F6W97_RS28335	hypothetical protein	72448	73059	+	F6W97_RS28340	WP_155373609.1	DUF305 domain-containing protein
RGPP	GCF_003008595.1	WP_106445772.1	MQTLRRFRALASFMLVWFAMSIGVATASPFVNPQSVQLVCSTSGDIKLLVLGDDGAQAQRGHTLDCPLCVHFGSAAPPPAPIRLPQALPLAHALRPIPAAHIAARTAAPLPARGPPLHS	119	115	NZ_CP027669.1	1126221	1126580	-	C6571_RS05310	DUF2946 family protein	1123810	1126143	-	C6571_RS05305	WP_106445771.1	TonB-dependent receptor
RGPP	GCF_003008595.1	WP_146139316.1	MKTLRAWTWLRRALLVGFLCVMGVSAASPYVHPTRTQWVCAGAGGVALVVLTDDGLPTETHLLDCPLCLPAAGPAPLVVASLPSAAPADSQPFPPAPTSVCAQSGAPPPGRGPPVFS	117	113	NZ_CP027669.1	1492191	1492544	+	C6571_RS19490	DUF2946 domain-containing protein	1492570	1494507	+	C6571_RS07055	WP_106448094.1	TAT-dependent nitrous-oxide reductase
RGPP	GCF_003993795.1	WP_127090461.1	MRRWALRLLIAYALLFQGLAGSLAGTLHAFAAQGFADAGEMCPPSRGETPAPQPTSHDGVCCTLGCAAAQPTFDRIEAQDASAPARRWTVLRIGIESTDAPTPLKRRGCEARGPPRVA	118	114	NZ_RWKV01000009.1	100000	100356	+	EJJ38_RS12405	hypothetical protein	100397	101359	+	EJJ38_RS12410	WP_127090462.1	DUF1775 domain-containing protein
RGPP	GCF_003993795.1	WP_127091611.1	MINALGSRWKGVSAVAWAIAYALVFQLVLTSTLIASQTAATGADPAQICFGALPDASEHGGADDTAQKAVHCPLCLPRADAAILPIPPAIADIQRRQMVVELRGPEGISASPLNVQRKCLPRGPPASV	128	124	NZ_RWKV01000016.1	422852	423238	-	EJJ38_RS17625	hypothetical protein	420512	422542	-	EJJ38_RS17620	WP_245454318.1	TonB-dependent receptor plug domain-containing protein
RGPP	GCF_003063475.1	WP_108359167.1	MAEMLRWTPIALSLRTLRWALLALLTTLVLVQTVGMLHRVAHATGSAHSLLSMAVEVPHEAASPTDKTNVLTRLWGEHSSWVDCQLFDQACPDVLHHVVLDAVTVATPQVWCVVALQERFALFERFYAARGPPALL	136	132	NZ_NESP01000001.1	2183262	2183672	+	B9Z44_RS10940	hypothetical protein	2183739	2185850	+	B9Z44_RS10945	WP_108359166.1	TonB-dependent receptor
RGPP	GCF_003063475.1	WP_108402146.1	MQRLRHAIQLTRLVLVWFALSIGVAIASPVVNPHGMDLVCTSTGSMKLVMPGDDDVAASSHTLDCPLCASISAPPPALNTTLTQASPLAHAMLPTAAAHIAATTAPPLPSRGPPAVFL	118	113	NZ_NESP01000001.1	1640839	1641195	+	B9Z44_RS08235	DUF2946 domain-containing protein	1641341	1641889	+	B9Z44_RS08240	WP_245912788.1	YcnI family protein
RGPP	GCF_014204835.1	WP_184216118.1	MPARQNADRRIRTIRAGAASATAVMIAGASHTLAGGAAPPAWLMLAVVILAWPLALTLVSRRASTARTAAVVAVAQVLLHTAFATVGTGSPEGLGHHPHGIVELSAVTGTATVHPSMVVGHILAAIVTTAAVRHGERLLAVIAAGVRAILPTVPVPLPAPSSVPATVTAYAAPHSSPVFLTGLSRRGPPS	190	188	NZ_JACHMD010000001.1	1243779	1244351	-	BKA24_RS05975	hypothetical protein	1243033	1243707	-	BKA24_RS05970	WP_184216116.1	DUF1775 domain-containing protein
RGPP	GCF_014204835.1	WP_184218836.1	MALFATFVALLSHVAGGGEVPGWLGVFVPLVLASAVSTVVVSHRLSMWRLSVAVIASQLLFHTLFTLGGPSGAFLLHGHLHGHHDGEVAASVATVTATTTHDHDGGVMWAAHAVAAVITVAGIYVGERSVLLAAAAVRAARTWLDRKTISFTATLSATFDSPRQVVRGVVRALRSLCVLPGDRHRGPPLSFGI	193	187	NZ_JACHMD010000001.1	2590218	2590799	+	BKA24_RS12770	hypothetical protein	2590906	2591466	+	BKA24_RS12775	WP_184218839.1	copper resistance protein CopC
RGPP	GCF_014204835.1	WP_246367276.1	MRGLLAACVATFAALVSHVSGGGEVPGWVGILVPLVLSVVVCTVLAGRRLSAWRLTLAVMASQFLFHNLFILGTVSASPMPMRADRHMHGSVVMPDMGMTAPASVVPQDVWMPMMHAIAVLVTVAALYRGERMFNRLREIAMILVAWVRVLLPALVVLPVEGCSQLVPAAAVPVRRKRSPLVWSAARRGPPLIAAF	196	190	NZ_JACHMD010000001.1	1336526	1337116	+	BKA24_RS06440	hypothetical protein	1337233	1337823	+	BKA24_RS06445	WP_184216283.1	copper resistance protein CopC
RGPP	GCF_000711955.1	WP_029918998.1	MRFPVISRFLIALGFLVIQTAAVVHATSHELKQETNSSCEVCALAHAAGGTPLVVDASGIVVPRGIGPALPLVAAAPLRTIARPNSRGPPLILV	94	89	NZ_JONR01000006.1	99013	99297	+	BP26_RS30040	hypothetical protein	99371	101932	+	BP26_RS0102490	WP_084182759.1	TonB-dependent receptor
RGPP	GCF_900172265.1	WP_085792093.1	MRRAVTPLVLICVLAFTSVEAAIARGLPAPAGEVVLCRGLAVVTVTLDENGDPVRRSQLCPEALGALLDLAAEARAQVAPGPVIRSVHRAERGVSLRSAELPPCRARGPPSLS	113	109	NZ_FWFK01000004.1	193704	194045	-	ROJ8625_RS11795	hypothetical protein	193135	193662	-	ROJ8625_RS11790	WP_085792092.1	copper chaperone PCu(A)C
RGPP	GCF_007828835.1	WP_124958820.1	MHLLRNHPRFLGLVGRWVLLWFALSIGAAVASPIVHPQAVELVCSSAGSIKAVVHTEDGVQEMGASHMDCPLCVLTGAPPPSPAAAAFDLPLPLGRVVQSIPAARLAAATAAPLPARGPPALS	123	119	NZ_VIVL01000001.1	844080	844451	+	FB547_RS04095	hypothetical protein	844569	846851	+	FB547_RS04100	WP_145739855.1	TonB-dependent receptor
RGPP	GCF_007828835.1	WP_145746083.1	MHVASPIPTRTIASTRAIAIALMVALWFAGTLGLIHRTLHVPGLAQAHAAALAAHPAVAHEHAAHGIGDLFGHHSDAECRLYDQLSHGSGAPGVPMVMLPVLLPSATFAYLQGEAIARWVALFDARGPPSTR	132	128	NZ_VIVL01000009.1	104896	105294	+	FB547_RS23600	hypothetical protein	105373	107481	+	FB547_RS23605	WP_145746084.1	TonB-dependent receptor
RGPP	GCF_007860185.1	WP_146598436.1	MKSSRILTVYLSLAALLFGNVAGWVHVGCSAHPGCSGHPTGCCRAKLDDACETFEDDSCQHSCCHHDHADACHSETLAHSDESASTDWQTGANKQSSDPDSEAPVDHHDSDRCSICQNFFASRHAVALASDVAWVQLLTGGLEVVLVDDLFVPNHRSSIHSVRGPPSV	168	165	NZ_SJPY01000001.1	1228323	1228829	+	Q31b_RS04650	hypothetical protein	1228884	1230089	+	Q31b_RS04655	WP_231617295.1	DUF58 domain-containing protein
RGPP	GCF_007860185.1	WP_146598909.1	MTSPVRPLLASLLCCVIALGHSPAWLHVATCGCTHVDAAVSLATSPGSTRHDHCSHCCGHVENGHVESGPTENAPTENGGVASHDGDQPVAIVSVSSSPAHEHGHGHDSEACAICHSLASSCGVPWQLDVMSVSQAVCHFVLARHQEPFLPRLSASAHPRGPPAIR	166	162	NZ_SJPY01000002.1	190007	190507	-	Q31b_RS06610	hypothetical protein	188597	189724	-	Q31b_RS06605	WP_146598908.1	DUF1559 domain-containing protein
RGPP	GCF_007860185.1	WP_146602458.1	MTNRIAPIALIAYILGGWLLPAAHYHGHPANVAGIGAVPVLHQHGGHCGHSPRTATEASEAPETCETPEACETHRADRCSSGLAGCGGDLGCGESTDSLTPAPVDTEQPPPTQLEAATYNDCCIGLCALCSARTLSSEPAAFGANTARCSLSGERISIASQNVHVGRLLGSISSRGPPIIL	181	177	NZ_SJPY01000010.1	100620	101165	+	Q31b_RS25275	hypothetical protein	101220	102437	+	Q31b_RS25280	WP_146602549.1	DUF1559 domain-containing protein
RGPP	GCF_900104175.1	WP_143022562.1	MALPTAPLRRARCAVVGVVNGTLAVLAHSNADGELPDAGLVFSLVGLLAWATSGFARHELTWTRLLLLIGGGQAAMHVLVSLAVSRHEHPANPAHMIVSHVLATALAVALLTFAERTVLALARAVASVLPRRPVPLPASAPLVVATPARVPVTTVLPAVLSWRGPPAEQA	170	165	NZ_FNIX01000002.1	63879	64391	-	BLQ91_RS08090	hypothetical protein	62524	63813	-	BLQ91_RS08085	WP_090096134.1	PepSY-associated TM helix domain-containing protein
RGPP	GCF_900104175.1	WP_143022853.1	MSTRTSELRTLRGAALASTSAALTITAHGLGGGELTEFVHALPLVALIAFAAASLADRRTGKLSVIAGLGTAQLAQHLLLTWVTHEHSNTLTWHMVVAHLVAASLTGLLLFHAENALFRLFAAVTRLIPRRLTPLPVATPARTFTGTPYVQNAHYLDVVRANRRRGPPCDS	171	167	NZ_FNIX01000014.1	101235	101750	+	BLQ91_RS28910	hypothetical protein	101800	102537	+	BLQ91_RS28915	WP_090101952.1	YcnI family protein
RGPP	GCA_005116775.1	TKB63779.1	MKQLAIRGTRWGLIATYVLLVLTLQPLLLDHAFAAGSAHEHSDQDVCSWLDHAASAGVHSVAPLVLPLHAVFSSIIGFTTLVVSVEFTHDPVRGPPPLSNIS	102	95	SWDN01000026.1	732	1040	-	E8D47_12750	hypothetical protein	1	528	-	E8D47_12745	TKB63778.1	GTP-binding protein
RGPP	GCF_902806485.1	WP_163553026.1	MGLGGGGAARLLRGTVFALACTGLAAAAHALAHGGAPAPAALVMAVGAVAILAAPFAGRTRTLPTVVAAMVAVQAGLHTLFSLAPFAGSTGRMSAALRSTLCMSPGGEIPDAVVRRLLRAQAPLLPAPPAMPIAPWHGGPLMLGAHLLAAAAMAALLHRCDDAVSTAARLATVTLSAATVALAVLLGRTTTDPVAVAVHRLLRAPGRPPNHRPPPSWLCHARVLRGPPRPPAATSTPC	238	227	NZ_CADCWT010000091.1	9657	10373	-	G6R25_RS11945	hypothetical protein	8761	9483	-	G6R25_RS11940	WP_235948182.1	SCO family protein
RGPP	GCF_902806485.1	WP_235949172.1	MLLCHGSQAGASPAVHAAGTAVGSGLPSGPAAASQLASPGLAHIDPALLAAARQVAARTGSGDASAAGHRHLGGLTMLSSSSSSEAGSGSASAVAAALAMLLAHALAAALMFWWARRGAEALAAAGRLLARRLPVLPAISPVSAPAPRLARTRRAGSAERRPRLLLLRHAVARRGPPAPGASDRSGMRRGGSPRPDPAAPWAGWGAVPPSPVPSPRVPFRPVSPSSTASAAITCDHARRRPTAIPRAPVAPAPRASCP	258	176	NZ_CADCWT010000246.1	4959	5735	-	G6R25_RS27945	hypothetical protein	4183	4968	-	G6R25_RS19795	WP_235949169.1	SCO family protein
RGPP	GCF_004770745.1	WP_135623959.1	MELRFIFIIAVFISFTGKTTNLSIANLEFCESEVSELSESKSTLKEETNSEFYSLLPFFVLPYDLSFSRLSLTERSLLFILPTPADINRGPPSFRLL	97	91	NZ_RQGD01000034.1	133340	133633	+	EHQ58_RS11090	hypothetical protein	133700	135403	+	EHQ58_RS11095	WP_246047327.1	proton-conducting transporter membrane subunit
RGPP	GCF_001592265.1	WP_066705274.1	MHRWRAHRLILWLTVAVSLLGALAPTVSRALAAAGSRALAIEVCTSEGPRWQLAATVEVTATPAVTAPNSQSTVVPEGRDTALTLDHCPFCLLVADRLGPPPAASMHFFNAESGLAPPDAQALFLPTRILSPALPRGPPSHA	142	138	NZ_BCWP01000010.1	68141	68569	-	CDE01S_RS06835	DUF2946 family protein	65752	67995	-	CDE01S_RS06830	WP_245636127.1	TonB-dependent receptor
RGPP	GCF_003096675.1	WP_116706990.1	MTPEPAAAPRAVLLGVSAAVLGVAAHGEAGGAVAATAPATVVAVLVVLATALVGARPGSPGRTVGVLAAGQLALHLSLPAGHTDHAHHGPAATPHGPGMVLAHLAVAVVVGGAIVRADRAAREAFTRVGTAWRWWPVLLAGVTPPAGPRPRTGRPGPAAPGAAARAAVGHHPRRGPPSTR	180	176	NZ_QEKW01000002.1	29817	30359	-	C8D89_RS04865	hypothetical protein	29130	29774	-	C8D89_RS04860	WP_116706989.1	copper resistance protein CopC
RGPP	GCF_003121485.1	WP_109126580.1	MSGAYSRVGKGLITRRTSRRFVAWLAVAAMWLLVAAPTVSRVLPAWGVASADASHAMHGDAMSGMPGMEGMAMHDMASMPHAPQTPGDPVHSMDQCGYCVLLGHSPLLSGGVVALLLAAPLPAPAPAATFAASWHAQPLLSAHPRGPPSARLG	153	147	NZ_QAVX01000018.1	82451	82912	-	DK366_RS16090	DUF2946 domain-containing protein	80004	82286	-	DK366_RS16085	WP_109126579.1	TonB-dependent receptor
RGPP	GCF_003121485.1	WP_109126689.1	MHLRRFQHRLITWLALVALGLLLVAPAISQVRMSMEPMLDMGASCAGHGMDHAHGMPSMPKHPGNGEACGYCVLLGQSPALTATFVAMVHRVGAMLPEPAASLAASPLLRSLPLHVRGPPALIPL	125	119	NZ_QAVX01000019.1	99860	100237	-	DK366_RS16690	DUF2946 family protein	98299	99693	-	DK366_RS16685	WP_109126704.1	PepSY domain-containing protein
RGPP	GCF_003121485.1	WP_157956557.1	MIRQRASRHLAAWLAVWAMFLLLVAPSVSRVEQAAASAMDAACAMAMHMDGNASDDHASTTADACGYCALMAHGWVSVGSVAFTVPSIPAAPMQAEARGSSLAAIALWKRHARGPPAPGTLPV	123	115	NZ_QAVX01000016.1	2398	2769	-	DK366_RS14735	DUF2946 family protein	127	2247	-	DK366_RS14730	WP_198651565.1	TonB-dependent copper receptor
RGPP	GCF_003121485.1	WP_157956558.1	MSRSRIHRRLTAWLAFAALGLLLVAPVLSRALAANAEPDLGAWCTGHASHPHGVPSMPDHGTADGACGYCALLSHSPLIASSFVMYLAAFAPVPVQANAPQFVAPYLRTLPVHLRGPPFA	120	117	NZ_QAVX01000016.1	7202	7564	-	DK366_RS14760	DUF2946 family protein	6338	6841	-	DK366_RS14755	WP_109126323.1	copper chaperone PCu(A)C
RGPP	GCF_001678675.1	WP_066430234.1	MQKHNHIKALLFLGIFSLFLLHQIVPHLHHQHEVEHSHKAVAHSESHSHDVPEKESPKKGLLDLFLEVHIHTVGSNEVLVTHESSVKHLKFKRNVNTSIYVNHYSLSIDYDEAEKVAVYQPPNTYFNPYLSCLDSRGPPSLG	142	138	NZ_LZRN01000002.1	206582	207010	-	A9996_RS01790	hypothetical protein	205277	206461	-	A9996_RS01785	WP_066430232.1	TolC family protein
RGPP	GCF_001678675.1	WP_066432395.1	MQKHNNIKALFFLGIFSLLLLHQVMPHLHHLHEIEHSHKAVANSDSHSQHHDVPEKENSKKGLFDLFLEVHVHSVVSNEILAAHESSVKQLKVKKDVKTPVFLNRYSICINYDDEDSEKVAVYNSPNNYFNSYLSDLDSRGPPTC	145	142	NZ_LZRN01000009.1	101373	101810	-	A9996_RS06405	hypothetical protein	96763	101163	-	A9996_RS06400	WP_066432474.1	CusA/CzcA family heavy metal efflux RND transporter
RGPP	GCF_001678675.1	WP_066437200.1	MNIVRQHTIFKGLTLILVVAFLLPTAVKVIHVFEKHHHEVCLGESDTHFHTLVVDCQFYKFKINIPFTIPENSVVVIEFPKINCVIPTHYSFLSEYQNLQFSLRGPPTINLI	112	106	NZ_LZRN01000041.1	25871	26209	+	A9996_RS15660	hypothetical protein	26263	28503	+	A9996_RS15665	WP_066437204.1	TonB-dependent receptor
RGPP	GCF_004923205.2	WP_136652127.1	MRPALHLLLILLVAATSLSLGHARGQARIAGEVVLCAGERVVTVTVDENGTPVRHVTLCPDMALSLLAGLDLPPVALPMPAADARAAVVVAAPKEAGLPPVAAQARGPPGGGLPT	115	108	NZ_SELD02000037.1	106767	107114	-	ELI80_RS11850	hypothetical protein	106185	106739	-	ELI80_RS11845	WP_136652126.1	copper chaperone PCu(A)C
RGPP	GCF_004342025.1	WP_132208401.1	MPAESRATSVVAALSVVVAVLGHVLAGGGPVPLGVVAPLLALTGVCWLLGEYLAGERLLSGLVLACVQLFVHVTLDAAHTGHETMHRGISGSLFMTAAHLAVLFAGVLAISRAHHWVHRVLRIFERLLPRLPVLIPVRRCAAVLLAEPPTPRLLQRWLTANVSRRGPPLTRVIPAPS	177	167	NZ_SLWN01000002.1	713536	714069	-	EV652_RS08340	hypothetical protein	712767	713480	-	EV652_RS08335	WP_132208400.1	YcnI family protein
RGPP	GCA_009701885.1	MSY86321.1	MPVWPRALVLAATVLGIGTVSHVLADGSLPGPVTMLVLLALATLGLGPFLRSPAGPLRLVVLTVGGQALVHLVLGATAGHGGPQRATTALSTGASPASPLQPHIVDGRRVGSLMDQSLALPPAGDTGDGPLAHLLAHVLAGGPAMLLTHTAAAAAVGLWLALGERALWDLLVLLAVRARRACEATAPAARLRRAYAAHASLPDPALLRPAVAPPPVLRPPGRHHPRAVTRRGPPLLLGS	239	233	WLJH01000045.1	188	907	+	F2693_16615	hypothetical protein	1089	1610	+	F2693_16620	MSY86322.1	copper chaperone PCu(A)C
RGPP	GCF_000300855.1	WP_006728533.1	MKPNVRPATILLRIFCAIVFLSVGFGHRAPAALANDIQSVAYMLPDGSFADLCTADAGQKHASPVADCEACRLAGAILLPEPSDQSWLVDRFPSLGEIAPVDSTVRPSHLLDRPRLRGPPLSV	123	119	NZ_ALJF01000023.1	178326	178697	-	QWE_RS22755	hypothetical protein	177174	178253	-	QWE_RS22750	WP_006728532.1	DUF1775 domain-containing protein
RGPP	GCF_000348685.1	WP_065230332.1	MLHLKQHILFRVFSLVLVLTVLAPSVDKLLHAFDHSTHKHEVCLGEKQAHLHALDLDCEFHKFQINTAFTVPINQFELLEQQENQQVILSQYHFISDFQKLHFSLRGPPVNS	112	108	NZ_ANLA01000020.1	9770	10108	+	D778_RS12050	hypothetical protein	10162	12420	+	D778_RS12055	WP_007651114.1	TonB-dependent receptor
RGPP	GCA_009785425.1	MCL2417166.1	MKKTALYKPLTAGFLLFLFVAFFVKTQFFTHVHIVDGIAVVHSHFYKGCHTNSPDCCGGHEHTHAGMELIDVLSEFEVLVHSFSTIVPNVDFSFHKFQSAEVAEPHTEFIDLFFLRGPPVS	121	118	WQWI01000014.1	23940	24305	+	FWD02_04440	hypothetical protein	24515	27637	+	FWD02_04445	MCL2417167.1	SusC/RagA family TonB-linked outer membrane protein
RGPP	GCF_003097655.1	WP_116759564.1	MKRKQLILNFSLVVAVLFSIVFQSVDSIGHLQEKFSQKECHHTYNSSSEFTHQHHNFDHCYVCQFGLSSFITPINYSPAFFAGNWKIPYFFVNPESVFSFSGSLYSHRGPPNCI	114	110	NZ_QCZH01000001.1	144003	144347	-	DB891_RS00665	hypothetical protein	141633	143840	-	DB891_RS00660	WP_116759562.1	TonB-dependent receptor
RGPP	GCF_000197735.1	WP_013349905.1	MVDEPPQKKWQPTVSHTPATRVAPGWLAASVCTWTAFAAHAHSAPTTLSLIAMVLITCISAAVAGILVGKKFSLWATSLVVLASQGLYHLSLSVMSHPRGDLSVMEHAQHTGRIVQLGQHITAQYADVHTESMFYAHVLAALVSIAVLTCGERLLKLLGSCLTLARVRRILHLIRILAPEPRRVPAYYPLRFQLKLAQLARLPERRGPPHFVLAA	215	208	NC_014550.1	2890815	2891462	-	AARI_RS13855	hypothetical protein	2890211	2890771	-	AARI_RS13850	WP_013349904.1	copper resistance protein CopC
RGPP	GCF_000341005.1	WP_026117492.1	MRPAHGILRLTRTAFLAFACSGLAWNGHNQWAEIPAGVEGFLLATLFLFGLLWRFTKTMRGFGDIFAVMALAQVASHLILQVMVDPGAAPPGHGHGEHGSSTHLLGLAPGMLFAHLWAALFASALLAHGESALWFLAGVVSRALPRPLQVTGPPFEPPERVYTVPPFSAYSSPAPRAYRPRGPPGSPTPHLLPS	194	183	NZ_ANBD01000050.1	10963	11547	-	D472_RS28115	hypothetical protein	10245	10856	-	D472_RS28110	WP_017603960.1	copper resistance protein CopC
RGPP	GCF_000341005.1	WP_033303017.1	MGTMSKSPPCRPLRAGVFTLVCASLSAIGHAVGSGHEVPLFGLLLGGVVIGAMAWAGSLRRMGVGALAARMLWGQLALHVTFSVTQGWNADHGEHMAALAPEPMPAGVMITMHVAMALVSAWWLKLGEDLLFAFLRFMGASLAPLLPVSKAVPEPTAVTAPRFVPVHGPSCAGVLCLRHTRVLRGPPPVFAA	192	186	NZ_ANBD01000022.1	9976	10554	-	D472_RS0102585	hypothetical protein	8917	9519	-	D472_RS0102580	WP_026117316.1	SCO family protein
RGPP	GCF_014127285.1	WP_167002562.1	MSTTTPATSRRPWRAVRAGVAASLAVCVALLGHLAGGGAAPGGAAIAFTVVAAALLAHRLAAHRWTVRTLTALVVGVQGGVHLWCALAAPPEQGAATVSAGAMLLGHALATVATVALLRHGERALWSLTDLLVSRPVRRLAYAVRTLPARLAVDVAPAVTGAPAVRLHHLLLGAALWRRGPPARA	185	181	NZ_CP059901.1	2020072	2020629	+	H4N58_RS09755	hypothetical protein	2020673	2021332	+	H4N58_RS09760	WP_167251040.1	YcnI family protein
RGPP	GCF_008704535.1	WP_150518889.1	MTAPHVTQAGAGLRLIRAAVFTAVCVVLSATGHALASCATVPWWALCIGFLGVFSIAAPLAGRRRTLPGLATALTAGQLALHALFGLGQHGSAAAQAPAGSADGSLAALAARLVCGGNSVPLSPADARQILETAGLDPAALAGQAAAHAHSAHAHLGQAATAAPDPGLFSPAMLAGHLLAALGAGLLLGRGDAALFRLVELSRLSADAAPLQPLRVALAFVRALQAGLPSGARPAPRAPRTGDAPAAATGREALQHTVIRRGPPVALVLAA	271	263	NZ_CP023701.1	3965323	3966138	-	CP968_RS17315	hypothetical protein	3964490	3965212	-	CP968_RS17310	WP_150518888.1	YcnI family protein
RGPP	GCF_008704535.1	WP_150520017.1	MDISGAGLRGLRAALFSALVVLLSAGSHVLMSRVPLPPALAAGAFGAVFVIAYALAGRERAFGPIAGLLVPLELAADTVFTAGQHLCYGPAGGPVAGPLRAMGLDALCGGAPVGGPLTEVAGPAGDPAALLAAPGPWTPWLLLGAHVAVGLVAAGWLHCGERALAQLLRAVAACAFRPLLLAVASAAVAAGPARRVLRSVLRGARPRTRFPAHSVGRRGPPVAVGAFARA	230	220	NZ_CP023701.1	5491937	5492629	-	CP968_RS24315	hypothetical protein	5491097	5491891	-	CP968_RS24310	WP_150520016.1	DsbA family protein
RGPP	GCF_008704535.1	WP_229886503.1	MFAALCVLLAATGHVLMSGAAVPWWALGAAFAATAAAAWALADRERGLLGVTLAAVAVQCALHAAFSLVQAPPDRSLPATAGAQGAGVLPESAAHAHHAAHGMHEMAAASAGAAETAVAHGSAAASSTGMLAAHLLAAVLCGLWLAHGERASFRVLRAVATRLWSPLRLLVDPHRPATPLPPRLRARRPRRRRPLRRLFLVHAITSRGPPAGTAVR	216	209	NZ_CP023701.1	6822946	6823596	-	CP968_RS30400	hypothetical protein	6822093	6822800	-	CP968_RS30395	WP_150521026.1	sigma-70 family RNA polymerase sigma factor
RGPP	GCF_000308795.1	WP_043661612.1	MRRGSWLAVLLLAALVIVPTADCLLFNDQTGSRGHHSLTAAAPAGATDHDHAAESDVATDHDHASATADASQLCLAHPGHCPDKALSPGIVSLTLAALVLAAFTAVWTPVSTSDSRAGGIRGPPSAPHSPDGRTVLTLFCISRR	144	123	NZ_BAGK01000311.1	45180	45614	-	ON36_RS31920	hypothetical protein	43953	45032	-	ON36_RS31915	WP_052314610.1	PLP-dependent cysteine synthase family protein
RGPP	GCF_000308795.1	WP_052313597.1	MRSPTDTTACLRGAAVGAASGAIALLAHALGGATGVPAGSSLTLLFGVCAVIGVATATFPRGHTPAPTMLVLAVGQGVGHLAMSLCHGPHPWTTAMAAAHLVAIPVGAVLIRAAETGMRRAVTGVRRVLRVLAGAALLGPRVRRPAREDDRATRSRLLVRPDLDPRGPPAAARPALSPVPV	181	168	NZ_BAGK01000029.1	9168	9713	+	ON36_RS03135	hypothetical protein	9877	10422	+	ON36_RS03140	WP_052313598.1	copper chaperone PCu(A)C
RGPP	GCF_000308795.1	WP_052314138.1	MNPVWARSRRVLPASPRRGAVFLALLAAALLVLGPVLDCTVLRHESGAGHHGATGFGAPDHSPPLAAPVALGAPAAPRHSVGLLPDAAPAVSAPAASAPARSTVPPLEHCARHAGHVLLKAVAPAAAPFPSLLLMLGAVLLACFAAAGTRGRGAGVRGPPIPFARRGRDLLTLVCIARR	179	159	NZ_BAGK01000180.1	6755	7294	+	ON36_RS32875	hypothetical protein	7449	8486	+	ON36_RS19305	WP_043655438.1	PLP-dependent cysteine synthase family protein
RGPP	GCF_000308795.1	WP_052314181.1	MIIEFGRACAPSRARGARLRGAAAGSMSGALALAAHGVASGGALPSSTTVTLLAAASAVVGALAAGLAPLRGGSLALVAALLGGQLLGHTTMSWSSGHAHHADDSLGLGMLAAHLVAALLAAVVIAGAEAAHRIAGAVVGRVLLLRPTLPGPGDTLSPPPVHRDRVILRILAATTRFTRGPPLALRS	187	181	NZ_BAGK01000186.1	9556	10119	+	ON36_RS20530	hypothetical protein	10409	11872	+	ON36_RS20535	WP_043656075.1	PepSY domain-containing protein
RGPP	GCF_011250635.1	WP_231135010.1	MQGEAAARGSSGALLAAVTAAYATGSFVSLRADSAGDAPAPAALVVGGLVLGLLLWPLAARTTRVVTLTAVLAAAQIGASTVTLAASGSLAVHGARGIVCCPPTPTSSSGPFAALTAQAGWWLFAAQMLACLLLALLLRGARQLVDTALDALLDVRELLGAPLRGLLAALRAIVPAVPVGPAPRRWERADSPPLAGLVLARTTARRGPPARPARSRAHPAPLVLA	225	208	NZ_JAANNP010000040.1	12471	13148	+	G9H71_RS17615	hypothetical protein	13224	14462	+	G9H71_RS17620	WP_166284104.1	thioredoxin domain-containing protein
RGPP	GCA_011046415.1	HDQ44132.1	MTVKHKQILVIALIALVFWANYNIFFNLHLHIGVDGRPVVHVHPFARNAGENGKIPYSHTHSQNELVFLSILFQTLSFLLFFVILLFLCLQRKRRNPVHRERVYESLIQKHPVNRGPPLFQS	122	117	DSAP01000024.1	28119	28487	-	ENN17_01370	hypothetical protein	25666	27975	-	ENN17_01365	HDQ44131.1	TonB-dependent receptor
RGPP	GCF_004004565.1	WP_127683872.1	MQVLRSHRQPWVWLAIVAVLALALMPSLARAWVSAQAAHGGDWVELCTAEGTRWVQLRDGEPVQQFAMPDACDFCQLQSQLPMLPVADLNWALPPVMAEAPPLFWQAPRLLSVWRSASSRGPPTFALT	128	122	NZ_SACM01000005.1	19676	20062	-	EOD73_RS15080	DUF2946 domain-containing protein	18286	19569	-	EOD73_RS15075	WP_240660737.1	PepSY-associated TM helix domain-containing protein
RGPP	GCF_000390185.1	WP_010853158.1	MNWIREILPSISKAFLGLIFLMLANNIFFYHEHDLDTGETVRHAHPFFSQEEEQDRDHTENELILLDLVTHAQYFLPDRVSFLQQGISVAGYLHSSYIFAAPDSEGRGVLSLRGPPACFL	120	115	NZ_AQHR01000034.1	13473	13835	-	ADIS_RS22175	hypothetical protein	10904	13171	-	ADIS_RS04495	WP_010853157.1	TonB-dependent receptor
RGPP	GCF_001514195.1	WP_062236407.1	MDISGTQLRALRAALFTALVVTLSTTSHVLLSRAPLPLNTVAAVGVAVFALAYLLAGRERGFGRIAAVLIPLELAADTVFTTGQHVCYGAAGGPVAGPLRSVGWDVFCGDGTSVGSPLARMTGTDTDRLGGLLAHADPQTAWLLLAAHVSVGLLAAAWLRRGERALAQLLRAVAATTFRPLLLAAAALTVRSAPEPVRPARPGRRTAVALDEILAHSLGRRGPPCSVASV	230	223	NZ_KQ948735.1	1042430	1043122	-	AQJ54_RS11040	hypothetical protein	1041543	1042358	-	AQJ54_RS11035	WP_062237117.1	thioredoxin domain-containing protein
RGPP	GCF_001514195.1	WP_062238057.1	MHRSVTTTRAPLPVLRAAVFAVVGTVLGVSAHHLLAEGPVPWTRGAAATAVLFAVGLVGVQRPRSLATVVACSVAGQSGLHLWLTLTAAAQHSGGHAHGGRPAWHEQFHGSLAMTAAHALAATAVAVLLHRADAVCWSLARGVTAAIDGVRARLTAARLLLARPVTPGPPTAPAVVPAYDERPLTVRPLLAHAVVRRGPPATSTALAH	208	199	NZ_KQ948736.1	842358	842984	+	AQJ54_RS16400	hypothetical protein	843054	843782	+	AQJ54_RS16405	WP_062238059.1	DUF1775 domain-containing protein
RGPP	GCF_001514195.1	WP_062238432.1	MTAGWCSRTLRAAVFAAVCVLLAALGHVLMSGAHVPGWTLAAGLVVTGCAGWCLAGRERGLPLIVAVAVSAQTALHTAFSLAQPTSAAPDMGAMHMESMHTSGMDSMDSAQLGASSGVDALAYWLPFGMYAAHLIAALVTGLWLAYGERAVFRILRAVAGRLVAPLRLLLALPATPHRPRVRTRRARSERAPRLVLLVHAITHRGPPPGTTVA	213	206	NZ_KQ948736.1	1176301	1176942	-	AQJ54_RS17795	hypothetical protein	1175542	1176135	-	AQJ54_RS17790	WP_107121094.1	sigma-70 family RNA polymerase sigma factor
RGPP	GCF_001514195.1	WP_062238435.1	MRASPAVRSLRAAVFAALCVLLAAGGHTLATGMTPPVWAQAVGFLPVFVAGWLLGGRERSLGAIGAATLTSQAGLHLAFGAAGSHSRATRQGMAMPHMAMPHTVKVHMAMHGMRMIHTTPPPPHAVTPHATAAHLSAALLLTWWLRRGEAALWSLLRRSVALVPGLAAWWQGYGEPAAPDPASPAPDHGTRTPRPLLLRHTVHRRGPPKTIPYAI	215	207	NZ_KQ948736.1	1177755	1178402	-	AQJ54_RS17805	hypothetical protein	1177009	1177719	-	AQJ54_RS17800	WP_062238434.1	YcnI family protein
RGPP	GCF_001514195.1	WP_062243308.1	MTAPHARSGDGLRVLRAAVFAAVCVVLAAAGHSLASCATVPWWTLGAGFAGALVVVAPLAGRERSLPGIATLLALGQTVLHVLFGLGQHGTTSMAMSSMPRTSDAALVQQAARLLCGTTAAAISPAQAHRLLVEARLYPATGTGSGGGTGVGTGGAHAMTETSGSAGSSALSLLPSLPMLLGHVLAAVTAGWLLRRGDLALLRLAELSAYSAHSMAEGALVRSLRAALALVRALRAGLPGAPEAGPRAPLTASFTPPRPRTRALQHTVIRRGPPAAGLVLAA	282	273	NZ_KQ948742.1	111019	111867	+	AQJ54_RS32375	hypothetical protein	112124	112861	+	AQJ54_RS32380	WP_062243745.1	YcnI family protein
RGPP	GCF_001514195.1	WP_169808260.1	MRERGDTSSHRAVASAGVRSLRAAVFAVLCVLLAAGGHALATGMAPPVWSQVAASVPVFVAGCALAGRERSFLGIGGATVAAQGGLHLAFDALRPNAATAAHSGMRTASTHAGMRMAPPHTLTGHALAAHALTPHATAAHLAAAVVLTWWLRRGEAAVWSLLRRAVACVPGLVAWWSLVRDGRGRPTPPGIVRPAVGEAWSPRPVRLRHAVHRRGPPTGMSYAL	224	216	NZ_KQ948743.1	268956	269630	-	AQJ54_RS45295	hypothetical protein	268184	268915	-	AQJ54_RS34700	WP_062244224.1	YcnI family protein
RGPP	GCF_004354015.1	WP_133202751.1	MKTRASFRLFRTGLIGAIILGLSAGGHLAAGGRLPEPAVLAALCALTMVPVAVLTRFRLSFPVLLALLGAGQAWLHWSFDAFSTMSMPSSATMAAASVHGGHTPASLVAGSLEAVFPTHGVDDGGLMLAAHVAATLGTALVLARGERALWAVAHWLRPLVQLPEPCRLGPVERRATFLASYIIPASRLGLQLPSRRGPPAMIAAA	205	198	NZ_SMRU01000003.1	6008	6625	-	E1809_RS03000	hypothetical protein	5110	5895	-	E1809_RS02995	WP_133202750.1	YcnI family protein
RGPP	GCF_004354015.1	WP_235835718.1	MHALPVRAPFHALRSGAMAITMVSLAAAAHVFAGGELPSAPVLLAVIALTGLATTLATRFKLGFLAVGTLLGASQFALHEAFTAFSPIKVAAPGPESHHSSGEHLLSGLEAGEARLHELDTPLSWLMLGGHVLATAASALLLAWGEKALWQLEAWLRPLFQLIRLVFRPDAGTAPRVLGSPDVFIPQPWRNLRQDSRRGPPAVVVLP	207	200	NZ_SMRU01000033.1	11470	12093	+	E1809_RS21690	hypothetical protein	12180	12917	+	E1809_RS21695	WP_133206322.1	YcnI family protein
RGPP	GCF_900117395.1	WP_072314169.1	MSAATTTEARLQHRRRALAAALVVAGATTLATGLAHALGGGAAPDALLLAAGLVVTLLVLAPVLGSRRSLARQGVAVAIAQVVQHGLYSLPGAAHPTAAADHAHHADAALPGAAEVLHAHTSMPLAHLVAGALTLALLRLVPRALAAMLEAMSLRRAVAVLRWAGMPARRRGSVTASSPARRRTLDVLHAALVPRGPPLALV	202	197	NZ_FPEG01000003.1	183252	183860	-	BQ6202_RS09095	hypothetical protein	182327	183121	-	BQ6202_RS09090	WP_083587169.1	DUF1775 domain-containing protein
RGPP	GCF_000336555.1	WP_002711603.1	MTFATRIRSAGRWAAFVAAYALVFNVVLTSALLATISPTQANAAHELCLNGGPAVPDADGNTDSGKPIVRCPLCLSSVVATADQPPQTPALAIRIALRILFEAPSHDHVVVRFAENDHQPRGPPHLS	127	123	NZ_KB375281.1	802433	802816	-	HMPREF9696_RS03680	hypothetical protein	800221	802371	-	HMPREF9696_RS03675	WP_002711602.1	TonB-dependent receptor
RGPP	GCF_000336555.1	WP_002711606.1	MIATRIRSAGRWAAFVAAYALVFNVVLTSALLATISPTQANAAHELCLNGGPAVPDADGNTDSGKPIVRCPLCLSSAVATADQPPQTPALAIRIALRILFEAPSHDHVVVRFAENDHQPRGPPHLS	126	122	NZ_KB375281.1	806178	806558	-	HMPREF9696_RS21160	hypothetical protein	803780	806116	-	HMPREF9696_RS03690	WP_002711605.1	TonB-dependent siderophore receptor
RGPP	GCF_008086045.1	WP_148435538.1	MNSDQKGRGTGSRDTAQAGRPGLRGLRASVFAVVCVLAALGMHVLAGGPIAGLGTVVVATAATGAGAFALARRRRSTGTLLAASFAAQYGMHQLFTSSSAVHHPSHVDHHGGGLYGGLGMLIAHVLVAAVSAWWLDRGETALALLLRLLACSLPGLWALLTARPTPPRRSKTPLTAGSGGVLTSQVLAWALCRRGPPRQGIEPGIS	206	196	NZ_VSEY01000010.1	49180	49800	+	FXF51_RS17465	hypothetical protein	49906	51351	+	FXF51_RS17470	WP_148435539.1	PepSY domain-containing protein
RGPP	GCF_008086045.1	WP_148435847.1	MSAVPAPVPVPGPVPVSAPPVASAVLRLSRAVVFATVCGAVSAGGHVLAGGGAVPFGVCLAGVLAALGLAYLIDGRERGPAAVLAATAGTQLVLHQLFERLAPGTASDHGHGHPAPGMVLVHLVVAGLTAWWLHRGESALWLMIRLYGAPRPVVRLLVTAPVADGVGAPSPRWRPRTPGALVRPGRTVSGTISRRGPPAA	200	197	NZ_VSEY01000011.1	129511	130113	-	FXF51_RS19120	hypothetical protein	128839	129420	-	FXF51_RS19115	WP_148435846.1	copper resistance protein CopC
RGPP	GCF_000725125.1	WP_037936176.1	MSAPHPRTVRSGPGLRILRAAVFAAVCVVLAGAGHSLASYDAVPLWTLGAGFLGTVAVAAPLAGRARALPGVAALLAFGQTALHTLFGLGQHGTPGTGASSPPSDAALIEQAARLLCGTTAAGISPARAERILSDARIHPGGADTHAADALSAAGVTPAALLPSLPMLLGHVLAATAAGWLLRHGDLALLRLAELSAHGVAEGALVRSLRAALALVRALRAGLPGAPDAAPRAARTALLAPPVPQSPALRHTVIRRGPPVAVTALALAA	269	258	NZ_JFCB01000018.1	51538	52347	+	BU52_RS19835	hypothetical protein	52535	53284	+	BU52_RS19840	WP_037936179.1	YcnI family protein
RGPP	GCF_000725125.1	WP_037937575.1	MDISGTQLRAVRAALFTAVVVTLSAASHVLLSGAPLPLNTVAAIAAAVFLLAYALAGRERSFGRIAALLIPLELAADTVFTTGQHVCYGRMGGPVAGPLRSVGFDVLCGDGTSVGAPLARVTSPAAGGGDRLAALLAEADPATAWMLLGAHIGVGLFAAAWLRRGERALARSLSALAAAASTAVRPLLLAVAAVTVRRAPGTLRPGHPVLRTAIARTLLLAHSLGRRGPPCSVAAHA	237	229	NZ_JFCB01000024.1	31629	32342	-	BU52_RS23185	hypothetical protein	30732	31544	-	BU52_RS23180	WP_037937573.1	DsbA family protein
RGPP	GCF_000725125.1	WP_037939237.1	MLLPAKAEVARQLRRYRAWERVMLAAPADRTVRATFEDSGYTLCVLMGKRCAREAADAAERYLRSTVVTYLQEQNDRPRPAATVRRGPPAIGRRSPAGRQ	100	88	NZ_JFCB01000032.1	80850	81152	+	BU52_RS27290	DUF5133 domain-containing protein	81226	81703	+	BU52_RS27295	WP_037939239.1	DUF3416 domain-containing protein
RGPP	GCF_000725125.1	WP_051858691.1	MTPDVLSLSRAVRAVAFGAVCVTLAATGHILMSGEAVPGRAMVAAFVGTAVGAWALAGRERGPLAVTATTVTAQAALHVGFSLAQTLTRADARAGTSFVRRWAEHLLCVGMPPHTPERTATGMPGHAHATEHDMSAAAGTAAHGMSAMAPLGMVAAHVAAAMLCGVWLAHGERAVFRVLRALAGWLAAPLRRASLRTAPSRCARPRVRPRRDNPVPRRTLPAVGDPTRGPPGAHRCPVVTAGSPDARRRFPTGAGIGAPFGAPEVPASRPARAPPDFTRPT	281	230	NZ_JFCB01000039.1	17158	18003	-	BU52_RS29050	hypothetical protein	16483	17145	-	BU52_RS29045	WP_037940022.1	sigma-70 family RNA polymerase sigma factor
RGPP	GCA_013389125.1	NWG92668.1	MLISFKDVSETTLARTANKADVHAGARARAWTLFAVLFVAAQLLFAAHAGAAPDDLLDHSPTSCAFCLAGAVADDPSELSVAAAAPVAILGAARRPVAAEIVASGALGGAQPRGPPSC	118	115	JACADX010000284.1	5413	5769	+	HXY21_09200	hypothetical protein	5861	7948	+	HXY21_09205	NWG92669.1	TonB-dependent receptor
RGPP	GCF_003063545.1	WP_108283443.1	MQQLRHAIQLTRLVLVWFALSVGVAIASPVLNPKGMDMVCTGTGVMKLVVQGDDDSAASAKTMDCPLCTPMTAPPPELNTTLTQPSPLAHALQPLAAAHIAAITAPPLPSRGPPALFL	118	113	NZ_NESD01000002.1	659913	660269	-	B9Z35_RS09565	hypothetical protein	657515	659809	-	B9Z35_RS09560	WP_108283442.1	TonB-dependent receptor
RGPP	GCF_002150505.1	WP_086501804.1	MLHQLAPHSHHQHEVEVLSDYHAHDHERTAHEHHSDENSPLDFLSILFANHAHSQQLVDHSPSQAQSTENNVNKSKVQRTVPELFRVPVNEIRPALEKTVPESLRIPKNTYFVSIALRGPPSLG	124	120	NZ_MSSV01000011.1	40786	41160	-	BVH02_RS12585	hypothetical protein	39523	40707	-	BVH02_RS12580	WP_086501803.1	TolC family protein
RGPP	GCF_002150505.1	WP_143244205.1	MLHQLAPHAHHQHEINALSDYQADEHEGISHDHHSDEESSLDFFSKLFANHAHYQQLLNNSPSQVQLSENHNNKNRELKTIVTLFQVTIDEVFLILKQPIPESLGIYKNTYFFSLALRGPPTLG	124	120	NZ_MSSV01000008.1	202441	202815	+	BVH02_RS10795	hypothetical protein	203075	207469	+	BVH02_RS10800	WP_086501456.1	CusA/CzcA family heavy metal efflux RND transporter
RGPP	GCA_012522045.1	NLN24669.1	MNKDFSIHGIIYFLLILYFIGISPSVVVHNHQESIIPYELASNCEKAVYYGETEKDLHHEEHVSATPETCLICDLHIVKSQLLLDFTFEFLNLPNDSRNPDYYFENLCSVIPHHFFNRGPPIA	123	120	JAAYLC010000065.1	806	1177	-	GX163_03240	hypothetical protein	256	672	-	GX163_03235	NLN24668.1	DUF4625 domain-containing protein
RGPP	GCF_001447195.1	WP_017510856.1	MLLVMVLVFDQVSAPFHQHHHDFGIDADAGLAALHSPSGDSLAFESHAEDSHDGLQAGHPAIALRSQAASELSGVQSVSDALLSVAAFVVAFPAIEVDTPVPDWPDRGPPQFTSFKSLPPAGRAPPLHA	129	109	NZ_LFRI01000260.1	33301	33690	-	ABG80_RS09830	hypothetical protein	31933	33240	-	ABG80_RS09825	WP_058087525.1	TolC family protein
RGPP	GCF_000024545.1	WP_013019411.1	MLWRHPAVRLLLLVLAFGVAGMHTLGHHEGHDTSSSMPGHAVHDEAAASDAVTVTPPTGDMNPSQMCLAVLTAGAALALALIAARTRQRVPASRWRPRLRASRRSSRGPPRSIPVSLLTAQVTVLRI	127	109	NC_013947.1	4486898	4487281	-	SNAS_RS20670	DUF6153 family protein	4486230	4486817	-	SNAS_RS20665	WP_013019410.1	DUF305 domain-containing protein
RGPP	GCF_001672895.1	WP_156744408.1	MRYNDAPIDARRNTVVAVLVAFVVLISATGWKLAEQEHPAHHGPHALTSSISSDFPVVVEHPHVQDGSITVTPDTFAEAALPRTVTLLAAIGLVAVIGAAFSSWVTGSHAVIRGPPRRGGSVAGQQLLLRLCIARR	136	115	NZ_LZKP01000100.1	8080	8490	-	A5663_RS22955	hypothetical protein	6864	7973	-	A5663_RS09490	WP_068147235.1	PLP-dependent cysteine synthase family protein
RGPP	GCF_000285275.1	WP_035366012.1	MSARAHSLTHLVVFWPLVLLALVARLTFGGVVSPTALVEDPLKDLIKLSILCEDQAPLSDPDGSHHHATDPQDDSFLLSEALELFLLSVAFCIFAGLLAASMCRTWMFAPIRGPPAPKRTSLCPQGPPA	129	114	NZ_CADO01000017.1	33096	33485	-	APA10_RS05385	hypothetical protein	30696	33071	-	APA10_RS05380	WP_174714348.1	TonB-dependent receptor
RGPP	GCF_000285275.1	WP_231111030.1	MSRSATTHAKMRLFASRWLVAICVMVGLVGQLFLQSHAQLGEMPRATLERLTGLHIGPALKSPACPDMDDAMVMPADDEGHDPAHHSHDDNNGFCPLCPLLQLPDIAFIGIFVALSIMLLAKRQIYHDRAPRAPPAGIFTGLPHTRGPPSSLSCLY	156	148	NZ_CADO01000010.1	7983	8453	-	APA10_RS03325	DUF2946 family protein	5596	7842	-	APA10_RS03320	WP_231111032.1	TonB-dependent siderophore receptor
RGPP	GCA_012927485.1	NMM10910.1	MSYRPDSRSPLPAWARLAAWLSFSAVLFALLAPASMLAQDVRSGKLSGLCSVTLTGGSSSDTGSGDAPPAGSHCDLCGSPSLVPPPLLISSIPCFAGYQVACIDFPADLDAAVPGLPFSRGPPAL	125	122	JABBPC010000029.1	168533	168910	+	HHJ16_11645	hypothetical protein	169088	169585	+	HHJ16_11650	NMM10911.1	copper chaperone PCu(A)C
RGPP	GCA_012927485.1	NMM11188.1	MSYRPPARSALTLWTRLAACLSFLAVLSALWAPVSMLTEEVRTGKLGGICSLNLASANGSNSDSSSGDPPQVAARCDLCGTVGLVLPALPVCVIPCFPGQQVASLDYPTNLAVVIPGLPFSRGPPAIL	128	124	JABBPC010000032.1	187194	187580	-	HHJ16_13070	hypothetical protein	184721	186931	-	HHJ16_13065	NMM11187.1	TonB-dependent receptor plug domain-containing protein
RGPP	GCF_001423105.1	WP_055961068.1	MTVRVASRGLRVTRGLIVATLSVAIAAFSHVAGGGMVPGLLGTVLALVFACLVCIALSARALAVVPLAVSVGVSQIVFHLLFSLGTSLPTSAGDGHSVGMLGMVMSGGSTVHLPDVAGSASPGMEGMSDTRMWLGHAVAALLTIALLLHGERALVTIARLAVARLALVSRILGFALFPDRHGLVRALADRRGIRRLGVLLAARPHRGPPAVV	212	208	NZ_LMNV01000002.1	1985733	1986371	-	ASF54_RS08990	hypothetical protein	1984889	1985635	-	ASF54_RS08985	WP_055961066.1	YcnI family protein
RGPP	GCF_004363245.1	WP_133585647.1	MLNTISRYRSLFAYLLAGWMSVIVISGIVFMHKEVTSKGEIITHIHPYDFTKKKDKHHHKNDAEIQFLNVVFQGAFIEPVFTIVEVPFFQEFNYTTYAVYSKTYHFTKDLDTYLRGPPMLA	121	117	NZ_SNYV01000016.1	109953	110318	+	CLV99_RS16620	hypothetical protein	110564	112819	+	CLV99_RS16625	WP_133585648.1	TonB-dependent receptor
RGPP	GCF_006443685.1	WP_140827281.1	MKQTLTTRMTILRIFCAIVFVSVGFAHRSPAAIATDVLSVAYSLPDGTFADLCIADQGQKHANVSGDCEACRLAGAVLLPPPAGHAWLLSNFASLGNITPPEPPMRSAYALDRPRQRGPPLSA	123	119	NZ_VFYP01000001.1	1828158	1828529	+	FJQ55_RS08965	hypothetical protein	1828598	1829632	+	FJQ55_RS08970	WP_140827284.1	DUF1775 domain-containing protein
RGPP	GCF_003634995.1	WP_121223833.1	MTRRPAPTRFARAVLLAVTSAALSVAAHGAAGGEVTEFAPALPLTVLIALASTAVRGRGPWTLLPTLGFAQVAQHTLLNLGHHEDVGAGLGFGPVAMTTAHVVAALLTGLLLVRADAVLDALVWAVSRLLPVLWSFAPVAVPATPVRVAPVPDVWMSVLLRRVHGRRGPPLCS	173	169	NZ_RBXR01000001.1	5226892	5227413	+	DFJ66_RS23545	hypothetical protein	5227460	5228212	+	DFJ66_RS23550	WP_121223835.1	YcnI family protein
RGPP	GCF_003634995.1	WP_147459386.1	MTTPTRGAVRVARCGVIGLSSGLLAVVAHASATGHLPGLPHVLAFAAAVAWACGPLTDRRLEAAEIVGLVVTVQVTLHVFLAVLGRHPREVVPSPSMLVAHALVTAVVVGALTGAEGAVFRLAAALASVLPRRFTPPPAFAPLRIPIAGPNEQPLSEALRRRTVPRRGPPVL	172	169	NZ_RBXR01000001.1	6380763	6381281	+	DFJ66_RS29075	hypothetical protein	6381354	6382643	+	DFJ66_RS29080	WP_121225737.1	PepSY-associated TM helix domain-containing protein
RGPP	GCF_003852545.1	WP_124511504.1	MTAPRRTFSALRLWVLAWFVASMAVAIASPLVHPQSFEVICSGTGAIKLLVQTDDGTVEMGAMGMDCPLCSTPSAPPPTPVAATLPTHPLAHALQPVEAARIAAATAAPLPARGPPSRS	119	115	NZ_QAJR01000010.1	54071	54430	+	DBV10_RS05790	hypothetical protein	54572	56797	+	DBV10_RS05795	WP_199740046.1	TonB-dependent siderophore receptor
RGPP	GCF_003852545.1	WP_124514694.1	MWSPLQTLRSLRWLARLVLAWFVLSIGVAVASPLVNPQAMELICSGSGAIKLLVKTDDGVQEVQGHTLDCPLCAHVGAPPPMSQAQLPVVHPLAHALRPIPAAHIAARTAAPLPPRGPPALS	122	118	NZ_QAJR01000029.1	121988	122356	+	DBV10_RS16570	DUF2946 domain-containing protein	122437	124764	+	DBV10_RS16575	WP_124514695.1	TonB-dependent receptor
RGPP	GCF_003852545.1	WP_124515623.1	MTRTAPPLRPTLPAALRSAVARHMALAWLLLALVVVPTLGRVHQMAHGGALDRVHAGQAQLPDAPTAEAAPAVLRQGHGLWLPLSLLVPQHAAVDCLLLDQLALGDALHSAALALPEAAPAQMATTQPADRTGAVHVALFQARGPPAA	148	145	NZ_QAJR01000056.1	3315	3761	+	DBV10_RS21670	hypothetical protein	4069	6192	+	DBV10_RS21675	WP_199740221.1	TonB-dependent receptor
RGPP	GCF_000224415.1	WP_010145442.1	MEHRSLSPARHRPAIRSAGPGRLRGPARLLRGWAAAVVATLVAAGSHTLAGSSGPGHDAGPAPVVWILTLALAGPLCTALAGRTLSWWRLGSAVASSQLLFHWLYSQSAGTGRPAGPVPADPAGHAGHAAHAGHAGPAAQSVQSAQVSPSALAAEVSPSALAAEVSPSAAAPGPSAGTLPGAEVLQSADHSSLAMVAAHVLAAVVTVLLLRRGEAMAARVVELAVGFVLQAPGARLARWVPAVRRPRLPSRPLAPVLRAGAVVSSALRLRGPPVPALSR	279	272	NZ_AFXQ01000028.1	31479	32318	+	CITRI_RS18555	hypothetical protein	32374	33288	+	CITRI_RS17830	WP_010145444.1	copper resistance protein CopC
RGPP	GCF_000526515.1	WP_024286232.1	MRTCEGRGLLVARALITGSTVLGLAVGAHVVGGGEPPSGPAVGVLAVFVLVASSLLARHRLRLLTLVPALAVIETALHGVLSVLPTAAELAGGQQPGHQHGATLSAPLPVVAEHVHAGTSPAMLGSHLVATVVTAVLLIGADRAARTTAHLLSTALPLLLARPAAPTMTRVRLRTHAAAPLVRASAGGCRSHRRRGPPLLPATA	204	197	NZ_JAGF01000001.1	1287302	1287916	+	K415_RS0106285	hypothetical protein	1288039	1288617	+	K415_RS22590	WP_024286233.1	copper resistance protein CopC
RGPP	GCF_000147815.2	WP_014061890.1	MASPVARAGADLRMLRAAVFTAVCVVLSAAGHVLASCATVPLWTVGVGCAAMFTVALTLAGRERSLPGIAALLAIGQLALHALFALGQHRATAAEEAAQRADAAQGHVIGLAARLLCASGPGRLDAATAHRIVAHAGIDPSAAHSPHTMPSSAAPAEQAAGMAGLLPSLPMTLGHLLAALAIGWLLRRGEMAVWRAVRLSVDGARGVAEAALVRALRAALKLVRVLLAPSDAPYGGPCRPRTAERNEGGTTALALQHSVIRRGPPACDLAA	271	264	NC_015957.1	10559409	10560224	+	STRVI_RS43245	hypothetical protein	10560330	10561076	+	STRVI_RS43250	WP_043241702.1	YcnI family protein
RGPP	GCF_000147815.2	WP_043236937.1	MDGTGPQLRAVRAALFTALCVTLSSASHVLLSRTPLPLGTVAALSVAVFAAAYALAGRERGFWSIAALLIPLELAADTIFTTGQQACYGQSGGPVAGSLRSMGVTVLCGGGDLGNPLPGISQNGVGTPLAAAVSSATPWLLLAAHVAVGLLASAWLRRGEAALSRLLASLAAFAFRPLLLAVAVHAAALRPRRRPAPRTVRPVRPAPALPLLVHSVVRRGPPCSAAA	227	221	NC_015957.1	8174875	8175558	+	STRVI_RS33410	hypothetical protein	8175622	8176452	+	STRVI_RS33415	WP_014059991.1	thioredoxin domain-containing protein
RGPP	GCF_000147815.2	WP_063644408.1	MSAGPPFRLARAAVFAAVCVVVTALGHTLMSSDALPVWAVAAAFAGTTAAAWWVAGRERGALVVTGATVVAQLGLHMAFRFAEMTVAPAAGSAMGDRMPGMRDMGAAPMSGGAMGHMHHGTDAMSSAAPSMSHLPWPWAGPGGAGMATAHLLAALICGLWLWRGERAAFRLGRALAALLFVPLVLALRILGAGATPLPAWPSAPAFARRSREVLLRHAILRRGPPRRFAVR	231	224	NC_015957.1	6016806	6017501	-	STRVI_RS24845	hypothetical protein	6015990	6016592	-	STRVI_RS24840	WP_106685953.1	sigma-70 family RNA polymerase sigma factor
RGPP	GCF_008119665.1	WP_148812267.1	MSTPVFRRLANPLSIWIALLAIVLQSVMPMVAQARMRVVVPAGEMHAVDARVAVAAHGHGVGGHDRHAHEAGHDVVAMADALADDAVDGASNHTASQLVTVSTDHASHPPSDSPANPHALHGDAPCPYCRVHLDALALPVLPNPHWVLLVSVIHRAIEHDAIPALPEAWSQTRPRGPPVMS	181	177	NZ_CP043046.1	419246	419791	+	FXN63_RS01745	hypothetical protein	419882	421474	+	FXN63_RS01750	WP_148812269.1	PepSY domain-containing protein
RGPP	GCF_004359965.1	WP_133479252.1	MRFRSLHRRFAALALLAMLLLVTMPTLTSQRAMGPAVVVSPADPHATASAPPSPARIELRVQAHRPHGEAPHRAPHEGHDGGACAYCPLLAGLLERVAPAPVATSPRPTVPLRRNVAVARTLGWRDTLGARGPPPRVRA	139	133	NZ_SMRQ01000032.1	2997	3416	-	E4F61_RS08525	DUF2946 family protein	561	2909	-	E4F61_RS08520	WP_202908971.1	TonB-dependent receptor
RGPP	GCF_900107725.1	WP_139304852.1	MKLDSVPRTNIIRCMIIHTRQKSRFWASLLLLIALIAAQPVLAEHVHFVDPSHELCDLSFHQLSTAAGSEYRVALPAPVAHYLRQSAPVPGDSQPERQAARGPPPLLSPA	110	103	NZ_FNQO01000002.1	363545	363877	+	BLW36_RS09430	hypothetical protein	363957	366098	+	BLW36_RS09435	WP_091387611.1	TonB-dependent receptor
RGPP	GCF_003047295.1	WP_107772831.1	MPTRPDALLLWGRAGVLSGFTFLVGALGHVTGGGLLPGLPGLVLLLAVGTALAATFLTRPASARLLVSLVVGGQVLVHGALSLTAGHAGGHHTAPAPAPDAAPAPLPGALPTSNGGRIGSLQDHYEATVGVPAATGLTVPDPAALLEHAPMFLAHAAAGVLVGLWLAAGERAVWTLLALAVRTVLAPLVVLLPPTPTRRPRPAVVHRHPLHRSPLDRVARSVVRRGPPALLAA	233	227	NZ_PZYZ01000003.1	295324	296025	-	DAI17_RS10305	hypothetical protein	293813	295213	-	DAI17_RS10300	WP_107772830.1	PepSY domain-containing protein
RGPP	GCF_001984155.1	WP_076992501.1	MTARRLLLLLVAAVLMSLVLTPRGEPTPPPSDNETVAIEQAVAKAVPPIRAAGRPAADPGLLKVQSLAEMTSPEPVLVQLGEQDEDVPLVSRGAVLPVADDRGPPAGQAVL	111	104	NZ_MTQO01000052.1	538893	539228	-	ALI144C_RS40455	hypothetical protein	536704	538830	-	ALI144C_RS40450	WP_168211476.1	protein translocase subunit SecD
RGPP	GCF_001984155.1	WP_143231208.1	MRRRPASTRSVVRGWTLAVSSGALAIAAHGMAGGATPDAALAVLLTMIVAWAGTSVASRVDGLLSVLTALGMAQAAMHLVLNYAVPSHADHHMAPAPVDPVVMTAAHTVATALTALLLTQADAAMRVVSTAMRLLLDLAEPPRFPAVASATYALPESPDRIDHIRAVLLRRVHSRRGPPARS	182	178	NZ_MTQO01000053.1	223161	223709	+	ALI144C_RS42955	hypothetical protein	223765	224529	+	ALI144C_RS42960	WP_076993039.1	YcnI family protein
RGPP	GCA_004295795.1	RZJ73805.1	MKSKFAIYNLFAVAAVLFSVVFQSVHSVEHIVEEFQTPKCHHVQTDSKHELSHQHHKDDNCFVCHFNFSGFIGSETVRIPIQRTEIHQEYSYFRSKEITSYFVGSLFAHRGPPSEC	116	112	SEBR01000001.1	31750	32100	-	EOO49_00155	hypothetical protein	29313	31688	-	EOO49_00150	RZJ73997.1	TonB-dependent receptor
RGPP	GCF_003722335.1	WP_240633840.1	MTRPTFHRWTNARAVFMTLAALAVALKVLIPAGFMTAPEPRNGLPFALVLCTGQGAMVVAPGERLDHKKGADEKPADAPCAFAALGVPMGAPPAELSVAPVEFVAYAAHAQPVRAVHLAPGRGLAAPPLPARGPPSLLI	139	134	NZ_CP026100.1	207035	207454	-	C1707_RS01120	hypothetical protein	204860	206908	-	C1707_RS01115	WP_101712263.1	TonB-dependent receptor
RGPP	GCF_900104345.1	WP_056229721.1	MRRQARATRVRRGGAAASVATFVALLSHVSGGGEVPGVFGVVVPLALSFVVCTALAGRRLSTWRLAVAVAVSQVLFHSLFVLGSYDLAAAAHVHGSALPVLTGGSALPAMTPDAAMWLGHAVAALATTVALHRGERTLVALRVLAERSVAWLRARVRVLAGLPTAPSVRRTAAVVVAAVRPTSALVVSAAQRRGPPLAAS	200	195	NZ_FNJN01000004.1	374722	375324	+	BLS25_RS10905	hypothetical protein	375600	377024	+	BLS25_RS10910	WP_074695650.1	PepSY-associated TM helix domain-containing protein
RGPP	GCF_900104345.1	WP_074696268.1	MSSRAGRAQRAGRGMAAAAVATFVATLSHAAVSAERPPLVNIVLALCLAAPVCVMLAGRALSWTRLSLAVVLSQALFHALLVLDLQGGFVPAAHHGAASILSAAGAHSASAHGAESPWMWTAHAVAALVTVVALGRGERAVQAIARFFVAVLSVLRPVRGLPPRTDAVLSAPEPLLLTTAMTVLSSMRHRGPPLAA	196	192	NZ_FNJN01000005.1	302618	303208	-	BLS25_RS12805	hypothetical protein	301807	302550	-	BLS25_RS12800	WP_074696266.1	YcnI family protein
RGPP	GCF_000421465.1	WP_161623996.1	MPSVPYLRILALLLISLPQAFMPLLHAHVGEDGSPRVVHVPGWEPYFQETDESALKGNSLASGWQGVVVRSDGGIRRQILACPPLVALPVEPIPDIVEPRLRPPRRGPPRIAAFDFTLSAYPRAPPA	127	108	NZ_ATXB01000001.1	503605	503988	+	H035_RS21940	hypothetical protein	504074	505375	+	H035_RS0102700	WP_022947467.1	TolC family protein
RGPP	GCF_001458415.1	WP_235811421.1	MKRLAAYCLLLATLAAGMIPAGWMPAQTDGKMLLVLCTTDGVQETWVDIDASDEHAPMGEQMEDRSCPFAAPVHVALLPSAEIPLPRMPALAAQWAQMGFTHHTAGFHWRYDARGPPAFS	120	116	NZ_CYSD01000020.1	52760	53122	-	TRM7557_RS07035	DUF2946 domain-containing protein	51242	52690	-	TRM7557_RS07030	WP_058289570.1	PepSY domain-containing protein
RGPP	GCF_000062885.1	WP_011872933.1	MTIQLTPAKGALRVLRGAGLAITSASLSVAAHMTSGGSLPDPGTTALITALLSGAGVALAGRRRGLPSIVGALAVAQLALHVFLQLAGSHQGTPGHLVAPFDPVGMSAGHALAALLTAVLLARAERALFVIARLLGLFLPPSQPRLLTVTKPGVIRAPARPVRIPSHQAHLRRHPLRGPPAHSW	184	179	NC_009142.1	97869	98423	-	SACE_RS37305	hypothetical protein	97010	97768	-	SACE_RS00350	WP_011872932.1	YcnI family protein
RGPP	GCF_004342605.1	WP_243692053.1	MTRSPSLGRTWTRGAFLALAILALALKVLVPAGFMTQAEPRNGLPFALVLCTGQGPLVIQPGDALDHHDKSPADKPAHDAPCPFASHGATAPPPSTLAVAQVEFVAYRPMAVARAVEPAPGRGLAAPPLPARGPPSLLI	139	134	NZ_SLZL01000002.1	50975	51394	-	EV278_RS02615	DUF2946 family protein	48782	50833	-	EV278_RS02610	WP_132086405.1	TonB-dependent receptor
RGPP	GCF_003385215.1	WP_233157040.1	MSRRPRRHGALRSVRGVLLAFTSGGLAVSAHALAHGGVPDTALTLLLVLLVGWIGTALADRTRGPLGVLTVLGAAQLLMHVVLDELMPHPASMPGAMLAAHVAATLLTGLLLAYAEALLHVAAARLALLLPVLFGPLPPPVPLPAAPAPAPGVPQVLVLLSRMHARRGPPVLATRNPLHLSAAR	184	169	NZ_PQHW01000003.1	15455	16009	+	D0D15_RS01945	hypothetical protein	16035	16763	+	D0D15_RS01950	WP_094003428.1	YcnI family protein
RGPP	GCF_002904295.1	WP_103353742.1	MLAVSAAVLSVTAHRLADGGLPDPAMTALLTGLFGWTAAALARKARGPVATITLLGIAQLVMHLLLTTLAGHHDMYAMPGRTGLGMIGAHAVATVVTALLLARADTMLLTVLAVLRAFLPRLLTPLPVPSARPALVPARVAGPDHLVGVDLRRIRGRRGPPVHS	164	160	NZ_PPHG01000082.1	13416	13910	+	C2L59_RS34525	hypothetical protein	13982	14740	+	C2L59_RS34530	WP_103353743.1	YcnI family protein
RGPP	GCF_009857475.1	WP_161028253.1	MTRRTGVPSRPATRFALVALLATALLMAVAAGLRHRIVHAWPDAALAHACLAYDAATLAERLPAAAPLLAPAASLPRPQPCAAPVSHARPAAPPYLPRGPPVLALP	106	100	NZ_WWCJ01000027.1	54405	54725	-	GTP41_RS24690	hypothetical protein	52238	54346	-	GTP41_RS24685	WP_161028252.1	TonB-dependent receptor
RGPP	GCF_009711045.1	WP_155090820.1	MNKKNIRVLWLTLMLSVFIIPHISNVLHFVVIKHDFGRRTKVLEYVNSNSIHYCDQYLFKISPLLEFDSIQWEVIVELAYHCVDDFYLLSKYSFDTFYYYLRGPPEVLFLTHI	113	104	NZ_WMJX01000001.1	271457	271798	+	GJV76_RS01215	hypothetical protein	271845	272399	+	GJV76_RS01220	WP_155090821.1	DUF4625 domain-containing protein
RGPP	GCF_007280575.1	WP_143941076.1	MDISAAHLRAVRAALFTALCVTLSAASHVLLTRMPLPLTTVAVVSAGVFAIAYALAGRERGFGRIAALLLPLELAADAVFSYGQHACYGLSGGPVTGPLHTLGIDLLCGGGDVGTPLAQFSGRGVGPLLAVPAVAGWLLLVAHLLVGLLAAAWLRRGEAALAQLLGAVAHFAFRPLLAAVAMAVRVPAPERPAVRRGADGPSAHRPPLLVHSVVRRGPPCVLAA	224	218	NZ_VKJP01000050.1	18643	19317	+	FNJ62_RS08950	hypothetical protein	19414	20283	+	FNJ62_RS08955	WP_143941077.1	thioredoxin domain-containing protein
RGPP	GCF_007280575.1	WP_143944275.1	MTAPARHARAAADLRLLRAAVFTAVCVVLAATGHMAGSLASVPLWTLAAGCGVVLVVAAPLAGRERSLPGIAAALTVGQLALHALFAAGQHCAAPSVTADGRLDDATVIALARRLTCGLDGVRLGGDTAHRIVAQNGFDPSDPRTAEVLGTGGTHGMAGMDHLAGAPMAHSVLPSLPMLLGHLLAALAAGWLLRRGEAALWRLVRLSTPVAHEAAAQALAGALRSALTLVRALLAGLPGHRTGPSAPLAHAAGPSGPEDPALQHSVVRRGPPAAAPGHVRAAGYALAA	288	271	NZ_VKJP01000386.1	4055	4921	-	FNJ62_RS26795	hypothetical protein	3069	3704	-	FNJ62_RS26790	WP_251076901.1	YcnI family protein
RGPP	GCF_011927825.1	WP_152578021.1	MTRRAPFASLAFSLGLCAALLALCLRLMAPVGWMPVASGNGVIFTLCSGIGSEMPDVGTSGSPDTAEAHQAPCAFSGIGTPALPDLPPDVALAVFLVFIALGLAAVPRLHILAVGWLRPPLRGPPSRV	128	124	NZ_JAATJI010000002.1	254785	255171	+	GGQ62_RS14540	hypothetical protein	255345	255839	+	GGQ62_RS14545	WP_152578275.1	copper chaperone PCu(A)C
RGPP	GCF_007954505.1	WP_153243927.1	MNARQLRLVRAAAVSSIATLLAGVSHTLGGGSAPHPLLILAVATLVTPLSALLIGARPSRGRVAVTVLLAQAAFHVLFQVLGSPVASSSPGGLGHVHHLDLALLASTPSASAAGAPMLVAHVVAAVLTMLLIWHGEAVVRAVVRWVEALLRRSVTTTPTDHRRPPGLRSLDLPVLEVAFAAAVTRRGPPALVRD	194	188	NZ_CP042412.1	2537936	2538520	-	FGL91_RS12100	hypothetical protein	2537130	2537825	-	FGL91_RS12095	WP_153243926.1	YcnI family protein
RGPP	GCF_903166585.1	WP_175632731.1	MKKHRKNIKKYLSAFMLVVFAIALTPWSVLHSHTPIPVVEKEVSCKHVSHLQAHGDTCLICNASFEKNYVSAHHIYRIFLCAKIFNPTEPTLKNAFTEVKRTSLRGPPLA	110	107	NZ_CAESCM010000002.1	16539	16871	-	HWV58_RS03285	hypothetical protein	14097	16415	-	HWV58_RS03280	WP_175632730.1	TonB-dependent receptor
RGPP	GCF_002198675.1	WP_143448018.1	MPGQTGVQVGRSAAFGVLATCLGLLAHAAAGGAVPGPGAFGLAALLSATAGAWLAVRAPSLPRAAAGLAVVQVLTHVLFMNRSMDGAMDGAPMGHGDGATMTAAHAVAVALTAWLLTRGERAVEAVLARLRVALPGAPAACVPAPSHRPAPDAHHRPAYGRVVVRHLLRRGPPGSLPAVA	180	172	NZ_MWLL01000230.1	29997	30539	+	ECOMGDLI_RS29020	hypothetical protein	30681	31274	+	ECOMGDLI_RS29025	WP_088320323.1	copper chaperone PCu(A)C
RGPP	GCF_013404595.1	WP_179378187.1	MILLLGIGLLLPRAGAVLADLAGFDSVVICRGAELVTITMSADGEPIDAEIEEHGPCLSALQFPETAAPTPAWTAFVPNPTVVPQELAVVVAPSPWSGPPPHRGPPAV	108	105	NZ_JABVAX010000001.1	163588	163914	-	HSX43_RS00830	hypothetical protein	162051	163391	-	HSX43_RS19530	WP_235962435.1	metallo-mystery pair system four-Cys motif protein
RGPP	GCF_013404595.1	WP_179380998.1	MRFLLLLLLGFGLLLPRTGAVLADLAGFESMVICRGADMVTITIGADGTPVETEIEDHGPCLAAVEPKGLAVPKSAWTDFVPARPRPLRWLAVLIAPSPWTGPPPHRGPPAA	112	109	NZ_JABVAX010000011.1	2793	3131	-	HSX43_RS15245	hypothetical protein	1443	2735	-	HSX43_RS15240	WP_179380997.1	PepSY domain-containing protein
RGPP	GCF_000633535.1	WP_025156122.1	MGSRPARATRGALASAVAIFVAALFHVAGGGAAPGVVPVALSLAFATIASIALTSRRLSLWRLTASVVLSQFLFHALFSLGDGTARFVAADGTVPSGHLHAGAHLTMTGATMPASHADPTAPSMWLTHAAAVLVTVVALRFGERAFWSLFQTARVGVVRFAELVAGIAPIPVRVVAVVSAVAAAEPARLRDLGLPLARLRYRGPPALVGAL	211	204	NZ_AYMR01000006.1	27875	28510	-	U870_RS0104000	hypothetical protein	27070	27798	-	U870_RS0103995	WP_025156121.1	YcnI family protein
RGPP	GCA_008501835.1	KAA3622581.1	MKSKIHLKNMLKSFAALAMLSVYFTFLTFQNYGIILERADHDHEICTPELELDSCHRHVFHHDEFNGCDHKDHIHPPKKNKQYLKAVVSPHPLQAEILLENIHTDPVIENSFSENQFYLNRSYLTQFLRGPPTIV	135	131	QQUB01000868.1	3601	4008	-	DWQ02_25825	hypothetical protein	2949	3515	-	DWQ02_25820	KAA3622580.1	type 1 periplasmic binding fold superfamily protein
RGPP	GCF_001854695.1	WP_071064949.1	MPGTSRLARAAVFGVSSACLALAAHVAAGGERPPALLVAAGAGLLTRVVYGLADRERVLGQILGAVLAAQATLHTAFVLATHHPPGAGGAGSAPTAVAVVGPGVGEHLVASLFPGGSMVAGHACAASCVAVLLHRCERRLWSTAALRLAVERAVTAVARMTSSVLARLRAAGRIVPLAAAARPRVAAAPVTSMPGRVAGGGAGPGIRWHAHVLLLGTDAARRGPPTRRPGSSLRPAL	237	224	NZ_MAXA01000224.1	94505	95218	-	BBK14_RS20935	hypothetical protein	93494	94231	-	BBK14_RS20930	WP_071064948.1	YcnI family protein
RGPP	GCF_001854695.1	WP_071065834.1	MHVGRCGARFTGLAHRLASAVLPGLAFAVPTVALALLAHLPTAHTEAPAPAGVALSVAAIVALCAGSDLARSAHSAGAGRPGPPGGTSLKGLLCAPGSGPGGALASPGQLAAALAGRPLGAPPTTDSGGLAAAAARLSQYGVHSHGLYGQGLQGHGLQGHGIAVLLAHALAAAAASWWTSRGCQVLRAACLTLGSCLSALRAPVALVPVPRRIVRAPRLHALRALDRPWAATPSRGPPAIASC	243	237	NZ_MAXA01000240.1	26086	26817	+	BBK14_RS25770	hypothetical protein	27150	28016	+	BBK14_RS25775	WP_241831853.1	SCO family protein
RGPP	GCF_001854695.1	WP_083391164.1	MAGLAVALAVLAHVAACGELPSSPVTACGGALAARVCWGNAARRMSPRRIAGLVAGVQAGLHLAFAMTVPPEPGVNTHHGFSTGTAGTAHSATGIDLLPGGPRMALAHVGAALLLAWWLSAGERLLWRAARGVAVVARRAVGHLRRRRRPAVACPLPARTEPRRRPPARRAPQLAQLVHLVVRRGPPNLLPA	192	186	NZ_MAXA01000227.1	3546	4124	-	BBK14_RS21895	hypothetical protein	1969	3366	-	BBK14_RS21890	WP_241831742.1	PepSY domain-containing protein
RGPP	GCF_001424565.1	WP_200933635.1	MPAHPHTPFHVLRSSAVATGILALAAGAHLAGGGELPAPGIMLAVLALTVLASTTATRLRLGFPAMAALLGGGQVVLHGLFNAFSGTVTAAANVAPAGHHHDPAEELQAYAGLAPLAGHLHQPGASGPLMLAAHALATVGCALLLARGEAALWALAGWLRPLAGLPRAAALHTVPSVPAESRPAWPARQPWRNLRWDSRRGPPSAVVNPA	210	202	NZ_LMOL01000009.1	48296	48928	+	ASF72_RS08805	hypothetical protein	49013	49747	+	ASF72_RS08810	WP_050684503.1	YcnI family protein
RGPP	GCF_014596945.1	WP_188230443.1	MQQLKIHKALKIVALLLAIALLTPTINKFAHLFAHHHHDICKGEKTTHLHELNLDCDFYKYKVFHNYTFHFFKYNIFLIKEESIQIVSQYQFLSEYQRLQTALRGPPSLI	110	106	NZ_JACVXB010000004.1	218908	219240	-	ICJ83_RS10980	hypothetical protein	216508	218775	-	ICJ83_RS10975	WP_188230442.1	TonB-dependent receptor
RGPP	GCF_006715395.1	WP_142143209.1	MTAGWCARTSRAAVFAAVCVLLAALAHELMSGGRVPGWALAAGAAATGAAGWCLAGRERGPALIVPVVVGAQAVLHTAFSYALSATAGTGGRATDSMTVMDMTGGNSGAAMDMSGPGSMGGMHMDHAAGGSPSLGMLAAHLLAALLCGLWLAHGERAAFRVLRAVGARLAAPLRLPLAPPPTPRHPLPRFGRPRSDRAPRLLLLVHAITSRGPPVGTAVA	220	213	NZ_VFNC01000001.1	1468152	1468814	+	FBY22_RS06800	hypothetical protein	1468859	1469461	+	FBY22_RS06805	WP_142143211.1	sigma-70 family RNA polymerase sigma factor
RGPP	GCF_006715395.1	WP_142151368.1	MDISGIRLRALRAAVFTTLVVTLGTASHVLLSRVPLPLNTVAAVAVAVFAVSYALAGRERGFGPIAALLIPLELAADTVFTTGQHVCYGRAGGPVAGPLRSVGWDLLCGSNTQVGTPLTRVTGTGTDRLTVLMAHAAPGTAWLLLGAHVCVGLLAAAWLGRGERALAELVRAVTATTFRPLLLAVAAVTVRPTTAVPRVRRPRLRTAVVRDRLLVHSLGRRGPPCSTALA	230	223	NZ_VFNC01000002.1	2493689	2494381	+	FBY22_RS31465	hypothetical protein	2494471	2495313	+	FBY22_RS31470	WP_142151369.1	thioredoxin domain-containing protein
RGPP	GCF_006715395.1	WP_142153467.1	MTAPHQRRARSGRDVRILRAAVFAAVCVVLAAGGHALASCAPVPPWTLVAGFLGVLLVTVPLSGRERSLPGIAALLAAGQIVLHTLFGLGQHTAAGGMSMASMRSASDASLVRQAARITCGAAAAAISPAQARRILTDARIPQTPAMDMSSVRPAGSPSLVSLLPSLPMLLGHVLAAVAAGWLLRRGDLALLRLVELSADSMAEGALVRSLRSALALVRALRAGLPAAPETGPRVPGTTLLAPPRPRTAALQHTVIRRGPPAAARFLLAA	270	260	NZ_VFNC01000003.1	634018	634830	+	FBY22_RS40505	hypothetical protein	634937	635665	+	FBY22_RS40510	WP_142153469.1	YcnI family protein
RGPP	GCF_011326725.1	WP_166314191.1	MTRSRSAHVMRGAAASAVATFTALLSHVTAGGFLPTPVGIAVPLLLSLPVCVLLAGRNLSLARLAVSVVASQLLFHALFVLGADGGSVASGHHHHAAPALAAASPEVAAALAGNAGMWLGHAAAALATIVLLHRGEREIQRAFAVLADALAALARRLADPAPLVPAERPHAPRIDGAPDARPGVLLATSLLRRGPPALPVR	201	195	NZ_JAANCO010000001.1	37582	38187	-	G8E01_RS00175	hypothetical protein	36859	37461	-	G8E01_RS00170	WP_166314189.1	copper resistance protein CopC
RGPP	GCF_004519335.1	WP_134762567.1	MRALRLFLGDRFQAAAFVVLLAQVMLLQSVVAGERCLAMAFGEGTTVLCSGRTILIDAADPGAELPAKAPGHCPDCPSATPCGGSSGLAAAIPVSGAAMPAAPAPAIAIEHPRPGQAPLSRALPPGLLRQRGPPALTV	138	133	NZ_SOZD01000004.1	86054	86470	-	E3C22_RS13405	hypothetical protein	85472	85981	-	E3C22_RS13400	WP_134762566.1	copper chaperone PCu(A)C
RGPP	GCF_004519335.1	WP_167591869.1	MLLSDRGTAGAIAALAAILLLFQAIAGNAAEVARATGNGGIVLCSAAAAVDQTGSDQGKRGTALCSECCAVCHLTHSLALLPPDMPHGAPPRLAARPIARPEARAPPLHTLRNRNAPTRGPPIFS	125	121	NZ_SOZD01000010.1	56129	56506	+	E3C22_RS22120	DUF2946 family protein	56575	57960	+	E3C22_RS22125	WP_134764063.1	PepSY domain-containing protein
RGPP	GCF_008065115.1	WP_148075197.1	MYHRAIPNTLLLSLACLLAVASGQFRGHERLHASDAFSAEAAENVVVSDGETDLVAVLDAALAEKLASFGRPLSPVILPEDFCTGPTLFLRGPPLS	96	93	NZ_CP042913.1	5114584	5114874	-	Pr1d_RS20135	hypothetical protein	5111321	5114476	-	Pr1d_RS20130	WP_148075196.1	DUF2309 domain-containing protein
RGPP	GCF_004784475.1	WP_135785517.1	MDISGTQLRAVRAALFTAFTVTLSTASHVLLSRSPLPVATVLAVAAGVFTAAYALAGRERGFGPIAALLVPLELAADTVFTTGQHACYGRAGGPVTGPLHAVGLDLLCRGGAVGGPLAHVAGVPSSPDRAGALLAHTDPAASWLLLAAHIGVGLLAAAWLRRGERALAELVRALGATTFRPLLLAVAVGAVRPAPARRTPRPAPRPAAARAALLLAHSLGRRGPPCSLALAHP	233	224	NZ_SRRT01000003.1	280771	281472	+	E5083_RS11340	hypothetical protein	281564	282388	+	E5083_RS11345	WP_135785518.1	thioredoxin domain-containing protein
RGPP	GCF_004784475.1	WP_135786745.1	MTAGWCSRTVRAAVFAAVCVVLAALGHVMMSGTHVPAQAFALGAVATGAVGWALAARERGLPLIVTIVVATQMALHTAFSYAQSITGGTPAPGGGGGTGADMASMRMGHMSMGHMGMGHMGVDHMSMDHMSTGHSLLGHVAAHSGGSSYGMLAAHLLAAFLTGLWLAYGEKAAFRIMRAIAGRLAAPLRLLLGFRVTADHPRIRMPRSRSRRVRRLPLVHAITSRGPPQGTAVI	234	227	NZ_SRRT01000005.1	276830	277534	-	E5083_RS18125	hypothetical protein	276083	276679	-	E5083_RS18120	WP_244317577.1	sigma-70 family RNA polymerase sigma factor
RGPP	GCF_004784475.1	WP_135787156.1	MSAPRPRTARPGPRVRLLRAAVFAAVCVVLAAAGHTAASCANVPLWTLGAGFAGSLLVMAPLAGRARSVPAIAALLTLGQVALHTLFGLGQHTAQPMASMGTAHSGAADDAMVQRAAQLLCGSGPATLTPGHAYRLLLDARLIDASGRFTGHAATGGHASDMAGSSAGSVPSALSLLSLPMLLGHLLAALALGWLLRRGDLAVLRLVELSTHGVAEGALVRSLRAALALTRALYAGLLPATGPAPRPRRAERDEAPAPQAAALQHSVIRRGPPADAFRLAA	281	272	NZ_SRRT01000006.1	134601	135446	+	E5083_RS20405	hypothetical protein	135594	136349	+	E5083_RS20410	WP_135787157.1	YcnI family protein
RGPP	GCA_003484865.1	HAU79477.1	MALVIVAPMVSRALAPVNAPVMEATPAPDPHAAHHAMTDADAHAGHHAHHDRDQGKASPAAEAPADPHANHEMGVDCEYCLIAARLISLLVALLLLLTQWPAVFRSLSGLVDCRRAPARGTLGARGPPLLAC	132	127	DMZT01000064.1	5045	5443	-	DCW96_02220	hypothetical protein	2831	4870	-	DCW96_02215	HAU79476.1	TonB-dependent receptor
RGPP	GCF_013403985.1	WP_179338874.1	MNIKTAITSLFKTLALVLVLAVLFPSAVKFSHAFTHHSHKVCDSDNEHNTHFHESDYACDFYKFKLTNTQFLVVYDYDTIARNKTTKTFSTHYISFKNYQQLTRFVRGPPQVS	113	109	NZ_JABFDF010000004.1	137058	137399	+	HM981_RS11110	hypothetical protein	137439	139835	+	HM981_RS11115	WP_179338875.1	TonB-dependent receptor
RGPP	GCA_004144185.1	RYD51689.1	MRIKVWQKLSVLCLAVLLLFGGTQKELLHGFATHTDTVHHAHKKGEQCIEPQHHHCEFVTYCLAPFTDAPFFDWFPETSLPDVFAPYSQHWQAQVAAGPVPIRNGRGPPMDFS	113	108	SEFP01000002.1	16021	16362	-	EOP52_05765	hypothetical protein	13514	15835	-	EOP52_05760	RYD51688.1	TonB-dependent receptor
RGPP	GCF_002379085.1	WP_096665732.1	MSNTPSCRPLWARFAAWLGFLAVFSALLAPVSMLAEDVRTGKLGGLCTVASGASATAAGDLSGGDESSPAAAHCDLCGSTGPGLPPPYQAGAFPAPIPAMVAVFQDAVRSASSPGLPFSRGPPAL	125	122	NZ_NBZW01000006.1	46228	46605	-	B7G53_RS07170	DUF2946 family protein	45599	46147	-	B7G53_RS07165	WP_096665729.1	YcnI family protein
RGPP	GCF_002379085.1	WP_096668590.1	MVLRRVVWRAAWGYLALVLLLAPVLGLMHGVVHRAGDHPQAAHKQTQAHAVEAGGLAHGHGWMDELFSAHVNDSDCRVFDQLCHSQAPPALPLLVLPMVLSPLVFHFLEGEVLARWAALFEARGPPLAR	129	125	NZ_NBZW01000016.1	95957	96346	-	B7G53_RS13765	hypothetical protein	93781	95880	-	B7G53_RS13760	WP_096668588.1	TonB-dependent receptor
RGPP	GCF_900188175.1	WP_089318114.1	MQRYLTYIALILLLLFCRAMVPDALLSELHPHTHTAHPEHTDSNKAQVGMKHKHCPVEDVFNIPFLGSSTSIWFKPVVHASVYNGTYSSSWHSLSVSFQPPRGPPFL	107	104	NZ_FZOQ01000003.1	258899	259222	-	CHB92_RS05170	hypothetical protein	256334	258739	-	CHB92_RS05165	WP_089318113.1	TonB-dependent receptor
RGPP	GCF_000230895.2	WP_014210324.1	MSVPAAAPVDRVRGVATGLLTAALAMAAHGAGGGALPSGAVAALLVVVAITAGALAASTVRARSPRYLMGLLAAGQLLGHVLLSAAGHHHTGPAAPPAAAMFAAHLVAIVAGAALIGAGDRLWRAVSRTVRTIVRVAYAVVARPAATAHSADQPLRSALLLAASVSHRGPPVSFAR	176	170	NC_016604.1	1932271	1932801	-	MYCRHN_RS09325	hypothetical protein	1931587	1932234	-	MYCRHN_RS09320	WP_014210323.1	YcnI family protein
RGPP	GCF_000230895.2	WP_253946976.1	MGDIVRYKDAPTRKPLQSAIALAVVFWALLIGGEAALPWSQGPDDHAPHALATVVSDTFAVVVDHPHVQQSAVLSPDTFVTAVLPRVATVLVALGLAVAVVAAWMYGGHGIWASMRGPPPGLAPIASGRDLLARICISRR	140	118	NC_016604.1	2795620	2796042	+	MYCRHN_RS13625	hypothetical protein	2796154	2797263	+	MYCRHN_RS13630	WP_014211177.1	PLP-dependent cysteine synthase family protein
RGPP	GCF_010747415.1	WP_164036133.1	MFEWLHTHKLRLARILLGLFLAIWVNGVVFRHAHRLSDGRLIVHAHPYWPFGKGPILPNTHTAQEILLLDLAANLPLVVSEFFAFLFLLRSYQQSVFQFADRLYRYVSAFYCFSHRGPPVVR	122	118	NZ_JAAGNZ010000001.1	1980244	1980612	-	GK091_RS08085	hypothetical protein	1977685	1980153	-	GK091_RS08080	WP_164036132.1	TonB-dependent receptor
RGPP	GCA_009926065.1	NBW28205.1	MFSILFQSHDSYIHFIKEKTEAECRHKSSSKHQITHLHRSLEHCFVCEFAFSSAVPFSAFEFNSQNVSFETACNFFYSDVVITFEKNSNYLRGPPVFNI	99	94	RFPP01000024.1	21766	22065	-	EBR38_06525	hypothetical protein	19497	21704	-	EBR38_06520	NBW28204.1	TonB-dependent receptor
RGPP	GCA_012799425.1	NMA78914.1	MPSNREPLRLVRGGIAATIATAVALFGHVAGGGAVPGWVGVALPWWLSVTVCTVLAGSRFSPARLSAAVLGSQALFHGLFMAGTPGDPHARLVDPPGSHLGHGAHAAHGSPGPAGAEVDAHAAHGSEGLGTAADHALHGGHSDPQMLIGHVVAALVTTLLLHRGETMLFRCFGLAGALLRFLQRPRRGVVLTRFVMPRPRPALPSTAHLRIVRRAVLSSQLRRGPPLVLAA	231	225	JAAZLF010000730.1	894	1589	-	GX960_16955	hypothetical protein	1	659	-	GX960_16950	NMA78913.1	copper chaperone PCu(A)C
RGPP	GCA_009840215.1	MYC00080.1	MRRVAATCLALLHLGSASALTHAYALLDAASMGLADHVESPDGSDCAVHHGHFFCQVVRSQLEADVPLGVTVEAELAPPIRVVETHREGDDARSPPILLGAVSPRGPPV	109	107	VXOC01000340.1	24537	24866	+	F4X60_16230	hypothetical protein	24959	27208	+	F4X60_16235	MYC00081.1	TonB-dependent receptor
RGPP	GCF_900092135.1	WP_139283253.1	MKPPPVGRRGLLTPQPLIVTGILLLLGLSGAHGWEAAACPSLPPGLSVLGIDVSIMVESPVCGLNLHDLGVAVIQAGPLAWSLCLGSLLLGSASLLGTTGLGLALHRLLRRVRDWFVGRLPLPRFGPGHVPLRRPERPANFRLPDLRSIIVQRDAQRRGPPLLLVHG	167	160	NZ_FMYF01000010.1	48469	48972	-	GA0111570_RS13580	hypothetical protein	47559	48332	-	GA0111570_RS13575	WP_092612359.1	thioredoxin domain-containing protein
RGPP	GCF_014489535.1	WP_187724518.1	MQTRLTLRQRLGMCWLMLALVLSPALGLVHQVAHGAGSSSHASMGGTSPAALEQGLETPHASASIADQTLGAMQQLFGAHTKAECVLLDQIALGHALVAHVPVLAEPLPEATPLAELSAEPLGQHAAPFRARGPPVLLSA	140	134	NZ_CP060783.1	337392	337814	+	H9K75_RS01625	hypothetical protein	338134	340137	+	H9K75_RS01630	WP_226858454.1	TonB-dependent receptor
RGPP	GCA_002083775.1	OQW87495.1	MALLHTLRNTPWLARLALLWFALTLGVAVASPVVNPQEELVICTSAGMVKVILNPDGSISTEPSSELSCPLCVVGGAPPSFVSVIIAPALPLGRVLQSIPATRVVVATAAPPPSRGPPVSL	121	117	MTEI01000008.1	126031	126396	-	BWK72_13255	hypothetical protein	123563	125908	-	BWK72_13250	OQW87494.1	TonB-dependent receptor
RGPP	GCA_002083775.1	OQW87501.1	MSFLHTLRNTPWLARLALLWFAMTLGVAVASPLVNPQEELVICTSAGMVKVVLNADGSISTSPSGEASCPLCVVGGAPPSFVSIVVPPLQPLGRVLQSIPAARIAVATAAPPPSRGPPVSL	121	117	MTEI01000008.1	131752	132117	-	BWK72_13295	hypothetical protein	131014	131634	-	BWK72_13290	OQW87556.1	SCO family protein
RGPP	GCF_000220985.1	WP_010525311.1	GLAGVRLSRTRLALSVGASQALLHGLFVLPAPPTAMRGVADVEHAAHAGHAADAAQHASGHMLPAHVLAALGTYLLLRRGEVLLAALVDLLTLRPARILMRAAGGLQTAARRVLLPRTARRPMLLRVDVEPGTVRGPPPHPSFPT	145	137	NZ_AFRW01000111.1	1	438	+	GU5_RS17295	hypothetical protein	504	1307	+	GU5_RS16395	WP_010525312.1	copper resistance protein CopC
RGPP	GCF_009801115.1	WP_159476285.1	MRLQISKRQRTASFLLLLWALICLSNVVFRHAHRLPNGSIISHVHPYTEFASKCPFPNHHHSQSELNWLDCLSNIPFDSFTSDVSFEIALLKKPALVNYPYIEKQADQKLPVLFLRGPPVS	121	118	NZ_VTOL01000017.1	4796	5161	-	FZF08_RS26880	hypothetical protein	2225	4690	-	FZF08_RS26875	WP_159476282.1	TonB-dependent receptor
RGPP	GCF_003751785.1	WP_123355557.1	MAPRWTRFLRGWLTAGFSVVVAATSHVAGGGAAPGLLGVVLALAVAVPVSVALAGRRVRLAGLIPSVAVSQLAFHLLFSLGAASSAGHASASGGHHTPLVVSVAGGATGAAGTGIDAMAMSAGLMWAAHALAAVLTVVGIRWGAACLERLLRLAARRLAVVRLLLGAALRPAPEARVRSIRSVPSLAPTPLRFLTARPRRGPPRLV	206	202	NZ_RKIE01000002.1	559849	560469	+	EDF38_RS11620	hypothetical protein	560582	561352	+	EDF38_RS11625	WP_123355558.1	YcnI family protein
RGPP	GCF_002891435.1	WP_102907733.1	MDISGIQLRAVRAALFTAVVVTLSTASHVLLSQAPLPVGTVAAVAAAVFVIAFALAGRERSFGRISALLIPLELAADTVFTTGQHACYGRAGGPVTGPLRSVGLDVLCGGGEVGTPLARMAGATGTDRLAATVAHAEPVTAWLLLGAHIGVGLIAAVWLRRGERALAQLLRAVTATTFRPLLLAVAAVAVERAPAGRRLERAADRTPTARDRILTYSLGRRGPPCSPAFA	230	223	NZ_POUC01000018.1	6363	7055	+	C1J00_RS04565	hypothetical protein	7167	7976	+	C1J00_RS04570	WP_102907734.1	thioredoxin domain-containing protein
RGPP	GCF_002891435.1	WP_102907962.1	MSAPHARATRSGHTLRILRAAVFAAVCVVLAGAGHAIASCDGIPLWTLGAGFLGVIAVTAPLAGRVRSLAGITGMLAFGQMVLHTLFGLGQHGTAAVTPSVPTGGSDAALVQQAARFLCGTTAAAISPAQAHRILTEARIQPSPGAHTHLPADAVSESASLWPSLPMLLGHVLAALAAGWLLRHGDLALLRLTQLSAQGVAEGALVRSLRAALALVRALRAGFPRAPAARPRPVCAARPVLPMPRTMALQHTVIRRGPPASTASAAALALAA	272	258	NZ_POUC01000024.1	32943	33761	-	C1J00_RS05845	hypothetical protein	32080	32823	-	C1J00_RS05840	WP_102907961.1	YcnI family protein
RGPP	GCF_003432065.1	WP_117383638.1	MIKRSAAMLMALLYTITAAGFALNLHYCGDHVADVKVNAPAKSCVKPMAKAKMKCCKDSKLDVKVKDDHQKESTSFFSRIFTFELPRFAVTDFLLAAQQALLEKLSYRGPPPGSPAEGISVLLKNCVFRI	130	110	NZ_QWDE01000002.1	629502	629894	-	DYU05_RS13520	hypothetical protein	628945	629445	-	DYU05_RS13515	WP_117383637.1	heavy metal-associated domain-containing protein
RGPP	GCF_000963885.1	WP_048848902.1	MAHANHLAKQPALNRWLLVTLTLLGFLGQLLIGNQARPDETPRATIQRLTGIDIAAADHAPVSDTAPHVMHMPGMTSKAGPARSHAPGHHHDGSCPLCPLLHLPVIVLTGLIILPRLPLCWAPSAHHLAQPRAPPSSARRILPPSRGPPSSF	152	148	NZ_BALE01000019.1	47844	48302	+	B8446_RS08385	DUF2946 domain-containing protein	48727	50883	+	B8446_RS08390	WP_241767702.1	TonB-dependent receptor
RGPP	GCF_000963885.1	WP_148505816.1	MRRSAMYATGRSARVSGPRLMLVLCVLLGLVGQLALSAGAAPGEVPRATLERLTGLVVTSAAPMAMPDDGMPGMAMPAATHHAPQPGHDADHGCFLCPLLALAPAIFAKAALLPGRFSTVSSVAYRLPEARAPPARPISAAFPRGPPRPFC	151	146	NZ_BALE01000007.1	24078	24533	-	B8446_RS02530	hypothetical protein	21814	23979	-	B8446_RS02525	WP_148505818.1	TonB-dependent receptor plug domain-containing protein
RGPP	GCF_009674775.1	WP_154340241.1	MKKKQLILSVSLALTVLFSILFQSIHSYEHIVKQLSEKQCHHDYSDPSGEITHQHHNYDLCYVCHFSFGSYLVPEKISFDFTTSHKEIPYFFALSEKIFPFSERAYLLRGPPAPIVA	117	111	NZ_WKKE01000007.1	167279	167632	-	GJU43_RS07940	hypothetical protein	164913	167120	-	GJU43_RS07935	WP_154340240.1	TonB-dependent receptor
RGPP	GCF_006149005.1	WP_138994503.1	MYWLPVYRRKIARVLLILFSLMMVNSVVFRHAHKLASGRIIVHAHPFKPVGDSPYQPNTHTTNELVWLENFTNVLYDGLTPFVFACIVLTAPAIQRFWSVYTFQSAYVFPYFSRRGPPVVG	121	117	NZ_VBSL01000016.1	81423	81788	+	FH871_RS26865	hypothetical protein	81933	84230	+	FH871_RS26870	WP_138994504.1	TonB-dependent receptor
RGPP	GCF_014529705.1	WP_244646327.1	MVRRMRARLQKFLPLVLLALAMQVLAPIAACWAAGQAVADPLSVGVICHGASDPGSPSNQTGAPTAHAGACALCCLAQVNSSFDSPPHTALSVPFRHAERVIWREAEAPDLAAHEGSSAQARGPPHFS	128	124	NZ_JAANIH010000106.1	15179	15565	+	G8O24_RS40535	DUF2946 family protein	15650	18160	+	G8O24_RS40540	WP_188108092.1	TonB-dependent receptor
RGPP	GCF_004103825.1	WP_128777994.1	MAARRKAWGSWGAIFAAYLLVVQAALAGLALGAQAAEPAFGPLGQILCSGGPIPLDGAPTPSQHKSTPDCCAPGCPMLGGGMAPPAAASPAAVPTVETVTERLSSADAPVNSSRAWASKRPRGPPSAV	128	124	NZ_RYFI01000012.1	111391	111777	+	EK403_RS13460	hypothetical protein	111863	114154	+	EK403_RS13465	WP_128777995.1	TonB-dependent siderophore receptor
RGPP	GCF_009932435.1	WP_161925987.1	MTTPTPTTRRARGAVAGVVCSGAAVLAHVSAGASLPSSGSLILLAGFGATVGVLAARASGRLPGLIAGLLVGQFFGHLLLAATAGHSTAWTPTMAVHHTAAAVAVGLSLWLGERLVALIGSTADALVGPTAVPVAADPDDQPRGWPTPTGLAQFLLGTRLPTRGPPALPAH	171	165	NZ_BJOU01000001.1	608666	609181	-	nbrcactino_RS02850	hypothetical protein	608080	608574	-	nbrcactino_RS02845	WP_161925986.1	copper chaperone PCu(A)C
RGPP	GCF_009932435.1	WP_161926548.1	MLAVAAPQTGAVLRTVRGLTVGSLAAFLALGGHLAAMPSDTPGIGLLTLLVLGCAGGGAAAGGHRARSWQLGALLAAAQVLGHLTLTIGAAHPMGLPSPTMIGAHAVALAVGMVVVEAAERAAAHALGLLHALHRTDSPGPAPAPRPWAVVCSDSPLVATLDAVARPIRRGPPALAAVSP	180	172	NZ_BJOU01000001.1	1286214	1286756	-	nbrcactino_RS06100	hypothetical protein	1284735	1286135	-	nbrcactino_RS06095	WP_161926547.1	PepSY-associated TM helix domain-containing protein
RGPP	GCF_002799245.1	WP_100439428.1	MLLVLLAPLVSRFLAHGHVAAAAPVVAMDHAMHAEHAQHAMEGHHDHHAMAMQHGEAAKKPPADPHADHEMGVDCDYCLIAARLITLLVAALLLLAPMAAVCRALRGAVQALPQRISGTLGARGPPALMAV	131	125	NZ_NEQV01000001.1	618239	618634	-	B9Y64_RS02905	DUF2946 family protein	615971	618109	-	B9Y64_RS02900	WP_100439427.1	TonB-dependent receptor
RGPP	GCF_002799245.1	WP_100440260.1	MTRLSRPQRLLLQLAVLATLLMVLAPLVSRALQGAPMAPAAMAGMDHAHMHHDADASGQGPVHGQRDLTAPADPHAMHGEACEYCVLAMRLLPWLAVLVLLLPLLWRPRLVFPWSQQVLPALRWPAHAARGPPHFSIVC	139	132	NZ_NEQV01000002.1	488007	488426	+	B9Y64_RS08155	DUF2946 family protein	488499	490562	+	B9Y64_RS08160	WP_100440261.1	TonB-dependent copper receptor
RGPP	GCF_002979775.1	WP_105691968.1	MRTSQPRAPFHALRSGVISLIVVLLAAGAHIVGGGELPTAPVLLALVALTALAATLATRFKLNLVTMAGILGAGQLALHEAFTALGPISANVQETKHHLGAEPLSAGLDIAATHTHELGTAFGTIMFVGHVVATIASAVVLAKGEDALWQLAAWLRPLLSLPSLVFRPDAGASPVAVGTPDVFIPRPWRNLRQDSRRGPPAGVVLP	206	199	NZ_PCPR01000009.1	29840	30460	-	CQ020_RS11465	hypothetical protein	28981	29715	-	CQ020_RS11460	WP_105691967.1	YcnI family protein
RGPP	GCA_013372975.1	NVJ96760.1	MAFGHNNRTENGLKAQLVAFLALLFVSAQFLATAHTAAYGDADHVHDGHPCIVASIVKKSSDMDVAPAPVLDVADQREWFAPTLPSHAPHSLATTTRPIRGPPAHA	106	102	JABXIS010000004.1	131579	131899	+	HWE25_01335	hypothetical protein	131993	134152	+	HWE25_01340	NVJ96761.1	TonB-dependent receptor
RGPP	GCA_009928005.1	NCA30736.1	MLYQKTIRQILAAIMLIVFAFSITSQKTIHDLVAKHSDKLKCDVHKNLPIDQVENASIHCSHDNLVAASPFLDFNFSIELAHPVLNIVTNTHLVCFYFSNNNYSLDSRGPPTA	113	110	RFVO01000091.1	1761	2102	-	EBS93_08475	hypothetical protein	1	1625	-	EBS93_08470	NCA30735.1	TonB-dependent receptor
RGPP	GCF_005862235.1	WP_024876940.1	MSRSRAPDRALRGIRGVLLASCSAILSVTAHTLGGGHLPHLVPTVAMTVLIGWVSTALASQTRGRGGILLVLGGAQLVTHLVLGELSGHAVEGPAMLACHVVATVVTALVLAHAEAMLAVAISALWALRVLFVVVCGSPAPEGTAPLGGTPQGAFRAVEVLLRRAHPLRGPPPTS	175	171	NZ_VCEK01000002.1	600743	601270	-	FFT09_RS08505	hypothetical protein	599979	600701	-	FFT09_RS08500	WP_138382329.1	YcnI family protein
RGPP	GCF_001894945.1	WP_010593192.1	MNPRPPTSTQLRGAFVGSTSAAVSVAAHGLAGGEIPSQASVVLMVAACAAFGAAVSALRSHRPLTALVLVLAAGQTIGHTVLTLTAEHAHGLGLSPAMLGAHAAALVVSAALIRAAEQGCVAALGVLRHIVAAILTLPPAHAPLWVATPSHRARLVLRVLVSAQAGTRGPPRTA	174	170	NZ_BCXE01000031.1	35773	36297	-	RR3_RS18645	hypothetical protein	34243	35679	-	RR3_RS18640	WP_064066013.1	PepSY-associated TM helix domain-containing protein
RGPP	GCF_001894945.1	WP_010595458.1	MSAENEVVARVRGAFVGGMSGAVSIAAHALAGGSVPGQAPAVLLLAAAMTVGLLAAGTRVPIVGVLAAGQVVGHGALSLDAGHVHVPGPGMLAAHAGAIVVAALLVRGAEHGCRVGLAALARAVPMSFAPAPVAVPAWTPVVHRPRLRRGLLVAAGLGTRGPPVTV	166	162	NZ_BCXE01000022.1	189541	190041	-	RR3_RS15520	hypothetical protein	188952	189461	-	RR3_RS15515	WP_010595459.1	copper chaperone PCu(A)C
RGPP	GCF_001894945.1	WP_010595956.1	MAPGSTLRGTAAGALTAALAVAAHGSAGGGVPGNAEVTLLVAVAAGVGLVAAHLRAVPTIVVLAGGQAATHLVLAAVTTGHLHTSVPMLAAHTVAVVACAALLEAAQRLCGPLTRAVRAAWLTVPPRVEAVRTLLPPATVRPVAAARAAPGISRRGPPVAA	161	157	NZ_BCXE01000022.1	65415	65900	+	RR3_RS14945	hypothetical protein	65932	66510	+	RR3_RS14950	WP_017682038.1	copper resistance protein CopC
RGPP	GCF_000158175.1	WP_154647594.1	MLRFRNRFTPDDPIVMRLFTPPMKLTQARWCLAALVVALLTVQVAATQHDHAVDDQLVCESCHSGAKAIATDTPSLSHPEGLWLAVVSRPLLQVARNAVLVPPSRGPPLFS	111	107	NZ_DS999411.1	907603	907938	-	NOR51B_RS15355	hypothetical protein	905400	907556	-	NOR51B_RS04010	WP_009020702.1	TonB-dependent receptor
RGPP	GCA_013824165.1	MBA4342975.1	MRMPTILQRRVAVLAVLALLWAALVPGLAHALQSRSGSLWVEVCTAQGSSWLKLESAELKADPFAPLQLGADKSKQGSAWGEHCPDCLNPAGVQHWAPGQQGLHLDLPAGRAMRPLAFWQAPRLLAVWQSAQARGPPTV	139	136	PNNH01000070.1	2041	2460	+	C0423_12585	hypothetical protein	2586	4772	+	C0423_12590	MBA4342976.1	TonB-dependent siderophore receptor
RGPP	GCA_013824165.1	MBA4343711.1	MQSLQLPHLRRPCVCRWLLGCLLLSWCVAYAAPLIHPAALELVCSTGGSLRLIDLSTGEDASSSMTDCALCLAGGAPPPAAASLPDFFPPGPPTLGRKQRLTLTASSSAPPPARGPPVP	119	116	PNNH01000085.1	23117	23476	-	C0423_16350	hypothetical protein	21170	23098	-	C0423_16345	MBA4343710.1	nitrous-oxide reductase
RGPP	GCF_003626575.1	WP_120695624.1	MRAGADLRLLRAAVFAAACATLAATGHLGAAGSGIPPATLALGWGAAFAVALPLAGRERRSVPALAGTLVAAQLALHVLYCVGGHAPAAAPGPRELAARLLCDNGGITLTDAEAAHLVAASGIGDAHAVGARHLADAGGAMGLGEALASLASAPMLLGHLAAALLAGWLLRRGEAALWAAVRLAALPEDNGRGGAFLLAQLPPLCRALRLLRFLCGAPLPGHAAHRGALRTAFLPLPALHGAVLASAVLRRGPPAPAHQLTLAA	264	253	NZ_RBDY01000002.1	493818	494612	-	D7318_RS05215	hypothetical protein	492952	493713	-	D7318_RS05210	WP_120695623.1	YcnI family protein
RGPP	GCF_003626575.1	WP_120698878.1	MGISAPGMRVARAAVFAALCVTLSAGAHVLLSGEPLPLPTVAVVSLAVFGLALALIGRREHGFGTIAALLVPAHLAADTVFTTGQATCYGPGGGPVTGPLRLLGFDLLCAGGDLGTPLAELAGGDPVPFAAADPAGPWLLLAAHVAVGLAAAAWLRCGERALARTLRSAAAATFRPLFVPLTRAAVPAPAGSGPRRPRRAPAAPALPTLAHSVLRRGPPVAAPAH	225	218	NZ_RBDY01000019.1	28550	29227	+	D7318_RS21885	hypothetical protein	29311	30144	+	D7318_RS21890	WP_120698879.1	thioredoxin domain-containing protein
RGPP	GCF_000024345.1	WP_012923311.1	MRAETTATSAVLTLSVAVAVAGHALAGGAVALGVLPQLLALAAACWLVGEHLADRRDWAVVALAGIQLVVHFSLEAVHSAAVDSTAANPTAAHSGHPAHAHGLPMPAATSSGLAGSLTMATTHLVALLAGVVLIDRTRQWATRVLRILARLVPQLPAEAIAVPAVGRGPRTVRSTPGLVQRRLTSNVSRRGPPGVRTLTALS	202	192	NC_013729.1	6191325	6191933	-	KFLA_RS28540	hypothetical protein	6190521	6191270	-	KFLA_RS28535	WP_012923310.1	YcnI family protein
RGPP	GCF_013348805.1	WP_174907336.1	MSVTRPAPTAALRGGAVGAAAAALAIAAHGIAGGGFPDSAALTLLFASCAGVGVIVGGLPVLSRSRTALFAALAAGQGAGHLTLTLASDAHAHAGVPAAAMLTAHAAATVVCASLVHGAERLYGPITHVLRTVLAPLFRGVDPTSAPAPRPLDRRAPRLTVLAAGLTRRGPPVHA	175	171	NZ_CP054690.1	152205	152732	-	HUN07_RS00705	hypothetical protein	151499	152161	-	HUN07_RS00700	WP_174907334.1	YcnI family protein
RGPP	GCF_013348805.1	WP_174908548.1	MRIGPGEELARQVRGVAVAGSGIALAIGAHGIAGGGAPHGVTLLLLAGVATVLAACVVAVPALAVRRMWLVPVLATGQVLSHTALSLGDAHAGAHAGSHLTVPMLLAHSVAVVLCAALIAGAERIGPRAYAALRRIVPRILAALPVRLEPASPHVVTDIRPPLSVVRVGPIARRGPPVFC	180	176	NZ_CP054690.1	1301345	1301887	+	HUN07_RS06180	hypothetical protein	1302014	1302571	+	HUN07_RS06185	WP_174908550.1	copper chaperone PCu(A)C
RGPP	GCF_013348805.1	WP_174909171.1	MRAQVRVSFARLAAPCALAFGVLAMHHVTTGPLVSTPSGADSAHHALGHQSGTGSDGSADAPIHPPDHDSFHMCLAVLLAATLTLAVWLLLRTAREQRVRPRRASGPARRAGRGPPFAPSTSVFLSSLCILRV	133	115	NZ_CP054690.1	1854933	1855334	-	HUN07_RS08890	DUF6153 family protein	1854117	1854839	-	HUN07_RS08885	WP_174909169.1	DUF305 domain-containing protein
RGPP	GCF_013348805.1	WP_174911839.1	MNSRTDAVARTRGMFVGSASGAVSIAAHGLGGGVAVPSEQAVVLLLAGSAVVGAITASARTVGHPLLFLGAVLAAGQGIGHLTLTLASDHGHGLHLTPQMLAAHAAATVVGAMPIRAAERALLGVITSVLRIVVAVLSAPPVPDVRRWTPTVVRRLDPTIGWITRSAGGTRGPPTLSR	178	173	NZ_CP054690.1	4012144	4012680	-	HUN07_RS18795	hypothetical protein	4010479	4011963	-	HUN07_RS18790	WP_174911836.1	PepSY domain-containing protein
RGPP	GCF_001509795.1	WP_062665814.1	MSAPHPRTARAGSDLRVPRAAVFAAVCVVLAGIGHTLGSCATVPLWTLGAGFLGVLLVTVPLTGRVRTLPGTAALLAVGQTVLHTLFGLGQHGAVTAGASSAASGSSGPVSDAALVQQAARLVCGTAAAAISPVQAERILTDARIGPGTGAHAAHVHADAVATAVDTTSVSLLPSLPMLLGHLLAALVAGWLLRRGDLAVLRIAEMSALSAHTVAEGALVRSLRGALALVRALRAGLPGAPEAGPRPPRTEGHTLPAPRTVALQHTVIRRGPPAAAALCLAA	282	272	NZ_LLZN01000069.1	14741	15589	+	ADL34_RS23425	hypothetical protein	15801	16535	+	ADL34_RS23430	WP_062665816.1	YcnI family protein
RGPP	GCF_001509795.1	WP_062668182.1	MTAGWGVRTLRAGVFGSVCVLLAALGHTLMAGAAVPWWTLVAGALATGGAGWCLAGRERGLPLVVSVVVVAQGGLHAVFELAGRGHVVGDPMAGDPMAGDHTAGSHMAPGHIPSGHMSLNHMSSDYMDAAHTDMHHPMSIAHEMGHDVPHVMGDGAPLGMLAAHTLAALLCGLWLGHGERAAFRILRAVAGWLAAPLRVVLLLPAPPVRPRPRPRRARSDRAPRLLPLVHSLTSRGPPAGPAVV	244	237	NZ_LLZN01000002.1	259469	260203	-	ADL34_RS03245	hypothetical protein	258544	259182	-	ADL34_RS03240	WP_234374935.1	sigma-70 family RNA polymerase sigma factor
RGPP	GCF_001509795.1	WP_062674985.1	MDISGTQLRAVRAALFTSLVVTLSTASHVLLSRAPLPLNTVALLAAAVFALAYALAGRERSFGRIAALLIPLELAADTILTTGQHVCYGRAGGPVAGPLASVGWDVLCGDGTRVGAPLAQVTGTDPDRLGGLLAHADPATAWFLLAAHVGVGLAAAAWLRRGERALAQLLRAVGATTFRPLLLAVAAVAVRLTAPARRLPRPAHRAASARLLLLVHSLGRRGPPCSPAFTSA	232	223	NZ_LLZN01000024.1	97408	98106	-	ADL34_RS05445	hypothetical protein	96504	97328	-	ADL34_RS05440	WP_062674984.1	thioredoxin domain-containing protein
RGPP	GCF_001429245.1	WP_156378712.1	MRQTLTTRMMILRIFCAMVFLSVGFAHRTPAAIATDVLSVAYSLPDGTFADLCIADQGQKHANASGDCEACRLAGAVVLPPPADQAGLLSTFASLGKITPPEPLVRSAYPLDRPRLRGPPLSA	123	119	NZ_LMJE01000009.1	146366	146737	+	ASE36_RS18380	hypothetical protein	146806	147840	+	ASE36_RS18385	WP_062283317.1	DUF1775 domain-containing protein
RGPP	GCF_002803515.1	WP_100551702.1	MLLVLLAPLVSRWLADAHVAVAAPVAVMDHTLHAQHAMEGHHDHHAMAMQHGEAAPKPPADPHADHEMGVDCDYCLIAARLITLLVAALLLMMPLAPVCRALRGAVQTLPQRISGTLGARGPPVLLAA	128	122	NZ_PHQX01000001.1	407192	407578	+	CR156_RS01890	DUF2946 family protein	407708	409846	+	CR156_RS01895	WP_100551703.1	TonB-dependent receptor
RGPP	GCF_002803515.1	WP_100554192.1	MATLLMVLAPLVSRALQAQPMDHAGMAGMDHTAMGHDMHDMAMAGHAHHDADPAVPRPPADPHAMHGEACEYCVLAMRLLPWLAVLVLLLPLLWRPKLVFPWSQLRLPLLHWPAHAARGPPPISTVR	127	120	NZ_PHQX01000001.1	3208419	3208802	-	CR156_RS15060	DUF2946 family protein	3206283	3208346	-	CR156_RS15055	WP_100553418.1	TonB-dependent copper receptor
RGPP	GCF_000013885.1	WP_011510671.1	MRRRLGRLLPIVMLAMLVQIFAPIAACQAFSNATADPLAGSICSHAIDANVSQDGQTDPQQQASGACCTLCCVGHAATPTADPQASVVKVERDAGAVVWRDLNFMLPPSAVGSHAQARGPPGIS	124	120	NC_007964.1	2451134	2451508	-	NHAM_RS11205	DUF2946 domain-containing protein	2448831	2451041	-	NHAM_RS11200	WP_011510670.1	TonB-dependent receptor
RGPP	GCF_000013885.1	WP_011512080.1	MRRRLGQFLPIVMFAMLVQIFAPIAACLAFNTTAADPLANAICSHATEANSPQDREIDPQQTHGTCCTLCCVVHAATPTADPQAFAISIERDATAVIWRDLPFGLPPFAVGSNAQARGPPATS	123	119	NC_007964.1	4096484	4096855	-	NHAM_RS19065	DUF2946 domain-containing protein	4094809	4096392	-	NHAM_RS19060	WP_011512079.1	TonB-dependent receptor plug domain-containing protein
RGPP	GCF_014596515.1	WP_188300496.1	MTTSSPSTRALRAAVFTALAVPMAALGQVVITGRPLPLPLVASAGVVVFLVAAVLAGGERRLLHICGVMVPVELLLNTMFNLGQTGCAPVLTGQVPARGVNLLVCGGGSVDGSLLGHVGQLAPAATQLLLLLAHLVIALAASAWLRLGDAALSGLARAMRTLRESLAAPLHALVVLLTPAPVRPVLRVPLPVSDRPRPRREDVLLSPAPRRGPPAFAPAC	220	213	NZ_MSJQ01000376.1	485	1147	+	BU198_RS32840	hypothetical protein	1301	2113	+	BU198_RS32845	WP_188300497.1	thioredoxin domain-containing protein
RGPP	GCF_014596515.1	WP_188300967.1	MDIGPVTRTLRAAVFAALVVLLAGLGQVLVTGRSLPVGPMLLAAAAVFAVAFALAGRERGYPAIAAVFLPLELGAGALFDLAQSSCPSLPPGAGHGLQPLLCGGGSLGGLLLGHGVSPQTAVLLLLLLHTVIALAGAYWLRRADAALCCLAGTVRMLGGFLHRHLPAAARWLRLLTAPLPARPVVRVPFPRASRALVPAEDVVVRPAVRRGPPVFALAV	219	212	NZ_MSJQ01000399.1	17956	18615	-	BU198_RS35675	hypothetical protein	17040	17831	-	BU198_RS35670	WP_188300966.1	thioredoxin domain-containing protein
RGPP	GCF_006346335.1	WP_139854843.1	MSFFKNQITQFLTATIFSIALMLPAAIQFAHSFEGHKHEVCTDVSSHIHEKQLDCSIFDFHFSIFNFNPQELPEVVTIHSFQNTETLYILPKIEGEYAAYYLRGPPLHS	109	105	NZ_VDMC01000002.1	396978	397307	+	FHP04_RS04775	hypothetical protein	397446	399659	+	FHP04_RS04780	WP_139854844.1	TonB-dependent receptor
RGPP	GCF_004137765.1	WP_129657236.1	MTFRATPSRLSRLVRGWSLASIATFTGVASHVLAMGHVPPPALVAVCWALSGLVCVLVSGIRWSVFSTALSVICSQGILHWLFAQTGHDVVMTQAHGEPMVGHAAHMSHGTGSLTASVSGQSTDLSSGMVMMHLAAALLTYLAIRRGDAALAALSLAVRIGLERVSPILPEAVAVVPAFRPLPVAGMVRVLVHKAYPGPVALRGPPAPFVSA	212	205	NZ_NOIS01000001.1	144315	144953	+	EWV35_RS00640	hypothetical protein	145033	145680	+	EWV35_RS00645	WP_129657238.1	copper resistance protein CopC
RGPP	GCF_004137765.1	WP_129661612.1	MTATKTVRLVDCRSTGWRLARTLLIVGVSLWLGSVSHVLGGGHIPRSGLALALSLPLIGAVFALTRFTLGFLACLPLLGLGQLAVHGLLMIGSLSTGDHTSILGGAPVGASSAHVGGTNMHQAAGIAHAGMMHSGHVPSGNTDSMAMGHGSMPMLLAHVIGTVLAAAVVGAIDATLWALAVLILPWVARLIGVVPFCCKPASACFPDTSQAPPQRKPRALDPVRGPPLHLAFS	233	226	NZ_NOIS01000004.1	247586	248287	+	EWV35_RS10395	hypothetical protein	248364	249845	+	EWV35_RS10400	WP_129661614.1	PepSY-associated TM helix domain-containing protein
RGPP	GCF_900108115.1	WP_076783766.1	MFVRKNKILKIVTATFFAVSYLFVFLFSSLLHNHKTEFDHLSFKKSEVKFSKINLNQEKSGDCLSCHFIATGNTLAPEQFSFHFEDYTCQVKEIISVQEKIWSQTKFTFNLRGPPAIS	118	114	NZ_FTPU01000027.1	6152	6508	+	B0B05_RS11395	hypothetical protein	6716	9106	+	B0B05_RS11400	WP_173786370.1	TonB-dependent receptor
RGPP	GCF_006716815.1	WP_141380723.1	MSTPGAPARAPRAVRALRGSTAAACAVLIAGTAHTLSGGGAPPAWLMLAVTILAAPLCTLLVGRRPSRWRLAAAVAAAQLALHATFAAVGGAGPIGTAHDAAAMHGVHAMHADLLTLLAPAAGGVDPAAAVMTLGHVLAAAITFAALAWGERMLAALARGIRRVLRPPYAPRPARPTSPRAAFLPRRGPAAAFFLHCVTRRGPPARRALAAAV	213	203	NZ_VFPS01000004.1	129713	130354	-	FHX68_RS11965	hypothetical protein	128840	129574	-	FHX68_RS11960	WP_141380724.1	DUF1775 domain-containing protein
RGPP	GCF_001428885.1	WP_057580093.1	MDISGTRLRAVRAALFTAFVVTLSTASHVLLSRAPLPLNTVAAVAAAVFALAYALAGRECGFGRIAAWLIPLELAADTVFTTGQHVCYGRAGGPVAGPLASFGWDVLCGDGARVGTPLAQVAGGPGPTGLGGHLTHVYPAAAWLLLAAHICVGLIAAAWLRRGERALVQLLRAATATTFRPLLIAVAAVTVRRAPAARRLPRPARRAATARDRLLVHSLGRRGPPRSPAAV	231	224	NZ_LMIZ01000022.1	98611	99306	-	ASE41_RS19440	hypothetical protein	97598	98419	-	ASE41_RS19435	WP_057580090.1	thioredoxin domain-containing protein
RGPP	GCF_001428885.1	WP_057582092.1	MSASPAVRSLRAAVFAAVCVLLAAAGHGLATGGPPPPWADGAGFLAVFAAGWLLGARERSLPGIGAATLATQAGLHVAFDAAHSRAAARTMPAMPMTSAQGMHLHAQATAVTPHATAAHVLAALAASWWLRRGEAALWSLLRRAVAFLPGLAAWWRGTPVPPPVPPIRAAAPAPVPTRQSLLRHAVSRRGPPAPIPYAT	199	191	NZ_LMIZ01000045.1	19557	20156	-	ASE41_RS27640	hypothetical protein	18695	19441	-	ASE41_RS27635	WP_057582091.1	YcnI family protein
RGPP	GCF_001428885.1	WP_079041520.1	MTAGWGARTVRAAVFAAVCVLLAALGHVLMSGSAVPWWTMSAGFAVTSGVGWALAGRERGLPLVVSVVVVAQGALHSAFSWGRSAAPVSGNGSTAQDMSGMSAGSMPAGSMSMDAMDMGSTGSGHIGHAAHAEHLGHLAHGTGGMSSLGMLAAHTLAALLTGLWLAHGERAAFRLLRAVAGRLAAPLFLPLAALPVPPRRPRLRPTRERAERIPRLTLTHTIISRGPPAGTAVV	234	227	NZ_LMIZ01000050.1	63174	63878	+	ASE41_RS29655	hypothetical protein	64166	64864	+	ASE41_RS29660	WP_057582470.1	sigma-70 family RNA polymerase sigma factor
RGPP	GCF_008704425.1	WP_051839493.1	MSAPLGPRLLRAAVFTAVCVVLSALGHSLAAGQAVPWWTLAVGFAAILVLALPFTGRERSLPSITVALAGGQLALHMVFGVGQEHAAPAGTDGPASDALVRAAARLMCGGGGAQQITPGEAHRIVTSAGLDPANAAAAAGAGPVATGPVDQLMLPSMSMVLAHLLAALPAGWLLRRGDLALLRLARLARMTARGAAEAADEALVRALRAALVLVRVLLAGARSLPATGPWTAHAREDAPPVPTAGALQHTVIRRGPPVSLTLAA	264	256	NZ_CP023696.1	3434414	3435208	-	CP974_RS15195	hypothetical protein	3433391	3434131	-	CP974_RS15190	WP_031132257.1	YcnI family protein
RGPP	GCF_008704425.1	WP_069979709.1	MRAAVFAAVCVLTAALGHSLAADYALPAGFLAGAMAVTTAAAWALARVERGALSITATTVGVQLALHTLFSFAPVPGGGGHHAHGQQAVVVPPQSVCMGGAVDPVAQAVWAAHTGTAAPPPPGPESPVAYVVELITHGSWTMFLAHVLAALVCGLWMWRGEAAFFTIVRSLHCAFFEPLRLALAGLPPARPLAVPRGVPVTPHPRRLRGLLLRHAVSRRGPPRWCPVPC	229	221	NZ_CP023696.1	2863532	2864221	+	CP974_RS12615	hypothetical protein	2864378	2864971	+	CP974_RS12620	WP_031134315.1	sigma-70 family RNA polymerase sigma factor
RGPP	GCF_008704425.1	WP_223844360.1	MTGTRLRGVRAAIFTALVVTLSAASHVLLSRVPLPLTAVLAVAGGVFAVAYALAGRERGFWPIAGLLVPLELAADTVFTAGQHACYGPSGGPVAGSLRAVGVDVLCGDAVGTPLPGVAVPGVAAPQSAAASLLHSGDPAVPWLLLAAHVTVGLVAAAWLRRGEAGLARVLRAAGASAFRPLLVAWAALTARGLTPRLLPRAGARRRAAHRARLLVHYVGRRGPPCRAAAA	230	223	NZ_CP023696.1	1546991	1547683	+	CP974_RS06855	hypothetical protein	1547753	1548568	+	CP974_RS06860	WP_031136288.1	DsbA family protein
RGPP	GCF_002794255.1	WP_100202996.1	MRAPVARAAADLRLLRAAVFTAVCVTLSAAGHVLAAGQGLPLWTVGAGCAAVLAVAVPLAGRERSLPGIAALLAAGQLALHFLFSCGQDGPAARSAPGAGAGDRHGLLELAGRLLCDDRATAALSEAEARRVVGEAGLSLSALPGAAHPGHPGGPGHAGHAVPAGTLAAETPAECLQAAVRTALSLLSVPMLLGHLLAALVMGWLLRRGDDALWRLVRLYARQAAVGDALAGALLVRALRTALRWARALSRGLLPAGLLPPSAPRTDRGADPVPPRSLPPGHPVVRRGPPCSADDLTLAV	300	289	NZ_PGGW01000058.1	299939	300841	+	CUT44_RS18600	hypothetical protein	301081	301905	+	CUT44_RS18605	WP_100202997.1	YcnI family protein
RGPP	GCF_002794255.1	WP_233221279.1	MDTMGFPGMGVRGVRAAVFTALCVTLSAGAHVLLTGNPLPFLPLALVTAVVFAAAFSLAGRRERGYWSIAALLVPLELAADTVFTAGQDACYGQAGGPVAGPLRSLGVDLLCAGGEFGTPLARMAASGAPPLPAPAHPAAPWLLLAVHLAVGLTAAAWLRRGDAALTRLLCAAAAALFRPLLPAAGARVMPVGQTGRGVRPAPRSRAPRALPLLIHSVVRRGPPCPAATTV	231	223	NZ_PGGW01000019.1	236091	236786	+	CUT44_RS07370	hypothetical protein	236833	237627	+	CUT44_RS07375	WP_100201349.1	thioredoxin domain-containing protein
RGPP	GCF_010550245.1	WP_164311928.1	MTMLRTPTTHSAPLPVFRAAVFAVVGTVLGVSAHHLVAEGPAPWRSSVAAAVLLFAVGLVGTRRPRSLAAVVVTSAAAQTGLHVWLSAAHSHHHPASPTTATAMPAHVHHAMPAHGAWPGGPHHSAAMTVLHAVAAVLVAVLLHRADAACWSLARGLAGAVEAVRTRIATVRALLAGRQAPTGRGSRVRGPRRTNPPPLRGALLADVLVRRGPPSTWLALAN	222	213	NZ_JAAGLU010000001.1	235870	236538	-	G3I71_RS01055	hypothetical protein	235072	235797	-	G3I71_RS01050	WP_164311927.1	DUF1775 domain-containing protein
RGPP	GCF_010550245.1	WP_164312749.1	MTAGWDVRTIRAAVFAAVCVLLAALGHVLMSGSTVPWWTMSAGFAATSGVGWTLAGRERGFPLVVSVVVVAQAALHSVFSWGQSVAPGSGTGSVAQDMSGMPMGSISVDAMDMGTTGSMSMGHAAHAEHLGHMAHDAGGMSSLGMLAAHTLAAVLTGLWLAYGERAAFRLLRAVAGWLAAPLRLPLAALPVPPRRPSLRPTRERAERIPRLTLTHTIISRGPPAGTAVI	229	222	NZ_JAAGLU010000004.1	32770	33459	-	G3I71_RS05255	hypothetical protein	31897	32529	-	G3I71_RS05250	WP_203729485.1	sigma-70 family RNA polymerase sigma factor
RGPP	GCF_010550245.1	WP_164313280.1	MSASPAVRSLRAAVFAAVCVLLAAAAHGLATGGTPSAKADGAGFAAVFAAGWLLGGRERSLPGIGALMLVTQAGLHVAFGAVRGRAMSHAHHPGMQMPHAHLHAMSAHTVSAHVVAALAASWCLRRGEAALWSLLRWAVAFVPGLVAWWQGAPAGLPRSTGPGRVSSQAVRVRRLLLRYAVSGRGPPTGIPYTP	194	186	NZ_JAAGLU010000006.1	13866	14450	+	G3I71_RS08225	hypothetical protein	14512	15243	+	G3I71_RS08230	WP_164313281.1	YcnI family protein
RGPP	GCF_010550245.1	WP_164314619.1	MDISGTHLRAVRAALFTALVVTLSSASHVLLSRVPLPMGTVAVIAAAVFVVAYALAGRERGFARIAVLLIPLELAADTVFTTGQTVCYGRAGGPVAGPLRSVGFDVLCAGDGVSTPLARVAGTDTDRVAALLAHSGPSTAWLLLAAHVGVGLLAAAWLRRGERALAQLLGALTTSTFRPLLLAAAAVTVRSAPAVRRLPRPAQRVAALRARLLVHSLGRRGPPRPNLLAFA	231	222	NZ_JAAGLU010000010.1	136641	137336	-	G3I71_RS14195	hypothetical protein	135681	136529	-	G3I71_RS14190	WP_164314617.1	thioredoxin domain-containing protein
RGPP	GCF_010550245.1	WP_164315985.1	MTARRRRTAPSGSAFRMLRAAVFSAVCVVLAGAGHTLASCASVPLWTLGAGFLGVLACAAPLAGRTRSLPGIVTLLAVGQTVLHTLFGLGQHTASSAVASTAATTTATDTALVARAARLLCGAPLAAISPAQAQRILADARIGTGVTGAGTGSGSATGMDMGSMNHTADALASGGSVASLASLVSLLPTLPMLLGHLLAAVATGWLLRRGDLALLRLMRLSAHGVAEAALVRSLRGALALARALLTGLPGTPGTAPHAPRAWTLVPLGPSATELQHTVIRRGPPAAPLVLAA	292	283	NZ_JAAGLU010000014.1	192870	193748	-	G3I71_RS18985	hypothetical protein	191925	192665	-	G3I71_RS18980	WP_164315984.1	YcnI family protein
RGPP	GCF_010550245.1	WP_164321635.1	MTAGWGTRTLRAAVFAAVCVLLAALGHALMSGATVAWWTLAAGALVTGGAGWCLTGRERGLPLVVGVVVVAQGALHSAFSLTRSASTGTGTGTGTGSADTAMDSMDMAHTGTSTGTGMDMGAGVGRLTRGGHGMDVLSSSYGMLAAHTLAALLCGLWLAYGERAAFRILRAVAGRLAAPLRLALALPATPDRPRPHLRRGGSDRAPRLLPLVHAITSRGPPTAIAVV	227	220	NZ_JAAGLU010000039.1	98822	99505	-	G3I71_RS36385	hypothetical protein	97921	98613	-	G3I71_RS36380	WP_203732295.1	sigma-70 family RNA polymerase sigma factor
RGPP	GCF_003003355.1	WP_146134897.1	MLKTRVHILSLVLAMLMAFTAVHMGFIRGQAPAVGQITLCTGHGPVDIQVDADGNPTKARYCPECALHLLAAAAPWQPTAAHSTSAQALTYPVTGTHAESLSDVPSRARGPPAMA	115	111	NZ_PVTQ01000002.1	390068	390415	-	CLV74_RS04440	hypothetical protein	389497	390015	-	CLV74_RS04435	WP_106263008.1	copper chaperone PCu(A)C
RGPP	GCF_009906315.1	WP_166613700.1	MPTSAPAPRGPGHGALRVLRAGALAATVVGLAAVAHVAAGGLLPGPLVLGAVGVLALSACLALAGRRFGARTVVLLLGGGQLLLHEVLAACSVRTVDVASHGHHQEWVPLGADAVAATSAGAAMAAAHAGATVLAAVLLLHAEGLLWSLWTWLQPLRRVLLVLLRFVAPRPPRTAEPPVRPRPRSVLARRVRRRGPPRGSALATTTP	207	196	NZ_JAAALL010000001.1	11506	12129	+	GTQ99_RS00050	hypothetical protein	12281	12961	+	GTQ99_RS00055	WP_240896492.1	YcnI family protein
RGPP	GCF_014199795.1	WP_184447032.1	MFRLRQPPPLWAALAALALGLLLLAPPISQWRQAQAEAAALQDQALCTSGGLRLAALAGAMSAAHGGHHDDAGLAHAPACDYCLLAARLLPWVALLLALLPWRCPPAPVAALRRRVVTATARRAHPVRGPPLFS	134	130	NZ_JACHOH010000001.1	510046	510450	-	GGR66_RS02015	DUF2946 family protein	507915	509978	-	GGR66_RS02010	WP_184447031.1	TonB-dependent receptor
RGPP	GCF_014199795.1	WP_184447693.1	MRWPALLAALLLVVAPVASRLLEAASLPVPMCTAAGLQAAADVLPQHAAVHAGHDDASGAQRDHGPDHAACDYCLLAARLLPWLAIVLLLAASLPAPRATTLLRHRVHAAVRWRAHAARGPPVVLQNALLFPVR	134	121	NZ_JACHOH010000002.1	315958	316362	+	GGR66_RS06470	DUF2946 family protein	316398	318452	+	GGR66_RS06475	WP_184447694.1	TonB-dependent copper receptor
RGPP	GCF_000365025.1	WP_156811961.1	MNALHRLFLRLTLLTLLLWGMGAAAAHGHVPHNDAHNMPCDICLIMKSGGEQNAAIALPVAEFSLFMSRPAPMTYVSFHSKSIAITPVRGPPKRGPPAIF	100	96	NZ_KB823012.1	306071	306373	+	H142_RS16850	hypothetical protein	306429	308432	+	H142_RS14980	WP_017931673.1	TonB-dependent receptor
RGPP	GCF_013249045.1	WP_173280959.1	MNHKTVISSLFKGLAIVLVLAVLLPSAVKLNHVFSHHSHKVCDNDDTSDTHFHETDFDCDFYKFKLTNNLFVEFINYEISSNTVVSRQLSLYYISLNNYLQTTRFDRGPPQIS	113	109	NZ_JABRWP010000004.1	322619	322960	+	HNV08_RS09040	hypothetical protein	322998	325316	+	HNV08_RS09045	WP_173280961.1	TonB-dependent receptor
RGPP	GCF_012927205.1	WP_169226321.1	MKILRLLFLVLITVCVLPQVEQGDSYARSQNNQHTFSFTQYLLKHTPRYKTTIKKLKRRPVGINDSHSQVCSIYCTSLPPYFIYVDDTRTGYHCNPYLNVPVPLRSWRGPPITSYSI	117	110	NZ_JABBGC010000002.1	543796	544149	+	HHL17_RS18630	hypothetical protein	544261	545655	+	HHL17_RS18635	WP_169226322.1	TolC family protein
RGPP	GCF_003634215.1	WP_121053423.1	MHATLLRYRWLAVWLAAATLLVKILVPTGFMPAVVDGVMVIELCTGDGLKSVAVATPTESKHKGGNDMPCAFAELAAPMMGAIDPALLALALVFILAAALHTPQQAPRTAAMRLRPPLRGPPGLSVRS	128	121	NZ_RBWX01000011.1	57589	57975	+	DFR51_RS16625	hypothetical protein	58082	60199	+	DFR51_RS16630	WP_121053289.1	TonB-dependent receptor
RGPP	GCF_004341085.1	WP_133031212.1	MYRLRRLSLSHRYLAAMLCMAALAMKLLVPSGYMVSSEHGRIAITLCSGMTPRDMTAQGMTAQAVAPQAIAMPGMHDDGAGSAMNHDRSTKHDKAEMPCAFSSLTAHALESVDLVLRIAAIAFAMALAWRYVRPLPRALTRYLRPPLRGPPAYL	154	150	NZ_SLXW01000003.1	589334	589798	+	C8J43_RS12790	hypothetical protein	589885	591933	+	C8J43_RS12795	WP_243645563.1	TonB-dependent receptor
RGPP	GCF_003815875.1	WP_164465138.1	MIFKESRNLKSFISKLLFGVYFLALLSQSFHHHDSVDYFKSFNLKKTENTVTKAANKEKAGDCLACHFLATGHTLAPEEFSFTFEHYTHEVKQIIAIQEKIWSQTKFNFQLRGPPSIS	118	114	NZ_CP033924.1	140769	141125	-	EG342_RS00695	hypothetical protein	138133	140517	-	EG342_RS00690	WP_103293930.1	TonB-dependent receptor
RGPP	GCF_003385895.1	WP_115888027.1	MKKKQLIISLSMALTVLFSILFQSIHSYEHIIKQLSEKQCHHDYNDPSGEITHQHHNYDLCYVCNFAFGAYTIPEHFSFDFHNFNREIPYFFTVSENISLFSESAYLLRGPPTAVVS	117	111	NZ_QRDQ01000008.1	863915	864268	-	BD847_RS09450	hypothetical protein	861549	863756	-	BD847_RS09445	WP_115888026.1	TonB-dependent receptor
RGPP	GCF_001556105.1	WP_062356228.1	MQIKCALALCVWLVAGNAAACNLTTGTTPFMTSGLSSAGEDAGLKPPELELVEVTRGVDGRASCDASGLLTLSVAWPRGTDYKLRDLGFEFRVVGEDSLAIFPGEPLSGRVDGRRSEFVFLWRDGPPASQARIDMVVEVRAVTADNRRGPPAQVRVVSAPGG	162	150	NZ_LSIF01000062.1	38162	38650	+	AX730_RS11075	hypothetical protein	38704	39612	+	AX730_RS11080	WP_062356231.1	5'-nucleotidase
RGPP	GCF_001556105.1	WP_157074088.1	MAPPSAPTARIVTRLLLGWVLLIVAGVAMASGKAAPTTGHAAKPSVPVVVFAATGHTDRDDASCVKAPPVTQTLESDVAKGETEPDLSLDGAPAQRPALAPWRPGNLRDASVVLRRNTPLGRGPPRLA	128	124	NZ_LSIF01000026.1	12074	12460	+	AX730_RS03575	hypothetical protein	12619	15006	+	AX730_RS03580	WP_062352072.1	TonB-dependent receptor
RGPP	GCF_000346505.1	WP_008684136.1	MQRFTAQIALIAYVVGGWLMPAAHHHLHDHSASGNACTCVVAANTGAPSPDATSFGSVGSAAFIGDPAITQGLTHSPIETRDASASKSHDCCCDHAEPHVAQSDSSDGFDCCSSDHSPLLLAANCSPEKNVGLCALCCAISMVGKECVQSPQSIAPAPSPERILLSGLSCPLPPLCSGLSSRGPPTA	187	184	NZ_ANOH01000333.1	16007	16570	+	RSSM_RS21895	hypothetical protein	17032	18249	+	RSSM_RS21900	WP_008684139.1	DUF1559 domain-containing protein
RGPP	GCF_000346505.1	WP_044304022.1	MFQPRLQTVSLLLVSLLTSNVAGWLHVGCCGPESSCGTIQHSVGEAQSSGGATAELSCCCHHHCHGAATASNGPSSDVPNSETPSQDAPSHEHDPDTCSICQNFYLSRHAMAMLAVFVTATIEPTPRGIAPVEDFTLSSIERSGPPVRGPPSAPKHSSV	159	150	NZ_ANOH01000457.1	7297	7776	+	RSSM_RS29825	hypothetical protein	7902	9107	+	RSSM_RS29830	WP_144060225.1	DUF58 domain-containing protein
RGPP	GCF_003627795.1	WP_120662959.1	MSPLEFGAADSEDRDDRTHRAGARVIASLFVAFFAYIGLALGGGINLAARADADALSSGKDSRPLYLSLRDPVRGIVVADRLVTPKATWHDIGPAILAPLPSLGYLATPWQPRHPGDAARLEPLAFSAYFARGPPSDFA	139	134	NZ_CP032684.1	728696	729115	-	CCGE531_RS03610	hypothetical protein	726044	728602	-	CCGE531_RS03605	WP_120662958.1	protein translocase subunit SecD
RGPP	GCF_000761445.1	WP_052395100.1	MLAWLGLVAFALTAVAPVVSRALMPPMSMAVDCGSATTHPASEGHRQPHGAPLDACAYCGLFCHIPLQVSVPPALVLEAPLPPLPPAGPAPLADTPHSILASHPRGPPQAHA	112	107	NZ_KN196470.1	2992598	2992936	-	LF63_RS15340	DUF2946 family protein	2990384	2992528	-	LF63_RS13380	WP_043102597.1	TonB-dependent copper receptor
RGPP	GCF_009754945.1	WP_157583144.1	MIGLLHIHRLRVARLLLGLFLAMWLNGVVFRHAHRLPSGKLIVHAHPYWPFGKSPILPNNHTAQEILLLDLAAHLPVVIGSFFAFLFLLRERLASVFLFKNRSFQSHFRFRCFSHRGPPVVW	122	118	NZ_WPIN01000001.1	846162	846530	-	GO755_RS03400	hypothetical protein	843593	846076	-	GO755_RS03395	WP_157583143.1	TonB-dependent receptor
RGPP	GCF_001280015.1	WP_053653747.1	MDISGTQLRAVRAALFTAFVVTLSTASHVLLSRAPLPVGTVLTVCAGVFAAAYALAGRERGFGRIAALLIPLELAADTVFTTGQHACYGRAGGPVAGPLRAFGFDVLCQGGAVGSPLAQVTGVHGRPDVLLAHASPAAAWLLLAAHVGVGLLAAAWLRRGERAMVQLLRAIAATTFRPLLLAVSSVAARLTPVRRLPRPAPRRAVARDRLLAHSLGRRGPPCSPALAAV	229	220	NZ_LGDV01000001.1	114794	115483	+	ADK64_RS00515	hypothetical protein	115575	116387	+	ADK64_RS00520	WP_053654354.1	DsbA family protein
RGPP	GCF_001280015.1	WP_053660708.1	MTAPHARTAHPGAGLRILRAAVFAAVCVVLAACGHSLGACASVPLWTLGVGFLGCLLVVVPLAGRARSLPGIAVLLALGQTALHTLFGLGQHGAAMASGGMATGSMNATGTTGSALSDTALVEQAARLLCGAGATGLTPGHASHLLLDAHLINRAGRPVAAPGTLPGAHGATGSVGSAAALLPSLPMLLGHVLAAVAAGWLLRRGDLALLRLIELSAHGVAEGALVRSLRAALALAHALCAGLLPAARPGPRTRRDARDDAPAPHTTALQHTVIRRGPPAAAFLLAA	287	278	NZ_LGDV01000190.1	5054	5917	+	ADK64_RS19510	hypothetical protein	6064	6816	+	ADK64_RS19515	WP_053660710.1	YcnI family protein
RGPP	GCF_001280015.1	WP_053663312.1	MLLPAKAEVARQLRRYRAWERVMLASPHDRTVRTAFEDSGYTLCVLMGKRCAREAADAAERYLRTNLVTYLREQNGRPKRRRSARRGPPPERRSTASSP	99	88	NZ_LGDV01000205.1	635	934	-	ADK64_RS27870	DUF5133 domain-containing protein	1	527	-	ADK64_RS27865	WP_159046344.1	DUF3416 domain-containing protein
RGPP	GCF_001280015.1	WP_053664025.1	MSVGGVFRVLRAAVFAAVCVVLAAIGHVLMSGSPISWWVLLGCTTAVGGLAWALGGAERGRSAVVALTVAVQTCLHICFTLAQTGRQPAMAAPDDGAAIRQWASYLLCGADPDPGAAARAYDLAVRAGLTHSMRLPSSQGTGTMRHAGHVMPGTGDMAGMPGMSSMPGMTGMHHMDGMTGTASWGMLLAHLLAAVLCGLWLAQGERAAFRLLRALADRAFVPLRLVLAVLLPVPRRPLCRPRRRRVRRPRRLLLVHTLTTRGPPREIAVL	270	263	NZ_LGDV01000213.1	83091	83903	-	ADK64_RS30035	hypothetical protein	82352	82942	-	ADK64_RS30030	WP_053664023.1	sigma-70 family RNA polymerase sigma factor
RGPP	GCF_001280015.1	WP_234384707.1	MGDSLIMSASPAVRGLRAAVFAAVCVLLAAAGHGLAMGAMPPLWADAGGFLGVFALGWALGRKERSLAGIGAATLLTQAALHVGFDAAHRVTERTALPHMAPMPGHGMAAMHAHATAHPHATVHATAAHFLAALAASWWLRRGEAALWTLLRRTVTLVPGLVAWWRAAPLPAAAPHLPRVPADPEPPRRTPLRHAVSRRGPPVPVPYSP	209	201	NZ_LGDV01000201.1	328557	329186	-	ADK64_RS26555	hypothetical protein	327806	328516	-	ADK64_RS26550	WP_053662692.1	YcnI family protein
RGPP	GCF_000812965.1	WP_039477117.1	MKKHRQNIKKYLSAFMLVVFAIALTPWSVLHNHTPVPVIEKEANCKHVSHLQAHGDTCLICKASFEKNYVSAHHIYRIFLCAKVFNRTEPTLKNAFTEVRRSSLRGPPLA	110	107	NZ_JSYN01000016.1	52317	52649	-	OC25_RS14055	hypothetical protein	49877	52189	-	OC25_RS14050	WP_039477114.1	TonB-dependent receptor
RGPP	GCF_003207815.1	WP_242405458.1	MGHARHPFMHDMPVIRWIMVLCACLGLWGQLLIESRSMPGELPRGTIMRLTGIDIAPPGHAATTVHASPHHHAMMDGMPVHPHDPQPHAGHDHADGCPLCPLLHLPALALTLLPFLPLPPLAWAQARHEPRQPRAPPVPVLGLPPSRGPPSVS	153	149	NZ_NKTX01000002.1	201732	202193	-	CFR80_RS02820	DUF2946 family protein	199516	201612	-	CFR80_RS02815	WP_248705188.1	TonB-dependent receptor
RGPP	GCF_000813745.1	WP_039159600.1	MRTALRRYLGLILALAVALTAHNAAALQGSRDAAGQMVICTGTGPVVVYVDSEGQPTKPPHNCPDCVMHLLDAVAPSPAAAAPLPAGHRGASVSETARGRAQQILRATARGPPAAG	116	112	NZ_JWLC01000005.1	261511	261861	+	RA19_RS26865	hypothetical protein	261918	262403	+	RA19_RS03550	WP_039159603.1	copper chaperone PCu(A)C
RGPP	GCF_000813745.1	WP_039160735.1	MFDRLASYLVVIALAVAGLIPAGWMPGTGSDGKVLLVICTTEGAVETWVDLDGGDSSGGHAPTEQMEDRSCPFAALGATALLPDNLIDLNLDAPLSDRWSREAFTHHTAGFHWRYDARGPPALS	124	120	NZ_JWLC01000007.1	219862	220236	+	RA19_RS06475	hypothetical protein	220321	221721	+	RA19_RS06480	WP_039160737.1	PepSY domain-containing protein
RGPP	GCF_006376675.1	WP_140019168.1	MTLRRRIIGDRSDTALWVVSLALVILLQGLVTAYAQASMAAWSAGPSSVICSVHSTQTDDDVPLKDLARHCCSTWCQAACAAGTGLLEQPFIVSFDSIVAKDTIAFPLIVRAPPGQFVTAAQARGPPALHDL	132	126	NZ_VEWK01000001.1	428567	428965	+	FIB18_RS01985	hypothetical protein	429116	430549	+	FIB18_RS01990	WP_140019169.1	PepSY-associated TM helix domain-containing protein
RGPP	GCF_001612945.1	WP_067814167.1	MAAGRGGLRRTALVVFGLLIAVLLVVSAIADCVLLRGAGHPHAAVPAAAPASAAVPESRPEVRAVGSNGPAAPASPTGPAFASETRVAAVDAEIQASASDIRAAVAGAAAVMRGLADTEDCGPHPWHCSKAALPGELAAHSPASSPWSPLLLLPVLAAAAVSATERGPPGLFAAVVSGRMLLTRLCIARR	190	168	NZ_BDBK01000001.1	882047	882619	+	NI1_RS04275	hypothetical protein	882722	883837	+	NI1_RS04280	WP_084522522.1	PLP-dependent cysteine synthase family protein
RGPP	GCF_001612945.1	WP_067822541.1	MRSPTDHTARLRGAAVGAASGAVAILAHALGGGTAFPDSAALTLLFTACVLIGVVVASLRPRHGLLSLMGMLAAGQTIGHTALTMSPGHHHHHGLTPVMLAAHLLAIPLGAFVIRAAEAGLRRALTSVRRFILHLFRAPQPPVRHARRIRSDDRARAQQLLVTPGIARRGPPRPPHSRTHLIPA	184	171	NZ_BDBK01000008.1	427396	427950	+	NI1_RS17810	hypothetical protein	428362	428934	+	NI1_RS17815	WP_084523358.1	copper chaperone PCu(A)C
RGPP	GCF_001612945.1	WP_067824273.1	MSSESGRPSAHIRSDAAVLRGGAAGLVSGALAVAAHGWISGAAPLESGPLSLLVAASAAVGGLVAGVGVLRNTWLGLVVALIGGQLLGHFSMMWGSPGSGHHHHHNAGMWSPAMLAAHVTAAIFAAVVIVGAEAAYRIGTTVLAWVLPVATSLPVLSGPPRLPIEHRDRVVLRVFAADVFRTRGPPALVRV	191	185	NZ_BDBK01000011.1	124132	124707	+	NI1_RS22300	hypothetical protein	124873	126357	+	NI1_RS22305	WP_067824276.1	PepSY-associated TM helix domain-containing protein
RGPP	GCF_001426505.1	WP_056576271.1	MHTLRPHSRLIGRLGRWVLLWFVLSLGAAVASPVVHPQAMELVCASVGTIKVVVHTQDGVQDMGATHLDCPLCVLTGAPPPPPVAAVFDAPLPLGRVLQSIPAARHAVATAAPLPARGPPRSA	123	119	NZ_LMEV01000015.1	7412	7783	-	ASD34_RS09620	hypothetical protein	5007	7292	-	ASD34_RS09615	WP_056576269.1	TonB-dependent receptor
RGPP	GCF_001426505.1	WP_235510086.1	MSATLRQTPIRMTRATRALVVALAFALWFAGTMGLMHRSVHVPGLSSAAAAATKAEHRHDTGHTLASLFGVHDDADCRLYDQLAHGTGVPGVPLVVLPMLLPSATFAFLQGEAIARWVALFDARGPPSTR	130	126	NZ_LMEV01000017.1	434961	435353	+	ASD34_RS15310	hypothetical protein	435438	437540	+	ASD34_RS15315	WP_056579045.1	TonB-dependent receptor
RGPP	GCF_003600155.1	WP_120003628.1	MAPEQRRITGSAKLIRGALAAMVAVGAAVLAHVAAGHQAPHAVVILLAVTVSVPLCVQLSGVTLSRARLVAAVLSSQAALHILFALFPASSAGSSGLVADSHTHHVEAALLPFGGTGASNELAVSPAVGEAVHSSVPGIAAQTGSSMLATHLMAAALAYLLLRRGEVLLHAIAKRLVITPVLILLERQPAPHSAPRRIAFSVRHPENEDDAWLGSGPRSLRGPPALVT	228	223	NZ_QWLD01000014.1	72195	72881	-	DVO78_RS04545	hypothetical protein	71434	72114	-	DVO78_RS04540	WP_157983875.1	copper resistance protein CopC
RGPP	GCF_013623905.1	WP_181271420.1	MRVRHRRALRGTLAAAFATFVALTSHILGGGSFPTAMGVIVPLALSILVCVLLSGSHLSLPRLTVSVGISQTLFHLLFSLFTPHGSASPNAMARSDHGLAALLGSHTHHSPVHGAHHEAMHASPGGAMQMAHDSAVMPAMDGSVGAAAEMHSHSSPGMLLAHCVAGIVTIAMIYWAERLPVMLGDFARLIIRAVVPRIVVLRAQIEKPRSLICFEPELPRSLGVCRSPVLRRGPPQPAF	239	234	NZ_JABKDD010000005.1	270694	271413	-	HK108_RS10090	hypothetical protein	268983	270488	-	HK108_RS10085	WP_181271419.1	PepSY-associated TM helix domain-containing protein
RGPP	GCF_013623905.1	WP_181271524.1	MTGWTKSVRALFAALFTTLLALLMHLGAGGGVSIPGTVVVFVLVLWAAMIVAGRRLGYLTLAGLLGLGQVLMHLTMSWSAHTFAHAGAHAGTAQSGSGQAGAAGAGSTSAEAVLHAHAGHIVPASGSLDLGPAATALGHASHGATSAGMIIAHVVAVLVTAVILKRGEDIVLSILQLALGPVIGALRALAEAAGVLADEPFRKLCASFRVPQPVTSAVVGPNYRRGPPAFG	231	227	NZ_JABKDD010000006.1	146966	147661	-	HK108_RS10770	hypothetical protein	145855	146523	-	HK108_RS10765	WP_181271523.1	copper chaperone PCu(A)C
RGPP	GCF_013363755.1	WP_175502866.1	MHSPPPSSALLRLVLACYLLVLGVAGASPLMHPQRMEMVCHGDGAMTLVAVDHDAAQHTLDCALCLAASLPAPPPQMARAATQPLAPAPAPRHTAQVAARSGARFPPRGPPALA	114	110	NZ_CP054840.1	654606	654950	-	HUK68_RS03075	DUF2946 domain-containing protein	652995	654452	-	HUK68_RS03070	WP_175502865.1	PepSY domain-containing protein
RGPP	GCF_013363755.1	WP_175503706.1	MQALRNSLSLTRLVMAWFALTLGIAVASPIVQPQHLEMICGAGGSMQMVVLDDEGELVAGAHHSLDCPLCLSITTPPVYSTPHLTQPQPLGHALQPVAAARIAALVGAPLPPRGPPARV	119	115	NZ_CP054840.1	1659079	1659438	+	HUK68_RS07980	DUF2946 domain-containing protein	1659724	1661697	+	HUK68_RS07985	WP_244146329.1	TonB-dependent receptor
RGPP	GCF_013363755.1	WP_175505351.1	MSWLRSSSPALLPARQAWLARATLAGWLLVLVAGLFTPWAQARGLEAVCSGSGQGSLRLGPDADGLAQALHGLDCPLCLPQLAAPPAGARAELADAAHAAQPRRLRARAWTPLPSACPPPARGPPRV	127	124	NZ_CP054840.1	3781113	3781496	-	HUK68_RS17570	hypothetical protein	3780523	3781023	-	HUK68_RS17565	WP_175505350.1	copper chaperone PCu(A)C
RGPP	GCF_014192215.1	WP_221188490.1	MPTLTADIRSPAVAPSRGERRPPERRPARWWWAGLLVGCLLPAGLAQVEHLRPAERLAQICILAPALIRARTHLRARRCALRRDHRRVPRVGQHGLEPRRLSAPLRRAVAAQDVLTRRGPPRVA	124	120	NZ_JACHXP010000015.1	44875	45249	-	FHR94_RS14165	hypothetical protein	42079	44811	-	FHR94_RS14160	WP_183326407.1	preprotein translocase subunit SecA
RGPP	GCF_000802385.1	WP_039093893.1	MTRLRHLGRTHALLAGLLLACALVMRLALPAGLMPVSAGGQITLALCTAASSHAGPASITIDLPAKAASDAPDGADDGPCPFAASAAPALADGEGPDLAAPALLFAEFALPPPAVPAPPRLAFLTPPLRGPPLPA	135	131	NZ_JTDN01000001.1	437008	437415	-	PK98_RS01995	hypothetical protein	435759	436937	-	PK98_RS01990	WP_039093892.1	PepSY-associated TM helix domain-containing protein
RGPP	GCF_004331645.1	WP_131551340.1	MLWVFSLAITPWSALHHHAEVATSSVEKNCTHKVHVKTNADTCLICKAHFEKNYTISSATFITYLNSKLMSKNIPIVTSSYTELISTSLRGPPVFS	96	92	NZ_SJSK01000001.1	349932	350222	-	EZ428_RS01500	hypothetical protein	347403	349700	-	EZ428_RS01495	WP_131551339.1	TonB-dependent receptor
RGPP	GCF_000830005.1	WP_041130248.1	MTAPALAPRLLRAAVFTAVCVVLSALGHALAACAGIALWTVVAGFLGVFGVTVLFTGRERSLGSVVGALAGGQLGLHVLFGLGQRQLALSDQADDALVRMAARLVCGAGTASLSPTDATRIITDAGLDPATAHAHMGHMAAGATAPAGELLPGLPMLLGHLLAALATGWLLRRGDRALGRLVELSEEGATELAECALVRSLRAALRLVRALLAGLSAAPRTGPRRTLRTAFDSSPPPVAEALQHTVIRRGPPAADCVLAA	260	251	NZ_CP010407.1	4351037	4351819	-	SVTN_RS19415	hypothetical protein	4350111	4350899	-	SVTN_RS19410	WP_041130247.1	YcnI family protein
RGPP	GCF_000830005.1	WP_041133749.1	MDMAGTQLRALRAAFFTALVVTLSVASHVLLSRVSLPLGTVVPVAVGVFAVAYALAGRERGLGPIAGLLVPLELAADTLFTSGQAVCYGPAGGPVAGSLRSVGVDVFCGGAVGTPLPGVVTPESGSAAALLDSPDPALPWLLLLAHVGVGLSAACWLRGGERALARLLRAVESFAFRPLLLVAAFFRAAGPAPRRAGRPADRPRSSRARLLVHSVGRRGPPRPVLALV	228	220	NZ_CP010407.1	2276239	2276925	+	SVTN_RS10025	hypothetical protein	2276980	2277795	+	SVTN_RS10030	WP_041128765.1	DsbA family protein
RGPP	GCF_000830005.1	WP_245727743.1	MHERDSWPRRTSRGLLCASAGMCLGAISHVAAGGSLPGVRGLLFLFTALTVLGTVLLGGRRRRFDVTTLVLGASQFGLHLAFHQLSMIPSGAAAGQHAVPGHHGDAHAHMHPAEMAHAGAGSGHSMTAAMTSAHALATLGTALCVIYGERVLRHLAALVLPRLDFSALGQVPVPPERRMPVPPTDGHVHVGVLLARSHPRRGPPLVTSA	209	203	NZ_CP010407.1	7649871	7650500	-	SVTN_RS34200	hypothetical protein	7648313	7649758	-	SVTN_RS34195	WP_041132565.1	PepSY domain-containing protein
RGPP	GCF_000830005.1	WP_245727745.1	MFAAVCVLLAATGHILMSGRGVPAWTLSLAFAATVAVTWVLASRERGLLAVTAASVVVQSALHTAFSWSQPTTSMPTTVPSMPMSMSMPMGDAHAAHAHMSHAAMGHVDMTPSVGMISGAPAEHDMTDMSSSFGMLSAHLLAALLSGLWMAYGEQAAFRLLRAASLRLFRPLCPLLAFFVPVARNRPRFRPVRAGDERAPRQLLLAHSLISRGPPQALAVL	221	214	NZ_CP010407.1	7654317	7654982	-	SVTN_RS34215	hypothetical protein	7653464	7654165	-	SVTN_RS34210	WP_041132568.1	sigma-70 family RNA polymerase sigma factor
RGPP	GCF_001648175.1	WP_064122489.1	MTESATHSSQHDHRVARRRHPWWLTGLLVGCLLPMAISSAMLQYRLDLMTERLVRIAFQVPETIRAVSRRRSVRPRRCPRPPRRRVRVRATALPRVPFIPMTSGCDVLSRRGPPACAIDVPAAREL	126	113	NZ_CP015243.1	2000500	2000880	+	A5892_RS08800	hypothetical protein	2001029	2003788	+	A5892_RS08805	WP_064122490.1	preprotein translocase subunit SecA
RGPP	GCF_014109725.1	WP_182322348.1	MLQRLRSRPRFSAVITAVFALLLLVASLAGVQVRVLAQPMAAVLAADICSVNAPVQDVARVHADHSIADDLLPEGRDSHSDHAAHGADCVLCIAMALPLAFAADVHRPAAPAFHQQWQAQAAHSPLAPGAPLPARGPPLIFV	142	137	NZ_CP058554.1	2751906	2752334	+	HS961_RS12310	hypothetical protein	2752554	2754728	+	HS961_RS12315	WP_182322350.1	TonB-dependent copper receptor
RGPP	GCF_014109725.1	WP_182326892.1	MSSLRFFQPLSVSAHAPRPLRGWAVALLCWLCFAQLCMPLLGKLHDISHLYARALQAAVVATSSASAGERDGSDSVVSPGHGVHDLFGKHSEADCQGFSHMALGAGLLCHALQAPLLRGVQETAPTVLAILLRQSPALFFARGPPSHSPS	150	144	NZ_CP058554.1	1413496	1413948	+	HS961_RS06275	hypothetical protein	1414245	1416251	+	HS961_RS06280	WP_238347917.1	TonB-dependent receptor
RGPP	GCF_007993045.1	WP_147169074.1	MPRSATAILFFSRSASCEARAKGFGLVQKKAKRLAKALINRARQTVERSGLDVVNSDERSQRGHTFGQKLSNAVADVFRSGYQQVIIIGNDCPGITPAEIGRAAQLLEEGHQVLAPDQNGGVWLIGLRKGAFAPAAFAEVAWESEQTFAGLRQLLSGVTLLPPHRSVEKNTDLRFFWQQHKSWLYLVAELLFEAPLPHRNKPAAQKTAPLHGQLSQRGPPQEPLHL	226	219	NZ_VOOR01000054.1	20650	21330	+	FRY97_RS18585	DUF2064 domain-containing protein	21574	24813	+	FRY97_RS18590	WP_147169075.1	SusC/RagA family TonB-linked outer membrane protein
RGPP	GCF_003032475.1	WP_107442948.1	MTAPSSERSGRDLRLLRAAVFAAVCVTLAAVGHTTASCAAVPLWTLGAGFLAVLAVAAPLAGRARSLPGIAALLAVGQTALHTLFGIGQHAASVSAAASTSVSHSVSSASGSAALSASDASLVERAARLVCGATAAPISPAQAQKMLVDARLYSPGDVTGGTGMSGMGGMGSMRHPADALVTAGSAMSLLPSLPMLLGHVLAAVAAGWLLRRGDTALLRLLALSAHGVAEGALVRSLRGALALVRALLAGLPTGPGTGVRLPRTALLTPDPPGTTALQHSVIRRGPPGGSVLVLTA	296	286	NZ_CP028369.1	2030616	2031506	+	C6376_RS09060	hypothetical protein	2031626	2032396	+	C6376_RS09065	WP_107442949.1	YcnI family protein
RGPP	GCF_003032475.1	WP_107444477.1	MDISGTRLRAVRAALFTAFVVTLSAASHVLLSQAPLPLNTVAAVAAAVFALAYALAGRECGFGRIAALLIPLELAADTVFTTGQHVCYGRAGGPVAGPLASIGWDVLCGDGTRVGSPLAQVAGGPDPTGLSGHLAQVHPAAAWLLLATHICVGLAAAAWLRRGERALLQLLRAATATTFRPLLIAVAAVNVRRAPAARRLPRPARRAATVRDRLLVHSLGRRGPPRSPATV	231	224	NZ_CP028369.1	4183860	4184555	-	C6376_RS18760	hypothetical protein	4182864	4183706	-	C6376_RS18755	WP_107449049.1	thioredoxin domain-containing protein
RGPP	GCF_003032475.1	WP_107447151.1	MTAGWGVRTVRVAVFAAVCVLLAALGHVLMSGSAVPWWTMSAGFAATSGVGWSLAGRERRLPLVVSVVVVAQGALHSAFSWGLTAAPASANASAAPDMSGMSTGSVSAGSMSAGSVSAGSMSMNTMDMGAMGMGSLGSAGSPYPGHAAHAEHLGHLAHGAGGMSSLGMLAAHTLAALLTGLWLAHGERAAFRLLRAVAGRLAVPLFLPFAALPAVPRRPRLRPTRERAERIPRLTLTHTIISRGPPAGTAVV	252	245	NZ_CP028369.1	8025677	8026435	+	C6376_RS35390	hypothetical protein	8026693	8027400	+	C6376_RS35395	WP_254076191.1	sigma-70 family RNA polymerase sigma factor
RGPP	GCF_003032475.1	WP_107449306.1	MTAGRCARTIRAAVFAAVCVLLAALGHVLMSGATVSWWALAAGLAVTGGAGWCLAGRERGPALVVSLVVVTQGVLHSVFERAQSTATSADGPDTTPPGSGGQGHAMESMGHSMSAMPMDSMDMGHMATDHAAHMGHMGSVGHHMGGMSSFGMLAAHTLAALLCGLWLGHGERAAFRGLRAVAGWLAAPLQLLFAVVAPPRRLRVRLRRARSERVPRRLLLVHSITPRGPPAGTAVV	236	229	NZ_CP028369.1	7157795	7158505	-	C6376_RS31430	hypothetical protein	7156956	7157597	-	C6376_RS31425	WP_254076145.1	sigma-70 family RNA polymerase sigma factor
RGPP	GCF_003032475.1	WP_254076061.1	MGDHRRAGAERAGRAGTCARAALFAALGTLVAAFGHHAIAEGTVPWRLVTVLTVAQFSAVWPLARRRCTPVATVAVTLATQGVLHFALSRADGDVPMARTRHASHAGHMTAVGEGHSWHHAGAAMTVLHTTAALVVAWLLHRADSRMRAALDTLRTLAGAAAATLAPVWPRAVTDPDRPDPRLPRRRSGVFFEATSQARELVLEHAVVRRGPPGLGRLPVPHRPRVSTGPHPPVSPRSSLCPSPPVRRRVPAVVSSSPAPSR	262	212	NZ_CP028369.1	6059186	6059974	-	C6376_RS45460	hypothetical protein	6058416	6059255	-	C6376_RS26810	WP_254076060.1	DUF1775 domain-containing protein
RGPP	GCF_003032475.1	WP_254076131.1	MQNREGARTSRLLRAGVFAAVCVVTTALGHAVMSGDVLPWWTLGSTLAGTAWGAWWLTGRERGAAAVVGATVVAQGLLHLLFDLAHVFVRGRADLPPVGQAPGMDHGIMFSHSGMAAHMDHSHAGLTLGHAGTPGAPFAPLLESVVAQQGSGGMYLAHLSAAVVCGLWLWRGEAAAHQVGRALTVVLFAPLRRICRVLAHPALDRRAPSVCAATTEGETARTAPVLLRHAVVRRGPPSAGSAVVRLPAGPLPVVRP	256	236	NZ_CP028369.1	6992006	6992776	+	C6376_RS30630	hypothetical protein	6992967	6993629	+	C6376_RS30635	WP_254076132.1	superoxide dismutase family protein
RGPP	GCF_900117415.1	WP_072392015.1	MLRRLMSFVVLLGVLVHAHAIVRHNGVMIDAHLQRASLIKDLILICHPSGTGTIDTASLPDIPLPTDAENNCPLCSGLGPAVALPPPCLVPSYVAFLPIQPIPLPAIHGTEQLRTFIPPARGPPPFA	127	123	NZ_FPEI01000006.1	1959230	1959613	+	CS1BSM3_RS24160	hypothetical protein	1959690	1961945	+	CS1BSM3_RS24165	WP_072392018.1	TonB-dependent receptor
RGPP	GCF_900117415.1	WP_143149234.1	MDAMIRADDHKVAVRGTQSVRHTMPALAESRLLSVCWMLFMLLALHWAMPFGQPAGPSSVAVAGDCGSGLAAGEHTGKPAIQPRLRAVSALAEVRLFAGKRDHSSDDQSPFGLAAAPPRHDEPVATPERAAGRNAVSLTARAHAYEARGPPLPA	154	150	NZ_FPEI01000006.1	123096	123560	-	CS1BSM3_RS28025	hypothetical protein	120450	122990	-	CS1BSM3_RS15680	WP_072388452.1	protein translocase subunit SecD
RGPP	GCF_000021745.1	WP_012589509.1	MTRPARWFRNVAMAAACAAAYALVLQIMLTSALAASLPVDRSVGGSLPLCGKFSGDKGAPAKGHCPLCCCRADAPPPPLPPATPVIDRFAIELHFETALRVGAACSAQRSPGQPRGPPGLA	121	117	NC_011666.1	517672	518037	-	MSIL_RS02370	hypothetical protein	515306	517537	-	MSIL_RS02365	WP_085985889.1	TonB-dependent receptor plug domain-containing protein
RGPP	GCF_012933505.1	WP_170194868.1	MPTSVPTTLRRVRGCVAGGLSGGTSVVAHGLGGGDSPSTTSLALLVVACAAFGATASSVTVARGALLPLLAVIVTGQTVGHATLLVTAHHGHVGLGVTPTMLAFHALTAAIDVVLIRLAESAAVWAMSLLHRLVIVLGDSPQADAPMWVAVSPTIRAPHGLVLSATAVTRGPPPVLISH	179	172	NZ_JABBNB010000013.1	120337	120876	-	HH308_RS14195	hypothetical protein	118806	120182	-	HH308_RS14190	WP_246284599.1	PepSY-associated TM helix domain-containing protein
RGPP	GCF_000949135.2	WP_044843474.1	MRRARRPDSFRAGAQSTPTRQARATAWLGLLALVLALVSPVVSQLRAGEQNPGMPVAAICSATGVVSVVHADPHTPSGSHLDRCGYCGFLAGHPPLQYAVHFPDSPAVQHVLHEPPIPLGRRPAARYALAARGPPLARS	139	134	NZ_JTAN02000019.1	205789	206208	+	PL79_RS25500	DUF2946 family protein	206363	208480	+	PL79_RS25505	WP_044843475.1	TonB-dependent receptor
RGPP	GCF_000949135.2	WP_044848540.1	MKRTTRWIGLVWLALVLNVLSPVVGYARLASSGSGGLTLELCSAAGAREVVLAQSGDDRGAASFDHAGVPHCVYCPGFAANVALGTSLPALPGFVRAFAYRAAAPAVPDVPRTGIRLAQPRGPPENVPI	129	123	NZ_JTAN02000019.1	562756	563145	-	PL79_RS27110	DUF2946 domain-containing protein	560280	562628	-	PL79_RS27105	WP_044848541.1	TonB-dependent receptor
RGPP	GCF_003751265.1	WP_123378951.1	MGDDGRRAVQRVRAGLLAALVLSLAAGAHVLAGDALPAPALLVALAAVTLAATTVVGRRRLRRRTLVPALVAGQWALHHALAVLAAPLPAADAAPVGGVHLHGAAVLPAVGEVGPDVVAPSAAMTLAHALAAAVTALVAVSADRAWAAALTWLDRLVPALAVALRPLVPAGAPRARRTRRTRVVVPAAVVLSTRPRRGPPAALLAA	206	199	NZ_RJKN01000002.1	185837	186457	-	EDC03_RS04145	hypothetical protein	184928	185671	-	EDC03_RS04140	WP_123378950.1	YcnI family protein
RGPP	GCF_003751265.1	WP_123378995.1	MDVGHAGVLQQLRAAVLGSLVLALAAGAHVLGGGALPAPALLLLVAVLVTAASAALARARPAARGRLRHREVVPVLAVGQAALHGLLTGLSAPVATASAAPLAPGGHVHGLLPRMPRPGGAAAEGPLAAVLDQATSPMLLAHVVATLVTSAAVVAADRAWASAVAWATRVLPALLVLLRGPLAGPTPRVRPGPARRRTVPTGVVVAALPHRGPPRVLAAV	220	213	NZ_RJKN01000002.1	251461	252123	+	EDC03_RS04420	hypothetical protein	252304	253935	+	EDC03_RS04425	WP_123378996.1	PepSY domain-containing protein
RGPP	GCF_008033385.1	WP_187269393.1	MDHIKKHILFKSLTVLLVLMLFVPAGVKIAHIFAHQHHKVCIVGDKVHIHQVDLDCDFHKFSIAHHFQLSEKFVELFQTLSHTRTYNLTYNFFNNHRPLSFSLRGPPTLV	110	106	NZ_VOGY01000012.1	114559	114891	+	FQU21_RS17480	hypothetical protein	114929	117328	+	FQU21_RS14800	WP_147678786.1	TonB-dependent receptor
RGPP	GCF_001431645.1	WP_237642590.1	MARLACLAVVLMLCAPLLSRALQSPMGTRFAELCTAQGLKQVALDAPMAMPTAMDHGASHAGHAASQGGGDPHAMHGGEAACDYCLLAIRLLPVLAILFCWLRLPRTAGPRALAMAWPRALAAWPAHPARGPPLAA	136	132	NZ_LLXU01000100.1	7467	7877	+	ARC20_RS13245	DUF2946 family protein	7975	10014	+	ARC20_RS13250	WP_108143424.1	TonB-dependent copper receptor
RGPP	GCF_009846865.1	WP_159792850.1	MDRLVRWVRGLLVGSTALSLAVGAHVLAGDGVPTAGIALAALVATVLPPAVWLARRPLSLPRVLPVAAALQVALHVELSVLAHGAHAGHAATGAAGAGLHAGHAAHLDPTALQELLQQQSALTGGGAHALLPSAPMLAAHAAAVLLTCVLLATGDRTATWLLTWLTAVALLVRAAAQPAPRARRRGVVVDPLQPRRTLDRLGAGGLRFRGPPRGIPAARATQTALAGLAAAC	232	211	NZ_WUWN01000004.1	2740	3438	+	GSF02_RS03590	hypothetical protein	3498	4379	+	GSF02_RS03595	WP_159792852.1	YcnI family protein
RGPP	GCF_900129855.1	WP_079658383.1	MSASPEVRSLRAAVFAAVCVLLAAAGHGLATGDTPPPWADGAGFLAVFAAGWLLGARERSLPGIGAAMLATQAGLHVAFDAARSRTTAHTMPAMAMPSGHGMQLHAHTATAMTPHATAAHVLAALAASWWLRRGEAALWKLLRWAVAFLPGLAAWWRDAPVPLPAPSLLPAAAPAPVPPRQLLLRHAVSRRGPPTPIPYAS	201	193	NZ_LT670819.1	1674896	1675501	-	B5557_RS07485	hypothetical protein	1674092	1674820	-	B5557_RS07480	WP_079658382.1	YcnI family protein
RGPP	GCF_900129855.1	WP_079660597.1	MTAGWCSRTLRAALFAAVCVLLAALGHVMMSGSEVPAWALALGAAVTGIAGWSLAGRERGLPLIVTVVVAAQTALHSAFSLTGSEPTAAGLAAMDMGSMRMGSMDPMGSMGSMDMSRMDHMSHMDHVGHMDHMGHLGQGAGDGGSSSFGMLAAHLLAALLCGLWLAYGEKAAFRILRAVAGWLAAPLRLLLALPAVPDRPRVRIGRRRSDRAPRLLLLTHAITTRGPPLRAAVAV	235	227	NZ_LT670819.1	4258206	4258913	-	B5557_RS19035	hypothetical protein	4257418	4258080	-	B5557_RS19030	WP_079660596.1	sigma-70 family RNA polymerase sigma factor
RGPP	GCF_900129855.1	WP_079662933.1	MDISGTRLRAVRAALFTALVVTLSTASHVLLSRAPLPLNTVAAVTAVVFVLAYALAGRECGFGRIAALLIPLELAADTVFTTGQHVCYGRAGGPVAGPLASVGWDVLCGNGTPVGSPLAQVTGTDTDKLGALLAHADPATAWLLLAAHVTVGLIAAAWLRRGERALAQLLRAATAATFRPLLLAVAAVTVRRAPAARRLPRPTRRATTVRERILVHSLGRRGPPCSAAAL	230	223	NZ_LT670819.1	7355832	7356524	-	B5557_RS33270	hypothetical protein	7354910	7355719	-	B5557_RS33265	WP_079662932.1	thioredoxin domain-containing protein
RGPP	GCF_003667445.1	WP_121624580.1	MNGFPQARRLCFALAAAYLLALQMLVSGFVLGVQAAPAPSGLADGLCTAAGDRDDDRPAGSLPARFDCCTQGCSMLGGLGLPAQLSADVSPQPFARSATSHVRVARWPGAGVRREPRTARGPPSV	125	122	NZ_RCTF01000016.1	26469	26846	-	D9R14_RS17190	hypothetical protein	24149	26344	-	D9R14_RS17185	WP_245420859.1	TonB-dependent siderophore receptor
RGPP	GCF_004348685.1	WP_132597069.1	MPLPSSPALPAASGLRLARAVVFAAVCGAVSAGGHALAGGGPVPLPVHGAAVLAALGLAYLIDGRERGPVAVLAATAGTQMLLHQLFERLAPAPGPELAHAHPGPGMALVHLTVAALTAWWLHRGERALWLMIRLYATPPPVIRLLAAAPVEVALPSWRPPTPDVPAYAGETVSGTVSRRGPPVKAQRSR	190	182	NZ_SMKO01000057.1	45778	46350	-	E1292_RS21795	hypothetical protein	45068	45700	-	E1292_RS21790	WP_165974665.1	copper resistance protein CopC
RGPP	GCF_004348685.1	WP_132602289.1	MAVFGSAWWLTRGDAALATLLRLAVTSVGDFWAALLVLAGVPIEVVRPGRTAAWDAPASRPRSPFAAVVSRRGPPLVLSVL	81	74	NZ_SMKO01000152.1	12606	12851	+	E1292_RS37005	hypothetical protein	12997	13290	+	E1292_RS55200	WP_220447244.1	PepSY domain-containing protein
RGPP	GCF_004348685.1	WP_132602758.1	MNAEQEGSGTGSRDTARAGRAGPRGLRAAVFAVVCVFAALGMHVLAGGPDARLGTVVAATLATGAGAFVLARRQRSLGTLLAASFAAQYGMHQLFSSGGAAFSSHHGSGLHAGAGMVLAHVLVATVSAWWLRRGETALLTLLSLLACSLRGLWDRLTTRLAPPRMPLPGLVPAAPDRVAASHVLAWTVCRRGPPR	195	193	NZ_SMKO01000160.1	102	689	+	E1292_RS37870	hypothetical protein	882	2330	+	E1292_RS37875	WP_165974959.1	PepSY domain-containing protein
RGPP	GCF_002078175.1	WP_081216717.1	MDISGIQLRAVRAAVFTAVVVTLSAASHVLLSRAPLPLTTVAAIAAAVFAVSFALAGRERGFGRIAALLIPLELAADTVFTTGQHVCYGSAGGPVAGPLRAVGLDVLCGGGSVGTPLSRVTGGAPDHAGVLLAHADPAAAWLLLGAHLAVGLLAAAWLRRGERALDQLLRAVAASTFRPLLLAVAAVTVRLAPARPLPRAPRRTTAARTLPFVHSLGRRGPPVAAALA	228	221	NZ_MWFK01000001.1	78452	79138	+	B0675_RS00340	hypothetical protein	79275	80123	+	B0675_RS00345	WP_081216718.1	thioredoxin domain-containing protein
RGPP	GCF_002078175.1	WP_081217326.1	MSASPAVRSLRAAVFAVLCVLLAAGGHVLATGQAPSRGAVGAGLLVVFAVGCALCGRERSLLGIAGAMLGAQTGLHLGFGAGCPRMTMTMHGAHMTYAHSHALTPHATAAHVGAALLATWWLRRGEAALWSLLRRAVAFVPGLAAWWKGRTGPASVRPHGDAAGRSAEPRPLRQALLRHAVSRRGPPAGLVSTP	194	186	NZ_MWFK01000001.1	879240	879824	-	B0675_RS03900	hypothetical protein	878436	879209	-	B0675_RS03895	WP_081217325.1	YcnI family protein
RGPP	GCF_002078175.1	WP_081218263.1	MTAPHQRSAPSGADLRILRAAVFAAVCVALAAAGHGIASCAVVPLWTLGVGFLVVFTVAVTLAGRERALPGIVAVLAVGQTALHTLFGFSQHAGATASGSMGSMTSSMPVSDATLVARAARLVCGTTAAAISPAHAQKLLADARLDTGTGGMTASMGHATDAVPVGGDVAMPMLPSLPMLLGHVLAAVAAGWVLRRGDLALLRLMRLSAQGVAEGALVRSLRAALTLVRALRTGLQGAPEIARPRRSAPRTLRAPRTTALQHTVVRRGPPVSALSLAA	278	269	NZ_MWFK01000001.1	2012326	2013162	+	B0675_RS08825	hypothetical protein	2013371	2014114	+	B0675_RS08830	WP_081218264.1	YcnI family protein
RGPP	GCF_002078175.1	WP_081224457.1	MTVGGWCRTLRAGVFAAACVVLAALGHVMMSGAAVPGWTMAAGAVATAGAGWFLAGRERGRALIVTVVVTTQAALHEMFALAGRPTSAASSARADGLGTDMGPMDMSRMDMGSMGGMAHGTGGAPHAHTMVGMGGSALGMPAAHLLAAALCGLWLAYGERAVFRLLRAAAARLAAPLRMLLALPVPGGRPPVRARRTPAPRASLARFLLCYAVTSRGPPVGTAVA	225	218	NZ_MWFK01000003.1	454289	454966	-	B0675_RS38740	hypothetical protein	453459	454067	-	B0675_RS38735	WP_081224456.1	sigma-70 family RNA polymerase sigma factor
RGPP	GCF_001570365.1	WP_066940611.1	MSAVTPFRLARTTAFAVVCVVLGVIAHLFGGGSLSGPRVAAALALAFAAALPWTGRERGMAVILPLLGGLQVALHLLFSLRYAAPVAGGLGDATPYVEAGGHLHSGLVPGIGMLITHGWAVGLTALWLARGEAMLWSLLRRLAARLCLLLDVLLVPAPVPFHACRSTEPEILRTRELRHAVTRRGPPALAAAAL	194	186	NZ_BBYK01000045.1	127816	128400	+	AWQ68_RS14545	hypothetical protein	128850	129437	+	AWQ68_RS14550	WP_066940613.1	copper chaperone PCu(A)C
RGPP	GCF_001570365.1	WP_066947274.1	MRARLPLRLARAAAFSVVCVGLGVFAHRFAGGTGPTPGALAVGGAAVMAVSAALAGRERSRATITGLLAAAQLFLHLLLGRAALPDGLPAPQHTHRLGVDVGMVAAHLVATLVTGWWLARGETAVWSLLRRLGASALRLLTPAAAPAPPRVPLPRLSAAPAPLTGRVLKHTLVRRGPPVLPAF	183	177	NZ_BBYK01000065.1	73936	74487	-	AWQ68_RS31015	hypothetical protein	73177	73896	-	AWQ68_RS31010	WP_084464592.1	YcnI family protein
RGPP	GCF_001570365.1	WP_066948403.1	MSPEEPALRLPRAVVFAAVCVVVSAAAHAFAGGGTVPPEVMALGAVGALAVAYALNGRERGPQAVLAATIGAQVLLHELFAWSAPAGPAAPFPPAPVVGIGPVVGPLPPVPPPFAGSGHAGHLGVGMTLAHLVLAVITGWWLYRGERAVWLMLRLWSAAPLAVLRWIRALSAGVFAPPARPVPPSEAGPYVGREVEAAIHRRGPPLRPAPAQG	213	204	NZ_BBYK01000070.1	63387	64028	+	AWQ68_RS33325	hypothetical protein	64191	64823	+	AWQ68_RS33330	WP_066948406.1	copper resistance protein CopC
RGPP	GCF_900142295.1	WP_074254826.1	MILRSLISGLMLVTLLVAGQALAVARGQAPVAMQAVLCTGFGTQVIHLDAEGKPVSAPHLCPDGLAAMVEAHVPLPELVQREGAERAVAAGVAARPEAWLARAVFEARGPPLA	113	110	NZ_FSRL01000001.1	644442	644783	+	BUR94_RS03260	hypothetical protein	644821	645285	+	BUR94_RS03265	WP_074254827.1	copper chaperone PCu(A)C
RGPP	GCF_900142295.1	WP_074257482.1	MSAGFRQTVIAWAAALMLAVMGAVSAHHMGPPSEDAFAVAELRALGVTADDLCGPVDAGHAWHCPFCHKLPEAPRLAAPDAVQRLARVMPETRGSDLLHGPQHIFSHHSTRGPPRLS	117	113	NZ_FSRL01000001.1	3623316	3623669	+	BUR94_RS17720	hypothetical protein	3623736	3624731	+	BUR94_RS17725	WP_074257483.1	DUF1775 domain-containing protein
RGPP	GCF_013697085.1	WP_238984418.1	MTAAQPQDRSAAGPSTAAMRSRQRSRWWLAGLLVSCLLPAGLTQAETLRLAERVVQTCILAPTLMRARCRYVARRRALPHWPRRRPLASARRSEPPRRPPQRYRWAAAHDVLTRRGPPLVSRFN	124	117	NZ_JACEFT010000005.1	147079	147453	-	H1D44_RS06900	hypothetical protein	144270	147002	-	H1D44_RS06895	WP_181514104.1	preprotein translocase subunit SecA
RGPP	GCF_003429565.1	WP_128559107.1	MPAPHAYDSRAGAGLRLLRAVVFAAVCVVLSAGGHALASSHTVPLWTVGVGFLAALVVVAPFTGRARSLPGIAASLAVGQLALHVLFGTGQHQAAAGQRLPTSDAALIEQASKLVCGAGAAVMNPAEARRILTVAGLDPETPAAGHQHHHGMAASTAPAVESGGTDLLPDLPMLLGHLLAALAAGLLLRRGDLALLRLAELSSASRDGLAHGAPVRALCAALALVRALVRGPVPEAEVLARSLRTAPRSAPRPRTATLADTVIRRGPPASGGRSSGTGECRTDRGVLALAA	291	267	NZ_QUAK01000216.1	19210	20085	-	DY218_RS28920	hypothetical protein	18310	19074	-	DY218_RS28915	WP_128559111.1	YcnI family protein
RGPP	GCF_002078235.1	WP_081235694.1	MLLPAKAEVARQLRRYRAWERVMLAAPADRTVRATFEDSGYTLCVLMGKRCAREAADAAERYLRTTPVTHLQEQNDRPCPTVAVRRGPPTTQRRSPAGR	99	88	NZ_MSGP01000019.1	2483	2782	+	B7L92_RS01535	DUF5133 domain-containing protein	2857	4555	+	B7L92_RS01540	WP_081235695.1	alpha-1,4-glucan--maltose-1-phosphate maltosyltransferase
RGPP	GCF_002078235.1	WP_081238312.1	MDISGTQLRAVRAALFTAVTVTLSVASHVLLSGAPLPVNTVAAIAAAVFALAYALAGRERSFGRIAALLIPLELAADTVFTAGQHVCYGRMGGPVAGPLRSVGFDVLCGDGTSVGAPLARVTGTAAEGGDRLAVLLAQADPATSWLLLGAHVGVGLFAAAWLRRGEQALARLLAAVAATASTAVRPLLFAVAAVTGRRTPKVHRPLLPVLGTVTARTRILVHSLGRRGPPCSAALA	236	229	NZ_MSGP01000219.1	20606	21316	+	B7L92_RS16240	hypothetical protein	21418	22230	+	B7L92_RS16245	WP_081238321.1	DsbA family protein
RGPP	GCF_002078235.1	WP_081238524.1	MTAGWCCRAVRAAVFAAVCALLAALGHGTVSGSAVPWWAVAAAAVTVGGATWCLAGRERGLLLVVSVAMATQAVLHTWYSLAQAIAQRHEPHLARPTTRHPARAHGTPLEHVAHLDHMGSDTAGISSVGMFAAHVLVVLLCGLWLGYGERAAFRILRTLAGWFVAPLRLPLLLPTPPHRPGVRPQRDRSARAPRQFLLVHTITSRGPPTATAVT	214	207	NZ_MSGP01000235.1	44682	45326	-	B7L92_RS17490	hypothetical protein	43924	44517	-	B7L92_RS17485	WP_081238523.1	sigma-70 family RNA polymerase sigma factor
RGPP	GCF_003207895.1	WP_244191714.1	MGHARHPFMHDMPVTRWVMVLCACLGLWGQLLVESRSMPGELPRTTIMRLTGIDIAPPAHAATPAHGPAHHHAMMGAMPANTHDMAPHTGHDHAEGCPLCPLLHLPALALVSLPFLPLPPMAWKQARHEPRQPRAPPSAPLGLPPSRGPPSIS	153	149	NZ_NKUB01000001.1	367894	368355	-	CFR76_RS01715	DUF2946 domain-containing protein	365672	367774	-	CFR76_RS01710	WP_244191719.1	TonB-dependent receptor
RGPP	GCF_012844225.1	WP_169652304.1	MAADPQLLARMRGGFVGGTCGVVAIVAHAVAEGAYPGTTALTVLLSVAVIAGAVAAGTRLAVVPLLLAGQVFGHIALSLGSGHFHLPGPGMLAAHLAAVLVASALIRGAERGSALALNAVRRIAAIRVPFSSLPVPAALPVGYRPAVRRMQVFPTGVSTRGPPLVTV	167	162	NZ_JABAGQ010000005.1	196286	196789	-	HF886_RS10925	hypothetical protein	195689	196207	-	HF886_RS10920	WP_169652303.1	copper chaperone PCu(A)C
RGPP	GCF_012844225.1	WP_206036909.1	MAAAAHGAAGGGVPTGPASALLLAVAAGVGIVGAYVPTLPPIALLAVGQLGTHAVLSALTEGHPHTSGSMFAAHLVAVAGCAVLLVAAARLFDACSTAIRAVTLRLGGVHVPASLAPTRTTDPLVWGRAPPAISRRGPPVAR	142	138	NZ_JABAGQ010000005.1	114034	114462	+	HF886_RS10550	hypothetical protein	114500	115165	+	HF886_RS10555	WP_169652263.1	YcnI family protein
RGPP	GCF_003095655.1	WP_108879035.1	MKKENTIIIRLIALFTMLVFLLPAVVSFSHSTADHEHYDTCKFTGDVHVHESKLDCDLGDLHIVKAGVYAFAKAYQSPTIHISKEVDVLLQTSYTTTILSSSDRGPPF	108	106	NZ_CP029151.1	3383651	3383977	+	DCS32_RS15080	hypothetical protein	3384020	3386416	+	DCS32_RS15085	WP_108879036.1	TonB-dependent receptor
RGPP	GCF_003063665.1	WP_108428285.1	MSTLQKLRNAHLLTRFVLVWFALFIGASVASPLVKPQAAEMVCSAMGGMKMVVGDDAGDGPAASGGLDCPLCTHVSAPPPPVVTGFERVSGLAQALRPILAAHIAWLTGSPLPPRGPPAFS	121	117	NZ_NESF01000010.1	107490	107855	+	B9Z34_RS11530	DUF2946 family protein	107993	108481	+	B9Z34_RS11535	WP_108428258.1	copper chaperone PCu(A)C
RGPP	GCF_010211745.1	WP_162455695.1	MIRNRRFQLLMARLGLVAILLVALAPSVSRWLESGSPRYLDALAAMCTTDGLSWLDALHPDDTGKQPLPAGAMGGDYCAYCPLLASVTTVLLALTFLLPLPGRSIAPEGRAPPAHPAALLLGLGARGPPCLL	132	128	NZ_PDWQ01000002.1	375119	375517	-	CSC70_RS05730	DUF2946 domain-containing protein	372974	375058	-	CSC70_RS05725	WP_211369424.1	TonB-dependent copper receptor
RGPP	GCF_003254625.1	WP_204251676.1	MKRKQLILSLSFAVTILFSILFQSIHSYEHIVKQLSEKQCHHNYNDPSGEITHQHHDYDVCFVCHFAFESFILPQNFSFEFHSFDRETPYFFPFSEKIFSVSNTSYYLRGPPAVIVS	117	111	NZ_QJRJ01000075.1	46816	47169	+	DM444_RS09865	hypothetical protein	47333	49540	+	DM444_RS09870	WP_111286118.1	TonB-dependent receptor
RGPP	GCF_009749405.1	WP_157423454.1	MNRATQLARGAATASVALFLAAFSHGVAGGEAPGGVGLALAGIVALGASVAFVGRRTSPVRTALAVLVSQGAFHLLFGVGAGPSTGQFVVSGHGHHGTVSFVDASGAAASSAHAGHGETAMLAGHVLAAALTIVYLLVIERVTWSALAAATRRFVLVLSGRAGEPVPVVAPLRLLGLDAQVPPRLRSRLRFAALRYRGPPALLAFA	206	199	NZ_WBIQ01000004.1	9650	10270	-	GQQ93_RS06610	hypothetical protein	8834	9544	-	GQQ93_RS06605	WP_157423453.1	copper resistance protein CopC
RGPP	GCF_002153655.1	WP_086639614.1	MSSRAHSLAYLMVFWPLVMLALIARLTFGGLASPTTLVDDPLKNLTKLSILCDDQSQSPSPDGQHHHSTNPEDDSFLLSEADELLLLSVAFCLCMALAVCDSPHAWMFAPIRGPPAPQRTSLCPQGPPA	129	114	NZ_JOPJ01000020.1	100982	101371	-	HK26_RS09825	hypothetical protein	98579	100909	-	HK26_RS09820	WP_086639613.1	TonB-dependent receptor
RGPP	GCF_002153655.1	WP_086639637.1	MSRRNPIIRALLVWPLVMVTLAGLVGLMALQSLSLPDELPRATLIRLTGVDIAPRAMQPAPPVHCAPMQGAMHHMHCMAMAQKGQQHPTHHHDEASCPLCPLLAFFAALPAVFLLLPAPVLRWVRRGSAASAPRAPPVCILGLPPSRGPPSSLLQAF	157	149	NZ_JOPJ01000022.1	1132	1605	+	HK26_RS09905	DUF2946 domain-containing protein	1702	3879	+	HK26_RS09910	WP_086639638.1	TonB-dependent receptor
RGPP	GCF_002531755.2	WP_054183735.1	MELDQHHLTSRVAASLLVAILAYIGLLVGGNLVISPAAAVNTLSSSGRDPQPPQLTARDAVRGVLATERRLAPKQAAHDGGSPALAAAPVVDLAGWTISAAFPAFDAPRHAAVSRTHQPRGPPAAA	126	122	NZ_CP034998.1	301548	301928	-	CO657_RS01530	hypothetical protein	298915	301464	-	CO657_RS01525	WP_054183736.1	protein translocase subunit SecD
RGPP	GCF_900239935.1	WP_104641781.1	MSNVVQRILNNAVLFALLMSVSLSLHANTTEVNIDSAKLANHFIACDIPDQANLDLDVDSHVNAFTFRALQPLPNVVNSFYKSTNLNRPFSTAYQRGPPSYLI	103	98	NZ_LT965928.1	197381	197692	-	ALFOR1_RS00980	hypothetical protein	196749	197330	-	ALFOR1_RS00975	WP_058547927.1	CBS domain-containing protein
RGPP	GCF_010725055.1	WP_163515648.1	MSFLREHILFKSLTLILVLTFLLPSAVKFMHIFETHKHEVCYGESDAHFHTLDVDCEFYKFKLNIPFTIPENLATLIVYPEVPIFNTKEYDFLSEFQRLHFTRRGPPMINLI	112	106	NZ_BJKB01000006.1	23920	24258	-	G6N06_RS07925	hypothetical protein	21647	23863	-	G6N06_RS07920	WP_163515646.1	TonB-dependent receptor
RGPP	GCF_002850745.1	WP_101787024.1	MAARPGPSPVDGGAGRGCRDGDPHVGRPHLRALRAGVFAVVCVLLSAGLHTAAGGGAVELPVLAGATAATWVGAYALAARRRGRGALLTACLVAQYGLHNLFTGPETPPAGAATGPAGHHTGHLPSPDGLLGSSLAPPGGLFGSSLATPDGLFGSSLATPDGALGPALAPAEAGGSIAMPLVHVAVALISGWWMERGETALATLLRLAVTSVRGFLVQLLVALVCPVTVAGPAVSAASTAAAPPPPPHVSAISRRGPPLAFSVR	264	257	NZ_KZ559471.1	13789	14583	-	CXR44_RS16845	hypothetical protein	12013	13443	-	CXR44_RS16840	WP_101787023.1	PepSY domain-containing protein
RGPP	GCF_002850745.1	WP_180903865.1	MRTRLTAALLLLLHLLVPAAGHATHRGLAAQSALLPADQAMGHPRDERAPRVHLPTGPHASIGGVAVLPAAAGPAGRPRPVTAAPGGHSAPPQPGHAAAPARGPPSTTR	109	104	NZ_PJOK01000049.1	103879	104208	-	CXR44_RS39865	hypothetical protein	101602	103845	-	CXR44_RS35445	WP_101790509.1	protein translocase subunit SecD
RGPP	GCF_007896895.1	WP_146468436.1	MDISGTHLRAVRAALFTAFVVTLGTASHVLLSRVPLPAGTVAAVAAGIFAGAYALAGRERGFGRIAALLIPLELAADTVFTTGQQTCYGRAGGPVAGPLHAFGFDLLCRGGAVGAPLAQVGRGHTGTLFADAGPATAWLLLAAHLCVGLLAAAWLRRGERALVQLLRAVAAVSFRPLLLAVAAVTVRPVPVRRLPRPAPRPSAARDRLLAHSLGRRGPPCPAPLAAH	227	218	NZ_VOGW01000183.1	53192	53875	+	FRZ03_RS31180	hypothetical protein	53954	54763	+	FRZ03_RS31185	WP_146468437.1	thioredoxin domain-containing protein
RGPP	GCF_007896895.1	WP_186785826.1	MSAPHARTARSGAGLRMPRAAVFAAVCVVLAAAGHALASCASVPLWTLGVGFLGCLLLVAPLTGRARSLPGIAALLALGQTALHALFGLGQHGAMAMGAMPSGPSAPAGATLTDTALVEQASRLLCGANVSALTPGHSFHLLLAARLIDRSGRPVGAPAPLPAPHAAEATGALGGLLPSLPMLLGHVLAAVAVGWLLRRGDLAVGRLLELSAHGVAEAALVRSLRAALALAHALCAGLLPAAEPGPRGRRGHRNEPPAPRTLTLQHTVIRRGPPAAGLRLAA	282	273	NZ_VOGW01000203.1	4370	5218	+	FRZ03_RS37815	hypothetical protein	5350	6093	+	FRZ03_RS37820	WP_146469686.1	YcnI family protein
RGPP	GCF_900111145.1	WP_090259502.1	MKRFGVALICTAAMLVILHSITPHTHTNPYGTQNVTISQNQEDNGLMGFLQLVFHPDLGQEHLEHFQNEAGDLHILPPLAPVAAVPDLTPTEELNPAPKDSYQITYTEEVYLLLAPLRGPPHIA	124	120	NZ_FOIR01000003.1	25632	26006	+	BMW98_RS15240	hypothetical protein	26071	30342	+	BMW98_RS15245	WP_090259503.1	CusA/CzcA family heavy metal efflux RND transporter
RGPP	GCF_900099735.1	WP_090587078.1	MTRNNERMMRATVTAGVVFLLAAGAHIAGGAALPDPLILGTLAVTTVLATTVLSRRKLSLPSVLGVLGAGQVLLHEAFSTLTTTAACVSSSRDHFGPQQVHCAPAGGMEHAHASSLLDNPLMFAAHAGAVVATALMLYYGETALELAAQWLRPLVALPRLVVFPPPADLPVFPDAPVRSYLEPLLTVRPLRGPPLATSL	199	193	NZ_FNDT01000011.1	61448	62047	+	BLS52_RS12305	hypothetical protein	62120	62854	+	BLS52_RS12310	WP_090587080.1	YcnI family protein
RGPP	GCF_900099735.1	WP_090588267.1	MNKYPPSALFVPLSRRFPRAAVLFSLTAVISGILAMHVWMGGHGASHAVGPVVTAAPAADVHHRAITPASASDSADSGMTLNLDCGDTCGEEIAAGVCILAFLVVSFATAIVLRSRLVYGRVRLRGPPPVVQLPRTFVPSLTLVQLCISRT	151	127	NZ_FNDT01000028.1	10793	11248	+	BLS52_RS16820	hypothetical protein	11347	11988	+	BLS52_RS16825	WP_090588268.1	DUF305 domain-containing protein
RGPP	GCF_900099735.1	WP_139186292.1	MSGTRAGRAGLAVPHAVVGFLGLVAVIVGILAMHVWMSGHGPTAAHGVHALPAPVTAAVEPASHHASPAPAPAPGTDPGPVHGCAGSCEDDAVALGLCVLAFIVVTLLAFLLPMGRMVPGAVLLRGPPLILLRPLAIPVPCLVRLCISRT	150	127	NZ_FNDT01000020.1	19927	20379	-	BLS52_RS15420	hypothetical protein	19261	19863	-	BLS52_RS15415	WP_090587901.1	DUF305 domain-containing protein
RGPP	GCF_903643035.1	WP_174296304.1	MNAFRHHLLRHRWPALLLVALALLVRFAVPAGYMPIFAGNTVTIALCSGSGPMKMAMPGIAGAADHDSGDHDTGEHGKGEMPCGFAGLAAPFVAGADPIVLALAVAFIVATVFRVLAPRPRALPAYLRPPLRGPPATA	138	134	NZ_CAHJWW010000001.1	39813	40229	-	HUV01_RS00160	DUF2946 family protein	37400	39751	-	HUV01_RS00155	WP_174296303.1	TonB-dependent receptor
RGPP	GCF_903643035.1	WP_254606465.1	MLLCAATLLLKLLVPTGYMIASDHGRVAITLCSGVAADSMTMPGIHGSMPDHGGKDHSKAEMPCAFSALSAASLGAIDPIQLATLVAFILGIGLCLAVLPASGKRTYLRPPLRGPPVAL	119	115	NZ_CAHJWW010000091.1	3040	3399	-	HUV01_RS07555	hypothetical protein	913	2958	-	HUV01_RS07550	WP_174297684.1	TonB-dependent receptor
RGPP	GCF_000426685.1	WP_028006417.1	MSAIRRHRPLALLLALTALLGQLLLPQLYSGLRAERLADPRLYAFCGVDRATPDARASATRGAARAPAHDGGDCAWCGVLHAVHHATPTVPAFHLPSQRHPVPEVAPLARAPAVRLVHLPQLRGPPFSF	129	125	NZ_AUFV01000001.1	120041	120430	-	K343_RS0100545	DUF2946 family protein	117780	119951	-	K343_RS0100540	WP_028006416.1	TonB-dependent receptor plug domain-containing protein
RGPP	GCF_000426685.1	WP_028008516.1	MRLRTPKSLLLALALVLGQWLVLAHAFEHPALQADALCQICAHAQGLDGAALAPTLPLPPALVHDEVPAGAATQATLAAPLTAYDIRGPPAFAITPVA	98	89	NZ_AUFV01000012.1	4206	4502	+	K343_RS0113350	hypothetical protein	4557	6710	+	K343_RS0113355	WP_028008517.1	TonB-dependent receptor
RGPP	GCF_000426685.1	WP_143068868.1	MIRDPRLQSWLLTLLCVLLLLRVEGAHLHLCFDGNEPPASIHLLDIGIHHGSEPGVSAPHQDQDVSLSDEALFKASQPGFDFPPVLLAALLLWALLRTPIRLTPPSSTPVAPSASRVLLPPLRGPPPLTSR	131	125	NZ_AUFV01000002.1	175908	176303	-	K343_RS24325	hypothetical protein	174535	175818	-	K343_RS20820	WP_084615642.1	TolC family protein
RGPP	GCF_000426685.1	WP_154662439.1	MLLIYAPPDTGCYTDHMFRHGSPLLAVLLTVLVSSMLLVRAVDLHWHQHLGETQTTVDGSIVPLTYIADASTPHLPHDQDHDVRMFGDDGSAQAVMPLTAWPVALVVLLPLLLLLFAPPHTGLRPERASPSGLYRQPQLPPPLRGPPR	148	146	NZ_AUFV01000002.1	400832	401278	-	K343_RS0104570	hypothetical protein	399418	400713	-	K343_RS0104565	WP_028007044.1	TolC family protein
RGPP	GCF_000426685.1	WP_154662558.1	MIRAACHRSLFLMLSLAALLGQLLLPSVHLQAQLRRGADPLLAAFCGEVAPARRAALRQQLAANPRQHGETGTATAHLLSACPLCAALHAAALPSPDRQHVPAARAASPVARVTAVAASRAVRLRRPPPRGPPRRA	136	132	NZ_AUFV01000011.1	51219	51629	-	K343_RS0112790	DUF2946 family protein	50687	51130	-	K343_RS22000	WP_051278342.1	copper chaperone PCu(A)C
RGPP	GCF_900167075.1	WP_139367128.1	MNTRTTSFFKCLTAMVLLLLFTGIHLVKSFHHHCSKSWQSECFSTLAGQQNKQGCSICQFHFAKDGNTVPEIFVIDFPVAFCDTFVSFIPAVVPSNEEANIVLRGPPGLI	110	106	NZ_FUWH01000006.1	207110	207442	+	B5D42_RS11865	hypothetical protein	207545	209902	+	B5D42_RS11870	WP_176112994.1	TonB-dependent receptor
RGPP	GCA_009920495.1	NBR56519.1	MLYQKTIRKFIALVMLVVFAFSITPQKSIHDLVAKHADPTKCSVHKEVPVDQVENANIHCSYDNLVVASPYVEFDFSINIELPAQVKSENTILSSFEISNLVNSFESRGPPVILV	115	110	RFZW01000058.1	3910	4257	-	EBU05_05635	hypothetical protein	1398	3764	-	EBU05_05630	NBR56518.1	TonB-dependent receptor
RGPP	GCF_000330725.2	WP_008624847.1	MESIFQKIRRVGFGMFMLVHLLLLFNKIIFFHSHWYNGHLVAVHAHPYEFNSESPSGQDDGSHSKEELELYDLISNTPRLELEFFEFVLSPFHAESNDAIASILFKYEDNSCSAWHIRGPPSFS	124	120	NZ_AMZY02000006.1	168941	169315	-	C943_RS04885	hypothetical protein	166414	168780	-	C943_RS04880	WP_008624846.1	TonB-dependent receptor
RGPP	GCF_000330725.2	WP_157198520.1	MSTFRRILPAFSHFCLALMLSVLANGVLFFHSHELANGKIITHAHPILTEEQESLPDHGHTETELITLDLISDAEYDFFVLEIPVPEIVLTPVVPGSVIFTSDIDLQTQVGFEHRGPPARA	121	117	NZ_AMZY02000011.1	45628	45993	-	C943_RS11630	hypothetical protein	43285	45552	-	C943_RS11625	WP_040480428.1	TonB-dependent receptor
RGPP	GCF_003268885.1	WP_112053334.1	MNGSTNASPSRPADTASRRRTRWWLAGLLVGCLLPAGLVQADGVRLIERVVHICWLAPAVIRAESRRQASQRRWRPLRRWRLQLPNRPLPRKVVRVPAAAHDVLTRRGPPCQTV	114	109	NZ_QLSX01000001.1	311427	311771	-	BCL93_RS01465	hypothetical protein	308594	311335	-	BCL93_RS01460	WP_112053333.1	preprotein translocase subunit SecA
RGPP	GCF_004011505.1	WP_127933171.1	MRTRLPVALLLLLSWFLPATAHALPAERVTHAVAAWRAQEQPGLGQEPYHHTTMQARHGLLGLAGPAGPAVLPSGLPHPAPARAAVGTSPGPDAPSGRRPEAASARGPPSTGF	113	108	NZ_SAUN01000001.1	3598481	3598822	-	EDD27_RS16145	hypothetical protein	3596219	3598441	-	EDD27_RS16140	WP_127933170.1	protein translocase subunit SecD
RGPP	GCF_004011505.1	WP_164903609.1	MSSASSALRLSRAVVFATVCGAVSAGGHALAGGGLVPFEVYLAGVLAVLASAYLINGHERGPAAVLAATVGAQTVLHQLFERLAPVAGGEAPHGHPAPGMTLVHLTVAALTAWWLHRGERALWLMIRLYGTPLPLIRLLVTVPAACPMPAGRPVSTPEIPTCAGRTVSRAVSRRGPPGRFS	181	176	NZ_SAUN01000001.1	3180213	3180758	-	EDD27_RS54165	hypothetical protein	3179511	3180122	-	EDD27_RS14160	WP_127932853.1	copper resistance protein CopC
RGPP	GCF_001269345.1	WP_194943110.1	MHRSHPFFHSLSRLVLVWYVLFVGVSVLAATLQPKTMEVVCSAMGIMKVVVQGEGEAPPLTSNMDCPLCAHATPALPPPTVAALVHVHDARAFIVQALPEALLLARTAPPLPSRGPPNSSL	121	116	NZ_CXOP01000002.1	639764	640129	+	LHAB_RS05790	DUF2946 domain-containing protein	640386	642539	+	LHAB_RS05795	WP_090044566.1	TonB-dependent siderophore receptor
RGPP	GCF_900099965.1	WP_090945601.1	MHVGRPVVRALRAAVFTAVCLLASAALHLFVGGAAIGPGSLVLAAATTWAGAYALGYRQCGWPELLALCGVSQYGLHQLFAADEPPFVPVGHGHGTGPGMLLIHVMVALGSSWWLARGELALAALLHLGAVRMGRWWRLLATALSVLVACVPVTAHPGPAPGPPETARRVPALLTRTAPRRGPPARRRFRG	191	183	NZ_FNDJ01000031.1	32059	32634	-	BLS95_RS44205	hypothetical protein	31291	31905	-	BLS95_RS44200	WP_143044139.1	copper resistance protein CopC
RGPP	GCF_900099965.1	WP_143043693.1	MSTVSPVPVAAAALRLSRAVVFAAVCGAVSAGGHALAGGGPVPFGVYLAGVLGAFGLACLIDGRERGPAAVLAATVGAQMVLHQLFERVAPGAAGDPGHAHPAFGMALAHLTVAALTAWWLHRGERALWLVLRLYATPPPIGWLPVRGPVAGAAGSGAQAALSWRPVTHDVPASAGRTVSPTVSRRGPPGTPRR	194	188	NZ_FNDJ01000005.1	394690	395274	+	BLS95_RS13960	hypothetical protein	395369	395983	+	BLS95_RS13965	WP_090931362.1	copper resistance protein CopC
RGPP	GCF_001421765.1	WP_055788572.1	MSRLRRLFLTHNALAALVIIVTLAMKAVVPAGFMPMLVEGRVVIALCSGFGPVIPVAAPPKMAGMHHGAAMGADHGRHAPKDGGQHDDKPQPCAFSGLSTPSLAGADPVVLAIAIAFVLTLGLHIVVALPVMRPGRLWPPLRGPPALA	148	144	NZ_LMLA01000007.1	319644	320090	+	ASE83_RS09235	hypothetical protein	320240	322333	+	ASE83_RS09240	WP_162236606.1	TonB-dependent siderophore receptor
RGPP	GCF_007830445.1	WP_145327559.1	MYRKTTKSPRQLIAFCQLVLMSLIIISGVVFMHKEVKSTGEIVMHTHPYDFTKKQKPQETDDQIEYLNVIYHNTYVQTEFTVLELPIAREVKEERYHLFCSEAFTTTIDHYHLRGPPSLA	120	116	NZ_VLKR01000005.1	217508	217870	-	IQ31_RS07060	hypothetical protein	214800	217136	-	IQ31_RS07055	WP_145327558.1	TonB-dependent receptor
RGPP	GCF_007830445.1	WP_145329730.1	MKDISLNKFAALMLLMTFLIGQFIVYTHAHPQTALSIVDSPAKKHHADHPKCSICDQNSHPQIVFHFTLRELILPTRQVEFGLFITGDQIIRSLLSGNRGPPHLLVFT	108	101	NZ_VLKR01000027.1	65309	65635	-	IQ31_RS20575	hypothetical protein	62862	65156	-	IQ31_RS20570	WP_145329728.1	TonB-dependent receptor
RGPP	GCA_002706085.1	MAX57072.1	MSLRHRALPLSLILSLFFAQLLLAWHAPSHILADSHGPSQELLASADCQVCTHGHGLLALPTFYFPPLAERVAHTPSTPISAPLQRSERTQHPPRGPPTTV	101	97	PAJO01000062.1	127677	127982	-	CL537_16415	hypothetical protein	125457	127532	-	CL537_16410	MAX57071.1	TonB-dependent receptor
RGPP	GCF_008271805.1	WP_149179517.1	MFAPTGPRLLRAAVFTAVCVVLSALGHVLAACEAVPWWTLTAGFAGVFLLSLPFTGRERSMPVITTALAGGQLALHTLFGIGQEHAAPAATGGGPASDALIRAAARLVCGAGTRPLTPGDAHRIVTAAGLDPTAAAAAAGPAAGAAPVDPQTLPSLSMALGHLLAALVTGWLLRRGDLALLRLARLAELSARGAVQAAEEALVRALRAALVLVRVLLAGVRSLLVAGPRPAGAHEDVPLPVAAGALQHTVIRRGPPAGVELAA	263	255	NZ_VSRY01000062.1	64629	65420	-	FVS66_RS03715	hypothetical protein	63702	64472	-	FVS66_RS03710	WP_149179516.1	YcnI family protein
RGPP	GCF_008271805.1	WP_149184855.1	MTPAGAGPALRIVRAVVFAAVCVVTAALGHSLAAGRPLPMDYLVGAMALTTGSAWWLTGVERGALQITGTTVGTQLALHSIFSFAPAAHHGGGADHRAAAAPPPSLCMGGATDPVAEAVWQAHTAAPAVGTAVGGPESPLAFVTKLVGHGSWFMFFAHVLAAVVCGLWMWRGETGFFAIARSLHCALFVPLRLALAGLPRARLLPRPRRTAVDVHPRGLRDLLLRHAMSRRGPPRGCPVPC	241	233	NZ_VSRY01000172.1	67034	67759	+	FVS66_RS32535	hypothetical protein	67900	68493	+	FVS66_RS32540	WP_149184856.1	sigma-70 family RNA polymerase sigma factor
RGPP	GCF_008271805.1	WP_262386998.1	MTGTRLRGVRAAIFTALVVTLSVASHVLLSRVPLPLTAVLLVAGAVFALAYALAGRERGFWPIAGLLVPLELAADTVFTAGQHACYGPSGGPVAGSLRAVGVDVLCGDAVGTPLPGVAAADTAAAALLHSGDPSVPWLLLAAHITVGLVTAGWLRRGEAALARVLRAVASFTFRPLLVAWAVVAAAREDSAHRRVRAYTRPRGAAGARLLVHSVGRRGPPCRA	223	219	NZ_VSRY01000122.1	45165	45836	+	FVS66_RS14465	hypothetical protein	45928	46767	+	FVS66_RS14470	WP_149181598.1	DsbA family protein
RGPP	GCF_013870575.1	WP_181780463.1	MHAPHHPHGPGSALPRGRGARTAAVTATALVTAVAGHVLGGAGLPELGAIVLSLLALVTPAWWLARAERGWERLAAAQLTLQLVAHLVFATVGPAAGEHGHGVESGGGPGLVLVAHLVSAAVAAAWLRSGEKRARALSERALRAFLTLLSVWVPGARPHTPARAVPGPSRPDRSLSGVVLRHAIVHRGPPQSA	193	189	NZ_JACBXB010000101.1	6495	7076	-	H5J29_RS09005	hypothetical protein	4957	6390	-	H5J29_RS09000	WP_181780462.1	PepSY domain-containing protein
RGPP	GCF_002105535.1	WP_237051376.1	MRSGPAVLSTVRFGRSPMARLLAVALVAAGFVFQGLLPGLDLAFRGETLLVTLAARTGICHASPAGGTERTAVPSPMGDEGQSESHGCCLVCQAASPAKGALPSPTFKVPTAGTAGLRIAATGSSRMDGQASRHRLARGPPIRAA	145	140	NZ_CP015848.1	3998718	3999155	+	WV31_RS18705	hypothetical protein	3999254	3999730	+	WV31_RS18710	WP_085374967.1	copper chaperone PCu(A)C
RGPP	GCF_004335005.1	WP_131576726.1	MQISLLPVLRIIRLSVVLTGLIQLAILAATPSQASRPALQATSLQPGQVISAPVHPAQVAILTAKLTVAGPGNAPSPEPLAPALTGAALPPAPSGDVRLVRTGPARDLTAQGAPDRAHARGPPRLV	126	122	NZ_RQRT01000055.1	18382	18762	+	EG885_RS16705	hypothetical protein	18915	21809	+	EG885_RS16710	WP_131576728.1	monovalent cation/H+ antiporter subunit A
RGPP	GCF_009735685.1	WP_156206396.1	MTAAGSLTRLLRAALFAAVSVVLAAAGHAAMSGGDIPLPALLAAFGATGGLAWLAGGRRRGVRSIAGTLLLVQGTLHVIFTDGQGALRPGRPTPLRDTWAAMHAAGTPYAPHGAGAMPPAALEQLHSGASRAAPAAGHPSGGASAVLGELTGAAASHTGHATPAMLTAHLFAALCCALWLWQGEAAFFRLLRCLGALALVPLRRLLRTALAAASGGDATAEPVRPADGTPAVRLRGALLAHVLSRRGPPRAVTTRAGTPGTVLRFA	266	248	NZ_WHPN01000290.1	9373	10173	-	GCU69_RS15775	hypothetical protein	7267	8679	-	GCU69_RS15770	WP_218037934.1	PepSY domain-containing protein
RGPP	GCF_009735685.1	WP_156207406.1	MSVPPARAGAGLRLVRAAVFAAVCVVLSGGGHALASLGHVPLWALGAGFLAALAAAASFAGRERSLPGIAGALAAGQLALHTVFGYAQHGAATPAAPPGHGGTSHHQVTALAQSLLCNGGPISPAEAGRVVAAAGITPATGAPGAGGAPAALSGGDALTGALLPSLPMLLAHLLAAVVLGLLLRRGEAALFRLVRLSVRELAAGAPVRALRAALALARALHGGLPDCRGPRAGISGAYGPGTAGPQVLALEHSVSRRGPPALGLAA	266	259	NZ_WHPN01000391.1	55996	56796	-	GCU69_RS26835	hypothetical protein	55140	55895	-	GCU69_RS26830	WP_156207405.1	YcnI family protein
RGPP	GCF_001570405.1	WP_067179506.1	MSSEEPALRLPRAIVFAAVCVVVSAAAHAFAGGGAVPPDVMALGAVGALAIAYALNARERGPEVVLTATIGVQVLLHELFVWSAPGASLTPLPAAGITPAVYPLPTVPPGTGHGGHLGVGMSLAHLVLAVTTGWWLYRGERAVWLMLRLWSAAPFAVLRWMRAVSAGMFTAPDRPVPQTEPGPYIGREVEAAIHRRGPPSRPAPAPTR	208	198	NZ_BBYM01000023.1	71523	72149	-	AWQ70_RS23175	hypothetical protein	70770	71426	-	AWQ70_RS23170	WP_169808725.1	copper resistance protein CopC
RGPP	GCF_001570405.1	WP_067184928.1	MGAITPFRLARTAAFAAVCGGLGVLAHLFGGGSLSGPRVAAGLVLAFAVALPWTGRERGMAVILPLLGGLQVALHLLFSLRYGTPALDGVLADATPYVEGGGHLHSGLVPGLGMVVTHGWAIGLTALWLTRGEAMLWSMLRRLAARLCLLLDILLLPASEPFHACRSTEPEILRTRALRHAVSRRGPPVLAVAAR	195	187	NZ_BBYM01000042.1	65451	66038	-	AWQ70_RS32505	hypothetical protein	64304	64906	-	AWQ70_RS32495	WP_067184922.1	copper chaperone PCu(A)C
RGPP	GCF_002798015.1	WP_100349266.1	MDDATLRLLRGTRTGLVASTSFALAAGAHLGAGGRVPSGLGLGALLTLTLVVAVGLARGPLRAAVVVPVVGGLQVALHHGFEWFTAVPAGASVSSGMATGMSGAPSATGHPFGGVAGADGATHAALAAATPTMASMHSSSMLAVHVVATLATTVLLVVGDRAARRTVLWWTAVLPVVLAVVAGRFRDRVRVPLAAVAVVPVRLALVLGGGPGRRGPPVLRGARTSVLAPALA	232	216	NZ_PGTZ01000007.1	33894	34592	+	CLV34_RS05310	hypothetical protein	34642	35451	+	CLV34_RS05315	WP_100349841.1	YcnI family protein
RGPP	GCA_007693435.1	TVR06840.1	MFGYAAKPILRCVTTALLALCLIALGFAHHPPGTGAPASQAAPAQASAGINLSHHALPDGTIPDLCLTLHADANGEHGRHSHDHGHGEHEGLHCPACALTNTIPAKAPAAITRDVAYAPAYFAPVPDAGALPNSRTNHHWARGPPRAARI	150	144	REDO01000150.1	16682	17134	-	EA385_14585	hypothetical protein	15948	16493	-	EA385_14580	TVR06839.1	DUF1775 domain-containing protein
RGPP	GCA_007693435.1	TVR07485.1	MGDRAKLRSIARRAAIVALLYAFALSGLVTGLASALHAAPASAFAELCRVDASGAPEQAPGGAPLHAGDCCLHACRIACAGTACAAPARPDFAAVIDRTCARLLGPVVAAPSLAPRPPLAPFGPRGPPLA	130	127	REDO01000120.1	24243	24635	+	EA385_12710	hypothetical protein	24686	25222	+	EA385_12715	TVR07486.1	copper chaperone PCu(A)C
RGPP	GCF_900142445.1	WP_073292283.1	MIFKESRNLKSFISKLLFGIYFIALFSQSFHHHESVDLFKAFHLKKTENNISKNEAKEKAGDCLACHFLATGHTLVPEEFNFTFEHYTHEVELILAVQEKIWSQTKFSFQLRGPPTIS	118	114	NZ_FRAV01000009.1	5116	5472	-	BUB80_RS07265	hypothetical protein	2403	4787	-	BUB80_RS07260	WP_083547104.1	TonB-dependent receptor
RGPP	GCA_003696675.1	RMH28135.1	MIPLPMTKLVSILLSLALAWHAMAGLQGERAVWCLGGGDRHAPSSQTDWEHACGHDMSWPTGVRAGEHAPDCGCTDIEFAVGEWFSHTRSDAAPLVVLCAAPVSAWAIVLVDAGLGRRGPPALPTWFDPREASNLAIVASTQLLL	145	120	RFGH01000117.1	41261	41698	-	D6692_06190	hypothetical protein	39731	41182	-	D6692_06185	RMH28134.1	TolC family protein
RGPP	GCF_001270495.1	WP_030053390.1	MLLPAKAEVARHLRRYRAWERAMLAAPADLTVRATFEDHGYTLCVLMGKRCAREAADAAERYLRITPAAYLREQDERPRAASISARRGPPGTRRWSFHAGR	101	89	NZ_LGUR01000203.1	84973	85278	+	ADK36_RS24125	DUF5133 domain-containing protein	85350	85991	+	ADK36_RS24130	WP_159391189.1	DUF3416 domain-containing protein
RGPP	GCF_001270495.1	WP_053197815.1	MDISGTPLRAVRAALFTSLVVTLSTASHVLLSRAPLPLNTVALLAAAVFVLAYTLAGRERSFGRIAALLIPLELAADTILTTGQHVCYGKAGGPVAGPLASVGWDVLCGDGTRVGTPLAQVTGTDPARLGGLLAHADPATAWLLLGAHVGVGLVAAAWLRRGERALDQLLRAVAATTFRPLLLAVAAVTVRRTAPARRLPRPARRTATARSLLLAHSLGRRGPPCSPAFA	230	223	NZ_LGUR01000118.1	68001	68693	+	ADK36_RS14525	hypothetical protein	68793	69632	+	ADK36_RS14530	WP_048583491.1	thioredoxin domain-containing protein
RGPP	GCF_001270495.1	WP_053199994.1	MTAGWGVRTIRAAVFASVCVLLAALGHVLMSGVGVPWWTLAAGAVLTGGAGWCLAGRERGLPLVVSVVVVAQGGLHAAFEFAQSSSATTAHDMGSMPTHAGSADPMSMEHMGSMPMDSMGSMSVEHMGMGHMGVSHTGIGHMGLGHDMAGSSSFGMFAAHTLAALLCGLWLGHGERAAFRILRAVAGWLAAPLRVSLDLPVPPHRPRLRPRRGRSDRAPRLLPLVHTITSRGPPAGIAVV	240	233	NZ_LGUR01000223.1	52802	53524	-	ADK36_RS31870	hypothetical protein	51813	52484	-	ADK36_RS31865	WP_053199992.1	sigma-70 family RNA polymerase sigma factor
RGPP	GCF_001270495.1	WP_053201557.1	MTAPHPRTTRSGSDLRILRAAVFAAVCVVLAGVGHVLGSCAAIPLWTLGAGFLGVLLVTVPFAGRARSLPGIAALLAIGQTVLHTLFGLGQHGASAMSSVSSSASSASLSDAALVQQAARLVCGTAAAAISPAQAQRILSEARIGPATGAHASHPSAEALPSVTDSATGFSASLLPSLPMVLAHVLAAVAAGWLLRRGDLALLRIVEMSAVSAHTVAEGAFIRSLRGALALVRALRAGLPGAPEAGPRIRCAGWFGPSEPHIVALQHTVIRRGPPATAFTLAA	283	274	NZ_LGUR01000265.1	46718	47569	-	ADK36_RS43690	hypothetical protein	45770	46519	-	ADK36_RS43685	WP_048582293.1	YcnI family protein
RGPP	GCF_001591385.1	WP_068641748.1	MKPFRQLTQIGRLVLLWFALSLGVAVASPLVNPQPMELVCSSAGAIKVVVKTDDGARELGASHMDCPLCAIAGAPPPSADAPQFAHPLPLGHALQPIVAARLAAATAAPLPARGPPSLA	119	115	NZ_BCUU01000023.1	51578	51937	-	VSO01S_RS09600	hypothetical protein	49154	51493	-	VSO01S_RS09595	WP_068641747.1	TonB-dependent receptor
RGPP	GCF_005503555.1	WP_137915201.1	MIRLRAPRRYLAWLALAAMWLVVFAPVVSQTVYAAAATAESGWCGTNPPLTSSPGHPHDPAAELCGYCDLLGHSPVLIGVARLPALTPATAFIPPPRQETAQAPPPPLRSAAPRGPPSAFDDRLC	125	116	NZ_SCNG01000006.1	351120	351497	+	FFS30_RS21305	DUF2946 domain-containing protein	351555	353675	+	FFS30_RS21310	WP_137915202.1	TonB-dependent copper receptor
RGPP	GCF_002878455.1	WP_102298675.1	MGQFLKRKQWHMWFACLAILLNALSPSLSYAFASLHANANGAPIEICSASGAVYTQADLASAFKTAKSTTDSVLHHIEHCPFCMNHAGSAGLPPPLSAPLAVVTGHDAYPPLFYQAPQAQFAWLGASPRGPPSLA	135	131	NZ_NRDQ01000179.1	14935	15342	-	JaAD80_RS25340	DUF2946 domain-containing protein	14255	14851	-	JaAD80_RS25335	WP_258003171.1	SCO family protein
RGPP	GCF_002878455.1	WP_146012401.1	MSSRQPTRKLAHHGAAAFARTPWRLCVALFSALALVFLLSTAASHLHKTSLDAEECALCATVIDKVADIAVPPVIAEPPAQLLPYRLLAIAPATVAPVAILALPPVRGPPAISL	114	109	NZ_NRDQ01000072.1	8690	9034	-	JaAD80_RS15280	hypothetical protein	6405	8594	-	JaAD80_RS15275	WP_102295198.1	TonB-dependent receptor
RGPP	GCF_002878455.1	WP_146012489.1	MFISQGRAVIVLWIACLAILMAALAPTLSRAFTVASGKAVPSFEICSVAGGMNMLPATLSKQAPDPSKGGMRMGDCPCCSMHAATLDIIPTTLVLASGELITGLLPLLFYQSPTPLFAWTPVQPRGPPAAF	131	127	NZ_NRDQ01000143.1	7743	8138	-	JaAD80_RS22825	DUF2946 domain-containing protein	5576	7654	-	JaAD80_RS22820	WP_102297773.1	TonB-dependent receptor
RGPP	GCF_004217215.1	WP_130430250.1	MKPSPRHPLQSLRRLALREGWARVLLGLWLAFGLLVAPIQAAQHGAAMALAQEVCSAAGALMVDANGQPLADGAGTHAGHDCCTGGLSGLPSSVPTLVAPSLPLPNWQPSAVAATPALALGVPPARGPPGGLAPTRMPH	139	128	NZ_SHKP01000004.1	585521	585940	-	EV670_RS02605	hypothetical protein	583383	585467	-	EV670_RS02600	WP_130430249.1	TonB-dependent receptor
RGPP	GCF_009996735.1	WP_161916314.1	MGAGGVDGRARDRAPAVLLARATAAAGLTTSVSLVAHLLAGGAMPGPLGVGVPLLLATSAGVVLARVRHDVLRLVATVGAGQLLFHLLFTLGAASGAPAAAHGHGHAHGHGTLAVTVPAPVEAVGHAAHTSGTMALAHLAAMVVTVLALRRGEQACARLRALAARTVRLLVRAVGRVPVRPRPVVMTAPVERPWLPSASLLLARCADRRGPPALVAARHA	220	211	NZ_JAACYI010000003.1	102722	103384	-	GXB85_RS03780	hypothetical protein	102046	102567	-	GXB85_RS03775	WP_161916313.1	copper chaperone PCu(A)C
RGPP	GCF_900103645.1	WP_091566788.1	MLQRLRQHRPLRTLVPGLVALAWLVALLAGVPTRQAVQPLADSSTAALHEVCLGAVPGADAPAAAPDHSAGHQHHADPGCVLCLALGDAPGLALAPQRPPAPDTQRPAQGRSAAHTAWRALAPLPARGPPLRA	133	129	NZ_FNHP01000002.1	186748	187149	+	BLQ61_RS03595	hypothetical protein	187419	189611	+	BLQ61_RS03600	WP_091566790.1	TonB-dependent copper receptor
RGPP	GCF_005145045.1	WP_084631387.1	MLRIVCAALMLSLGFAHKPVLAASLVTLDESYRLPDGTFAEICSEHLSGKPSSHEERKHSSDAILFCEACLLASSILLPTPDYGAWLRVGAAWLENAPPKKREAAKLSVLQTNHARGPPAFAF	123	118	NZ_CP039691.1	1675013	1675384	+	CFBP5473_RS07970	hypothetical protein	1675468	1676457	+	CFBP5473_RS07975	WP_027673201.1	DUF1775 domain-containing protein
RGPP	GCF_005145045.1	WP_157835781.1	MTLPWMGRHRGTPRHPVRLISLFVAGMLVFIGVQASVTLGPALKPQRLERSHLPEQNRFSAAFEKAQCATSADMSACWRLTSVHDFVYAFLSVPGLVTEYMQTQIGLGSEQPVLHAAQLTGTASPRGPPTTTS	133	128	NZ_CP039691.1	2732564	2732965	+	CFBP5473_RS13235	hypothetical protein	2733065	2735983	+	CFBP5473_RS13240	WP_027673730.1	monovalent cation/H+ antiporter subunit A
RGPP	GCF_002412335.2	WP_096831351.1	MPLLQCPTAMLLLSNFGVGLFCYLKALLANLLGKERGPPNEKARKLLYFASLGILAEFSTYQFIFIFFLDYKLILQYYFYIKRYKNKTKVYFCQNLGCEL	100	38	NZ_NXIB02000054.1	5282	5584	-	CP500_RS11005	hypothetical protein	3248	4912	-	CP500_RS11000	WP_096831350.1	SulP family inorganic anion transporter
RGPP	GCF_013344685.1	WP_254621027.1	MAALRRLLRTCPALAALIVAAALAVRVLVPAGFMPTLDGGRIVIGICNGYGPATMAIAIPGLEHHDGEDGDRAHSPCAFADLALPMIGGADPVQLAGALLFILALALLLAEALPPRAAARLRPPLRGPPLVA	132	128	NZ_CP050137.1	358241	358639	-	F9288_RS01720	hypothetical protein	356132	358162	-	F9288_RS01715	WP_174834979.1	TonB-dependent receptor
RGPP	GCF_003025005.1	WP_107037122.1	MTAIRYSISLLLIVGYIVGLTNNLMPRCESDYEHQQHVVSIHTNHFHDSTNPTEAHIGHEAHDDETSMVNILQHIFDDVDDPKEKCEFGFFANVHHQNVNVNSLAIIAVLKYPKFFIPAFESSLGFVEYSIPEYSPPELLSSQQRGPPFFLV	152	147	NZ_PVSS01000001.1	841	1299	+	C6368_RS00010	hypothetical protein	1408	5790	+	C6368_RS00015	WP_107037123.1	CusA/CzcA family heavy metal efflux RND transporter
RGPP	GCF_001423885.1	WP_056037651.1	MARGSVAAVAATATAAASHTLAGAEAPALPILALAIAFSAVVCVLLSGRRLSLPRLAVSVLLSQLAYHGLFLATGGSGAVSVAGTTATGAHFHDGGTVELIAAGGGHAAHSPAMLGAHLIAALLTVAALRHGERLFWTLGAEILRIVVRIVARASALLAPSGAAVALVGTPEPRAPRALDAVLSLLRHRGPPARALLAV	199	191	NZ_LMPP01000001.1	340120	340719	-	ASG06_RS01735	hypothetical protein	339248	340015	-	ASG06_RS01730	WP_056037648.1	YcnI family protein
RGPP	GCF_001423885.1	WP_156466057.1	MRGIVAALVATLLALVSHSIADGSAPSRLGVLLALAFAVPVCIALAGRRLSRVRLSVSVLISQFAFHAAMMLGNPATTPASPAAPERAGHHQNAGVPALDLANSVTHADHNTLMWGAHLLAAIATIFALRMGERAFWSILRRQQFETVQALFAFTLEPVPTGERAPATAAVTVRPRLVTLSTMRHRGPPVAAA	193	188	NZ_LMPP01000007.1	25010	25591	+	ASG06_RS17365	hypothetical protein	25667	26407	+	ASG06_RS17370	WP_082499411.1	YcnI family protein
RGPP	GCF_001552195.1	WP_067628702.1	MLDRPREPLFRTARAVVFATACVALAVLGHNLAGGCAVPVWAGTTGFGAVLGVTLMLAGHERSLATILGGLLGGQFALHTLFTNASAHPAPAMPHHTAAMAAPAAHGGNGLLMTLAHCVAALVAAWWLRRGERAAWTMARRVAAAADRPIRLLPALLTIEEATYPQPIPVVPEKTAGTANDRVLRHQVVRRGPPPRSRALAHR	203	193	NZ_BCQS01000003.1	383297	383908	-	AL2_RS02540	hypothetical protein	382505	383212	-	AL2_RS02535	WP_174550805.1	YcnI family protein
RGPP	GCF_001552195.1	WP_067628854.1	MRPDTTTDRMRADGGMRLLRSAAFAAVCAAVSASAHAAASGAGVPWWSLLAGWAVTLCLAAPLAGRERSRPAIIAMLLCGQTVLHAVFCFGQSPAPSGPVMPGHHGMGAELMPGPGMFAVHLAAAFLLGWVLHRGEAAVWRLVRVSRRTAGALLAFVFVRRAVVRPPEARVRTRHRTDAETGRGETPLLDHAVVRRGPPVPAIA	204	198	NZ_BCQS01000003.1	461311	461925	-	AL2_RS02970	hypothetical protein	460535	461230	-	AL2_RS02965	WP_083945873.1	SCO family protein
RGPP	GCF_000974365.1	WP_062126348.1	MSIFAKQKDKQKVTLPKNHIIAKHLAIPTGGLLLLLHLFISLSYTFFLHIHTLDNGKKVLHSHPFTASDAEGDPMHQHPGSVYQLLPDLNDYLDVPEHGQTFTLNTAAFFGQMPVIYDLHFKKCPQFLRGPPALG	135	131	NZ_BAZW01000032.1	45296	45703	-	JCM15548_RS13435	hypothetical protein	42800	45103	-	JCM15548_RS13430	WP_062126345.1	TonB-dependent receptor
RGPP	GCF_000974365.1	WP_062127548.1	MIKKWKIIATILASSFILTEASKSVHFLFFHHEAEHHDACSSSDCLDEEEAICIFEHVQFFPFESDTATIKLANQEKVIILPEVLPEKIEHKRIKAYLLRGPPSSAPSNQLQA	113	102	NZ_BAZW01000048.1	3123	3464	-	JCM15548_RS15975	hypothetical protein	2540	3001	-	JCM15548_RS15970	WP_062127546.1	DUF4625 domain-containing protein
RGPP	GCF_003268655.1	WP_113716737.1	MHRRTNTPFRLLRTGLLGATAFGLAAGAHMLAGGTLPGPGIMTALLSLHVLCFTAATAIHLGLPAMTVLLGASQLVLHKAFDVLSAVVPAVPMAPGMGHPMSMAGQSAAMVHAAGARGAGVDSMIQADAMSGWMVPAHIAATLLTAVLLAQGESALWALASWLRPLCGPAAVVRPLTARQAIPKVLPAPLPRLPWRNLRPDTRRGPPPLAVVFA	214	206	NZ_CP029642.1	989496	990140	-	DMB86_RS04500	hypothetical protein	988689	989423	-	DMB86_RS04495	WP_113716736.1	YcnI family protein
RGPP	GCF_003268655.1	WP_113719016.1	MTDRGARLARGWTAAAFATSAAAFSHVLGGGDVPHPLLVLLSLAISALVCVALAGRVLSFKHLVAAVVVSEGLFHLLFSTTSASSSVRASALGVGQHAGMDMAGASPALATMGRMAGHDAGMWFSHAAAAGLTIGFLRYGESSAVRLLHVLRLEIAAVMGLAIVPIAAPSRIDAAPEPWLPALTALDVPLPVRHHRGPPLPGAAA	205	198	NZ_CP029642.1	4081603	4082220	-	DMB86_RS18190	hypothetical protein	4080731	4081441	-	DMB86_RS18185	WP_113719015.1	YcnI family protein
RGPP	GCF_001577305.1	WP_066499302.1	MRAAFRLSRAAVVTAATVLLAVAAHTAAGGAVPDPLILLGLLALTLLPTAWLSGKRLTPATVLGLLGTGQFVLHSAFDGLSESAASLQLSPAAGHVHVLGAASPGAPVGHVHGYSPEMLAAHALATLAVGLLIARGEAALWALLAWLSPLVRLLLVRALAPAAALPAYAPKAFPKIWRGLRLPALRGPPASAAAC	195	188	NZ_CP014518.1	3144607	3145194	+	SA2016_RS14430	hypothetical protein	3145300	3146016	+	SA2016_RS14435	WP_066499304.1	YcnI family protein
RGPP	GCF_003814875.1	WP_123971413.1	MLLPAKAEVARQLRRYRAWERVMLASPQDREVRSTFEDSGYTLCVLMGKRCAREAVDAAERYLRTSLVTYLREQGGRAQLSEKVRRGPPSDRSSARQ	97	88	NZ_RKQF01000001.1	407812	408105	+	EDD90_RS01855	DUF5133 domain-containing protein	408208	410193	+	EDD90_RS01860	WP_123971414.1	alpha-1,4-glucan--maltose-1-phosphate maltosyltransferase
RGPP	GCF_003814875.1	WP_123972229.1	MSASPAVRSLRAAVFAAVCVLLAAAGHGLAMGDMPPLWADAAGFVAVFALGRALAGRERGLPEIGAGMLLTQAGLHFGFDAARAVSPTPAYSMSMTHMRMHGQGMAGMAQQSHTMTAHATVAHVLAALVASWWLRCGEAALWSLLRRAAALVPGLAAWWRDAPLPATAGSRLTAPARPVRPRLLALRHAVSRRGPPSSIPYRVQHP	206	195	NZ_RKQF01000001.1	1491771	1492391	-	EDD90_RS06760	hypothetical protein	1491006	1491728	-	EDD90_RS06755	WP_123972228.1	YcnI family protein
RGPP	GCF_003814875.1	WP_123975787.1	MTAPHPRTARTGSGLRLLRAAVFAALCVVLAAAGHTLAACATVPLWTLGAGFLGTLALVAPLTGRARTLPGIVALLAVLQTVLHTLFGLGQHGGMAMATGSSMPMGDAALVQRAAELLCGAGAAQLSPAHAYKILSAAHLSTSASAMDMSGTAHAADATGSSGSLLPSVPMVLGHVLAAVVTGWLLRRGDLALLRLIALSADSAHGVAEGALIRSLRWALTLACALCAGLVAVPEAPAHRRRNAWDEPPAPRTVALQHSVIRRGPPTADALVLAA	275	265	NZ_RKQF01000001.1	6266557	6267384	-	EDD90_RS28245	hypothetical protein	6265681	6266421	-	EDD90_RS28240	WP_123975786.1	YcnI family protein
RGPP	GCF_003814875.1	WP_123977909.1	MDISGTQLRAVRAVLFTAFVVTLSTASHVLLSRTPLPFTTVAAVAAGVFVTAYALAGRERGFGRIAALLIPLELAADTVFTTGQHACYGRAGGPIAGPLRAVGFDVLCHGGAVGTPLARMADGSRASAMLAHADPAAAWLLLAAHIGVGLLAAAWLRRGERALTQLLRAVAATTFRPLLLAVAAAAVRPAPVRRLPRPAPRTTAARDLVLAHSLGRRGPPCSRALAPSFA	230	219	NZ_RKQF01000001.1	8708812	8709504	-	EDD90_RS39605	hypothetical protein	8707895	8708713	-	EDD90_RS39600	WP_123977908.1	thioredoxin domain-containing protein
RGPP	GCF_007859765.1	WP_146563061.1	MAKAFRNQTLRAVVVALYALIAGADQGLHYLSPGGSCHGSTADACCADGCRHAESPFLRWRDTQPCPADDGVQQLRSEAPQRLCADCVICQSLRQLVAQPTADSPALVACGLTTPALLGSPAQAELITLGVRAARGPPTPVTDC	144	137	NZ_SIHJ01000001.1	1528513	1528947	-	KOR34_RS05910	hypothetical protein	1527594	1528385	-	KOR34_RS05905	WP_146563059.1	DUF1559 domain-containing protein
RGPP	GCF_006538885.1	WP_062507718.1	MSALPFPSTRRSRACALAVIVAVLLGFLGQLVLQGCAYPEESPRATIERLTGIDIAPSPAVMAAPMPGMMAGHHSHHHSHDGSCPLCPLLQLLAVILASLPVMPGCGTVGRRIRQKPGAPRAPPAIQRLLPPSRGPPCLI	140	136	NZ_BJLY01000005.1	101510	101932	-	GRO01_RS12390	DUF2946 family protein	99250	101394	-	GRO01_RS12385	WP_174787454.1	TonB-dependent receptor plug domain-containing protein
RGPP	GCA_002770955.1	PIQ16285.1	MFRTILSLLLVFTLLNTYVGKTIHELFFHHEGVYCDAVNEKHFHTIEYHGEDLVCTFNFSASHEANDKNHHFFSFLNEKTIISEYLTDFINKHIDRNTPLRGPPCA	106	103	PCUH01000081.1	4822	5142	+	COW67_03825	hypothetical protein	5315	7220	+	COW67_03830	PIQ16286.1	TonB-dependent receptor
RGPP	GCF_013369485.1	WP_176346385.1	MRRNTFSIASWVALCALLLAVLTPTLSQVFAREARFITATICSASNAGRMQKIFATEEAPAQEHAAVLDHCPFCHMGASLAALPTSAYELPVVPASSLRPSLFYQSSVPLFAWNAAKPRGPPQA	124	121	NZ_JABWEB010000003.1	277254	277628	+	HUX62_RS08390	DUF2946 family protein	277694	279901	+	HUX62_RS08395	WP_229506327.1	TonB-dependent receptor
RGPP	GCF_013369485.1	WP_176348726.1	MWRRALWLSCFAILLNALAPSISHALSLCKGKQRSWEICLNDGRRLSGNGELDYATFQALTDRSKPQKQTPVQTEKMAMEDCGYCLTHAASFAPPPAERPMLAELDGNRLLPFMLYRAPVPLQGWRASIPRGPPAIV	137	133	NZ_JABWEB010000015.1	47353	47766	+	HUX62_RS21280	DUF2946 domain-containing protein	47806	48264	+	HUX62_RS21285	WP_050408579.1	copper chaperone PCu(A)C
RGPP	GCF_013369485.1	WP_176349487.1	MLISLLLLISQQLALSHGYSHWASGRPLALAQIQAAESSDESQQKSLTPEHGCAICLAASHFASALGSPEFKFFVRDCAYAAAQLPATVAAGLLALHAYQPRGPPQA	107	104	NZ_JABWEB010000024.1	50320	50643	-	HUX62_RS25285	hypothetical protein	48244	50223	-	HUX62_RS25280	WP_176349486.1	TonB-dependent receptor
RGPP	GCF_013369485.1	WP_267877877.1	MIGTRQWRIAVAWVACAAVLLAALMPSLSHALAADRVMNVMLAEICSASGAASADQGQTSPDQQAGHLQDCHYCQLQTDTPVLPAPLIVAGPAKLCPARPALFYQSPEPLFSWAASSPRGPPRLS	125	121	NZ_JABWEB010000010.1	143719	144096	-	HUX62_RS17775	DUF2946 family protein	142095	143594	-	HUX62_RS17770	WP_176348063.1	PepSY domain-containing protein
RGPP	GCF_001445655.1	WP_058041573.1	MEQHARRTPAPVALWSLLVLLLGVVCGTVPTGSGTTLSAFPPVASVSFATSGTSAADQARPAFSAPDSPPAADGTRAQGLHVSAAVQHTRPPGLPGAVPGPVAGPLAVPLPAGEVAGPRQERAPPAAAPSSRRPRGPPSTRSI	143	137	NZ_LNBE01000002.1	331775	332206	-	AS857_RS03280	hypothetical protein	329194	331572	-	AS857_RS03275	WP_058041572.1	protein translocase subunit SecD
RGPP	GCF_001445655.1	WP_058044844.1	MDISAARLRALRAALFTALCVTLSAGSHVLLSGTGLPLATVAVAGAAVFALAYALAGRERGFARIAALFVPLELASDALFSTGQESCYGTGGHAVPGALTALCGGGTVGGPFAPAPGPDTAAWLLLAAHVAVGLLAAAWLRLGEAALARLLGTLAGAALRRLLPAPTTAAAGGRCRTAPVRAAGPARRAPALPLLVHSVVRRGPPPGPAPA	211	204	NZ_LNBE01000004.1	883324	883959	-	AS857_RS21075	hypothetical protein	882443	883276	-	AS857_RS21070	WP_058044843.1	thioredoxin domain-containing protein
RGPP	GCF_001445655.1	WP_058046956.1	MEGTGVRLRALRAALFTALCVTLSAASHVLLSRTPLPAVTVAVLSAVFFAVAYALAGRERGFGSIAALMVPLELTADTVFTVGQHACYGRAGGPVAGPLHSLGLDLACRGEVGTPLARMAAEGDAGPVAGSALPWLLLAGHVAVGLLAAAWLRRGEAALAQLLRTAAAFAFGPLLLAFASPAAPAAPGARVRPARRTLRARGLPLLVHSVVRRGPPLAPAAA	222	215	NZ_LNBE01000004.1	881653	882321	-	AS857_RS21065	hypothetical protein	880785	881606	-	AS857_RS21060	WP_058044842.1	thioredoxin domain-containing protein
RGPP	GCF_001445655.1	WP_173864799.1	MSHPVARVGADLRLIRAAVFTAVCVLLSAGGHVLASCAKVPLWTLAAGFAAVFAVAVPLAGRERSLPSIAAGLAAGQLALHTLFGIGQQGAGVAARQTAAEGRLITFASKLVCNQPHLMSASDARRVITDAGLDPAVHPLQQSGAAAVTGAGSGMHSGMPSGSLLDALPLSLPMLLGHLLAALAAGWLLRRGEVALWRVVALSERSAREVAETSLVRALRTAFALVGTLRETAAGKPPVAGPRPSGDEERPATEPVLQHFVIRRGPPALALAA	273	266	NZ_LNBE01000004.1	1604851	1605672	-	AS857_RS24345	hypothetical protein	1603927	1604676	-	AS857_RS24340	WP_058045391.1	YcnI family protein
RGPP	GCF_004522155.1	WP_134724490.1	MKRALHLSLILLLVVTGLSLGAARGQARVAGQIVLCAGGAAVVQSVDSDGQPVGRTMVCPDMALSLLEAVASPAAQPVPPQGGHRVGALAPRVALDGRGPRPRQGRGPPAQV	112	108	NZ_SDEA01000001.1	360212	360550	+	EPA64_RS01695	hypothetical protein	360591	361211	+	EPA64_RS01700	WP_246026562.1	copper chaperone PCu(A)C
RGPP	GCF_003236295.1	WP_111253633.1	MSGRRSEGRAGHRVLRKAWALPAILLSGALMLISSGPPATAGPAGQQRGSSVATAPSGVHGPAAPSVTAGGDVRDLPVTAAPATGKLGYAPPASVGTVAGLDRYLLDTVPAPTGRVPADDAWTTTDPQRGPPAIRQ	136	131	NZ_POTW01000009.1	16408	16818	+	C1I92_RS05325	hypothetical protein	16892	19465	+	C1I92_RS05330	WP_158564006.1	protein translocase subunit SecD
RGPP	GCF_003236295.1	WP_111254635.1	MRIRRHAIRLLAVAALVLGIVLMHHVARSGHEAAASEQPSAGMSTSMSMSMSMSMSPQADPGCDCPPGAGDHDQPSGHGLLHLCLAVLTAAAAALAGWLLLATRPIAVLPREWRPGAWRRAERGPPRPHGSALLVSLCVMRT	142	125	NZ_POTW01000020.1	24976	25404	+	C1I92_RS10600	DUF6153 family protein	25464	26087	+	C1I92_RS10605	WP_111254636.1	DUF305 domain-containing protein
RGPP	GCF_003236295.1	WP_146605155.1	MPGLGRGRARVARGLVMSAACLALPTLAHVAAGGDVSTHPGFVLVALLLCVACVALADRRRSVAEIAAILVFTQPVLHVLLTLDGHHGGSSADVGSAVPSAEMALAHLLSAVALTVLLAGAENVAWSLAALSATVLLTRVRELLASPIVGAPRLLGGGDGVRVAAAPRSVLLVRSTPWRGPPALPVLG	188	181	NZ_POTW01000034.1	47997	48563	+	C1I92_RS15730	hypothetical protein	48652	49389	+	C1I92_RS15735	WP_111255598.1	YcnI family protein
RGPP	GCF_001542625.1	WP_067303775.1	MSASPAVRSLRAAVFAAVCVLLAAAGHGLAMGAMPPLWADAAGFCAVFALGWALGGRERSLPGIGAAMLLTQAGLHLAFDAAHRDIGPGRAQAMHMASMPGHTMAAMHLHPVAHTGAAHATAAHLLAALAASWWLRRGEAALWSLLRRAVTLLPGLVAWWRRTPLPVSAGPALCAPAGPEPPRRPALRHAVSRRGPPAPIPYPI	204	196	NZ_CP016279.1	3374304	3374918	+	AVL59_RS14435	hypothetical protein	3374959	3375672	+	AVL59_RS14440	WP_067303778.1	YcnI family protein
RGPP	GCF_001542625.1	WP_067304904.1	MSVGGLFRVLRAVVFAAVCVVLAAIGHVLMSGSPLPWWAVLASVTGVGAVAWVLGGTERGRTGVIALTVGVQTCLHMCFTLAQAGRHPVMAAPDDAAAVRQWACCLLRGTGPGPGSTATAYDLELRFGLTRRMPLPVAHDIVPMNHVGHPMTGMGGVAGMHQMGGMTGTASSGMLAAHLLAAVLCGLWLAQGERAAFRLLRALADRAFVPLLLVLAVLLPFPRRPRPRLCHRRVRRPRRLLLGHTLTTRGPPGEIAVV	258	251	NZ_CP016279.1	3978528	3979304	+	AVL59_RS16830	hypothetical protein	3979480	3980073	+	AVL59_RS16835	WP_067304907.1	sigma-70 family RNA polymerase sigma factor
RGPP	GCF_001542625.1	WP_067313511.1	MDISGTQLRAVRTALFTAVVVTLSTASHVLLSRAPLPAATVAAVAAGVFAGAYALAGRERGFGRIAALLIPLELAADTVFTTGQHTCYGRAGGPIAGPLRAVGLDMLCQGGAVGTPLAQVTGAHDRPGALLAHASPAAAWLLLAAHVGVGLLAAAWLRRGERALTQLVRAVAATTFRPLLMAVAAGGVRLSPARRLPRPAPRPAAVRDLLLVHSLGRRGPPCSTAFALA	229	220	NZ_CP016279.1	8605897	8606586	+	AVL59_RS37330	hypothetical protein	8606676	8607497	+	AVL59_RS37335	WP_067313513.1	thioredoxin domain-containing protein
RGPP	GCF_001542625.1	WP_067316575.1	MTAPHPRTARPGAGLRILRAAVFAAVCVVLAAAGHTLASCARVPLWTLGAGFLGSLLLVAPLAGRARSLPGIAALLALGQTVLHTLFGLGQHGAASAMPMSQTDGTLSRPALVERAARFVCGSSPAALTPGHAYRLLLDAHLIDPSGRAVGAVPVMHHMQDATGPSAPLLPSLPMLLAHVLAAVAAGWLLRRGDLAVLRLIELSAHGVTEGALVRSLRAALALTHALCAGLLPTAEPRPRGRRTTRDETPAPHTTALQHTVIRRGPPAAAFLLAA	275	266	NZ_CP016279.1	10675829	10676656	+	AVL59_RS46845	hypothetical protein	10676833	10677564	+	AVL59_RS46850	WP_067316577.1	YcnI family protein
RGPP	GCF_001542625.1	WP_067317778.1	MTAGWCSRTVRAAVFAAVCVLLAALGHVMMSGRHVPWWALAAGVAVTGAAGWSLAGRERGLPLIVTVVVVAQTALHEAFSLAQSASGGPVSTAMGSMPMDSMDMGTMNMGGMSHTGHMGQMAHMGHSMGGGSSSFGMFAAHLLAAVLCGLWLACGERAAFRILRAVAAWLAAPLRLLLALPVTPVRPCPRLRRRRSHRAPRLLLLVHSIISRGPPAGVAVA	221	214	NZ_CP016279.1	6119883	6120548	-	AVL59_RS26230	hypothetical protein	6118941	6119597	-	AVL59_RS26225	WP_067308901.1	sigma-70 family RNA polymerase sigma factor
RGPP	GCF_001424145.1	WP_231433762.1	MFGIYFFALFSSSFHSHDSSDVFAGFHFKKSENSISKTEAKEKAGDCLACHFLATGNTVLPQEFSFNLIKHTHEAEQILAVQEKIWSQTKFTFQLRGPPAIS	102	98	NZ_LMQM01000013.1	41102	41410	-	ASG31_RS14460	hypothetical protein	38150	40531	-	ASG31_RS14450	WP_056034159.1	TonB-dependent receptor
RGPP	GCA_004297645.1	TAK41825.1	MKQQNRYRICTAIFLATLVLQVTLVQQVHLLIDHHQVSEHCLSFNGQQHIHSEKYAPVNCKICLFHIAPAEPISQVSVPPDFPAAILRLPFFYKNPAFKPVISHARKRGPPDSIA	115	110	SCUG01000337.1	5523	5870	-	EPO28_08105	hypothetical protein	3108	5423	-	EPO28_08100	TAK41824.1	TonB-dependent receptor
RGPP	GCF_000721265.1	WP_030899682.1	MPAERGVRALRAAVFAAVCVLLGAIGHELMSGMALPWWALAGGACGTALAAWSCAGRERSAPWVVAFTVAVQAALHTCFTLAQSATAAAAGPRPPSFTVQWARSLICGPDAHSLTLREATRVTVSAGLGAHPSAPPPGMGSMADPGAMAGMGGMGGMRGGQHGHAAMGLLPHGMSGTGMLAAHLLAALACGLWLAHGERAAFRLLRVLAQWFRAPLVLPVPHRAATPRRPLPALPRDHGVRRPRRLLLTHCVITRGPPAASAVV	264	257	NZ_JOFZ01000002.1	202226	203020	-	IH48_RS0105160	hypothetical protein	201480	202088	-	IH48_RS0105155	WP_030899680.1	sigma-70 family RNA polymerase sigma factor
RGPP	GCF_000721265.1	WP_030909327.1	MDISGTRLRVARAAVFTALVVTLSAGSHVLLSRSPLPLSVLAVLSVAVFAAAYAAAGRERGFWSIAALLVPLELAADTVFTAGQQVCYGPSGGPVTGSLRSVGFDVLCGHPMGTHLPGVGTMSAPQGAAAAFLTSSDHPWLPWALLAVHVSVGLLAAAWLRRGEAAVAGLVGTVAASTFRPLLVAVRALTRGARGAQGSPRRAPRPALADVPPPATRFLVHSVGRRGPPVRALGTV	236	228	NZ_JOFZ01000012.1	210166	210876	+	IH48_RS0125760	hypothetical protein	210933	211748	+	IH48_RS0125765	WP_030909330.1	thioredoxin domain-containing protein
RGPP	GCF_000721265.1	WP_234434314.1	MHPVARAAAGARLFRAAVFAAVCAVLSAMGHAMAACAPVPWWAVVAGFLAVFAVAAPLAGRPRSTPTVVVALTAGQLGLHSLFVLAQQRASAPMPVHVAGGDAIVRTAAKLLCGAGAASLSPADARRILANAHVPAADVVSGTGGGAALAQAHTVSGMAGMPGMGLTSGTAFSSQCAGLLPSVPMILGHVLAALATGWLLRRGDLALLRIGRLSAQGAHGLGEMRETLTDAAQLRALRGALALVRHLLAGLPTHLDGGAGRAPLPYDTPPGPPAHTLQHTVIRRGPPAAFALAA	294	286	NZ_JOFZ01000008.1	270710	271594	-	IH48_RS0119255	hypothetical protein	269781	270608	-	IH48_RS0119250	WP_234434313.1	YcnI family protein
RGPP	GCF_900117445.1	WP_139247327.1	MVWGVQRQRRSVPAALALLGVAFYALLLPWHLTSQYSAGLNKLEISELAGSICLSDGSSPAMPATSCPICKGLAAFQLAIASPEALLPPPPFEPAHLRLALREDAVSASVPSQRNRGPPSTA	122	118	NZ_FPEJ01000013.1	96662	97030	+	NDB2M4_RS15415	hypothetical protein	97233	99380	+	NDB2M4_RS15420	WP_072378160.1	TonB-dependent receptor
RGPP	GCF_001427305.1	WP_057261647.1	MFSHRTTRRFVTLLLLLYVALQSYAAAAQVAMPKMDHAACADHHEGHKQHGMADCFTQCTLCGALVMAPGYSKPSAPAPHDLTGPRIAIIAAQYDGESHLPHQARGPPSAV	111	107	NZ_LMFZ01000012.1	183149	183484	+	ASD58_RS13320	hypothetical protein	183553	185646	+	ASD58_RS13325	WP_082565395.1	TonB-dependent receptor
RGPP	GCF_001427305.1	WP_162253047.1	MKSSTRLRWIWIACFAILMNALAPAISHAVNGKPRTWEICLNDGTRVSGVGELDYATFVAVTDRSKRQSPAQPMAQMDMEDCSYCLPHAGWFGLPPSDLALPLPLAGATLHPTLFYQSPQPLPVWSASNPRGPPAHA	137	133	NZ_LMFZ01000034.1	203248	203661	-	ASD58_RS21770	DUF2946 domain-containing protein	202766	203212	-	ASD58_RS21765	WP_057263311.1	copper chaperone PCu(A)C
RGPP	GCA_012927445.1	NMM14686.1	MQTLRHAHLLARLVLVWFVLSLGAAVAAPLVQPQSMQLVCSASGTMKLVTSSADGSEAPTLHLMDCSLCVAVAPPPAPQVVLVEPHQPLAFALGRLPAARLAAKTGAPLPPRGPPSSI	118	114	JABBPD010000007.1	555119	555475	-	HHJ17_14285	hypothetical protein	552680	554935	-	HHJ17_14280	NMM14685.1	TonB-dependent receptor plug domain-containing protein
RGPP	GCA_012927445.1	NMM14829.1	MPAMQILRNAHLIARFVLVWFALSIGVAIASPLVKPQAMELICTGTAGVMKMLVQTDDGPQDVASYTMDCPLCATSSAPPPPVLRLGAEPAQPLAHVLQSIPAAHIAALTAAPLPARGPPAFS	123	119	JABBPD010000007.1	713403	713774	+	HHJ17_15005	DUF2946 domain-containing protein	714042	714548	+	HHJ17_15010	NMM14830.1	copper chaperone PCu(A)C
RGPP	GCA_012927445.1	NMM14831.1	MPLMLHFALLRRRLAVWLVVLVALFGALAPTLSHALALARGGTSAWTEVCTSTGTRWVMMGSTAPNAAPQIADAHASTSPVSTTSPDGQEAAFFLDHCPFCLLSTDRAAPPPNALLHLFVVLGEPEAPTLRQAFFFVTHFALTPPLRGPPASL	153	149	JABBPD010000007.1	714602	715063	+	HHJ17_15015	DUF2946 family protein	715207	717384	+	HHJ17_15020	NMM14832.1	TonB-dependent receptor
RGPP	GCA_012927445.1	NMM15083.1	MTLQRLLLLHGAPLRAGVLALALLLSQSLGLLHGIVHAPSGASGHAAQVVHAVGDAEHGADRFLDRLFSGHSSEDGDSGCRLYDQSSHCDAMPGVLVLALPLALTPFIFSVLPGLAVARWHALFQARGPPSVR	133	129	JABBPD010000008.1	163355	163756	+	HHJ17_16305	hypothetical protein	163808	165838	+	HHJ17_16310	NMM15084.1	TonB-dependent receptor
RGPP	GCF_004798705.1	WP_240689657.1	MAIGMGAPLRFPRAVAVTAAVFALAAGAHVLAGGELPGPGIAVGLLVLVLAPVMVLTRIRITAPVMAVLLGAGQLALHEAFDALSVSSGFAAGSGGHLHGTVPVLPPAGALMPEHTAAPGALMLVLHAAATLATALLLARGEAALWALAAWLRPLIRLLTAVLIPDWPHLPAPHLIVIPSRWRSLRLPARRGPPCACPAP	200	193	NZ_CP039290.1	2404128	2404730	+	E5206_RS11170	hypothetical protein	2404884	2405615	+	E5206_RS11175	WP_136322537.1	YcnI family protein
RGPP	GCF_003815915.1	WP_076561033.1	MISKKGRQLKNFISKLMLGIYFFALFSSSFHSHESADFKHFNLKKTENSISKTDAKEKAGDCLACHFLATGNTLLPDEFSFTLIKHTHEVEQVFAVQEKIWSQTKFSFQLRGPPAIS	117	113	NZ_CP033929.1	3769301	3769654	-	EG358_RS17410	hypothetical protein	3766564	3768948	-	EG358_RS17405	WP_076561034.1	TonB-dependent receptor
RGPP	GCF_013403565.1	WP_179355175.1	MLRSFSFPLPKFAVWLALLAMLAQLLLPFVHVAAMDAGVSLAWCGKGKAPLQASPAGAQDGSDAKIIVKCSLCAVAGLQAIAPPPALIALPIAALLSHVLMPQWQEYFSPLSYAIPPPPRGPPLFS	126	122	NZ_CP058627.1	2266933	2267313	-	HQ393_RS10665	DUF2946 family protein	2264713	2266815	-	HQ393_RS10660	WP_179355174.1	TonB-dependent receptor
RGPP	GCF_006363955.1	WP_140004174.1	MKSYRSWVLLLTLWFALLQTIAPLLHAHAAGDTAADDGPHMHMMDIPALHAEAVQTKHPFHWHVHSDKSHGQIIGMGQAITESNTLLSLMDADAGAWLAALLPCLLLLCTVLLDNKRAYQRQQNDRPCLHSPLTRHSPRGPPLA	144	141	NZ_CP040948.1	2144139	2144573	+	FIT99_RS10155	hypothetical protein	2144637	2145917	+	FIT99_RS10160	WP_140004175.1	TolC family protein
RGPP	GCA_002728335.1	MBS40035.1	MNSFQKNKLAFILAFLFLSSVSAEELLHEHHDDHDYIAAELDCNFCIEITPEFNTKINTFGDQYFSNYYLIENAENQFSETINTQFFSRGPPAI	94	91	PBXC01000042.1	18751	19035	-	CML90_05230	hypothetical protein	16310	18712	-	CML90_05225	MBS40034.1	TonB-dependent receptor
RGPP	GCF_010468565.1	WP_163627544.1	MRKYRNIKALFFLGILSMLLMHKVVPHWHHQHVEEHHHDVAHNHHDHHSDETEKENPTKGFLDWFFEMHAHTNTTTDILVLKQRTVEKVSVEKLIAKTRFPKLVIYTFYKSDTIVKKWYRPPDKLRKAYLFNYSLRGPPSLG	142	138	NZ_WUEG01000017.1	15364	15792	+	GO009_RS15595	hypothetical protein	15874	17058	+	GO009_RS15600	WP_163627546.1	TolC family protein
RGPP	GCF_001906585.1	WP_073949974.1	MLLPAKAEVARHLRRYRAWERAMLARPDDRRVRSTFEDAGYTLCVLMGKRCAREAADAAERYLRTTLVTYLREQSGRPLRSSVARRGPPTAAERRSRAGR	100	88	NZ_JUJA01000149.1	68977	69279	+	RH94_RS24395	DUF5133 domain-containing protein	69350	70771	+	RH94_RS24400	WP_073949972.1	DUF3416 domain-containing protein
RGPP	GCF_001906585.1	WP_073951687.1	MTAPHPRTACAGRDLRMLRAAVFAAVCVALAAAGHTVASCAAVPLWTLGVGFLGALVVVAPLTGRARSLPGIATLLAVGQTALHILFGLGQSGMGGTATGPTGSMASTGPMGSMPVMSDAELVQQAARYVCGTAAAAISPGQAYRILVDARVYDGGAMGMSATHRPADALATTGAATLLPSLTMLLVHVLAAVAAGWLLRRGDLALLRLIDLSAHGVTEGALIRSLRAALALVRALCAGLPAAPDAAPRFRRAADPAPPAPHTTALQHTVIRRGPPAAAALVLAA	285	275	NZ_JUJA01000161.1	13648	14505	+	RH94_RS31135	hypothetical protein	14690	15424	+	RH94_RS31140	WP_073951688.1	YcnI family protein
RGPP	GCF_001906585.1	WP_073952527.1	MDISGTPLRAVRAALFTAVVVTLSTASHVLLSQVPLPLNTVAAVAAAVFVLAYALAGGERGFGRIAALLIPLELAADTVFTTGQHVCYGAAGGPVAGPLRSVGFDLLCGGHTDVGTPLARMTGTDTDRPAALLAQAEPATAWLLLAAHVGVGLLAACWLRRGERALAQLLRAVAATTFRPLLVAVAASAVRRTRAVRRPVPPAPDHCALRTRLLVHSLGRRGPPCPVPAALV	232	223	NZ_JUJA01000167.1	315252	315950	+	RH94_RS36225	hypothetical protein	316034	316876	+	RH94_RS36230	WP_073952528.1	thioredoxin domain-containing protein
RGPP	GCF_001906585.1	WP_234425464.1	MIPLEGRSGRPSTSLVVACVRAGLFALAGSVLAALGHHTVADGAVPWRLVALLAGTQFAVVWPAARRRFSLASVVGGTLAAQGVLHLVLTLAGGRNGAATDHLGHGGHAGHVMHAHAVTAEGNGSAWHQTSAAMTAVHVLAGLAVAWLLHRADAAVAVAVVAARALAGAATAVAALLLPPTAGVRARTLPVVRVTERFAPFAQVRTRLLWHALVRRGPPGRSRVPTRPSPGRPPRAARHHQQGATSCPSITPPAPRAVSPWPAPPR	266	218	NZ_JUJA01000018.1	2639	3439	-	RH94_RS01960	hypothetical protein	1968	2702	-	RH94_RS01955	WP_073945949.1	DUF1775 domain-containing protein
RGPP	GCF_002007115.1	WP_078032723.1	MARLRKRQAFTGWIALLAFLFGLVLPTVTQAAGMSGQRVLTTDICSATGTKQIVTVIDAGMPDADRLMQGMAHCDLCCSHHHPPLAPPAHAVLLLPGELARGDYPPLFYRAPATQFAWSPLQSRGPPASAS	131	126	NZ_MVAD01000001.1	2762680	2763075	+	B0920_RS12015	DUF2946 domain-containing protein	2763177	2765330	+	B0920_RS12020	WP_078032724.1	TonB-dependent siderophore receptor
RGPP	GCF_002007115.1	WP_179119262.1	MPYLARPAYRFFSFLLALLLLAQVGVAGFARAAEPGWLEICSAGGAKYVPAEPSSGAAKHGQDAHCAACPVWQATAPPAPQALPIQPAAFAGLAGACPAPLPRAAAHWPPQLARGPPLRT	120	116	NZ_MVAD01000003.1	186932	187294	+	B0920_RS21075	DUF2946 family protein	187403	188020	+	B0920_RS21080	WP_078034656.1	SCO family protein
RGPP	GCF_001419795.1	WP_055718443.1	MNISGTRLRAVRAALFTALVVTLSTASHVLLSRAPLPLNTVALIAVAVFALAYLLAGRERGYARIAALLVPLELAADTVFTTGQTVCYGPAGGPVTGPLRSVGWNVLCGDGTALGTPLARVTHSGQVPALLAHADPATAWGLLAAHVSVGLVAAAWLRRGERALAQLLRAAAVTTFRPLLLAVAAVTHRPRPETGARGRLPRATRRTAAVRDLLLVHSLGRRGPPLAA	228	224	NZ_LIRL01000042.1	8766	9452	+	AOK24_RS02780	hypothetical protein	9522	10331	+	AOK24_RS02785	WP_055718444.1	thioredoxin domain-containing protein
RGPP	GCF_001419795.1	WP_055718579.1	MTVPLRLIRAAVFAAVCVVLAAVGHALASCATIPVWTLGAGFLVMCALVAPLCGRERSLPGIVALLAAGQTALHMVFGLGQHTSGGASTASMPPMPGMGSTADAHLVAQAARLLCGTTVAAISPEHAYRVLTEARVYDAAAHPVSTGGPELLPSLPMLLGHVLAAVAAGWLLRRGDSALLRLIDLSVRGVAEGALVRSLRGALTLVRALLAGLPGVPGKGPRAPRADRVAPPGPRWTELQHTVVRRGPPARARLALAA	258	248	NZ_LIRL01000056.1	3437	4213	+	AOK24_RS03545	hypothetical protein	4308	5042	+	AOK24_RS03550	WP_055718580.1	YcnI family protein
RGPP	GCF_001419795.1	WP_055720538.1	MSASPGVRGLRAAVFAAVCVLLAVGAHLVAVGETPSAGVQGLGFCVVFGAGWVLGGRERSLVGIGGATLVAQGALHVGFGMPGPVRTPVQMHMRMPATPHMRMPLPLHAAHHTPHTLAAHFLAALLTSWWLRRGEAALWSLLRRAVALVPGLVAWWRGPVRIAGARRVVRPWPYLPAPRSLLLRHAVRRRGPPGPVPYPA	200	192	NZ_LIRL01000282.1	2168	2770	+	AOK24_RS14820	hypothetical protein	2807	3490	+	AOK24_RS14825	WP_055720539.1	YcnI family protein
RGPP	GCF_001419795.1	WP_055724864.1	MTAGWCARTGRAVMFAAVCVVLAALGHVLMSGAGLPLWALGAAFGITVAAGCALAGRERGLPAVVGGVVAVQALLHQGFSAVQRTDSGAADTAGMADMADMPGMHMDMGMPHMDMSHAGGHDGMGVPLTDASTASYGMLLAHLLAALLCGLWLAYGERAVFRALRAVGAWLAAPLRLVLAVAVPPEFPRPLWRRGRSGRTPVQRLLVHSLTSRGPPRGCAAV	222	215	NZ_LIRL01001087.1	2048	2716	-	AOK24_RS40245	hypothetical protein	1342	1920	-	AOK24_RS40240	WP_055724863.1	sigma-70 family RNA polymerase sigma factor
RGPP	GCF_900108085.1	WP_146064349.1	MRLALSIKANSMLLILWMMLMHTALPHVHHEHEEHSHHGAQASHSHDHHHGHDEESAEKKYLIDLFFQNHTHSNHLPQTITVNHEKSDLIKKDQRKIVEVAIISIQDPPILPNIEHDKLKNQEDPDLDPPFFSCKSLRGPPALG	144	140	NZ_FNVR01000004.1	158872	159306	+	C4S61_RS05965	hypothetical protein	159387	160568	+	C4S61_RS05970	WP_103923864.1	TolC family protein
RGPP	GCF_001684965.1	WP_065399093.1	MIFKESRNLKSFISKLLFGVYFLALLSQSFHHHDSAETFKGFNLKKTENTMTKAAAKEKAGDCLACHFLATGHTLAPEEFSFTFEHYTQEVKQIIAIQEKIWSQTKFTFQLRGPPALS	118	114	NZ_MAYG01000001.1	2789269	2789625	-	BBI00_RS12585	hypothetical protein	2786609	2788993	-	BBI00_RS12580	WP_065399092.1	TonB-dependent receptor
RGPP	GCF_013085345.1	WP_171247977.1	MGTTGSSHQVRVLRGAVAATVATGVALASHVAGGAPVPGWLGVVAPWAITVWLSTLLAGRHVARWRTASSVVVGQVLFHTLFVLGTPVGAPAASDPHAGHAVLTPFTPTSATVDLLQADARMGGWHAAAAVATAALLYRGELLLHRLLRAAGTVVTRLAPPRLVVPAAAIEVPTAPALVPVRYHRPARPRPQLRPLQRRGPPALSAS	207	201	NZ_JABFAJ010000024.1	116993	117616	-	HLI28_RS12915	hypothetical protein	116350	116850	-	HLI28_RS12910	WP_246246755.1	copper chaperone PCu(A)C
RGPP	GCF_900102005.1	WP_091355330.1	MRPSRVSRVARGALAASVATWAALLSHVAGGGQVPGWLGIAVPFALSLFVCTALAGRRLSLPRLALAVTGSQLLFHTLFVLGTITPSATPHQHGMPLMTDAGGTAAAICADPLMWAMHGLAAVLTVALLHRGERAAQRLIAVAAEIARWVRRRILTAVLAPEAVDRPTPAPASADVPVLRSVAVRVAAGRGPPRALAI	198	192	NZ_LT627736.1	1516825	1517421	+	BLP38_RS07485	hypothetical protein	1517520	1518944	+	BLP38_RS07490	WP_231916459.1	PepSY-associated TM helix domain-containing protein
RGPP	GCF_900102005.1	WP_091355500.1	MIPRPADPRRARVARAGGAAAIATLTASAAHTLGGGTPPAPWLVLTVALLAWPVALAIVGSRPGAFRTGLAVVTAQAILHGAFALVGDAVPQAGASTHHHGLLILDPSTGTGMATGTDMLAAHVIAGIATAVAVCHGERMLRAVARGIRHLLRPTAPAPLSPIPAPAAALPQPLRLRPRLVLADLSRRGPPR	192	190	NZ_LT627736.1	1575663	1576241	+	BLP38_RS07765	hypothetical protein	1576320	1576994	+	BLP38_RS07770	WP_091355503.1	DUF1775 domain-containing protein
RGPP	GCF_009765685.1	WP_158747249.1	MTLLPPALRNAWRALGVLAVVLALAGRLAGGMVVSDPAPTMAALLDAMIDCQPGATPAQPGHAPHHEADHAACALTALLDLPAPTLTPAPLIPLRRGVIAMRVATIPPARAPPVRLPGAALPRGPPNLA	129	125	NZ_LMUY01000145.1	219910	220299	+	GSQ76_RS27495	hypothetical protein	220365	220832	+	GSQ76_RS27500	WP_158747250.1	copper chaperone PCu(A)C
RGPP	GCF_003344785.1	WP_114512651.1	MPILRPFLSLCLACLIALTSVQMAQARGQARPVGIMVLCIGTETRTVSVDANGQPVEAPHLCPDCVMALMAALPDAATLPPVSMALRGVWYDTEHAAVADPPETQATARGPPLSI	115	111	NZ_QPMK01000021.1	71494	71841	-	DU478_RS19985	hypothetical protein	70953	71453	-	DU478_RS19980	WP_114512660.1	copper chaperone PCu(A)C
RGPP	GCF_902832845.1	WP_174921560.1	MRHARQPDSSCAGARGAPTRQARATAWLGLVALVLALVAPLISQLRAAVPDNGLPAAPICSATGNTLVAHAQPHAPSDAHFERCGYCGLLAGHPPLQYAVFLSAAPAVRHAPPEPTILTAHPPSKRYALAARGPPSART	139	134	NZ_CADFDB010000008.1	83601	84020	-	HWX08_RS21990	DUF2946 family protein	81312	83426	-	HWX08_RS21985	WP_174921559.1	TonB-dependent receptor
RGPP	GCF_014076415.1	WP_182282960.1	MQALRSSLSLTRLILAWFMLTLSIAMASPIVHPKAIEVVCTSSGSMQVIMLDEDGQAAPGLHHSLDCPLCLTITTPPSYSSPHLEQPQPLGLALRPVVSARIAALVGAPLPPRGPPTLV	119	115	NZ_CP043568.1	3178133	3178492	-	F0P97_RS14545	DUF2946 family protein	3175856	3178042	-	F0P97_RS14540	WP_232537941.1	TonB-dependent receptor
RGPP	GCF_014076415.1	WP_182283130.1	MHALRSSLSLTRLILAWFALTLGVAVASPLVHPQGFELVCTASGDIKLVALGDSAAPGMGHHQLDCPMCLTAGAPPPALPQMDVPRHQPLAHALLPLVAAHIASVTRAPLPARGPPSPTPLSS	123	115	NZ_CP043568.1	3568134	3568505	+	F0P97_RS16355	hypothetical protein	3568624	3570831	+	F0P97_RS16360	WP_182287225.1	TonB-dependent receptor
RGPP	GCF_014076415.1	WP_182287094.1	MTLQQLRRIATCLLGRCVLAWMALSMGVAAAAPLIQSQGLELICTSTGAVKLIVKGEDGGSALGAGHLDCPMCLPHAAPPPPALQLPPPTQSPLWHALQPVQRARIASLTAAPLPARGPPGAYL	124	119	NZ_CP043568.1	769270	769644	-	F0P97_RS03450	hypothetical protein	766869	769175	-	F0P97_RS03445	WP_182285627.1	TonB-dependent receptor
RGPP	GCF_004216715.1	WP_130274740.1	MKFLSIAVLGLWGLVFWNNFNNKHVHLTENGHLIVHAHPFQKGEKEHNHTEEEYIFWDIISNAHFHTFISEVLIPENLPLFFVDYQEVSYQFLIKSFDKSPSSLRGPPAIFF	112	107	NZ_SGXG01000001.1	1369923	1370261	+	BC751_RS05945	hypothetical protein	1370434	1372836	+	BC751_RS05950	WP_207226844.1	TonB-dependent receptor
RGPP	GCF_004216715.1	WP_130277520.1	MLTILANGVLFFHSHELENGKIITHAHPILTQEQKNLPDHGHSEMELIILDLIAHADYFVYNFSIEIPEFSGVELNINPTFIAQEFSQEVVLGFDLRGPPYYV	103	99	NZ_SGXG01000001.1	1516513	1516824	+	BC751_RS06590	hypothetical protein	1516907	1519171	+	BC751_RS06595	WP_130274851.1	TonB-dependent receptor
RGPP	GCF_000355695.1	WP_015489002.1	MQARQERTLRATLSALVCTLVTATAHAAAGGGIPHPLVLGLALVAGVALCFALGGRRVTLAHLVLAIGATQGVLHAAFTFGGSGLGASGSGMAMPTAGSPAHDHGRAAADAARALAAGPSSATAMPADHDAAMLLAHVIAGLVSVCSLRVGADAVRRVARALALRVGGAISGAAGALVAAAVAVAAALAEPLIAPRPRRIPADARPRRLVALLSARIQGRRGPPSVAPAA	230	223	NC_020891.1	191930	192622	+	CMN_RS00975	hypothetical protein	192795	193505	+	CMN_RS00980	WP_015489003.1	YcnI family protein
RGPP	GCF_000355695.1	WP_015489340.1	MPAPSPSPIPPRVQRVIRGLAASATATFVAALFHEAGGGAAPSWGVVAFGLALASLAAIALAGARTALWRLVAAVGVSQLLFHGLFTAAGDASAASVAADPHAGMGHGAATIVLPGLDAAPSGAAGAVDPGMLLSHGAALVVTVLALRHGEAAIRALVDASALRVVHALAIPFLRPEGRRTTELARAARAPLALRDLCARLGRLRHRGPPRARALAAA	218	209	NC_020891.1	560950	561606	+	CMN_RS02805	hypothetical protein	561777	562541	+	CMN_RS02810	WP_015489341.1	YcnI family protein
RGPP	GCF_001660485.1	WP_067879291.1	MTSRWARVARGGVIAAFATFVAAVSHTVGGGSAPGGLAIGLSFAFSALLCIAVVGARLSPVRTVVAVSLTQFALHALYSVQGAAGATAADAGGLASATGAHHHAVLPLPVATTSAAFSYDLSMLATHVLAVVVTVLAIRHGDEALRAVFRAGGLLVASVLPSMPTLVVLAPKTAVARAARFEAPRVLAGLLYLSAMRHRGPPQGFAAA	208	201	NZ_CP013979.1	3597521	3598147	-	ATC03_RS16120	hypothetical protein	3596680	3597363	-	ATC03_RS16115	WP_067882431.1	YcnI family protein
RGPP	GCF_001660485.1	WP_152030937.1	MSGRWSRVARGFAVAVASTYVAVFAHVLGGGAPPSWIGVTATVMIGVPICSALAGRRVRFLQSAAGVAATQYLFHALFSASPAPMSPAPMIDGSAGHDHFAQGNVTLVVGQDVSVDGMSAAHAMSALVTLAFLRSVDAVFKMLAASAARFHERVVRRSGLVVLHPEPLLSRVPAMSWPDLLSPPSRSIVIAPRRGPPLAAR	201	196	NZ_CP013979.1	2696135	2696740	-	ATC03_RS20310	hypothetical protein	2695387	2696007	-	ATC03_RS12040	WP_067877337.1	copper resistance protein CopC
RGPP	GCF_011516935.1	WP_166118410.1	MSSRAHSLTSLLAFWPLVIMTLIARLTFGGLVSPAVLTDDPLKTLAKLSILCDDLTSSSDTGTQHHHASNPEDESFLLSETLDLLFLSVAFCLFVGLVPSGIHQPWMFTSIRGPPTPKRTALCPQGPPA	129	114	NZ_WOTF01000001.1	142193	142582	+	GOB82_RS00670	hypothetical protein	142606	144984	+	GOB82_RS00675	WP_166118412.1	TonB-dependent receptor
RGPP	GCF_004366075.1	WP_134131348.1	MPTESRTTSAVAALSVAVAVVGHALVGGGGVPLGVVPPLVALAAVCWLLGEYLAGELLLTGLVLAGAQLFVHVALDSVTMHHGMSIASSLMMTGTHLGALLAGVLLIGQAHRWVHRVRRVFARLLPELPMSRPVRRVDAEHVFFAAWTPSGSRLGTSVSGRGPPGVRVTAF	171	163	NZ_SODU01000003.1	729228	729743	-	EV137_RS27600	hypothetical protein	728497	729180	-	EV137_RS27595	WP_134131347.1	YcnI family protein
RGPP	GCF_002237595.1	WP_157739112.1	MQLLRQERHPLVALAGTAFVLRLCLLVLASALSPQMAAADGLTSLCQPSGLEQGLPAPHDPIHCQCAQACPHGCAMGPCLAPQAQATGPSRAVQESVEATRQGPSALRYPEKTRAIRGPPVSRI	124	119	NZ_CP022529.1	5713542	5713916	-	CHH27_RS27830	hypothetical protein	5713014	5713505	-	CHH27_RS26390	WP_094074246.1	copper chaperone PCu(A)C
RGPP	GCF_902706095.1	WP_159947888.1	MKTKSQPMARILRIFCAMVFLSLGFAHKPPQALASPFLSASYQLPDGSFADLCVSDTAVKHAIGCDVCRLASTALLPTPGHYHWLVTAFPSLVARLENTASCFVFESIERPRSRGPPVSA	120	116	NZ_CACSJP010000002.1	208588	208950	-	GVK95_RS06835	hypothetical protein	207490	208509	-	GVK95_RS06830	WP_159947886.1	DUF1775 domain-containing protein
RGPP	GCF_004349105.1	WP_132106040.1	MLRKLWALPAILLSGALMLISSGPPAAAAPSGQHRGSSVTAAPELGSSAPSIADAGDVLDLAVVAAAVTVKLGYAPPAAGGTVVGPLDRYLLEAGPAPADRVPADAAWTPTDPQRGPPAIRQ	122	117	NZ_SMLB01000043.1	7650	8018	+	E1262_RS23070	hypothetical protein	8104	10686	+	E1262_RS23075	WP_132106042.1	protein translocase subunit SecD
RGPP	GCF_004349105.1	WP_132107657.1	MPGLGRGRARVARGLVMSTACLMLPTLAHAAAGGDVTTNPGFVAVALLLCVACVALADRRRSVAEIAAMLVFTQPVLHVLLTLDGHHGAPSSVVPSAGMALTHALSAVVLTVLLAGAESVAWSLAALSATVLLTRVRRLLAVPVVAVARVRATDGEVDAATPRSVLLVRSTPWRGPPALPVLG	183	176	NZ_SMLB01000067.1	29011	29562	-	E1262_RS28125	hypothetical protein	28181	28915	-	E1262_RS28120	WP_132107656.1	YcnI family protein
RGPP	GCF_001721645.1	WP_069379306.1	MKKNRQHIHQIISIVLLWVFAVALIPFGALHHHEEEVQCVKHQKTCSHKLHVSNHTDNCLICAAHFEKNYLHQYTHFQVFLEMRTISKDYATASGSYTELIGSSLRGPPVV	111	108	NZ_CP017141.1	2614121	2614456	+	BFS30_RS10830	hypothetical protein	2614606	2616906	+	BFS30_RS10835	WP_069379307.1	TonB-dependent receptor
RGPP	GCF_900141805.1	WP_073105098.1	MRAFRSQLAVLLLLCFVRVLLPDGWVLALHAHQHTEREPERPKAAKATLTAKHQHCHTDHFCTLPFQTVARLEFGVGARYCRPQAVPRVSVWAKDTPTALLLRGPPALG	109	105	NZ_FQYN01000001.1	256378	256707	+	BUB62_RS01085	hypothetical protein	256940	259372	+	BUB62_RS01090	WP_084538725.1	TonB-dependent receptor
RGPP	GCF_900141805.1	WP_159437452.1	MSALRLPLSVLLLLLFGRVLAPEAWLLALHTHEHTRETPTQLAAAARKGQPLLTAKHKHCHVDQLYNVPTLRAGAVVVPEPKRQASFVALLIPRTQALPVVAGCDRAGRGPPRA	114	111	NZ_FQYN01000005.1	344959	345303	-	BUB62_RS12025	hypothetical protein	342424	344853	-	BUB62_RS12020	WP_084539027.1	TonB-dependent receptor
RGPP	GCF_014201315.1	WP_183766423.1	MKTVRRLISITLLLLFSSPLISPLLALTASSQANLPACCRRNGAHHCMENMQQPDSSGINVSTIPQKCPSYPAAVTQIQHGDLSCNAASLLFAGIVSHPSLKTQTEARARVALDRSRQKRGPPSFSL	127	122	NZ_JACHDY010000003.1	104490	104873	-	HDF09_RS11700	hypothetical protein	102059	104380	-	HDF09_RS11695	WP_183766421.1	TonB-dependent receptor
RGPP	GCF_000239155.1	WP_026066131.1	MPTPPARRLLRGTAAASVATFLALVSHVAAGGTPPAWVGVAVPWAVSVVVCVALAGRSLSLARLSFSVAASQVLFHLLFVVGADPHAAHHHHGATALHEHHHQHHHAPGTSVAVIEPHLHGGPAMWLWHGVAAAITVAALYRGEAALVGLRRLAAAFAAWLRHRLHVLDLRPPHAPGVRLPRGFGDRVLLPLGYFPSACRRRGPPFSGVV	210	204	NZ_AGVX02000331.1	5926	6558	-	ACTIDRAF_RS29030	hypothetical protein	5197	5811	-	ACTIDRAF_RS0214985	WP_016699547.1	copper resistance protein CopC
RGPP	GCF_000239155.1	WP_211215346.1	RAGAGGPVPSRAAPAAFTGQAVGETGPTRDPAVLDGGAPVLGRAPFTARLPRLSPPRIPARPGADGASTGRGPPGVARH	79	73	NZ_AGVX02000312.1	2514	2755	-	ACTIDRAF_RS33830	hypothetical protein	66	2423	-	ACTIDRAF_RS0214345	WP_016699429.1	protein translocase subunit SecD
RGPP	GCF_002262885.1	WP_094930651.1	MDGDAGGGLLRGAALAGLSALLTAVGHCAGGGAAPDLAVLVVLFPPLAGLFTSLAERCRRIPSAIAVLGAGQFALHQIMELLHPAHQAAVQPVLPPGIQMLAMHGAATLATAIALAHADRALVALRRAMSRVLPRRLYPPPANRPLPVLAIPSPAIQARLARAHAVAHVRRGPPVGC	177	173	NZ_NKYF01000032.1	29110	29643	-	CFP66_RS40355	hypothetical protein	28334	29068	-	CFP66_RS40350	WP_094930650.1	YcnI family protein
RGPP	GCF_002262885.1	WP_143517126.1	MGGKRVAAARARRVAHRLAAARRMFGSAFVLLATAATFLTVGVPVTKTAALSLAVSAQQVDAGPSGLTTGADALGAADPYGPSGPDTPGHVAVVAAEPLLPNSTGARGLGQAAHDAATVRAGAGWAWSARGPPGPA	136	132	NZ_NKYF01000001.1	1244171	1244581	+	CFP66_RS05780	hypothetical protein	1244760	1246067	+	CFP66_RS05785	WP_094920870.1	preprotein translocase subunit SecY
RGPP	GCF_002262885.1	WP_143517224.1	MTSGPDGGVLRACVVAGLCALLTAAGHTAGGGTAPDLAVLVVLLPLLAYGLVDVAGRCRSAAGSVGVLAAGQLVLHHVMELLHPTHQVAHATLAPGAQMVTMHALATLLTGLALRHADRGVAALLAALGRVLPRRLVPPPADRPLPVLAVPAPAVPARLARAFAVAHARRGPPVTC	176	172	NZ_NKYF01000003.1	434504	435034	+	CFP66_RS11510	hypothetical protein	435075	435779	+	CFP66_RS11515	WP_094922881.1	YcnI family protein
RGPP	GCF_900302505.1	WP_108885792.1	MTYRLSFLGKWLLAAVVLMTSMQMAIARGTPAPAGAMVICAGQGVVTVYVDENGEPVATPYICPDCALTLFQAIAPDVPAADRSATWVRIAFGISDIDGVSSPVAEPHARGPPCVV	116	112	NZ_OMOJ01000002.1	683659	684009	+	PRI8871_RS08750	hypothetical protein	684049	684510	+	PRI8871_RS08755	WP_108885793.1	copper chaperone PCu(A)C
RGPP	GCF_900114005.1	WP_090841134.1	MKQQQHIAFKIAAIVLLLAVLMPSAVKFTHIFENHKHEVCTDYSTKHMHEINLECEFFKFKLNTQYYTILEDTKIIILDNYSKINATFYNFKYNHQQLSYSLRGPPFLV	109	105	NZ_FORM01000007.1	258927	259256	+	BMZ09_RS12580	hypothetical protein	259290	261689	+	BMZ09_RS12585	WP_090841136.1	TonB-dependent receptor
RGPP	GCF_000744785.1	WP_035850648.1	MTTRRTPRTLRAALFAALAVPLAAAGQVVVTGRPLPITVVAGAGVAVFALAALLAGAERGFAQIAALLLPVELLLNTTFNLGQQTCAPTPGRPHPTGSHGLDLMVCGGGSVGGTDSALALAPWVLELLLLGVHVVVTLLAALCLRLAELALLRLPELLGALARLVPGAVRALLLLAPLPARPAPGVPLPEPRPEHAPTEDLPLAPSRRRGPPASFALAC	219	211	NZ_JQMO01000003.1	4959932	4960591	+	BR98_RS32720	hypothetical protein	4960706	4961566	+	BR98_RS32725	WP_051970645.1	thioredoxin domain-containing protein
RGPP	GCF_000744785.1	WP_051970034.1	MTSLHPAAPLGAADRAARPFGVAGWDLRVVRAVPFALVCTLIAALGHCVAGGAALPLSTLALGFVAVCAVAALLGGRERSLAGIAGALGIGQLGLHLLFHSAGHTAMAGMTGMTRPLGAAGTAGLTLEQVAGRLLCNDAPGAARMLPPGISAEQLVGDAGLDPQAYHSTLAAGPWWAFGLTPAMLAGHLVAAVLAGWWLRRGEAALWRLVRLTGRAAARELGEWTAPLHRALALVAAVLRGLLGAARLRVRTARPDSGSDRLPLAAALRHSVIRRGPPVAAFAH	284	277	NZ_JQMO01000003.1	2491750	2492604	+	BR98_RS21730	hypothetical protein	2492703	2493446	+	BR98_RS21735	WP_083976821.1	YcnI family protein
RGPP	GCF_002879615.1	WP_240610042.1	MTTVQPPGLATSPRQGGASRRRLCSRWWLAGLLVSCLLPAGLSQAETLRFAERVVQTCILAPTLMRARCRYVARRRALPHWPPRQPLALSARSGPRRVAVTSRPRWAAAHDVLTRRGPPAARLLF	125	118	NZ_PNRF01000046.1	19258	19635	-	C1H69_RS21555	hypothetical protein	16433	19171	-	C1H69_RS21550	WP_102655444.1	preprotein translocase subunit SecA
RGPP	GCF_014203365.1	WP_069845638.1	MTDAPYRARGVPSALCGTLSALLASSLSVSAHAVAGGAAPDLGLTLILTTALATILVGAPRRRRGLPTALGTLALSQLGMHALLELLSTHSHQASTVAYITFNPLVMVASHAVATLVGALLLTHADHVLRRGLGMVHRGVERLRGLLAGTARPVADGVPCLVPLTAGPSRRFRIQAGRVNTRRGPPRTP	189	185	NZ_JACHIS010000001.1	6271389	6271958	+	BKA25_RS26960	hypothetical protein	6272026	6272739	+	BKA25_RS26965	WP_069845636.1	YcnI family protein
RGPP	GCF_014203365.1	WP_157420972.1	MRQSRGHQAPRGVAAASVATCTALLSHLAGGGLPPTLFGVAVPWVLSLIVCTILSGRKLSLLRMSASVALSQLLFHMLFVLGATPHGAAHHGHGAHHDHAQHHAPPADSTLAMVQGDVEMWLWHGFAAVVTIAALYRGEQAILRLRSLARQIAMWARRTLSQPIPVPLGPPDRCPVLVVTEGTRGLGDDPLACTVRRRGPPRVRVL	206	200	NZ_JACHIS010000001.1	4992008	4992628	-	BKA25_RS20975	hypothetical protein	4991288	4991887	-	BKA25_RS20970	WP_069847283.1	copper resistance protein CopC
RGPP	GCF_014203365.1	WP_157421043.1	MSTRSARVLSWPLVVLATLSAVLGLVSNSGIRPGTTGATIGQSFLTARTESVERTGNRGVRPFAGTTWQTARTVVGAVLTVDESPQREQLLGPPSPPTLIAPSHLEHRPIAASVRRLRPAWSALVGSRGPP	131	130	NZ_JACHIS010000001.1	3731721	3732116	+	BKA25_RS15275	hypothetical protein	3732218	3734539	+	BKA25_RS15280	WP_069848868.1	protein translocase subunit SecD
RGPP	GCF_000688475.1	WP_028045721.1	MPAPTTGPARLARAFVVAVSTVLLALGAHVLGGGDVPTTTVLVPLAAVTLAATVPFSGRRIGVPGAVALLGAGQLGLHQSFDSLAGAMGCAPAADMGSHAHAVQVACTASSQHAVGPSDGVPMLVLHVVATLVTATLIAGIDRALSWIGTWMRPLVALLAPVALPASAVLRVRDATVHRAVGRRDLGVLPLRGPPTSPAHVALAA	205	194	NZ_JIAN01000005.1	1111986	1112603	-	N553_RS0105685	hypothetical protein	1111204	1111914	-	N553_RS0105680	WP_028045720.1	YcnI family protein
RGPP	GCF_000688475.1	WP_028046231.1	MTAQGRALDAFPRARRSVLPLAALGVLSLFTATVAAQGRVVLHDCVSPGGTFGALGLRLAVLQDVTDCPEGSYGLGGVSRGAVLLLSVALPVLVGYALLTAGGVGVSALLVRAVLQARAILVAVLPQLMTDASPVPGGLRATVPAGRPPVPRTRVMVGCIARRGPPPAAA	170	165	NZ_JIAN01000005.1	1765482	1765994	+	N553_RS0108960	hypothetical protein	1766031	1766945	+	N553_RS0108965	WP_028046232.1	thioredoxin domain-containing protein
RGPP	GCA_013361475.1	NUO59138.1	MSGSVNQMRAQRSGPLLLLLLLLAAGVAGMHTLGHASHATTHSPGMSAHVSAHVSAVVSAGSGMSAESWGEIRPGTVIRWESGSGHHGPMTDPTVMCLAVLGGVALIAFALILLFRKAAAARVRPTQPPARGNNLGRGPPRTPVGLLLADLSVLRN	156	139	JABFYB010000492.1	977	1447	-	HOV78_20955	hypothetical protein	318	923	-	HOV78_20950	NUO59137.1	DUF305 domain-containing protein
RGPP	GCF_900104895.1	WP_083362887.1	MTSTRWARFTRGWLVALFSVFVAALSHSFAGGVTPGWLAIVLSLAFAAMLSIGLSGPKCPAPGRTGPAPWRVVLSVAGSQIVFHGLFSLFGGQLAATPLAGTGHAGHHLSSAEIAAQLSAIAPAGIAPVLGSAHHDVWMLLGHTIAGLLTVAAILRGEYALRGLLRTAGLALSALAVRPIVLAPIPDAAPARPAVAAVWIPRPLDVVQSALRHRGPPVLARA	222	216	NZ_LT629742.1	845305	845973	+	BLT62_RS03890	hypothetical protein	846077	846802	+	BLT62_RS03895	WP_083362888.1	YcnI family protein
RGPP	GCA_002205125.1	OWQ49018.1	MRKHLLHLLLPLFMLLSQQGAVWHGIGHLTGARGHAPATTTATASVQAGRDDVAHADADDLSADQLCEICLAFDDLAASARAEPPVLALAEAVHVQAAAAERVARSMPAPPPRSRGPPLAI	121	117	NIOE01000002.1	697593	697958	-	CDL60_03850	hypothetical protein	695329	697515	-	CDL60_03845	OWQ49017.1	TonB-dependent receptor
RGPP	GCA_002205125.1	OWQ49085.1	MHPTRTSTRRWAWLVSFTFLLAAMLPSLSHAMLVHQGNTFAEICSATGAKLVVIDAAGNADTSREGSSLMNSSMNCPYCAIHHGAPDLPPATVQWTPPDALKFEHPQLFFTAPRPLFAWAPALARGPPAVA	131	127	NIOE01000002.1	787621	788016	-	CDL60_04255	hypothetical protein	786872	787480	-	CDL60_04250	OWQ49084.1	SCO family protein
RGPP	GCF_001189965.1	WP_205627192.1	MGTRSTIKQKITAWTAIFAVLLMVLAPTLSRAFSQEPSASTFWMEICSAFGDKKADAPMPGNKQVAAAAYCPYCLMHAHALTPSPAVAATETVFTVSHLLPRLFYRAPQPLFAWTVAASRGPPASA	126	122	NZ_LFLU01000001.1	252221	252601	+	AKL25_RS01105	DUF2946 domain-containing protein	252745	255012	+	AKL25_RS01110	WP_050475802.1	TonB-dependent receptor
RGPP	GCF_001294535.1	WP_156317351.1	MSRFARQFAQNVMVLLLAVALGVLGFGHRMALHDSVDLSAYAMPDGTLPELCHDGGTAEHGQKEQPPCPACRIIAAVELPPVITLPPVQLEPVAVIWPDVALADASAHPPRAPPARGPPTVLI	123	118	NZ_LGIC01000017.1	60514	60885	+	AKV04_RS03980	hypothetical protein	60939	62327	+	AKV04_RS03985	WP_054005181.1	PepSY domain-containing protein
RGPP	GCF_003574085.1	WP_119361028.1	MTPPRPHQANRALVLLLSLALLVVSLELGLRGVLMYSVVGPDELSRFNLANLCALDHQGQPREGNHSVEHGPLCFVHLLPADGLAPAQGRFAQSRFVRFLLIESALVRDAFVQNLAARGPPAA	123	120	NZ_QWKZ01000112.1	5819	6190	+	Mlute_RS12975	hypothetical protein	6296	7732	+	Mlute_RS12980	WP_119361029.1	PepSY domain-containing protein
RGPP	GCF_900100075.1	WP_089737622.1	MIKESRNLKVFISRLLFGVYFIALLSQSFHHHESVDYFKAFNLKKVENSITKAISKEKAGDCLACHFLVTGHTLAPEEFSFSFEHYTHEVKQIIAIQEKIWSQTKFTFQLRGPPAIS	117	113	NZ_FNEG01000005.1	292425	292778	-	BLS98_RS16550	hypothetical protein	289781	292165	-	BLS98_RS16545	WP_089737621.1	TonB-dependent receptor
RGPP	GCF_900215485.1	WP_143860873.1	MILVSALAFVPVLQAAHALTHVGEVDTDGMAHVDGQQEESETDTNADAGIDSDRICLDCLALTGFSVIFAVLAIFFRNQISHQPLPYFKSGLVLLNFSSPYLTRGPPQT	109	106	NZ_OCMZ01000001.1	236688	237017	-	CRO05_RS01030	hypothetical protein	234462	236519	-	CRO05_RS01025	WP_097065444.1	TonB-dependent receptor
RGPP	GCF_000718635.1	WP_030882439.1	MSPPATVPVARAGADLRLLRTAVFTAVCVLLSAGGHAMASCASVPAWTLAAGFVVLFAVVAPLAGRERSLPGIAAALTLGQLGLHALFGLGQGALAMAMPTPASDGSEGRLIAFAAQLVCNHPGRLTAAEAHRLVEQSGISPATIHSMSGAAGAPADAAGMSHLTLVQGLLPTLPMVLGHLLAGLAAGWLLRRGEAALWRAVRLSAQAAHLVADAALVAALRAALRLVRAALRAGAGEEAAAATVRRPARRSYENDEAAPRELALTHSVVRRGPPRCALAA	281	274	NZ_JOBF01000004.1	139011	139856	-	IF55_RS09380	hypothetical protein	138148	138912	-	IF55_RS09375	WP_048831796.1	YcnI family protein
RGPP	GCF_000718635.1	WP_030883513.1	MDISAVRLRALRAALFTALCVLLSATTHVLLSGAPLPVATVAALSAAVFVIAYALAGRERGYGHIAALLVPLELAADAVFTTGQETCHGQPGAARTGGALVLLCGGGDVGSPLPSVPDASAACWLLLAAHLGLGLLGAAWLRRGEAALGQLLRAAAVAAFRPLLLALAALATSATPVRAAVRRVARRTPPARTHPLLVHSVVRRGPPLPAFA	212	206	NZ_JOBF01000015.1	126214	126852	-	IF55_RS22550	hypothetical protein	125312	126133	-	IF55_RS22545	WP_030883514.1	thioredoxin domain-containing protein
RGPP	GCF_000718635.1	WP_030883515.1	MEGTGEQLRAVRAALFTAVCVTLSAASHVALSRTPLPLSTIAALCAAFFAIAYALAGRERGYGHIAALLVPLELVADTVFTTGQHTCYGPTGGPVTGPLRSMGVDLLCRGGEFGTPLARLAARHDGPAPLLGGASMPWLLLAAHVAVGLLAAAWLRRGEVALRRLLRAVASLAFRPLLYAVAVIGTTARPGAPVAAYGRAHIARTLPQLVHSVVRRGPPHPAAHALPGV	229	218	NZ_JOBF01000015.1	124549	125238	-	IF55_RS22540	hypothetical protein	123642	124496	-	IF55_RS22535	WP_030883516.1	thioredoxin domain-containing protein
RGPP	GCF_009865215.1	WP_161355862.1	MPQRPDRLSVPVVALLLVLSLVAACGAGFTRGEGLGGSLPVAAANVHGTTTTGGPHGTDRAPAFVPSSSTPAGPTATDVERPDPQPEPEPEPGPGHATFVAAGRPASPERGTVRAAAVERDVRSGHGSNPPARGPPAVAGT	141	135	NZ_WWJX01000277.1	3371	3796	-	GT354_RS09670	hypothetical protein	2011	3267	-	GT354_RS09665	WP_202511697.1	cation:proton antiporter
RGPP	GCF_009865215.1	WP_161362592.1	MRAAVFAAVCAALAACAHAWMSPDPLPTWAPAVGFGAVFVAAFAGAGRQRSLASITALLAVAQVALHTLFTWASAVAAPALPGPTGSGSLLDRLLCGPRDSDGHILLPSGWSPEEIVRNARVDPALLPGPDASAGQHHMHGSGPMLFDGGTGMLLAHVVAALLTGWWLRRGEAALFTVLALAAAPLRVVFAVLCALVVPAVEAADGARRTGAEPDVATHQTYLRHAVTRRGPPTEYALAC	240	232	NZ_WWJX01001373.1	17279	18001	-	GT354_RS43585	hypothetical protein	16238	17011	-	GT354_RS43580	WP_161362589.1	YcnI family protein
RGPP	GCF_013376105.1	WP_176635484.1	MRRTHAPFRLLRTCFIGATVLGLAAAAHVLGGGSLPGPGIMAALLALHTLCSTVATTFRLGLPAMAGLLAASQLVLHGAFDAFSATVPLVDVPGGAHNHSLSAVDQSAAMLHAAGAMGSGMDGMGHAAALSGWMGPAHVAATIATAVLLSQGENALWALANWLRPLCRTAAVVPPLPARPADPRLVPAPLPRQPWRNLRPDTRRGPPVPAAVPA	214	206	NZ_JAAMFM010000019.1	65002	65646	-	G6034_RS12730	hypothetical protein	64199	64927	-	G6034_RS12725	WP_176635483.1	YcnI family protein
RGPP	GCF_013116825.1	WP_253816032.1	MLLAIALGTALASVPGSNALEQVVAAEVHAVYGPSERNGARVDRGGVAFVGKRTRQLRCGHLAGVGSDTWAAVMNAPAGVKTKPALGRERESFQPGFHEAHRQARERRQAVATDTVRLLRSAALMVRGGNAGDRPTLVTQSLRGPPGHG	149	145	NZ_JABFNS010000001.1	160302	160751	+	HNV26_RS00745	hypothetical protein	160891	162990	+	HNV26_RS00750	WP_171441121.1	cation:proton antiporter
RGPP	GCF_000708615.2	WP_029294597.1	MVFKENRNLRNFISKLLFGIYFLALFSQNFHSHSSEDVFKNFSFKKSENTLTKNIAKEKAADCLACHFLATGHTLVPEEFSFSFAHYTHEVKQIIAVQEKIWSQTKFTFQLRGPPAIS	118	114	NZ_JARQ01000003.1	62004	62360	+	AT45_RS06470	hypothetical protein	62657	65041	+	AT45_RS06475	WP_029294598.1	TonB-dependent receptor
RGPP	GCF_001983935.1	WP_077024169.1	MHYPNPTTSFRNAGRWLAIVAMSVLVCGKLVHLEQESAGCCAGEDLHVEAGNSPQLKPCPFGCLHHETPENSDQPEDNEPSHDEHQCSICSVLSHVTESPAIVDVPDESRLVVGTVPFESASAKTAVFFSVRPRGPPIEA	140	136	NZ_CP017641.1	2882222	2882644	+	Fuma_RS10905	DUF2946 domain-containing protein	2882835	2883758	+	Fuma_RS10910	WP_229360894.1	DUF1559 domain-containing protein
RGPP	GCF_001983935.1	WP_077026132.1	MRFSVNQQAGRWLAITALLVMLSGKLVHLGQECDGCCAGLACAATSHKAELNAPCPFGCTHHDDCRDAKSGSDGQDSPRKEHDEHQCSVCSILAYVTSGPAVLGLPDECPLVVGLVEFTSATAIPGATFKARPRGPPAGV	140	136	NZ_CP017641.1	6052935	6053357	-	Fuma_RS22700	hypothetical protein	6051376	6052632	-	Fuma_RS22695	WP_145944316.1	DUF58 domain-containing protein
RGPP	GCF_004310665.1	WP_131028254.1	MIKSPVKTAQIQCYFVNIYNCLGITIFALLKKHRQNIKKYLSAFMLIVFAIALTPWSVLHHHIPLPVVQKEVNCKHVSHVQAHGDTCLICNASFEKNYVQTHHIYRIFLSAKIFSRTEPTLKNAFTEIKRACLRGPPLA	139	136	NZ_SIXF01000001.1	543294	543713	+	EYS08_RS02445	hypothetical protein	543827	546145	+	EYS08_RS02450	WP_131028255.1	TonB-dependent receptor
RGPP	GCF_004348345.1	WP_132332261.1	MHVARPFLRALRASAFAAVCVLVSAALHVLAGGTVVRLGSLCVALAAAWAGAYLLGGRRRGVSVLLGACFAAQYGMHHLFGATLPDLPSVGGHAHGGGLGMLAVHAAAAFGSAWWLARGEAALATLLRLAVTSVGRFWATLLALAGAPIEISRPGRTTGWDGPAAPPRAPFTAAVSRRGPPLVLSVL	187	180	NZ_SMJZ01000029.1	36320	36883	-	E1267_RS10680	hypothetical protein	34808	36175	-	E1267_RS10675	WP_132332260.1	PepSY domain-containing protein
RGPP	GCA_003225175.1	PYY24983.1	MGPFFAPVISAATPARVPVCCRRNGAHHCSAVAEMLASGGDAFRTSNPCPMRQSQQLASLIVALPPSSTARTETARQVSIGRAVSRRHLKPIRLDHQRGPPALL	104	100	QIBA01000012.1	9580	9894	+	DMG62_00400	hypothetical protein	10011	12212	+	DMG62_00405	PYY24984.1	TonB-dependent receptor
RGPP	GCF_000186265.1	WP_013550355.1	MTPNNNKTVLFVFSLSATIEAERKPLFGVSKKNVSKEFFRLLNKKTLQIAKNSGVDVVWIDETQQKGKTFNERYANAYQSLFDQGYENVISIGNDTPNLTSHHITTAIKTLSHQQLVFGPSKDGGVYLLGYTEKAFDEKVFRNFSWLTSKLSNELKDYAVQEELSFSVLETLEDIDSKKNALEFAYTNQKSTFAVYILFHLTSVKTKYENNTLDFRPNILLHSFLLRGPPSQ	232	229	NC_014934.1	1799069	1799767	-	CELAL_RS07765	DUF2064 domain-containing protein	1795748	1798966	-	CELAL_RS07760	WP_013550354.1	SusC/RagA family TonB-linked outer membrane protein
RGPP	GCF_000186265.1	WP_013551442.1	MKKTNYISKALTAVFLLLFMMLPLAIQFVHSFENHEHTTCKDQDNQNTHIHQKSLDCHICDFHFFSFTYDLSSYPELVKTTFSLKVTNSFTTQFINSFNNNNTSLRGPPSFLA	113	108	NC_014934.1	3097995	3098336	-	CELAL_RS13405	hypothetical protein	3095556	3097955	-	CELAL_RS13400	WP_013551441.1	TonB-dependent receptor
RGPP	GCF_000186265.1	WP_013552897.1	MGNNFTNLFLSCIAICLLVALGIPDIAKTSHAIFEHKEQTCHEKTKVHFHETEFDCDFQKYHITTYFTPELYSFTLIESKFHSTVNDKFYFLLSEFQQLHFSLRGPPIHS	110	106	NC_014934.1	4797611	4797943	+	CELAL_RS21720	hypothetical protein	4797991	4800210	+	CELAL_RS20860	WP_013552898.1	TonB-dependent receptor
RGPP	GCF_009827575.1	WP_160617018.1	MQSLRASIRERRHFALALLVLAFFIKATIPAGFMVAPSPDRVLTVTICSDATGGLKQVRIVIPGKDTGSEQSHGAKKGEHCAFSSLAKVVDSGADAVLLALAVAFILVLGFAPGRRLPVRPNPYLRPPLRGPPSAA	136	132	NZ_WTYR01000001.1	1960079	1960489	-	GRI68_RS09460	hypothetical protein	1959454	1960005	-	GRI68_RS09455	WP_160617017.1	copper chaperone PCu(A)C
RGPP	GCF_000241465.1	WP_010403434.1	MHRFRDHILQHRVLAAWLLAFALLLKVVVPSGYMLDTSDGVIRIAICSGMGPVKTMAMAMPGMADSASQKHHKDGEKADQPCAFAGLNAHSVAATDPILLALAIAFVMALVSRRIAPPLIGLRLHLRPPLRGPPATL	137	133	NZ_JH584235.1	922221	922634	+	ON00_RS04310	DUF2946 family protein	922734	925103	+	ON00_RS04315	WP_040601580.1	TonB-dependent receptor
RGPP	GCF_004348455.1	WP_132406302.1	MRAQAGTTSVVAALSVVVAVVGHALAGGGPIPLAMVAPLLALTGVCWLLGEYLADEPVLVAVVLAGVQLFVHVTLDAAHHPMPMSSGMGGSVLMTFTHLAALSAGVLAVGRAHEWGRRVAGILARLWPVVPVITVVRVSSAVPVVVVSAPRIVRRWVGSNVSRRGPPVVGVDPVLL	176	166	NZ_SMKA01000044.1	33166	33696	+	E1261_RS13195	hypothetical protein	33756	34436	+	E1261_RS13200	WP_132406304.1	YcnI family protein
RGPP	GCF_004348455.1	WP_132413909.1	MRQAWGFRAARAAMFAATCVLLAALGHVLMSGTPIPGWAIVLAFAVVGTAAWFVTDCERGIPFVLVSTVMVQAMLHTVFTTAQAHPVTPPMTPGHEMTGTSSYGMLAVHLVAALLSGLWLAYGERAVFTVLRSVATRLLVSLRLIAQPLFTPHQPRIQQHYSPRPLRLFLLVHAIISRGPPRGVPVN	187	180	NZ_SMKA01000235.1	5758	6321	-	E1261_RS34525	hypothetical protein	5132	5689	-	E1261_RS34520	WP_132413908.1	sigma-70 family RNA polymerase sigma factor
RGPP	GCF_003226895.2	WP_121030662.1	MSPRARRLARGWVAALVATTLAAGSHAAMDGTWPSPIIVALSTCLAAPVCMLLAGRVLSRGSVVCAVVVSQTLLHTLFAQSGGVAHAVDHSHHQLAAAADGPAVVVSVLPGSAHHGTGMLVAHGVAALATYLLLRHGEMAVFRLLDALSLRVLRLLTAVVRPVTAVVPRRISWTSPRSLADQLLLSSVCAYRGPPAIA	198	194	NZ_PNJG02000002.1	47967	48563	-	C1C97_RS06100	hypothetical protein	47197	47850	-	C1C97_RS06095	WP_121030660.1	copper resistance protein CopC
RGPP	GCF_003226895.2	WP_233542739.1	MERSTPVSRPARLIRGWAAAAVCTLCAATSHYAMDPAPPDPLLLGLVLALAGLVCVLLAGRRRGAVRTGLAVLLSQLPFHLLFAVGGHSAAAAPGTLARGHGHHAHAVQSMAEQGAGAVAHDPGFTAGLHCGAAVTAPMLWAHVAAAAVTFVLIRHAEDGWWRLLAAAVQVFFTAVELLRPVLVPSRRLRPVPRAYLLPPRTWSPVRVISRRGPPALSS	219	214	NZ_PNJG02000001.1	1123327	1123986	-	C1C97_RS05015	hypothetical protein	1121805	1123247	-	C1C97_RS05010	WP_121030260.1	PepSY domain-containing protein
RGPP	GCF_007176755.1	WP_143636590.1	MDISGTQLRAVRAALFTAVVVTLSTASHVLLSRAPLPAATVAAVAAAVFGTAYALAGRERGFGRIAALLIPLELTADTVFTTGQQSCYGRAGGPVTGPLHAFGLDVLCRGGSVGTPLAQVTGAPGRGPGVPLADAGPAAAWLLLAAHLGVGLLAAAWLRRGERALAQLLGAVTATTFRPLLLAAAAAGTVRPLPVRRPHRPAPWPAVARDRLFVHSLGRRGPPRSRALALV	231	222	NZ_BJTV01000013.1	143918	144613	+	TNCT1_RS26025	hypothetical protein	144694	145515	+	TNCT1_RS26030	WP_143636410.1	thioredoxin domain-containing protein
RGPP	GCF_007176755.1	WP_174266205.1	MTAPHPRTARHGAGLRMLRAAVFAAVCVVLAAAGHTMASCASVPLWTLGAGFAGSLLLVAPLAGRVRSLPGIAALLALGQTVLHTLFGLGQHGTAGTMSMGPMTTPDSDGVLVERAARLLCGSSASALTPGHAYRLLLDAHLIDSSGRPVGAMPAMHHMAAGSGGSPASLLPSLPMVLGHVLAAVAAGWLLRRGDLAVLRLIELSAHGVTEGALVRSLRAALALTRALCAGLLPAAEPRPRTRRAARDEPPAPHTTALQHTVIRRGPPAAAFLLSA	276	267	NZ_BJTV01000003.1	502829	503659	-	TNCT1_RS09340	hypothetical protein	501913	502653	-	TNCT1_RS09335	WP_143630340.1	YcnI family protein
RGPP	GCF_003585765.1	WP_157593718.1	MVPDALIQELHAHTHTVHTEHTDPHKAQVGMKHKHCQVEDVFSTPYQGTALSIDFKPITHTAVYAAAYTYGWHGSTPTLYFLRGPPAA	88	85	NZ_CP021235.1	3820635	3820901	+	CA264_RS16470	hypothetical protein	3821084	3823462	+	CA264_RS16475	WP_084196271.1	TonB-dependent receptor
RGPP	GCF_008831305.1	WP_158032798.1	MTPRALRLTRGWAASFVATGAAVLAHVAAGGAWPPPMIFALCVALSAPVCMLLAGLRIPLAGLTLAVVVSQGLFHALLSLTGAYVTAADRTGHAGHLGGGPAGGGADLVLVPAGGAAAAHAGHSHVASAADAAVGAVSGGHALAMGASGMLIMHVMAAVLAIFVLRYGEAGLFKAMAALLVRAVRLAVAVAMPWVSVRPWHPGFLAPLPARVVGWARSSMRYRGPPRALRLT	232	225	NZ_ML708611.1	261545	262243	-	FCK90_RS02945	hypothetical protein	260678	261379	-	FCK90_RS02940	WP_158032797.1	copper resistance protein CopC
RGPP	GCF_013249065.1	WP_173301125.1	MNLKTAIALTFKVLAITLVLAVLLPTAVKFNHVFSHHTHKVCKNDNSTDTHFHVSDFDCDFYKFKLSNNLFLVINSYEITTKKLASFQPSSYYISSNNYQQQTRFVRGPPTLS	113	109	NZ_JABRWQ010000004.1	131119	131460	-	HNV10_RS09555	hypothetical protein	128763	131081	-	HNV10_RS09550	WP_173301124.1	TonB-dependent receptor
RGPP	GCF_000718015.1	WP_030281693.1	MDISAAHLRAVRAALFTALCVALSAASHVLLTRMPLPLTTVAVVSAGVFALAYALAGGERSFGRIAALLLPLELAADAVFSYGQHACYGRSGGPVTGPLHTLGIDLLCGGGDVGTPLAQFSGHGTGPLLAFPAGSGWLLLGAHLLVGLVAAAWLRRGEAALAQLLGAVAHFAFRPLLAAVALTVRVPVPERPAARRAADGPPAPRPPLLVHSVVRRGPPCVLAA	224	218	NZ_JODY01000007.1	86998	87672	+	IF23_RS0109030	hypothetical protein	87766	88635	+	IF23_RS0109035	WP_030281695.1	thioredoxin domain-containing protein
RGPP	GCF_000718015.1	WP_051739964.1	MTAPARHARAAADLRLLRAAVFTAVCVVLAATGHMAGSLASVPLWTLAAGCGVVLVVAAPLAGRERSLPGIAAALTVGQLALHALFSAGQHCAVPVAAGGGRLDDATVIALARRLTCGLDGVRLGGDAAHRIVAQNGFDPSDPRTAEVLGTGGADGMAGMGHLAGAPMAHSVLPSLPMLLGHLLAALAAGWLLRRGEAALWRLIRLSAPVAHEAAAQALAGALRSALALVRALLAGLPGHRTGPTAPLAHAAGPSGPEDPALLHSVVRRGPPAVAPGQVRTAGFALAA	288	271	NZ_JODY01000048.1	16335	17201	-	IF23_RS33815	hypothetical protein	15422	16177	-	IF23_RS0128985	WP_030288932.1	YcnI family protein
RGPP	GCA_001873105.1	OIP48967.1	MKEQKSNIAKKILLAILAFALLFPSIINFAHAYSHDKHQHCTEMGTLHFHKKDLDCQLCDFHLTPAILISFFEETPSLIKNFNSTFSSYTLLFSNYNQLHFNLRGPPAVA	110	106	MNYN01000086.1	30325	30657	-	AUK33_11715	hypothetical protein	27857	30250	-	AUK33_11710	OIP48966.1	TonB-dependent receptor
RGPP	GCF_011751865.2	WP_166869438.1	MESRASRLLRGMVLGSVATLLAALSHTWAGGLVPGTLALVLGGVFASAVGVAAVGRRRTSLVRTVVGVGIAQLAFHLVFSLLSTGGTVVSTAGHHHAAAAIITSPADAVAQGGMAMWMAHLVAGVLTVAYLRRLEALVWALIARVGGFIVRALGVRPEPVAVPRTLVASRPMPRPQSVLGSSIARRGPPVLLGA	194	188	NZ_CP061770.1	973690	974274	-	HCR12_RS04670	hypothetical protein	972956	973618	-	HCR12_RS04665	WP_166869439.1	YcnI family protein
RGPP	GCA_003660235.1	RLJ20511.1	MSDDPHCQMPKMADTLCRCDTGHLNLQQVLPQRDSNLLAFERIDQPVLVSKDLSDLRLVRGPPRDEILFSFPAPLIPIPPRLSFCCLRI	89	62	QGON01000055.1	58701	58970	-	DJ031_05670	hypothetical protein	57265	58551	-	DJ031_05665	RLJ20510.1	transporter
RGPP	GCF_000576575.1	WP_034715991.1	MLDAGGGAVRLLRALGFVAAIVSLTSAGHITGGGEASLVGVAALVLLAWPAALLASRRQRQVRHLLPTLAIGQFVGHGVLGFFSAGDAVVACTTSGVHHVVHLACLPHPAGHGGMAPMGLLMGGAHLVAALVLAIALARGEAVLWRLVDLVLPTLPRVARRVTTRVRVSADVALRRSQPLVGLAPGRGPPVSA	193	189	NZ_AWQS01000065.1	5289	5870	+	N864_RS09860	hypothetical protein	5975	6556	+	N864_RS09865	WP_081793652.1	copper chaperone PCu(A)C
RGPP	GCF_900143625.1	WP_087096083.1	MRAMSESPPCRSLRAGVFTLVCASLSAIGHAVSSGQDVPLSGLLLGGALVWAMAWASTTRRSGLWALTARMLWGQFALHVTFSVAQGWGGGHGDHGVGEMAAQSMSAWAMIAMHVVMALMSAWWLRLGEDALFAFLGFMALSLVPLLLVVGALSRPEPVTAPRFIPLDRPLPAGPSVLRHTRVLRGPPVLLAA	193	187	NZ_FRFF01000007.1	4643	5224	-	BQ8420_RS02080	hypothetical protein	3910	4506	-	BQ8420_RS02075	WP_087096082.1	sigma-70 family RNA polymerase sigma factor
RGPP	GCA_012032965.1	NJN70265.1	MKRSAFIWALLFCLVLVNGFMAAPSVGNAEHHADHQAGTHSTGLCAWLCAGGIGIESPVVHLVLDLQLLEWLSSPSFDVVFRVIALPYFFRGPPNLLS	98	93	JAAUPT010000184.1	717	1013	+	HC801_08305	hypothetical protein	1109	2182	+	HC801_08310	NJN70266.1	transporter
RGPP	GCF_009193175.1	WP_152232336.1	MDDPRRGVLRLVRGGVLTGTILGLGVGAHFVGGGRLPGALVLAMLAVLVYLASAVLARWRLSPPGVLVALSAGQVALHHALAATEAASACTVPGNAHVGHHGATPGALAMSCDAVAAHAEHGVSVAMFGAHVVATLLSAAVLLLGERALWALLERVFLLFAVPGRRPAQLPPRRRARAWRRVQVPRRLSAGIDVAPRRGPPRGAPAF	207	200	NZ_VUKE01000015.1	39193	39816	-	GD880_RS14565	hypothetical protein	38424	39023	-	GD880_RS14560	WP_152232335.1	copper resistance protein CopC
RGPP	GCF_009193175.1	WP_152232437.1	MGMRGRWQVGLVLALAVCAPLLLALLSGAATVHCVPVPGGWTQAGLTLALLGPDDGCPNGLLAVGATTGQVLTVVVAVAVPAVLAHLALLTGAAGVLGAARSVVVAVARRLVRRLRPRPVRLPVRPRLAVVLGAAFAPVPREAWRRPHRRGPPRVACARS	160	152	NZ_VUKE01000016.1	23450	23932	+	GD880_RS15040	hypothetical protein	24005	24802	+	GD880_RS15045	WP_152232438.1	thioredoxin domain-containing protein
RGPP	GCF_008040105.1	WP_147782989.1	MTTRWARFARGWLAALVATFTALCSHAIAGGGMPSAVAIALSLAFSGLVCVALAGKTLSRVRLTAAVAVSQFAFHGAFSLLGEATLPPGVGSAGMQHSAAQMAAQIADLPAGQAVVGPDATMWLGHAIAAVLTIVAIRRGERAFWGLFDLARLCVSAVWSLVARPVAVRSPDPLASTVATERAIVPRPVDLVFSSLSHRGPPALAAI	207	201	NZ_VRMG01000005.1	640809	641432	-	FVP33_RS07590	hypothetical protein	639977	640705	-	FVP33_RS07585	WP_147782988.1	YcnI family protein
RGPP	GCF_000632225.1	WP_037531421.1	MTSLRRLLLDHRALAAWLLALALAVRLLVPAGYMIDRVDGRPVLAICSGYGPVRAAPMAMTMPMAHAGAGHDAQGAPHPVADSPCPFGALAQAVALPVVPLLLALAIAFAMALAMRPHRRPVLPDRIYPRPPLRGPPRPA	140	136	NZ_JFYV01000004.1	58652	59074	+	BW41_RS20850	hypothetical protein	59139	61172	+	BW41_RS03325	WP_037531423.1	TonB-dependent receptor
RGPP	GCF_000632225.1	WP_037535608.1	MQAIRHLLAQRRLAVLLCAATLLLKLLVPTGYMIDVSSGQVAITLCSGFGPATMTKDMPGMPGDMPDHGRTKDHGKFETPCAFSGLSAAMTGAIDPIQLAALIAFVMATGMVWAMPSAPSDPTYLRPPLRGPPVRL	136	132	NZ_JFYV01000045.1	108212	108622	-	BW41_RS16205	hypothetical protein	106074	108125	-	BW41_RS16200	WP_037535607.1	TonB-dependent receptor
RGPP	GCF_007827595.1	WP_145875198.1	MDISGTQLRAVRAALFTAVVVTLSTASHVLLSRAPLPVSTVAAVATGVFLTAYALAGRERGFGRIAALLIPLELAADTVFTTGQHACYGKAGGPVAGPLRALGLDVLCQGGVGTQLARVTGASGHGGTALLAHASPAAAWLLLAAHIGVGLLAAAWLRRGERALTQLLRAVAATTFRPLLLAVAAVAVRLLPPRRLPRPAPRPVTARDRLLVHSLGRRGPPCSPAFI	227	220	NZ_VISR01000001.1	365920	366603	+	FB157_RS01730	hypothetical protein	366670	367479	+	FB157_RS01735	WP_145875199.1	thioredoxin domain-containing protein
RGPP	GCF_007827595.1	WP_145884601.1	MTAGWCSRTVRAAVFAAVCVLLAALGHVMMSGQHVPGWALAAGLAVTGAAGWSLAGRERGVPLIVTVVVAAQAALHEAFSFAQSASAPMPSMPMDSMDMGSMGHMDMSGTDHLAHMGHTMGDGSSSFGMLAAHLFAALLCGLWLAYGEQAAFRILRAAAARLAAPLRLLLALPDTPVRPRPRVRRRRSRRAPRLLLLVHSIISRGPPAGVAVA	213	206	NZ_VISR01000025.1	148768	149409	+	FB157_RS34445	hypothetical protein	149580	150236	+	FB157_RS34450	WP_145884602.1	sigma-70 family RNA polymerase sigma factor
RGPP	GCF_007827595.1	WP_145884773.1	MTASPAVRSLRAAMFAAVCVLLAAAGHGLAMGDMPPLWADAAAFLGVFALGWTLGGRERSLPGIGVAMLLTQAGLHFAFGAAHPSDGAGRAHAMHMASMPGQSIMAMHAHPTHHATTAHATLAHLLAALVASWWLRRGEAALWALLRRAVAFVPGLVAWWRVAPLPDPAGRVLCLPAGPEPPRRPTLRHAVSRRGPPAPIPYPS	204	196	NZ_VISR01000026.1	152378	152992	+	FB157_RS35265	hypothetical protein	153051	153767	+	FB157_RS35270	WP_145884811.1	YcnI family protein
RGPP	GCF_007827595.1	WP_186581469.1	MTAPHPRTARSGAGLRFLRAAVFAAVCVALAAAGHTLASCARVPLWTLGAGFLGSLLLVAPLAGRQRSLPGIAALLALGQTVLHTLFGLGQHGTTAAMPMSSADGSLSSGVLVERAARLVCGSSPSALTPGHAYRLLLDAHLIDPSGRAVGATPAMHHMADATGSSASLLPSLPMLLGHVLAALAAGWLLRRGDLAVLRLIALSAHGVAEGALVRSLRGALALVCALCAGLLPGAEPGPRGRRTDRDEEPVPHTTALQHTVIRRGPPAAAFLLAA	275	266	NZ_VISR01000005.1	72641	73468	+	FB157_RS12175	hypothetical protein	73647	74381	+	FB157_RS12180	WP_145878840.1	YcnI family protein
RGPP	GCF_900070365.1	WP_054044907.1	MASGGRVPARGKRTAITLVCALAAGAVGHVVAGGAWSGPGITTAAALLLLPSWLMTVRERRFPAIAALLAAGQLSTHVTLTLMSGAAHPGHGSSSAVTPGPAMLLAHAAATVGLAWWIRRGERQVFAGLRRLWRTLCLVGVEPDDRPVARPAFVDASALARVALLRHAVVLRGPPFSTV	179	174	NZ_LN850107.1	423315	423854	-	BN1701_RS02045	hypothetical protein	421893	423239	-	BN1701_RS02040	WP_067520488.1	PepSY domain-containing protein
RGPP	GCF_900070365.1	WP_157368243.1	MAGGGVPDAAIIVVLAGLVAWAGTAVAARTAAWGMFGLLGVSQVSLHVLLTYVSDHDTPPLTSAMIAAHAVATGVTAVLLTSADAMLDLVAASLVGLTRVLLWTPKPPDAPLLPAPSDFVRFVQIVFQRAQPRRGPPLFS	140	136	NZ_LN850107.1	5904671	5905093	-	BN1701_RS26835	hypothetical protein	5903856	5904617	-	BN1701_RS26830	WP_054053375.1	YcnI family protein
RGPP	GCF_000253295.1	WP_013946352.1	MISARLRLRLLWLTLFAFGVQMAVADFHHHISRGTGIESRAMTAGMCRPSNDRPCAPRQNDHDGCILCWATAIAATSLTPVSFDMPLPAVAHGVRLQADEPQTVSLARLTEVRARGPPPIARG	123	117	NC_015717.1	695974	696345	+	HYPMC_RS03245	hypothetical protein	696486	697067	+	HYPMC_RS03250	WP_013946353.1	DUF2796 domain-containing protein
RGPP	GCF_000253295.1	WP_013948067.1	MRRYLNLLIGLAFAVRSLLPVGFMLAASPDADGMPQIVICTGHGPQNWVLDEKGVPHPSNSTADKKTTCPYAPAGAVGINQTAPQLLAQTVRYAAVRYAIATEIFRATPKPGAQSARGPPSLLI	124	119	NC_015717.1	2319224	2319598	-	HYPMC_RS11285	DUF2946 family protein	2316665	2319127	-	HYPMC_RS11280	WP_013948066.1	TonB-dependent receptor
RGPP	GCF_000253295.1	WP_210160623.1	MTIRRIQRFRMLVGALAILGAALNAWVLAVHITSVALTSMRANGGGVVICGQSGTRTAPWSDDGKSVPRKHCPICSGLAALHFGVLSDPGLNVPLRATSMRVVSETAEAHVLDRRPDRLLNRGPPSLRA	129	124	NC_015717.1	1587979	1588368	+	HYPMC_RS07750	hypothetical protein	1588512	1589048	+	HYPMC_RS07755	WP_013947314.1	copper chaperone PCu(A)C
RGPP	GCF_009707485.1	WP_154684258.1	MLGPASGALRLTRALALALAAYTLSLGAHLLGGGAPPSLRGTAVLVFVTWWLCVIVTGRRLGRLAVTGLLGLCQVLLHEALAATGSADACLSVAPARAMSMMHAAMGSCAPLAPAGTTGMPSPAMAGHAGSQGLTGLTGLTGLTGLTGLTMVLAHAAAAVLLGLCLAHGEAAVWFLASLVRLRRPSPLIRPAILRPLPARSTVAHAPVALVRPGGVGRRGPPWGGPLVAA	230	221	NZ_CP046121.1	1890695	1891387	-	GKE56_RS08985	hypothetical protein	1889951	1890538	-	GKE56_RS08980	WP_195908064.1	copper resistance protein CopC
RGPP	GCF_001417955.2	WP_055576256.1	MIAVALAVSLLALFGHAAMLHSETHRSHHHSHALLSEVGGAFAVNVNHAHLFSGSLTECHDVLASAVLPRTGATLVDLGVAVAMVAIIASLASRVAASVRGPPEFPPAALAGQDLLRRFCLSRR	124	102	NZ_LKTM01000003.1	12732	13106	-	AO501_RS02645	hypothetical protein	11436	12629	-	AO501_RS02640	WP_082658343.1	PLP-dependent cysteine synthase family protein
RGPP	GCF_001417955.2	WP_231513533.1	MGYETVGADVMSQHGRLSSTQPRSRCYAVSTVSGSSACPRPWWQFTAALAAAVAAVAVWILLLGHAEVRHEPVAPHPAHVLVSSLGGEFTISSNHAHIGTPSVAHHEAFMSAVLPNAPVTTVAALSVVVAVIGAVGLFGRHVILGGRGPPRGIAGILTGQELLTRLCSSRR	171	149	NZ_LKTM01000386.1	15918	16433	+	AO501_RS39920	hypothetical protein	16646	17704	+	AO501_RS33685	WP_231513534.1	PLP-dependent cysteine synthase family protein
[truncated: 14,768 more rows]
