# Supplementary material for: Evolutionary adaptation of bacterial proteomes to translation-impeding sequences
Source: EMBO J. 2025 Dec 9;45(6):1957–79. doi: 10.1038/s44318-025-00651-6 (PMC12992588; doi:10.1038/s44318-025-00651-6)
Supplement: Supplementary file 6 — Source data Fig. 4 [file 44318_2025_651_MOESM6_ESM.zip › Figure 4/4A/source_enrichment_RGPP.csv]

dORF_product	count_RGPP	count_AGPP	p_value	fold_enrichment	enrichment	total_count	adjusted_p
TonB-dependent receptor	4450	125	0	64.09891398	+	4575	0
YcnI family protein	2570	33	0	140.2231945	+	2603	0
copper chaperone PCu(A)C	1221	35	0	62.8128202	+	1256	0
PepSY domain-containing protein	851	26	0	58.9327742	+	877	0
thioredoxin domain-containing protein	819	42	7.00E-292	35.11036018	+	861	7.73E-292
sigma-70 family RNA polymerase sigma factor	721	153	4.06E-180	8.484856609	+	874	2.99E-177
copper resistance protein CopC	588	27	1.14E-223	39.21157035	+	615	1.08E-220
DUF1775 domain-containing protein	442	10	2.04E-181	79.58348308	+	452	1.69E-178
TolC family protein	415	79	3.32E-109	9.458487164	+	494	2.00E-106
DsbA family protein	376	16	1.20E-144	42.31248535	+	392	7.92E-142
protein translocase subunit SecD	328	42	2.74E-100	14.06129199	+	370	1.51E-97
PepSY-associated TM helix domain-containing protein	257	47	2.82E-69	9.845458339	+	304	1.17E-66
PLP-dependent cysteine synthase family protein	248	14	7.24E-92	31.89512574	+	262	3.69E-89
TonB-dependent copper receptor	204	5	1.23E-83	73.46167669	+	209	5.82E-81
TonB-dependent siderophore receptor	188	7	4.80E-74	48.35712611	+	195	2.12E-71
SCO family protein	183	24	4.12E-56	13.7290511	+	207	1.36E-53
DUF305 domain-containing protein	183	40	6.30E-46	8.237430659	+	223	1.81E-43
efflux RND transporter periplasmic adaptor subunit	176	58	7.33E-35	5.46368116	+	234	1.80E-32
preprotein translocase subunit SecA	167	13	1.07E-58	23.12990198	+	180	3.72E-56
TonB-dependent receptor plug domain-containing protein	138	6	1.23E-53	41.4122197	+	144	3.69E-51
CusA/CzcA family heavy metal efflux RND transporter	133	4	6.48E-54	59.86766544	+	137	2.04E-51
DUF1559 domain-containing protein	116	24	2.07E-30	8.702567909	+	140	4.91E-28
transporter	112	10	1.23E-38	20.16595046	+	122	3.26E-36
CBS domain-containing protein	87	28	2.88E-18	5.594507941	+	115	5.02E-16
DUF4625 domain-containing protein	61	0	4.99E-28	1100	+	61	1.14E-25
DUF3416 domain-containing protein	61	1	2.01E-26	109.8324088	+	62	4.44E-24
SusC/RagA family TonB-linked outer membrane protein	52	2	3.24E-21	46.81381358	+	54	6.31E-19
alpha-1,4-glucan--maltose-1-phosphate maltosyltransferase	50	0	4.21E-23	1100	+	50	8.46E-21
SulP family inorganic anion transporter	45	16	2.75E-09	5.063994257	+	61	2.43E-07
DUF2244 domain-containing protein	43	1	1.64E-18	77.42284553	+	44	2.94E-16
