# Supplementary material for: Evolutionary adaptation of bacterial proteomes to translation-impeding sequences
Source: EMBO J. 2025 Dec 9;45(6):1957–79. doi: 10.1038/s44318-025-00651-6 (PMC12992588; doi:10.1038/s44318-025-00651-6)
Supplement: Supplementary file 7 — Source data Fig. 5 [file 44318_2025_651_MOESM7_ESM.zip]

Archive with 12 entries (9 files):
- Figure 5/
- __MACOSX/._Figure 5
- Figure 5/.DS_Store
- __MACOSX/Figure 5/._.DS_Store
- Figure 5/5C/
- __MACOSX/Figure 5/._5C
- Figure 5/5B/
- __MACOSX/Figure 5/._5B
- Figure 5/5C/b-galactosidase assay.pdf
- __MACOSX/Figure 5/5C/._b-galactosidase assay.pdf
- Figure 5/5B/Western blot.pdf
- __MACOSX/Figure 5/5B/._Western blot.pdf
