# Supplementary material for: Evolutionary adaptation of bacterial proteomes to translation-impeding sequences
Source: EMBO J. 2025 Dec 9;45(6):1957–79. doi: 10.1038/s44318-025-00651-6 (PMC12992588; doi:10.1038/s44318-025-00651-6)
Supplement: Supplementary file 8 — Figure EV1 Source Data [file 44318_2025_651_MOESM8_ESM.zip]

Archive with 6 entries (5 files):
- Fig EV1/
- __MACOSX/._Fig EV1
- Fig EV1/.DS_Store
- __MACOSX/Fig EV1/._.DS_Store
- Fig EV1/source_Appendix Fig. S1comp.pdf
- __MACOSX/Fig EV1/._source_Appendix Fig. S1comp.pdf
