# Supplementary material for: Evolutionary adaptation of bacterial proteomes to translation-impeding sequences
Source: EMBO J. 2025 Dec 9;45(6):1957–79. doi: 10.1038/s44318-025-00651-6 (PMC12992588; doi:10.1038/s44318-025-00651-6)
Supplement: Supplementary file 9 — Figure EV2 Source Data [file 44318_2025_651_MOESM9_ESM.zip]

Archive with 28 entries (27 files):
- Fig EV2/
- __MACOSX/._Fig EV2
- Fig EV2/Cyanobacteriota.csv
- __MACOSX/Fig EV2/._Cyanobacteriota.csv
- Fig EV2/Spirochaetota.csv
- __MACOSX/Fig EV2/._Spirochaetota.csv
- Fig EV2/Campylobacterota.csv
- __MACOSX/Fig EV2/._Campylobacterota.csv
- Fig EV2/Bacteroidota.csv
- __MACOSX/Fig EV2/._Bacteroidota.csv
- Fig EV2/Patescibacteria.csv
- __MACOSX/Fig EV2/._Patescibacteria.csv
- Fig EV2/Verrucomicrobiota.csv
- __MACOSX/Fig EV2/._Verrucomicrobiota.csv
- Fig EV2/Planctomycetota.csv
- __MACOSX/Fig EV2/._Planctomycetota.csv
- Fig EV2/Acidobacteriota.csv
- __MACOSX/Fig EV2/._Acidobacteriota.csv
- Fig EV2/Myxococcota.csv
- __MACOSX/Fig EV2/._Myxococcota.csv
- Fig EV2/Nitrospirota.csv
- __MACOSX/Fig EV2/._Nitrospirota.csv
- Fig EV2/Desulfobacterota.csv
- __MACOSX/Fig EV2/._Desulfobacterota.csv
- Fig EV2/Bacillota_A.csv
- __MACOSX/Fig EV2/._Bacillota_A.csv
- Fig EV2/Chloroflexota.csv
- __MACOSX/Fig EV2/._Chloroflexota.csv
