# Supplementary material for: Evolutionary adaptation of bacterial proteomes to translation-impeding sequences
Source: EMBO J. 2025 Dec 9;45(6):1957–79. doi: 10.1038/s44318-025-00651-6 (PMC12992588; doi:10.1038/s44318-025-00651-6)
Supplement: Supplementary file 9 — Figure EV2 Source Data [file 44318_2025_651_MOESM9_ESM.zip › Fig EV2/Cyanobacteriota.csv]

genome_id	org	pattern	freq	freq_exp	bias
GCA_003249095.1	s__Snowella sp003249095	AAAS	2.41137784522491e-5	2.52194803365697e-5	0.956156833147857
GCA_003249095.1	s__Snowella sp003249095	AAYF	9.64551138089964e-6	7.0322828893958e-6	1.37160457458906
GCA_003249095.1	s__Snowella sp003249095	ADMN	1.60758523014994e-6	3.1744545640253e-6	0.506413053873253
GCA_003249095.1	s__Snowella sp003249095	ADRI	1.76834375316493e-5	1.26989664140414e-5	1.39250998507222
GCA_003249095.1	s__Snowella sp003249095	AEMN	7.23413353567473e-6	4.14187822519384e-6	1.74658286467033
GCA_003249095.1	s__Snowella sp003249095	AGHI	5.62654830552479e-6	6.06380582255396e-6	0.927890580631257
GCA_003249095.1	s__Snowella sp003249095	AGRN	6.43034092059976e-6	1.0090246859069e-5	0.63728281482234
GCA_003249095.1	s__Snowella sp003249095	AHGT	6.43034092059976e-6	4.55819196587042e-6	1.41072183197792
GCA_003249095.1	s__Snowella sp003249095	AIDH	3.21517046029988e-6	4.79248732493056e-6	0.670877196393308
GCA_003249095.1	s__Snowella sp003249095	AIHE	3.21517046029988e-6	6.25301087014996e-6	0.514179573179404
GCA_003249095.1	s__Snowella sp003249095	AIMV	4.01896307537485e-6	6.04379725859893e-6	0.664973178849901
GCA_003249095.1	s__Snowella sp003249095	AKGP	4.01896307537485e-6	1.14850913636488e-5	0.34992869870371
GCA_003249095.1	s__Snowella sp003249095	AKTM	1.60758523014994e-6	4.06053922044525e-6	0.395904372024182
GCA_003249095.1	s__Snowella sp003249095	ALHV	3.21517046029988e-6	8.82905779674872e-6	0.364157822308498
GCA_003249095.1	s__Snowella sp003249095	AMNV	2.41137784522491e-6	3.79541256848585e-6	0.63534011170409
GCA_003249095.1	s__Snowella sp003249095	AMSK	3.21517046029988e-6	4.79409898630563e-6	0.67065166353136
GCA_003249095.1	s__Snowella sp003249095	APEP	3.21517046029988e-6	1.01464997265857e-5	0.316874838312521
GCA_003249095.1	s__Snowella sp003249095	AQTE	1.36644744562745e-5	1.39965910184385e-5	0.976271610585281
GCA_003249095.1	s__Snowella sp003249095	ARRH	5.62654830552479e-6	2.88045185200714e-6	1.95335613806707
GCA_003249095.1	s__Snowella sp003249095	AYDA	7.23413353567473e-6	8.33494796372966e-6	0.867927858356737
GCA_003249095.1	s__Snowella sp003249095	AYDD	1.60758523014994e-6	5.7562489223862e-6	0.279276530918946
GCA_003249095.1	s__Snowella sp003249095	AYFK	1.60758523014994e-6	5.18978515041814e-6	0.30975949553912
GCA_003249095.1	s__Snowella sp003249095	AYGK	5.62654830552479e-6	7.78287851971145e-6	0.722939243015885
GCA_003249095.1	s__Snowella sp003249095	AYKT	4.01896307537485e-6	6.75402449901783e-6	0.595047156840975
GCA_003249095.1	s__Snowella sp003249095	DAET	9.64551138089964e-6	1.32927367409073e-5	0.725622689210146
GCA_003249095.1	s__Snowella sp003249095	DAKH	3.21517046029988e-6	3.50604897744335e-6	0.917035238522085
GCA_003249095.1	s__Snowella sp003249095	DALM	7.23413353567473e-6	7.78903261125631e-6	0.928758922541976
GCA_003249095.1	s__Snowella sp003249095	DDKT	8.84171876582467e-6	7.51863910557582e-6	1.1759732900689
GCA_003249095.1	s__Snowella sp003249095	DDRY	3.21517046029988e-6	3.72482391341586e-6	0.863173813054534
GCA_003249095.1	s__Snowella sp003249095	DDSA	1.04493039959746e-5	1.20284448211737e-5	0.868716126758191
GCA_003249095.1	s__Snowella sp003249095	DEPF	1.20568892261245e-5	6.45791155890521e-6	1.86699509836095
GCA_003249095.1	s__Snowella sp003249095	DERG	8.0379261507497e-6	9.91192950121308e-6	0.810934556159421
GCA_003249095.1	s__Snowella sp003249095	DETH	1.60758523014994e-6	3.2461843725884e-6	0.495223020517502
GCA_003249095.1	s__Snowella sp003249095	DFIL	1.92910227617993e-5	1.77742735109161e-5	1.08533396596782
GCA_003249095.1	s__Snowella sp003249095	DGSP	1.12530966110496e-5	9.6224294347416e-6	1.16946522573816
GCA_003249095.1	s__Snowella sp003249095	DHVH	2.41137784522491e-6	9.57966364908367e-7	2.51718424942359
GCA_003249095.1	s__Snowella sp003249095	DHYY	2.41137784522491e-6	8.72084185544995e-7	2.7650746168708
GCA_003249095.1	s__Snowella sp003249095	DIFL	1.52720596864244e-5	1.77742735109161e-5	0.859222723057854
GCA_003249095.1	s__Snowella sp003249095	DMVG	3.21517046029988e-6	3.6155261458116e-6	0.889267655836064
GCA_003249095.1	s__Snowella sp003249095	DNPI	8.0379261507497e-6	7.86028477117311e-6	1.02259986562167
GCA_003249095.1	s__Snowella sp003249095	DPPR	2.41137784522491e-6	5.0321574115398e-6	0.479193643604055
GCA_003249095.1	s__Snowella sp003249095	DQKP	5.62654830552479e-6	6.60077127134129e-6	0.852407707255923
GCA_003249095.1	s__Snowella sp003249095	DQLI	2.49175710673241e-5	2.21822853476469e-5	1.12330946414263
GCA_003249095.1	s__Snowella sp003249095	DRPG	8.0379261507497e-6	6.95479386242309e-6	1.15573894924173
GCA_003249095.1	s__Snowella sp003249095	DSAQ	6.43034092059976e-6	1.26653544737494e-5	0.50771108964439
GCA_003249095.1	s__Snowella sp003249095	DSDT	4.82275569044982e-6	9.12121822515393e-6	0.528740303257949
GCA_003249095.1	s__Snowella sp003249095	DSIF	4.82275569044982e-5	1.0237618949805e-5	4.71081773417799
GCA_003249095.1	s__Snowella sp003249095	DSLG	2.81327415276239e-5	2.36566554367339e-5	1.18921043605934
GCA_003249095.1	s__Snowella sp003249095	DSSF	1.20568892261245e-5	9.08593391370298e-6	1.32698403275209
GCA_003249095.1	s__Snowella sp003249095	DVHE	2.41137784522491e-6	3.53473097837394e-6	0.682195578667263
GCA_003249095.1	s__Snowella sp003249095	DVLL	2.6525156297474e-5	3.88107294675727e-5	0.683449052912969
GCA_003249095.1	s__Snowella sp003249095	DVNG	5.62654830552479e-6	8.89198729976903e-6	0.632766120310466
GCA_003249095.1	s__Snowella sp003249095	DVQN	2.41137784522491e-6	7.39984102919948e-6	0.325868871467604
GCA_003249095.1	s__Snowella sp003249095	EDKV	1.36644744562745e-5	1.06819522752229e-5	1.27921133742281
GCA_003249095.1	s__Snowella sp003249095	EDLA	4.26010085989734e-5	2.72477464255492e-5	1.56346906396002
GCA_003249095.1	s__Snowella sp003249095	EFAG	5.62654830552479e-6	1.29236582151032e-5	0.435368083237402
GCA_003249095.1	s__Snowella sp003249095	EFTE	6.43034092059976e-6	1.01058472124483e-5	0.636299044050351
GCA_003249095.1	s__Snowella sp003249095	EGGP	4.01896307537485e-6	1.225370098647e-5	0.327979528781747
GCA_003249095.1	s__Snowella sp003249095	EHER	2.41137784522491e-6	3.61430008463454e-6	0.66717698828506
GCA_003249095.1	s__Snowella sp003249095	EHQK	1.60758523014994e-6	3.32652454063506e-6	0.483262699707317
GCA_003249095.1	s__Snowella sp003249095	EIPI	1.84872301467243e-5	1.63311732875044e-5	1.13202094064299
GCA_003249095.1	s__Snowella sp003249095	EKMA	8.0379261507497e-6	4.82508788124474e-6	1.66586108866397
GCA_003249095.1	s__Snowella sp003249095	EKYF	8.0379261507497e-6	4.67642811871281e-6	1.71881742789669
GCA_003249095.1	s__Snowella sp003249095	ELLK	6.51072018210725e-5	4.52591624749083e-5	1.43854190534719
GCA_003249095.1	s__Snowella sp003249095	ENHG	1.60758523014994e-6	3.43130461146205e-6	0.468505542987908
GCA_003249095.1	s__Snowella sp003249095	ENMA	4.82275569044982e-6	4.14187822519384e-6	1.16438857644689
GCA_003249095.1	s__Snowella sp003249095	EPYD	1.60758523014994e-6	4.74852489081053e-6	0.338544130464806
GCA_003249095.1	s__Snowella sp003249095	EQET	1.20568892261245e-5	1.26120927760325e-5	0.955978475597405
GCA_003249095.1	s__Snowella sp003249095	ERLN	2.17024006070242e-5	1.61735457250421e-5	1.34184556534326
GCA_003249095.1	s__Snowella sp003249095	ESQS	1.04493039959746e-5	1.47949061026461e-5	0.706277141840442
GCA_003249095.1	s__Snowella sp003249095	ETIR	3.21517046029988e-5	1.25643478450502e-5	2.55896326649896
GCA_003249095.1	s__Snowella sp003249095	ETRS	1.20568892261245e-5	1.11509165118005e-5	1.08124647990731
GCA_003249095.1	s__Snowella sp003249095	ETSN	1.04493039959746e-5	1.09166535598719e-5	0.957189301525954
GCA_003249095.1	s__Snowella sp003249095	ETTH	4.82275569044982e-6	3.56434616309048e-6	1.35305480157635
GCA_003249095.1	s__Snowella sp003249095	EYQV	9.64551138089964e-6	6.52983481863303e-6	1.47714477453181
GCA_003249095.1	s__Snowella sp003249095	EYYF	3.21517046029988e-6	2.71492574788129e-6	1.18425723532549
GCA_003249095.1	s__Snowella sp003249095	FENS	1.20568892261245e-5	8.38834483729239e-6	1.43733829020986
GCA_003249095.1	s__Snowella sp003249095	FFMS	4.82275569044982e-6	2.20553613596264e-6	2.18665911286231
GCA_003249095.1	s__Snowella sp003249095	FFTI	1.12530966110496e-5	7.31592279414507e-6	1.5381650309453
GCA_003249095.1	s__Snowella sp003249095	FFVS	1.36644744562745e-5	7.07005691400995e-6	1.9327248171365
GCA_003249095.1	s__Snowella sp003249095	FGSP	5.62654830552479e-6	8.11854449035726e-6	0.693048897152399
GCA_003249095.1	s__Snowella sp003249095	FHNN	2.41137784522491e-6	1.60860221230297e-6	1.49905167777473
GCA_003249095.1	s__Snowella sp003249095	FHRD	5.62654830552479e-6	1.79127071813935e-6	3.14109321865612
GCA_003249095.1	s__Snowella sp003249095	FIDA	1.60758523014994e-5	1.14348983286505e-5	1.40585878767464
GCA_003249095.1	s__Snowella sp003249095	FISV	4.82275569044982e-6	1.22402090972719e-5	0.394009256878193
GCA_003249095.1	s__Snowella sp003249095	FKTQ	3.21517046029988e-6	6.67944761574487e-6	0.481352747302193
GCA_003249095.1	s__Snowella sp003249095	FKVA	8.84171876582467e-6	1.00018235657939e-5	0.884010671420285
GCA_003249095.1	s__Snowella sp003249095	FKVF	2.41137784522491e-6	5.82786258152757e-6	0.413767107836103
GCA_003249095.1	s__Snowella sp003249095	FNML	2.41137784522491e-6	4.1631504582891e-6	0.579219480387431
GCA_003249095.1	s__Snowella sp003249095	FNVV	5.62654830552479e-6	7.08920992898212e-6	0.793677766900698
GCA_003249095.1	s__Snowella sp003249095	FNYF	6.43034092059976e-6	2.59580216877645e-6	2.47720762311819
GCA_003249095.1	s__Snowella sp003249095	FPHT	8.0379261507497e-7	1.92173137424257e-6	0.418264813619841
GCA_003249095.1	s__Snowella sp003249095	FPSA	7.23413353567473e-6	9.29088723059879e-6	0.778626772247293
GCA_003249095.1	s__Snowella sp003249095	FQLN	7.23413353567473e-6	1.17530025888376e-5	0.61551365117075
GCA_003249095.1	s__Snowella sp003249095	FTGL	2.08986079919492e-5	1.69053239421588e-5	1.23621458325515
GCA_003249095.1	s__Snowella sp003249095	FTIF	6.43034092059976e-6	7.31592279414507e-6	0.878951446254457
GCA_003249095.1	s__Snowella sp003249095	FTLA	2.17024006070242e-5	1.93465046018893e-5	1.1217737288267
GCA_003249095.1	s__Snowella sp003249095	FTSA	1.28606818411995e-5	1.11431919849299e-5	1.15412907348203
GCA_003249095.1	s__Snowella sp003249095	FVAR	8.84171876582467e-6	8.76985319892992e-6	1.00819461458072
GCA_003249095.1	s__Snowella sp003249095	FVHF	8.0379261507497e-7	1.92847953949523e-6	0.416801214953703
GCA_003249095.1	s__Snowella sp003249095	FYGI	9.64551138089964e-6	6.19888186040328e-6	1.55600826054009
GCA_003249095.1	s__Snowella sp003249095	GAAP	9.64551138089964e-6	1.55625732354696e-5	0.619788979300412
GCA_003249095.1	s__Snowella sp003249095	GADV	1.04493039959746e-5	1.40363338484832e-5	0.744446812734069
GCA_003249095.1	s__Snowella sp003249095	GDAA	1.52720596864244e-5	1.69991474016369e-5	0.898401509534167
GCA_003249095.1	s__Snowella sp003249095	GETN	8.0379261507497e-6	1.06547646479859e-5	0.754397343940311
GCA_003249095.1	s__Snowella sp003249095	GFNN	3.21517046029988e-6	5.75586857329566e-6	0.558589971149907
GCA_003249095.1	s__Snowella sp003249095	GFPT	8.0379261507497e-6	6.87630113816839e-6	1.16893166678426
GCA_003249095.1	s__Snowella sp003249095	GFQH	2.41137784522491e-6	2.54697041944041e-6	0.946763192387099
GCA_003249095.1	s__Snowella sp003249095	GGKH	1.60758523014994e-6	3.87635262875079e-6	0.414715941533938
GCA_003249095.1	s__Snowella sp003249095	GGLD	1.68796449165744e-5	2.30891357552483e-5	0.731064388702273
GCA_003249095.1	s__Snowella sp003249095	GHGF	4.01896307537485e-6	3.06055610291962e-6	1.31314798364289
GCA_003249095.1	s__Snowella sp003249095	GHTE	5.62654830552479e-6	4.1073101220712e-6	1.36988640699171
GCA_003249095.1	s__Snowella sp003249095	GIAL	4.09934233688235e-5	3.85963341857298e-5	1.06210665426303
GCA_003249095.1	s__Snowella sp003249095	GIDI	2.25061932220992e-5	1.72989291777281e-5	1.30101655373416
GCA_003249095.1	s__Snowella sp003249095	GIEA	1.92910227617993e-5	2.23743996375864e-5	0.862191749243299
GCA_003249095.1	s__Snowella sp003249095	GIYT	9.64551138089964e-6	8.06727036634796e-6	1.19563507145306
GCA_003249095.1	s__Snowella sp003249095	GLFL	3.77782529085236e-5	3.46529077492488e-5	1.09018998295583
GCA_003249095.1	s__Snowella sp003249095	GLHH	4.82275569044982e-6	2.28174745858281e-6	2.11362378089169
GCA_003249095.1	s__Snowella sp003249095	GLKN	2.17024006070242e-5	1.78874407544023e-5	1.21327589033009
GCA_003249095.1	s__Snowella sp003249095	GLVG	5.70692756703229e-5	2.76056230364893e-5	2.06730620043925
GCA_003249095.1	s__Snowella sp003249095	GMSN	1.60758523014994e-6	3.59600329891675e-6	0.447047762896715
GCA_003249095.1	s__Snowella sp003249095	GNKE	4.01896307537485e-6	1.03693979331494e-5	0.387579211568961
GCA_003249095.1	s__Snowella sp003249095	GQAH	3.21517046029988e-6	4.37113065144747e-6	0.735546639228273
GCA_003249095.1	s__Snowella sp003249095	GQSL	3.29554972180738e-5	2.49092822242628e-5	1.32302074870602
GCA_003249095.1	s__Snowella sp003249095	GSAQ	6.43034092059976e-6	1.60251337135762e-5	0.401265976030645
GCA_003249095.1	s__Snowella sp003249095	GTFR	4.82275569044982e-6	7.03768989603535e-6	0.685275390319016
GCA_003249095.1	s__Snowella sp003249095	GTIY	1.20568892261245e-5	8.06727036634796e-6	1.49454383931633
GCA_003249095.1	s__Snowella sp003249095	GVNG	1.44682670713495e-5	1.1250793316015e-5	1.28597750087139
GCA_003249095.1	s__Snowella sp003249095	HAFS	3.21517046029988e-6	3.58859977742676e-6	0.895940104696028
GCA_003249095.1	s__Snowella sp003249095	HAII	3.21517046029988e-6	7.00035944221216e-6	0.459286481907258
GCA_003249095.1	s__Snowella sp003249095	HDAS	3.21517046029988e-6	4.25335454758331e-6	0.755914049565111
GCA_003249095.1	s__Snowella sp003249095	HDHA	3.21517046029988e-6	1.16017555714147e-6	2.77127926071953
GCA_003249095.1	s__Snowella sp003249095	HEET	2.41137784522491e-6	4.23546788798243e-6	0.569329743253837
GCA_003249095.1	s__Snowella sp003249095	HEIM	1.60758523014994e-6	1.6106715995156e-6	0.998083799722683
GCA_003249095.1	s__Snowella sp003249095	HFKG	5.62654830552479e-6	2.58483249603914e-6	2.17675548189161
GCA_003249095.1	s__Snowella sp003249095	HFNF	2.41137784522491e-6	1.47956357369604e-6	1.62978995164171
GCA_003249095.1	s__Snowella sp003249095	HGFA	5.62654830552479e-6	3.50250979703577e-6	1.60643328115359
GCA_003249095.1	s__Snowella sp003249095	HGTD	1.60758523014994e-6	3.14796057584867e-6	0.510675147104264
GCA_003249095.1	s__Snowella sp003249095	HGVT	3.21517046029988e-6	3.76373606668473e-6	0.854249714468407
GCA_003249095.1	s__Snowella sp003249095	HKNK	2.41137784522491e-6	2.3734467690128e-6	1.01598143118579
GCA_003249095.1	s__Snowella sp003249095	HMDF	0	7.13038308543539e-7	0
GCA_003249095.1	s__Snowella sp003249095	HNEM	1.60758523014994e-6	1.01147721720928e-6	1.58934398402502
GCA_003249095.1	s__Snowella sp003249095	HNET	1.60758523014994e-6	2.97770488781402e-6	0.539873926636864
GCA_003249095.1	s__Snowella sp003249095	HNSN	8.0379261507497e-7	2.47163992266847e-6	0.325206195167445
GCA_003249095.1	s__Snowella sp003249095	HNTQ	0	2.40304172671559e-6	0
GCA_003249095.1	s__Snowella sp003249095	HPHG	3.21517046029988e-6	9.28108961422374e-7	3.46421658872086
GCA_003249095.1	s__Snowella sp003249095	HPPP	1.60758523014994e-6	1.73860564217153e-6	0.924640522931962
GCA_003249095.1	s__Snowella sp003249095	HQDD	1.60758523014994e-6	2.38586654924315e-6	0.673795116772101
GCA_003249095.1	s__Snowella sp003249095	HQES	4.82275569044982e-6	4.03556492609955e-6	1.19506333778927
GCA_003249095.1	s__Snowella sp003249095	HRTH	2.41137784522491e-6	8.24321419051316e-7	2.92528835172096
GCA_003249095.1	s__Snowella sp003249095	HTDK	8.0379261507497e-7	2.65865108139709e-6	0.302330990591133
GCA_003249095.1	s__Snowella sp003249095	HTKN	3.21517046029988e-6	2.43876422636945e-6	1.3183605145325
GCA_003249095.1	s__Snowella sp003249095	HTYD	1.60758523014994e-6	1.54349432778284e-6	1.04152325098542
GCA_003249095.1	s__Snowella sp003249095	HVNE	1.60758523014994e-6	3.24238690823932e-6	0.495803022786965
GCA_003249095.1	s__Snowella sp003249095	HVTI	8.0379261507497e-7	4.34504436379097e-6	0.184990657810839
GCA_003249095.1	s__Snowella sp003249095	HVYE	8.0379261507497e-7	2.19288790364022e-6	0.366545236416629
GCA_003249095.1	s__Snowella sp003249095	HYQN	5.62654830552479e-6	1.35773397371904e-6	4.14407270822929
GCA_003249095.1	s__Snowella sp003249095	HYRA	2.41137784522491e-6	1.90717778288036e-6	1.26436972309056
GCA_003249095.1	s__Snowella sp003249095	IDEF	8.0379261507497e-6	1.03037945750828e-5	0.780093788960767
GCA_003249095.1	s__Snowella sp003249095	IDNE	9.64551138089964e-6	1.12024295834675e-5	0.8610195948149
GCA_003249095.1	s__Snowella sp003249095	IEAG	3.69744602934486e-5	2.23743996375864e-5	1.65253418604966
GCA_003249095.1	s__Snowella sp003249095	IEQR	1.36644744562745e-5	1.20487259843738e-5	1.13410118829129
GCA_003249095.1	s__Snowella sp003249095	IFFF	9.64551138089964e-6	5.62154719518429e-6	1.71581079834436
GCA_003249095.1	s__Snowella sp003249095	IFFT	7.23413353567473e-6	7.31592279414507e-6	0.988820377036264
GCA_003249095.1	s__Snowella sp003249095	IGTP	1.12530966110496e-5	1.19047646674817e-5	0.945259895963155
GCA_003249095.1	s__Snowella sp003249095	IHHN	8.0379261507497e-7	1.07356470006029e-6	0.748713715186268
GCA_003249095.1	s__Snowella sp003249095	IHHV	2.41137784522491e-6	1.39929611352809e-6	1.72327917008576
GCA_003249095.1	s__Snowella sp003249095	IHTL	8.84171876582467e-6	8.17950866653133e-6	1.08095964272316
GCA_003249095.1	s__Snowella sp003249095	IILG	3.77782529085236e-5	3.89351720871223e-5	0.970286013478766
GCA_003249095.1	s__Snowella sp003249095	ILFE	1.44682670713495e-5	2.31910316996795e-5	0.623873368753551
GCA_003249095.1	s__Snowella sp003249095	ILMH	1.60758523014994e-6	2.77844412924207e-6	0.578591886455702
GCA_003249095.1	s__Snowella sp003249095	ILVA	3.69744602934486e-5	3.64713317062565e-5	1.01379518004016
GCA_003249095.1	s__Snowella sp003249095	IMFV	8.0379261507497e-7	3.52159980247881e-6	0.228246439163584
GCA_003249095.1	s__Snowella sp003249095	IMGF	4.01896307537485e-6	3.72678584756902e-6	1.07839925333955
GCA_003249095.1	s__Snowella sp003249095	INDM	3.21517046029988e-6	3.20232315686534e-6	1.00401186975993
GCA_003249095.1	s__Snowella sp003249095	IQIK	1.20568892261245e-5	1.5383641464414e-5	0.783747414681692
GCA_003249095.1	s__Snowella sp003249095	IQIT	8.0379261507497e-6	1.58070005885623e-5	0.508504197600007
GCA_003249095.1	s__Snowella sp003249095	IQMY	0	2.28047134487317e-6	0
GCA_003249095.1	s__Snowella sp003249095	IQQA	2.97403267577739e-5	1.50263882280149e-5	1.97920660018131
GCA_003249095.1	s__Snowella sp003249095	IRLI	2.49175710673241e-5	2.88328314326224e-5	0.864208259447302
GCA_003249095.1	s__Snowella sp003249095	IRNS	1.04493039959746e-5	1.0429019968771e-5	1.00194496005035
GCA_003249095.1	s__Snowella sp003249095	IRQE	2.08986079919492e-5	1.20487259843738e-5	1.73450769973962
GCA_003249095.1	s__Snowella sp003249095	IRTV	9.64551138089964e-6	1.15133476005804e-5	0.837767755784027
GCA_003249095.1	s__Snowella sp003249095	ISDE	1.52720596864244e-5	1.5831925277716e-5	0.964636923086061
GCA_003249095.1	s__Snowella sp003249095	ISFA	1.12530966110496e-5	1.48238935406818e-5	0.759118822606708
GCA_003249095.1	s__Snowella sp003249095	ISTA	2.49175710673241e-5	1.92919238933293e-5	1.29160633253068
GCA_003249095.1	s__Snowella sp003249095	ITAA	3.37592898331487e-5	2.15480952520201e-5	1.56669484881657
GCA_003249095.1	s__Snowella sp003249095	IVQE	1.44682670713495e-5	1.5374517548148e-5	0.941055029924649
GCA_003249095.1	s__Snowella sp003249095	IVYR	6.43034092059976e-6	6.50511516914443e-6	0.988505315186525
GCA_003249095.1	s__Snowella sp003249095	IYRE	8.0379261507497e-6	7.0989370418316e-6	1.13227178990107
GCA_003249095.1	s__Snowella sp003249095	KALY	1.12530966110496e-5	1.38445491314698e-5	0.812817846517684
GCA_003249095.1	s__Snowella sp003249095	KATK	8.0379261507497e-6	1.16337288805525e-5	0.690915718707034
GCA_003249095.1	s__Snowella sp003249095	KERQ	1.20568892261245e-5	8.81450915837759e-6	1.36784578806244
GCA_003249095.1	s__Snowella sp003249095	KGIE	2.08986079919492e-5	1.65121808685719e-5	1.26564795760723
GCA_003249095.1	s__Snowella sp003249095	KGLN	1.84872301467243e-5	1.78874407544023e-5	1.03353131398489
GCA_003249095.1	s__Snowella sp003249095	KHFK	2.41137784522491e-6	2.18305393134478e-6	1.10458922274058
GCA_003249095.1	s__Snowella sp003249095	KHSR	2.41137784522491e-6	2.941129445033e-6	0.819881576207829
GCA_003249095.1	s__Snowella sp003249095	KIEP	1.84872301467243e-5	1.19474271965726e-5	1.5473816950337
GCA_003249095.1	s__Snowella sp003249095	KIMT	4.82275569044982e-6	4.09618676617736e-6	1.17737690338532
GCA_003249095.1	s__Snowella sp003249095	KISV	1.28606818411995e-5	1.55028580150539e-5	0.829568446586514
GCA_003249095.1	s__Snowella sp003249095	KIYD	1.20568892261245e-5	6.20514564337622e-6	1.94304693540833
GCA_003249095.1	s__Snowella sp003249095	KLPA	1.36644744562745e-5	2.04302188786252e-5	0.668836420082151
GCA_003249095.1	s__Snowella sp003249095	KLRE	3.61706676783736e-5	1.88413988127346e-5	1.91974428426867
GCA_003249095.1	s__Snowella sp003249095	KMIL	6.43034092059976e-6	8.39645443161564e-6	0.76584003080958
GCA_003249095.1	s__Snowella sp003249095	KMKV	8.0379261507497e-7	3.26302152896668e-6	0.246333837499844
GCA_003249095.1	s__Snowella sp003249095	KMRK	8.0379261507497e-7	2.55716982080962e-6	0.314328993144649
GCA_003249095.1	s__Snowella sp003249095	KNLR	1.60758523014994e-5	1.32462638890784e-5	1.21361407534346
GCA_003249095.1	s__Snowella sp003249095	KNVQ	2.41137784522491e-6	7.9074920256847e-6	0.304948501673147
GCA_003249095.1	s__Snowella sp003249095	KQPL	1.04493039959746e-5	1.48565360732437e-5	0.703347263753735
GCA_003249095.1	s__Snowella sp003249095	KRMH	0	8.46184962232488e-7	0
GCA_003249095.1	s__Snowella sp003249095	KTAT	1.60758523014994e-5	1.19538900908123e-5	1.34482182614806
GCA_003249095.1	s__Snowella sp003249095	KTMH	1.60758523014994e-6	9.91613632212203e-7	1.62118105069165
GCA_003249095.1	s__Snowella sp003249095	KTQA	1.36644744562745e-5	1.14633204944465e-5	1.19201713525277
GCA_003249095.1	s__Snowella sp003249095	KTSA	7.23413353567473e-6	1.41134290929193e-5	0.512570934253254
GCA_003249095.1	s__Snowella sp003249095	KVPH	8.0379261507497e-7	2.65032294551608e-6	0.303281008238961
GCA_003249095.1	s__Snowella sp003249095	KYLH	3.21517046029988e-6	3.38094102908129e-6	0.950969103762672
GCA_003249095.1	s__Snowella sp003249095	LAAM	1.84872301467243e-5	1.12783832627763e-5	1.63917378191433
GCA_003249095.1	s__Snowella sp003249095	LARP	1.28606818411995e-5	1.79137353512523e-5	0.717922956269445
GCA_003249095.1	s__Snowella sp003249095	LAVD	1.92910227617993e-5	2.49684885995423e-5	0.772614757392761
GCA_003249095.1	s__Snowella sp003249095	LDAD	2.33099858371741e-5	2.08834563203366e-5	1.11619386559468
GCA_003249095.1	s__Snowella sp003249095	LDDL	4.34048012140484e-5	3.24610026099582e-5	1.33713680182919
GCA_003249095.1	s__Snowella sp003249095	LDEV	2.89365341426989e-5	2.24986851641155e-5	1.28614334267193
GCA_003249095.1	s__Snowella sp003249095	LDKV	1.92910227617993e-5	1.8426603906633e-5	1.04691145799553
GCA_003249095.1	s__Snowella sp003249095	LDNL	5.94806535155478e-5	2.97762773276933e-5	1.99758528780991
GCA_003249095.1	s__Snowella sp003249095	LDQN	1.28606818411995e-5	1.39301371313232e-5	0.923227224539021
GCA_003249095.1	s__Snowella sp003249095	LDVF	1.28606818411995e-5	1.45486390026138e-5	0.883978345939369
GCA_003249095.1	s__Snowella sp003249095	LEFV	8.0379261507497e-6	1.89823763030087e-5	0.423441513456651
GCA_003249095.1	s__Snowella sp003249095	LHHE	4.01896307537485e-6	2.35294336246507e-6	1.70805772016729
GCA_003249095.1	s__Snowella sp003249095	LINH	1.20568892261245e-5	6.83327651743269e-6	1.76443748403356
GCA_003249095.1	s__Snowella sp003249095	LKAH	6.43034092059976e-6	7.89116013367966e-6	0.81487903067065
GCA_003249095.1	s__Snowella sp003249095	LKEV	4.58161790592733e-5	2.40421615574734e-5	1.90565972821323
GCA_003249095.1	s__Snowella sp003249095	LKHF	1.04493039959746e-5	4.59802120737206e-6	2.27256541992915
GCA_003249095.1	s__Snowella sp003249095	LKPI	1.44682670713495e-5	2.06095761319983e-5	0.702016721677555
GCA_003249095.1	s__Snowella sp003249095	LKVS	2.33099858371741e-5	2.38877519307577e-5	0.975813291461738
GCA_003249095.1	s__Snowella sp003249095	LLEG	3.53668750632987e-5	5.35888519421932e-5	0.659967022645853
GCA_003249095.1	s__Snowella sp003249095	LLIK	3.21517046029988e-5	5.06684558778386e-5	0.634550709035151
GCA_003249095.1	s__Snowella sp003249095	LLTM	1.28606818411995e-5	1.32938191440265e-5	0.967418143865632
GCA_003249095.1	s__Snowella sp003249095	LLTR	3.61706676783736e-5	3.33962827517295e-5	1.08307466274822
GCA_003249095.1	s__Snowella sp003249095	LMGP	4.82275569044982e-6	6.23101471395384e-6	0.773992024067871
GCA_003249095.1	s__Snowella sp003249095	LNFV	9.64551138089964e-6	1.33453767552277e-5	0.722760515331367
GCA_003249095.1	s__Snowella sp003249095	LNIR	1.52720596864244e-5	1.81065787156761e-5	0.843453637831776
GCA_003249095.1	s__Snowella sp003249095	LNTI	1.76834375316493e-5	2.12184464254929e-5	0.833399259165534
GCA_003249095.1	s__Snowella sp003249095	LPES	2.97403267577739e-5	2.23332285698636e-5	1.33166266868846
GCA_003249095.1	s__Snowella sp003249095	LPIV	3.45630824482237e-5	2.30591111767309e-5	1.49889048989458
GCA_003249095.1	s__Snowella sp003249095	LPLH	4.82275569044982e-6	1.05084413223923e-5	0.458941106724653
GCA_003249095.1	s__Snowella sp003249095	LPPS	2.0094815376874202e-05	1.5670309294146e-5	1.28234963328906
GCA_003249095.1	s__Snowella sp003249095	LRRN	1.12530966110496e-5	1.16146609643063e-5	0.968870003664521
GCA_003249095.1	s__Snowella sp003249095	LSAR	1.84872301467243e-5	2.5366576907159e-5	0.728802716045884
GCA_003249095.1	s__Snowella sp003249095	LSHM	0	2.46588194627915e-6	0
GCA_003249095.1	s__Snowella sp003249095	LSSK	2.97403267577739e-5	2.59009315532744e-5	1.14823386551184
GCA_003249095.1	s__Snowella sp003249095	LTEL	6.43034092059976e-5	4.65046984833615e-5	1.38272930054592
GCA_003249095.1	s__Snowella sp003249095	LTEM	1.44682670713495e-5	7.70646302332564e-6	1.87741990424887
GCA_003249095.1	s__Snowella sp003249095	LTHE	1.36644744562745e-5	7.30627577433989e-6	1.87023798147135
GCA_003249095.1	s__Snowella sp003249095	LTSA	3.21517046029988e-5	2.97261764110471e-5	1.08159570065157
GCA_003249095.1	s__Snowella sp003249095	LVMK	4.82275569044982e-6	6.87268508344094e-6	0.701728019238038
GCA_003249095.1	s__Snowella sp003249095	LVNG	2.0094815376874202e-05	2.00134385288281e-5	1.0040661102753
GCA_003249095.1	s__Snowella sp003249095	LVVY	8.84171876582467e-6	1.27902451777414e-5	0.691286104601946
GCA_003249095.1	s__Snowella sp003249095	MAAN	4.01896307537485e-6	4.59655479829505e-6	0.874342469900622
GCA_003249095.1	s__Snowella sp003249095	MDEG	3.21517046029988e-6	3.94557080310514e-6	0.814880943910464
GCA_003249095.1	s__Snowella sp003249095	MENG	3.21517046029988e-6	3.61924774354526e-6	0.888353240264905
GCA_003249095.1	s__Snowella sp003249095	MEVD	4.82275569044982e-6	3.72833909143041e-6	1.29353998447591
GCA_003249095.1	s__Snowella sp003249095	MFNT	2.41137784522491e-6	2.03098128522418e-6	1.18729693019241
GCA_003249095.1	s__Snowella sp003249095	MGFT	6.43034092059976e-6	2.8014428241955e-6	2.29536753884898
GCA_003249095.1	s__Snowella sp003249095	MGKN	3.21517046029988e-6	2.96419297944808e-6	1.08466975078611
GCA_003249095.1	s__Snowella sp003249095	MGVR	3.21517046029988e-6	3.38766934058131e-6	0.949080366783426
GCA_003249095.1	s__Snowella sp003249095	MHKE	0	1.17832205525145e-6	0
GCA_003249095.1	s__Snowella sp003249095	MIGK	4.82275569044982e-6	4.72016706481359e-6	1.02173410903207
GCA_003249095.1	s__Snowella sp003249095	MIKT	4.82275569044982e-6	4.09618676617736e-6	1.17737690338532
GCA_003249095.1	s__Snowella sp003249095	MINQ	4.01896307537485e-6	3.37188709963574e-6	1.19190321520819
GCA_003249095.1	s__Snowella sp003249095	MKNV	2.41137784522491e-6	2.8009930910687e-6	0.860901032892183
GCA_003249095.1	s__Snowella sp003249095	MLAF	6.43034092059976e-6	6.57168838911065e-6	0.978491453011511
GCA_003249095.1	s__Snowella sp003249095	MLDH	8.0379261507497e-7	1.90213922332715e-6	0.422572966908807
GCA_003249095.1	s__Snowella sp003249095	MLYT	8.0379261507497e-7	3.66426567271247e-6	0.21935980817678
GCA_003249095.1	s__Snowella sp003249095	MMHF	0	2.6594633345785e-7	0
GCA_003249095.1	s__Snowella sp003249095	MNPR	2.41137784522491e-6	1.88057026297657e-6	1.28225884068175
GCA_003249095.1	s__Snowella sp003249095	MNSY	3.21517046029988e-6	1.76317668561337e-6	1.82351008071627
GCA_003249095.1	s__Snowella sp003249095	MPAA	8.0379261507497e-7	4.58752283788679e-6	0.175212776803359
GCA_003249095.1	s__Snowella sp003249095	MPRP	8.0379261507497e-7	1.87687505277991e-6	0.428261121529875
GCA_003249095.1	s__Snowella sp003249095	MQRV	3.21517046029988e-6	2.81919145121203e-6	1.14045836046985
GCA_003249095.1	s__Snowella sp003249095	MSLQ	5.62654830552479e-6	7.34273820596254e-6	0.766273854208209
GCA_003249095.1	s__Snowella sp003249095	MTSI	5.62654830552479e-6	4.96927872992114e-6	1.13226659467622
GCA_003249095.1	s__Snowella sp003249095	MVAT	5.62654830552479e-6	4.54315143222912e-6	1.23846814033317
GCA_003249095.1	s__Snowella sp003249095	MVIV	7.23413353567473e-6	4.99041240304045e-6	1.44960635543212
GCA_003249095.1	s__Snowella sp003249095	MYKR	0	1.48457883067643e-6	0
GCA_003249095.1	s__Snowella sp003249095	NAIN	1.28606818411995e-5	1.14039632651433e-5	1.12773792252635
GCA_003249095.1	s__Snowella sp003249095	NAKK	8.0379261507497e-6	9.71898063937986e-6	0.827033867953313
GCA_003249095.1	s__Snowella sp003249095	NDHF	2.41137784522491e-6	1.75363898036331e-6	1.37507085108551
GCA_003249095.1	s__Snowella sp003249095	NDKQ	8.0379261507497e-7	6.61376693520901e-6	0.121533253734102
GCA_003249095.1	s__Snowella sp003249095	NDYA	8.84171876582467e-6	5.28017160590185e-6	1.67451352451158
GCA_003249095.1	s__Snowella sp003249095	NFFG	5.62654830552479e-6	5.29414507259555e-6	1.06278695207086
GCA_003249095.1	s__Snowella sp003249095	NGDK	8.84171876582467e-6	7.94740472929766e-6	1.11252906665621
GCA_003249095.1	s__Snowella sp003249095	NHNG	4.82275569044982e-6	2.41234564476805e-6	1.99919762779829
GCA_003249095.1	s__Snowella sp003249095	NISH	5.62654830552479e-6	3.93582787623712e-6	1.42957174003862
GCA_003249095.1	s__Snowella sp003249095	NKNT	9.64551138089964e-6	6.32639320908905e-6	1.5246462023641
GCA_003249095.1	s__Snowella sp003249095	NLKP	1.12530966110496e-5	1.29424997126204e-5	0.86946856178614
GCA_003249095.1	s__Snowella sp003249095	NMDA	8.0379261507497e-7	3.1744545640253e-6	0.253206526936627
GCA_003249095.1	s__Snowella sp003249095	NMEQ	3.21517046029988e-6	3.01190915423592e-6	1.0674858688145
GCA_003249095.1	s__Snowella sp003249095	NMKS	8.0379261507497e-7	3.03705139534509e-6	0.264662170784119
GCA_003249095.1	s__Snowella sp003249095	NNFV	6.43034092059976e-6	5.43896710459873e-6	1.18227244197944
GCA_003249095.1	s__Snowella sp003249095	NNIG	1.04493039959746e-5	9.96498836295735e-6	1.04860172590041
GCA_003249095.1	s__Snowella sp003249095	NNMA	0	2.91190757717328e-6	0
GCA_003249095.1	s__Snowella sp003249095	NPVE	9.64551138089964e-6	8.39454188007072e-6	1.14902177137252
GCA_003249095.1	s__Snowella sp003249095	NRQN	6.43034092059976e-6	5.31949606702741e-6	1.20882520441323
GCA_003249095.1	s__Snowella sp003249095	NSFY	2.41137784522491e-6	3.98848653982137e-6	0.604584676706194
GCA_003249095.1	s__Snowella sp003249095	NSIH	4.82275569044982e-6	3.93582787623712e-6	1.22534720574739
GCA_003249095.1	s__Snowella sp003249095	NSIP	1.04493039959746e-5	1.01898610113015e-5	1.02546089533364
GCA_003249095.1	s__Snowella sp003249095	NSPV	1.28606818411995e-5	8.3406283384346e-6	1.54193201271611
GCA_003249095.1	s__Snowella sp003249095	NYLG	1.44682670713495e-5	1.03846508991557e-5	1.39323576804356
GCA_003249095.1	s__Snowella sp003249095	NYLL	2.6525156297474e-5	1.8472703797496e-5	1.43591087629898
GCA_003249095.1	s__Snowella sp003249095	PAKS	7.23413353567473e-6	1.1767389300723e-5	0.614761129321205
GCA_003249095.1	s__Snowella sp003249095	PARE	7.23413353567473e-6	1.03846409822793e-5	0.696618549261286
GCA_003249095.1	s__Snowella sp003249095	PDAE	9.64551138089964e-6	1.10831185725626e-5	0.870288567044488
GCA_003249095.1	s__Snowella sp003249095	PEMS	4.82275569044982e-6	3.70092067636373e-6	1.30312322586398
GCA_003249095.1	s__Snowella sp003249095	PFHN	2.41137784522491e-6	1.60544140336417e-6	1.50200302556787
GCA_003249095.1	s__Snowella sp003249095	PFQN	8.0379261507497e-7	4.780575950809e-6	0.168137191699453
GCA_003249095.1	s__Snowella sp003249095	PGEI	2.08986079919492e-5	1.41462826998227e-5	1.47732152929554
GCA_003249095.1	s__Snowella sp003249095	PGKK	6.43034092059976e-6	8.47593271598057e-6	0.758658797335184
GCA_003249095.1	s__Snowella sp003249095	PGPA	2.41137784522491e-6	9.83948459362536e-6	0.245071560637145
GCA_003249095.1	s__Snowella sp003249095	PKII	1.60758523014994e-5	1.33753621291344e-5	1.20190034081266
GCA_003249095.1	s__Snowella sp003249095	PKQF	4.01896307537485e-6	5.5691398518939e-6	0.721648797167146
GCA_003249095.1	s__Snowella sp003249095	PKVE	9.64551138089964e-6	9.77923543182756e-6	0.986325715148169
GCA_003249095.1	s__Snowella sp003249095	PLDH	4.01896307537485e-6	4.66890917542655e-6	0.860792730029425
GCA_003249095.1	s__Snowella sp003249095	PLDQ	1.04493039959746e-5	1.39027652294157e-5	0.751598967798565
GCA_003249095.1	s__Snowella sp003249095	PLGE	1.60758523014994e-5	2.17974577040955e-5	0.737510425285923
GCA_003249095.1	s__Snowella sp003249095	PMMR	0	7.64649197711313e-7	0
GCA_003249095.1	s__Snowella sp003249095	PMMT	8.0379261507497e-7	8.96064811067084e-7	0.897025086966386
GCA_003249095.1	s__Snowella sp003249095	PMPF	0	1.69004899330928e-6	0
GCA_003249095.1	s__Snowella sp003249095	PPKH	2.41137784522491e-6	2.02937912608063e-6	1.18823428024611
GCA_003249095.1	s__Snowella sp003249095	PRKH	8.0379261507497e-7	2.07700923561457e-6	0.386995205072901
GCA_003249095.1	s__Snowella sp003249095	PSEQ	9.64551138089964e-6	1.0448080300288e-5	0.923185035305837
GCA_003249095.1	s__Snowella sp003249095	PSTD	5.62654830552479e-6	8.35039683296053e-6	0.673806097851036
GCA_003249095.1	s__Snowella sp003249095	PVLF	1.44682670713495e-5	1.33191538731398e-5	1.08627524009067
GCA_003249095.1	s__Snowella sp003249095	PVRT	3.21517046029988e-6	7.21599989301849e-6	0.445561323166118
GCA_003249095.1	s__Snowella sp003249095	PVYV	3.21517046029988e-6	5.20247809353274e-6	0.61800749613856
GCA_003249095.1	s__Snowella sp003249095	PYYI	3.21517046029988e-6	3.29799460603051e-6	0.97488651267677
GCA_003249095.1	s__Snowella sp003249095	QAGH	4.82275569044982e-6	4.37113065144747e-6	1.10331995884241
GCA_003249095.1	s__Snowella sp003249095	QDQI	4.82275569044982e-6	1.03774650329266e-5	0.464733504294903
GCA_003249095.1	s__Snowella sp003249095	QEPI	8.0379261507497e-6	1.17724238242583e-5	0.682775804774095
GCA_003249095.1	s__Snowella sp003249095	QFMH	0	7.50793894416805e-7	0
GCA_003249095.1	s__Snowella sp003249095	QFNK	4.01896307537485e-6	5.58010442960344e-6	0.72023079963406
GCA_003249095.1	s__Snowella sp003249095	QGHS	3.21517046029988e-6	3.91345587019428e-6	0.821568088907635
GCA_003249095.1	s__Snowella sp003249095	QHKQ	2.41137784522491e-6	2.68454315563749e-6	0.898245140951099
GCA_003249095.1	s__Snowella sp003249095	QHLS	1.12530966110496e-5	6.96143874422858e-6	1.61649007116223
GCA_003249095.1	s__Snowella sp003249095	QIMM	0	1.37102602134559e-6	0
GCA_003249095.1	s__Snowella sp003249095	QIRQ	1.60758523014994e-5	9.72345896757682e-6	1.65330592283104
GCA_003249095.1	s__Snowella sp003249095	QIRY	6.43034092059976e-6	5.72892296904934e-6	1.12243452309271
GCA_003249095.1	s__Snowella sp003249095	QKMQ	7.23413353567473e-6	2.83158386056287e-6	2.55480109080602
GCA_003249095.1	s__Snowella sp003249095	QLMR	2.41137784522491e-6	5.30710367423746e-6	0.454367955337029
GCA_003249095.1	s__Snowella sp003249095	QLQF	7.23413353567473e-6	1.34911269698333e-5	0.536214176313849
GCA_003249095.1	s__Snowella sp003249095	QMAE	8.0379261507497e-6	4.75441102027396e-6	1.69062500412229
GCA_003249095.1	s__Snowella sp003249095	QMEF	8.0379261507497e-7	2.77030022575265e-6	0.2901463919336
GCA_003249095.1	s__Snowella sp003249095	QMIK	4.82275569044982e-6	3.92808544742197e-6	1.22776241886872
GCA_003249095.1	s__Snowella sp003249095	QMKH	0	9.50919306297408e-7	0
GCA_003249095.1	s__Snowella sp003249095	QNFM	8.0379261507497e-7	1.94763288049988e-6	0.412702323483402
GCA_003249095.1	s__Snowella sp003249095	QNYP	1.04493039959746e-5	3.5151741685783e-6	2.97262766931426
GCA_003249095.1	s__Snowella sp003249095	QPEP	5.62654830552479e-6	7.3783761251275e-6	0.762572713847326
GCA_003249095.1	s__Snowella sp003249095	QPHL	4.82275569044982e-6	4.91612927453645e-6	0.981006686587704
GCA_003249095.1	s__Snowella sp003249095	QPTG	8.84171876582467e-6	8.5816207278189e-6	1.0303087314454
GCA_003249095.1	s__Snowella sp003249095	QQAN	8.0379261507497e-6	9.43634279896025e-6	0.851805230267319
GCA_003249095.1	s__Snowella sp003249095	QQMS	3.21517046029988e-6	3.43512887802582e-6	0.935967928559248
GCA_003249095.1	s__Snowella sp003249095	QQSR	6.43034092059976e-6	8.62961456420374e-6	0.745148102821796
GCA_003249095.1	s__Snowella sp003249095	QRTK	3.21517046029988e-6	7.41782554587022e-6	0.433438403264941
GCA_003249095.1	s__Snowella sp003249095	QRVS	1.12530966110496e-5	9.79881155825467e-6	1.14841443211241
GCA_003249095.1	s__Snowella sp003249095	QTDH	3.21517046029988e-6	2.61970772586151e-6	1.22730120942883
GCA_003249095.1	s__Snowella sp003249095	QVVL	1.76834375316493e-5	2.17083428845008e-5	0.81459177357452
GCA_003249095.1	s__Snowella sp003249095	QYPD	7.23413353567473e-6	3.83211361866763e-6	1.88776593168705
GCA_003249095.1	s__Snowella sp003249095	RAFY	4.82275569044982e-6	4.55053557021439e-6	1.05982155639377
GCA_003249095.1	s__Snowella sp003249095	RAGP	8.0379261507497e-7	1.00704201161844e-5	0.0798171879426535
GCA_003249095.1	s__Snowella sp003249095	RAPP	0	7.28647609511191e-6	0
GCA_003249095.1	s__Snowella sp003249095	RDMI	1.60758523014994e-6	3.27104253791395e-6	0.491459591710216
GCA_003249095.1	s__Snowella sp003249095	RDVF	4.82275569044982e-6	6.05660146236072e-6	0.796280838424198
GCA_003249095.1	s__Snowella sp003249095	RDYR	6.43034092059976e-6	3.49007897098486e-6	1.84246287091469
GCA_003249095.1	s__Snowella sp003249095	RGDR	1.84872301467243e-5	7.11802486701755e-6	2.59724157924591
GCA_003249095.1	s__Snowella sp003249095	RGID	9.64551138089964e-6	1.10965854234465e-5	0.869232382109114
GCA_003249095.1	s__Snowella sp003249095	RGPP	0	6.36705396243177e-6	0
GCA_003249095.1	s__Snowella sp003249095	RHEK	2.41137784522491e-6	2.96014080705009e-6	0.814615926202495
GCA_003249095.1	s__Snowella sp003249095	RHQG	2.41137784522491e-6	2.82852465185386e-6	0.852521417356025
GCA_003249095.1	s__Snowella sp003249095	RKDV	6.43034092059976e-6	7.67099906370657e-6	0.838266419692752
GCA_003249095.1	s__Snowella sp003249095	RKII	2.49175710673241e-5	1.3689285710529e-5	1.82022434144675
GCA_003249095.1	s__Snowella sp003249095	RMDM	0	8.35233622728445e-7	0
GCA_003249095.1	s__Snowella sp003249095	RMPS	3.21517046029988e-6	2.65773131275726e-6	1.20974247655016
GCA_003249095.1	s__Snowella sp003249095	RNHA	1.60758523014994e-6	2.81993815763724e-6	0.570078186216998
GCA_003249095.1	s__Snowella sp003249095	RNIG	8.84171876582467e-6	1.01788293149521e-5	0.868638081280788
GCA_003249095.1	s__Snowella sp003249095	RNVA	7.23413353567473e-6	9.53470706373924e-6	0.758715866918066
GCA_003249095.1	s__Snowella sp003249095	RPQS	6.43034092059976e-6	7.50304926815155e-6	0.857030347367549
GCA_003249095.1	s__Snowella sp003249095	RQIE	2.0094815376874202e-05	1.20487259843738e-5	1.66779586513425
GCA_003249095.1	s__Snowella sp003249095	RSQN	9.64551138089964e-6	7.51782134587756e-6	1.28301949955073
GCA_003249095.1	s__Snowella sp003249095	RTFG	8.0379261507497e-6	7.03768989603535e-6	1.14212565053169
GCA_003249095.1	s__Snowella sp003249095	RTIN	5.62654830552479e-6	8.83324368874467e-6	0.636974196997887
GCA_003249095.1	s__Snowella sp003249095	RTNR	2.41137784522491e-6	5.66617980519112e-6	0.425573830716721
GCA_003249095.1	s__Snowella sp003249095	RVIA	1.76834375316493e-5	1.51830230241242e-5	1.16468489203713
GCA_003249095.1	s__Snowella sp003249095	RVLT	2.25061932220992e-5	1.7740470248014e-5	1.26863566227162
GCA_003249095.1	s__Snowella sp003249095	RYMS	0	1.80101309517588e-6	0
GCA_003249095.1	s__Snowella sp003249095	RYVK	3.21517046029988e-6	4.75895935463127e-6	0.675603681542474
GCA_003249095.1	s__Snowella sp003249095	SEVF	1.28606818411995e-5	1.09334615129367e-5	1.17626808545331
GCA_003249095.1	s__Snowella sp003249095	SFVY	5.62654830552479e-6	5.19863750523625e-6	1.08231210578878
GCA_003249095.1	s__Snowella sp003249095	SGFQ	6.43034092059976e-6	9.33752495422211e-6	0.688655821764865
GCA_003249095.1	s__Snowella sp003249095	SGGK	1.60758523014994e-5	1.42112131048139e-5	1.13120900959918
GCA_003249095.1	s__Snowella sp003249095	SGMP	5.62654830552479e-6	3.58893736348271e-6	1.56774770236301
GCA_003249095.1	s__Snowella sp003249095	SGRN	4.82275569044982e-6	9.0337578423232e-6	0.533859305797991
GCA_003249095.1	s__Snowella sp003249095	SHRQ	4.01896307537485e-6	2.89804840651105e-6	1.3867825900856
GCA_003249095.1	s__Snowella sp003249095	SKGK	8.84171876582467e-6	1.20022650153083e-5	0.736670849589433
GCA_003249095.1	s__Snowella sp003249095	SLAK	3.21517046029988e-5	2.89300198006169e-5	1.11136130651087
GCA_003249095.1	s__Snowella sp003249095	SLEN	3.93858381386735e-5	2.23771984515099e-5	1.76008798527753
GCA_003249095.1	s__Snowella sp003249095	SLKI	3.53668750632987e-5	2.91839969568233e-5	1.21185850984095
GCA_003249095.1	s__Snowella sp003249095	SNLH	6.43034092059976e-6	6.06456434409823e-6	1.06031374320523
GCA_003249095.1	s__Snowella sp003249095	SNSE	1.28606818411995e-5	1.28888098166167e-5	0.997817643691128
GCA_003249095.1	s__Snowella sp003249095	SPPQ	7.23413353567473e-6	7.33098885919778e-6	0.986788232067556
GCA_003249095.1	s__Snowella sp003249095	SRAR	4.01896307537485e-6	1.05601112766207e-5	0.380579614181959
GCA_003249095.1	s__Snowella sp003249095	SRLG	2.81327415276239e-5	2.21657714788092e-5	1.26919749012658
GCA_003249095.1	s__Snowella sp003249095	STET	1.60758523014994e-5	1.30673568052885e-5	1.23022984227333
GCA_003249095.1	s__Snowella sp003249095	STFM	2.41137784522491e-6	2.87030092075403e-6	0.840113253557902
GCA_003249095.1	s__Snowella sp003249095	SVAL	3.29554972180738e-5	3.23684746670609e-5	1.01813562600805
GCA_003249095.1	s__Snowella sp003249095	SYEA	6.43034092059976e-6	9.736385408668e-6	0.660444369311328
GCA_003249095.1	s__Snowella sp003249095	SYIL	9.64551138089964e-6	1.69429279682754e-5	0.569294244711436
GCA_003249095.1	s__Snowella sp003249095	TAAS	1.44682670713495e-5	1.9124033663097e-5	0.756548923006152
GCA_003249095.1	s__Snowella sp003249095	TDKL	1.52720596864244e-5	1.69224062616231e-5	0.902475655667161
GCA_003249095.1	s__Snowella sp003249095	TDTH	6.43034092059976e-6	2.73181738573666e-6	2.35386924256862
GCA_003249095.1	s__Snowella sp003249095	TEAP	6.43034092059976e-6	1.21693861546413e-5	0.528403063136202
GCA_003249095.1	s__Snowella sp003249095	TENE	8.84171876582467e-6	1.09872184420781e-5	0.804727676293689
GCA_003249095.1	s__Snowella sp003249095	TETF	9.64551138089964e-6	8.5045474760115e-6	1.13415927280157
GCA_003249095.1	s__Snowella sp003249095	TEVL	2.41137784522491e-5	2.47038038924919e-5	0.976116008578655
GCA_003249095.1	s__Snowella sp003249095	TFKG	4.01896307537485e-6	8.02632963793563e-6	0.500722404469862
GCA_003249095.1	s__Snowella sp003249095	TGEQ	3.21517046029988e-6	1.22304731589348e-5	0.262881935843266
GCA_003249095.1	s__Snowella sp003249095	THIA	4.82275569044982e-6	5.26220382074457e-6	0.916489716996068
GCA_003249095.1	s__Snowella sp003249095	THKQ	8.0379261507497e-7	2.79942742960729e-6	0.28712750563701
GCA_003249095.1	s__Snowella sp003249095	THYD	1.60758523014994e-6	1.54349432778284e-6	1.04152325098542
GCA_003249095.1	s__Snowella sp003249095	TIAM	2.41137784522491e-6	5.55043094707643e-6	0.434448760504813
GCA_003249095.1	s__Snowella sp003249095	TIPN	5.62654830552479e-6	8.63067917568396e-6	0.651924163903231
GCA_003249095.1	s__Snowella sp003249095	TISK	8.0379261507497e-6	1.42373311368877e-5	0.564566917315292
GCA_003249095.1	s__Snowella sp003249095	TKRG	7.23413353567473e-6	8.91359831724868e-6	0.811583972959155
GCA_003249095.1	s__Snowella sp003249095	TLGY	1.52720596864244e-5	1.24305436508897e-5	1.22859145306419
GCA_003249095.1	s__Snowella sp003249095	TLSD	1.44682670713495e-5	2.05293748296161e-5	0.704759262833333
GCA_003249095.1	s__Snowella sp003249095	TMLE	9.64551138089964e-6	7.70646302332564e-6	1.25161326949924
GCA_003249095.1	s__Snowella sp003249095	TNIT	1.28606818411995e-5	1.03513596309988e-5	1.24241474546843
GCA_003249095.1	s__Snowella sp003249095	TPFG	5.62654830552479e-6	6.87630113816839e-6	0.818252166748984
GCA_003249095.1	s__Snowella sp003249095	TPGL	1.44682670713495e-5	1.83435896074588e-5	0.788736958303213
GCA_003249095.1	s__Snowella sp003249095	TPVT	1.12530966110496e-5	8.45616996676546e-6	1.33075572691616
GCA_003249095.1	s__Snowella sp003249095	TQYA	1.60758523014994e-6	6.65509298476172e-6	0.241557140348129
GCA_003249095.1	s__Snowella sp003249095	TQYY	0	2.85135221480291e-6	0
GCA_003249095.1	s__Snowella sp003249095	TRDS	4.82275569044982e-6	8.54638303913281e-6	0.564303714023468
GCA_003249095.1	s__Snowella sp003249095	TRNF	5.62654830552479e-6	5.10216248092224e-6	1.10277717077089
GCA_003249095.1	s__Snowella sp003249095	TSAK	1.20568892261245e-5	1.41134290929193e-5	0.854284890422091
GCA_003249095.1	s__Snowella sp003249095	TTDN	6.43034092059976e-6	7.08660180050454e-6	0.907394136374636
GCA_003249095.1	s__Snowella sp003249095	TTGR	1.60758523014994e-5	9.15890130258732e-6	1.75521623941488
GCA_003249095.1	s__Snowella sp003249095	TYEG	5.62654830552479e-6	7.20601987792666e-6	0.78081220990798506
GCA_003249095.1	s__Snowella sp003249095	TYMP	0	1.49045320291014e-6	0
GCA_003249095.1	s__Snowella sp003249095	TYRY	4.01896307537485e-6	2.53730400699206e-6	1.58395015508578
GCA_003249095.1	s__Snowella sp003249095	TYSQ	3.21517046029988e-6	5.95827825445577e-6	0.539614016498052
GCA_003249095.1	s__Snowella sp003249095	TYVG	4.82275569044982e-6	6.60324058951825e-6	0.730361952600257
GCA_003249095.1	s__Snowella sp003249095	VADV	2.0094815376874202e-05	1.32635339217541e-5	1.51504233301773
GCA_003249095.1	s__Snowella sp003249095	VDPQ	1.76834375316493e-5	7.38530077587151e-6	2.39440993241911
GCA_003249095.1	s__Snowella sp003249095	VEDH	4.82275569044982e-6	3.53473097837394e-6	1.36439115733453
GCA_003249095.1	s__Snowella sp003249095	VGHK	8.0379261507497e-7	3.66293186946911e-6	0.21943968485318
GCA_003249095.1	s__Snowella sp003249095	VGLY	1.20568892261245e-5	1.35354689314194e-5	0.890762579945594
GCA_003249095.1	s__Snowella sp003249095	VHSE	1.60758523014994e-6	4.58232983034743e-6	0.350822679655963
GCA_003249095.1	s__Snowella sp003249095	VHSG	2.41137784522491e-6	4.44367663564562e-6	0.542653762400639
GCA_003249095.1	s__Snowella sp003249095	VHSV	1.60758523014994e-6	4.19902065813013e-6	0.382847659260103
GCA_003249095.1	s__Snowella sp003249095	VIAR	2.0094815376874202e-05	1.51830230241242e-5	1.3235055591331
GCA_003249095.1	s__Snowella sp003249095	VIMP	5.62654830552479e-6	3.82120932786632e-6	1.47245225863262
GCA_003249095.1	s__Snowella sp003249095	VKRF	1.12530966110496e-5	6.4721022488707e-6	1.73870810106764
GCA_003249095.1	s__Snowella sp003249095	VLHS	4.82275569044982e-6	7.90462029578758e-6	0.610118577488143
GCA_003249095.1	s__Snowella sp003249095	VPHG	8.0379261507497e-7	3.13809969428839e-6	0.256139923323003
GCA_003249095.1	s__Snowella sp003249095	VSKI	1.20568892261245e-5	1.55028580150539e-5	0.777720418674857
GCA_003249095.1	s__Snowella sp003249095	VSVV	1.84872301467243e-5	1.41976276399643e-5	1.30213516057327
GCA_003249095.1	s__Snowella sp003249095	VTHQ	7.23413353567473e-6	3.132151186277e-6	2.30963740427661
GCA_003249095.1	s__Snowella sp003249095	VTMD	2.41137784522491e-6	3.13757334176615e-6	0.768548678408753
GCA_003249095.1	s__Snowella sp003249095	VTQD	6.43034092059976e-6	8.85769274445105e-6	0.725961162361167
GCA_003249095.1	s__Snowella sp003249095	VVMG	6.43034092059976e-6	4.3227625718801e-6	1.48755357567626
GCA_003249095.1	s__Snowella sp003249095	VYFI	4.82275569044982e-6	5.85758936200354e-6	0.823334548122068
GCA_003249095.1	s__Snowella sp003249095	VYGA	8.84171876582467e-6	8.70790645627976e-6	1.01536676010666
GCA_003249095.1	s__Snowella sp003249095	VYVD	7.23413353567473e-6	5.68271651658392e-6	1.27300623118596
GCA_003249095.1	s__Snowella sp003249095	YAVV	6.43034092059976e-6	8.22847432364325e-6	0.781474264569698
GCA_003249095.1	s__Snowella sp003249095	YDKG	3.21517046029988e-6	5.37498089815367e-6	0.598173374235488
GCA_003249095.1	s__Snowella sp003249095	YDYV	3.21517046029988e-6	2.94867006979264e-6	1.0903798608184
GCA_003249095.1	s__Snowella sp003249095	YEYR	1.60758523014994e-6	3.01504656168021e-6	0.533187530362407
GCA_003249095.1	s__Snowella sp003249095	YFLI	1.44682670713495e-5	1.10268616244202e-5	1.31209292037436
GCA_003249095.1	s__Snowella sp003249095	YFSK	4.82275569044982e-6	4.64639398395137e-6	1.0379566836363
GCA_003249095.1	s__Snowella sp003249095	YFYI	6.43034092059976e-6	3.03940877263019e-6	2.11565518218702
GCA_003249095.1	s__Snowella sp003249095	YGQR	8.0379261507497e-6	4.96247039076422e-6	1.61974289372271
GCA_003249095.1	s__Snowella sp003249095	YGYV	2.41137784522491e-6	3.73087324508643e-6	0.646330681000943
GCA_003249095.1	s__Snowella sp003249095	YHMR	0	4.91257276518833e-7	0
GCA_003249095.1	s__Snowella sp003249095	YILK	8.0379261507497e-6	1.39660906734945e-5	0.575531574200966
GCA_003249095.1	s__Snowella sp003249095	YIMY	0	1.34362110350517e-6	0
GCA_003249095.1	s__Snowella sp003249095	YIQA	6.43034092059976e-6	8.8533330524025e-6	0.726318651127077
GCA_003249095.1	s__Snowella sp003249095	YKAT	3.21517046029988e-6	6.75402449901783e-6	0.47603772547278
GCA_003249095.1	s__Snowella sp003249095	YKDE	2.41137784522491e-6	5.54269298300972e-6	0.43505527955754
GCA_003249095.1	s__Snowella sp003249095	YKPT	3.21517046029988e-6	4.27025267592572e-6	0.752922766942095
GCA_003249095.1	s__Snowella sp003249095	YLDE	1.84872301467243e-5	1.16742053487115e-5	1.58359644999432
GCA_003249095.1	s__Snowella sp003249095	YLNL	2.49175710673241e-5	1.8472703797496e-5	1.3488859747051
GCA_003249095.1	s__Snowella sp003249095	YMQF	0	1.31722114147671e-6	0
GCA_003249095.1	s__Snowella sp003249095	YMRT	1.60758523014994e-6	1.52543456661763e-6	1.05385394125063
GCA_003249095.1	s__Snowella sp003249095	YMSV	8.0379261507497e-7	2.29814400892984e-6	0.349757287598902
GCA_003249095.1	s__Snowella sp003249095	YQVD	6.43034092059976e-6	5.00465315862125e-6	1.28487244106468
GCA_003249095.1	s__Snowella sp003249095	YRID	4.82275569044982e-6	5.44082946598845e-6	0.886400818220399
GCA_003249095.1	s__Snowella sp003249095	YRKH	5.62654830552479e-6	1.40748645816356e-6	3.99758610314881
GCA_003249095.1	s__Snowella sp003249095	YRYE	2.41137784522491e-6	3.01504656168021e-6	0.79978129554361
GCA_003249095.1	s__Snowella sp003249095	YSAP	4.82275569044982e-6	6.83162178202566e-6	0.705945944364006
GCA_003249095.1	s__Snowella sp003249095	YSDT	4.01896307537485e-6	5.65865103589979e-6	0.710233419569014
GCA_003249095.1	s__Snowella sp003249095	YSLR	1.28606818411995e-5	1.08682245930762e-5	1.18332867811663
GCA_003249095.1	s__Snowella sp003249095	YTFL	5.62654830552479e-6	8.28894485345298e-6	0.678801512737885
GCA_003249095.1	s__Snowella sp003249095	YYLA	1.04493039959746e-5	8.03752820543319e-6	1.30006436417991
GCA_003249095.1	s__Snowella sp003249095	YYMH	0	3.25266663562586e-7	0
GCA_002700765.1	s__Parasynechococcus sp002700765	AAAS	9.38672212053273e-5	6.3470035474843e-5	1.47892183300469
GCA_002700765.1	s__Parasynechococcus sp002700765	AAYF	0	5.86436817511518e-6	0
GCA_002700765.1	s__Parasynechococcus sp002700765	ADMN	0	3.45209281666072e-6	0
GCA_002700765.1	s__Parasynechococcus sp002700765	ADRI	3.42976385173311e-5	1.84356665786092e-5	1.86039590003903
GCA_002700765.1	s__Parasynechococcus sp002700765	AEMN	0	3.5072701525792e-6	0
GCA_002700765.1	s__Parasynechococcus sp002700765	AGHI	0	7.96837546033965e-6	0
GCA_002700765.1	s__Parasynechococcus sp002700765	AGRN	3.61027773866644e-6	1.62401575289802e-5	0.222305586151117
GCA_002700765.1	s__Parasynechococcus sp002700765	AHGT	1.08308332159993e-5	8.60668262131236e-6	1.25842135611918
GCA_002700765.1	s__Parasynechococcus sp002700765	AIDH	5.41541660799965e-6	5.53092692996067e-6	0.979115558129089
GCA_002700765.1	s__Parasynechococcus sp002700765	AIHE	9.02569434666609e-6	5.61933179893815e-6	1.60618640607263
GCA_002700765.1	s__Parasynechococcus sp002700765	AIMV	0	7.00396494598005e-6	0
GCA_002700765.1	s__Parasynechococcus sp002700765	AKGP	5.41541660799965e-6	1.27610160386509e-5	0.424371898883074
GCA_002700765.1	s__Parasynechococcus sp002700765	AKTM	3.61027773866644e-6	3.12855007179481e-6	1.15397793093184
GCA_002700765.1	s__Parasynechococcus sp002700765	ALHV	1.08308332159993e-5	1.82505088787806e-5	0.59345376547785
GCA_002700765.1	s__Parasynechococcus sp002700765	AMNV	1.80513886933322e-6	4.2825603128427e-6	0.421509269564728
GCA_002700765.1	s__Parasynechococcus sp002700765	AMSK	3.61027773866644e-6	4.11292740352098e-6	0.877787858734331
GCA_002700765.1	s__Parasynechococcus sp002700765	APEP	3.61027773866644e-5	1.69003753285355e-5	2.13621157429009
GCA_002700765.1	s__Parasynechococcus sp002700765	AQTE	9.02569434666609e-6	1.29966825575096e-5	0.694461398647533
GCA_002700765.1	s__Parasynechococcus sp002700765	ARRH	1.80513886933322e-5	1.10224814121177e-5	1.63768828618637
GCA_002700765.1	s__Parasynechococcus sp002700765	AYDA	1.80513886933322e-5	1.02332760525316e-5	1.76398922502109
GCA_002700765.1	s__Parasynechococcus sp002700765	AYDD	5.41541660799965e-6	5.83075505532867e-6	0.928767639287223
GCA_002700765.1	s__Parasynechococcus sp002700765	AYFK	0	1.71429479777289e-6	0
GCA_002700765.1	s__Parasynechococcus sp002700765	AYGK	7.22055547733287e-6	4.30973768302066e-6	1.67540486414756
GCA_002700765.1	s__Parasynechococcus sp002700765	AYKT	3.61027773866644e-6	2.6166832607237e-6	1.37971522685093
GCA_002700765.1	s__Parasynechococcus sp002700765	DAET	1.80513886933322e-5	1.59245723349525e-5	1.13355563425158
GCA_002700765.1	s__Parasynechococcus sp002700765	DAKH	0	3.50385321174211e-6	0
GCA_002700765.1	s__Parasynechococcus sp002700765	DALM	2.34668053013318e-5	1.50168545203814e-5	1.56269778531063
GCA_002700765.1	s__Parasynechococcus sp002700765	DDKT	7.22055547733287e-6	4.58189678399916e-6	1.57588785119481
GCA_002700765.1	s__Parasynechococcus sp002700765	DDRY	5.41541660799965e-6	4.22064404234925e-6	1.2830782585933
GCA_002700765.1	s__Parasynechococcus sp002700765	DDSA	1.6246249823999e-5	2.06057751469868e-5	0.788431869614703
GCA_002700765.1	s__Parasynechococcus sp002700765	DEPF	1.6246249823999e-5	5.72746727203744e-6	2.83655044234232
GCA_002700765.1	s__Parasynechococcus sp002700765	DERG	9.02569434666609e-6	1.89854715281577e-5	0.47540006226761
GCA_002700765.1	s__Parasynechococcus sp002700765	DETH	3.61027773866644e-6	3.45828501490663e-6	1.0439503173118
GCA_002700765.1	s__Parasynechococcus sp002700765	DFIL	3.61027773866644e-6	1.02069007506322e-5	0.353709497806455
GCA_002700765.1	s__Parasynechococcus sp002700765	DGSP	1.44411109546657e-5	1.62975120971169e-5	0.88609297349259
GCA_002700765.1	s__Parasynechococcus sp002700765	DHVH	3.61027773866644e-6	1.83994889846166e-6	1.96216196095713
GCA_002700765.1	s__Parasynechococcus sp002700765	DHYY	0	4.12034673853557e-7	0
GCA_002700765.1	s__Parasynechococcus sp002700765	DIFL	3.61027773866644e-6	1.02069007506322e-5	0.353709497806455
GCA_002700765.1	s__Parasynechococcus sp002700765	DMVG	3.61027773866644e-6	7.09936902608237e-6	0.508535015633451
GCA_002700765.1	s__Parasynechococcus sp002700765	DNPI	1.80513886933322e-6	3.94494746086686e-6	0.457582486773235
GCA_002700765.1	s__Parasynechococcus sp002700765	DPPR	1.6246249823999e-5	1.20410268113662e-5	1.34924122988109
GCA_002700765.1	s__Parasynechococcus sp002700765	DQKP	3.61027773866644e-6	4.11896619277866e-6	0.876500939725106
GCA_002700765.1	s__Parasynechococcus sp002700765	DQLI	2.5271944170665e-5	1.453624007344e-5	1.738547522811
GCA_002700765.1	s__Parasynechococcus sp002700765	DRPG	1.98565275626654e-5	1.80046636335655e-5	1.1028546806977
GCA_002700765.1	s__Parasynechococcus sp002700765	DSAQ	5.41541660799965e-6	1.68172000355076e-5	0.322016542383132
GCA_002700765.1	s__Parasynechococcus sp002700765	DSDT	1.08308332159993e-5	1.02700191054106e-5	1.05460691989299
GCA_002700765.1	s__Parasynechococcus sp002700765	DSIF	7.22055547733287e-6	5.44893705451516e-6	1.32513101272655
GCA_002700765.1	s__Parasynechococcus sp002700765	DSLG	1.80513886933322e-5	3.64362064759942e-5	0.495424481284165
GCA_002700765.1	s__Parasynechococcus sp002700765	DSSF	0	7.73723386011337e-6	0
GCA_002700765.1	s__Parasynechococcus sp002700765	DVHE	1.80513886933322e-6	4.90466804849676e-6	0.368045064718799
GCA_002700765.1	s__Parasynechococcus sp002700765	DVLL	5.7764443818663e-5	5.8771180039283e-5	0.982870239802108
GCA_002700765.1	s__Parasynechococcus sp002700765	DVNG	1.08308332159993e-5	9.03602758095433e-6	1.19862772871875
GCA_002700765.1	s__Parasynechococcus sp002700765	DVQN	0	5.1188265407903e-6	0
GCA_002700765.1	s__Parasynechococcus sp002700765	EDKV	7.22055547733287e-6	6.60208168497693e-6	1.09367860348703
GCA_002700765.1	s__Parasynechococcus sp002700765	EDLA	3.97130551253308e-5	3.92155050391146e-5	1.01268758583422
GCA_002700765.1	s__Parasynechococcus sp002700765	EFAG	5.41541660799965e-6	1.50305197057045e-5	0.360294701316572
GCA_002700765.1	s__Parasynechococcus sp002700765	EFTE	5.41541660799965e-6	5.28288527209223e-6	1.02508692297513
GCA_002700765.1	s__Parasynechococcus sp002700765	EGGP	7.22055547733287e-6	2.07443491996002e-5	0.348073367250877
GCA_002700765.1	s__Parasynechococcus sp002700765	EHER	5.41541660799965e-6	5.10292484270419e-6	1.0612377753794
GCA_002700765.1	s__Parasynechococcus sp002700765	EHQK	1.80513886933322e-6	1.65541734121928e-6	1.09044337303103
GCA_002700765.1	s__Parasynechococcus sp002700765	EIPI	1.80513886933322e-6	6.55493598347295e-6	0.275386193531796
GCA_002700765.1	s__Parasynechococcus sp002700765	EKMA	1.80513886933322e-6	3.63377203225343e-6	0.496767230665758
GCA_002700765.1	s__Parasynechococcus sp002700765	EKYF	0	9.92389978906437e-7	0
GCA_002700765.1	s__Parasynechococcus sp002700765	ELLK	4.87387494719969e-5	2.46935945688627e-5	1.973740572118
GCA_002700765.1	s__Parasynechococcus sp002700765	ENHG	1.80513886933322e-6	2.82050047003948e-6	0.64000658340892
GCA_002700765.1	s__Parasynechococcus sp002700765	ENMA	0	3.5072701525792e-6	0
GCA_002700765.1	s__Parasynechococcus sp002700765	EPYD	1.80513886933322e-6	3.25216101910406e-6	0.55505827009467
GCA_002700765.1	s__Parasynechococcus sp002700765	EQET	7.22055547733287e-6	7.52366369299877e-6	0.959712684134465
GCA_002700765.1	s__Parasynechococcus sp002700765	ERLN	2.34668053013318e-5	1.40565083229754e-5	1.66946191487507
GCA_002700765.1	s__Parasynechococcus sp002700765	ESQS	7.22055547733287e-6	1.11951695183263e-5	0.644970624653154
GCA_002700765.1	s__Parasynechococcus sp002700765	ETIR	5.41541660799965e-6	9.33529175212936e-6	0.580101484965846
GCA_002700765.1	s__Parasynechococcus sp002700765	ETRS	7.22055547733287e-6	1.32556744032785e-5	0.544714305561626
GCA_002700765.1	s__Parasynechococcus sp002700765	ETSN	3.61027773866644e-6	5.16682460860032e-6	0.698742073159795
GCA_002700765.1	s__Parasynechococcus sp002700765	ETTH	5.41541660799965e-6	3.02505287587939e-6	1.79018907443903
GCA_002700765.1	s__Parasynechococcus sp002700765	EYQV	0	3.4174913019181e-6	0
GCA_002700765.1	s__Parasynechococcus sp002700765	EYYF	1.80513886933322e-6	6.29425250003882e-7	2.86791619707358
GCA_002700765.1	s__Parasynechococcus sp002700765	FENS	1.80513886933322e-6	3.38499530320638e-6	0.533276624526873
GCA_002700765.1	s__Parasynechococcus sp002700765	FFMS	5.41541660799965e-6	1.50009946863694e-6	3.61003834827056
GCA_002700765.1	s__Parasynechococcus sp002700765	FFTI	3.61027773866644e-6	2.3752558461975e-6	1.51995320607086
GCA_002700765.1	s__Parasynechococcus sp002700765	FFVS	7.22055547733287e-6	4.78336107297071e-6	1.50951503914977
GCA_002700765.1	s__Parasynechococcus sp002700765	FGSP	9.02569434666609e-6	9.33959083926425e-6	0.966390766148072
GCA_002700765.1	s__Parasynechococcus sp002700765	FHNN	1.80513886933322e-6	5.46814224990369e-7	3.30119222733281
GCA_002700765.1	s__Parasynechococcus sp002700765	FHRD	1.44411109546657e-5	2.83303669623117e-6	5.09739636407709
GCA_002700765.1	s__Parasynechococcus sp002700765	FIDA	9.02569434666609e-6	8.31613559982023e-6	1.08532313336271
GCA_002700765.1	s__Parasynechococcus sp002700765	FISV	5.41541660799965e-6	6.75978393866518e-6	0.801122736634244
GCA_002700765.1	s__Parasynechococcus sp002700765	FKTQ	3.61027773866644e-6	2.14297238028907e-6	1.68470567883821
GCA_002700765.1	s__Parasynechococcus sp002700765	FKVA	5.41541660799965e-6	6.53567682153904e-6	0.8285930831452
GCA_002700765.1	s__Parasynechococcus sp002700765	FKVF	5.41541660799965e-6	2.13406289628075e-6	2.53760871689286
GCA_002700765.1	s__Parasynechococcus sp002700765	FNML	1.80513886933322e-6	2.42807072199806e-6	0.743445754268544
GCA_002700765.1	s__Parasynechococcus sp002700765	FNVV	7.22055547733287e-6	4.45895656457919e-6	1.61933747789586
GCA_002700765.1	s__Parasynechococcus sp002700765	FNYF	0	5.40273535386752e-7	0
GCA_002700765.1	s__Parasynechococcus sp002700765	FPHT	0	1.87945073220293e-6	0
GCA_002700765.1	s__Parasynechococcus sp002700765	FPSA	7.22055547733287e-6	1.13774745956334e-5	0.634636044812975
GCA_002700765.1	s__Parasynechococcus sp002700765	FQLN	3.61027773866644e-6	5.09352156925337e-6	0.70879796808157
GCA_002700765.1	s__Parasynechococcus sp002700765	FTGL	1.98565275626654e-5	1.58829715923494e-5	1.25017711246364
GCA_002700765.1	s__Parasynechococcus sp002700765	FTIF	1.80513886933322e-6	2.3752558461975e-6	0.759976603035428
GCA_002700765.1	s__Parasynechococcus sp002700765	FTLA	3.79079162559976e-5	1.93486105446305e-5	1.95920612327987
GCA_002700765.1	s__Parasynechococcus sp002700765	FTSA	1.26359720853325e-5	1.03292236816832e-5	1.22332253369049
GCA_002700765.1	s__Parasynechococcus sp002700765	FVAR	1.26359720853325e-5	1.61837894224368e-5	0.780779566237703
GCA_002700765.1	s__Parasynechococcus sp002700765	FVHF	0	1.58538936661267e-6	0
GCA_002700765.1	s__Parasynechococcus sp002700765	FYGI	5.41541660799965e-6	2.22136282940163e-6	2.43788026715942
GCA_002700765.1	s__Parasynechococcus sp002700765	GAAP	3.42976385173311e-5	4.36536915566799e-5	0.785675559025726
GCA_002700765.1	s__Parasynechococcus sp002700765	GADV	4.51284717333304e-5	3.20259283393195e-5	1.40912298482616
GCA_002700765.1	s__Parasynechococcus sp002700765	GDAA	4.51284717333304e-5	4.53075518315443e-5	0.996047455866085
GCA_002700765.1	s__Parasynechococcus sp002700765	GETN	3.61027773866644e-6	6.47314695483413e-6	0.557731465677646
GCA_002700765.1	s__Parasynechococcus sp002700765	GFNN	5.41541660799965e-6	2.06694430765953e-6	2.62001089624505
GCA_002700765.1	s__Parasynechococcus sp002700765	GFPT	7.22055547733287e-6	7.10427749483257e-6	1.01636731991182
GCA_002700765.1	s__Parasynechococcus sp002700765	GFQH	1.80513886933322e-6	2.62207422006923e-6	0.688439272815685
GCA_002700765.1	s__Parasynechococcus sp002700765	GGKH	3.61027773866644e-6	4.14380918049685e-6	0.871246136443367
GCA_002700765.1	s__Parasynechococcus sp002700765	GGLD	4.33233328639972e-5	4.56483308148683e-5	0.949067185823282
GCA_002700765.1	s__Parasynechococcus sp002700765	GHGF	7.22055547733287e-6	4.6286262648386e-6	1.55997807215153
GCA_002700765.1	s__Parasynechococcus sp002700765	GHTE	5.41541660799965e-6	4.98233185804143e-6	1.08692410748578
GCA_002700765.1	s__Parasynechococcus sp002700765	GIAL	5.7764443818663e-5	4.50348908044112e-5	1.28265979525823
GCA_002700765.1	s__Parasynechococcus sp002700765	GIDI	1.08308332159993e-5	9.64724234055684e-6	1.12268696417697
GCA_002700765.1	s__Parasynechococcus sp002700765	GIEA	2.34668053013318e-5	2.12409358495931e-5	1.10479149635873
GCA_002700765.1	s__Parasynechococcus sp002700765	GIYT	1.80513886933322e-6	3.39066707735476e-6	0.532384580423479
GCA_002700765.1	s__Parasynechococcus sp002700765	GLFL	4.1518193994664e-5	3.91130599563289e-5	1.06149184034746
GCA_002700765.1	s__Parasynechococcus sp002700765	GLHH	1.26359720853325e-5	4.60276527338101e-6	2.74530012608065
GCA_002700765.1	s__Parasynechococcus sp002700765	GLKN	5.41541660799965e-6	8.04957437061927e-6	0.672758130885252
GCA_002700765.1	s__Parasynechococcus sp002700765	GLVG	7.76209713813284e-5	5.66299170612603e-5	1.37067075866208
GCA_002700765.1	s__Parasynechococcus sp002700765	GMSN	0	3.25870135598164e-6	0
GCA_002700765.1	s__Parasynechococcus sp002700765	GNKE	5.41541660799965e-6	3.79662279110279e-6	1.42637731109091
GCA_002700765.1	s__Parasynechococcus sp002700765	GQAH	7.22055547733287e-6	8.03023647256507e-6	0.899170964890208
GCA_002700765.1	s__Parasynechococcus sp002700765	GQSL	3.06873607786647e-5	2.97370503400576e-5	1.03195711840078
GCA_002700765.1	s__Parasynechococcus sp002700765	GSAQ	2.88822219093315e-5	2.42284459316686e-5	1.19207901285901
GCA_002700765.1	s__Parasynechococcus sp002700765	GTFR	1.80513886933322e-5	9.36727690330893e-6	1.92706897422405
GCA_002700765.1	s__Parasynechococcus sp002700765	GTIY	1.80513886933322e-6	3.39066707735476e-6	0.532384580423479
GCA_002700765.1	s__Parasynechococcus sp002700765	GVNG	2.16616664319986e-5	1.3018154343171e-5	1.66395833548877
GCA_002700765.1	s__Parasynechococcus sp002700765	HAFS	0	4.50068265908492e-6	0
GCA_002700765.1	s__Parasynechococcus sp002700765	HAII	1.80513886933322e-6	4.47923769607794e-6	0.403001356885752
GCA_002700765.1	s__Parasynechococcus sp002700765	HDAS	3.61027773866644e-6	7.85365561983215e-6	0.459693920058032
GCA_002700765.1	s__Parasynechococcus sp002700765	HDHA	9.02569434666609e-6	2.60300276704534e-6	3.46741634735607
GCA_002700765.1	s__Parasynechococcus sp002700765	HEET	3.61027773866644e-6	3.5135613252794e-6	1.02752660461372
GCA_002700765.1	s__Parasynechococcus sp002700765	HEIM	0	1.24566912465367e-6	0
GCA_002700765.1	s__Parasynechococcus sp002700765	HFKG	0	1.64829301539075e-6	0
GCA_002700765.1	s__Parasynechococcus sp002700765	HFNF	0	6.32820631422434e-7	0
GCA_002700765.1	s__Parasynechococcus sp002700765	HGFA	9.02569434666609e-6	5.63858509941226e-6	1.60070198241876
GCA_002700765.1	s__Parasynechococcus sp002700765	HGTD	3.61027773866644e-6	4.90394844683306e-6	0.736198142743105
GCA_002700765.1	s__Parasynechococcus sp002700765	HGVT	1.80513886933322e-6	6.08368781200644e-6	0.296717866714116
GCA_002700765.1	s__Parasynechococcus sp002700765	HKNK	0	5.07196088283174e-7	0
GCA_002700765.1	s__Parasynechococcus sp002700765	HMDF	0	8.67593510469613e-7	0
GCA_002700765.1	s__Parasynechococcus sp002700765	HNEM	3.61027773866644e-6	7.61661886848412e-7	4.74000051860933
GCA_002700765.1	s__Parasynechococcus sp002700765	HNET	0	1.71248389336837e-6	0
GCA_002700765.1	s__Parasynechococcus sp002700765	HNSN	1.80513886933322e-6	1.0972696996641e-6	1.6451186703559
GCA_002700765.1	s__Parasynechococcus sp002700765	HNTQ	0	1.37563898112027e-6	0
GCA_002700765.1	s__Parasynechococcus sp002700765	HPHG	1.08308332159993e-5	2.05876599070594e-6	5.26083744577764
GCA_002700765.1	s__Parasynechococcus sp002700765	HPPP	0	3.48059088849201e-6	0
GCA_002700765.1	s__Parasynechococcus sp002700765	HQDD	3.61027773866644e-6	3.17589820482262e-6	1.13677375842343
GCA_002700765.1	s__Parasynechococcus sp002700765	HQES	0	3.71050866556431e-6	0
GCA_002700765.1	s__Parasynechococcus sp002700765	HRTH	1.80513886933322e-6	1.64816522321851e-6	1.09524145025228
GCA_002700765.1	s__Parasynechococcus sp002700765	HTDK	0	1.74633757625992e-6	0
GCA_002700765.1	s__Parasynechococcus sp002700765	HTKN	0	8.64756652166746e-7	0
GCA_002700765.1	s__Parasynechococcus sp002700765	HTYD	1.80513886933322e-6	1.10761796157981e-6	1.62974864253603
GCA_002700765.1	s__Parasynechococcus sp002700765	HVNE	0	2.42870816001727e-6	0
GCA_002700765.1	s__Parasynechococcus sp002700765	HVTI	0	3.41980418898931e-6	0
GCA_002700765.1	s__Parasynechococcus sp002700765	HVYE	0	1.59597315322214e-6	0
GCA_002700765.1	s__Parasynechococcus sp002700765	HYQN	0	5.117386848058e-7	0
GCA_002700765.1	s__Parasynechococcus sp002700765	HYRA	1.44411109546657e-5	2.8232641666936e-6	5.11504064161949
GCA_002700765.1	s__Parasynechococcus sp002700765	IDEF	3.61027773866644e-6	4.81413677694774e-6	0.749932522888438
GCA_002700765.1	s__Parasynechococcus sp002700765	IDNE	1.80513886933322e-6	4.15984931585938e-6	0.433943331180566
GCA_002700765.1	s__Parasynechococcus sp002700765	IEAG	5.59593049493297e-5	2.12409358495931e-5	2.63450279900929
GCA_002700765.1	s__Parasynechococcus sp002700765	IEQR	9.02569434666609e-6	8.71004585719861e-6	1.0362395898532
GCA_002700765.1	s__Parasynechococcus sp002700765	IFFF	0	1.55612595595153e-6	0
GCA_002700765.1	s__Parasynechococcus sp002700765	IFFT	7.22055547733287e-6	2.3752558461975e-6	3.03990641214171
GCA_002700765.1	s__Parasynechococcus sp002700765	IGTP	9.02569434666609e-6	1.00396729773872e-5	0.899002822800613
GCA_002700765.1	s__Parasynechococcus sp002700765	IHHN	0	5.94780386168737e-7	0
GCA_002700765.1	s__Parasynechococcus sp002700765	IHHV	1.80513886933322e-6	1.4900881116694e-6	1.21143095847591
GCA_002700765.1	s__Parasynechococcus sp002700765	IHTL	3.61027773866644e-6	5.93803069208891e-6	0.607992434844825
GCA_002700765.1	s__Parasynechococcus sp002700765	IILG	7.22055547733287e-6	2.07809506107222e-5	0.34746030692202
GCA_002700765.1	s__Parasynechococcus sp002700765	ILFE	1.44411109546657e-5	1.03700451448634e-5	1.3925793719248
GCA_002700765.1	s__Parasynechococcus sp002700765	ILMH	0	2.64105938666912e-6	0
GCA_002700765.1	s__Parasynechococcus sp002700765	ILVA	2.34668053013318e-5	3.87791485745186e-5	0.605139776502253
GCA_002700765.1	s__Parasynechococcus sp002700765	IMFV	0	2.28697074935038e-6	0
GCA_002700765.1	s__Parasynechococcus sp002700765	IMGF	1.80513886933322e-6	2.65589838239906e-6	0.679671662626882
GCA_002700765.1	s__Parasynechococcus sp002700765	INDM	1.80513886933322e-6	1.59293758784086e-6	1.13321380769223
GCA_002700765.1	s__Parasynechococcus sp002700765	IQIK	3.61027773866644e-6	2.80382061606026e-6	1.28762793096919
GCA_002700765.1	s__Parasynechococcus sp002700765	IQIT	1.80513886933322e-6	4.78044406341453e-6	0.377609034932177
GCA_002700765.1	s__Parasynechococcus sp002700765	IQMY	0	8.54306564326788e-7	0
GCA_002700765.1	s__Parasynechococcus sp002700765	IQQA	1.6246249823999e-5	9.66594881114022e-6	1.680771349138
GCA_002700765.1	s__Parasynechococcus sp002700765	IRLI	1.6246249823999e-5	1.83247206638112e-5	0.886575578534359
GCA_002700765.1	s__Parasynechococcus sp002700765	IRNS	7.22055547733287e-6	5.98156444962969e-6	1.20713494573813
GCA_002700765.1	s__Parasynechococcus sp002700765	IRQE	1.08308332159993e-5	8.71004585719861e-6	1.24348750782384
GCA_002700765.1	s__Parasynechococcus sp002700765	IRTV	1.98565275626654e-5	1.13988795351499e-5	1.74197187551946
GCA_002700765.1	s__Parasynechococcus sp002700765	ISDE	1.80513886933322e-5	9.66033101182833e-6	1.86860974755727
GCA_002700765.1	s__Parasynechococcus sp002700765	ISFA	9.02569434666609e-6	9.56316575513891e-6	0.943797752518929
GCA_002700765.1	s__Parasynechococcus sp002700765	ISTA	2.5271944170665e-5	1.45971251756159e-5	1.73129598236789
GCA_002700765.1	s__Parasynechococcus sp002700765	ITAA	4.87387494719969e-5	2.2278046362709e-5	2.18774791462774
GCA_002700765.1	s__Parasynechococcus sp002700765	IVQE	5.41541660799965e-6	8.50545681995209e-6	0.636699088906803
GCA_002700765.1	s__Parasynechococcus sp002700765	IVYR	1.80513886933322e-6	4.24039133932287e-6	0.425701008440762
GCA_002700765.1	s__Parasynechococcus sp002700765	IYRE	3.61027773866644e-6	3.47273520820317e-6	1.03960639732576
GCA_002700765.1	s__Parasynechococcus sp002700765	KALY	1.08308332159993e-5	6.44378721376715e-6	1.68081795017366
GCA_002700765.1	s__Parasynechococcus sp002700765	KATK	1.26359720853325e-5	4.12562134407288e-6	3.06280461329447
GCA_002700765.1	s__Parasynechococcus sp002700765	KERQ	3.61027773866644e-6	5.51783137575882e-6	0.654292872110457
GCA_002700765.1	s__Parasynechococcus sp002700765	KGIE	9.02569434666609e-6	6.20923256171071e-6	1.45359257476087
GCA_002700765.1	s__Parasynechococcus sp002700765	KGLN	7.22055547733287e-6	8.04957437061927e-6	0.897010841180336
GCA_002700765.1	s__Parasynechococcus sp002700765	KHFK	0	5.86971103116419e-7	0
GCA_002700765.1	s__Parasynechococcus sp002700765	KHSR	3.61027773866644e-6	2.91662070131653e-6	1.23782901802651
GCA_002700765.1	s__Parasynechococcus sp002700765	KIEP	1.80513886933322e-6	4.15256498400693e-6	0.434704544368476
GCA_002700765.1	s__Parasynechococcus sp002700765	KIMT	0	1.44364166014079e-6	0
GCA_002700765.1	s__Parasynechococcus sp002700765	KISV	3.61027773866644e-6	6.05174259931151e-6	0.596568290772507
GCA_002700765.1	s__Parasynechococcus sp002700765	KIYD	5.41541660799965e-6	1.3803692144426e-6	3.92316530341227
GCA_002700765.1	s__Parasynechococcus sp002700765	KLPA	2.16616664319986e-5	1.90798786451667e-5	1.13531468594984
GCA_002700765.1	s__Parasynechococcus sp002700765	KLRE	9.02569434666609e-6	1.45635051173926e-5	0.619747394182399
GCA_002700765.1	s__Parasynechococcus sp002700765	KMIL	3.61027773866644e-6	3.55508051375846e-6	1.01552629390371
GCA_002700765.1	s__Parasynechococcus sp002700765	KMKV	1.80513886933322e-6	1.29704852947257e-6	1.39172808751208
GCA_002700765.1	s__Parasynechococcus sp002700765	KMRK	0	1.32824754858749e-6	0
GCA_002700765.1	s__Parasynechococcus sp002700765	KNLR	5.41541660799965e-6	7.09814505444543e-6	0.76293405762511
GCA_002700765.1	s__Parasynechococcus sp002700765	KNVQ	1.80513886933322e-6	2.62618057310111e-6	0.687362814203453
GCA_002700765.1	s__Parasynechococcus sp002700765	KQPL	3.61027773866644e-6	8.87259073606178e-6	0.406902318168786
GCA_002700765.1	s__Parasynechococcus sp002700765	KRMH	0	9.86751394923704e-7	0
GCA_002700765.1	s__Parasynechococcus sp002700765	KTAT	1.08308332159993e-5	7.03408126368723e-6	1.53976515339856
GCA_002700765.1	s__Parasynechococcus sp002700765	KTMH	0	6.79416539678478e-7	0
GCA_002700765.1	s__Parasynechococcus sp002700765	KTQA	7.22055547733287e-6	6.56296257221982e-6	1.10019757051435
GCA_002700765.1	s__Parasynechococcus sp002700765	KTSA	9.02569434666609e-6	9.24730783401385e-6	0.976034810203613
GCA_002700765.1	s__Parasynechococcus sp002700765	KVPH	0	2.38631304293558e-6	0
GCA_002700765.1	s__Parasynechococcus sp002700765	KYLH	0	1.39937527312468e-6	0
GCA_002700765.1	s__Parasynechococcus sp002700765	LAAM	2.34668053013318e-5	2.63553547164241e-5	0.890399903694251
GCA_002700765.1	s__Parasynechococcus sp002700765	LARP	2.34668053013318e-5	4.7246023117512903e-05	0.496693769186962
GCA_002700765.1	s__Parasynechococcus sp002700765	LAVD	4.1518193994664e-5	4.78841829179004e-5	0.867054452319857
GCA_002700765.1	s__Parasynechococcus sp002700765	LDAD	4.69336106026637e-5	3.85985559588834e-5	1.21594213660892
GCA_002700765.1	s__Parasynechococcus sp002700765	LDDL	7.04004159039955e-5	4.73743633760086e-5	1.4860445795383
GCA_002700765.1	s__Parasynechococcus sp002700765	LDEV	3.24924996479979e-5	2.7719726699038e-5	1.17217965388979
GCA_002700765.1	s__Parasynechococcus sp002700765	LDKV	1.44411109546657e-5	1.39976896437185e-5	1.03167817848756
GCA_002700765.1	s__Parasynechococcus sp002700765	LDNL	1.98565275626654e-5	2.34589786238847e-5	0.846436150568318
GCA_002700765.1	s__Parasynechococcus sp002700765	LDQN	7.22055547733287e-6	8.88815482610284e-6	0.812379579181885
GCA_002700765.1	s__Parasynechococcus sp002700765	LDVF	9.02569434666609e-6	1.56353903159717e-5	0.577260571323652
GCA_002700765.1	s__Parasynechococcus sp002700765	LEFV	5.41541660799965e-6	1.58853022475157e-5	0.340907369820211
GCA_002700765.1	s__Parasynechococcus sp002700765	LHHE	1.80513886933322e-6	3.2458893776393e-6	0.556130742399507
GCA_002700765.1	s__Parasynechococcus sp002700765	LINH	7.22055547733287e-6	3.36152204135382e-6	2.14800182432386
GCA_002700765.1	s__Parasynechococcus sp002700765	LKAH	5.41541660799965e-6	7.5475869652747e-6	0.71750304208685
GCA_002700765.1	s__Parasynechococcus sp002700765	LKEV	2.34668053013318e-5	1.42214250021152e-5	1.65010224347009
GCA_002700765.1	s__Parasynechococcus sp002700765	LKHF	7.22055547733287e-6	2.46447701421871e-6	2.92985304211568
GCA_002700765.1	s__Parasynechococcus sp002700765	LKPI	1.26359720853325e-5	8.80424063879256e-6	1.43521430225985
GCA_002700765.1	s__Parasynechococcus sp002700765	LKVS	1.08308332159993e-5	1.60966863328642e-5	0.672861046803545
GCA_002700765.1	s__Parasynechococcus sp002700765	LLEG	7.94261102506616e-5	6.93429016124403e-5	1.14541082654107
GCA_002700765.1	s__Parasynechococcus sp002700765	LLIK	1.44411109546657e-5	1.96835644525237e-5	0.73366340682336
GCA_002700765.1	s__Parasynechococcus sp002700765	LLTM	1.44411109546657e-5	1.61221697863386e-5	0.895729988335853
GCA_002700765.1	s__Parasynechococcus sp002700765	LLTR	3.61027773866644e-5	5.26452746319459e-5	0.685774319519964
GCA_002700765.1	s__Parasynechococcus sp002700765	LMGP	7.22055547733287e-6	1.18771250516314e-5	0.607937985492635
GCA_002700765.1	s__Parasynechococcus sp002700765	LNFV	5.41541660799965e-6	7.74237923341093e-6	0.699451220967108
GCA_002700765.1	s__Parasynechococcus sp002700765	LNIR	7.22055547733287e-6	1.12046136815417e-5	0.644426990751847
GCA_002700765.1	s__Parasynechococcus sp002700765	LNTI	1.6246249823999e-5	7.71481033126463e-6	2.10585213717572
GCA_002700765.1	s__Parasynechococcus sp002700765	LPES	2.34668053013318e-5	2.47570230434326e-5	0.947884778398546
GCA_002700765.1	s__Parasynechococcus sp002700765	LPIV	1.44411109546657e-5	2.12891713190557e-5	0.678331285809122
GCA_002700765.1	s__Parasynechococcus sp002700765	LPLH	2.34668053013318e-5	1.73970921442153e-5	1.34889239574067
GCA_002700765.1	s__Parasynechococcus sp002700765	LPPS	1.6246249823999e-5	2.34780511932162e-5	0.691976079713686
GCA_002700765.1	s__Parasynechococcus sp002700765	LRRN	1.26359720853325e-5	1.75765858667419e-5	0.718909359367798
GCA_002700765.1	s__Parasynechococcus sp002700765	LSAR	3.79079162559976e-5	5.63890787875286e-5	0.672256349475628
GCA_002700765.1	s__Parasynechococcus sp002700765	LSHM	0	3.75017988071157e-6	0
GCA_002700765.1	s__Parasynechococcus sp002700765	LSSK	1.08308332159993e-5	1.49209191987448e-5	0.725882438724714
GCA_002700765.1	s__Parasynechococcus sp002700765	LTEL	4.33233328639972e-5	4.21019614753228e-5	1.02900984528691
GCA_002700765.1	s__Parasynechococcus sp002700765	LTEM	3.61027773866644e-6	7.60410357549538e-6	0.474780189778154
GCA_002700765.1	s__Parasynechococcus sp002700765	LTHE	7.22055547733287e-6	7.44942933489397e-6	0.969276323423993
GCA_002700765.1	s__Parasynechococcus sp002700765	LTSA	3.06873607786647e-5	3.88260639737348e-5	0.790380420725217
GCA_002700765.1	s__Parasynechococcus sp002700765	LVMK	0	5.44583246132534e-6	0
GCA_002700765.1	s__Parasynechococcus sp002700765	LVNG	2.88822219093315e-5	1.94643439283704e-5	1.48385283447617
GCA_002700765.1	s__Parasynechococcus sp002700765	LVVY	5.41541660799965e-6	1.10138504441826e-5	0.491691496579202
GCA_002700765.1	s__Parasynechococcus sp002700765	MAAN	5.41541660799965e-6	6.05860105880565e-6	0.893839445019873
GCA_002700765.1	s__Parasynechococcus sp002700765	MDEG	0	5.8141399696473e-6	0
GCA_002700765.1	s__Parasynechococcus sp002700765	MENG	0	2.87906317984005e-6	0
GCA_002700765.1	s__Parasynechococcus sp002700765	MEVD	1.80513886933322e-6	5.00650481634819e-6	0.360558700241081
GCA_002700765.1	s__Parasynechococcus sp002700765	MFNT	1.80513886933322e-6	9.85987246836985e-7	1.83079332427883
GCA_002700765.1	s__Parasynechococcus sp002700765	MGFT	7.22055547733287e-6	2.86864927054922e-6	2.51705761016594
GCA_002700765.1	s__Parasynechococcus sp002700765	MGKN	0	1.45384668808647e-6	0
GCA_002700765.1	s__Parasynechococcus sp002700765	MGVR	5.41541660799965e-6	9.01910769453661e-6	0.600438179852324
GCA_002700765.1	s__Parasynechococcus sp002700765	MHKE	0	7.8913386823875e-7	0
GCA_002700765.1	s__Parasynechococcus sp002700765	MIGK	1.80513886933322e-6	2.37771111118986e-6	0.759191838250647
GCA_002700765.1	s__Parasynechococcus sp002700765	MIKT	0	1.44364166014079e-6	0
GCA_002700765.1	s__Parasynechococcus sp002700765	MINQ	3.61027773866644e-6	1.30006029220969e-6	2.77700792824779
GCA_002700765.1	s__Parasynechococcus sp002700765	MKNV	0	1.2518946024924e-6	0
GCA_002700765.1	s__Parasynechococcus sp002700765	MLAF	7.22055547733287e-6	8.60568632054761e-6	0.839044697700927
GCA_002700765.1	s__Parasynechococcus sp002700765	MLDH	1.80513886933322e-6	3.26115903564218e-6	0.553526782841412
GCA_002700765.1	s__Parasynechococcus sp002700765	MLYT	0	2.43543885643541e-6	0
GCA_002700765.1	s__Parasynechococcus sp002700765	MMHF	0	3.37539195596529e-7	0
GCA_002700765.1	s__Parasynechococcus sp002700765	MNPR	9.02569434666609e-6	2.40761351571887e-6	3.74881362300841
GCA_002700765.1	s__Parasynechococcus sp002700765	MNSY	0	7.36018372224255e-7	0
GCA_002700765.1	s__Parasynechococcus sp002700765	MPAA	1.98565275626654e-5	1.17884586200739e-5	1.6844040601587
GCA_002700765.1	s__Parasynechococcus sp002700765	MPRP	3.61027773866644e-6	4.68458841037764e-6	0.770671278328035
GCA_002700765.1	s__Parasynechococcus sp002700765	MQRV	1.08308332159993e-5	5.10924158070842e-6	2.11985145836411
GCA_002700765.1	s__Parasynechococcus sp002700765	MSLQ	1.26359720853325e-5	8.03034004493446e-6	1.57352889349976
GCA_002700765.1	s__Parasynechococcus sp002700765	MTSI	3.61027773866644e-6	3.23582745966442e-6	1.11572010055222
GCA_002700765.1	s__Parasynechococcus sp002700765	MVAT	9.02569434666609e-6	7.56501794887537e-6	1.19308300491314
GCA_002700765.1	s__Parasynechococcus sp002700765	MVIV	1.80513886933322e-6	4.9507967299812e-6	0.364615832114778
GCA_002700765.1	s__Parasynechococcus sp002700765	MYKR	1.80513886933322e-6	8.42443558587714e-7	2.14274161269555
GCA_002700765.1	s__Parasynechococcus sp002700765	NAIN	1.80513886933322e-6	3.55833185845201e-6	0.507299189940792
GCA_002700765.1	s__Parasynechococcus sp002700765	NAKK	1.80513886933322e-6	2.33551623450805e-6	0.7729078662189
GCA_002700765.1	s__Parasynechococcus sp002700765	NDHF	0	1.1042669934269501e-06	0
GCA_002700765.1	s__Parasynechococcus sp002700765	NDKQ	1.80513886933322e-6	2.11691568346846e-6	0.852721194060781
GCA_002700765.1	s__Parasynechococcus sp002700765	NDYA	1.80513886933322e-6	2.88729068754796e-6	0.62520163872597
GCA_002700765.1	s__Parasynechococcus sp002700765	NFFG	0	2.3920464064576e-6	0
GCA_002700765.1	s__Parasynechococcus sp002700765	NGDK	0	3.73689328011934e-6	0
GCA_002700765.1	s__Parasynechococcus sp002700765	NHNG	0	1.37469114070364e-6	0
GCA_002700765.1	s__Parasynechococcus sp002700765	NISH	3.61027773866644e-6	1.7945429722698e-6	2.01180902015405
GCA_002700765.1	s__Parasynechococcus sp002700765	NKNT	1.80513886933322e-6	1.12350944279456e-6	1.6066966601039
GCA_002700765.1	s__Parasynechococcus sp002700765	NLKP	1.26359720853325e-5	5.38333527297999e-6	2.34723855093234
GCA_002700765.1	s__Parasynechococcus sp002700765	NMDA	1.80513886933322e-6	3.45209281666072e-6	0.522911452618288
GCA_002700765.1	s__Parasynechococcus sp002700765	NMEQ	0	1.63096281917511e-6	0
GCA_002700765.1	s__Parasynechococcus sp002700765	NMKS	0	1.16045115266964e-6	0
GCA_002700765.1	s__Parasynechococcus sp002700765	NNFV	3.61027773866644e-6	1.77982757302774e-6	2.02844241396083
GCA_002700765.1	s__Parasynechococcus sp002700765	NNIG	7.22055547733287e-6	2.92097893508067e-6	2.47196424137631
GCA_002700765.1	s__Parasynechococcus sp002700765	NNMA	0	1.70941762216315e-6	0
GCA_002700765.1	s__Parasynechococcus sp002700765	NPVE	0	6.13963869126074e-6	0
GCA_002700765.1	s__Parasynechococcus sp002700765	NRQN	5.41541660799965e-6	2.59572645342795e-6	2.08628170385519
GCA_002700765.1	s__Parasynechococcus sp002700765	NSFY	0	1.08414476584021e-6	0
GCA_002700765.1	s__Parasynechococcus sp002700765	NSIH	1.80513886933322e-6	1.7945429722698e-6	1.00590451007703
GCA_002700765.1	s__Parasynechococcus sp002700765	NSIP	3.61027773866644e-6	4.53650448706003e-6	0.79582809825592
GCA_002700765.1	s__Parasynechococcus sp002700765	NSPV	3.61027773866644e-6	6.9492219095936e-6	0.519522586216788
GCA_002700765.1	s__Parasynechococcus sp002700765	NYLG	5.41541660799965e-6	5.10545800375273e-6	1.0607112239527
GCA_002700765.1	s__Parasynechococcus sp002700765	NYLL	7.22055547733287e-6	7.633523760534e-6	0.945900701149813
GCA_002700765.1	s__Parasynechococcus sp002700765	PAKS	5.41541660799965e-6	1.01857616024005e-5	0.531665359880739
GCA_002700765.1	s__Parasynechococcus sp002700765	PARE	1.80513886933322e-5	2.22838276780986e-5	0.810066787182787
GCA_002700765.1	s__Parasynechococcus sp002700765	PDAE	2.88822219093315e-5	1.7540661599626e-5	1.64658680319944
GCA_002700765.1	s__Parasynechococcus sp002700765	PEMS	1.80513886933322e-6	4.47140610191118e-6	0.403707207127007
GCA_002700765.1	s__Parasynechococcus sp002700765	PFHN	0	1.06395796679795e-6	0
GCA_002700765.1	s__Parasynechococcus sp002700765	PFQN	1.80513886933322e-6	2.2782758530728e-6	0.792326735543703
GCA_002700765.1	s__Parasynechococcus sp002700765	PGEI	1.26359720853325e-5	1.1660955407778e-5	1.08361379007625
GCA_002700765.1	s__Parasynechococcus sp002700765	PGKK	1.80513886933322e-6	3.73034958858565e-6	0.483906086136455
GCA_002700765.1	s__Parasynechococcus sp002700765	PGPA	1.26359720853325e-5	2.3965222353284e-5	0.527262876974767
GCA_002700765.1	s__Parasynechococcus sp002700765	PKII	1.80513886933322e-6	3.31006003512587e-6	0.545349283752364
GCA_002700765.1	s__Parasynechococcus sp002700765	PKQF	9.02569434666609e-6	2.36044978473249e-6	3.82371800706998
GCA_002700765.1	s__Parasynechococcus sp002700765	PKVE	1.80513886933322e-6	6.36108608515309e-6	0.283778405946502
GCA_002700765.1	s__Parasynechococcus sp002700765	PLDH	5.41541660799965e-6	8.07633717437578e-6	0.670528791836654
GCA_002700765.1	s__Parasynechococcus sp002700765	PLDQ	1.80513886933322e-5	1.72940327906289e-5	1.04379290312863
GCA_002700765.1	s__Parasynechococcus sp002700765	PLGE	1.80513886933322e-5	3.10163128157291e-5	0.581996602903035
GCA_002700765.1	s__Parasynechococcus sp002700765	PMMR	1.80513886933322e-6	1.89159856664212e-6	0.954292787680433
GCA_002700765.1	s__Parasynechococcus sp002700765	PMMT	0	1.30243885057606e-6	0
GCA_002700765.1	s__Parasynechococcus sp002700765	PMPF	0	2.11316863884104e-6	0
GCA_002700765.1	s__Parasynechococcus sp002700765	PPKH	0	1.85334713349498e-6	0
GCA_002700765.1	s__Parasynechococcus sp002700765	PRKH	1.80513886933322e-6	2.44371307427519e-6	0.738686913916284
GCA_002700765.1	s__Parasynechococcus sp002700765	PSEQ	1.26359720853325e-5	9.37995883671542e-6	1.34712447093822
GCA_002700765.1	s__Parasynechococcus sp002700765	PSTD	1.6246249823999e-5	9.89513289033355e-6	1.64184251025772
GCA_002700765.1	s__Parasynechococcus sp002700765	PVLF	2.5271944170665e-5	1.50646521083164e-5	1.67756573394176
GCA_002700765.1	s__Parasynechococcus sp002700765	PVRT	5.41541660799965e-6	1.35614571210545e-5	0.39932409619849
GCA_002700765.1	s__Parasynechococcus sp002700765	PVYV	3.61027773866644e-6	4.92637346778028e-6	0.732846943553622
GCA_002700765.1	s__Parasynechococcus sp002700765	PYYI	0	8.43543407048976e-7	0
GCA_002700765.1	s__Parasynechococcus sp002700765	QAGH	7.22055547733287e-6	8.03023647256507e-6	0.899170964890208
GCA_002700765.1	s__Parasynechococcus sp002700765	QDQI	1.80513886933322e-6	5.50750117614202e-6	0.327760051537149
GCA_002700765.1	s__Parasynechococcus sp002700765	QEPI	1.08308332159993e-5	6.60582401918722e-6	1.63958851833475
GCA_002700765.1	s__Parasynechococcus sp002700765	QFMH	1.80513886933322e-6	7.08077881613173e-7	2.54935073698486
GCA_002700765.1	s__Parasynechococcus sp002700765	QFNK	3.61027773866644e-6	1.21313769899361e-6	2.97598346969305
GCA_002700765.1	s__Parasynechococcus sp002700765	QGHS	5.41541660799965e-6	5.26160889834754e-6	1.02923206810381
GCA_002700765.1	s__Parasynechococcus sp002700765	QHKQ	1.80513886933322e-6	1.32979739746601e-6	1.35745405486053
GCA_002700765.1	s__Parasynechococcus sp002700765	QHLS	7.22055547733287e-6	7.86699577484535e-6	0.917828823605135
GCA_002700765.1	s__Parasynechococcus sp002700765	QIMM	0	1.0214231516963e-6	0
GCA_002700765.1	s__Parasynechococcus sp002700765	QIRQ	1.08308332159993e-5	6.99678324269654e-6	1.54797323860288
GCA_002700765.1	s__Parasynechococcus sp002700765	QIRY	3.61027773866644e-6	2.78964955058148e-6	1.29416891735161
GCA_002700765.1	s__Parasynechococcus sp002700765	QKMQ	0	1.35740829131574e-6	0
GCA_002700765.1	s__Parasynechococcus sp002700765	QLMR	9.02569434666609e-6	8.8715118301875e-6	1.01737950863729
GCA_002700765.1	s__Parasynechococcus sp002700765	QLQF	5.41541660799965e-6	8.39493176583658e-6	0.645081670590564
GCA_002700765.1	s__Parasynechococcus sp002700765	QMAE	1.26359720853325e-5	5.78053773110331e-6	2.18595097430854
GCA_002700765.1	s__Parasynechococcus sp002700765	QMEF	0	1.8874909866785e-6	0
GCA_002700765.1	s__Parasynechococcus sp002700765	QMIK	0	1.34695148208094e-6	0
GCA_002700765.1	s__Parasynechococcus sp002700765	QMKH	0	6.33911544905805e-7	0
GCA_002700765.1	s__Parasynechococcus sp002700765	QNFM	0	9.19949195225124e-7	0
GCA_002700765.1	s__Parasynechococcus sp002700765	QNYP	0	1.29364683693665e-6	0
GCA_002700765.1	s__Parasynechococcus sp002700765	QPEP	1.44411109546657e-5	7.85907061384357e-6	1.83750874171153
GCA_002700765.1	s__Parasynechococcus sp002700765	QPHL	7.22055547733287e-6	6.59142288250901e-6	1.09544716004997
GCA_002700765.1	s__Parasynechococcus sp002700765	QPTG	5.41541660799965e-6	1.01176141256029e-5	0.535246406985988
GCA_002700765.1	s__Parasynechococcus sp002700765	QQAN	9.02569434666609e-6	5.91022500595422e-6	1.5271321036971
GCA_002700765.1	s__Parasynechococcus sp002700765	QQMS	1.80513886933322e-6	3.04254105730593e-6	0.593299756793294
GCA_002700765.1	s__Parasynechococcus sp002700765	QQSR	1.44411109546657e-5	9.93510251185723e-6	1.45354423242546
GCA_002700765.1	s__Parasynechococcus sp002700765	QRTK	9.02569434666609e-6	4.75065898288524e-6	1.89988260137849
GCA_002700765.1	s__Parasynechococcus sp002700765	QRVS	1.44411109546657e-5	1.51017975135202e-5	0.956251131147601
GCA_002700765.1	s__Parasynechococcus sp002700765	QTDH	1.80513886933322e-6	2.77804170465638e-6	0.649788254189113
GCA_002700765.1	s__Parasynechococcus sp002700765	QVVL	4.33233328639972e-5	2.76240878390476e-5	1.56831722793605
GCA_002700765.1	s__Parasynechococcus sp002700765	QYPD	3.61027773866644e-6	2.61246221823414e-6	1.38194447883987
GCA_002700765.1	s__Parasynechococcus sp002700765	RAFY	5.41541660799965e-6	4.2449751988505e-6	1.27572396876808
GCA_002700765.1	s__Parasynechococcus sp002700765	RAGP	5.41541660799965e-6	3.15991139135354e-5	0.171378748873081
GCA_002700765.1	s__Parasynechococcus sp002700765	RAPP	1.80513886933322e-6	2.11326235020003e-5	0.0854195348325946
GCA_002700765.1	s__Parasynechococcus sp002700765	RDMI	3.61027773866644e-6	4.08673868550038e-6	0.883412915896871
GCA_002700765.1	s__Parasynechococcus sp002700765	RDVF	1.08308332159993e-5	9.22126125639922e-6	1.1745500875472
GCA_002700765.1	s__Parasynechococcus sp002700765	RDYR	5.41541660799965e-6	5.36194738129543e-6	1.00997197900351
GCA_002700765.1	s__Parasynechococcus sp002700765	RGDR	3.79079162559976e-5	2.37398764236361e-5	1.59680343652739
GCA_002700765.1	s__Parasynechococcus sp002700765	RGID	2.34668053013318e-5	1.51335501781204e-5	1.55064773467757
GCA_002700765.1	s__Parasynechococcus sp002700765	RGPP	0	1.73474399094375e-5	0
GCA_002700765.1	s__Parasynechococcus sp002700765	RHEK	1.80513886933322e-6	2.5768348656148e-6	0.700525630656793
GCA_002700765.1	s__Parasynechococcus sp002700765	RHQG	5.41541660799965e-6	5.81275828001266e-6	0.931643179903201
GCA_002700765.1	s__Parasynechococcus sp002700765	RKDV	5.41541660799965e-6	8.25539692852246e-6	0.655985006522139
GCA_002700765.1	s__Parasynechococcus sp002700765	RKII	5.41541660799965e-6	4.36444788905747e-6	1.24080221500116
GCA_002700765.1	s__Parasynechococcus sp002700765	RMDM	0	1.96326351899323e-6	0
GCA_002700765.1	s__Parasynechococcus sp002700765	RMPS	1.26359720853325e-5	5.59115048271674e-6	2.25999499108325
GCA_002700765.1	s__Parasynechococcus sp002700765	RNHA	1.80513886933322e-6	4.29636595433301e-6	0.420154821195499
GCA_002700765.1	s__Parasynechococcus sp002700765	RNIG	1.80513886933322e-6	7.49387653643493e-6	0.240881853411476
GCA_002700765.1	s__Parasynechococcus sp002700765	RNVA	1.08308332159993e-5	1.39842568826263e-5	0.774501877854894
GCA_002700765.1	s__Parasynechococcus sp002700765	RPQS	7.22055547733287e-6	1.17289193113881e-5	0.615619844048388
GCA_002700765.1	s__Parasynechococcus sp002700765	RQIE	1.98565275626654e-5	8.71004585719861e-6	2.27972709767705
GCA_002700765.1	s__Parasynechococcus sp002700765	RSQN	3.61027773866644e-6	6.02800122126367e-6	0.598917884411045
GCA_002700765.1	s__Parasynechococcus sp002700765	RTFG	9.02569434666609e-6	9.36727690330893e-6	0.963534487112025
GCA_002700765.1	s__Parasynechococcus sp002700765	RTIN	3.61027773866644e-6	4.5499523945679e-6	0.793475936798081
GCA_002700765.1	s__Parasynechococcus sp002700765	RTNR	9.02569434666609e-6	7.13747311827953e-6	1.26455038037912
GCA_002700765.1	s__Parasynechococcus sp002700765	RVIA	2.70770830399983e-5	2.28707216820212e-5	1.18391904796269
GCA_002700765.1	s__Parasynechococcus sp002700765	RVLT	2.88822219093315e-5	3.03192320909826e-5	0.952604004701079
GCA_002700765.1	s__Parasynechococcus sp002700765	RYMS	0	1.88828161126196e-6	0
GCA_002700765.1	s__Parasynechococcus sp002700765	RYVK	3.61027773866644e-6	2.68629634805815e-6	1.34396107908057
GCA_002700765.1	s__Parasynechococcus sp002700765	SEVF	9.02569434666609e-6	8.48034228541901e-6	1.0643077888713
GCA_002700765.1	s__Parasynechococcus sp002700765	SFVY	0	2.71608019442794e-6	0
GCA_002700765.1	s__Parasynechococcus sp002700765	SGFQ	3.61027773866644e-6	7.91119709697376e-6	0.45635037206284
GCA_002700765.1	s__Parasynechococcus sp002700765	SGGK	3.61027773866644e-6	1.25025031359693e-5	0.288764393770059
GCA_002700765.1	s__Parasynechococcus sp002700765	SGMP	1.26359720853325e-5	6.34058353030777e-6	1.99287211104988
GCA_002700765.1	s__Parasynechococcus sp002700765	SGRN	1.08308332159993e-5	1.0640951565621e-5	1.01784442389455
GCA_002700765.1	s__Parasynechococcus sp002700765	SHRQ	3.61027773866644e-6	4.63970658082862e-6	0.778126305138388
GCA_002700765.1	s__Parasynechococcus sp002700765	SKGK	9.02569434666609e-6	4.45224725756462e-6	2.02722216995719
GCA_002700765.1	s__Parasynechococcus sp002700765	SLAK	1.80513886933322e-5	2.27722188913713e-5	0.792693447197283
GCA_002700765.1	s__Parasynechococcus sp002700765	SLEN	3.61027773866644e-6	1.27237097620551e-5	0.283744112855599
GCA_002700765.1	s__Parasynechococcus sp002700765	SLKI	9.02569434666609e-6	1.05080382704467e-5	0.858932382464801
GCA_002700765.1	s__Parasynechococcus sp002700765	SNLH	5.41541660799965e-6	4.77320290171611e-6	1.13454565404137
GCA_002700765.1	s__Parasynechococcus sp002700765	SNSE	3.61027773866644e-6	6.79253137531136e-6	0.531506965398588
GCA_002700765.1	s__Parasynechococcus sp002700765	SPPQ	1.26359720853325e-5	8.89538105499662e-6	1.42050936404065
GCA_002700765.1	s__Parasynechococcus sp002700765	SRAR	1.6246249823999e-5	3.32565044427653e-5	0.488513453118889
GCA_002700765.1	s__Parasynechococcus sp002700765	SRLG	3.06873607786647e-5	4.62889122934784e-5	0.662952730107426
GCA_002700765.1	s__Parasynechococcus sp002700765	STET	2.5271944170665e-5	9.12704504955517e-6	2.76890757451633
GCA_002700765.1	s__Parasynechococcus sp002700765	STFM	3.61027773866644e-6	2.28973754928399e-6	1.57672120099327
GCA_002700765.1	s__Parasynechococcus sp002700765	SVAL	3.97130551253308e-5	5.50645636782512e-5	0.721208931344283
GCA_002700765.1	s__Parasynechococcus sp002700765	SYEA	1.08308332159993e-5	6.8122671963248e-6	1.58990140930504
GCA_002700765.1	s__Parasynechococcus sp002700765	SYIL	0	6.66474345369205e-6	0
GCA_002700765.1	s__Parasynechococcus sp002700765	TAAS	4.1518193994664e-5	3.16337760796661e-5	1.312464053931
GCA_002700765.1	s__Parasynechococcus sp002700765	TDKL	5.41541660799965e-6	9.86978116755978e-6	0.548686593558849
GCA_002700765.1	s__Parasynechococcus sp002700765	TDTH	1.80513886933322e-6	2.97746191440732e-6	0.606267660586531
GCA_002700765.1	s__Parasynechococcus sp002700765	TEAP	1.08308332159993e-5	1.53432781242897e-5	0.705900859533608
GCA_002700765.1	s__Parasynechococcus sp002700765	TENE	5.41541660799965e-6	4.56489038494035e-6	1.18631909012869
GCA_002700765.1	s__Parasynechococcus sp002700765	TETF	1.44411109546657e-5	4.54837864086879e-6	3.17500192813924
GCA_002700765.1	s__Parasynechococcus sp002700765	TEVL	1.26359720853325e-5	2.4247174136334e-5	0.521131741549945
GCA_002700765.1	s__Parasynechococcus sp002700765	TFKG	7.22055547733287e-6	3.78288996105067e-6	1.90874055330106
GCA_002700765.1	s__Parasynechococcus sp002700765	TGEQ	7.22055547733287e-6	1.06687733147326e-5	0.67679341048159
GCA_002700765.1	s__Parasynechococcus sp002700765	THIA	0	4.83804728171255e-6	0
GCA_002700765.1	s__Parasynechococcus sp002700765	THKQ	0	1.42525617891067e-6	0
GCA_002700765.1	s__Parasynechococcus sp002700765	THYD	3.61027773866644e-6	1.10761796157981e-6	3.25949728507207
GCA_002700765.1	s__Parasynechococcus sp002700765	TIAM	3.61027773866644e-6	4.93850078702837e-6	0.731047314632269
GCA_002700765.1	s__Parasynechococcus sp002700765	TIPN	7.22055547733287e-6	3.45074931946017e-6	2.09246016122157
GCA_002700765.1	s__Parasynechococcus sp002700765	TISK	1.26359720853325e-5	4.26708811653126e-6	2.96126345185587
GCA_002700765.1	s__Parasynechococcus sp002700765	TKRG	5.41541660799965e-6	8.38611843065734e-6	0.645759614865726
GCA_002700765.1	s__Parasynechococcus sp002700765	TLGY	1.08308332159993e-5	9.01864273103058e-6	1.20093827186806
GCA_002700765.1	s__Parasynechococcus sp002700765	TLSD	3.06873607786647e-5	2.21224627999127e-5	1.38715843060592
GCA_002700765.1	s__Parasynechococcus sp002700765	TMLE	5.41541660799965e-6	7.60410357549538e-6	0.712170284667231
GCA_002700765.1	s__Parasynechococcus sp002700765	TNIT	3.61027773866644e-6	3.13281838518014e-6	1.15240569186676
GCA_002700765.1	s__Parasynechococcus sp002700765	TPFG	5.41541660799965e-6	7.10427749483257e-6	0.762275489933868
GCA_002700765.1	s__Parasynechococcus sp002700765	TPGL	9.02569434666609e-6	2.67039557862093e-5	0.337990911119139
GCA_002700765.1	s__Parasynechococcus sp002700765	TPVT	2.16616664319986e-5	9.3375882898015e-6	2.31983524650122
GCA_002700765.1	s__Parasynechococcus sp002700765	TQYA	1.80513886933322e-6	4.16257161558363e-6	0.43365953454716
GCA_002700765.1	s__Parasynechococcus sp002700765	TQYY	0	7.71769814413312e-7	0
GCA_002700765.1	s__Parasynechococcus sp002700765	TRDS	5.41541660799965e-6	1.30471324981624e-5	0.415065655902733
GCA_002700765.1	s__Parasynechococcus sp002700765	TRNF	7.22055547733287e-6	3.21963917271942e-6	2.2426598416723
GCA_002700765.1	s__Parasynechococcus sp002700765	TSAK	5.41541660799965e-6	9.24730783401385e-6	0.585620886122168
GCA_002700765.1	s__Parasynechococcus sp002700765	TTDN	5.41541660799965e-6	3.86837911916145e-6	1.39991878799448
GCA_002700765.1	s__Parasynechococcus sp002700765	TTGR	1.80513886933322e-5	1.42981222968743e-5	1.26250064998244
GCA_002700765.1	s__Parasynechococcus sp002700765	TYEG	7.22055547733287e-6	4.25368882389865e-6	1.69748088688702
GCA_002700765.1	s__Parasynechococcus sp002700765	TYMP	0	1.08934485950658e-6	0
GCA_002700765.1	s__Parasynechococcus sp002700765	TYRY	3.61027773866644e-6	1.20134259590666e-6	3.00520247177428
GCA_002700765.1	s__Parasynechococcus sp002700765	TYSQ	0	2.72741953831501e-6	0
GCA_002700765.1	s__Parasynechococcus sp002700765	TYVG	1.80513886933322e-6	5.19397655382052e-6	0.347544670375036
GCA_002700765.1	s__Parasynechococcus sp002700765	VADV	2.88822219093315e-5	2.75772453562984e-5	1.04732077247646
GCA_002700765.1	s__Parasynechococcus sp002700765	VDPQ	7.22055547733287e-6	9.95990233945826e-6	0.724962477666786
GCA_002700765.1	s__Parasynechococcus sp002700765	VEDH	9.02569434666609e-6	4.90466804849676e-6	1.840225323594
GCA_002700765.1	s__Parasynechococcus sp002700765	VGHK	3.61027773866644e-6	3.56819765751939e-6	1.01179309141083
GCA_002700765.1	s__Parasynechococcus sp002700765	VGLY	1.08308332159993e-5	1.27905735510604e-5	0.846782450588495
GCA_002700765.1	s__Parasynechococcus sp002700765	VHSE	1.80513886933322e-6	5.64013813371708e-6	0.320052244561528
GCA_002700765.1	s__Parasynechococcus sp002700765	VHSG	3.61027773866644e-6	7.99787944647255e-6	0.451404370724635
GCA_002700765.1	s__Parasynechococcus sp002700765	VHSV	5.41541660799965e-6	6.88690368281004e-6	0.786335464733843
GCA_002700765.1	s__Parasynechococcus sp002700765	VIAR	3.06873607786647e-5	2.28707216820212e-5	1.34177492102438
GCA_002700765.1	s__Parasynechococcus sp002700765	VIMP	0	3.84507177513453e-6	0
GCA_002700765.1	s__Parasynechococcus sp002700765	VKRF	1.80513886933322e-6	4.73090794893525e-6	0.381562881547819
GCA_002700765.1	s__Parasynechococcus sp002700765	VLHS	1.6246249823999e-5	1.19581833292251e-5	1.35858845584798
GCA_002700765.1	s__Parasynechococcus sp002700765	VPHG	7.22055547733287e-6	6.70108477286732e-6	1.0775203899179
GCA_002700765.1	s__Parasynechococcus sp002700765	VSKI	7.22055547733287e-6	6.05174259931151e-6	1.19313658154501
GCA_002700765.1	s__Parasynechococcus sp002700765	VSVV	1.6246249823999e-5	2.24162073831702e-5	0.724754618223082
GCA_002700765.1	s__Parasynechococcus sp002700765	VTHQ	3.61027773866644e-6	3.44635320764394e-6	1.04756463459953
GCA_002700765.1	s__Parasynechococcus sp002700765	VTMD	1.80513886933322e-6	4.31042477722906e-6	0.418784449938515
GCA_002700765.1	s__Parasynechococcus sp002700765	VTQD	3.61027773866644e-6	9.04225786199234e-6	0.399267284097443
GCA_002700765.1	s__Parasynechococcus sp002700765	VVMG	2.88822219093315e-5	8.80725914743362e-6	3.27936551268025
GCA_002700765.1	s__Parasynechococcus sp002700765	VYFI	0	1.91279600462229e-6	0
GCA_002700765.1	s__Parasynechococcus sp002700765	VYGA	1.08308332159993e-5	1.04211990151373e-5	1.03930778025321
GCA_002700765.1	s__Parasynechococcus sp002700765	VYVD	7.22055547733287e-6	5.1130136598687e-6	1.41219170486595
GCA_002700765.1	s__Parasynechococcus sp002700765	YAVV	9.02569434666609e-6	8.97360286023061e-6	1.00580496900151
GCA_002700765.1	s__Parasynechococcus sp002700765	YDKG	3.61027773866644e-6	2.45561877285588e-6	1.47021100285354
GCA_002700765.1	s__Parasynechococcus sp002700765	YDYV	0	1.34113313087451e-6	0
GCA_002700765.1	s__Parasynechococcus sp002700765	YEYR	1.80513886933322e-6	1.39534449696565e-6	1.2936868803788
GCA_002700765.1	s__Parasynechococcus sp002700765	YFLI	3.61027773866644e-6	3.32131337218725e-6	1.08700304189872
GCA_002700765.1	s__Parasynechococcus sp002700765	YFSK	3.61027773866644e-6	1.12324821232463e-6	3.21414064946051
GCA_002700765.1	s__Parasynechococcus sp002700765	YFYI	1.80513886933322e-6	5.01722519252809e-7	3.59788289355942
GCA_002700765.1	s__Parasynechococcus sp002700765	YGQR	7.22055547733287e-6	4.96266921518028e-6	1.45497416093057
GCA_002700765.1	s__Parasynechococcus sp002700765	YGYV	3.61027773866644e-6	1.93216299264777e-6	1.86851614092817
GCA_002700765.1	s__Parasynechococcus sp002700765	YHMR	0	6.25848967283947e-7	0
GCA_002700765.1	s__Parasynechococcus sp002700765	YILK	1.80513886933322e-6	2.97342841169234e-6	0.607090072266384
GCA_002700765.1	s__Parasynechococcus sp002700765	YIMY	0	3.40615943150835e-7	0
GCA_002700765.1	s__Parasynechococcus sp002700765	YIQA	3.61027773866644e-6	3.85385809758898e-6	0.936795711529978
GCA_002700765.1	s__Parasynechococcus sp002700765	YKAT	0	2.6166832607237e-6	0
GCA_002700765.1	s__Parasynechococcus sp002700765	YKDE	0	1.73171265900545e-6	0
GCA_002700765.1	s__Parasynechococcus sp002700765	YKPT	1.80513886933322e-6	1.43651988950208e-6	1.25660555243611
GCA_002700765.1	s__Parasynechococcus sp002700765	YLDE	3.61027773866644e-6	7.27082819016395e-6	0.496542848248079
GCA_002700765.1	s__Parasynechococcus sp002700765	YLNL	1.44411109546657e-5	7.633523760534e-6	1.89180140229963
GCA_002700765.1	s__Parasynechococcus sp002700765	YMQF	0	6.04524760149515e-7	0
GCA_002700765.1	s__Parasynechococcus sp002700765	YMRT	0	1.4363452088712e-6	0
GCA_002700765.1	s__Parasynechococcus sp002700765	YMSV	0	1.84392803112793e-6	0
GCA_002700765.1	s__Parasynechococcus sp002700765	YQVD	0	3.36372639150032e-6	0
GCA_002700765.1	s__Parasynechococcus sp002700765	YRID	5.41541660799965e-6	3.41810118550092e-6	1.58433478533961
GCA_002700765.1	s__Parasynechococcus sp002700765	YRKH	3.61027773866644e-6	8.25307506141767e-7	4.37446371419077
GCA_002700765.1	s__Parasynechococcus sp002700765	YRYE	1.80513886933322e-6	1.39534449696565e-6	1.2936868803788
GCA_002700765.1	s__Parasynechococcus sp002700765	YSAP	9.02569434666609e-6	6.46033885805218e-6	1.39709302328878
GCA_002700765.1	s__Parasynechococcus sp002700765	YSDT	1.80513886933322e-6	3.34185200980878e-6	0.540161223188488
GCA_002700765.1	s__Parasynechococcus sp002700765	YSLR	1.26359720853325e-5	1.04549285609556e-5	1.20861390985703
GCA_002700765.1	s__Parasynechococcus sp002700765	YTFL	5.41541660799965e-6	3.5873673652318e-6	1.50957960438761
GCA_002700765.1	s__Parasynechococcus sp002700765	YYLA	3.61027773866644e-6	4.08698441560905e-6	0.883359800658409
GCA_002700765.1	s__Parasynechococcus sp002700765	YYMH	0	1.60303011366611e-7	0
GCA_004292955.1	s__Microcoleus sp004292955	AAAS	6.09018321750308e-5	4.23993620416593e-5	1.4363855785186599
GCA_004292955.1	s__Microcoleus sp004292955	AAYF	1.13180396077491e-5	8.47591474211085e-6	1.33531777420055
GCA_004292955.1	s__Microcoleus sp004292955	ADMN	1.07790853407134e-6	3.59953547799905e-6	0.299457677430795
GCA_004292955.1	s__Microcoleus sp004292955	ADRI	3.98826157606396e-5	1.5277879638283e-5	2.61048108146516
GCA_004292955.1	s__Microcoleus sp004292955	AEMN	1.07790853407134e-6	4.52935025325928e-6	0.237983038140115
GCA_004292955.1	s__Microcoleus sp004292955	AGHI	6.46745120442805e-6	6.34771674931206e-6	1.01886260207325
GCA_004292955.1	s__Microcoleus sp004292955	AGRN	1.40128109429274e-5	1.3377038678004e-5	1.04752713064729
GCA_004292955.1	s__Microcoleus sp004292955	AHGT	2.15581706814268e-6	5.3056760634385e-6	0.406322783819852
GCA_004292955.1	s__Microcoleus sp004292955	AIDH	7.00640547146372e-6	4.77377502720543e-6	1.46768656493753
GCA_004292955.1	s__Microcoleus sp004292955	AIHE	4.85058840332104e-6	6.00691374224079e-6	0.807500925011052
GCA_004292955.1	s__Microcoleus sp004292955	AIMV	2.15581706814268e-6	7.00084450995974e-6	0.307936716074141
GCA_004292955.1	s__Microcoleus sp004292955	AKGP	5.92849693739238e-6	1.4016483904324e-5	0.422966057526271
GCA_004292955.1	s__Microcoleus sp004292955	AKTM	2.69477133517835e-6	4.42033665076545e-6	0.609630339967819
GCA_004292955.1	s__Microcoleus sp004292955	ALHV	3.23372560221402e-6	9.93710253606465e-6	0.325419365501955
GCA_004292955.1	s__Microcoleus sp004292955	AMNV	3.23372560221402e-6	4.6099024938483e-6	0.701473752759257
GCA_004292955.1	s__Microcoleus sp004292955	AMSK	3.77267986924969e-6	5.31348951628108e-6	0.710019255272795
GCA_004292955.1	s__Microcoleus sp004292955	APEP	1.67075822781058e-5	1.2813071698873e-5	1.30394823901402
GCA_004292955.1	s__Microcoleus sp004292955	AQTE	1.88633993462485e-5	1.50327622809048e-5	1.25481924038735
GCA_004292955.1	s__Microcoleus sp004292955	ARRH	3.77267986924969e-6	3.91823859724213e-6	0.962850978984566
GCA_004292955.1	s__Microcoleus sp004292955	AYDA	9.1622225396064e-6	1.10891333518941e-5	0.826234318666703
GCA_004292955.1	s__Microcoleus sp004292955	AYDD	4.85058840332104e-6	6.59173160409591e-6	0.735859512287639
GCA_004292955.1	s__Microcoleus sp004292955	AYFK	6.46745120442805e-6	4.87433634016839e-6	1.3268372867770999
GCA_004292955.1	s__Microcoleus sp004292955	AYGK	8.62326827257073e-6	8.47973168776775e-6	1.0169270196379
GCA_004292955.1	s__Microcoleus sp004292955	AYKT	7.00640547146372e-6	6.81735662189882e-6	1.02773052079418
GCA_004292955.1	s__Microcoleus sp004292955	DAET	2.69477133517835e-5	1.56829626161708e-5	1.71827951206091
GCA_004292955.1	s__Microcoleus sp004292955	DAKH	2.69477133517835e-6	3.61095977370019e-6	0.746275645274494
GCA_004292955.1	s__Microcoleus sp004292955	DALM	6.46745120442805e-6	8.88500533090031e-6	0.727906282952417
GCA_004292955.1	s__Microcoleus sp004292955	DDKT	8.08431400553506e-6	7.16749788463264e-6	1.12791299497529
GCA_004292955.1	s__Microcoleus sp004292955	DDRY	5.38954267035671e-6	4.01466250152799e-6	1.34246469492901
GCA_004292955.1	s__Microcoleus sp004292955	DDSA	8.62326827257073e-6	1.49817705550007e-5	0.575584056698321
GCA_004292955.1	s__Microcoleus sp004292955	DEPF	1.18569938747848e-5	6.22926516879612e-6	1.90343380053546
GCA_004292955.1	s__Microcoleus sp004292955	DERG	7.00640547146372e-6	1.18807465350093e-5	0.589727712043832
GCA_004292955.1	s__Microcoleus sp004292955	DETH	1.61686280110701e-6	2.98453376721445e-6	0.541747196452756
GCA_004292955.1	s__Microcoleus sp004292955	DFIL	9.70117680664207e-6	1.40839733642536e-5	0.688809653053205
GCA_004292955.1	s__Microcoleus sp004292955	DGSP	1.13180396077491e-5	1.10669503997541e-5	1.02268820216277
GCA_004292955.1	s__Microcoleus sp004292955	DHVH	5.38954267035671e-6	9.09681404984165e-7	5.92464860865274
GCA_004292955.1	s__Microcoleus sp004292955	DHYY	5.38954267035671e-7	7.09248220395482e-7	0.759895127738419
GCA_004292955.1	s__Microcoleus sp004292955	DIFL	5.92849693739238e-6	1.40839733642536e-5	0.420939232421403
GCA_004292955.1	s__Microcoleus sp004292955	DMVG	4.85058840332104e-6	4.32654904379969e-6	1.12112178880125
GCA_004292955.1	s__Microcoleus sp004292955	DNPI	5.38954267035671e-6	6.97641502089637e-6	0.772537564668024
GCA_004292955.1	s__Microcoleus sp004292955	DPPR	3.77267986924969e-6	6.20173685290019e-6	0.608326338046
GCA_004292955.1	s__Microcoleus sp004292955	DQKP	2.15581706814268e-6	6.00614875244305e-6	0.358935010936215
GCA_004292955.1	s__Microcoleus sp004292955	DQLI	1.29349024088561e-5	1.76622856473858e-5	0.732345896057378
GCA_004292955.1	s__Microcoleus sp004292955	DRPG	1.23959481418204e-5	8.82392086262981e-6	1.40481179906299
GCA_004292955.1	s__Microcoleus sp004292955	DSAQ	5.92849693739238e-6	1.43606409587535e-5	0.412829549490175
GCA_004292955.1	s__Microcoleus sp004292955	DSDT	1.18569938747848e-5	9.52038572661883e-6	1.24543208807526
GCA_004292955.1	s__Microcoleus sp004292955	DSIF	7.54535973849939e-6	8.70603335114552e-6	0.866681694655648
GCA_004292955.1	s__Microcoleus sp004292955	DSLG	2.74866676188192e-5	2.46172471487701e-5	1.11656138692959
GCA_004292955.1	s__Microcoleus sp004292955	DSSF	9.70117680664207e-6	8.74717871558214e-6	1.10906351888758
GCA_004292955.1	s__Microcoleus sp004292955	DVHE	2.15581706814268e-6	3.57546297185834e-6	0.60294767002501
GCA_004292955.1	s__Microcoleus sp004292955	DVLL	2.96424846869619e-5	3.8356064870528e-5	0.772823927246472
GCA_004292955.1	s__Microcoleus sp004292955	DVNG	8.08431400553506e-6	9.9393860174131e-6	0.813361508585331
GCA_004292955.1	s__Microcoleus sp004292955	DVQN	3.23372560221402e-6	7.16497450378169e-6	0.451324090617106
GCA_004292955.1	s__Microcoleus sp004292955	EDKV	7.00640547146372e-6	1.08047023837614e-5	0.648458904522328
GCA_004292955.1	s__Microcoleus sp004292955	EDLA	3.39541188232473e-5	3.04970237182998e-5	1.1133584423477
GCA_004292955.1	s__Microcoleus sp004292955	EFAG	1.29349024088561e-5	1.49101900269981e-5	0.867520962874028
GCA_004292955.1	s__Microcoleus sp004292955	EFTE	1.07790853407134e-5	8.9662003269078e-6	1.20219100039122
GCA_004292955.1	s__Microcoleus sp004292955	EGGP	6.46745120442805e-6	1.44098356299022e-5	0.448821997039804
GCA_004292955.1	s__Microcoleus sp004292955	EHER	3.77267986924969e-6	3.59934989729173e-6	1.04815591062386
GCA_004292955.1	s__Microcoleus sp004292955	EHQK	1.07790853407134e-6	2.58895612292219e-6	0.416348706927753
GCA_004292955.1	s__Microcoleus sp004292955	EIPI	1.50907194769988e-5	1.33315439381739e-5	1.1319558745021
GCA_004292955.1	s__Microcoleus sp004292955	EKMA	1.50907194769988e-5	5.20301766585028e-6	2.9003782893235
GCA_004292955.1	s__Microcoleus sp004292955	EKYF	6.46745120442805e-6	3.64591761031723e-6	1.7738884680571
GCA_004292955.1	s__Microcoleus sp004292955	ELLK	6.62913748453875e-5	3.64590387860542e-5	1.8182425278514
GCA_004292955.1	s__Microcoleus sp004292955	ENHG	2.15581706814268e-6	3.12644075897761e-6	0.689543552665193
GCA_004292955.1	s__Microcoleus sp004292955	ENMA	1.61686280110701e-6	4.52935025325928e-6	0.356974557210172
GCA_004292955.1	s__Microcoleus sp004292955	EPYD	3.77267986924969e-6	4.6078485272258e-6	0.818750843687362
GCA_004292955.1	s__Microcoleus sp004292955	EQET	3.77267986924969e-6	1.12442410426216e-5	0.33552107740747
GCA_004292955.1	s__Microcoleus sp004292955	ERLN	1.94023536132841e-5	1.56428035928447e-5	1.24033735373109
GCA_004292955.1	s__Microcoleus sp004292955	ESQS	1.23959481418204e-5	1.38031801560307e-5	0.898050159578953
GCA_004292955.1	s__Microcoleus sp004292955	ETIR	1.56296737440344e-5	1.22164194174245e-5	1.27939891468867
GCA_004292955.1	s__Microcoleus sp004292955	ETRS	1.07790853407134e-5	1.22741551288291e-5	0.878193670161124
GCA_004292955.1	s__Microcoleus sp004292955	ETSN	5.38954267035671e-6	1.00890808236908e-5	0.534195608553477
GCA_004292955.1	s__Microcoleus sp004292955	ETTH	2.69477133517835e-6	3.19055319672857e-6	0.844609435737173
GCA_004292955.1	s__Microcoleus sp004292955	EYQV	8.08431400553506e-6	6.05266777704744e-6	1.33566128248306
GCA_004292955.1	s__Microcoleus sp004292955	EYYF	1.07790853407134e-6	2.13073870881482e-6	0.505884897858221
GCA_004292955.1	s__Microcoleus sp004292955	FENS	7.00640547146372e-6	7.21358380165165e-6	0.971279417293177
GCA_004292955.1	s__Microcoleus sp004292955	FFMS	1.61686280110701e-6	1.90736004496987e-6	0.847696692279486
GCA_004292955.1	s__Microcoleus sp004292955	FFTI	3.23372560221402e-6	5.53585642831065e-6	0.584141883752004
GCA_004292955.1	s__Microcoleus sp004292955	FFVS	1.02401310736777e-5	6.66328331514449e-6	1.536799591037
GCA_004292955.1	s__Microcoleus sp004292955	FGSP	1.13180396077491e-5	8.45895933134067e-6	1.337994328193
GCA_004292955.1	s__Microcoleus sp004292955	FHNN	2.15581706814268e-6	1.20282306723924e-6	1.79229774258552
GCA_004292955.1	s__Microcoleus sp004292955	FHRD	5.92849693739238e-6	1.73753733703343e-6	3.41201124777804
GCA_004292955.1	s__Microcoleus sp004292955	FIDA	1.29349024088561e-5	1.1397364607394e-5	1.13490292312528
GCA_004292955.1	s__Microcoleus sp004292955	FISV	1.23959481418204e-5	1.11497622685698e-5	1.1117679321974001
GCA_004292955.1	s__Microcoleus sp004292955	FKTQ	4.85058840332104e-6	5.25130483484744e-6	0.923692026243218
GCA_004292955.1	s__Microcoleus sp004292955	FKVA	9.1622225396064e-6	1.10410512308103e-5	0.829832445124336
GCA_004292955.1	s__Microcoleus sp004292955	FKVF	3.23372560221402e-6	5.01650567922606e-6	0.644617151657032
GCA_004292955.1	s__Microcoleus sp004292955	FNML	3.23372560221402e-6	3.39982204164976e-6	0.951145548972576
GCA_004292955.1	s__Microcoleus sp004292955	FNVV	3.23372560221402e-6	7.3170870409014e-6	0.441941661229119
GCA_004292955.1	s__Microcoleus sp004292955	FNYF	0	1.92791100224241e-6	0
GCA_004292955.1	s__Microcoleus sp004292955	FPHT	2.69477133517835e-6	1.6942728212225e-6	1.59051795048802
GCA_004292955.1	s__Microcoleus sp004292955	FPSA	8.62326827257073e-6	1.07018642118649e-5	0.805772536621265
GCA_004292955.1	s__Microcoleus sp004292955	FQLN	3.77267986924969e-6	8.889496948814e-6	0.424397453643654
GCA_004292955.1	s__Microcoleus sp004292955	FTGL	1.45517652099631e-5	1.5653230395436e-5	0.92963336272147
GCA_004292955.1	s__Microcoleus sp004292955	FTIF	4.31163413628537e-6	5.53585642831065e-6	0.778855845002672
GCA_004292955.1	s__Microcoleus sp004292955	FTLA	1.77854908121771e-5	1.98037062961553e-5	0.898089001432526
GCA_004292955.1	s__Microcoleus sp004292955	FTSA	1.40128109429274e-5	1.22416965036455e-5	1.14467883914248
GCA_004292955.1	s__Microcoleus sp004292955	FVAR	1.02401310736777e-5	1.16931369750797e-5	0.875738571736685
GCA_004292955.1	s__Microcoleus sp004292955	FVHF	2.15581706814268e-6	1.66004852953161e-6	1.29864701530802
GCA_004292955.1	s__Microcoleus sp004292955	FYGI	9.70117680664207e-6	5.09345286788321e-6	1.90463661062084
GCA_004292955.1	s__Microcoleus sp004292955	GAAP	1.50907194769988e-5	2.43730662527723e-5	0.619155559685984
GCA_004292955.1	s__Microcoleus sp004292955	GADV	2.26360792154982e-5	1.98540923981431e-5	1.14012158106081
GCA_004292955.1	s__Microcoleus sp004292955	GDAA	2.37139877495695e-5	2.60797154053837e-5	0.909288593873004
GCA_004292955.1	s__Microcoleus sp004292955	GETN	5.38954267035671e-6	1.04398249625629e-5	0.516248374822715
GCA_004292955.1	s__Microcoleus sp004292955	GFNN	8.08431400553506e-6	4.99586689925411e-6	1.61820043819463
GCA_004292955.1	s__Microcoleus sp004292955	GFPT	1.13180396077491e-5	7.03707946446274e-6	1.60834329993077
GCA_004292955.1	s__Microcoleus sp004292955	GFQH	2.15581706814268e-6	2.16148787349849e-6	0.997376434341668
GCA_004292955.1	s__Microcoleus sp004292955	GGKH	1.07790853407134e-6	3.7952093923032e-6	0.284018198378559
GCA_004292955.1	s__Microcoleus sp004292955	GGLD	2.26360792154982e-5	2.54730590213762e-5	0.88862822468643
GCA_004292955.1	s__Microcoleus sp004292955	GHGF	2.15581706814268e-6	2.99845621716025e-6	0.718975670148152
GCA_004292955.1	s__Microcoleus sp004292955	GHTE	5.38954267035671e-6	3.96855211547851e-6	1.35806271746714
GCA_004292955.1	s__Microcoleus sp004292955	GIAL	4.79669297661747e-5	4.12182835780512e-5	1.16372943272478
GCA_004292955.1	s__Microcoleus sp004292955	GIDI	1.94023536132841e-5	1.50743734701459e-5	1.2871084593804
GCA_004292955.1	s__Microcoleus sp004292955	GIEA	2.47918962836409e-5	2.49494230272909e-5	0.993686156851093
GCA_004292955.1	s__Microcoleus sp004292955	GIYT	7.00640547146372e-6	7.12381793415462e-6	0.983518323492243
GCA_004292955.1	s__Microcoleus sp004292955	GLFL	2.58698048177122e-5	3.04392065658179e-5	0.849884334592448
GCA_004292955.1	s__Microcoleus sp004292955	GLHH	3.77267986924969e-6	1.96344378101186e-6	1.92146060189483
GCA_004292955.1	s__Microcoleus sp004292955	GLKN	1.77854908121771e-5	1.56084624515535e-5	1.13947743843321
GCA_004292955.1	s__Microcoleus sp004292955	GLVG	4.68890212321033e-5	3.26231868046108e-5	1.43729125891148
GCA_004292955.1	s__Microcoleus sp004292955	GMSN	1.07790853407134e-6	3.65609889141156e-6	0.294824775282591
GCA_004292955.1	s__Microcoleus sp004292955	GNKE	8.08431400553506e-6	9.44780079869128e-6	0.855682097642756
GCA_004292955.1	s__Microcoleus sp004292955	GQAH	2.69477133517835e-6	4.75731512572594e-6	0.566447936275222
GCA_004292955.1	s__Microcoleus sp004292955	GQSL	2.04802621473555e-5	2.35966400899383e-5	0.867931284678463
GCA_004292955.1	s__Microcoleus sp004292955	GSAQ	1.34738566758918e-5	1.90954288011557e-5	0.705606394922971
GCA_004292955.1	s__Microcoleus sp004292955	GTFR	8.62326827257073e-6	7.71494350175577e-6	1.11773576444315
GCA_004292955.1	s__Microcoleus sp004292955	GTIY	8.62326827257073e-6	7.12381793415461e-6	1.21048409045199
GCA_004292955.1	s__Microcoleus sp004292955	GVNG	1.07790853407134e-5	1.32164600847446e-5	0.815580365059734
GCA_004292955.1	s__Microcoleus sp004292955	HAFS	1.61686280110701e-6	3.66605178202482e-6	0.441036542100885
GCA_004292955.1	s__Microcoleus sp004292955	HAII	3.77267986924969e-6	6.10559861181972e-6	0.617904993287019
GCA_004292955.1	s__Microcoleus sp004292955	HDAS	4.85058840332104e-6	4.79633624484733e-6	1.0113111666289
GCA_004292955.1	s__Microcoleus sp004292955	HDHA	1.07790853407134e-6	1.19492906932253e-6	0.9020690530882
GCA_004292955.1	s__Microcoleus sp004292955	HEET	3.77267986924969e-6	3.75548424429149e-6	1.00457880364812
GCA_004292955.1	s__Microcoleus sp004292955	HEIM	5.38954267035671e-7	1.30901007140019e-6	0.411726600742786
GCA_004292955.1	s__Microcoleus sp004292955	HFKG	1.07790853407134e-6	2.18156985864746e-6	0.494097647067616
GCA_004292955.1	s__Microcoleus sp004292955	HFNF	1.07790853407134e-6	1.09164922920238e-6	0.98741290263991
GCA_004292955.1	s__Microcoleus sp004292955	HGFA	4.31163413628537e-6	3.79350107079724e-6	1.136584399429
GCA_004292955.1	s__Microcoleus sp004292955	HGTD	1.61686280110701e-6	3.15386166606871e-6	0.512661293455661
GCA_004292955.1	s__Microcoleus sp004292955	HGVT	3.23372560221402e-6	4.03913084022298e-6	0.800599369055226
GCA_004292955.1	s__Microcoleus sp004292955	HKNK	5.38954267035671e-7	1.74887662543688e-6	0.30817169101396
GCA_004292955.1	s__Microcoleus sp004292955	HMDF	5.38954267035671e-7	6.21693336295435e-7	0.866913372832992
GCA_004292955.1	s__Microcoleus sp004292955	HNEM	5.38954267035671e-7	8.61954409076708e-7	0.625270039065033
GCA_004292955.1	s__Microcoleus sp004292955	HNET	5.38954267035671e-7	2.51353019128382e-6	0.214421242642959
GCA_004292955.1	s__Microcoleus sp004292955	HNSN	5.38954267035671e-7	2.02221230975557e-6	0.266517152741898
GCA_004292955.1	s__Microcoleus sp004292955	HNTQ	5.38954267035671e-7	1.91472029834097e-6	0.281479371949341
GCA_004292955.1	s__Microcoleus sp004292955	HPHG	4.31163413628537e-6	8.82687442907259e-7	4.88466690098635
GCA_004292955.1	s__Microcoleus sp004292955	HPPP	2.15581706814268e-6	1.81100445978552e-6	1.19039854181143
GCA_004292955.1	s__Microcoleus sp004292955	HQDD	1.61686280110701e-6	2.12670983225022e-6	0.76026488267854
GCA_004292955.1	s__Microcoleus sp004292955	HQES	3.23372560221402e-6	3.43883755757455e-6	0.940354276139409
GCA_004292955.1	s__Microcoleus sp004292955	HRTH	1.61686280110701e-6	7.78002773736082e-7	2.07822241216777
GCA_004292955.1	s__Microcoleus sp004292955	HTDK	2.69477133517835e-6	2.29463732358759e-6	1.17437788860035
GCA_004292955.1	s__Microcoleus sp004292955	HTKN	1.61686280110701e-6	1.93250961146511e-6	0.836664817351776
GCA_004292955.1	s__Microcoleus sp004292955	HTYD	1.61686280110701e-6	1.34102661953293e-6	1.20569031036099
GCA_004292955.1	s__Microcoleus sp004292955	HVNE	1.61686280110701e-6	3.01120202636245e-6	0.536949293654731
GCA_004292955.1	s__Microcoleus sp004292955	HVTI	5.38954267035671e-7	3.88506806856124e-6	0.138724536488047
GCA_004292955.1	s__Microcoleus sp004292955	HVYE	5.38954267035671e-7	2.02154137273215e-6	0.266605608129239
GCA_004292955.1	s__Microcoleus sp004292955	HYQN	1.07790853407134e-6	1.01266592651712e-6	1.06442658516083
GCA_004292955.1	s__Microcoleus sp004292955	HYRA	1.61686280110701e-6	2.16218879152661e-6	0.747789835671764
GCA_004292955.1	s__Microcoleus sp004292955	IDEF	1.02401310736777e-5	8.5250277029239e-6	1.20118449235838
GCA_004292955.1	s__Microcoleus sp004292955	IDNE	5.38954267035671e-6	9.39321871497373e-6	0.573769528198597
GCA_004292955.1	s__Microcoleus sp004292955	IEAG	4.2577387095818e-5	2.49494230272909e-5	1.70654796502688
GCA_004292955.1	s__Microcoleus sp004292955	IEQR	1.29349024088561e-5	1.09538079938979e-5	1.18085896850317
GCA_004292955.1	s__Microcoleus sp004292955	IFFF	4.85058840332104e-6	3.95807754515763e-6	1.22549099859231
GCA_004292955.1	s__Microcoleus sp004292955	IFFT	2.69477133517835e-6	5.53585642831065e-6	0.48678490312667
GCA_004292955.1	s__Microcoleus sp004292955	IGTP	1.56296737440344e-5	1.17752404307144e-5	1.32733372503089
GCA_004292955.1	s__Microcoleus sp004292955	IHHN	2.15581706814268e-6	7.65099551082606e-7	2.81769485433919
GCA_004292955.1	s__Microcoleus sp004292955	IHHV	2.15581706814268e-6	1.16347115057094e-6	1.85291837024474
GCA_004292955.1	s__Microcoleus sp004292955	IHTL	7.54535973849939e-6	6.30626468224408e-6	1.19648637009228
GCA_004292955.1	s__Microcoleus sp004292955	IILG	2.74866676188192e-5	3.13370502703648e-5	0.877130022821999
GCA_004292955.1	s__Microcoleus sp004292955	ILFE	1.50907194769988e-5	1.77220779498303e-5	0.851520883708971
GCA_004292955.1	s__Microcoleus sp004292955	ILMH	3.23372560221402e-6	2.16258100519916e-6	1.49530842749459
GCA_004292955.1	s__Microcoleus sp004292955	ILVA	3.12593474880689e-5	3.96990023485996e-5	0.787408892887999
GCA_004292955.1	s__Microcoleus sp004292955	IMFV	1.61686280110701e-6	3.18083627269013e-6	0.508313745975859
GCA_004292955.1	s__Microcoleus sp004292955	IMGF	3.77267986924969e-6	3.30256690966235e-6	1.14234774720595
GCA_004292955.1	s__Microcoleus sp004292955	INDM	1.61686280110701e-6	2.73662109220102e-6	0.590824504610755
GCA_004292955.1	s__Microcoleus sp004292955	IQIK	8.08431400553506e-6	1.0512871748352e-5	0.768991974700193
GCA_004292955.1	s__Microcoleus sp004292955	IQIT	9.1622225396064e-6	1.16167289346183e-5	0.788709333855815
GCA_004292955.1	s__Microcoleus sp004292955	IQMY	5.38954267035671e-7	1.76103542585808e-6	0.306043966590314
GCA_004292955.1	s__Microcoleus sp004292955	IQQA	2.20971249484625e-5	1.37005131405272e-5	1.61286841754105
GCA_004292955.1	s__Microcoleus sp004292955	IRLI	1.34738566758918e-5	2.41462748198581e-5	0.558009745868159
GCA_004292955.1	s__Microcoleus sp004292955	IRNS	1.29349024088561e-5	9.82848497810753e-6	1.31606269304659
GCA_004292955.1	s__Microcoleus sp004292955	IRQE	5.92849693739238e-6	1.09538079938979e-5	0.541227027230619
GCA_004292955.1	s__Microcoleus sp004292955	IRTV	1.40128109429274e-5	1.24336823582493e-5	1.12700409574404
GCA_004292955.1	s__Microcoleus sp004292955	ISDE	1.45517652099631e-5	1.43324620481618e-5	1.015301150707
GCA_004292955.1	s__Microcoleus sp004292955	ISFA	1.07790853407134e-5	1.46459793261153e-5	0.735975730997596
GCA_004292955.1	s__Microcoleus sp004292955	ISTA	2.53308505506765e-5	2.04841966526332e-5	1.23660453862223
GCA_004292955.1	s__Microcoleus sp004292955	ITAA	3.17983017551046e-5	2.68165591059792e-5	1.18577113601478
GCA_004292955.1	s__Microcoleus sp004292955	IVQE	1.18569938747848e-5	1.36918706996288e-5	0.865987864982264
GCA_004292955.1	s__Microcoleus sp004292955	IVYR	4.85058840332104e-6	6.57598212973762e-6	0.737621895501497
GCA_004292955.1	s__Microcoleus sp004292955	IYRE	1.02401310736777e-5	6.46107512349821e-6	1.58489583822289
GCA_004292955.1	s__Microcoleus sp004292955	KALY	9.1622225396064e-6	1.32570032641524e-5	0.69112320160481
GCA_004292955.1	s__Microcoleus sp004292955	KATK	1.02401310736777e-5	1.1665212848843e-5	0.877834910204269
GCA_004292955.1	s__Microcoleus sp004292955	KERQ	5.38954267035671e-6	8.28563554197397e-6	0.650468228182856
GCA_004292955.1	s__Microcoleus sp004292955	KGIE	1.18569938747848e-5	1.43479356539483e-5	0.826390232069513
GCA_004292955.1	s__Microcoleus sp004292955	KGLN	1.13180396077491e-5	1.56084624515535e-5	0.725122006275678
GCA_004292955.1	s__Microcoleus sp004292955	KHFK	1.07790853407134e-6	1.58723246346629e-6	0.679111950443188
GCA_004292955.1	s__Microcoleus sp004292955	KHSR	1.61686280110701e-6	2.82609105888306e-6	0.572119852976724
GCA_004292955.1	s__Microcoleus sp004292955	KIEP	1.29349024088561e-5	1.00841930354316e-5	1.28269087703976
GCA_004292955.1	s__Microcoleus sp004292955	KIMT	1.07790853407134e-6	3.36065211387733e-6	0.320743860877558
GCA_004292955.1	s__Microcoleus sp004292955	KISV	1.50907194769988e-5	1.41124897010169e-5	1.06931659804233
GCA_004292955.1	s__Microcoleus sp004292955	KIYD	3.77267986924969e-6	4.84835856690528e-6	0.778135490019627
GCA_004292955.1	s__Microcoleus sp004292955	KLPA	2.53308505506765e-5	2.19130250476685e-5	1.15597232675877
GCA_004292955.1	s__Microcoleus sp004292955	KLRE	3.61099358913899e-5	1.79694169993654e-5	2.0095218388368
GCA_004292955.1	s__Microcoleus sp004292955	KMIL	5.92849693739238e-6	6.53511008947972e-6	0.907176291786748
GCA_004292955.1	s__Microcoleus sp004292955	KMKV	3.77267986924969e-6	3.04536987790223e-6	1.23882484575189
GCA_004292955.1	s__Microcoleus sp004292955	KMRK	4.85058840332104e-6	2.43636517206125e-6	1.99091189569799
GCA_004292955.1	s__Microcoleus sp004292955	KNLR	1.23959481418204e-5	1.20268570468187e-5	1.03068890679958
GCA_004292955.1	s__Microcoleus sp004292955	KNVQ	3.77267986924969e-6	6.93173024174887e-6	0.544262361297235
GCA_004292955.1	s__Microcoleus sp004292955	KQPL	1.72465365451415e-5	1.2485758413731e-5	1.38129667206879
GCA_004292955.1	s__Microcoleus sp004292955	KRMH	5.38954267035671e-7	8.06235391705224e-7	0.66848252083769
GCA_004292955.1	s__Microcoleus sp004292955	KTAT	1.13180396077491e-5	1.28900664702657e-5	0.878043541036586
GCA_004292955.1	s__Microcoleus sp004292955	KTMH	5.38954267035671e-7	8.41208661880126e-7	0.640690344094998
GCA_004292955.1	s__Microcoleus sp004292955	KTQA	1.02401310736777e-5	1.15578311712582e-5	0.885990712439435
GCA_004292955.1	s__Microcoleus sp004292955	KTSA	1.13180396077491e-5	1.5494573935237e-5	0.730451812037901
GCA_004292955.1	s__Microcoleus sp004292955	KVPH	5.38954267035671e-7	2.56907724448958e-6	0.209785154647131
GCA_004292955.1	s__Microcoleus sp004292955	KYLH	5.38954267035671e-6	2.52286349602964e-6	2.13627993699957
GCA_004292955.1	s__Microcoleus sp004292955	LAAM	2.37139877495695e-5	1.49470601754206e-5	1.58653189799594
GCA_004292955.1	s__Microcoleus sp004292955	LARP	1.13180396077491e-5	2.3207210804866e-5	0.487694954077634
GCA_004292955.1	s__Microcoleus sp004292955	LAVD	3.82657529595326e-5	3.103939811075e-5	1.23281233814518
GCA_004292955.1	s__Microcoleus sp004292955	LDAD	3.07203932210332e-5	2.42363943411984e-5	1.26753149781909
GCA_004292955.1	s__Microcoleus sp004292955	LDDL	3.55709816243543e-5	2.99494439377272e-5	1.18770090350645
GCA_004292955.1	s__Microcoleus sp004292955	LDEV	3.07203932210332e-5	2.32169223229518e-5	1.32318973177007
GCA_004292955.1	s__Microcoleus sp004292955	LDKV	2.42529420166052e-5	1.78501637630328e-5	1.35869577100645
GCA_004292955.1	s__Microcoleus sp004292955	LDNL	3.98826157606396e-5	2.52229786697637e-5	1.58120166070827
GCA_004292955.1	s__Microcoleus sp004292955	LDQN	5.38954267035671e-6	1.16302275442785e-5	0.463408187831037
GCA_004292955.1	s__Microcoleus sp004292955	LDVF	1.02401310736777e-5	1.41027619243197e-5	0.726108199842683
GCA_004292955.1	s__Microcoleus sp004292955	LEFV	1.94023536132841e-5	1.77457198808001e-5	1.09335398865821
GCA_004292955.1	s__Microcoleus sp004292955	LHHE	2.15581706814268e-6	1.85802831097584e-6	1.16027137767909
GCA_004292955.1	s__Microcoleus sp004292955	LINH	3.23372560221402e-6	4.96809979200477e-6	0.650897875968212
GCA_004292955.1	s__Microcoleus sp004292955	LKAH	5.38954267035671e-6	7.50656922337835e-6	0.717976816036225
GCA_004292955.1	s__Microcoleus sp004292955	LKEV	3.28762102891759e-5	2.24611326253008e-5	1.46369334252286
GCA_004292955.1	s__Microcoleus sp004292955	LKHF	5.38954267035671e-6	3.41061248185308e-6	1.5802272169685
GCA_004292955.1	s__Microcoleus sp004292955	LKPI	2.15581706814268e-5	1.66598292768361e-5	1.29402110449003
GCA_004292955.1	s__Microcoleus sp004292955	LKVS	9.1622225396064e-6	2.29380333477747e-5	0.399433656787113
GCA_004292955.1	s__Microcoleus sp004292955	LLEG	3.71878444254613e-5	5.01110844955972e-5	0.742108154309225
GCA_004292955.1	s__Microcoleus sp004292955	LLIK	1.56296737440344e-5	3.70580078476996e-5	0.421762384213124
GCA_004292955.1	s__Microcoleus sp004292955	LLTM	7.54535973849939e-6	1.1737292813442e-5	0.642853497687148
GCA_004292955.1	s__Microcoleus sp004292955	LLTR	3.01814389539976e-5	3.28039297004112e-5	0.920055591803661
GCA_004292955.1	s__Microcoleus sp004292955	LMGP	3.77267986924969e-6	6.56330391242066e-6	0.574814136232534
GCA_004292955.1	s__Microcoleus sp004292955	LNFV	8.08431400553506e-6	1.18771374834703e-5	0.680661819128236
GCA_004292955.1	s__Microcoleus sp004292955	LNIR	9.70117680664207e-6	1.58997921394844e-5	0.61014488249509
GCA_004292955.1	s__Microcoleus sp004292955	LNTI	1.13180396077491e-5	1.65895010408052e-5	0.682241110200366
GCA_004292955.1	s__Microcoleus sp004292955	LPES	3.71878444254613e-5	2.17711145773767e-5	1.70812772553706
GCA_004292955.1	s__Microcoleus sp004292955	LPIV	2.42529420166052e-5	2.20540738159936e-5	1.09970349328462
GCA_004292955.1	s__Microcoleus sp004292955	LPLH	1.18569938747848e-5	8.96071293418911e-6	1.32321992255159
GCA_004292955.1	s__Microcoleus sp004292955	LPPS	2.91035304199262e-5	1.61695724722292e-5	1.79989486239731
GCA_004292955.1	s__Microcoleus sp004292955	LRRN	1.07790853407134e-5	1.27371645949543e-5	0.846270397179563
GCA_004292955.1	s__Microcoleus sp004292955	LSAR	2.42529420166052e-5	3.19102054990462e-5	0.760037161695185
GCA_004292955.1	s__Microcoleus sp004292955	LSHM	5.38954267035671e-7	2.17280152469337e-6	0.24804578831089
GCA_004292955.1	s__Microcoleus sp004292955	LSSK	1.99413078803198e-5	2.3015736334038e-5	0.866420591151307
GCA_004292955.1	s__Microcoleus sp004292955	LTEL	4.5811112698032e-5	4.02872574623316e-5	1.13711172176128
GCA_004292955.1	s__Microcoleus sp004292955	LTEM	8.08431400553506e-6	7.10458219453083e-6	1.13790139717976
GCA_004292955.1	s__Microcoleus sp004292955	LTHE	3.23372560221402e-6	6.20433644436537e-6	0.521204101552361
GCA_004292955.1	s__Microcoleus sp004292955	LTSA	3.01814389539976e-5	3.32944218826689e-5	0.906501367116641
GCA_004292955.1	s__Microcoleus sp004292955	LVMK	3.23372560221402e-6	6.5438281767183e-6	0.494164197910789
GCA_004292955.1	s__Microcoleus sp004292955	LVNG	1.99413078803198e-5	2.066228755053e-5	0.965106493245384
GCA_004292955.1	s__Microcoleus sp004292955	LVVY	5.38954267035671e-6	1.33601345295742e-5	0.40340482039506
GCA_004292955.1	s__Microcoleus sp004292955	MAAN	9.70117680664207e-6	6.05542387308407e-6	1.60206403547786
GCA_004292955.1	s__Microcoleus sp004292955	MDEG	2.15581706814268e-6	4.25094804790848e-6	0.507137947546401
GCA_004292955.1	s__Microcoleus sp004292955	MENG	5.38954267035671e-6	3.58008556558215e-6	1.50542286535554
GCA_004292955.1	s__Microcoleus sp004292955	MEVD	5.92849693739238e-6	4.09426065057105e-6	1.4480018355855
GCA_004292955.1	s__Microcoleus sp004292955	MFNT	2.69477133517835e-6	1.74834378834261e-6	1.54132805752862
GCA_004292955.1	s__Microcoleus sp004292955	MGFT	4.31163413628537e-6	2.76041778366979e-6	1.56194984751668
GCA_004292955.1	s__Microcoleus sp004292955	MGKN	2.15581706814268e-6	2.75252304083974e-6	0.78321490361984
GCA_004292955.1	s__Microcoleus sp004292955	MGVR	3.23372560221402e-6	4.43291339830295e-6	0.729480887998396
GCA_004292955.1	s__Microcoleus sp004292955	MHKE	5.38954267035671e-7	9.90156151946178e-7	0.54431239555129
GCA_004292955.1	s__Microcoleus sp004292955	MIGK	5.38954267035671e-6	4.18012872174964e-6	1.28932457087131
GCA_004292955.1	s__Microcoleus sp004292955	MIKT	1.07790853407134e-6	3.36065211387734e-6	0.320743860877557
GCA_004292955.1	s__Microcoleus sp004292955	MINQ	1.07790853407134e-6	2.62316345060653e-6	0.410919317216816
GCA_004292955.1	s__Microcoleus sp004292955	MKNV	3.23372560221402e-6	2.65106669121611e-6	1.21978281909258
GCA_004292955.1	s__Microcoleus sp004292955	MLAF	7.00640547146372e-6	6.79120227687121e-6	1.03168852668775
GCA_004292955.1	s__Microcoleus sp004292955	MLDH	1.61686280110701e-6	1.69085389546295e-6	0.956240397497098
GCA_004292955.1	s__Microcoleus sp004292955	MLYT	1.07790853407134e-6	3.19226873831546e-6	0.337662215318422
GCA_004292955.1	s__Microcoleus sp004292955	MMHF	0	2.27911319208921e-7	0
GCA_004292955.1	s__Microcoleus sp004292955	MNPR	1.61686280110701e-6	2.04881764295414e-6	0.789168722100468
GCA_004292955.1	s__Microcoleus sp004292955	MNSY	1.07790853407134e-6	1.55457862650623e-6	0.693376658917433
GCA_004292955.1	s__Microcoleus sp004292955	MPAA	4.31163413628537e-6	6.71961298449993e-6	0.641649176259254
GCA_004292955.1	s__Microcoleus sp004292955	MPRP	2.69477133517835e-6	2.27354218713932e-6	1.18527439271714
GCA_004292955.1	s__Microcoleus sp004292955	MQRV	5.92849693739238e-6	3.19554059181006e-6	1.85524069153954
GCA_004292955.1	s__Microcoleus sp004292955	MSLQ	5.92849693739238e-6	6.50555360964836e-6	0.911297837681308
GCA_004292955.1	s__Microcoleus sp004292955	MTSI	5.92849693739238e-6	4.4638596246658e-6	1.32811007421324
GCA_004292955.1	s__Microcoleus sp004292955	MVAT	7.54535973849939e-6	5.85158642190103e-6	1.28945540482133
GCA_004292955.1	s__Microcoleus sp004292955	MVIV	3.77267986924969e-6	5.32963690765888e-6	0.707868084564676
GCA_004292955.1	s__Microcoleus sp004292955	MYKR	1.07790853407134e-6	1.42385487983298e-6	0.757035389869073
GCA_004292955.1	s__Microcoleus sp004292955	NAIN	1.29349024088561e-5	1.05762251295311e-5	1.22301693188613
GCA_004292955.1	s__Microcoleus sp004292955	NAKK	5.38954267035671e-6	9.18989995634076e-6	0.586463693398325
GCA_004292955.1	s__Microcoleus sp004292955	NDHF	1.07790853407134e-6	1.42821680543507e-6	0.754723323496383
GCA_004292955.1	s__Microcoleus sp004292955	NDKQ	4.31163413628537e-6	5.41248084149067e-6	0.796609588570458
GCA_004292955.1	s__Microcoleus sp004292955	NDYA	4.85058840332104e-6	5.55145885154407e-6	0.873750221884813
GCA_004292955.1	s__Microcoleus sp004292955	NFFG	7.00640547146372e-6	4.53411178943052e-6	1.54526526844714
GCA_004292955.1	s__Microcoleus sp004292955	NGDK	7.54535973849939e-6	7.5082941840246e-6	1.00493661457134
GCA_004292955.1	s__Microcoleus sp004292955	NHNG	0	2.09251396831066e-6	0
GCA_004292955.1	s__Microcoleus sp004292955	NISH	4.85058840332104e-6	3.07103978134405e-6	1.57946127327539
GCA_004292955.1	s__Microcoleus sp004292955	NKNT	3.77267986924969e-6	5.08373368803136e-6	0.742108084483599
GCA_004292955.1	s__Microcoleus sp004292955	NLKP	1.13180396077491e-5	1.09701320206604e-5	1.03171407476532
GCA_004292955.1	s__Microcoleus sp004292955	NMDA	1.07790853407134e-6	3.59953547799905e-6	0.299457677430795
GCA_004292955.1	s__Microcoleus sp004292955	NMEQ	1.07790853407134e-6	2.58076522572057e-6	0.417670124863985
GCA_004292955.1	s__Microcoleus sp004292955	NMKS	2.15581706814268e-6	2.66004722566592e-6	0.810443155798858
GCA_004292955.1	s__Microcoleus sp004292955	NNFV	8.62326827257073e-6	4.81172223950615e-6	1.7921375847031
GCA_004292955.1	s__Microcoleus sp004292955	NNIG	9.70117680664207e-6	8.35965178390325e-6	1.16047618458486
GCA_004292955.1	s__Microcoleus sp004292955	NNMA	3.23372560221402e-6	3.0314755349517e-6	1.06671670773208
GCA_004292955.1	s__Microcoleus sp004292955	NPVE	8.62326827257073e-6	8.79024005024413e-6	0.981004867134571
GCA_004292955.1	s__Microcoleus sp004292955	NRQN	3.23372560221402e-6	4.82752568800199e-6	0.669851557755749
GCA_004292955.1	s__Microcoleus sp004292955	NSFY	3.77267986924969e-6	3.24124592139398e-6	1.16395977372404
GCA_004292955.1	s__Microcoleus sp004292955	NSIH	3.23372560221402e-6	3.07103978134405e-6	1.05297418218359
GCA_004292955.1	s__Microcoleus sp004292955	NSIP	1.02401310736777e-5	8.96491721429724e-6	1.14224491190468
GCA_004292955.1	s__Microcoleus sp004292955	NSPV	2.10192164143912e-5	8.97687675733335e-6	2.34148434723917
GCA_004292955.1	s__Microcoleus sp004292955	NYLG	1.02401310736777e-5	9.12186140369585e-6	1.12259226713627
GCA_004292955.1	s__Microcoleus sp004292955	NYLL	1.67075822781058e-5	1.42608930160354e-5	1.17156634295757
GCA_004292955.1	s__Microcoleus sp004292955	PAKS	1.56296737440344e-5	1.35455756664305e-5	1.15385821384977
GCA_004292955.1	s__Microcoleus sp004292955	PARE	1.13180396077491e-5	1.40473224353874e-5	0.805707967465543
GCA_004292955.1	s__Microcoleus sp004292955	PDAE	2.47918962836409e-5	1.37102677155927e-5	1.80827222326556
GCA_004292955.1	s__Microcoleus sp004292955	PEMS	4.31163413628537e-6	3.83929516984723e-6	1.12302752081886
GCA_004292955.1	s__Microcoleus sp004292955	PFHN	0	1.33475470422525e-6	0
GCA_004292955.1	s__Microcoleus sp004292955	PFQN	3.23372560221402e-6	3.99636974909297e-6	0.80916576924544
GCA_004292955.1	s__Microcoleus sp004292955	PGEI	1.72465365451415e-5	1.38602076767235e-5	1.24432021131291
GCA_004292955.1	s__Microcoleus sp004292955	PGKK	9.70117680664207e-6	8.06061161950966e-6	1.20352862345602
GCA_004292955.1	s__Microcoleus sp004292955	PGPA	4.31163413628537e-6	1.35400229340953e-5	0.318436250608423
GCA_004292955.1	s__Microcoleus sp004292955	PKII	8.62326827257073e-6	1.02498616827958e-5	0.841305818501405
GCA_004292955.1	s__Microcoleus sp004292955	PKQF	6.46745120442805e-6	4.59076495328173e-6	1.40879597850131
GCA_004292955.1	s__Microcoleus sp004292955	PKVE	5.92849693739238e-6	1.00976457352959e-5	0.587116749072466
GCA_004292955.1	s__Microcoleus sp004292955	PLDH	2.15581706814268e-6	4.31046100903998e-6	0.500136079092576
GCA_004292955.1	s__Microcoleus sp004292955	PLDQ	4.31163413628537e-6	1.29058889447189e-5	0.33408269316076
GCA_004292955.1	s__Microcoleus sp004292955	PLGE	1.99413078803198e-5	2.25279814285965e-5	0.885179524118694
GCA_004292955.1	s__Microcoleus sp004292955	PMMR	1.07790853407134e-6	8.91836779305437e-7	1.20863879925519
GCA_004292955.1	s__Microcoleus sp004292955	PMMT	2.15581706814268e-6	9.30523308023302e-7	2.31677922471631
GCA_004292955.1	s__Microcoleus sp004292955	PMPF	1.61686280110701e-6	1.69607235235628e-6	0.953298247483826
GCA_004292955.1	s__Microcoleus sp004292955	PPKH	5.38954267035671e-7	1.87473204327618e-6	0.287483360071994
GCA_004292955.1	s__Microcoleus sp004292955	PRKH	1.61686280110701e-6	2.05532023161701e-6	0.78667196295487
GCA_004292955.1	s__Microcoleus sp004292955	PSEQ	6.46745120442805e-6	1.00385850435254e-5	0.644259243348181
GCA_004292955.1	s__Microcoleus sp004292955	PSTD	8.62326827257073e-6	8.89737439461961e-6	0.969192470734441
GCA_004292955.1	s__Microcoleus sp004292955	PVLF	1.77854908121771e-5	1.31798811983033e-5	1.34944242247545
GCA_004292955.1	s__Microcoleus sp004292955	PVRT	3.77267986924969e-6	9.08533170016007e-6	0.415249546605241
GCA_004292955.1	s__Microcoleus sp004292955	PVYV	3.77267986924969e-6	6.00619335213632e-6	0.628131604838829
GCA_004292955.1	s__Microcoleus sp004292955	PYYI	3.77267986924969e-6	2.64804522343662e-6	1.42470371572942
GCA_004292955.1	s__Microcoleus sp004292955	QAGH	1.07790853407134e-6	4.75731512572594e-6	0.226579174510089
GCA_004292955.1	s__Microcoleus sp004292955	QDQI	3.77267986924969e-6	8.14401834615139e-6	0.463245502268858
GCA_004292955.1	s__Microcoleus sp004292955	QEPI	5.92849693739238e-6	9.99136510513452e-6	0.593362055635996
GCA_004292955.1	s__Microcoleus sp004292955	QFMH	0	5.95918536878698e-7	0
GCA_004292955.1	s__Microcoleus sp004292955	QFNK	2.15581706814268e-6	4.13699832980614e-6	0.521106584116921
GCA_004292955.1	s__Microcoleus sp004292955	QGHS	8.62326827257073e-6	3.63394043914412e-6	2.37298007960794
GCA_004292955.1	s__Microcoleus sp004292955	QHKQ	2.69477133517835e-6	1.97217716232854e-6	1.36639414888906
GCA_004292955.1	s__Microcoleus sp004292955	QHLS	4.85058840332104e-6	5.68121280688195e-6	0.853794527366633
GCA_004292955.1	s__Microcoleus sp004292955	QIMM	0	1.14184571351479e-6	0
GCA_004292955.1	s__Microcoleus sp004292955	QIRQ	1.18569938747848e-5	8.3442317831613e-6	1.42098088630666
GCA_004292955.1	s__Microcoleus sp004292955	QIRY	7.00640547146372e-6	4.92182339045196e-6	1.42353857821386
GCA_004292955.1	s__Microcoleus sp004292955	QKMQ	4.31163413628537e-6	2.25833896623459e-6	1.90920592557206
GCA_004292955.1	s__Microcoleus sp004292955	QLMR	5.38954267035671e-6	5.18701974307287e-6	1.03904417899205
GCA_004292955.1	s__Microcoleus sp004292955	QLQF	7.54535973849939e-6	1.01176641368997e-5	0.745761040928513
GCA_004292955.1	s__Microcoleus sp004292955	QMAE	6.46745120442805e-6	5.15512237472255e-6	1.25456792958792
GCA_004292955.1	s__Microcoleus sp004292955	QMEF	5.38954267035671e-7	2.34223174309128e-6	0.230102878857051
GCA_004292955.1	s__Microcoleus sp004292955	QMIK	2.69477133517835e-6	3.01331648266709e-6	0.894287523623541
GCA_004292955.1	s__Microcoleus sp004292955	QMKH	5.38954267035671e-7	7.54266684057687e-7	0.714540729992591
GCA_004292955.1	s__Microcoleus sp004292955	QNFM	1.61686280110701e-6	1.56764609256241e-6	1.0313952930946
GCA_004292955.1	s__Microcoleus sp004292955	QNYP	7.54535973849939e-6	2.95615389032582e-6	2.5524245416289
GCA_004292955.1	s__Microcoleus sp004292955	QPEP	9.70117680664207e-6	7.3007226260148e-6	1.32879679226186
GCA_004292955.1	s__Microcoleus sp004292955	QPHL	6.46745120442805e-6	4.13175349937982e-6	1.56530422383591
GCA_004292955.1	s__Microcoleus sp004292955	QPTG	5.38954267035671e-6	8.82498883022281e-6	0.610713823444084
GCA_004292955.1	s__Microcoleus sp004292955	QQAN	1.02401310736777e-5	9.02148727966548e-6	1.13508236017348
GCA_004292955.1	s__Microcoleus sp004292955	QQMS	2.15581706814268e-6	2.99968809284259e-6	0.718680409902141
GCA_004292955.1	s__Microcoleus sp004292955	QQSR	6.46745120442805e-6	8.38366724634116e-6	0.771434625730238
GCA_004292955.1	s__Microcoleus sp004292955	QRTK	7.00640547146372e-6	7.03924161193234e-6	0.995335272991204
GCA_004292955.1	s__Microcoleus sp004292955	QRVS	1.23959481418204e-5	1.1201305211511e-5	1.10665211845864
GCA_004292955.1	s__Microcoleus sp004292955	QTDH	1.07790853407134e-6	2.27351451953349e-6	0.474115526780327
GCA_004292955.1	s__Microcoleus sp004292955	QVVL	1.94023536132841e-5	2.26501542873822e-5	0.856610218504898
GCA_004292955.1	s__Microcoleus sp004292955	QYPD	5.38954267035671e-6	3.51009951555563e-6	1.53543870949299
GCA_004292955.1	s__Microcoleus sp004292955	RAFY	4.31163413628537e-6	5.16221520004799e-6	0.835229444957134
GCA_004292955.1	s__Microcoleus sp004292955	RAGP	0	1.48442990414629e-5	0
GCA_004292955.1	s__Microcoleus sp004292955	RAPP	5.38954267035671e-7	1.04330532712274e-5	0.0516583451674703
GCA_004292955.1	s__Microcoleus sp004292955	RDMI	2.69477133517835e-6	3.32931338359655e-6	0.809407533834281
GCA_004292955.1	s__Microcoleus sp004292955	RDVF	1.18569938747848e-5	6.95077046183148e-6	1.70585317698155
GCA_004292955.1	s__Microcoleus sp004292955	RDYR	3.23372560221402e-6	4.1133594031927e-6	0.786151970990932
GCA_004292955.1	s__Microcoleus sp004292955	RGDR	2.53308505506765e-5	9.67390680507975e-6	2.6184716331333
GCA_004292955.1	s__Microcoleus sp004292955	RGID	1.34738566758918e-5	1.20759299474267e-5	1.11576141419758
GCA_004292955.1	s__Microcoleus sp004292955	RGPP	5.38954267035671e-7	8.24648599308329e-6	0.0653556275348938
GCA_004292955.1	s__Microcoleus sp004292955	RHEK	2.15581706814268e-6	2.76733428373481e-6	0.779023004489787
GCA_004292955.1	s__Microcoleus sp004292955	RHQG	2.15581706814268e-6	2.89741994824793e-6	0.744047154588795
GCA_004292955.1	s__Microcoleus sp004292955	RKDV	4.31163413628537e-6	8.7977370453219e-6	0.490084451725916
GCA_004292955.1	s__Microcoleus sp004292955	RKII	1.07790853407134e-5	1.12372048920182e-5	0.959231894789945
GCA_004292955.1	s__Microcoleus sp004292955	RMDM	5.38954267035671e-7	9.54284912334093e-7	0.564772910133765
GCA_004292955.1	s__Microcoleus sp004292955	RMPS	3.23372560221402e-6	3.12614898069331e-6	1.03441186654414
GCA_004292955.1	s__Microcoleus sp004292955	RNHA	2.15581706814268e-6	3.22070443783382e-6	0.669361970262829
GCA_004292955.1	s__Microcoleus sp004292955	RNIG	1.02401310736777e-5	1.01701695735931e-5	1.00687908884689
GCA_004292955.1	s__Microcoleus sp004292955	RNVA	1.34738566758918e-5	1.2883969049555e-5	1.04578461994654
GCA_004292955.1	s__Microcoleus sp004292955	RPQS	5.92849693739238e-6	8.17392542461611e-6	0.725293739472894
GCA_004292955.1	s__Microcoleus sp004292955	RQIE	2.42529420166052e-5	1.09538079938979e-5	2.21411056594344
GCA_004292955.1	s__Microcoleus sp004292955	RSQN	1.29349024088561e-5	7.36598718813161e-6	1.7560310761465
GCA_004292955.1	s__Microcoleus sp004292955	RTFG	8.08431400553506e-6	7.71494350175577e-6	1.04787727916546
GCA_004292955.1	s__Microcoleus sp004292955	RTIN	7.54535973849939e-6	8.17639937692656e-6	0.922821818096614
GCA_004292955.1	s__Microcoleus sp004292955	RTNR	7.00640547146372e-6	6.55003183339554e-6	1.06967502596573
GCA_004292955.1	s__Microcoleus sp004292955	RVIA	1.61686280110701e-5	1.95662845596917e-5	0.826351470139557
GCA_004292955.1	s__Microcoleus sp004292955	RVLT	1.88633993462485e-5	2.02093483581859e-5	0.933399682756606
GCA_004292955.1	s__Microcoleus sp004292955	RYMS	0	1.89126636560329e-6	0
GCA_004292955.1	s__Microcoleus sp004292955	RYVK	4.31163413628537e-6	4.97417804729574e-6	0.866803338217745
GCA_004292955.1	s__Microcoleus sp004292955	SEVF	7.54535973849939e-6	1.09695485163622e-5	0.687845969890624
GCA_004292955.1	s__Microcoleus sp004292955	SFVY	4.85058840332104e-6	4.9288960059009e-6	0.984112547214202
GCA_004292955.1	s__Microcoleus sp004292955	SGFQ	7.54535973849939e-6	8.67601508459118e-6	0.869680338834373
GCA_004292955.1	s__Microcoleus sp004292955	SGGK	1.77854908121771e-5	1.52336241810647e-5	1.16751539888219
GCA_004292955.1	s__Microcoleus sp004292955	SGMP	2.69477133517835e-6	4.05711806444236e-6	0.664208261227602
GCA_004292955.1	s__Microcoleus sp004292955	SGRN	5.38954267035671e-6	1.02182345552684e-5	0.527443624552337
GCA_004292955.1	s__Microcoleus sp004292955	SHRQ	1.61686280110701e-6	2.80007606860019e-6	0.577435313003946
GCA_004292955.1	s__Microcoleus sp004292955	SKGK	8.62326827257073e-6	1.1083441926275e-5	0.778031619593546
GCA_004292955.1	s__Microcoleus sp004292955	SLAK	3.12593474880689e-5	3.01306838747823e-5	1.03745894444272
GCA_004292955.1	s__Microcoleus sp004292955	SLEN	2.53308505506765e-5	1.96191845065474e-5	1.29112657777508
GCA_004292955.1	s__Microcoleus sp004292955	SLKI	3.12593474880689e-5	2.29074738999398e-5	1.36459164483217
GCA_004292955.1	s__Microcoleus sp004292955	SNLH	5.38954267035671e-6	4.99157940301185e-6	1.07972692312672
GCA_004292955.1	s__Microcoleus sp004292955	SNSE	2.10192164143912e-5	1.21276340290304e-5	1.73316710943591
GCA_004292955.1	s__Microcoleus sp004292955	SPPQ	5.92849693739238e-6	7.45573350427327e-6	0.795159447959674
GCA_004292955.1	s__Microcoleus sp004292955	SRAR	9.1622225396064e-6	1.57274521830547e-5	0.582562415893282
GCA_004292955.1	s__Microcoleus sp004292955	SRLG	2.91035304199262e-5	2.52224402428778e-5	1.15387449190783
GCA_004292955.1	s__Microcoleus sp004292955	STET	8.62326827257073e-6	1.28065893879867e-5	0.673346197908075
GCA_004292955.1	s__Microcoleus sp004292955	STFM	3.23372560221402e-6	2.66767673083294e-6	1.21218795547403
GCA_004292955.1	s__Microcoleus sp004292955	SVAL	3.12593474880689e-5	3.98866228013961e-5	0.783705044262979
GCA_004292955.1	s__Microcoleus sp004292955	SYEA	4.31163413628537e-6	1.06586680824397e-5	0.404519035862355
GCA_004292955.1	s__Microcoleus sp004292955	SYIL	9.1622225396064e-6	1.33875327356945e-5	0.684384697351863
GCA_004292955.1	s__Microcoleus sp004292955	TAAS	3.07203932210332e-5	2.69432961689847e-5	1.14018689578139
GCA_004292955.1	s__Microcoleus sp004292955	TDKL	1.67075822781058e-5	1.49000050959526e-5	1.12131386335191
GCA_004292955.1	s__Microcoleus sp004292955	TDTH	3.77267986924969e-6	2.53557547637293e-6	1.48789886335642
GCA_004292955.1	s__Microcoleus sp004292955	TEAP	8.08431400553506e-6	1.46566740066793e-5	0.551579028219559
GCA_004292955.1	s__Microcoleus sp004292955	TENE	4.31163413628537e-6	9.87932047235785e-6	0.436430233066053
GCA_004292955.1	s__Microcoleus sp004292955	TETF	4.85058840332104e-6	7.61743020464236e-6	0.636774906104804
GCA_004292955.1	s__Microcoleus sp004292955	TEVL	3.12593474880689e-5	2.48195636281338e-5	1.25946402428427
GCA_004292955.1	s__Microcoleus sp004292955	TFKG	5.92849693739238e-6	7.28470782709804e-6	0.813827689195611
GCA_004292955.1	s__Microcoleus sp004292955	TGEQ	7.54535973849939e-6	1.18821844731411e-5	0.635014525784817
GCA_004292955.1	s__Microcoleus sp004292955	THIA	3.77267986924969e-6	5.10330402048988e-6	0.739262221906102
GCA_004292955.1	s__Microcoleus sp004292955	THKQ	1.07790853407134e-6	2.19950389799539e-6	0.490068935569397
GCA_004292955.1	s__Microcoleus sp004292955	THYD	1.07790853407134e-6	1.34102661953293e-6	0.80379354024066
GCA_004292955.1	s__Microcoleus sp004292955	TIAM	3.77267986924969e-6	5.84379058137274e-6	0.645587793867088
GCA_004292955.1	s__Microcoleus sp004292955	TIPN	9.1622225396064e-6	7.45799008580183e-6	1.22851095726837
GCA_004292955.1	s__Microcoleus sp004292955	TISK	1.34738566758918e-5	1.17800694297946e-5	1.14378414797906
GCA_004292955.1	s__Microcoleus sp004292955	TKRG	8.62326827257073e-6	9.7649670091505e-6	0.883082171654045
GCA_004292955.1	s__Microcoleus sp004292955	TLGY	1.56296737440344e-5	1.15788480132843e-5	1.3498470423053
GCA_004292955.1	s__Microcoleus sp004292955	TLSD	2.20971249484625e-5	1.97912574409257e-5	1.11650939888077
GCA_004292955.1	s__Microcoleus sp004292955	TMLE	3.77267986924969e-6	7.10458219453083e-6	0.53102065201722
GCA_004292955.1	s__Microcoleus sp004292955	TNIT	8.62326827257073e-6	8.53107919799264e-6	1.01080626172123
GCA_004292955.1	s__Microcoleus sp004292955	TPFG	6.46745120442805e-6	7.03707946446274e-6	0.919053314246157
GCA_004292955.1	s__Microcoleus sp004292955	TPGL	1.67075822781058e-5	1.91391358576744e-5	0.872953847151172
GCA_004292955.1	s__Microcoleus sp004292955	TPVT	1.83244450792128e-5	9.47943962874685e-6	1.93307260733462
GCA_004292955.1	s__Microcoleus sp004292955	TQYA	5.92849693739238e-6	6.75460087108319e-6	0.877697594653238
GCA_004292955.1	s__Microcoleus sp004292955	TQYY	5.38954267035671e-7	2.27013639131359e-6	0.237410522600279
GCA_004292955.1	s__Microcoleus sp004292955	TRDS	4.31163413628537e-6	9.75443592972123e-6	0.442017782201845
GCA_004292955.1	s__Microcoleus sp004292955	TRNF	8.08431400553506e-6	4.88635221396706e-6	1.65446812909372
GCA_004292955.1	s__Microcoleus sp004292955	TSAK	1.07790853407134e-5	1.5494573935237e-5	0.695668392417048
GCA_004292955.1	s__Microcoleus sp004292955	TTDN	8.08431400553506e-6	6.67018181503929e-6	1.21200804261547
GCA_004292955.1	s__Microcoleus sp004292955	TTGR	1.13180396077491e-5	1.07902937956581e-5	1.0489093088738
GCA_004292955.1	s__Microcoleus sp004292955	TYEG	3.77267986924969e-6	7.00867557245807e-6	0.538287131462492
GCA_004292955.1	s__Microcoleus sp004292955	TYMP	5.38954267035671e-7	1.4351190275712e-6	0.3755467363204
GCA_004292955.1	s__Microcoleus sp004292955	TYRY	3.23372560221402e-6	2.42654798542715e-6	1.3326444074605
GCA_004292955.1	s__Microcoleus sp004292955	TYSQ	7.00640547146372e-6	5.15959456269186e-6	1.35793721509163
GCA_004292955.1	s__Microcoleus sp004292955	TYVG	3.23372560221402e-6	7.13332138021311e-6	0.453326778628529
GCA_004292955.1	s__Microcoleus sp004292955	VADV	2.69477133517835e-5	1.91222824514436e-5	1.40923100682205
GCA_004292955.1	s__Microcoleus sp004292955	VDPQ	6.46745120442805e-6	7.95086466584565e-6	0.813427403966531
GCA_004292955.1	s__Microcoleus sp004292955	VEDH	1.07790853407134e-6	3.57546297185834e-6	0.301473835012505
GCA_004292955.1	s__Microcoleus sp004292955	VGHK	1.61686280110701e-6	3.65532024867484e-6	0.442331366641041
GCA_004292955.1	s__Microcoleus sp004292955	VGLY	9.1622225396064e-6	1.38714270158562e-5	0.660510452827474
GCA_004292955.1	s__Microcoleus sp004292955	VHSE	4.31163413628537e-6	4.5945846755798e-6	0.938416514380873
GCA_004292955.1	s__Microcoleus sp004292955	VHSG	3.23372560221402e-6	4.85525901532769e-6	0.666025353540438
GCA_004292955.1	s__Microcoleus sp004292955	VHSV	5.38954267035671e-6	4.67629707791115e-6	1.15252358448624
GCA_004292955.1	s__Microcoleus sp004292955	VIAR	2.10192164143912e-5	1.95662845596917e-5	1.07425691118142
GCA_004292955.1	s__Microcoleus sp004292955	VIMP	3.23372560221402e-6	3.88919450018351e-6	0.831464099329936
GCA_004292955.1	s__Microcoleus sp004292955	VKRF	8.62326827257073e-6	6.7244992690905e-6	1.28236585766438
GCA_004292955.1	s__Microcoleus sp004292955	VLHS	7.54535973849939e-6	7.59059213009704e-6	0.994040993005236
GCA_004292955.1	s__Microcoleus sp004292955	VPHG	2.15581706814268e-6	3.53106530399196e-6	0.610528801522157
GCA_004292955.1	s__Microcoleus sp004292955	VSKI	1.50907194769988e-5	1.41124897010169e-5	1.06931659804233
GCA_004292955.1	s__Microcoleus sp004292955	VSVV	2.64087590847479e-5	1.87068599374036e-5	1.4117152303014
GCA_004292955.1	s__Microcoleus sp004292955	VTHQ	2.15581706814268e-6	2.91167577523749e-6	0.740404232667987
GCA_004292955.1	s__Microcoleus sp004292955	VTMD	1.61686280110701e-6	3.47836804981296e-6	0.464833731782339
GCA_004292955.1	s__Microcoleus sp004292955	VTQD	8.62326827257073e-6	9.09487078643093e-6	0.948146320609216
GCA_004292955.1	s__Microcoleus sp004292955	VVMG	7.54535973849939e-6	5.54098420439974e-6	1.3617363739294
GCA_004292955.1	s__Microcoleus sp004292955	VYFI	3.77267986924969e-6	4.9057112478175e-6	0.769038306306373
GCA_004292955.1	s__Microcoleus sp004292955	VYGA	9.1622225396064e-6	1.1225362845817e-5	0.816207250086406
GCA_004292955.1	s__Microcoleus sp004292955	VYVD	8.62326827257073e-6	6.42675860595121e-6	1.34177566037497
GCA_004292955.1	s__Microcoleus sp004292955	YAVV	9.1622225396064e-6	1.08116026989846e-5	0.847443509967941
GCA_004292955.1	s__Microcoleus sp004292955	YDKG	4.31163413628537e-6	5.04062072181367e-6	0.855377616019876
GCA_004292955.1	s__Microcoleus sp004292955	YDYV	4.31163413628537e-6	2.83724641500271e-6	1.51965444858312
GCA_004292955.1	s__Microcoleus sp004292955	YEYR	3.23372560221402e-6	2.85620146895929e-6	1.13217699709128
GCA_004292955.1	s__Microcoleus sp004292955	YFLI	6.46745120442805e-6	7.96297852121183e-6	0.812189959724243
GCA_004292955.1	s__Microcoleus sp004292955	YFSK	7.00640547146372e-6	3.7233286995729e-6	1.88175851148125
GCA_004292955.1	s__Microcoleus sp004292955	YFYI	1.07790853407134e-6	2.16574365155397e-6	0.497708273690618
GCA_004292955.1	s__Microcoleus sp004292955	YGQR	3.23372560221402e-6	5.1169988004528e-6	0.631957467320077
GCA_004292955.1	s__Microcoleus sp004292955	YGYV	2.15581706814268e-6	3.77270325639568e-6	0.571425029118851
GCA_004292955.1	s__Microcoleus sp004292955	YHMR	5.38954267035671e-7	4.7117821660630603e-07	1.1438437687496
GCA_004292955.1	s__Microcoleus sp004292955	YILK	1.07790853407134e-5	1.00789101743274e-5	1.06946933292147
GCA_004292955.1	s__Microcoleus sp004292955	YIMY	0	1.03874216052985e-6	0
GCA_004292955.1	s__Microcoleus sp004292955	YIQA	5.38954267035671e-6	8.08121200232216e-6	0.666922569140372
GCA_004292955.1	s__Microcoleus sp004292955	YKAT	3.77267986924969e-6	6.81735662189882e-6	0.553393357350712
GCA_004292955.1	s__Microcoleus sp004292955	YKDE	2.69477133517835e-6	4.76999448448415e-6	0.564942232940501
GCA_004292955.1	s__Microcoleus sp004292955	YKPT	2.69477133517835e-6	3.78726107142622e-6	0.711535667691255
GCA_004292955.1	s__Microcoleus sp004292955	YLDE	1.29349024088561e-5	1.02496660707302e-5	1.26198281188829
GCA_004292955.1	s__Microcoleus sp004292955	YLNL	2.31750334825338e-5	1.42608930160354e-5	1.62507589507018
GCA_004292955.1	s__Microcoleus sp004292955	YMQF	5.38954267035671e-7	1.05242405065231e-6	0.512107516643712
GCA_004292955.1	s__Microcoleus sp004292955	YMRT	1.61686280110701e-6	1.57336040781114e-6	1.02764935044755
GCA_004292955.1	s__Microcoleus sp004292955	YMSV	0	2.36401574236307e-6	0
GCA_004292955.1	s__Microcoleus sp004292955	YQVD	5.38954267035671e-6	4.81013637316882e-6	1.12045527449489
GCA_004292955.1	s__Microcoleus sp004292955	YRID	5.38954267035671e-6	5.13470317653474e-6	1.04963081312793
GCA_004292955.1	s__Microcoleus sp004292955	YRKH	3.23372560221402e-6	1.24343338996567e-6	2.60064240538313
GCA_004292955.1	s__Microcoleus sp004292955	YRYE	3.23372560221402e-6	2.85620146895929e-6	1.13217699709128
GCA_004292955.1	s__Microcoleus sp004292955	YSAP	6.46745120442805e-6	7.91627389603364e-6	0.816981737793142
GCA_004292955.1	s__Microcoleus sp004292955	YSDT	3.23372560221402e-6	5.3827584797293e-6	0.600756213452968
GCA_004292955.1	s__Microcoleus sp004292955	YSLR	8.62326827257073e-6	1.07246186918019e-5	0.804062924788418
GCA_004292955.1	s__Microcoleus sp004292955	YTFL	4.85058840332104e-6	6.65577658899906e-6	0.728778729042421
GCA_004292955.1	s__Microcoleus sp004292955	YYLA	5.92849693739238e-6	7.74762708237833e-6	0.765201638431528
GCA_004292955.1	s__Microcoleus sp004292955	YYMH	0	2.60008734402934e-7	0
GCF_900474185.1	s__Parasynechococcus sp900474185	AAAS	9.87168243512946e-5	6.84975256023379e-5	1.44117358230419
GCF_900474185.1	s__Parasynechococcus sp900474185	AAYF	4.29203584136063e-6	6.10512613625416e-6	0.703021648622978
GCF_900474185.1	s__Parasynechococcus sp900474185	ADMN	0	3.32474268422189e-6	0
GCF_900474185.1	s__Parasynechococcus sp900474185	ADRI	3.86283225722457e-5	1.76882303086828e-5	2.1838432617696
GCF_900474185.1	s__Parasynechococcus sp900474185	AEMN	1.43067861378688e-6	3.50919184406384e-6	0.407694613848774
GCF_900474185.1	s__Parasynechococcus sp900474185	AGHI	4.29203584136063e-6	7.64454845360886e-6	0.561450537910377
GCF_900474185.1	s__Parasynechococcus sp900474185	AGRN	1.43067861378688e-5	1.65105185639835e-5	0.866525547482074
GCF_900474185.1	s__Parasynechococcus sp900474185	AHGT	1.1445428910295e-5	8.48738156830521e-6	1.34852295942911
GCF_900474185.1	s__Parasynechococcus sp900474185	AIDH	7.15339306893439e-6	5.18247846210033e-6	1.38030348244521
GCF_900474185.1	s__Parasynechococcus sp900474185	AIHE	2.86135722757375e-6	5.46999057627681e-6	0.523100942802969
GCF_900474185.1	s__Parasynechococcus sp900474185	AIMV	1.43067861378688e-6	6.64016019836417e-6	0.215458448448176
GCF_900474185.1	s__Parasynechococcus sp900474185	AKGP	8.58407168272126e-6	1.34254190480726e-5	0.639389478420314
GCF_900474185.1	s__Parasynechococcus sp900474185	AKTM	1.43067861378688e-6	3.0877713989158e-6	0.463336960206713
GCF_900474185.1	s__Parasynechococcus sp900474185	ALHV	1.1445428910295e-5	1.84254498212507e-5	0.62117500638137
GCF_900474185.1	s__Parasynechococcus sp900474185	AMNV	1.43067861378688e-6	4.20185009858512e-6	0.340487780434772
GCF_900474185.1	s__Parasynechococcus sp900474185	AMSK	2.86135722757375e-6	4.06921838267433e-6	0.70317121336045
GCF_900474185.1	s__Parasynechococcus sp900474185	APEP	3.14749295033113e-5	1.77747617135982e-5	1.7707652012703
GCF_900474185.1	s__Parasynechococcus sp900474185	AQTE	1.00147502965081e-5	1.39914674913897e-5	0.71577554696612
GCF_900474185.1	s__Parasynechococcus sp900474185	ARRH	1.57374647516557e-5	1.0883555228182e-5	1.44598565649806
GCF_900474185.1	s__Parasynechococcus sp900474185	AYDA	1.28761075240819e-5	1.0864965865059e-5	1.18510335734147
GCF_900474185.1	s__Parasynechococcus sp900474185	AYDD	1.43067861378688e-6	5.89422934343489e-6	0.242725304772947
GCF_900474185.1	s__Parasynechococcus sp900474185	AYFK	1.43067861378688e-6	1.75315580634126e-6	0.816059022599154
GCF_900474185.1	s__Parasynechococcus sp900474185	AYGK	4.29203584136063e-6	4.6022326720409e-6	0.932598620542428
GCF_900474185.1	s__Parasynechococcus sp900474185	AYKT	1.43067861378688e-6	2.71858358219953e-6	0.526258829470806
GCF_900474185.1	s__Parasynechococcus sp900474185	DAET	1.57374647516557e-5	1.6145645990549e-5	0.974718804120177
GCF_900474185.1	s__Parasynechococcus sp900474185	DAKH	1.43067861378688e-6	3.49541024052796e-6	0.409302060513155
GCF_900474185.1	s__Parasynechococcus sp900474185	DALM	2.43215364343769e-5	1.4780669930774e-5	1.64549621554964
GCF_900474185.1	s__Parasynechococcus sp900474185	DDKT	1.43067861378688e-6	4.39270690595094e-6	0.325694075297556
GCF_900474185.1	s__Parasynechococcus sp900474185	DDRY	5.72271445514751e-6	4.10511770749736e-6	1.39404393805709
GCF_900474185.1	s__Parasynechococcus sp900474185	DDSA	1.43067861378688e-5	2.0159149763401e-5	0.709691941663275
GCF_900474185.1	s__Parasynechococcus sp900474185	DEPF	8.58407168272126e-6	5.53223118395918e-6	1.55164731864622
GCF_900474185.1	s__Parasynechococcus sp900474185	DERG	7.15339306893439e-6	1.90361838909491e-5	0.375778733275188
GCF_900474185.1	s__Parasynechococcus sp900474185	DETH	2.86135722757375e-6	3.29463366372016e-6	0.868490254040211
GCF_900474185.1	s__Parasynechococcus sp900474185	DFIL	2.86135722757375e-6	9.27286722620729e-6	0.308573082928103
GCF_900474185.1	s__Parasynechococcus sp900474185	DGSP	2.289085782059e-5	1.57998736133937e-5	1.44880005882992
GCF_900474185.1	s__Parasynechococcus sp900474185	DHVH	4.29203584136063e-6	1.7029628207555e-6	2.52033443657714
GCF_900474185.1	s__Parasynechococcus sp900474185	DHYY	1.43067861378688e-6	4.03820035655546e-7	3.54286188763361
GCF_900474185.1	s__Parasynechococcus sp900474185	DIFL	1.43067861378688e-6	9.2728672262073e-6	0.154286541464052
GCF_900474185.1	s__Parasynechococcus sp900474185	DMVG	4.29203584136063e-6	6.77056625038554e-6	0.633925684002609
GCF_900474185.1	s__Parasynechococcus sp900474185	DNPI	5.72271445514751e-6	3.63563346691878e-6	1.57406254156791
GCF_900474185.1	s__Parasynechococcus sp900474185	DPPR	5.72271445514751e-6	1.17287923976692e-5	0.487920176358885
GCF_900474185.1	s__Parasynechococcus sp900474185	DQKP	7.15339306893439e-6	4.27878066058447e-6	1.67182981236464
GCF_900474185.1	s__Parasynechococcus sp900474185	DQLI	3.43362867308851e-5	1.43006444198911e-5	2.40103073139318
GCF_900474185.1	s__Parasynechococcus sp900474185	DRPG	2.00295005930163e-5	1.7664413610804e-5	1.13388992322767
GCF_900474185.1	s__Parasynechococcus sp900474185	DSAQ	7.15339306893439e-6	1.74694830255652e-5	0.409479379467954
GCF_900474185.1	s__Parasynechococcus sp900474185	DSDT	5.72271445514751e-6	9.52926327064021e-6	0.600541121870278
GCF_900474185.1	s__Parasynechococcus sp900474185	DSIF	1.00147502965081e-5	4.82284951514994e-6	2.07652141437318
GCF_900474185.1	s__Parasynechococcus sp900474185	DSLG	1.43067861378688e-5	3.56163856645633e-5	0.401691128140029
GCF_900474185.1	s__Parasynechococcus sp900474185	DSSF	7.15339306893439e-6	7.05653432191342e-6	1.01372610726489
GCF_900474185.1	s__Parasynechococcus sp900474185	DVHE	2.86135722757375e-6	4.77860570214978e-6	0.598784960702344
GCF_900474185.1	s__Parasynechococcus sp900474185	DVLL	6.00885017790489e-5	5.86716577983772e-5	1.02414869519352
GCF_900474185.1	s__Parasynechococcus sp900474185	DVNG	1.1445428910295e-5	8.81742904173181e-6	1.29804604677001
GCF_900474185.1	s__Parasynechococcus sp900474185	DVQN	5.72271445514751e-6	5.18006826849867e-6	1.10475657047781
GCF_900474185.1	s__Parasynechococcus sp900474185	EDKV	8.58407168272126e-6	6.72473793569273e-6	1.27649162908785
GCF_900474185.1	s__Parasynechococcus sp900474185	EDLA	4.14896797998194e-5	4.09102010501291e-5	1.01416465172049
GCF_900474185.1	s__Parasynechococcus sp900474185	EFAG	1.00147502965081e-5	1.53584568645664e-5	0.652067482092764
GCF_900474185.1	s__Parasynechococcus sp900474185	EFTE	1.1445428910295e-5	5.19480723951875e-6	2.20324419801866
GCF_900474185.1	s__Parasynechococcus sp900474185	EGGP	5.72271445514751e-6	2.14221328860924e-5	0.267140274293732
GCF_900474185.1	s__Parasynechococcus sp900474185	EHER	2.86135722757375e-6	5.12351100825079e-6	0.558475862151147
GCF_900474185.1	s__Parasynechococcus sp900474185	EHQK	2.86135722757375e-6	1.7344178412261e-6	1.64975080373423
GCF_900474185.1	s__Parasynechococcus sp900474185	EIPI	1.00147502965081e-5	6.0641113476671e-6	1.65147862932314
GCF_900474185.1	s__Parasynechococcus sp900474185	EKMA	1.43067861378688e-6	3.74029418430993e-6	0.382504301343032
GCF_900474185.1	s__Parasynechococcus sp900474185	EKYF	2.86135722757375e-6	1.00384867615574e-6	2.85038701104969
GCF_900474185.1	s__Parasynechococcus sp900474185	ELLK	3.71976439584588e-5	2.59371423352718e-5	1.43414580826331
GCF_900474185.1	s__Parasynechococcus sp900474185	ENHG	2.86135722757375e-6	2.76988393609578e-6	1.03302423263514
GCF_900474185.1	s__Parasynechococcus sp900474185	ENMA	1.43067861378688e-6	3.50919184406384e-6	0.407694613848774
GCF_900474185.1	s__Parasynechococcus sp900474185	EPYD	1.43067861378688e-6	3.30554574958141e-6	0.43281162088531
GCF_900474185.1	s__Parasynechococcus sp900474185	EQET	1.43067861378688e-5	8.01144773779091e-6	1.78579285618778
GCF_900474185.1	s__Parasynechococcus sp900474185	ERLN	2.71828936619507e-5	1.41500754810549e-5	1.92104230810252
GCF_900474185.1	s__Parasynechococcus sp900474185	ESQS	7.15339306893439e-6	1.14863513698806e-5	0.62277331056509
GCF_900474185.1	s__Parasynechococcus sp900474185	ETIR	1.43067861378688e-5	8.82511901418117e-6	1.62114370524398
GCF_900474185.1	s__Parasynechococcus sp900474185	ETRS	4.29203584136063e-6	1.29124400466814e-5	0.332395412938526
GCF_900474185.1	s__Parasynechococcus sp900474185	ETSN	4.29203584136063e-6	4.99501683677204e-6	0.859263538365628
GCF_900474185.1	s__Parasynechococcus sp900474185	ETTH	1.43067861378688e-6	2.8707513785002e-6	0.498363816700255
GCF_900474185.1	s__Parasynechococcus sp900474185	EYQV	1.43067861378688e-6	3.69628222626105e-6	0.387058813751371
GCF_900474185.1	s__Parasynechococcus sp900474185	EYYF	0	6.36722458034207e-7	0
GCF_900474185.1	s__Parasynechococcus sp900474185	FENS	7.15339306893439e-6	3.22117842081359e-6	2.22073792085308
GCF_900474185.1	s__Parasynechococcus sp900474185	FFMS	1.43067861378688e-6	1.31678539949009e-6	1.08649337571702
GCF_900474185.1	s__Parasynechococcus sp900474185	FFTI	1.43067861378688e-6	2.05638358495023e-6	0.695725556388111
GCF_900474185.1	s__Parasynechococcus sp900474185	FFVS	2.86135722757375e-6	4.36401204870084e-6	0.655671248301337
GCF_900474185.1	s__Parasynechococcus sp900474185	FGSP	4.29203584136063e-6	8.87809704555552e-6	0.483440969313269
GCF_900474185.1	s__Parasynechococcus sp900474185	FHNN	1.43067861378688e-6	4.96469989046805e-7	2.88170210758097
GCF_900474185.1	s__Parasynechococcus sp900474185	FHRD	8.58407168272126e-6	2.58425761187901e-6	3.32167801045183
GCF_900474185.1	s__Parasynechococcus sp900474185	FIDA	7.15339306893439e-6	7.74195671930205e-6	0.923977403683972
GCF_900474185.1	s__Parasynechococcus sp900474185	FISV	1.00147502965081e-5	6.09517566783869e-6	1.64306179875195
GCF_900474185.1	s__Parasynechococcus sp900474185	FKTQ	2.86135722757375e-6	2.13897812768794e-6	1.33772159263108
GCF_900474185.1	s__Parasynechococcus sp900474185	FKVA	8.58407168272126e-6	6.59923970013108e-6	1.30076676598832
GCF_900474185.1	s__Parasynechococcus sp900474185	FKVF	4.29203584136063e-6	2.01167974055705e-6	2.13355821745868
GCF_900474185.1	s__Parasynechococcus sp900474185	FNML	1.43067861378688e-6	2.23762660109158e-6	0.639373259635434
GCF_900474185.1	s__Parasynechococcus sp900474185	FNVV	4.29203584136063e-6	4.24498766207652e-6	1.01108323110204
GCF_900474185.1	s__Parasynechococcus sp900474185	FNYF	2.86135722757375e-6	5.01402855178457e-7	5.70670309915836
GCF_900474185.1	s__Parasynechococcus sp900474185	FPHT	2.86135722757375e-6	1.71787967066726e-6	1.66563309202113
GCF_900474185.1	s__Parasynechococcus sp900474185	FPSA	1.43067861378688e-6	1.10944784820535e-5	0.12895411137181
GCF_900474185.1	s__Parasynechococcus sp900474185	FQLN	1.43067861378688e-6	5.08491714619842e-6	0.281357310778698
GCF_900474185.1	s__Parasynechococcus sp900474185	FTGL	2.57522150481638e-5	1.51862401275001e-5	1.69575976884036
GCF_900474185.1	s__Parasynechococcus sp900474185	FTIF	1.43067861378688e-6	2.05638358495023e-6	0.695725556388112
GCF_900474185.1	s__Parasynechococcus sp900474185	FTLA	3.00442508895244e-5	1.89774242670834e-5	1.58315746471646
GCF_900474185.1	s__Parasynechococcus sp900474185	FTSA	1.57374647516557e-5	9.87022235869249e-6	1.5944387248577
GCF_900474185.1	s__Parasynechococcus sp900474185	FVAR	1.00147502965081e-5	1.60054030184451e-5	0.625710598162813
GCF_900474185.1	s__Parasynechococcus sp900474185	FVHF	0	1.42950169524113e-6	0
GCF_900474185.1	s__Parasynechococcus sp900474185	FYGI	1.43067861378688e-6	2.08004562807421e-6	0.687811168407615
GCF_900474185.1	s__Parasynechococcus sp900474185	GAAP	4.7212394254967e-5	4.67521919181881e-5	1.00984343873297
GCF_900474185.1	s__Parasynechococcus sp900474185	GADV	6.86725734617701e-5	3.27276446357391e-5	2.09830478869165
GCF_900474185.1	s__Parasynechococcus sp900474185	GDAA	5.57964659376882e-5	4.77346311543561e-5	1.16888859489169
GCF_900474185.1	s__Parasynechococcus sp900474185	GETN	2.86135722757375e-6	6.41648199945585e-6	0.445938635504068
GCF_900474185.1	s__Parasynechococcus sp900474185	GFNN	7.15339306893439e-6	1.94694772571954e-6	3.67415774673184
GCF_900474185.1	s__Parasynechococcus sp900474185	GFPT	4.29203584136063e-6	6.73680583248737e-6	0.637102500514836
GCF_900474185.1	s__Parasynechococcus sp900474185	GFQH	2.86135722757375e-6	2.57310825209656e-6	1.11202364892434
GCF_900474185.1	s__Parasynechococcus sp900474185	GGKH	0	4.12596445137716e-6	0
GCF_900474185.1	s__Parasynechococcus sp900474185	GGLD	3.14749295033113e-5	4.57519774147614e-5	0.687946866601579
GCF_900474185.1	s__Parasynechococcus sp900474185	GHGF	1.00147502965081e-5	4.37990355600693e-6	2.28652301778955
GCF_900474185.1	s__Parasynechococcus sp900474185	GHTE	1.00147502965081e-5	4.85983431738034e-6	2.06071846126362
GCF_900474185.1	s__Parasynechococcus sp900474185	GIAL	6.43805376204095e-5	4.48707609069855e-5	1.43479932853973
GCF_900474185.1	s__Parasynechococcus sp900474185	GIDI	1.1445428910295e-5	8.65294654408757e-6	1.32272039957481
GCF_900474185.1	s__Parasynechococcus sp900474185	GIEA	2.8613572275737502e-05	2.14510160677314e-5	1.33390288764832
GCF_900474185.1	s__Parasynechococcus sp900474185	GIYT	4.29203584136063e-6	3.22548507910982e-6	1.33066367882413
GCF_900474185.1	s__Parasynechococcus sp900474185	GLFL	3.57669653446719e-5	3.84792368899477e-5	0.929513374887528
GCF_900474185.1	s__Parasynechococcus sp900474185	GLHH	5.72271445514751e-6	4.38835366508641e-6	1.30406865350831
GCF_900474185.1	s__Parasynechococcus sp900474185	GLKN	1.1445428910295e-5	8.15363573076191e-6	1.4037209029481
GCF_900474185.1	s__Parasynechococcus sp900474185	GLVG	6.86725734617701e-5	5.78219035485061e-5	1.18765673987473
GCF_900474185.1	s__Parasynechococcus sp900474185	GMSN	1.43067861378688e-6	3.05509938550457e-6	0.468292004042478
GCF_900474185.1	s__Parasynechococcus sp900474185	GNKE	5.72271445514751e-6	3.89794528854923e-6	1.46813616701055
GCF_900474185.1	s__Parasynechococcus sp900474185	GQAH	5.72271445514751e-6	8.44098480867959e-6	0.677967628760927
GCF_900474185.1	s__Parasynechococcus sp900474185	GQSL	3.57669653446719e-5	3.08643892277976e-5	1.15884247961916
GCF_900474185.1	s__Parasynechococcus sp900474185	GSAQ	2.00295005930163e-5	2.57688112792094e-5	0.777276855187199
GCF_900474185.1	s__Parasynechococcus sp900474185	GTFR	1.1445428910295e-5	8.83050507823453e-6	1.29612392596951
GCF_900474185.1	s__Parasynechococcus sp900474185	GTIY	2.86135722757375e-6	3.22548507910982e-6	0.887109119216089
GCF_900474185.1	s__Parasynechococcus sp900474185	GVNG	2.43215364343769e-5	1.30063760107667e-5	1.86997026798576
GCF_900474185.1	s__Parasynechococcus sp900474185	HAFS	0	4.26080371757519e-6	0
GCF_900474185.1	s__Parasynechococcus sp900474185	HAII	1.43067861378688e-6	4.06727995862791e-6	0.351753168785931
GCF_900474185.1	s__Parasynechococcus sp900474185	HDAS	1.00147502965081e-5	7.58272407743809e-6	1.32073252227473
GCF_900474185.1	s__Parasynechococcus sp900474185	HDHA	1.43067861378688e-6	2.48384211644658e-6	0.575994184297682
GCF_900474185.1	s__Parasynechococcus sp900474185	HEET	4.29203584136063e-6	3.47741244360713e-6	1.2342613684641
GCF_900474185.1	s__Parasynechococcus sp900474185	HEIM	1.43067861378688e-6	1.13161011120317e-6	1.26428581683997
GCF_900474185.1	s__Parasynechococcus sp900474185	HFKG	0	1.5717281263578e-6	0
GCF_900474185.1	s__Parasynechococcus sp900474185	HFNF	1.43067861378688e-6	5.61734008225497e-7	2.5468969171127
GCF_900474185.1	s__Parasynechococcus sp900474185	HGFA	8.58407168272126e-6	5.47332896973845e-6	1.56834565036778
GCF_900474185.1	s__Parasynechococcus sp900474185	HGTD	5.72271445514751e-6	4.60439306576332e-6	1.24288139031822
GCF_900474185.1	s__Parasynechococcus sp900474185	HGVT	7.15339306893439e-6	5.81908775951789e-6	1.22929802136668
GCF_900474185.1	s__Parasynechococcus sp900474185	HKNK	1.43067861378688e-6	4.9848556427035e-7	2.87005024083497
GCF_900474185.1	s__Parasynechococcus sp900474185	HMDF	0	7.67622085026897e-7	0
GCF_900474185.1	s__Parasynechococcus sp900474185	HNEM	0	7.16075503493178e-7	0
GCF_900474185.1	s__Parasynechococcus sp900474185	HNET	0	1.63619736981462e-6	0
GCF_900474185.1	s__Parasynechococcus sp900474185	HNSN	2.86135722757375e-6	1.01456770517765e-6	2.8202723317245
GCF_900474185.1	s__Parasynechococcus sp900474185	HNTQ	1.43067861378688e-6	1.34336633246768e-6	1.06499513886046
GCF_900474185.1	s__Parasynechococcus sp900474185	HPHG	8.58407168272126e-6	1.94672850671156e-6	4.40948578763128
GCF_900474185.1	s__Parasynechococcus sp900474185	HPPP	1.43067861378688e-6	3.36569553600496e-6	0.425076659038826
GCF_900474185.1	s__Parasynechococcus sp900474185	HQDD	1.43067861378688e-6	3.10439839904011e-6	0.460855350984992
GCF_900474185.1	s__Parasynechococcus sp900474185	HQES	1.43067861378688e-6	3.76253744768365e-6	0.380243023140581
GCF_900474185.1	s__Parasynechococcus sp900474185	HRTH	4.29203584136063e-6	1.50733929630396e-6	2.84742516292439
GCF_900474185.1	s__Parasynechococcus sp900474185	HTDK	0	1.65228617336604e-6	0
GCF_900474185.1	s__Parasynechococcus sp900474185	HTKN	0	8.2056658402195e-7	0
GCF_900474185.1	s__Parasynechococcus sp900474185	HTYD	1.43067861378688e-6	1.04801424624117e-6	1.36513279177089
GCF_900474185.1	s__Parasynechococcus sp900474185	HVNE	1.43067861378688e-6	2.37317495032513e-6	0.602854253788104
GCF_900474185.1	s__Parasynechococcus sp900474185	HVTI	0	3.09604408493362e-6	0
GCF_900474185.1	s__Parasynechococcus sp900474185	HVYE	0	1.6043913945856e-6	0
GCF_900474185.1	s__Parasynechococcus sp900474185	HYQN	1.43067861378688e-6	5.17624872201135e-7	2.76392942190566
GCF_900474185.1	s__Parasynechococcus sp900474185	HYRA	5.72271445514751e-6	2.84629553903032e-6	2.0105833623648
GCF_900474185.1	s__Parasynechococcus sp900474185	IDEF	4.29203584136063e-6	4.43300759431397e-6	0.96819952369715
GCF_900474185.1	s__Parasynechococcus sp900474185	IDNE	4.29203584136063e-6	3.91796686610786e-6	1.09547527787655
GCF_900474185.1	s__Parasynechococcus sp900474185	IEAG	4.00590011860326e-5	2.14510160677314e-5	1.86746404270765
GCF_900474185.1	s__Parasynechococcus sp900474185	IEQR	1.57374647516557e-5	8.7768759933775e-6	1.79305994109182
GCF_900474185.1	s__Parasynechococcus sp900474185	IFFF	0	1.32611733758191e-6	0
GCF_900474185.1	s__Parasynechococcus sp900474185	IFFT	2.86135722757375e-6	2.05638358495023e-6	1.39145111277622
GCF_900474185.1	s__Parasynechococcus sp900474185	IGTP	1.28761075240819e-5	9.40923501834852e-6	1.36845423660614
GCF_900474185.1	s__Parasynechococcus sp900474185	IHHN	0	5.25191598637369e-7	0
GCF_900474185.1	s__Parasynechococcus sp900474185	IHHV	1.43067861378688e-6	1.33650850684678e-6	1.07045978866402
GCF_900474185.1	s__Parasynechococcus sp900474185	IHTL	2.86135722757375e-6	5.40865473133246e-6	0.529033071938915
GCF_900474185.1	s__Parasynechococcus sp900474185	IILG	2.86135722757375e-6	1.91041913345189e-5	0.149776411755447
GCF_900474185.1	s__Parasynechococcus sp900474185	ILFE	5.72271445514751e-6	9.7873048027803e-6	0.584707901762889
GCF_900474185.1	s__Parasynechococcus sp900474185	ILMH	5.72271445514751e-6	2.36707699902883e-6	2.4176291930915
GCF_900474185.1	s__Parasynechococcus sp900474185	ILVA	1.85988219792294e-5	3.8444269956156e-5	0.48378658251127
GCF_900474185.1	s__Parasynechococcus sp900474185	IMFV	0	2.02415374377705e-6	0
GCF_900474185.1	s__Parasynechococcus sp900474185	IMGF	1.43067861378688e-6	2.36251901205516e-6	0.605573375912149
GCF_900474185.1	s__Parasynechococcus sp900474185	INDM	0	1.41554364342256e-6	0
GCF_900474185.1	s__Parasynechococcus sp900474185	IQIK	2.86135722757375e-6	2.69082057629943e-6	1.0633771916182
GCF_900474185.1	s__Parasynechococcus sp900474185	IQIT	4.29203584136063e-6	4.42941101362066e-6	0.968985679622508
GCF_900474185.1	s__Parasynechococcus sp900474185	IQMY	0	8.29300016574336e-7	0
GCF_900474185.1	s__Parasynechococcus sp900474185	IQQA	1.28761075240819e-5	1.03466592791841e-5	1.2444700435808
GCF_900474185.1	s__Parasynechococcus sp900474185	IRLI	1.1445428910295e-5	1.66270134251612e-5	0.688363485229099
GCF_900474185.1	s__Parasynechococcus sp900474185	IRNS	5.72271445514751e-6	5.47224981002868e-6	1.04576995820984
GCF_900474185.1	s__Parasynechococcus sp900474185	IRQE	1.57374647516557e-5	8.7768759933775e-6	1.79305994109182
GCF_900474185.1	s__Parasynechococcus sp900474185	IRTV	1.00147502965081e-5	1.05670561335911e-5	0.947733235245413
GCF_900474185.1	s__Parasynechococcus sp900474185	ISDE	1.1445428910295e-5	9.05913034266854e-6	1.26341364759783
GCF_900474185.1	s__Parasynechococcus sp900474185	ISFA	4.29203584136063e-6	8.89006726770563e-6	0.482790029829361
GCF_900474185.1	s__Parasynechococcus sp900474185	ISTA	1.43067861378688e-5	1.37856491882899e-5	1.03780285878895
GCF_900474185.1	s__Parasynechococcus sp900474185	ITAA	5.00737514825407e-5	2.21296349861133e-5	2.2627463812197
GCF_900474185.1	s__Parasynechococcus sp900474185	IVQE	4.29203584136063e-6	8.64017537920712e-6	0.496753324207928
GCF_900474185.1	s__Parasynechococcus sp900474185	IVYR	2.86135722757375e-6	4.07168986485219e-6	0.702744394231417
GCF_900474185.1	s__Parasynechococcus sp900474185	IYRE	2.86135722757375e-6	3.40048800648743e-6	0.84145488003924
GCF_900474185.1	s__Parasynechococcus sp900474185	KALY	7.15339306893439e-6	6.88840824235001e-6	1.03846822331976
GCF_900474185.1	s__Parasynechococcus sp900474185	KATK	8.58407168272126e-6	4.28608492691666e-6	2.00277685325673
GCF_900474185.1	s__Parasynechococcus sp900474185	KERQ	7.15339306893439e-6	5.91971244095868e-6	1.20840212092733
GCF_900474185.1	s__Parasynechococcus sp900474185	KGIE	8.58407168272126e-6	6.15990112763452e-6	1.39354049762446
GCF_900474185.1	s__Parasynechococcus sp900474185	KGLN	1.43067861378688e-5	8.15363573076191e-6	1.75465112868513
GCF_900474185.1	s__Parasynechococcus sp900474185	KHFK	0	5.6401454315043e-7	0
GCF_900474185.1	s__Parasynechococcus sp900474185	KHSR	0	2.79544560779998e-6	0
GCF_900474185.1	s__Parasynechococcus sp900474185	KIEP	0	4.09004244964039e-6	0
GCF_900474185.1	s__Parasynechococcus sp900474185	KIMT	0	1.31465066358969e-6	0
GCF_900474185.1	s__Parasynechococcus sp900474185	KISV	2.86135722757375e-6	5.7417881030533e-6	0.498339049825293
GCF_900474185.1	s__Parasynechococcus sp900474185	KIYD	5.72271445514751e-6	1.32837123975822e-6	4.30806862108
GCF_900474185.1	s__Parasynechococcus sp900474185	KLPA	2.43215364343769e-5	2.00945440654427e-5	1.21035522653154
GCF_900474185.1	s__Parasynechococcus sp900474185	KLRE	1.28761075240819e-5	1.50819468929478e-5	0.853743062184015
GCF_900474185.1	s__Parasynechococcus sp900474185	KMIL	1.43067861378688e-6	3.33109142796899e-6	0.429492448563377
GCF_900474185.1	s__Parasynechococcus sp900474185	KMKV	1.43067861378688e-6	1.28607139504922e-6	1.11244105054691
GCF_900474185.1	s__Parasynechococcus sp900474185	KMRK	0	1.30641898544573e-6	0
GCF_900474185.1	s__Parasynechococcus sp900474185	KNLR	8.58407168272126e-6	7.09638049501176e-6	1.20964084278672
GCF_900474185.1	s__Parasynechococcus sp900474185	KNVQ	1.43067861378688e-6	2.741969960714e-6	0.521770345512587
GCF_900474185.1	s__Parasynechococcus sp900474185	KQPL	1.00147502965081e-5	9.44679872939911e-6	1.06012106147043
GCF_900474185.1	s__Parasynechococcus sp900474185	KRMH	0	9.28342676390797e-7	0
GCF_900474185.1	s__Parasynechococcus sp900474185	KTAT	1.1445428910295e-5	7.05540605264256e-6	1.62222114856284
GCF_900474185.1	s__Parasynechococcus sp900474185	KTMH	0	6.3008167048226e-7	0
GCF_900474185.1	s__Parasynechococcus sp900474185	KTQA	5.72271445514751e-6	7.01683726955545e-6	0.815568928750442
GCF_900474185.1	s__Parasynechococcus sp900474185	KTSA	2.86135722757375e-6	9.29796422647274e-6	0.307740184612351
GCF_900474185.1	s__Parasynechococcus sp900474185	KVPH	0	2.3471872635278e-6	0
GCF_900474185.1	s__Parasynechococcus sp900474185	KYLH	0	1.4056285947294e-6	0
GCF_900474185.1	s__Parasynechococcus sp900474185	LAAM	3.71976439584588e-5	2.72455421910982e-5	1.36527449876231
GCF_900474185.1	s__Parasynechococcus sp900474185	LARP	3.29056081170982e-5	4.87361106511899e-5	0.675179198287026
GCF_900474185.1	s__Parasynechococcus sp900474185	LAVD	4.86430728687538e-5	4.89852193764801e-5	0.993015311310609
GCF_900474185.1	s__Parasynechococcus sp900474185	LDAD	5.8657823165262e-5	3.87598905091348e-5	1.5133640057997
GCF_900474185.1	s__Parasynechococcus sp900474185	LDDL	7.15339306893439e-5	4.64243512880218e-5	1.54087087282145
GCF_900474185.1	s__Parasynechococcus sp900474185	LDEV	3.14749295033113e-5	2.80487036260064e-5	1.12215273557699
GCF_900474185.1	s__Parasynechococcus sp900474185	LDKV	1.28761075240819e-5	1.40666580604783e-5	0.915363654161654
GCF_900474185.1	s__Parasynechococcus sp900474185	LDNL	2.43215364343769e-5	2.30554924237133e-5	1.05491290263492
GCF_900474185.1	s__Parasynechococcus sp900474185	LDQN	7.15339306893439e-6	9.04935458941993e-6	0.790486547769693
GCF_900474185.1	s__Parasynechococcus sp900474185	LDVF	2.86135722757375e-6	1.49324131088086e-5	0.191620550993587
GCF_900474185.1	s__Parasynechococcus sp900474185	LEFV	5.72271445514751e-6	1.57608294146489e-5	0.363097290414712
GCF_900474185.1	s__Parasynechococcus sp900474185	LHHE	4.29203584136063e-6	3.14004853773417e-6	1.36686926644062
GCF_900474185.1	s__Parasynechococcus sp900474185	LINH	2.86135722757375e-6	3.08268654398939e-6	0.928202458064646
GCF_900474185.1	s__Parasynechococcus sp900474185	LKAH	8.58407168272126e-6	7.71725396516065e-6	1.11232204116566
GCF_900474185.1	s__Parasynechococcus sp900474185	LKEV	1.85988219792294e-5	1.48470442459573e-5	1.25269526183931
GCF_900474185.1	s__Parasynechococcus sp900474185	LKHF	5.72271445514751e-6	2.35248970485779e-6	2.43262040353687
GCF_900474185.1	s__Parasynechococcus sp900474185	LKPI	1.28761075240819e-5	8.55546032308033e-6	1.50501633317679
GCF_900474185.1	s__Parasynechococcus sp900474185	LKVS	1.71681433654425e-5	1.61527041448947e-5	1.06286496746545
GCF_900474185.1	s__Parasynechococcus sp900474185	LLEG	7.29646093031308e-5	7.227851944736e-5	1.00949230644203
GCF_900474185.1	s__Parasynechococcus sp900474185	LLIK	7.15339306893439e-6	1.92858868280054e-5	0.370913359221149
GCF_900474185.1	s__Parasynechococcus sp900474185	LLTM	1.28761075240819e-5	1.54257351840388e-5	0.834715971100359
GCF_900474185.1	s__Parasynechococcus sp900474185	LLTR	4.43510370273932e-5	5.19319002745801e-5	0.854022995363072
GCF_900474185.1	s__Parasynechococcus sp900474185	LMGP	1.28761075240819e-5	1.15844526960902e-5	1.11149899454703
GCF_900474185.1	s__Parasynechococcus sp900474185	LNFV	5.72271445514751e-6	7.41580932735019e-6	0.771691153660277
GCF_900474185.1	s__Parasynechococcus sp900474185	LNIR	5.72271445514751e-6	1.05214657346522e-5	0.543908481904749
GCF_900474185.1	s__Parasynechococcus sp900474185	LNTI	1.57374647516557e-5	7.14109441977307e-6	2.20378891897578
GCF_900474185.1	s__Parasynechococcus sp900474185	LPES	1.85988219792294e-5	2.49604833880481e-5	0.745130680767791
GCF_900474185.1	s__Parasynechococcus sp900474185	LPIV	1.85988219792294e-5	2.04267224575311e-5	0.910514254937274
GCF_900474185.1	s__Parasynechococcus sp900474185	LPLH	8.58407168272126e-6	1.71028029298574e-5	0.501910225939372
GCF_900474185.1	s__Parasynechococcus sp900474185	LPPS	3.00442508895244e-5	2.31618009690334e-5	1.29714657895958
GCF_900474185.1	s__Parasynechococcus sp900474185	LRRN	1.57374647516557e-5	1.72111387002111e-5	0.914376731590838
GCF_900474185.1	s__Parasynechococcus sp900474185	LSAR	4.7212394254967e-5	5.71395439459648e-5	0.826264807076766
GCF_900474185.1	s__Parasynechococcus sp900474185	LSHM	2.86135722757375e-6	3.4633799030612e-6	0.826174808326591
GCF_900474185.1	s__Parasynechococcus sp900474185	LSSK	1.57374647516557e-5	1.46763152119477e-5	1.07230353970894
GCF_900474185.1	s__Parasynechococcus sp900474185	LTEL	4.86430728687538e-5	4.26956241280485e-5	1.1392987890953
GCF_900474185.1	s__Parasynechococcus sp900474185	LTEM	1.00147502965081e-5	7.37446137753977e-6	1.35803142545567
GCF_900474185.1	s__Parasynechococcus sp900474185	LTHE	1.28761075240819e-5	7.27397442803619e-6	1.77016123048953
GCF_900474185.1	s__Parasynechococcus sp900474185	LTSA	4.00590011860326e-5	3.87815622567719e-5	1.0329393365023
GCF_900474185.1	s__Parasynechococcus sp900474185	LVMK	1.43067861378688e-6	5.36416968907564e-6	0.266710170765201
GCF_900474185.1	s__Parasynechococcus sp900474185	LVNG	2.8613572275737502e-05	1.94673398978626e-5	1.46982445603054
GCF_900474185.1	s__Parasynechococcus sp900474185	LVVY	1.00147502965081e-5	1.12760077058058e-5	0.888146812045164
GCF_900474185.1	s__Parasynechococcus sp900474185	MAAN	5.72271445514751e-6	6.12857316358251e-6	0.933775987068783
GCF_900474185.1	s__Parasynechococcus sp900474185	MDEG	2.86135722757375e-6	5.65446536837362e-6	0.506034972568372
GCF_900474185.1	s__Parasynechococcus sp900474185	MENG	4.29203584136063e-6	2.80814873754249e-6	1.52842183320986
GCF_900474185.1	s__Parasynechococcus sp900474185	MEVD	4.29203584136063e-6	4.84462016434512e-6	0.885938566030144
GCF_900474185.1	s__Parasynechococcus sp900474185	MFNT	2.86135722757375e-6	8.831031388966e-7	3.24011669933469
GCF_900474185.1	s__Parasynechococcus sp900474185	MGFT	4.29203584136063e-6	2.62299342327036e-6	1.63631208652034
GCF_900474185.1	s__Parasynechococcus sp900474185	MGKN	1.43067861378688e-6	1.408309938337e-6	1.01588334701116
GCF_900474185.1	s__Parasynechococcus sp900474185	MGVR	4.29203584136063e-6	8.69210396560488e-6	0.493785607989095
GCF_900474185.1	s__Parasynechococcus sp900474185	MHKE	0	7.63233576349784e-7	0
GCF_900474185.1	s__Parasynechococcus sp900474185	MIGK	1.43067861378688e-6	2.22554431502803e-6	0.642844361321496
GCF_900474185.1	s__Parasynechococcus sp900474185	MIKT	2.86135722757375e-6	1.31465066358969e-6	2.1765152574911
GCF_900474185.1	s__Parasynechococcus sp900474185	MINQ	0	1.22667949496623e-6	0
GCF_900474185.1	s__Parasynechococcus sp900474185	MKNV	1.43067861378688e-6	1.20660863236969e-6	1.18570228606531
GCF_900474185.1	s__Parasynechococcus sp900474185	MLAF	5.72271445514751e-6	8.30539694523229e-6	0.689035634646292
GCF_900474185.1	s__Parasynechococcus sp900474185	MLDH	5.72271445514751e-6	3.01610061032984e-6	1.89738844770224
GCF_900474185.1	s__Parasynechococcus sp900474185	MLYT	0	2.3457966411022e-6	0
GCF_900474185.1	s__Parasynechococcus sp900474185	MMHF	0	2.92724476806278e-7	0
GCF_900474185.1	s__Parasynechococcus sp900474185	MNPR	2.86135722757375e-6	2.26790589112398e-6	1.26167370470371
GCF_900474185.1	s__Parasynechococcus sp900474185	MNSY	1.43067861378688e-6	6.95376705238055e-7	2.05741521539336
GCF_900474185.1	s__Parasynechococcus sp900474185	MPAA	1.43067861378688e-5	1.20864628770021e-5	1.18370331199969
GCF_900474185.1	s__Parasynechococcus sp900474185	MPRP	4.29203584136063e-6	4.47264960863765e-6	0.959618171982841
GCF_900474185.1	s__Parasynechococcus sp900474185	MQRV	1.28761075240819e-5	5.10644222092632e-6	2.52154180288485
GCF_900474185.1	s__Parasynechococcus sp900474185	MSLQ	8.58407168272126e-6	7.97911882454426e-6	1.07581700078411
GCF_900474185.1	s__Parasynechococcus sp900474185	MTSI	5.72271445514751e-6	2.85192082023419e-6	2.00661758017447
GCF_900474185.1	s__Parasynechococcus sp900474185	MVAT	7.15339306893439e-6	7.37225666371236e-6	0.970312537291972
GCF_900474185.1	s__Parasynechococcus sp900474185	MVIV	4.29203584136063e-6	4.55260254538721e-6	0.94276533006585606
GCF_900474185.1	s__Parasynechococcus sp900474185	MYKR	0	8.2863715158848e-7	0
GCF_900474185.1	s__Parasynechococcus sp900474185	NAIN	1.43067861378688e-6	3.39814245578403e-6	0.421017845014619
GCF_900474185.1	s__Parasynechococcus sp900474185	NAKK	0	2.44287294843587e-6	0
GCF_900474185.1	s__Parasynechococcus sp900474185	NDHF	2.86135722757375e-6	9.99687916089066e-7	2.86225048990072
GCF_900474185.1	s__Parasynechococcus sp900474185	NDKQ	1.43067861378688e-6	2.16960252111558e-6	0.659419686261813
GCF_900474185.1	s__Parasynechococcus sp900474185	NDYA	2.86135722757375e-6	2.92722151631346e-6	0.977499383503217
GCF_900474185.1	s__Parasynechococcus sp900474185	NFFG	2.86135722757375e-6	2.20288592241745e-6	1.29891302970137
GCF_900474185.1	s__Parasynechococcus sp900474185	NGDK	1.43067861378688e-6	3.69306257893076e-6	0.387396255332639
GCF_900474185.1	s__Parasynechococcus sp900474185	NHNG	2.86135722757375e-6	1.3032899848459e-6	2.19548777389867
GCF_900474185.1	s__Parasynechococcus sp900474185	NISH	0	1.60331566724258e-6	0
GCF_900474185.1	s__Parasynechococcus sp900474185	NKNT	1.43067861378688e-6	1.08340127911397e-6	1.32054358931247
GCF_900474185.1	s__Parasynechococcus sp900474185	NLKP	1.00147502965081e-5	5.41383953520163e-6	1.84984246972794
GCF_900474185.1	s__Parasynechococcus sp900474185	NMDA	0	3.32474268422189e-6	0
GCF_900474185.1	s__Parasynechococcus sp900474185	NMEQ	0	1.64973283025269e-6	0
GCF_900474185.1	s__Parasynechococcus sp900474185	NMKS	0	1.09632222984235e-6	0
GCF_900474185.1	s__Parasynechococcus sp900474185	NNFV	0	1.66810150853567e-6	0
GCF_900474185.1	s__Parasynechococcus sp900474185	NNIG	7.15339306893439e-6	2.719284060614e-6	2.63061633484484
GCF_900474185.1	s__Parasynechococcus sp900474185	NNMA	0	1.65115026145022e-6	0
GCF_900474185.1	s__Parasynechococcus sp900474185	NPVE	1.00147502965081e-5	6.17938308491579e-6	1.62067153935717
GCF_900474185.1	s__Parasynechococcus sp900474185	NRQN	7.15339306893439e-6	2.61325293224291e-6	2.73735197258336
GCF_900474185.1	s__Parasynechococcus sp900474185	NSFY	1.43067861378688e-6	1.02464832793745e-6	1.39626306390091
GCF_900474185.1	s__Parasynechococcus sp900474185	NSIH	0	1.60331566724258e-6	0
GCF_900474185.1	s__Parasynechococcus sp900474185	NSIP	5.72271445514751e-6	4.17478775114408e-6	1.370779736905
GCF_900474185.1	s__Parasynechococcus sp900474185	NSPV	4.29203584136063e-6	6.72280254002676e-6	0.63842955609753
GCF_900474185.1	s__Parasynechococcus sp900474185	NYLG	5.72271445514751e-6	5.17169879058624e-6	1.1065444231911301
GCF_900474185.1	s__Parasynechococcus sp900474185	NYLL	2.86135722757375e-6	7.74075869576315e-6	0.369648162413317
GCF_900474185.1	s__Parasynechococcus sp900474185	PAKS	5.72271445514751e-6	1.04512401330713e-5	0.547563196547257
GCF_900474185.1	s__Parasynechococcus sp900474185	PARE	7.15339306893439e-6	2.32988937902022e-5	0.307027154737389
GCF_900474185.1	s__Parasynechococcus sp900474185	PDAE	2.14601792068032e-5	1.81482762506607e-5	1.18249132371577
GCF_900474185.1	s__Parasynechococcus sp900474185	PEMS	1.43067861378688e-6	4.31121747179145e-6	0.331850254167852
GCF_900474185.1	s__Parasynechococcus sp900474185	PFHN	0	9.79113071182167e-7	0
GCF_900474185.1	s__Parasynechococcus sp900474185	PFQN	1.43067861378688e-6	2.2557327686523e-6	0.634241180368916
GCF_900474185.1	s__Parasynechococcus sp900474185	PGEI	1.71681433654425e-5	1.13976400682679e-5	1.50628930748921
GCF_900474185.1	s__Parasynechococcus sp900474185	PGKK	4.29203584136063e-6	3.85526045349394e-6	1.11329335414183
GCF_900474185.1	s__Parasynechococcus sp900474185	PGPA	1.1445428910295e-5	2.48409984032259e-5	0.460747540195835
GCF_900474185.1	s__Parasynechococcus sp900474185	PKII	2.86135722757375e-6	3.04120225682047e-6	0.940863838028733
GCF_900474185.1	s__Parasynechococcus sp900474185	PKQF	1.43067861378688e-6	2.40428695006224e-6	0.595053187702842
GCF_900474185.1	s__Parasynechococcus sp900474185	PKVE	2.86135722757375e-6	6.58633430207905e-6	0.434438504992153
GCF_900474185.1	s__Parasynechococcus sp900474185	PLDH	8.58407168272126e-6	7.74644877214567e-6	1.10812992317041
GCF_900474185.1	s__Parasynechococcus sp900474185	PLDQ	3.14749295033113e-5	1.78466806851201e-5	1.76362933021792
GCF_900474185.1	s__Parasynechococcus sp900474185	PLGE	2.00295005930163e-5	3.20636541558942e-5	0.624679286260775
GCF_900474185.1	s__Parasynechococcus sp900474185	PMMR	0	1.74143812360964e-6	0
GCF_900474185.1	s__Parasynechococcus sp900474185	PMMT	0	1.18194312280388e-6	0
GCF_900474185.1	s__Parasynechococcus sp900474185	PMPF	1.43067861378688e-6	1.95763279233639e-6	0.730820723573695
GCF_900474185.1	s__Parasynechococcus sp900474185	PPKH	1.43067861378688e-6	1.81900389934512e-6	0.786517617857749
GCF_900474185.1	s__Parasynechococcus sp900474185	PRKH	0	2.38432330838972e-6	0
GCF_900474185.1	s__Parasynechococcus sp900474185	PSEQ	1.1445428910295e-5	9.79706964182868e-6	1.16825023488949
GCF_900474185.1	s__Parasynechococcus sp900474185	PSTD	1.28761075240819e-5	9.33313894952461e-6	1.37961168195591
GCF_900474185.1	s__Parasynechococcus sp900474185	PVLF	2.57522150481638e-5	1.46250851128862e-5	1.76082496952264
GCF_900474185.1	s__Parasynechococcus sp900474185	PVRT	1.28761075240819e-5	1.31872991916105e-5	0.976402168252424
GCF_900474185.1	s__Parasynechococcus sp900474185	PVYV	4.29203584136063e-6	5.00217788220565e-6	0.858033429124697
GCF_900474185.1	s__Parasynechococcus sp900474185	PYYI	1.43067861378688e-6	8.25220081416094e-7	1.73369340616603
GCF_900474185.1	s__Parasynechococcus sp900474185	QAGH	1.1445428910295e-5	8.4409848086796e-6	1.35593525752185
GCF_900474185.1	s__Parasynechococcus sp900474185	QDQI	4.29203584136063e-6	5.61304871891178e-6	0.76465323147823006
GCF_900474185.1	s__Parasynechococcus sp900474185	QEPI	1.57374647516557e-5	6.69589212161184e-6	2.35031635304592
GCF_900474185.1	s__Parasynechococcus sp900474185	QFMH	0	6.65204690763903e-7	0
GCF_900474185.1	s__Parasynechococcus sp900474185	QFNK	1.43067861378688e-6	1.21911998817621e-6	1.17353388318008
GCF_900474185.1	s__Parasynechococcus sp900474185	QGHS	4.29203584136063e-6	5.2583088446403e-6	0.816238826621115
GCF_900474185.1	s__Parasynechococcus sp900474185	QHKQ	0	1.42400823844277e-6	0
GCF_900474185.1	s__Parasynechococcus sp900474185	QHLS	1.00147502965081e-5	7.87039260450505e-6	1.27245879586434
GCF_900474185.1	s__Parasynechococcus sp900474185	QIMM	0	9.41920229734798e-7	0
GCF_900474185.1	s__Parasynechococcus sp900474185	QIRQ	1.1445428910295e-5	7.20607423729266e-6	1.58830294185189
GCF_900474185.1	s__Parasynechococcus sp900474185	QIRY	1.43067861378688e-6	2.79190101765835e-6	0.512438873992328
GCF_900474185.1	s__Parasynechococcus sp900474185	QKMQ	1.43067861378688e-6	1.44368032354079e-6	0.990994052116732
GCF_900474185.1	s__Parasynechococcus sp900474185	QLMR	2.14601792068032e-5	8.92073307770137e-6	2.405651981724
GCF_900474185.1	s__Parasynechococcus sp900474185	QLQF	4.29203584136063e-6	8.8728505016575e-6	0.483726829451128
GCF_900474185.1	s__Parasynechococcus sp900474185	QMAE	2.00295005930163e-5	6.12331208528984e-6	3.27102396775326
GCF_900474185.1	s__Parasynechococcus sp900474185	QMEF	0	1.86660030955399e-6	0
GCF_900474185.1	s__Parasynechococcus sp900474185	QMIK	0	1.30746405010479e-6	0
GCF_900474185.1	s__Parasynechococcus sp900474185	QMKH	0	6.26637292781716e-7	0
GCF_900474185.1	s__Parasynechococcus sp900474185	QNFM	0	8.78275604782543e-7	0
GCF_900474185.1	s__Parasynechococcus sp900474185	QNYP	0	1.34781566743454e-6	0
GCF_900474185.1	s__Parasynechococcus sp900474185	QPEP	1.00147502965081e-5	8.35622822914209e-6	1.19847735388342
GCF_900474185.1	s__Parasynechococcus sp900474185	QPHL	5.72271445514751e-6	6.71290490529988e-6	0.852494491710942
GCF_900474185.1	s__Parasynechococcus sp900474185	QPTG	2.86135722757375e-6	1.03895227210813e-5	0.275407957072735
GCF_900474185.1	s__Parasynechococcus sp900474185	QQAN	7.15339306893439e-6	6.5472985611065e-6	1.09257169230503
GCF_900474185.1	s__Parasynechococcus sp900474185	QQMS	1.43067861378688e-6	3.13182968411251e-6	0.456818779464471
GCF_900474185.1	s__Parasynechococcus sp900474185	QQSR	1.00147502965081e-5	1.05435407059618e-5	0.949846979852347
GCF_900474185.1	s__Parasynechococcus sp900474185	QRTK	8.58407168272126e-6	4.88697355456028e-6	1.75652100157387
GCF_900474185.1	s__Parasynechococcus sp900474185	QRVS	2.14601792068032e-5	1.53766296013346e-5	1.39563608951994
GCF_900474185.1	s__Parasynechococcus sp900474185	QTDH	1.43067861378688e-6	2.70499147798884e-6	0.528903187100088
GCF_900474185.1	s__Parasynechococcus sp900474185	QVVL	4.86430728687538e-5	2.91040936316835e-5	1.67134814381575
GCF_900474185.1	s__Parasynechococcus sp900474185	QYPD	1.43067861378688e-6	2.71395062254771e-6	0.527157200982469
GCF_900474185.1	s__Parasynechococcus sp900474185	RAFY	1.43067861378688e-6	4.25199970142946e-6	0.336471945966013
GCF_900474185.1	s__Parasynechococcus sp900474185	RAGP	4.29203584136063e-6	3.25612119456189e-5	0.131814376213295
GCF_900474185.1	s__Parasynechococcus sp900474185	RAPP	0	2.16199475137453e-5	0
GCF_900474185.1	s__Parasynechococcus sp900474185	RDMI	1.43067861378688e-6	3.65927143520237e-6	0.390973623881431
GCF_900474185.1	s__Parasynechococcus sp900474185	RDVF	8.58407168272126e-6	8.68290957344003e-6	0.988616961874036
GCF_900474185.1	s__Parasynechococcus sp900474185	RDYR	8.58407168272126e-6	5.27018104321492e-6	1.62880015170879
GCF_900474185.1	s__Parasynechococcus sp900474185	RGDR	3.43362867308851e-5	2.31542511351624e-5	1.48293661196157
GCF_900474185.1	s__Parasynechococcus sp900474185	RGID	1.28761075240819e-5	1.41545928002518e-5	0.909677000658956
GCF_900474185.1	s__Parasynechococcus sp900474185	RGPP	0	1.73008575804025e-5	0
GCF_900474185.1	s__Parasynechococcus sp900474185	RHEK	2.86135722757375e-6	2.56948336661582e-6	1.11359243058357
GCF_900474185.1	s__Parasynechococcus sp900474185	RHQG	1.28761075240819e-5	5.87884084378598e-6	2.19024597981626
GCF_900474185.1	s__Parasynechococcus sp900474185	RKDV	8.58407168272126e-6	8.17948974821656e-6	1.04946297959392
GCF_900474185.1	s__Parasynechococcus sp900474185	RKII	5.72271445514751e-6	3.98636277199575e-6	1.43557292260244
GCF_900474185.1	s__Parasynechococcus sp900474185	RMDM	0	1.77803228250997e-6	0
GCF_900474185.1	s__Parasynechococcus sp900474185	RMPS	5.72271445514751e-6	5.24385625879676e-6	1.09131794860842
GCF_900474185.1	s__Parasynechococcus sp900474185	RNHA	4.29203584136063e-6	4.21016797848981e-6	1.01944527232383
GCF_900474185.1	s__Parasynechococcus sp900474185	RNIG	7.15339306893439e-6	7.02952433394913e-6	1.01762121149322
GCF_900474185.1	s__Parasynechococcus sp900474185	RNVA	1.1445428910295e-5	1.41458450884235e-5	0.809101813200369
GCF_900474185.1	s__Parasynechococcus sp900474185	RPQS	2.86135722757375e-6	1.19164540632239e-5	0.240118177134956
GCF_900474185.1	s__Parasynechococcus sp900474185	RQIE	1.57374647516557e-5	8.7768759933775e-6	1.79305994109182
GCF_900474185.1	s__Parasynechococcus sp900474185	RSQN	4.29203584136063e-6	6.04236833556151e-6	0.710323436606878
GCF_900474185.1	s__Parasynechococcus sp900474185	RTFG	1.00147502965081e-5	8.83050507823453e-6	1.13410843522332
GCF_900474185.1	s__Parasynechococcus sp900474185	RTIN	2.86135722757375e-6	4.15240836497551e-6	0.689083774059546
GCF_900474185.1	s__Parasynechococcus sp900474185	RTNR	4.29203584136063e-6	6.79255895631855e-6	0.631873181957164
GCF_900474185.1	s__Parasynechococcus sp900474185	RVIA	2.289085782059e-5	2.23545998368681e-5	1.02398870870583
GCF_900474185.1	s__Parasynechococcus sp900474185	RVLT	2.43215364343769e-5	2.97270690497314e-5	0.81816126553508
GCF_900474185.1	s__Parasynechococcus sp900474185	RYMS	0	1.79759354365816e-6	0
GCF_900474185.1	s__Parasynechococcus sp900474185	RYVK	8.58407168272126e-6	2.74622008638127e-6	3.12577703633091
GCF_900474185.1	s__Parasynechococcus sp900474185	SEVF	1.57374647516557e-5	8.1972605286499e-6	1.91984440370686
GCF_900474185.1	s__Parasynechococcus sp900474185	SFVY	1.43067861378688e-6	2.60752687279809e-6	0.548672624896726
GCF_900474185.1	s__Parasynechococcus sp900474185	SGFQ	5.72271445514751e-6	7.85523756435059e-6	0.728522136761197
GCF_900474185.1	s__Parasynechococcus sp900474185	SGGK	7.15339306893439e-6	1.25958287690481e-5	0.567917617815868
GCF_900474185.1	s__Parasynechococcus sp900474185	SGMP	1.28761075240819e-5	6.02511291337315e-6	2.13707323152442
GCF_900474185.1	s__Parasynechococcus sp900474185	SGRN	1.1445428910295e-5	1.028522237184e-5	1.1128032527164
GCF_900474185.1	s__Parasynechococcus sp900474185	SHRQ	5.72271445514751e-6	4.57648116178062e-6	1.25046170908325
GCF_900474185.1	s__Parasynechococcus sp900474185	SKGK	4.29203584136063e-6	4.52001239249851e-6	0.949562848208948
GCF_900474185.1	s__Parasynechococcus sp900474185	SLAK	2.43215364343769e-5	2.35593909394872e-5	1.03234996595826
GCF_900474185.1	s__Parasynechococcus sp900474185	SLEN	1.43067861378688e-5	1.26564860372103e-5	1.13039165024214
GCF_900474185.1	s__Parasynechococcus sp900474185	SLKI	1.1445428910295e-5	1.00306547768533e-5	1.1410450429125
GCF_900474185.1	s__Parasynechococcus sp900474185	SNLH	1.43067861378688e-6	4.51042134593442e-6	0.317194005627979
GCF_900474185.1	s__Parasynechococcus sp900474185	SNSE	4.29203584136063e-6	6.58268106929725e-6	0.652019412178333
GCF_900474185.1	s__Parasynechococcus sp900474185	SPPQ	8.58407168272126e-6	9.09108103380926e-6	0.944230026197935
GCF_900474185.1	s__Parasynechococcus sp900474185	SRAR	2.14601792068032e-5	3.32255402750507e-5	0.645894063095725
GCF_900474185.1	s__Parasynechococcus sp900474185	SRLG	3.86283225722457e-5	4.57245842706043e-5	0.844804237992369
GCF_900474185.1	s__Parasynechococcus sp900474185	STET	1.1445428910295e-5	8.76388859579925e-6	1.305976084153
GCF_900474185.1	s__Parasynechococcus sp900474185	STFM	2.86135722757375e-6	2.04191273552842e-6	1.40131219997179
GCF_900474185.1	s__Parasynechococcus sp900474185	SVAL	4.7212394254967e-5	5.624959053239e-5	0.839337563315787
GCF_900474185.1	s__Parasynechococcus sp900474185	SYEA	1.1445428910295e-5	7.14381847277298e-6	1.60214442093072
GCF_900474185.1	s__Parasynechococcus sp900474185	SYIL	2.86135722757375e-6	6.36225689878749e-6	0.449739341415005
GCF_900474185.1	s__Parasynechococcus sp900474185	TAAS	2.43215364343769e-5	3.23788930839302e-5	0.751154042583619
GCF_900474185.1	s__Parasynechococcus sp900474185	TDKL	5.72271445514751e-6	9.69832793721464e-6	0.590072277633362
GCF_900474185.1	s__Parasynechococcus sp900474185	TDTH	4.29203584136063e-6	2.71985974777468e-6	1.57803572219938
GCF_900474185.1	s__Parasynechococcus sp900474185	TEAP	1.28761075240819e-5	1.58133481235538e-5	0.81425561642465
GCF_900474185.1	s__Parasynechococcus sp900474185	TENE	4.29203584136063e-6	4.59125823884393e-6	0.934827800590315
GCF_900474185.1	s__Parasynechococcus sp900474185	TETF	1.28761075240819e-5	4.28853358229257e-6	3.00244996966972
GCF_900474185.1	s__Parasynechococcus sp900474185	TEVL	1.57374647516557e-5	2.44400023851455e-5	0.643922390172139
GCF_900474185.1	s__Parasynechococcus sp900474185	TFKG	2.86135722757375e-6	3.64093422810642e-6	0.785885448159246
GCF_900474185.1	s__Parasynechococcus sp900474185	TGEQ	8.58407168272126e-6	1.11963447762983e-5	0.766685186480952
GCF_900474185.1	s__Parasynechococcus sp900474185	THIA	0	4.51570909171217e-6	0
GCF_900474185.1	s__Parasynechococcus sp900474185	THKQ	0	1.43183544930044e-6	0
GCF_900474185.1	s__Parasynechococcus sp900474185	THYD	0	1.04801424624117e-6	0
GCF_900474185.1	s__Parasynechococcus sp900474185	TIAM	4.29203584136063e-6	4.57809174592151e-6	0.9375163451419
GCF_900474185.1	s__Parasynechococcus sp900474185	TIPN	4.29203584136063e-6	3.16787869370991e-6	1.3548611725199
GCF_900474185.1	s__Parasynechococcus sp900474185	TISK	1.43067861378688e-5	3.95870459991227e-6	3.61400700072085
GCF_900474185.1	s__Parasynechococcus sp900474185	TKRG	1.1445428910295e-5	8.31852792523988e-6	1.37589595336545
GCF_900474185.1	s__Parasynechococcus sp900474185	TLGY	8.58407168272126e-6	9.07388173710695e-6	0.946019788600214
GCF_900474185.1	s__Parasynechococcus sp900474185	TLSD	2.57522150481638e-5	2.10389452739316e-5	1.22402595343371
GCF_900474185.1	s__Parasynechococcus sp900474185	TMLE	1.00147502965081e-5	7.37446137753977e-6	1.35803142545567
GCF_900474185.1	s__Parasynechococcus sp900474185	TNIT	5.72271445514751e-6	2.81830886984548e-6	2.03054907018096
GCF_900474185.1	s__Parasynechococcus sp900474185	TPFG	7.15339306893439e-6	6.73680583248737e-6	1.06183750085806
GCF_900474185.1	s__Parasynechococcus sp900474185	TPGL	2.289085782059e-5	2.64699056728245e-5	0.8647880390481
GCF_900474185.1	s__Parasynechococcus sp900474185	TPVT	1.1445428910295e-5	8.95044008544693e-6	1.27875599423372
GCF_900474185.1	s__Parasynechococcus sp900474185	TQYA	1.43067861378688e-6	4.45064876810598e-6	0.321453947127739
GCF_900474185.1	s__Parasynechococcus sp900474185	TQYY	0	8.10645755833528e-7	0
GCF_900474185.1	s__Parasynechococcus sp900474185	TRDS	4.29203584136063e-6	1.22337399858259e-5	0.350835954199896
GCF_900474185.1	s__Parasynechococcus sp900474185	TRNF	5.72271445514751e-6	2.97303328458537e-6	1.92487399479136
GCF_900474185.1	s__Parasynechococcus sp900474185	TSAK	1.00147502965081e-5	9.29796422647274e-6	1.07709064614323
GCF_900474185.1	s__Parasynechococcus sp900474185	TTDN	1.43067861378688e-6	3.59105475061711e-6	0.39840066864506
GCF_900474185.1	s__Parasynechococcus sp900474185	TTGR	1.1445428910295e-5	1.36932872944808e-5	0.835842311941281
GCF_900474185.1	s__Parasynechococcus sp900474185	TYEG	4.29203584136063e-6	4.33788014744974e-6	0.989431633763313
GCF_900474185.1	s__Parasynechococcus sp900474185	TYMP	1.43067861378688e-6	1.04062469452127e-6	1.37482669911561
GCF_900474185.1	s__Parasynechococcus sp900474185	TYRY	4.29203584136063e-6	1.20094520266205e-6	3.57388149921143
GCF_900474185.1	s__Parasynechococcus sp900474185	TYSQ	0	2.77253025709212e-6	0
GCF_900474185.1	s__Parasynechococcus sp900474185	TYVG	4.29203584136063e-6	5.19410819788754e-6	0.826327769434263
GCF_900474185.1	s__Parasynechococcus sp900474185	VADV	4.00590011860326e-5	2.80403180149686e-5	1.42862150010738
GCF_900474185.1	s__Parasynechococcus sp900474185	VDPQ	1.28761075240819e-5	1.02158693641095e-5	1.26040252328582
GCF_900474185.1	s__Parasynechococcus sp900474185	VEDH	5.72271445514751e-6	4.77860570214978e-6	1.19756992140469
GCF_900474185.1	s__Parasynechococcus sp900474185	VGHK	2.86135722757375e-6	3.53503457467672e-6	0.809428356958977
GCF_900474185.1	s__Parasynechococcus sp900474185	VGLY	1.43067861378688e-5	1.31609482070948e-5	1.08706347846246
GCF_900474185.1	s__Parasynechococcus sp900474185	VHSE	2.86135722757375e-6	5.48725957509397e-6	0.521454687611485
GCF_900474185.1	s__Parasynechococcus sp900474185	VHSG	1.43067861378688e-6	7.6686826264858e-6	0.186561197466388
GCF_900474185.1	s__Parasynechococcus sp900474185	VHSV	2.86135722757375e-6	6.5703567120656e-6	0.435494959097007
GCF_900474185.1	s__Parasynechococcus sp900474185	VIAR	1.85988219792294e-5	2.23545998368681e-5	0.831990825823483
GCF_900474185.1	s__Parasynechococcus sp900474185	VIMP	1.43067861378688e-6	3.52813851323532e-6	0.405505228442672
GCF_900474185.1	s__Parasynechococcus sp900474185	VKRF	1.00147502965081e-5	4.59613194033616e-6	2.17895187225101
GCF_900474185.1	s__Parasynechococcus sp900474185	VLHS	8.58407168272126e-6	1.14781281992041e-5	0.747863374040071
GCF_900474185.1	s__Parasynechococcus sp900474185	VPHG	4.29203584136063e-6	6.54086013333789e-6	0.656188292344718
GCF_900474185.1	s__Parasynechococcus sp900474185	VSKI	7.15339306893439e-6	5.7417881030533e-6	1.24584762456323
GCF_900474185.1	s__Parasynechococcus sp900474185	VSVV	3.00442508895244e-5	2.20759002252216e-5	1.36095246775935
GCF_900474185.1	s__Parasynechococcus sp900474185	VTHQ	5.72271445514751e-6	3.41860101306438e-6	1.67399308467933
GCF_900474185.1	s__Parasynechococcus sp900474185	VTMD	1.43067861378688e-6	3.99943930742857e-6	0.357719796154808
GCF_900474185.1	s__Parasynechococcus sp900474185	VTQD	4.29203584136063e-6	9.08856620653447e-6	0.472245648414242
GCF_900474185.1	s__Parasynechococcus sp900474185	VVMG	1.71681433654425e-5	8.55672368320969e-6	2.00639216609629
GCF_900474185.1	s__Parasynechococcus sp900474185	VYFI	0	1.78213683098826e-6	0
GCF_900474185.1	s__Parasynechococcus sp900474185	VYGA	1.57374647516557e-5	1.09881322484953e-5	1.43222382073265
GCF_900474185.1	s__Parasynechococcus sp900474185	VYVD	4.29203584136063e-6	5.10729243654292e-6	0.840374013175927
GCF_900474185.1	s__Parasynechococcus sp900474185	YAVV	1.00147502965081e-5	9.41438731896639e-6	1.06377079646301
GCF_900474185.1	s__Parasynechococcus sp900474185	YDKG	4.29203584136063e-6	2.49670502399787e-6	1.71908006757161
GCF_900474185.1	s__Parasynechococcus sp900474185	YDYV	1.43067861378688e-6	1.35680469215721e-6	1.05444698272101
GCF_900474185.1	s__Parasynechococcus sp900474185	YEYR	4.29203584136063e-6	1.4547347510146e-6	2.95039067319123
GCF_900474185.1	s__Parasynechococcus sp900474185	YFLI	2.86135722757375e-6	3.1133157469278e-6	0.919070682245232
GCF_900474185.1	s__Parasynechococcus sp900474185	YFSK	2.86135722757375e-6	1.09212786084362e-6	2.61998373099234
GCF_900474185.1	s__Parasynechococcus sp900474185	YFYI	1.43067861378688e-6	4.7344295326621e-7	3.02186061470943
GCF_900474185.1	s__Parasynechococcus sp900474185	YGQR	7.15339306893439e-6	5.24744370298253e-6	1.36321482874958
GCF_900474185.1	s__Parasynechococcus sp900474185	YGYV	2.86135722757375e-6	2.00138973796643e-6	1.42968516990655
GCF_900474185.1	s__Parasynechococcus sp900474185	YHMR	0	5.88830413238395e-7	0
GCF_900474185.1	s__Parasynechococcus sp900474185	YILK	1.43067861378688e-6	2.93281117574372e-6	0.487818181279289
GCF_900474185.1	s__Parasynechococcus sp900474185	YIMY	0	3.21301652463664e-7	0
GCF_900474185.1	s__Parasynechococcus sp900474185	YIQA	1.43067861378688e-6	4.008680402073e-6	0.356895155085707
GCF_900474185.1	s__Parasynechococcus sp900474185	YKAT	2.86135722757375e-6	2.71858358219953e-6	1.05251765894161
GCF_900474185.1	s__Parasynechococcus sp900474185	YKDE	1.43067861378688e-6	1.78649570159557e-6	0.800829586384729
GCF_900474185.1	s__Parasynechococcus sp900474185	YKPT	2.86135722757375e-6	1.44447410171977e-6	1.98089894735189
GCF_900474185.1	s__Parasynechococcus sp900474185	YLDE	8.58407168272126e-6	7.45142620312783e-6	1.1520038511712
GCF_900474185.1	s__Parasynechococcus sp900474185	YLNL	5.72271445514751e-6	7.74075869576315e-6	0.739296324826635
[truncated: 472,833 more rows]
