# Supplementary material for: Evolutionary adaptation of bacterial proteomes to translation-impeding sequences
Source: EMBO J. 2025 Dec 9;45(6):1957–79. doi: 10.1038/s44318-025-00651-6 (PMC12992588; doi:10.1038/s44318-025-00651-6)
Supplement: Supplementary file 9 — Figure EV2 Source Data [file 44318_2025_651_MOESM9_ESM.zip › Fig EV2/Spirochaetota.csv]

genome_id	org	pattern	freq	freq_exp	bias
GCF_001945665.1	s__Borreliella mayonii	AAAS	2.83151361391746e-6	6.63237221278635e-6	0.426923206821636
GCF_001945665.1	s__Borreliella mayonii	AAYF	8.49454084175237e-6	5.26335823557572e-6	1.61390132716726
GCF_001945665.1	s__Borreliella mayonii	ADMN	0	3.23762119264342e-6	0
GCF_001945665.1	s__Borreliella mayonii	ADRI	1.13260544556698e-5	7.77759221179123e-6	1.45624174516362
GCF_001945665.1	s__Borreliella mayonii	AEMN	5.66302722783491e-6	4.31147354593633e-6	1.31347836592259
GCF_001945665.1	s__Borreliella mayonii	AGHI	2.83151361391746e-6	2.89098701496341e-6	0.979427994405327
GCF_001945665.1	s__Borreliella mayonii	AGRN	0	5.24897220403659e-6	0
GCF_001945665.1	s__Borreliella mayonii	AHGT	2.83151361391746e-6	1.12231577311438e-6	2.52292062692848
GCF_001945665.1	s__Borreliella mayonii	AIDH	2.83151361391746e-6	3.05422376112196e-6	0.927081260371475
GCF_001945665.1	s__Borreliella mayonii	AIHE	5.66302722783491e-6	4.06724695877594e-6	1.39234899804049
GCF_001945665.1	s__Borreliella mayonii	AIMV	5.66302722783491e-6	4.44710692289668e-6	1.27341827530115
GCF_001945665.1	s__Borreliella mayonii	AKGP	5.66302722783491e-6	5.72649303366429e-6	0.988917160039087
GCF_001945665.1	s__Borreliella mayonii	AKTM	8.49454084175237e-6	3.64545703735409e-6	2.33017170541606
GCF_001945665.1	s__Borreliella mayonii	ALHV	2.83151361391746e-6	2.89753235201382e-6	0.977215530294085
GCF_001945665.1	s__Borreliella mayonii	AMNV	0	3.17074550950339e-6	0
GCF_001945665.1	s__Borreliella mayonii	AMSK	1.69890816835047e-5	6.56271616160926e-6	2.58872717715386
GCF_001945665.1	s__Borreliella mayonii	APEP	5.66302722783491e-6	1.81471589171416e-6	3.12061367495145
GCF_001945665.1	s__Borreliella mayonii	AQTE	2.83151361391746e-6	3.10038098419306e-6	0.913279248051645
GCF_001945665.1	s__Borreliella mayonii	ARRH	0	5.51298961305592e-7	0
GCF_001945665.1	s__Borreliella mayonii	AYDA	5.66302722783491e-6	4.49489629716493e-6	1.25987939508343
GCF_001945665.1	s__Borreliella mayonii	AYDD	2.83151361391746e-6	5.22338726134571e-6	0.542083799696668
GCF_001945665.1	s__Borreliella mayonii	AYFK	1.98205952974222e-5	1.26484211697741e-5	1.56704105843561
GCF_001945665.1	s__Borreliella mayonii	AYGK	5.66302722783491e-6	1.02244123042882e-5	0.553873128283354
GCF_001945665.1	s__Borreliella mayonii	AYKT	1.41575680695873e-5	8.55655905221269e-6	1.6545866139878
GCF_001945665.1	s__Borreliella mayonii	DAET	8.49454084175237e-6	6.62524653784807e-6	1.28214713116343
GCF_001945665.1	s__Borreliella mayonii	DAKH	0	3.09531269714446e-6	0
GCF_001945665.1	s__Borreliella mayonii	DALM	2.83151361391746e-6	4.39880094645515e-6	0.643701237765551
GCF_001945665.1	s__Borreliella mayonii	DDKT	2.83151361391746e-6	1.19557201430332e-5	0.236833380176386
GCF_001945665.1	s__Borreliella mayonii	DDRY	5.66302722783491e-6	3.68380401428449e-6	1.5372770119897
GCF_001945665.1	s__Borreliella mayonii	DDSA	5.66302722783491e-6	8.95641047691481e-6	0.632287593610341
GCF_001945665.1	s__Borreliella mayonii	DEPF	5.66302722783491e-6	5.3012477634173e-6	1.06824420977155
GCF_001945665.1	s__Borreliella mayonii	DERG	5.66302722783491e-6	5.58323023819779e-6	1.01429226204773
GCF_001945665.1	s__Borreliella mayonii	DETH	2.83151361391746e-6	1.83485613253639e-6	1.54318017838453
GCF_001945665.1	s__Borreliella mayonii	DFIL	4.53042178226793e-5	3.44697775929453e-5	1.31431709126987
GCF_001945665.1	s__Borreliella mayonii	DGSP	2.83151361391746e-6	4.58900119454412e-6	0.617021764405695
GCF_001945665.1	s__Borreliella mayonii	DHVH	0	4.05974743218004e-7	0
GCF_001945665.1	s__Borreliella mayonii	DHYY	0	1.20311782144696e-6	0
GCF_001945665.1	s__Borreliella mayonii	DIFL	2.54836225252571e-5	3.44697775929453e-5	0.739303363839303
GCF_001945665.1	s__Borreliella mayonii	DMVG	2.83151361391746e-6	2.39727716424494e-6	1.18113735706037
GCF_001945665.1	s__Borreliella mayonii	DNPI	2.83151361391746e-6	1.00923730422569e-5	0.280559745667534
GCF_001945665.1	s__Borreliella mayonii	DPPR	0	9.61066063681535e-7	0
GCF_001945665.1	s__Borreliella mayonii	DQKP	0	3.28994787423389e-6	0
GCF_001945665.1	s__Borreliella mayonii	DQLI	2.83151361391746e-6	1.37755278267311e-5	0.20554665124504
GCF_001945665.1	s__Borreliella mayonii	DRPG	0	1.9529547856518e-6	0
GCF_001945665.1	s__Borreliella mayonii	DSAQ	2.83151361391746e-6	4.19128323310268e-6	0.675572004190558
GCF_001945665.1	s__Borreliella mayonii	DSDT	5.66302722783491e-6	8.24465762628007e-6	0.686872334126266
GCF_001945665.1	s__Borreliella mayonii	DSIF	3.39781633670095e-5	2.48683489976443e-5	1.36632163921409
GCF_001945665.1	s__Borreliella mayonii	DSLG	1.13260544556698e-5	1.94733683896303e-5	0.581617634353441
GCF_001945665.1	s__Borreliella mayonii	DSSF	1.98205952974222e-5	1.73799097184012e-5	1.14043143022986
GCF_001945665.1	s__Borreliella mayonii	DVHE	0	2.26846081908553e-6	0
GCF_001945665.1	s__Borreliella mayonii	DVLL	1.41575680695873e-5	2.79268961380686e-5	0.506951005209934
GCF_001945665.1	s__Borreliella mayonii	DVNG	1.13260544556698e-5	9.84306678579475e-6	1.15066317258106
GCF_001945665.1	s__Borreliella mayonii	DVQN	5.66302722783491e-6	4.86629197768452e-6	1.16372532799183
GCF_001945665.1	s__Borreliella mayonii	EDKV	3.68096769809269e-5	1.96836075236514e-5	1.87006761523248
GCF_001945665.1	s__Borreliella mayonii	EDLA	1.69890816835047e-5	1.6531992841685e-5	1.02764874423773
GCF_001945665.1	s__Borreliella mayonii	EFAG	1.13260544556698e-5	9.27010172246837e-6	1.22178319016914
GCF_001945665.1	s__Borreliella mayonii	EFTE	5.66302722783491e-6	1.20054249744733e-5	0.471705686377284
GCF_001945665.1	s__Borreliella mayonii	EGGP	2.83151361391746e-6	4.05625666382747e-6	0.698060761087452
GCF_001945665.1	s__Borreliella mayonii	EHER	0	1.87200655149966e-6	0
GCF_001945665.1	s__Borreliella mayonii	EHQK	2.83151361391746e-6	2.24155701896623e-6	1.2631905367383
GCF_001945665.1	s__Borreliella mayonii	EIPI	2.83151361391746e-5	1.88499052607222e-5	1.50213678782647
GCF_001945665.1	s__Borreliella mayonii	EKMA	2.83151361391746e-6	6.12837861971317e-6	0.46203307426361
GCF_001945665.1	s__Borreliella mayonii	EKYF	1.98205952974222e-5	1.95735031037893e-5	1.01262381048107
GCF_001945665.1	s__Borreliella mayonii	ELLK	1.1609205817061e-4	7.85285988790224e-5	1.47834113721374
GCF_001945665.1	s__Borreliella mayonii	ENHG	0	3.18979076471613e-6	0
GCF_001945665.1	s__Borreliella mayonii	ENMA	0	4.31147354593633e-6	0
GCF_001945665.1	s__Borreliella mayonii	EPYD	0	3.76522392039693e-6	0
GCF_001945665.1	s__Borreliella mayonii	EQET	2.83151361391746e-6	4.79785706077306e-6	0.590162144901671
GCF_001945665.1	s__Borreliella mayonii	ERLN	1.69890816835047e-5	1.69625240333392e-5	1.00156566617759
GCF_001945665.1	s__Borreliella mayonii	ESQS	8.49454084175237e-6	9.24947269839979e-6	0.918381092494275
GCF_001945665.1	s__Borreliella mayonii	ETIR	2.83151361391746e-6	9.53418328665495e-6	0.296985439526922
GCF_001945665.1	s__Borreliella mayonii	ETRS	0	6.66321856655822e-6	0
GCF_001945665.1	s__Borreliella mayonii	ETSN	1.69890816835047e-5	1.59732501600884e-5	1.06359579379496
GCF_001945665.1	s__Borreliella mayonii	ETTH	0	1.45347680264774e-6	0
GCF_001945665.1	s__Borreliella mayonii	EYQV	2.83151361391746e-6	3.70452763465006e-6	0.764338639947796
GCF_001945665.1	s__Borreliella mayonii	EYYF	8.49454084175237e-6	7.8719745296144e-6	1.0790864235899
GCF_001945665.1	s__Borreliella mayonii	FENS	1.98205952974222e-5	2.36118741473202e-5	0.839433378890499
GCF_001945665.1	s__Borreliella mayonii	FFMS	0	5.05663770155292e-6	0
GCF_001945665.1	s__Borreliella mayonii	FFTI	1.69890816835047e-5	1.6175531885203e-5	1.05029508791893
GCF_001945665.1	s__Borreliella mayonii	FFVS	3.1146649753092e-5	1.39761771723744e-5	2.22855287028396
GCF_001945665.1	s__Borreliella mayonii	FGSP	1.13260544556698e-5	5.37355160910052e-6	2.10774089086411
GCF_001945665.1	s__Borreliella mayonii	FHNN	2.83151361391746e-6	4.3110339704571e-6	0.656806147509255
GCF_001945665.1	s__Borreliella mayonii	FHRD	0	1.23609324978062e-6	0
GCF_001945665.1	s__Borreliella mayonii	FIDA	2.83151361391746e-6	1.50064055898348e-5	0.188686997493623
GCF_001945665.1	s__Borreliella mayonii	FISV	1.41575680695873e-5	2.43546731446566e-5	0.581308071165531
GCF_001945665.1	s__Borreliella mayonii	FKTQ	2.83151361391746e-6	6.55136829900274e-6	0.432201867562304
GCF_001945665.1	s__Borreliella mayonii	FKVA	2.83151361391746e-6	1.48941495377685e-5	0.190109116786918
GCF_001945665.1	s__Borreliella mayonii	FKVF	1.13260544556698e-5	2.02670954351986e-5	0.558839548167294
GCF_001945665.1	s__Borreliella mayonii	FNML	5.66302722783491e-6	8.70825401544173e-6	0.65030570052195
GCF_001945665.1	s__Borreliella mayonii	FNVV	8.49454084175237e-6	1.19251471803925e-5	0.712321677313906
GCF_001945665.1	s__Borreliella mayonii	FNYF	2.26521089113396e-5	1.21085533061396e-5	1.87075270997519
GCF_001945665.1	s__Borreliella mayonii	FPHT	0	7.51539692278758e-7	0
GCF_001945665.1	s__Borreliella mayonii	FPSA	2.83151361391746e-6	4.88521391799943e-6	0.579608930426737
GCF_001945665.1	s__Borreliella mayonii	FQLN	2.83151361391746e-6	1.15009924036511e-5	0.246197329285998
GCF_001945665.1	s__Borreliella mayonii	FTGL	1.98205952974222e-5	1.26663853450266e-5	1.56481859327015
GCF_001945665.1	s__Borreliella mayonii	FTIF	3.39781633670095e-5	1.6175531885203e-5	2.10059017583786
GCF_001945665.1	s__Borreliella mayonii	FTLA	8.49454084175237e-6	1.1515289417426e-5	0.737674975749861
GCF_001945665.1	s__Borreliella mayonii	FTSA	0	8.30774829542383e-6	0
GCF_001945665.1	s__Borreliella mayonii	FVAR	2.83151361391746e-6	4.3710584380479e-6	0.64778672123679
GCF_001945665.1	s__Borreliella mayonii	FVHF	5.66302722783491e-6	2.33570557918169e-6	2.42454668872219
GCF_001945665.1	s__Borreliella mayonii	FYGI	5.66302722783491e-6	1.3728101429932e-5	0.412513504269975
GCF_001945665.1	s__Borreliella mayonii	GAAP	2.83151361391746e-6	2.38295229619099e-6	1.18823764052829
GCF_001945665.1	s__Borreliella mayonii	GADV	2.83151361391746e-6	5.82206307955742e-6	0.486341967653964
GCF_001945665.1	s__Borreliella mayonii	GDAA	5.66302722783491e-6	5.11574637906373e-6	1.10697966791531
GCF_001945665.1	s__Borreliella mayonii	GETN	2.83151361391746e-6	1.06023187943314e-5	0.267065504145314
GCF_001945665.1	s__Borreliella mayonii	GFNN	1.69890816835047e-5	1.71221899107247e-5	0.992225981144116
GCF_001945665.1	s__Borreliella mayonii	GFPT	8.49454084175237e-6	2.98490000886728e-6	2.8458376550362
GCF_001945665.1	s__Borreliella mayonii	GFQH	0	9.02189571718221e-7	0
GCF_001945665.1	s__Borreliella mayonii	GGKH	0	3.22275771900534e-6	0
GCF_001945665.1	s__Borreliella mayonii	GGLD	2.83151361391746e-6	1.29255384844717e-5	0.219063493356129
GCF_001945665.1	s__Borreliella mayonii	GHGF	2.83151361391746e-6	1.82486218430638e-6	1.55163148114316
GCF_001945665.1	s__Borreliella mayonii	GHTE	2.83151361391746e-6	1.73678998932942e-6	1.6303143335198
GCF_001945665.1	s__Borreliella mayonii	GIAL	1.98205952974222e-5	2.39777246176565e-5	0.82662536222586
GCF_001945665.1	s__Borreliella mayonii	GIDI	5.09672450505142e-5	2.87639434898785e-5	1.77191437844566
GCF_001945665.1	s__Borreliella mayonii	GIEA	1.98205952974222e-5	1.6153937853242e-5	1.22698226757411
GCF_001945665.1	s__Borreliella mayonii	GIYT	1.41575680695873e-5	9.28695439401444e-6	1.52445758522428
GCF_001945665.1	s__Borreliella mayonii	GLFL	1.41575680695873e-5	3.16064603268361e-5	0.447932730308509
GCF_001945665.1	s__Borreliella mayonii	GLHH	8.49454084175237e-6	7.75600722974847e-7	10.9522085141582
GCF_001945665.1	s__Borreliella mayonii	GLKN	4.24727042087618e-5	4.10832858270555e-5	1.0338195534689
GCF_001945665.1	s__Borreliella mayonii	GLVG	2.54836225252571e-5	1.26585510376185e-5	2.01315477968413
GCF_001945665.1	s__Borreliella mayonii	GMSN	0	5.07857180112389e-6	0
GCF_001945665.1	s__Borreliella mayonii	GNKE	1.13260544556698e-5	2.76780577239817e-5	0.409206981523719
GCF_001945665.1	s__Borreliella mayonii	GQAH	0	6.63012933232126e-7	0
GCF_001945665.1	s__Borreliella mayonii	GQSL	0	9.11284745533501e-6	0
GCF_001945665.1	s__Borreliella mayonii	GSAQ	0	3.96727494467615e-6	0
GCF_001945665.1	s__Borreliella mayonii	GTFR	5.66302722783491e-6	3.888975315478e-6	1.45617463944712
GCF_001945665.1	s__Borreliella mayonii	GTIY	1.13260544556698e-5	9.28695439401445e-6	1.21956606817942
GCF_001945665.1	s__Borreliella mayonii	GVNG	1.98205952974222e-5	9.31699197268276e-6	2.12735991997587
GCF_001945665.1	s__Borreliella mayonii	HAFS	5.66302722783491e-6	2.49945123348842e-6	2.26570822905441
GCF_001945665.1	s__Borreliella mayonii	HAII	2.83151361391746e-6	6.2321516558111e-6	0.45433965190453
GCF_001945665.1	s__Borreliella mayonii	HDAS	8.49454084175237e-6	2.13452582771473e-6	3.97959150058484
GCF_001945665.1	s__Borreliella mayonii	HDHA	0	3.5672300252142e-7	0
GCF_001945665.1	s__Borreliella mayonii	HEET	0	2.44344016959273e-6	0
GCF_001945665.1	s__Borreliella mayonii	HEIM	0	1.67471875903472e-6	0
GCF_001945665.1	s__Borreliella mayonii	HFKG	2.83151361391746e-6	3.98681075693943e-6	0.71022022025724
GCF_001945665.1	s__Borreliella mayonii	HFNF	5.66302722783491e-6	3.46979424549839e-6	1.63209309462138
GCF_001945665.1	s__Borreliella mayonii	HGFA	0	1.65902233563858e-6	0
GCF_001945665.1	s__Borreliella mayonii	HGTD	5.66302722783491e-6	1.3042102698099e-6	4.34211212633706
GCF_001945665.1	s__Borreliella mayonii	HGVT	2.83151361391746e-6	1.27727075231788e-6	2.21684682654721
GCF_001945665.1	s__Borreliella mayonii	HKNK	1.69890816835047e-5	1.08217848095309e-5	1.5698964618611
GCF_001945665.1	s__Borreliella mayonii	HMDF	0	7.21686008269675e-7	0
GCF_001945665.1	s__Borreliella mayonii	HNEM	0	1.19405876156259e-6	0
GCF_001945665.1	s__Borreliella mayonii	HNET	0	2.66945739571252e-6	0
GCF_001945665.1	s__Borreliella mayonii	HNSN	8.49454084175237e-6	5.25020082197986e-6	1.6179458900296
GCF_001945665.1	s__Borreliella mayonii	HNTQ	0	9.38072323934779e-7	0
GCF_001945665.1	s__Borreliella mayonii	HPHG	8.49454084175237e-6	1.82774370258213e-7	46.4755579775862
GCF_001945665.1	s__Borreliella mayonii	HPPP	0	1.75798541494772e-7	0
GCF_001945665.1	s__Borreliella mayonii	HQDD	0	8.13971613963613e-7	0
GCF_001945665.1	s__Borreliella mayonii	HQES	2.83151361391746e-6	1.54577641079452e-6	1.83177437185891
GCF_001945665.1	s__Borreliella mayonii	HRTH	0	1.99288158047234e-7	0
GCF_001945665.1	s__Borreliella mayonii	HTDK	0	2.84933272096125e-6	0
GCF_001945665.1	s__Borreliella mayonii	HTKN	1.13260544556698e-5	4.14537803260979e-6	2.7322126876181
GCF_001945665.1	s__Borreliella mayonii	HTYD	0	1.14593052081013e-6	0
GCF_001945665.1	s__Borreliella mayonii	HVNE	0	3.3002911797892e-6	0
GCF_001945665.1	s__Borreliella mayonii	HVTI	2.83151361391746e-6	2.75343507002147e-6	1.02835677686613
GCF_001945665.1	s__Borreliella mayonii	HVYE	5.66302722783491e-6	1.88663220208812e-6	3.00165937036752
GCF_001945665.1	s__Borreliella mayonii	HYQN	0	9.84886526919814e-7	0
GCF_001945665.1	s__Borreliella mayonii	HYRA	0	7.55494648741983e-7	0
GCF_001945665.1	s__Borreliella mayonii	IDEF	3.68096769809269e-5	2.32224972940713e-5	1.58508693164212
GCF_001945665.1	s__Borreliella mayonii	IDNE	1.98205952974222e-5	2.88527121870333e-5	0.686957786461745
GCF_001945665.1	s__Borreliella mayonii	IEAG	1.98205952974222e-5	1.6153937853242e-5	1.22698226757411
GCF_001945665.1	s__Borreliella mayonii	IEQR	1.69890816835047e-5	5.63236031987371e-6	3.01633431077891
GCF_001945665.1	s__Borreliella mayonii	IFFF	2.54836225252571e-5	2.39108897257303e-5	1.06577475023166
GCF_001945665.1	s__Borreliella mayonii	IFFT	2.26521089113396e-5	1.6175531885203e-5	1.40039345055858
GCF_001945665.1	s__Borreliella mayonii	IGTP	1.69890816835047e-5	5.2014412230791e-6	3.26622583143364
GCF_001945665.1	s__Borreliella mayonii	IHHN	0	1.23061385877666e-6	0
GCF_001945665.1	s__Borreliella mayonii	IHHV	2.83151361391746e-6	8.28392536385136e-7	3.41808199561208
GCF_001945665.1	s__Borreliella mayonii	IHTL	2.83151361391746e-6	5.55736267147733e-6	0.50950671771881
GCF_001945665.1	s__Borreliella mayonii	IILG	4.53042178226793e-5	5.68561801773021e-5	0.796821342577028
GCF_001945665.1	s__Borreliella mayonii	ILFE	2.26521089113396e-5	4.59026937938198e-5	0.493481036496152
GCF_001945665.1	s__Borreliella mayonii	ILMH	0	2.48583011653092e-6	0
GCF_001945665.1	s__Borreliella mayonii	ILVA	1.98205952974222e-5	2.48083585739857e-5	0.798948275369022
GCF_001945665.1	s__Borreliella mayonii	IMFV	0	6.05136534908077e-6	0
GCF_001945665.1	s__Borreliella mayonii	IMGF	8.49454084175237e-6	5.84875341382877e-6	1.45236775099253
GCF_001945665.1	s__Borreliella mayonii	INDM	0	7.67707431835447e-6	0
GCF_001945665.1	s__Borreliella mayonii	IQIK	1.41575680695873e-5	2.94074249495513e-5	0.481428349944775
GCF_001945665.1	s__Borreliella mayonii	IQIT	1.69890816835047e-5	1.12647678296216e-5	1.50816083744138
GCF_001945665.1	s__Borreliella mayonii	IQMY	0	2.05373190400127e-6	0
GCF_001945665.1	s__Borreliella mayonii	IQQA	2.83151361391746e-6	2.80646395134094e-6	1.00892570259616
GCF_001945665.1	s__Borreliella mayonii	IRLI	1.13260544556698e-5	3.64539112036454e-5	0.310695178698334
GCF_001945665.1	s__Borreliella mayonii	IRNS	1.41575680695873e-5	1.87515174465414e-5	0.755009193786529
GCF_001945665.1	s__Borreliella mayonii	IRQE	5.66302722783491e-6	5.63236031987371e-6	1.00544477025964
GCF_001945665.1	s__Borreliella mayonii	IRTV	1.13260544556698e-5	7.01163268679602e-6	1.61532341490143
GCF_001945665.1	s__Borreliella mayonii	ISDE	2.26521089113396e-5	2.82815619680284e-5	0.800949711934132
GCF_001945665.1	s__Borreliella mayonii	ISFA	1.69890816835047e-5	2.14000310973149e-5	0.79388116803421
GCF_001945665.1	s__Borreliella mayonii	ISTA	1.13260544556698e-5	1.44769554512417e-5	0.782350577358332
GCF_001945665.1	s__Borreliella mayonii	ITAA	2.26521089113396e-5	8.73588613493734e-6	2.59299498201417
GCF_001945665.1	s__Borreliella mayonii	IVQE	2.83151361391746e-6	9.08895681583459e-6	0.31153339940888
GCF_001945665.1	s__Borreliella mayonii	IVYR	5.66302722783491e-6	7.36154600102678e-6	0.769271458338376
GCF_001945665.1	s__Borreliella mayonii	IYRE	8.49454084175237e-6	1.00099836916875e-5	0.848606861248577
GCF_001945665.1	s__Borreliella mayonii	KALY	2.83151361391746e-5	2.13512013768142e-5	1.3261612608798
GCF_001945665.1	s__Borreliella mayonii	KATK	1.69890816835047e-5	2.1275708468844e-5	0.798520138983077
GCF_001945665.1	s__Borreliella mayonii	KERQ	8.49454084175237e-6	5.70813331849445e-6	1.48814688932193
GCF_001945665.1	s__Borreliella mayonii	KGIE	5.37987586644317e-5	3.88196661471993e-5	1.38586350692542
GCF_001945665.1	s__Borreliella mayonii	KGLN	1.98205952974222e-5	4.10832858270555e-5	0.482449124952155
GCF_001945665.1	s__Borreliella mayonii	KHFK	5.66302722783491e-6	8.71006049023335e-6	0.650170826504007
GCF_001945665.1	s__Borreliella mayonii	KHSR	5.66302722783491e-6	3.11305321471334e-6	1.81912316855669
GCF_001945665.1	s__Borreliella mayonii	KIEP	3.39781633670095e-5	1.91034958984309e-5	1.77863588673319
GCF_001945665.1	s__Borreliella mayonii	KIMT	0	8.64413806770443e-6	0
GCF_001945665.1	s__Borreliella mayonii	KISV	2.83151361391746e-5	4.30110347761013e-5	0.658322597597852
GCF_001945665.1	s__Borreliella mayonii	KIYD	1.41575680695873e-5	2.56131371778064e-5	0.552746349316972
GCF_001945665.1	s__Borreliella mayonii	KLPA	2.83151361391746e-6	1.1958389617505e-5	0.236780511798396
GCF_001945665.1	s__Borreliella mayonii	KLRE	3.1146649753092e-5	2.41107288528455e-5	1.29181701404336
GCF_001945665.1	s__Borreliella mayonii	KMIL	1.41575680695873e-5	2.15697374945149e-5	0.65636255764297
GCF_001945665.1	s__Borreliella mayonii	KMKV	5.66302722783491e-6	1.08306528908308e-5	0.522870346313953
GCF_001945665.1	s__Borreliella mayonii	KMRK	2.83151361391746e-6	6.7116766881722e-6	0.421878726504713
GCF_001945665.1	s__Borreliella mayonii	KNLR	3.96411905948444e-5	2.63409615071424e-5	1.50492572505737
GCF_001945665.1	s__Borreliella mayonii	KNVQ	8.49454084175237e-6	1.00632671552333e-5	0.844113617448275
GCF_001945665.1	s__Borreliella mayonii	KQPL	2.83151361391746e-6	6.50306760535791e-6	0.43541199104013
GCF_001945665.1	s__Borreliella mayonii	KRMH	0	7.73495182689155e-7	0
GCF_001945665.1	s__Borreliella mayonii	KTAT	2.54836225252571e-5	8.14984367802996e-6	3.12688482528259
GCF_001945665.1	s__Borreliella mayonii	KTMH	0	1.00960608223037e-6	0
GCF_001945665.1	s__Borreliella mayonii	KTQA	1.13260544556698e-5	4.81455566409763e-6	2.35246100489164
GCF_001945665.1	s__Borreliella mayonii	KTSA	2.83151361391746e-6	1.46717161311593e-5	0.192991303035367
GCF_001945665.1	s__Borreliella mayonii	KVPH	2.83151361391746e-6	1.6408873731344e-6	1.72559900226957
GCF_001945665.1	s__Borreliella mayonii	KYLH	2.83151361391746e-6	5.9131962198635e-6	0.478846550771626
GCF_001945665.1	s__Borreliella mayonii	LAAM	8.49454084175237e-6	3.7853126901973e-6	2.24407903308765
GCF_001945665.1	s__Borreliella mayonii	LARP	2.83151361391746e-6	3.50948670889275e-6	0.806817021629583
GCF_001945665.1	s__Borreliella mayonii	LAVD	1.98205952974222e-5	1.21579644424169e-5	1.63025606723045
GCF_001945665.1	s__Borreliella mayonii	LDAD	1.13260544556698e-5	1.24143937822179e-5	0.912332462974796
GCF_001945665.1	s__Borreliella mayonii	LDDL	3.39781633670095e-5	2.85159154244214e-5	1.19155085366504
GCF_001945665.1	s__Borreliella mayonii	LDEV	1.13260544556698e-5	1.88145185517773e-5	0.601984814253986
GCF_001945665.1	s__Borreliella mayonii	LDKV	1.69890816835047e-5	2.92169082840332e-5	0.581481158729896
GCF_001945665.1	s__Borreliella mayonii	LDNL	6.79563267340189e-5	4.14866429990934e-5	1.63802905758135
GCF_001945665.1	s__Borreliella mayonii	LDQN	2.26521089113396e-5	9.82182208679528e-6	2.306304136968
GCF_001945665.1	s__Borreliella mayonii	LDVF	3.1146649753092e-5	1.65438533450587e-5	1.88267201742301
GCF_001945665.1	s__Borreliella mayonii	LEFV	1.41575680695873e-5	2.20311092005279e-5	0.642617125661928
GCF_001945665.1	s__Borreliella mayonii	LHHE	0	1.09117047756224e-6	0
GCF_001945665.1	s__Borreliella mayonii	LINH	1.69890816835047e-5	1.02066595469616e-5	1.66450949062586
GCF_001945665.1	s__Borreliella mayonii	LKAH	5.66302722783491e-6	6.11834244758071e-6	0.925581932746208
GCF_001945665.1	s__Borreliella mayonii	LKEV	9.06084356453586e-5	3.89075557841305e-5	2.32881335820935
GCF_001945665.1	s__Borreliella mayonii	LKHF	5.66302722783491e-6	8.32548578728204e-6	0.680203819035487
GCF_001945665.1	s__Borreliella mayonii	LKPI	4.81357314365967e-5	2.83558329893646e-5	1.69756012650558
GCF_001945665.1	s__Borreliella mayonii	LKVS	3.96411905948444e-5	4.16650571052964e-5	0.951425327335151
GCF_001945665.1	s__Borreliella mayonii	LLEG	3.68096769809269e-5	3.59444877666837e-5	1.02407015005636
GCF_001945665.1	s__Borreliella mayonii	LLIK	8.21138948036062e-5	1.2032761779474e-4	0.682419350673734
GCF_001945665.1	s__Borreliella mayonii	LLTM	2.83151361391746e-6	8.00391002462404e-6	0.353766297372946
GCF_001945665.1	s__Borreliella mayonii	LLTR	2.83151361391746e-6	1.37089801380661e-5	0.206544439148694
GCF_001945665.1	s__Borreliella mayonii	LMGP	0	2.25381617444558e-6	0
GCF_001945665.1	s__Borreliella mayonii	LNFV	3.68096769809269e-5	2.40689778792095e-5	1.52934109481744
GCF_001945665.1	s__Borreliella mayonii	LNIR	2.26521089113396e-5	2.59912966467435e-5	0.871526696771314
GCF_001945665.1	s__Borreliella mayonii	LNTI	1.13260544556698e-5	3.39251901846057e-5	0.333853823487459
GCF_001945665.1	s__Borreliella mayonii	LPES	1.13260544556698e-5	1.27615029344234e-5	0.887517286472462
GCF_001945665.1	s__Borreliella mayonii	LPIV	2.83151361391746e-5	1.34287912386259e-5	2.10853945347891
GCF_001945665.1	s__Borreliella mayonii	LPLH	0	3.16563679822452e-6	0
GCF_001945665.1	s__Borreliella mayonii	LPPS	8.49454084175237e-6	4.46383852440527e-6	1.90296776984874
GCF_001945665.1	s__Borreliella mayonii	LRRN	8.49454084175237e-6	7.73040996870105e-6	1.09884739310659
GCF_001945665.1	s__Borreliella mayonii	LSAR	1.13260544556698e-5	1.07442222480655e-5	1.05415303166397
GCF_001945665.1	s__Borreliella mayonii	LSHM	0	1.7372887522482e-6	0
GCF_001945665.1	s__Borreliella mayonii	LSSK	7.07878403479364e-5	6.06700501116938e-5	1.16676746133579
GCF_001945665.1	s__Borreliella mayonii	LTEL	3.1146649753092e-5	3.0081057279759e-5	1.03542403657633
GCF_001945665.1	s__Borreliella mayonii	LTEM	8.49454084175237e-6	5.39228251147354e-6	1.57531450247236
GCF_001945665.1	s__Borreliella mayonii	LTHE	0	3.62686399059385e-6	0
GCF_001945665.1	s__Borreliella mayonii	LTSA	5.66302722783491e-6	1.40239168559128e-5	0.403812093726672
GCF_001945665.1	s__Borreliella mayonii	LVMK	2.83151361391746e-6	1.03524478171771e-5	0.273511507995173
GCF_001945665.1	s__Borreliella mayonii	LVNG	2.83151361391746e-5	1.94562744453761e-5	1.455321583722
GCF_001945665.1	s__Borreliella mayonii	LVVY	5.66302722783491e-6	1.15075992780917e-5	0.492111959322069
GCF_001945665.1	s__Borreliella mayonii	MAAN	2.83151361391746e-6	2.78607937384416e-6	1.01630758997745
GCF_001945665.1	s__Borreliella mayonii	MDEG	0	3.25973719585528e-6	0
GCF_001945665.1	s__Borreliella mayonii	MENG	1.13260544556698e-5	4.7424587744252e-6	2.38822412474056
GCF_001945665.1	s__Borreliella mayonii	MEVD	8.49454084175237e-6	3.37266068825344e-6	2.51864673826745
GCF_001945665.1	s__Borreliella mayonii	MFNT	5.66302722783491e-6	3.48985934841636e-6	1.62270930213984
GCF_001945665.1	s__Borreliella mayonii	MGFT	0	2.27055610261179e-6	0
GCF_001945665.1	s__Borreliella mayonii	MGKN	2.83151361391746e-6	7.36452451184837e-6	0.384480166962849
GCF_001945665.1	s__Borreliella mayonii	MGVR	0	1.45488943637409e-6	0
GCF_001945665.1	s__Borreliella mayonii	MHKE	2.83151361391746e-6	1.69724900479522e-6	1.66829593413672
GCF_001945665.1	s__Borreliella mayonii	MIGK	5.66302722783491e-6	1.03290623111574e-5	0.548261503052191
GCF_001945665.1	s__Borreliella mayonii	MIKT	1.41575680695873e-5	8.64413806770443e-6	1.63782299156948
GCF_001945665.1	s__Borreliella mayonii	MINQ	2.83151361391746e-6	3.59259917270854e-6	0.788151830414946
GCF_001945665.1	s__Borreliella mayonii	MKNV	2.83151361391746e-6	7.61964563903222e-6	0.37160699434798
GCF_001945665.1	s__Borreliella mayonii	MLAF	2.83151361391746e-6	5.15083411441237e-6	0.549719433983458
GCF_001945665.1	s__Borreliella mayonii	MLDH	0	1.21824400741949e-6	0
GCF_001945665.1	s__Borreliella mayonii	MLYT	2.83151361391746e-6	3.36766517938739e-6	0.84079427825795106
GCF_001945665.1	s__Borreliella mayonii	MMHF	0	2.55715514741223e-7	0
GCF_001945665.1	s__Borreliella mayonii	MNPR	0	1.06359593364958e-6	0
GCF_001945665.1	s__Borreliella mayonii	MNSY	5.66302722783491e-6	4.46223324854034e-6	1.26910157143564
GCF_001945665.1	s__Borreliella mayonii	MPAA	0	8.92028749699438e-7	0
GCF_001945665.1	s__Borreliella mayonii	MPRP	2.83151361391746e-6	3.40535219414717e-7	8.31489212418034
GCF_001945665.1	s__Borreliella mayonii	MQRV	2.83151361391746e-6	7.19279564664005e-7	3.93659677407926
GCF_001945665.1	s__Borreliella mayonii	MSLQ	0	3.41128185183471e-6	0
GCF_001945665.1	s__Borreliella mayonii	MTSI	5.66302722783491e-6	5.96099256171084e-6	0.950014140968763
GCF_001945665.1	s__Borreliella mayonii	MVAT	2.83151361391746e-6	1.72642015286128e-6	1.64010690516133
GCF_001945665.1	s__Borreliella mayonii	MVIV	1.13260544556698e-5	5.06110645605922e-6	2.23786133605432
GCF_001945665.1	s__Borreliella mayonii	MYKR	0	2.69926888713497e-6	0
GCF_001945665.1	s__Borreliella mayonii	NAIN	1.69890816835047e-5	2.71253517801714e-5	0.626317469398635
GCF_001945665.1	s__Borreliella mayonii	NAKK	4.81357314365967e-5	3.90749939852625e-5	1.23188071263048
GCF_001945665.1	s__Borreliella mayonii	NDHF	2.83151361391746e-6	2.96319661477668e-6	0.955560491597975
GCF_001945665.1	s__Borreliella mayonii	NDKQ	5.66302722783491e-6	1.02755162504728e-5	0.551118512179313
GCF_001945665.1	s__Borreliella mayonii	NDYA	1.13260544556698e-5	7.59929321335681e-6	1.49040892852545
GCF_001945665.1	s__Borreliella mayonii	NFFG	5.66302722783491e-6	1.37810271108265e-5	0.410929256745021
GCF_001945665.1	s__Borreliella mayonii	NGDK	8.49454084175237e-6	2.07843247334387e-5	0.408699390078619
GCF_001945665.1	s__Borreliella mayonii	NHNG	0	3.4848451186207e-6	0
GCF_001945665.1	s__Borreliella mayonii	NISH	8.49454084175237e-6	7.36363241769009e-6	1.15358023865306
GCF_001945665.1	s__Borreliella mayonii	NKNT	4.81357314365967e-5	2.53056614183484e-5	1.90217242856552
GCF_001945665.1	s__Borreliella mayonii	NLKP	1.98205952974222e-5	2.02174428629866e-5	0.980371030686033
GCF_001945665.1	s__Borreliella mayonii	NMDA	0	3.23762119264342e-6	0
GCF_001945665.1	s__Borreliella mayonii	NMEQ	0	2.34461368501439e-6	0
GCF_001945665.1	s__Borreliella mayonii	NMKS	5.66302722783491e-6	1.10952513897951e-5	0.510400984068146
GCF_001945665.1	s__Borreliella mayonii	NNFV	1.69890816835047e-5	1.7715335114173e-5	0.959004251063405
GCF_001945665.1	s__Borreliella mayonii	NNIG	1.69890816835047e-5	2.98368669524811e-5	0.569398982492429
GCF_001945665.1	s__Borreliella mayonii	NNMA	2.83151361391746e-6	4.71028310283405e-6	0.601134486420531
GCF_001945665.1	s__Borreliella mayonii	NPVE	2.83151361391746e-6	6.45046728215417e-6	0.438962557294276
GCF_001945665.1	s__Borreliella mayonii	NRQN	8.49454084175237e-6	4.3872817897284e-6	1.93617397944212
GCF_001945665.1	s__Borreliella mayonii	NSFY	5.66302722783491e-6	1.47464243976116e-5	0.384027142793485
GCF_001945665.1	s__Borreliella mayonii	NSIH	2.83151361391746e-6	7.36363241769009e-6	0.384526746217688
GCF_001945665.1	s__Borreliella mayonii	NSIP	1.69890816835047e-5	1.4392327040414e-5	1.18042632270647
GCF_001945665.1	s__Borreliella mayonii	NSPV	1.41575680695873e-5	6.90763226448731e-6	2.04955439541454
GCF_001945665.1	s__Borreliella mayonii	NYLG	2.26521089113396e-5	1.65226724060876e-5	1.37097125420182
GCF_001945665.1	s__Borreliella mayonii	NYLL	4.81357314365967e-5	3.45035876221022e-5	1.3950935179205
GCF_001945665.1	s__Borreliella mayonii	PAKS	8.49454084175237e-6	8.62742457957674e-6	0.98459751961913
GCF_001945665.1	s__Borreliella mayonii	PARE	0	2.36436238618264e-6	0
GCF_001945665.1	s__Borreliella mayonii	PDAE	0	3.89585065001319e-6	0
GCF_001945665.1	s__Borreliella mayonii	PEMS	0	2.28760673048926e-6	0
GCF_001945665.1	s__Borreliella mayonii	PFHN	0	1.38027878124399e-6	0
GCF_001945665.1	s__Borreliella mayonii	PFQN	2.83151361391746e-6	2.71026906197197e-6	1.04473524553214
GCF_001945665.1	s__Borreliella mayonii	PGEI	8.49454084175237e-6	8.74414397332987e-6	0.971454823669555
GCF_001945665.1	s__Borreliella mayonii	PGKK	2.83151361391746e-6	1.37613843621725e-5	0.205757904829747
GCF_001945665.1	s__Borreliella mayonii	PGPA	0	1.28989464666593e-6	0
GCF_001945665.1	s__Borreliella mayonii	PKII	5.94617858922666e-5	2.92718600079837e-5	2.03136342808584
GCF_001945665.1	s__Borreliella mayonii	PKQF	0	3.85240795196668e-6	0
GCF_001945665.1	s__Borreliella mayonii	PKVE	2.83151361391746e-6	9.16876918249257e-6	0.30882156127609
GCF_001945665.1	s__Borreliella mayonii	PLDH	2.83151361391746e-6	1.60151803532452e-6	1.76801856205366
GCF_001945665.1	s__Borreliella mayonii	PLDQ	2.83151361391746e-6	3.14468703157068e-6	0.900411896475177
GCF_001945665.1	s__Borreliella mayonii	PLGE	2.83151361391746e-6	8.47050669397417e-6	0.334279130660715
GCF_001945665.1	s__Borreliella mayonii	PMMR	2.83151361391746e-6	2.59038600388409e-7	10.9308559020617
GCF_001945665.1	s__Borreliella mayonii	PMMT	0	3.38110633831419e-7	0
GCF_001945665.1	s__Borreliella mayonii	PMPF	0	6.57042627204509e-7	0
GCF_001945665.1	s__Borreliella mayonii	PPKH	0	7.80458408599693e-7	0
GCF_001945665.1	s__Borreliella mayonii	PRKH	0	1.01684595021099e-6	0
GCF_001945665.1	s__Borreliella mayonii	PSEQ	0	3.02124255714692e-6	0
GCF_001945665.1	s__Borreliella mayonii	PSTD	2.83151361391746e-6	3.84042217226734e-6	0.737292278532432
GCF_001945665.1	s__Borreliella mayonii	PVLF	2.83151361391746e-6	7.70624858921754e-6	0.367430868747118
GCF_001945665.1	s__Borreliella mayonii	PVRT	2.83151361391746e-6	1.60062036516076e-6	1.76901011354624
GCF_001945665.1	s__Borreliella mayonii	PVYV	2.83151361391746e-6	2.71182600651763e-6	1.04413543019064
GCF_001945665.1	s__Borreliella mayonii	PYYI	1.41575680695873e-5	4.79826510920472e-6	2.95055978512488
GCF_001945665.1	s__Borreliella mayonii	QAGH	2.83151361391746e-6	6.63012933232126e-7	4.27067628999949
GCF_001945665.1	s__Borreliella mayonii	QDQI	2.83151361391746e-6	3.26130951277035e-6	0.868213704596287
GCF_001945665.1	s__Borreliella mayonii	QEPI	1.13260544556698e-5	4.32299796345412e-6	2.61995368756089
GCF_001945665.1	s__Borreliella mayonii	QFMH	2.83151361391746e-6	3.37723519240426e-7	8.38411734037895
GCF_001945665.1	s__Borreliella mayonii	QFNK	2.83151361391746e-6	1.20322515818286e-5	0.235326995505454
GCF_001945665.1	s__Borreliella mayonii	QGHS	0	1.09873326526221e-6	0
GCF_001945665.1	s__Borreliella mayonii	QHKQ	0	7.87704124962334e-7	0
GCF_001945665.1	s__Borreliella mayonii	QHLS	2.83151361391746e-6	2.2944375195217e-6	1.23407745463808
GCF_001945665.1	s__Borreliella mayonii	QIMM	0	8.74976889260643e-7	0
GCF_001945665.1	s__Borreliella mayonii	QIRQ	1.13260544556698e-5	1.97926415420153e-6	5.72235617546409
GCF_001945665.1	s__Borreliella mayonii	QIRY	2.83151361391746e-6	3.51760199630538e-6	0.804955653564974
GCF_001945665.1	s__Borreliella mayonii	QKMQ	2.83151361391746e-6	1.17112833242873e-6	2.41776544509462
GCF_001945665.1	s__Borreliella mayonii	QLMR	0	1.45174928820422e-6	0
GCF_001945665.1	s__Borreliella mayonii	QLQF	0	3.69936651417856e-6	0
GCF_001945665.1	s__Borreliella mayonii	QMAE	5.66302722783491e-6	1.38681257258636e-6	4.08348419950763
GCF_001945665.1	s__Borreliella mayonii	QMEF	0	1.88709416996709e-6	0
GCF_001945665.1	s__Borreliella mayonii	QMIK	5.66302722783491e-6	5.10656222858601e-6	1.10897057048162
GCF_001945665.1	s__Borreliella mayonii	QMKH	0	5.96429192232631e-7	0
GCF_001945665.1	s__Borreliella mayonii	QNFM	0	2.06164961643578e-6	0
GCF_001945665.1	s__Borreliella mayonii	QNYP	2.83151361391746e-6	1.92497509233004e-6	1.47093519557706
GCF_001945665.1	s__Borreliella mayonii	QPEP	0	9.8685696868913e-7	0
GCF_001945665.1	s__Borreliella mayonii	QPHL	0	7.4945378020229e-7	0
GCF_001945665.1	s__Borreliella mayonii	QPTG	0	1.1928876831679e-6	0
GCF_001945665.1	s__Borreliella mayonii	QQAN	2.83151361391746e-6	2.00098246468543e-6	1.41506168289315
GCF_001945665.1	s__Borreliella mayonii	QQMS	0	8.07609413886928e-7	0
GCF_001945665.1	s__Borreliella mayonii	QQSR	2.83151361391746e-6	1.38326160342003e-6	2.04698345339501
GCF_001945665.1	s__Borreliella mayonii	QRTK	8.49454084175237e-6	3.39547473602974e-6	2.5017240598541
GCF_001945665.1	s__Borreliella mayonii	QRVS	2.83151361391746e-6	2.89485391915458e-6	0.97811968859015
GCF_001945665.1	s__Borreliella mayonii	QTDH	2.83151361391746e-6	6.44785625385479e-7	4.3914031306524
GCF_001945665.1	s__Borreliella mayonii	QVVL	2.83151361391746e-6	6.47503008468979e-6	0.437297368024987
GCF_001945665.1	s__Borreliella mayonii	QYPD	0	1.32313494076155e-6	0
GCF_001945665.1	s__Borreliella mayonii	RAFY	8.49454084175237e-6	3.71199362151752e-6	2.28840394350669
GCF_001945665.1	s__Borreliella mayonii	RAGP	0	1.68058173659045e-6	0
GCF_001945665.1	s__Borreliella mayonii	RAPP	0	8.27028913391359e-7	0
GCF_001945665.1	s__Borreliella mayonii	RDMI	0	3.2024806236819e-6	0
GCF_001945665.1	s__Borreliella mayonii	RDVF	5.66302722783491e-6	5.07947891440738e-6	1.11488349952046
GCF_001945665.1	s__Borreliella mayonii	RDYR	0	2.23567288171413e-6	0
GCF_001945665.1	s__Borreliella mayonii	RGDR	5.66302722783491e-6	2.54447148349424e-6	2.2256202376684
GCF_001945665.1	s__Borreliella mayonii	RGID	1.69890816835047e-5	8.55505896898645e-6	1.98585208414028
GCF_001945665.1	s__Borreliella mayonii	RGPP	0	9.09700705623699e-7	0
GCF_001945665.1	s__Borreliella mayonii	RHEK	2.83151361391746e-6	2.90702329542779e-6	0.97402508551304
GCF_001945665.1	s__Borreliella mayonii	RHQG	0	4.67591159291873e-7	0
GCF_001945665.1	s__Borreliella mayonii	RKDV	8.49454084175237e-6	8.97050200322571e-6	0.946941524420574
GCF_001945665.1	s__Borreliella mayonii	RKII	5.09672450505142e-5	3.81378071865046e-5	1.3363968410997
GCF_001945665.1	s__Borreliella mayonii	RMDM	0	5.5610671858306e-7	0
GCF_001945665.1	s__Borreliella mayonii	RMPS	0	1.0425416547139e-6	0
GCF_001945665.1	s__Borreliella mayonii	RNHA	0	1.32158897895491e-6	0
GCF_001945665.1	s__Borreliella mayonii	RNIG	1.13260544556698e-5	1.2446406576819e-5	0.909985897195756
GCF_001945665.1	s__Borreliella mayonii	RNVA	0	5.43080657814942e-6	0
GCF_001945665.1	s__Borreliella mayonii	RPQS	0	1.37688492206279e-6	0
GCF_001945665.1	s__Borreliella mayonii	RQIE	8.49454084175237e-6	5.63236031987371e-6	1.50816715538945
GCF_001945665.1	s__Borreliella mayonii	RSQN	0	4.30043390732497e-6	0
GCF_001945665.1	s__Borreliella mayonii	RTFG	5.66302722783491e-6	3.888975315478e-6	1.45617463944712
GCF_001945665.1	s__Borreliella mayonii	RTIN	1.69890816835047e-5	1.04160913794267e-5	1.63104192010649
GCF_001945665.1	s__Borreliella mayonii	RTNR	2.83151361391746e-6	3.09798536520916e-6	0.91398547124069
GCF_001945665.1	s__Borreliella mayonii	RVIA	0	7.61693975697966e-6	0
GCF_001945665.1	s__Borreliella mayonii	RVLT	1.13260544556698e-5	6.79221222687355e-6	1.66750597262818
GCF_001945665.1	s__Borreliella mayonii	RYMS	2.83151361391746e-6	1.86141424769515e-6	1.52116253403749
GCF_001945665.1	s__Borreliella mayonii	RYVK	8.49454084175237e-6	7.46058199718173e-6	1.13858956914638
GCF_001945665.1	s__Borreliella mayonii	SEVF	8.49454084175237e-6	1.58944255130926e-5	0.534435222887118
GCF_001945665.1	s__Borreliella mayonii	SFVY	5.66302722783491e-6	9.92661330946872e-6	0.570489355360816
GCF_001945665.1	s__Borreliella mayonii	SGFQ	2.83151361391746e-6	5.39843780388622e-6	0.524506110245285
GCF_001945665.1	s__Borreliella mayonii	SGGK	5.66302722783491e-6	1.92840370232947e-5	0.29366398856184
GCF_001945665.1	s__Borreliella mayonii	SGMP	2.83151361391746e-6	1.62602404531091e-6	1.74137253510052
GCF_001945665.1	s__Borreliella mayonii	SGRN	0	8.69850357352316e-6	0
GCF_001945665.1	s__Borreliella mayonii	SHRQ	0	7.04463872941467e-7	0
GCF_001945665.1	s__Borreliella mayonii	SKGK	3.1146649753092e-5	4.2130198599579e-5	0.739295108696763
GCF_001945665.1	s__Borreliella mayonii	SLAK	6.79563267340189e-5	3.66103668248312e-5	1.85620447506489
GCF_001945665.1	s__Borreliella mayonii	SLEN	6.51248131201015e-5	3.98580876645833e-5	1.63391715297895
GCF_001945665.1	s__Borreliella mayonii	SLKI	8.77769220314411e-5	8.68108065190203e-5	1.01112897749901
GCF_001945665.1	s__Borreliella mayonii	SNLH	1.98205952974222e-5	7.13319655717615e-6	2.77864140410967
GCF_001945665.1	s__Borreliella mayonii	SNSE	3.1146649753092e-5	2.87557653004532e-5	1.08314452519896
GCF_001945665.1	s__Borreliella mayonii	SPPQ	0	1.05679863786157e-6	0
GCF_001945665.1	s__Borreliella mayonii	SRAR	2.83151361391746e-6	3.29881130003224e-6	0.858343614225459
GCF_001945665.1	s__Borreliella mayonii	SRLG	1.69890816835047e-5	1.18182404534845e-5	1.43753054867789
GCF_001945665.1	s__Borreliella mayonii	STET	2.83151361391746e-6	8.69717891278833e-6	0.325566904200855
GCF_001945665.1	s__Borreliella mayonii	STFM	0	3.42077627857449e-6	0
GCF_001945665.1	s__Borreliella mayonii	SVAL	1.41575680695873e-5	1.73379838089951e-5	0.816563691923751
GCF_001945665.1	s__Borreliella mayonii	SYEA	1.13260544556698e-5	9.91949679143691e-6	1.14179728002404
GCF_001945665.1	s__Borreliella mayonii	SYIL	5.09672450505142e-5	3.49131401869865e-5	1.45982987429792
GCF_001945665.1	s__Borreliella mayonii	TAAS	1.98205952974222e-5	6.1053072863754e-6	3.24645335078446
GCF_001945665.1	s__Borreliella mayonii	TDKL	2.83151361391746e-5	2.36322456564723e-5	1.19815681297388
GCF_001945665.1	s__Borreliella mayonii	TDTH	0	1.09146148042663e-6	0
GCF_001945665.1	s__Borreliella mayonii	TEAP	0	3.08608857444686e-6	0
GCF_001945665.1	s__Borreliella mayonii	TENE	8.49454084175237e-6	1.49160991208268e-5	0.569488092894995
GCF_001945665.1	s__Borreliella mayonii	TETF	8.49454084175237e-6	7.1414094453695e-6	1.18947679820546
GCF_001945665.1	s__Borreliella mayonii	TEVL	2.83151361391746e-6	1.49038749049997e-5	0.189985063076958
GCF_001945665.1	s__Borreliella mayonii	TFKG	1.13260544556698e-5	1.32514768947559e-5	0.854701294476237
GCF_001945665.1	s__Borreliella mayonii	TGEQ	2.83151361391746e-6	3.41030249771699e-6	0.830282244995274
GCF_001945665.1	s__Borreliella mayonii	THIA	2.83151361391746e-6	2.41939589059213e-6	1.17033910197494
GCF_001945665.1	s__Borreliella mayonii	THKQ	5.66302722783491e-6	1.33338690647076e-6	4.24709977303134
GCF_001945665.1	s__Borreliella mayonii	THYD	0	1.14593052081013e-6	0
GCF_001945665.1	s__Borreliella mayonii	TIAM	2.83151361391746e-6	3.59706517338546e-6	0.787173286396842
GCF_001945665.1	s__Borreliella mayonii	TIPN	5.66302722783491e-6	7.99464864872553e-6	0.708352233682926
GCF_001945665.1	s__Borreliella mayonii	TISK	5.37987586644317e-5	3.47896954012543e-5	1.54639924391209
GCF_001945665.1	s__Borreliella mayonii	TKRG	2.83151361391746e-6	6.86803930990642e-6	0.412273938186885
GCF_001945665.1	s__Borreliella mayonii	TLGY	1.41575680695873e-5	8.99633052715801e-6	1.57370474849146
GCF_001945665.1	s__Borreliella mayonii	TLSD	1.69890816835047e-5	1.62967827990935e-5	1.0424807087967
GCF_001945665.1	s__Borreliella mayonii	TMLE	2.83151361391746e-6	5.39228251147354e-6	0.525104834157454
GCF_001945665.1	s__Borreliella mayonii	TNIT	1.69890816835047e-5	1.35956234054047e-5	1.24959931419923
GCF_001945665.1	s__Borreliella mayonii	TPFG	0	2.98490000886728e-6	0
GCF_001945665.1	s__Borreliella mayonii	TPGL	5.66302722783491e-6	5.03866848862355e-6	1.12391343876285
GCF_001945665.1	s__Borreliella mayonii	TPVT	0	2.08921282533379e-6	0
GCF_001945665.1	s__Borreliella mayonii	TQYA	0	1.93629415022036e-6	0
GCF_001945665.1	s__Borreliella mayonii	TQYY	0	1.87137077529131e-6	0
GCF_001945665.1	s__Borreliella mayonii	TRDS	1.69890816835047e-5	5.00362055164112e-6	3.3953577231056302
GCF_001945665.1	s__Borreliella mayonii	TRNF	2.83151361391746e-6	5.97738009858894e-6	0.473704794946181
GCF_001945665.1	s__Borreliella mayonii	TSAK	1.41575680695873e-5	1.46717161311593e-5	0.964956515176836
GCF_001945665.1	s__Borreliella mayonii	TTDN	1.41575680695873e-5	6.66287958723442e-6	2.12484225239671
GCF_001945665.1	s__Borreliella mayonii	TTGR	2.83151361391746e-6	2.63086170936537e-6	1.07626851074605
GCF_001945665.1	s__Borreliella mayonii	TYEG	0	6.06088219629985e-6	0
GCF_001945665.1	s__Borreliella mayonii	TYMP	0	7.93607927597307e-7	0
GCF_001945665.1	s__Borreliella mayonii	TYRY	0	2.42693734405361e-6	0
GCF_001945665.1	s__Borreliella mayonii	TYSQ	5.66302722783491e-6	3.20879229882971e-6	1.76484692695763
GCF_001945665.1	s__Borreliella mayonii	TYVG	1.41575680695873e-5	4.45729628230232e-6	3.1762681170197
GCF_001945665.1	s__Borreliella mayonii	VADV	2.83151361391746e-6	6.02375041089871e-6	0.470058256197738
GCF_001945665.1	s__Borreliella mayonii	VDPQ	2.83151361391746e-6	1.558057673905e-6	1.81733555910082
GCF_001945665.1	s__Borreliella mayonii	VEDH	2.83151361391746e-6	2.26846081908553e-6	1.24820917782433
GCF_001945665.1	s__Borreliella mayonii	VGHK	1.13260544556698e-5	3.33440017203681e-6	3.39672920804564
GCF_001945665.1	s__Borreliella mayonii	VGLY	1.41575680695873e-5	1.11223016096584e-5	1.27289913243255
GCF_001945665.1	s__Borreliella mayonii	VHSE	2.83151361391746e-6	3.23496068268038e-6	0.875285325437513
GCF_001945665.1	s__Borreliella mayonii	VHSG	8.49454084175237e-6	2.29940041072912e-6	3.6942416823605
GCF_001945665.1	s__Borreliella mayonii	VHSV	0	2.37905601153382e-6	0
GCF_001945665.1	s__Borreliella mayonii	VIAR	1.69890816835047e-5	7.61693975697966e-6	2.23043403591804
GCF_001945665.1	s__Borreliella mayonii	VIMP	2.83151361391746e-6	2.40722377118693e-6	1.17625691795214
GCF_001945665.1	s__Borreliella mayonii	VKRF	5.66302722783491e-6	1.05041278985027e-5	0.539123978930431
GCF_001945665.1	s__Borreliella mayonii	VLHS	2.83151361391746e-6	4.80173918600837e-6	0.589685008750186
GCF_001945665.1	s__Borreliella mayonii	VPHG	5.66302722783491e-6	7.51074856193456e-7	7.53989723013211
GCF_001945665.1	s__Borreliella mayonii	VSKI	5.09672450505142e-5	4.30110347761013e-5	1.18498067567613
GCF_001945665.1	s__Borreliella mayonii	VSVV	8.49454084175237e-6	9.77625664481615e-6	0.868895033177815
GCF_001945665.1	s__Borreliella mayonii	VTHQ	0	6.31467057025936e-7	0
GCF_001945665.1	s__Borreliella mayonii	VTMD	0	2.00622226587828e-6	0
GCF_001945665.1	s__Borreliella mayonii	VTQD	5.66302722783491e-6	2.64961805190652e-6	2.13729945859937
GCF_001945665.1	s__Borreliella mayonii	VVMG	8.49454084175237e-6	2.34775946637493e-6	3.61814783985023
GCF_001945665.1	s__Borreliella mayonii	VYFI	8.49454084175237e-6	1.42036689571042e-5	0.598052578344815
GCF_001945665.1	s__Borreliella mayonii	VYGA	0	4.84209010623746e-6	0
GCF_001945665.1	s__Borreliella mayonii	VYVD	5.66302722783491e-6	5.82177582642699e-6	0.972731928654576
GCF_001945665.1	s__Borreliella mayonii	YAVV	2.83151361391746e-6	5.00982931110285e-6	0.565191633903019
GCF_001945665.1	s__Borreliella mayonii	YDKG	8.49454084175237e-6	1.18814899063745e-5	0.714939027738852
GCF_001945665.1	s__Borreliella mayonii	YDYV	5.66302722783491e-6	4.94397296213065e-6	1.14544057405087
GCF_001945665.1	s__Borreliella mayonii	YEYR	5.66302722783491e-6	4.07992489783304e-6	1.38802241944275
GCF_001945665.1	s__Borreliella mayonii	YFLI	5.09672450505142e-5	2.86678049973471e-5	1.77785655564598
GCF_001945665.1	s__Borreliella mayonii	YFSK	1.41575680695873e-5	2.09607390681353e-5	0.675432675516187
GCF_001945665.1	s__Borreliella mayonii	YFYI	0	1.20620507179638e-5	0
GCF_001945665.1	s__Borreliella mayonii	YGQR	2.83151361391746e-6	1.63175452985743e-6	1.73525708806511
GCF_001945665.1	s__Borreliella mayonii	YGYV	0	4.67973624519227e-6	0
GCF_001945665.1	s__Borreliella mayonii	YHMR	0	3.1108046140855e-7	0
GCF_001945665.1	s__Borreliella mayonii	YILK	4.53042178226793e-5	5.06281464083584e-5	0.894842514226432
GCF_001945665.1	s__Borreliella mayonii	YIMY	2.83151361391746e-6	3.64994810321582e-6	0.775768184600413
GCF_001945665.1	s__Borreliella mayonii	YIQA	1.41575680695873e-5	4.98772393611025e-6	2.83848269289504
GCF_001945665.1	s__Borreliella mayonii	YKAT	5.66302722783491e-6	8.55655905221269e-6	0.661834645595121
GCF_001945665.1	s__Borreliella mayonii	YKDE	3.39781633670095e-5	1.67157283783374e-5	2.03270611952771
GCF_001945665.1	s__Borreliella mayonii	YKPT	5.66302722783491e-6	4.63167463862879e-6	1.22267379936503
GCF_001945665.1	s__Borreliella mayonii	YLDE	1.13260544556698e-5	1.59776799706458e-5	0.708867274627984
GCF_001945665.1	s__Borreliella mayonii	YLNL	5.94617858922666e-5	3.45035876221022e-5	1.72335081625473
GCF_001945665.1	s__Borreliella mayonii	YMQF	0	1.17855496497094e-6	0
GCF_001945665.1	s__Borreliella mayonii	YMRT	2.83151361391746e-6	1.03397823425408e-6	2.73846539522191
GCF_001945665.1	s__Borreliella mayonii	YMSV	0	3.00376977907192e-6	0
GCF_001945665.1	s__Borreliella mayonii	YQVD	0	2.7818464037616e-6	0
GCF_001945665.1	s__Borreliella mayonii	YRID	8.49454084175237e-6	7.51681182614894e-6	1.13007230169075
GCF_001945665.1	s__Borreliella mayonii	YRKH	0	1.81553564874421e-6	0
GCF_001945665.1	s__Borreliella mayonii	YRYE	8.49454084175237e-6	4.07992489783304e-6	2.08203362916412
GCF_001945665.1	s__Borreliella mayonii	YSAP	0	3.46973488529243e-6	0
GCF_001945665.1	s__Borreliella mayonii	YSDT	8.49454084175237e-6	6.85691215914491e-6	1.23882888457648
GCF_001945665.1	s__Borreliella mayonii	YSLR	1.41575680695873e-5	1.03839716274391e-5	1.36340588914714
GCF_001945665.1	s__Borreliella mayonii	YTFL	1.69890816835047e-5	1.112918514077e-5	1.52653419532647
GCF_001945665.1	s__Borreliella mayonii	YYLA	1.13260544556698e-5	8.58692041601951e-6	1.31898910283834
GCF_001945665.1	s__Borreliella mayonii	YYMH	0	4.26301590276482e-7	0
GCA_009786455.1	s__WQXQ01 sp009786455	AAAS	5.7467075570606e-5	3.14462305258447e-5	1.82747103896525
GCA_009786455.1	s__WQXQ01 sp009786455	AAYF	1.40163598952698e-5	1.02877534144189e-5	1.36243155630315
GCA_009786455.1	s__WQXQ01 sp009786455	ADMN	5.6065439581079e-6	5.38366608551722e-6	1.04139890347031
GCA_009786455.1	s__WQXQ01 sp009786455	ADRI	2.38278118219586e-5	1.68405643124927e-5	1.41490578224167
GCA_009786455.1	s__WQXQ01 sp009786455	AEMN	5.6065439581079e-6	6.74649040372863e-6	0.831031191419066
GCA_009786455.1	s__WQXQ01 sp009786455	AGHI	5.6065439581079e-6	6.85290753703318e-6	0.818126310301151
GCA_009786455.1	s__WQXQ01 sp009786455	AGRN	2.10245398429046e-5	1.34171917470443e-5	1.56698512172162
GCA_009786455.1	s__WQXQ01 sp009786455	AHGT	4.20490796858093e-6	4.19609721343725e-6	1.00209975000471
GCA_009786455.1	s__WQXQ01 sp009786455	AIDH	2.80327197905395e-6	5.35620606132216e-6	0.523368956862346
GCA_009786455.1	s__WQXQ01 sp009786455	AIHE	9.81145192668883e-6	6.71207913327178e-6	1.46176046674621
GCA_009786455.1	s__WQXQ01 sp009786455	AIMV	4.20490796858093e-6	9.72597676021168e-6	0.432337858936999
GCA_009786455.1	s__WQXQ01 sp009786455	AKGP	7.00817994763488e-6	1.27520387443511e-5	0.549573294759584
GCA_009786455.1	s__WQXQ01 sp009786455	AKTM	2.80327197905395e-6	6.44485762864343e-6	0.434962591973348
GCA_009786455.1	s__WQXQ01 sp009786455	ALHV	7.00817994763488e-6	6.77913367967317e-6	1.03378695254948
GCA_009786455.1	s__WQXQ01 sp009786455	AMNV	2.80327197905395e-6	6.05648461234875e-6	0.462854635730152
GCA_009786455.1	s__WQXQ01 sp009786455	AMSK	2.80327197905395e-6	8.69816085576335e-6	0.322283299370869
GCA_009786455.1	s__WQXQ01 sp009786455	APEP	2.80327197905395e-6	7.10000608466764e-6	0.39482670093869
GCA_009786455.1	s__WQXQ01 sp009786455	AQTE	7.00817994763488e-6	7.48951896320131e-6	0.935731651400921
GCA_009786455.1	s__WQXQ01 sp009786455	ARRH	2.80327197905395e-6	2.94716629164723e-6	0.951175366995375
GCA_009786455.1	s__WQXQ01 sp009786455	AYDA	1.40163598952698e-5	1.0988510536185e-5	1.27554684041245
GCA_009786455.1	s__WQXQ01 sp009786455	AYDD	7.00817994763488e-6	7.61379972912755e-6	0.920457616034239
GCA_009786455.1	s__WQXQ01 sp009786455	AYFK	4.20490796858093e-6	8.67830881497585e-6	0.484530806431395
GCA_009786455.1	s__WQXQ01 sp009786455	AYGK	1.68196318743237e-5	1.18596255918999e-5	1.41822621161089
GCA_009786455.1	s__WQXQ01 sp009786455	AYKT	9.81145192668883e-6	8.76540226375801e-6	1.11933846633096
GCA_009786455.1	s__WQXQ01 sp009786455	DAET	1.26147239057428e-5	1.40177890023911e-5	0.899908245415239
GCA_009786455.1	s__WQXQ01 sp009786455	DAKH	4.20490796858093e-6	4.22241981668169e-6	0.995852651119253
GCA_009786455.1	s__WQXQ01 sp009786455	DALM	9.81145192668883e-6	9.72669154422686e-6	1.00871420483281
GCA_009786455.1	s__WQXQ01 sp009786455	DDKT	5.6065439581079e-6	9.43613795008047e-6	0.594156633547318
GCA_009786455.1	s__WQXQ01 sp009786455	DDRY	0	4.86308265766917e-6	0
GCA_009786455.1	s__WQXQ01 sp009786455	DDSA	1.54179958847967e-5	1.50971105121756e-5	1.0212547541705
GCA_009786455.1	s__WQXQ01 sp009786455	DEPF	1.40163598952698e-5	6.65509444182025e-6	2.10610984078479
GCA_009786455.1	s__WQXQ01 sp009786455	DERG	7.00817994763488e-6	1.21140356618092e-5	0.578517361454442
GCA_009786455.1	s__WQXQ01 sp009786455	DETH	4.20490796858093e-6	2.84767457190917e-6	1.47661113037991
GCA_009786455.1	s__WQXQ01 sp009786455	DFIL	1.82212678638507e-5	2.05909134802871e-5	0.884917897464576
GCA_009786455.1	s__WQXQ01 sp009786455	DGSP	1.40163598952698e-5	9.26238620083224e-6	1.51325582753291
GCA_009786455.1	s__WQXQ01 sp009786455	DHVH	0	7.92615969847717e-7	0
GCA_009786455.1	s__WQXQ01 sp009786455	DHYY	1.40163598952698e-6	9.95525704804765e-7	1.40793550860834
GCA_009786455.1	s__WQXQ01 sp009786455	DIFL	1.40163598952698e-5	2.05909134802871e-5	0.680706074972751
GCA_009786455.1	s__WQXQ01 sp009786455	DMVG	5.6065439581079e-6	5.58297449284674e-6	1.00422166808954
GCA_009786455.1	s__WQXQ01 sp009786455	DNPI	1.40163598952698e-6	8.42472442455719e-6	0.166371731452883
GCA_009786455.1	s__WQXQ01 sp009786455	DPPR	2.80327197905395e-6	3.61883791412498e-6	0.774633195952842
GCA_009786455.1	s__WQXQ01 sp009786455	DQKP	2.80327197905395e-6	3.68976795107878e-6	0.759742080320894
GCA_009786455.1	s__WQXQ01 sp009786455	DQLI	7.00817994763488e-6	1.17508234867819e-5	0.596399048587372
GCA_009786455.1	s__WQXQ01 sp009786455	DRPG	5.6065439581079e-6	6.69018137334522e-6	0.8380257044219
GCA_009786455.1	s__WQXQ01 sp009786455	DSAQ	4.20490796858093e-6	8.06618614755853e-6	0.521300635970777
GCA_009786455.1	s__WQXQ01 sp009786455	DSDT	1.96229038533777e-5	9.89179079741199e-6	1.98375645575841
GCA_009786455.1	s__WQXQ01 sp009786455	DSIF	1.82212678638507e-5	1.51246722048818e-5	1.2047380344527
GCA_009786455.1	s__WQXQ01 sp009786455	DSLG	2.24261758324316e-5	2.32539250321074e-5	0.964403893169308
GCA_009786455.1	s__WQXQ01 sp009786455	DSSF	9.81145192668883e-6	1.24988698843086e-5	0.784987124236441
GCA_009786455.1	s__WQXQ01 sp009786455	DVHE	0	3.38777369336204e-6	0
GCA_009786455.1	s__WQXQ01 sp009786455	DVLL	3.78441717172283e-5	2.78362557430335e-5	1.35952809410079
GCA_009786455.1	s__WQXQ01 sp009786455	DVNG	8.40981593716186e-6	1.13453831464354e-5	0.741254467003532
GCA_009786455.1	s__WQXQ01 sp009786455	DVQN	8.40981593716186e-6	4.73779186248577e-6	1.77504968163576
GCA_009786455.1	s__WQXQ01 sp009786455	EDKV	7.00817994763488e-6	1.40675383198336e-5	0.498180974403615
GCA_009786455.1	s__WQXQ01 sp009786455	EDLA	1.82212678638507e-5	2.5756287744574e-5	0.707449304983376
GCA_009786455.1	s__WQXQ01 sp009786455	EFAG	1.26147239057428e-5	1.77566225406989e-5	0.710423611068452
GCA_009786455.1	s__WQXQ01 sp009786455	EFTE	1.12130879162158e-5	1.13952444861229e-5	0.984014685237431
GCA_009786455.1	s__WQXQ01 sp009786455	EGGP	7.00817994763488e-6	1.16361067457733e-5	0.602278760478072
GCA_009786455.1	s__WQXQ01 sp009786455	EHER	4.20490796858093e-6	3.47871830298798e-6	1.20875207543227
GCA_009786455.1	s__WQXQ01 sp009786455	EHQK	5.6065439581079e-6	1.95883668460648e-6	2.86218039623565
GCA_009786455.1	s__WQXQ01 sp009786455	EIPI	1.54179958847967e-5	1.69538409526606e-5	0.909410199603007
GCA_009786455.1	s__WQXQ01 sp009786455	EKMA	5.6065439581079e-6	8.54072327748287e-6	0.656448379833267
GCA_009786455.1	s__WQXQ01 sp009786455	EKYF	1.12130879162158e-5	7.5352473319998e-6	1.48808491907059
GCA_009786455.1	s__WQXQ01 sp009786455	ELLK	7.28850714554027e-5	3.77502681310184e-5	1.93071665616899
GCA_009786455.1	s__WQXQ01 sp009786455	ENHG	0	3.70531107353371e-6	0
GCA_009786455.1	s__WQXQ01 sp009786455	ENMA	4.20490796858093e-6	6.74649040372863e-6	0.6232733935643
GCA_009786455.1	s__WQXQ01 sp009786455	EPYD	1.40163598952698e-6	4.57522752261536e-6	0.306353286825341
GCA_009786455.1	s__WQXQ01 sp009786455	EQET	9.81145192668883e-6	6.50303866670844e-6	1.50874882182655
GCA_009786455.1	s__WQXQ01 sp009786455	ERLN	1.26147239057428e-5	1.58208080243205e-5	0.797350166081961
GCA_009786455.1	s__WQXQ01 sp009786455	ESQS	9.81145192668883e-6	8.93847083150596e-6	1.09766559757692
GCA_009786455.1	s__WQXQ01 sp009786455	ETIR	2.80327197905395e-5	1.38273042941235e-5	2.02734525792227
GCA_009786455.1	s__WQXQ01 sp009786455	ETRS	7.00817994763488e-6	1.14267387009688e-5	0.613314098714858
GCA_009786455.1	s__WQXQ01 sp009786455	ETSN	1.12130879162158e-5	1.19209235935437e-5	0.940622413039271
GCA_009786455.1	s__WQXQ01 sp009786455	ETTH	2.80327197905395e-6	2.69282931058884e-6	1.0410136164334
GCA_009786455.1	s__WQXQ01 sp009786455	EYQV	7.00817994763488e-6	3.97356909648634e-6	1.76369902660858
GCA_009786455.1	s__WQXQ01 sp009786455	EYYF	8.40981593716186e-6	3.98369213616448e-6	2.11106070692975
GCA_009786455.1	s__WQXQ01 sp009786455	FENS	5.6065439581079e-6	1.18024767365496e-5	0.475031138230985
GCA_009786455.1	s__WQXQ01 sp009786455	FFMS	4.20490796858093e-6	4.339118947073e-6	0.969069532287746
GCA_009786455.1	s__WQXQ01 sp009786455	FFTI	8.40981593716186e-6	1.04918864405406e-5	0.801554228100143
GCA_009786455.1	s__WQXQ01 sp009786455	FFVS	1.40163598952698e-5	1.03148375211422e-5	1.3588541619333
GCA_009786455.1	s__WQXQ01 sp009786455	FGSP	7.00817994763488e-6	8.67170713896958e-6	0.808166124077344
GCA_009786455.1	s__WQXQ01 sp009786455	FHNN	2.80327197905395e-6	2.08077056108943e-6	1.34722781621163
GCA_009786455.1	s__WQXQ01 sp009786455	FHRD	4.20490796858093e-6	2.07396487386552e-6	2.02747308865637
GCA_009786455.1	s__WQXQ01 sp009786455	FIDA	1.26147239057428e-5	1.71037277653994e-5	0.737542369638401
GCA_009786455.1	s__WQXQ01 sp009786455	FISV	2.38278118219586e-5	1.70148636673638e-5	1.40041156295967
GCA_009786455.1	s__WQXQ01 sp009786455	FKTQ	0	4.72009135951612e-6	0
GCA_009786455.1	s__WQXQ01 sp009786455	FKVA	7.00817994763488e-6	1.51683175646221e-5	0.462027506859459
GCA_009786455.1	s__WQXQ01 sp009786455	FKVF	7.00817994763488e-6	9.8396975608935e-6	0.712235300349872
GCA_009786455.1	s__WQXQ01 sp009786455	FNML	8.40981593716186e-6	6.06798741157411e-6	1.38593167169743
GCA_009786455.1	s__WQXQ01 sp009786455	FNVV	2.80327197905395e-6	9.33954655823917e-6	0.300150758023788
GCA_009786455.1	s__WQXQ01 sp009786455	FNYF	1.26147239057428e-5	4.44695458150518e-6	2.83671075891066
GCA_009786455.1	s__WQXQ01 sp009786455	FPHT	0	1.47238409847827e-6	0
GCA_009786455.1	s__WQXQ01 sp009786455	FPSA	1.26147239057428e-5	9.7819263087273e-6	1.28959506620778
GCA_009786455.1	s__WQXQ01 sp009786455	FQLN	2.80327197905395e-6	6.85073881792645e-6	0.409192651122326
GCA_009786455.1	s__WQXQ01 sp009786455	FTGL	2.24261758324316e-5	1.61310960944308e-5	1.39024500884191
GCA_009786455.1	s__WQXQ01 sp009786455	FTIF	7.00817994763488e-6	1.04918864405406e-5	0.667961856750119
GCA_009786455.1	s__WQXQ01 sp009786455	FTLA	2.10245398429046e-5	1.81963240623772e-5	1.15542786393737
GCA_009786455.1	s__WQXQ01 sp009786455	FTSA	1.26147239057428e-5	1.3365771122332e-5	0.943808164174353
GCA_009786455.1	s__WQXQ01 sp009786455	FVAR	7.00817994763488e-6	1.14850545052897e-5	0.610199972878415
GCA_009786455.1	s__WQXQ01 sp009786455	FVHF	0	2.3696163315536e-6	0
GCA_009786455.1	s__WQXQ01 sp009786455	FYGI	9.81145192668883e-6	9.75913175867495e-6	1.00536114987559
GCA_009786455.1	s__WQXQ01 sp009786455	GAAP	1.68196318743237e-5	1.51169810766137e-5	1.11263166825975
GCA_009786455.1	s__WQXQ01 sp009786455	GADV	3.22376277591204e-5	1.70263421639194e-5	1.8933971518225
GCA_009786455.1	s__WQXQ01 sp009786455	GDAA	2.80327197905395e-5	2.18431985793494e-5	1.28336148612602
GCA_009786455.1	s__WQXQ01 sp009786455	GETN	1.12130879162158e-5	1.19507434792894e-5	0.938275341249522
GCA_009786455.1	s__WQXQ01 sp009786455	GFNN	5.6065439581079e-6	9.08016147648215e-6	0.61744980776267
GCA_009786455.1	s__WQXQ01 sp009786455	GFPT	5.6065439581079e-6	6.42525688300174e-6	0.872578958351101
GCA_009786455.1	s__WQXQ01 sp009786455	GFQH	0	1.53796274749864e-6	0
GCA_009786455.1	s__WQXQ01 sp009786455	GGKH	5.6065439581079e-6	4.78915862983129e-6	1.17067409778101
GCA_009786455.1	s__WQXQ01 sp009786455	GGLD	1.68196318743237e-5	2.33120941313519e-5	0.721498110789772
GCA_009786455.1	s__WQXQ01 sp009786455	GHGF	0	3.6828921872819e-6	0
GCA_009786455.1	s__WQXQ01 sp009786455	GHTE	2.80327197905395e-6	3.64340921791141e-6	0.769409037357855
GCA_009786455.1	s__WQXQ01 sp009786455	GIAL	3.92458077067553e-5	4.06114851579387e-5	0.966372137195372
GCA_009786455.1	s__WQXQ01 sp009786455	GIDI	3.36392637486474e-5	2.50113465267918e-5	1.34496012490225
GCA_009786455.1	s__WQXQ01 sp009786455	GIEA	4.06474436962823e-5	2.92904770534259e-5	1.38773580307829
GCA_009786455.1	s__WQXQ01 sp009786455	GIYT	1.12130879162158e-5	9.8570720901501e-6	1.1375678105693
GCA_009786455.1	s__WQXQ01 sp009786455	GLFL	2.10245398429046e-5	2.96392785319185e-5	0.709347220454889
GCA_009786455.1	s__WQXQ01 sp009786455	GLHH	7.00817994763488e-6	1.56624655759989e-6	4.47450620952948
GCA_009786455.1	s__WQXQ01 sp009786455	GLKN	2.24261758324316e-5	2.13329451470487e-5	1.05124612086363
GCA_009786455.1	s__WQXQ01 sp009786455	GLVG	2.10245398429046e-5	2.62255008288825e-5	0.801683063369758
GCA_009786455.1	s__WQXQ01 sp009786455	GMSN	5.6065439581079e-6	6.09103235815448e-6	0.92045873809914
GCA_009786455.1	s__WQXQ01 sp009786455	GNKE	1.54179958847967e-5	1.538609430021e-5	1.00207340368285
GCA_009786455.1	s__WQXQ01 sp009786455	GQAH	2.80327197905395e-6	2.37083581200027e-6	1.18239819259725
GCA_009786455.1	s__WQXQ01 sp009786455	GQSL	7.00817994763488e-6	1.242426408809e-5	0.56407203661688
GCA_009786455.1	s__WQXQ01 sp009786455	GSAQ	1.40163598952698e-5	1.03201458668436e-5	1.35815521176898
GCA_009786455.1	s__WQXQ01 sp009786455	GTFR	5.6065439581079e-6	8.55833421304717e-6	0.655097571389621
GCA_009786455.1	s__WQXQ01 sp009786455	GTIY	1.12130879162158e-5	9.8570720901501e-6	1.1375678105693
GCA_009786455.1	s__WQXQ01 sp009786455	GVNG	7.00817994763488e-6	1.45156591782701e-5	0.482801356904696
GCA_009786455.1	s__WQXQ01 sp009786455	HAFS	2.80327197905395e-6	4.1440383882157e-6	0.676458979488594
GCA_009786455.1	s__WQXQ01 sp009786455	HAII	7.00817994763488e-6	8.27189620158663e-6	0.847227742810729
GCA_009786455.1	s__WQXQ01 sp009786455	HDAS	0	4.42631230132723e-6	0
GCA_009786455.1	s__WQXQ01 sp009786455	HDHA	0	1.01685187927422e-6	0
GCA_009786455.1	s__WQXQ01 sp009786455	HEET	2.80327197905395e-6	3.56853654501523e-6	0.785552268749986
GCA_009786455.1	s__WQXQ01 sp009786455	HEIM	2.80327197905395e-6	2.20090529335391e-6	1.27369041617511
GCA_009786455.1	s__WQXQ01 sp009786455	HFKG	4.20490796858093e-6	3.50447804878169e-6	1.19986711574431
GCA_009786455.1	s__WQXQ01 sp009786455	HFNF	1.40163598952698e-6	2.02567944804752e-6	0.69193375629
GCA_009786455.1	s__WQXQ01 sp009786455	HGFA	1.40163598952698e-6	4.15440459434839e-6	0.33738552846628
GCA_009786455.1	s__WQXQ01 sp009786455	HGTD	2.80327197905395e-6	2.90742259579733e-6	0.964177682015017
GCA_009786455.1	s__WQXQ01 sp009786455	HGVT	2.80327197905395e-6	3.27077495768385e-6	0.857066602050495
GCA_009786455.1	s__WQXQ01 sp009786455	HKNK	2.80327197905395e-6	3.42539891154775e-6	0.818378253581947
GCA_009786455.1	s__WQXQ01 sp009786455	HMDF	2.80327197905395e-6	1.0647201696472e-6	2.63287205311686
GCA_009786455.1	s__WQXQ01 sp009786455	HNEM	0	1.37053062854993e-6	0
GCA_009786455.1	s__WQXQ01 sp009786455	HNET	1.40163598952698e-6	2.7385807267021e-6	0.51181109100073
GCA_009786455.1	s__WQXQ01 sp009786455	HNSN	0	2.83644948183661e-6	0
GCA_009786455.1	s__WQXQ01 sp009786455	HNTQ	0	1.16761633477274e-6	0
GCA_009786455.1	s__WQXQ01 sp009786455	HPHG	5.6065439581079e-6	6.23859433716403e-7	8.98687052740242
GCA_009786455.1	s__WQXQ01 sp009786455	HPPP	1.40163598952698e-6	7.96560200657462e-7	1.75961087231084
GCA_009786455.1	s__WQXQ01 sp009786455	HQDD	1.40163598952698e-6	1.28394524538962e-6	1.09166336692313
GCA_009786455.1	s__WQXQ01 sp009786455	HQES	0	2.05342511872224e-6	0
GCA_009786455.1	s__WQXQ01 sp009786455	HRTH	0	6.14166842831668e-7	0
GCA_009786455.1	s__WQXQ01 sp009786455	HTDK	0	2.76657532921795e-6	0
GCA_009786455.1	s__WQXQ01 sp009786455	HTKN	0	2.66058837983242e-6	0
GCA_009786455.1	s__WQXQ01 sp009786455	HTYD	2.80327197905395e-6	1.46261746927785e-6	1.91661322111655
GCA_009786455.1	s__WQXQ01 sp009786455	HVNE	8.40981593716186e-6	3.25798875847307e-6	2.58129065525177
GCA_009786455.1	s__WQXQ01 sp009786455	HVTI	1.40163598952698e-6	3.94803385314941e-6	0.355021269234778
GCA_009786455.1	s__WQXQ01 sp009786455	HVYE	1.40163598952698e-6	2.18049242234198e-6	0.642807090345919
GCA_009786455.1	s__WQXQ01 sp009786455	HYQN	0	7.94734165994963e-7	0
GCA_009786455.1	s__WQXQ01 sp009786455	HYRA	1.40163598952698e-6	2.05777198164962e-6	0.681142518231465
GCA_009786455.1	s__WQXQ01 sp009786455	IDEF	1.54179958847967e-5	1.48509141307661e-5	1.03818497292741
GCA_009786455.1	s__WQXQ01 sp009786455	IDNE	9.81145192668883e-6	1.52548049783245e-5	0.643171246084749
GCA_009786455.1	s__WQXQ01 sp009786455	IEAG	4.76556236439172e-5	2.92904770534259e-5	1.62700059671248
GCA_009786455.1	s__WQXQ01 sp009786455	IEQR	5.6065439581079e-6	7.81256165823654e-6	0.717631962903883
GCA_009786455.1	s__WQXQ01 sp009786455	IFFF	1.26147239057428e-5	1.03876385638498e-5	1.21439765430841
GCA_009786455.1	s__WQXQ01 sp009786455	IFFT	2.24261758324316e-5	1.04918864405406e-5	2.13747794160038
GCA_009786455.1	s__WQXQ01 sp009786455	IGTP	9.81145192668883e-6	1.05987970889492e-5	0.925713724335633
GCA_009786455.1	s__WQXQ01 sp009786455	IHHN	0	1.04641343119659e-6	0
GCA_009786455.1	s__WQXQ01 sp009786455	IHHV	1.40163598952698e-6	1.22408229915669e-6	1.14505045166702
GCA_009786455.1	s__WQXQ01 sp009786455	IHTL	4.20490796858093e-6	6.09762319630685e-6	0.689597870056601
GCA_009786455.1	s__WQXQ01 sp009786455	IILG	3.08359917695935e-5	4.34569549210055e-5	0.709575528834132
GCA_009786455.1	s__WQXQ01 sp009786455	ILFE	9.81145192668883e-6	2.58033091191275e-5	0.3802400646131
GCA_009786455.1	s__WQXQ01 sp009786455	ILMH	4.20490796858093e-6	3.05157312706236e-6	1.37794763339945
GCA_009786455.1	s__WQXQ01 sp009786455	ILVA	3.08359917695935e-5	3.57086785653535e-5	0.86354334600083
GCA_009786455.1	s__WQXQ01 sp009786455	IMFV	2.80327197905395e-6	6.30924750863404e-6	0.444311619605626
GCA_009786455.1	s__WQXQ01 sp009786455	IMGF	7.00817994763488e-6	7.17550807951933e-6	0.976680657309544
GCA_009786455.1	s__WQXQ01 sp009786455	INDM	5.6065439581079e-6	5.76087610384606e-6	0.973210299448183
GCA_009786455.1	s__WQXQ01 sp009786455	IQIK	1.26147239057428e-5	1.27158623464116e-5	0.992046277482916
GCA_009786455.1	s__WQXQ01 sp009786455	IQIT	7.00817994763488e-6	9.8767111428562e-6	0.70956615479272
GCA_009786455.1	s__WQXQ01 sp009786455	IQMY	4.20490796858093e-6	2.06000342084629e-6	2.0412140708259
GCA_009786455.1	s__WQXQ01 sp009786455	IQQA	4.20490796858093e-6	5.21504271952711e-6	0.806303647875433
GCA_009786455.1	s__WQXQ01 sp009786455	IRLI	2.10245398429046e-5	3.13104477416e-5	0.671486400207903
GCA_009786455.1	s__WQXQ01 sp009786455	IRNS	1.26147239057428e-5	1.43214511509012e-5	0.880827213166103
GCA_009786455.1	s__WQXQ01 sp009786455	IRQE	1.40163598952698e-5	7.81256165823654e-6	1.79407990725971
GCA_009786455.1	s__WQXQ01 sp009786455	IRTV	1.40163598952698e-5	1.24130993562725e-5	1.12915876148104
GCA_009786455.1	s__WQXQ01 sp009786455	ISDE	2.66310838010125e-5	2.02443596995897e-5	1.31548165494967
GCA_009786455.1	s__WQXQ01 sp009786455	ISFA	2.38278118219586e-5	2.18284727458589e-5	1.09159317279671
GCA_009786455.1	s__WQXQ01 sp009786455	ISTA	2.24261758324316e-5	2.20475381206476e-5	1.01717369575288
GCA_009786455.1	s__WQXQ01 sp009786455	ITAA	4.90572596334442e-5	2.49324471171749e-5	1.96760708657638
GCA_009786455.1	s__WQXQ01 sp009786455	IVQE	1.12130879162158e-5	9.5342904593126e-6	1.17607995729388
GCA_009786455.1	s__WQXQ01 sp009786455	IVYR	5.6065439581079e-6	8.44893469757764e-6	0.663579984789719
GCA_009786455.1	s__WQXQ01 sp009786455	IYRE	1.26147239057428e-5	9.41150857425065e-6	1.34035089127538
GCA_009786455.1	s__WQXQ01 sp009786455	KALY	2.38278118219586e-5	1.61055515148489e-5	1.47947816627018
GCA_009786455.1	s__WQXQ01 sp009786455	KATK	4.20490796858093e-6	1.65799644561591e-5	0.253613810795529
GCA_009786455.1	s__WQXQ01 sp009786455	KERQ	9.81145192668883e-6	6.15882114823689e-6	1.59307303955362
GCA_009786455.1	s__WQXQ01 sp009786455	KGIE	2.10245398429046e-5	2.47081938075352e-5	0.850913668828874
GCA_009786455.1	s__WQXQ01 sp009786455	KGLN	1.54179958847967e-5	2.13329451470487e-5	0.722731708093749
GCA_009786455.1	s__WQXQ01 sp009786455	KHFK	4.20490796858093e-6	3.33470701010577e-6	1.26095274812391
GCA_009786455.1	s__WQXQ01 sp009786455	KHSR	0	3.44194708044074e-6	0
GCA_009786455.1	s__WQXQ01 sp009786455	KIEP	1.12130879162158e-5	1.33651008172215e-5	0.838982666091619
GCA_009786455.1	s__WQXQ01 sp009786455	KIMT	4.20490796858093e-6	6.89642071327961e-6	0.609723238097125
GCA_009786455.1	s__WQXQ01 sp009786455	KISV	2.24261758324316e-5	2.21257851232671e-5	1.01357649943227
GCA_009786455.1	s__WQXQ01 sp009786455	KIYD	1.26147239057428e-5	9.91890664368474e-6	1.27178572789315
GCA_009786455.1	s__WQXQ01 sp009786455	KLPA	1.40163598952698e-5	1.73174621175873e-5	0.809377251706819
GCA_009786455.1	s__WQXQ01 sp009786455	KLRE	2.80327197905395e-5	2.00283607143684e-5	1.39965123408371
GCA_009786455.1	s__WQXQ01 sp009786455	KMIL	7.00817994763488e-6	1.26714845164648e-5	0.55306700162311
GCA_009786455.1	s__WQXQ01 sp009786455	KMKV	4.20490796858093e-6	6.46773051308935e-6	0.650136544816
GCA_009786455.1	s__WQXQ01 sp009786455	KMRK	1.40163598952698e-5	5.29976967221654e-6	2.64471114070277
GCA_009786455.1	s__WQXQ01 sp009786455	KNLR	1.68196318743237e-5	1.53702454627862e-5	1.09429819550031
GCA_009786455.1	s__WQXQ01 sp009786455	KNVQ	5.6065439581079e-6	5.7680353275996e-6	0.972002361233993
GCA_009786455.1	s__WQXQ01 sp009786455	KQPL	2.80327197905395e-6	6.41093350760785e-6	0.437264241740662
GCA_009786455.1	s__WQXQ01 sp009786455	KRMH	1.40163598952698e-6	1.27630150124415e-6	1.09820131697773
GCA_009786455.1	s__WQXQ01 sp009786455	KTAT	1.26147239057428e-5	1.28780506764858e-5	0.979552280282306
GCA_009786455.1	s__WQXQ01 sp009786455	KTMH	0	1.30925477516691e-6	0
GCA_009786455.1	s__WQXQ01 sp009786455	KTQA	8.40981593716186e-6	7.27622411482614e-6	1.15579396737188
GCA_009786455.1	s__WQXQ01 sp009786455	KTSA	1.40163598952698e-5	1.7380578865684502e-05	0.806438036591696
GCA_009786455.1	s__WQXQ01 sp009786455	KVPH	2.80327197905395e-6	2.2777988497242e-6	1.23069338602633
GCA_009786455.1	s__WQXQ01 sp009786455	KYLH	0	3.27179767847734e-6	0
GCA_009786455.1	s__WQXQ01 sp009786455	LAAM	3.36392637486474e-5	1.40379122538604e-5	2.39631528822219
GCA_009786455.1	s__WQXQ01 sp009786455	LARP	0	1.31123307160754e-5	0
GCA_009786455.1	s__WQXQ01 sp009786455	LAVD	2.52294478114856e-5	2.31220310207549e-5	1.09114323862116
GCA_009786455.1	s__WQXQ01 sp009786455	LDAD	1.54179958847967e-5	2.05533906551841e-5	0.75014366940512
GCA_009786455.1	s__WQXQ01 sp009786455	LDDL	2.66310838010125e-5	2.47439093110213e-5	1.07626824307632
GCA_009786455.1	s__WQXQ01 sp009786455	LDEV	2.52294478114856e-5	2.00765179338741e-5	1.25666452193471
GCA_009786455.1	s__WQXQ01 sp009786455	LDKV	1.96229038533777e-5	1.95047565337565e-5	1.00605735936343
GCA_009786455.1	s__WQXQ01 sp009786455	LDNL	2.10245398429046e-5	2.37959750776568e-5	0.883533445227283
GCA_009786455.1	s__WQXQ01 sp009786455	LDQN	4.20490796858093e-6	7.31738141934158e-6	0.574646547392808
GCA_009786455.1	s__WQXQ01 sp009786455	LDVF	1.96229038533777e-5	1.499927670083e-5	1.30825667428962
GCA_009786455.1	s__WQXQ01 sp009786455	LEFV	2.80327197905395e-6	1.87962022008091e-5	0.149140339580582
GCA_009786455.1	s__WQXQ01 sp009786455	LHHE	0	1.53405992712055e-6	0
GCA_009786455.1	s__WQXQ01 sp009786455	LINH	8.40981593716186e-6	6.20122237173885e-6	1.35615455034935
GCA_009786455.1	s__WQXQ01 sp009786455	LKAH	1.12130879162158e-5	7.33641059406939e-6	1.52841607928545
GCA_009786455.1	s__WQXQ01 sp009786455	LKEV	1.96229038533777e-5	2.44422017806867e-5	0.802828813437049
GCA_009786455.1	s__WQXQ01 sp009786455	LKHF	5.6065439581079e-6	4.75913436810857e-6	1.17805960589764
GCA_009786455.1	s__WQXQ01 sp009786455	LKPI	1.26147239057428e-5	1.8530821211376e-5	0.680742842524359
GCA_009786455.1	s__WQXQ01 sp009786455	LKVS	1.12130879162158e-5	2.48927632766129e-5	0.450455732520088
GCA_009786455.1	s__WQXQ01 sp009786455	LLEG	3.64425357277014e-5	3.96721467882664e-5	0.918592480568251
GCA_009786455.1	s__WQXQ01 sp009786455	LLIK	2.66310838010125e-5	4.65230360610536e-5	0.572427899289801
GCA_009786455.1	s__WQXQ01 sp009786455	LLTM	7.00817994763488e-6	1.1073080330438e-5	0.632902475056608
GCA_009786455.1	s__WQXQ01 sp009786455	LLTR	2.24261758324316e-5	2.15692163119529e-5	1.03973067486943
GCA_009786455.1	s__WQXQ01 sp009786455	LMGP	0	5.96752427998327e-6	0
GCA_009786455.1	s__WQXQ01 sp009786455	LNFV	4.20490796858093e-6	1.44246574003102e-5	0.291508342408915
GCA_009786455.1	s__WQXQ01 sp009786455	LNIR	2.66310838010125e-5	1.94973985264409e-5	1.36587882557242
GCA_009786455.1	s__WQXQ01 sp009786455	LNTI	1.82212678638507e-5	2.00008086640901e-5	0.911026557469428
GCA_009786455.1	s__WQXQ01 sp009786455	LPES	1.68196318743237e-5	1.57625798393995e-5	1.06706085207461
GCA_009786455.1	s__WQXQ01 sp009786455	LPIV	1.82212678638507e-5	1.71232120360864e-5	1.06412674359519
GCA_009786455.1	s__WQXQ01 sp009786455	LPLH	1.12130879162158e-5	5.02071268459591e-6	2.23336578303291
GCA_009786455.1	s__WQXQ01 sp009786455	LPPS	1.26147239057428e-5	8.70515169192327e-6	1.44911017661494
GCA_009786455.1	s__WQXQ01 sp009786455	LRRN	1.26147239057428e-5	1.16379490439669e-5	1.08393015453889
GCA_009786455.1	s__WQXQ01 sp009786455	LSAR	2.10245398429046e-5	2.41804085523605e-5	0.869486543098635
GCA_009786455.1	s__WQXQ01 sp009786455	LSHM	4.20490796858093e-6	2.52178790660297e-6	1.66743125287061
GCA_009786455.1	s__WQXQ01 sp009786455	LSSK	1.96229038533777e-5	2.82399017851633e-5	0.694864451111057
GCA_009786455.1	s__WQXQ01 sp009786455	LTEL	2.52294478114856e-5	2.93215264319574e-5	0.860441146201314
GCA_009786455.1	s__WQXQ01 sp009786455	LTEM	4.20490796858093e-6	7.98630742185593e-6	0.526514663970168
GCA_009786455.1	s__WQXQ01 sp009786455	LTHE	9.81145192668883e-6	4.94780500396449e-6	1.9829908249875
GCA_009786455.1	s__WQXQ01 sp009786455	LTSA	2.10245398429046e-5	2.48047309603602e-5	0.847602010943132
GCA_009786455.1	s__WQXQ01 sp009786455	LVMK	2.80327197905395e-6	9.23043568002447e-6	0.303698771783925
GCA_009786455.1	s__WQXQ01 sp009786455	LVNG	9.81145192668883e-6	1.97124854284853e-5	0.497727796034837
GCA_009786455.1	s__WQXQ01 sp009786455	LVVY	1.40163598952698e-5	1.16003553411095e-5	1.20826987476827
GCA_009786455.1	s__WQXQ01 sp009786455	MAAN	1.54179958847967e-5	7.76990118057478e-6	1.98432329143936
GCA_009786455.1	s__WQXQ01 sp009786455	MDEG	1.12130879162158e-5	6.21903401908344e-6	1.80302726786955
GCA_009786455.1	s__WQXQ01 sp009786455	MENG	1.40163598952698e-5	5.9807840654869e-6	2.34356561644709
GCA_009786455.1	s__WQXQ01 sp009786455	MEVD	2.80327197905395e-6	5.4682434269715e-6	0.512645791375549
GCA_009786455.1	s__WQXQ01 sp009786455	MFNT	1.40163598952698e-6	3.30248551530996e-6	0.424418512368683
GCA_009786455.1	s__WQXQ01 sp009786455	MGFT	2.80327197905395e-6	4.39362844088549e-6	0.638031189202922
GCA_009786455.1	s__WQXQ01 sp009786455	MGKN	1.40163598952698e-5	5.8104566470398e-6	2.41226477481947
GCA_009786455.1	s__WQXQ01 sp009786455	MGVR	9.81145192668883e-6	5.14651479671783e-6	1.90642644862229
GCA_009786455.1	s__WQXQ01 sp009786455	MHKE	2.80327197905395e-6	1.73502401119407e-6	1.61569635980121
GCA_009786455.1	s__WQXQ01 sp009786455	MIGK	7.00817994763488e-6	9.33088580793251e-6	0.751073380586973
GCA_009786455.1	s__WQXQ01 sp009786455	MIKT	9.81145192668883e-6	6.89642071327961e-6	1.42268755555996
GCA_009786455.1	s__WQXQ01 sp009786455	MINQ	0	3.07795978503091e-6	0
GCA_009786455.1	s__WQXQ01 sp009786455	MKNV	9.81145192668883e-6	5.10899140773007e-6	1.92042834752937
GCA_009786455.1	s__WQXQ01 sp009786455	MLAF	1.40163598952698e-6	9.10640289378652e-6	0.153917634204757
GCA_009786455.1	s__WQXQ01 sp009786455	MLDH	0	1.97595014267758e-6	0
GCA_009786455.1	s__WQXQ01 sp009786455	MLYT	2.80327197905395e-6	4.1019127906875e-6	0.68340604057165
GCA_009786455.1	s__WQXQ01 sp009786455	MMHF	1.40163598952698e-6	5.03868429536373e-7	2.78174997154846
GCA_009786455.1	s__WQXQ01 sp009786455	MNPR	1.40163598952698e-6	2.37978187865574e-6	0.588976662986741
GCA_009786455.1	s__WQXQ01 sp009786455	MNSY	1.40163598952698e-6	3.06417455303921e-6	0.457426940034065
GCA_009786455.1	s__WQXQ01 sp009786455	MPAA	9.81145192668883e-6	5.59151044690829e-6	1.75470510514988
GCA_009786455.1	s__WQXQ01 sp009786455	MPRP	1.40163598952698e-6	1.71257972612751e-6	0.818435467933721
GCA_009786455.1	s__WQXQ01 sp009786455	MQRV	2.80327197905395e-6	2.14916637096678e-6	1.30435317475814
GCA_009786455.1	s__WQXQ01 sp009786455	MSLQ	4.20490796858093e-6	4.59552089743467e-6	0.915001381220616
GCA_009786455.1	s__WQXQ01 sp009786455	MTSI	5.6065439581079e-6	7.22943552834758e-6	0.775516143151688
GCA_009786455.1	s__WQXQ01 sp009786455	MVAT	8.40981593716186e-6	5.95530346220723e-6	1.41215573488927
GCA_009786455.1	s__WQXQ01 sp009786455	MVIV	4.20490796858093e-6	7.58120691876369e-6	0.554648885545344
GCA_009786455.1	s__WQXQ01 sp009786455	MYKR	1.40163598952698e-6	2.80185239269232e-6	0.500253329969369
GCA_009786455.1	s__WQXQ01 sp009786455	NAIN	2.38278118219586e-5	1.6895826392786e-5	1.41027797445482
GCA_009786455.1	s__WQXQ01 sp009786455	NAKK	2.66310838010125e-5	1.68616595676888e-5	1.57938687435277
GCA_009786455.1	s__WQXQ01 sp009786455	NDHF	4.20490796858093e-6	2.16365994218001e-6	1.94342368068443
GCA_009786455.1	s__WQXQ01 sp009786455	NDKQ	1.40163598952698e-6	5.12726080570698e-6	0.27336935698041
GCA_009786455.1	s__WQXQ01 sp009786455	NDYA	5.6065439581079e-6	7.32211657920562e-6	0.765699903499237
GCA_009786455.1	s__WQXQ01 sp009786455	NFFG	1.12130879162158e-5	8.83975236473571e-6	1.26848439340315
GCA_009786455.1	s__WQXQ01 sp009786455	NGDK	5.6065439581079e-6	1.22780274061948e-5	0.456632305225118
GCA_009786455.1	s__WQXQ01 sp009786455	NHNG	1.40163598952698e-6	2.8435447877337e-6	0.492918555590635
GCA_009786455.1	s__WQXQ01 sp009786455	NISH	2.80327197905395e-6	4.55499245975278e-6	0.615428456539332
GCA_009786455.1	s__WQXQ01 sp009786455	NKNT	1.68196318743237e-5	8.72699368356504e-6	1.92731110897891
GCA_009786455.1	s__WQXQ01 sp009786455	NLKP	5.6065439581079e-6	1.15393688765551e-5	0.485862270119374
GCA_009786455.1	s__WQXQ01 sp009786455	NMDA	4.20490796858093e-6	5.38366608551722e-6	0.781049177602729
GCA_009786455.1	s__WQXQ01 sp009786455	NMEQ	4.20490796858093e-6	2.49755426599683e-6	1.68361025256949
GCA_009786455.1	s__WQXQ01 sp009786455	NMKS	1.40163598952698e-6	5.79595820569631e-6	0.241829899351144
GCA_009786455.1	s__WQXQ01 sp009786455	NNFV	8.40981593716186e-6	7.98396232553994e-6	1.05333862990055
GCA_009786455.1	s__WQXQ01 sp009786455	NNIG	5.6065439581079e-6	1.49782009928243e-5	0.374313574827436
GCA_009786455.1	s__WQXQ01 sp009786455	NNMA	4.20490796858093e-6	5.17741891093708e-6	0.812162979452606
GCA_009786455.1	s__WQXQ01 sp009786455	NPVE	7.00817994763488e-6	7.69042247308126e-6	0.911286729976873
GCA_009786455.1	s__WQXQ01 sp009786455	NRQN	4.20490796858093e-6	3.73350078746008e-6	1.12626411723394
GCA_009786455.1	s__WQXQ01 sp009786455	NSFY	8.40981593716186e-6	6.0619667801611e-6	1.38730815297182
GCA_009786455.1	s__WQXQ01 sp009786455	NSIH	1.40163598952698e-6	4.55499245975278e-6	0.307714228269666
GCA_009786455.1	s__WQXQ01 sp009786455	NSIP	1.68196318743237e-5	1.07519758274476e-5	1.56432939808017
GCA_009786455.1	s__WQXQ01 sp009786455	NSPV	5.6065439581079e-6	7.83218581686126e-6	0.715833879482027
GCA_009786455.1	s__WQXQ01 sp009786455	NYLG	1.26147239057428e-5	1.12781813362153e-5	1.11850692320718
GCA_009786455.1	s__WQXQ01 sp009786455	NYLL	1.40163598952698e-5	1.53159413926426e-5	0.915148441479602
GCA_009786455.1	s__WQXQ01 sp009786455	PAKS	8.40981593716186e-6	1.27202194404691e-5	0.661137645975366
GCA_009786455.1	s__WQXQ01 sp009786455	PARE	7.00817994763488e-6	9.45708881274588e-6	0.74105045288245
GCA_009786455.1	s__WQXQ01 sp009786455	PDAE	7.00817994763488e-6	1.02591147025981e-5	0.683117418100423
GCA_009786455.1	s__WQXQ01 sp009786455	PEMS	2.80327197905395e-6	4.29325562743525e-6	0.6529478377994
GCA_009786455.1	s__WQXQ01 sp009786455	PFHN	1.40163598952698e-6	1.49740003888828e-6	0.936046449262548
GCA_009786455.1	s__WQXQ01 sp009786455	PFQN	2.80327197905395e-6	2.72875175287848e-6	1.02730927285594
GCA_009786455.1	s__WQXQ01 sp009786455	PGEI	1.68196318743237e-5	1.40455225276962e-5	1.19750844734735
GCA_009786455.1	s__WQXQ01 sp009786455	PGKK	2.38278118219586e-5	1.07570745318322e-5	2.2150828974409
GCA_009786455.1	s__WQXQ01 sp009786455	PGPA	2.80327197905395e-6	7.24897371507647e-6	0.386712945754471
GCA_009786455.1	s__WQXQ01 sp009786455	PKII	1.12130879162158e-5	1.64710106196122e-5	0.680777165116039
GCA_009786455.1	s__WQXQ01 sp009786455	PKQF	4.20490796858093e-6	3.45446479867531e-6	1.21723862121663
GCA_009786455.1	s__WQXQ01 sp009786455	PKVE	2.80327197905395e-6	9.73569460548282e-6	0.287937542481585
GCA_009786455.1	s__WQXQ01 sp009786455	PLDH	4.20490796858093e-6	2.88963607768085e-6	1.45516869790596
GCA_009786455.1	s__WQXQ01 sp009786455	PLDQ	9.81145192668883e-6	5.26586036287715e-6	1.86321916089094
GCA_009786455.1	s__WQXQ01 sp009786455	PLGE	1.54179958847967e-5	1.58020095300758e-5	0.975698429712488
GCA_009786455.1	s__WQXQ01 sp009786455	PMMR	1.40163598952698e-6	1.17107208770188e-6	1.19688275747188
GCA_009786455.1	s__WQXQ01 sp009786455	PMMT	0	1.20130840666862e-6	0
GCA_009786455.1	s__WQXQ01 sp009786455	PMPF	4.20490796858093e-6	1.7393417980951e-6	2.41752827028367
GCA_009786455.1	s__WQXQ01 sp009786455	PPKH	0	1.40126960591205e-6	0
GCA_009786455.1	s__WQXQ01 sp009786455	PRKH	0	1.8664675713911e-6	0
GCA_009786455.1	s__WQXQ01 sp009786455	PSEQ	2.80327197905395e-6	4.84707218179974e-6	0.578343353247338
GCA_009786455.1	s__WQXQ01 sp009786455	PSTD	2.80327197905395e-6	6.84579292520228e-6	0.409488281296665
GCA_009786455.1	s__WQXQ01 sp009786455	PVLF	2.24261758324316e-5	1.03805210223975e-5	2.16040946153318
GCA_009786455.1	s__WQXQ01 sp009786455	PVRT	9.81145192668883e-6	5.56264400994354e-6	1.76381086209189
GCA_009786455.1	s__WQXQ01 sp009786455	PVYV	1.54179958847967e-5	4.6205950646133e-6	3.33679876059147
GCA_009786455.1	s__WQXQ01 sp009786455	PYYI	4.20490796858093e-6	3.62911637176888e-6	1.15865889594811
GCA_009786455.1	s__WQXQ01 sp009786455	QAGH	4.20490796858093e-6	2.37083581200027e-6	1.77359728889588
GCA_009786455.1	s__WQXQ01 sp009786455	QDQI	0	3.61343702720872e-6	0
GCA_009786455.1	s__WQXQ01 sp009786455	QEPI	1.40163598952698e-6	5.86536051512611e-6	0.238968429291313
GCA_009786455.1	s__WQXQ01 sp009786455	QFMH	0	5.68865881753208e-7	0
GCA_009786455.1	s__WQXQ01 sp009786455	QFNK	5.6065439581079e-6	4.80028614313373e-6	1.16796036547268
GCA_009786455.1	s__WQXQ01 sp009786455	QGHS	2.80327197905395e-6	2.09650872604739e-6	1.33711438651583
GCA_009786455.1	s__WQXQ01 sp009786455	QHKQ	1.40163598952698e-6	8.35166072629491e-7	1.67827218497271
GCA_009786455.1	s__WQXQ01 sp009786455	QHLS	0	2.84709066294203e-6	0
GCA_009786455.1	s__WQXQ01 sp009786455	QIMM	1.40163598952698e-6	1.51463998597832e-6	0.925392174049629
GCA_009786455.1	s__WQXQ01 sp009786455	QIRQ	5.6065439581079e-6	3.33094968486152e-6	1.6831668108313
GCA_009786455.1	s__WQXQ01 sp009786455	QIRY	0	4.01267380545038e-6	0
GCA_009786455.1	s__WQXQ01 sp009786455	QKMQ	0	1.348050903174e-6	0
GCA_009786455.1	s__WQXQ01 sp009786455	QLMR	9.81145192668883e-6	3.31932480920237e-6	2.95585773934745
GCA_009786455.1	s__WQXQ01 sp009786455	QLQF	1.40163598952698e-6	3.8060687295427e-6	0.368263446912422
GCA_009786455.1	s__WQXQ01 sp009786455	QMAE	5.6065439581079e-6	3.74815138078252e-6	1.49581577383819
GCA_009786455.1	s__WQXQ01 sp009786455	QMEF	2.80327197905395e-6	2.43142826105937e-6	1.15293221846182
GCA_009786455.1	s__WQXQ01 sp009786455	QMIK	4.20490796858093e-6	3.89654490112977e-6	1.07913756296296
GCA_009786455.1	s__WQXQ01 sp009786455	QMKH	1.40163598952698e-6	7.39741705234565e-7	1.89476405022011
GCA_009786455.1	s__WQXQ01 sp009786455	QNFM	0	1.86593649528327e-6	0
GCA_009786455.1	s__WQXQ01 sp009786455	QNYP	0	1.87595536491587e-6	0
GCA_009786455.1	s__WQXQ01 sp009786455	QPEP	0	2.62842595545155e-6	0
GCA_009786455.1	s__WQXQ01 sp009786455	QPHL	2.80327197905395e-6	1.54389427582694e-6	1.8157149896501
GCA_009786455.1	s__WQXQ01 sp009786455	QPTG	2.80327197905395e-6	3.66676590437168e-6	0.764508030281335
GCA_009786455.1	s__WQXQ01 sp009786455	QQAN	1.40163598952698e-6	3.24747084660625e-6	0.431608490340028
GCA_009786455.1	s__WQXQ01 sp009786455	QQMS	2.80327197905395e-6	1.41314567347394e-6	1.98371054851171
GCA_009786455.1	s__WQXQ01 sp009786455	QQSR	2.80327197905395e-6	2.75266175281635e-6	1.01838592271129
GCA_009786455.1	s__WQXQ01 sp009786455	QRTK	8.40981593716186e-6	4.64746651671909e-6	1.8095484726803
GCA_009786455.1	s__WQXQ01 sp009786455	QRVS	8.40981593716186e-6	5.79590081866987e-6	1.4509937627076
GCA_009786455.1	s__WQXQ01 sp009786455	QTDH	0	1.21412938967193e-6	0
GCA_009786455.1	s__WQXQ01 sp009786455	QVVL	4.20490796858093e-6	9.62953926513183e-6	0.436667617505515
GCA_009786455.1	s__WQXQ01 sp009786455	QYPD	4.20490796858093e-6	1.95068574704412e-6	2.15560500964988
GCA_009786455.1	s__WQXQ01 sp009786455	RAFY	7.00817994763488e-6	6.57098912447624e-6	1.06653348755824
GCA_009786455.1	s__WQXQ01 sp009786455	RAGP	0	9.65551119354395e-6	0
GCA_009786455.1	s__WQXQ01 sp009786455	RAPP	0	5.2228374744321e-6	0
GCA_009786455.1	s__WQXQ01 sp009786455	RDMI	8.40981593716186e-6	5.52205753277007e-6	1.52294971344552
GCA_009786455.1	s__WQXQ01 sp009786455	RDVF	8.40981593716186e-6	7.95784875424513e-6	1.05679514613489
GCA_009786455.1	s__WQXQ01 sp009786455	RDYR	1.12130879162158e-5	4.48290188096393e-6	2.50130121380322
GCA_009786455.1	s__WQXQ01 sp009786455	RGDR	4.20490796858093e-6	8.91120918300814e-6	0.471867272131691
GCA_009786455.1	s__WQXQ01 sp009786455	RGID	1.68196318743237e-5	1.49292109921772e-5	1.12662563903324
GCA_009786455.1	s__WQXQ01 sp009786455	RGPP	0	4.6300611539368e-6	0
GCA_009786455.1	s__WQXQ01 sp009786455	RHEK	1.40163598952698e-6	3.37964749528705e-6	0.414728456586544
GCA_009786455.1	s__WQXQ01 sp009786455	RHQG	4.20490796858093e-6	1.51429915833111e-6	2.77680136414729
GCA_009786455.1	s__WQXQ01 sp009786455	RKDV	8.40981593716186e-6	1.03482258231439e-5	0.812681910975817
GCA_009786455.1	s__WQXQ01 sp009786455	RKII	2.52294478114856e-5	2.1939109404671e-5	1.1499759332124
GCA_009786455.1	s__WQXQ01 sp009786455	RMDM	1.40163598952698e-6	1.69213416572825e-6	0.828324383441397
GCA_009786455.1	s__WQXQ01 sp009786455	RMPS	4.20490796858093e-6	3.15816298055115e-6	1.33144109232991
GCA_009786455.1	s__WQXQ01 sp009786455	RNHA	5.6065439581079e-6	3.07462567400927e-6	1.82348830477209
GCA_009786455.1	s__WQXQ01 sp009786455	RNIG	8.40981593716186e-6	1.43572758949894e-5	0.585752896209011
GCA_009786455.1	s__WQXQ01 sp009786455	RNVA	7.00817994763488e-6	1.17974062135786e-5	0.594044133156032
GCA_009786455.1	s__WQXQ01 sp009786455	RPQS	1.40163598952698e-6	3.56555613199394e-6	0.393104452051677
GCA_009786455.1	s__WQXQ01 sp009786455	RQIE	3.22376277591204e-5	7.81256165823654e-6	4.12638378669733
GCA_009786455.1	s__WQXQ01 sp009786455	RSQN	7.00817994763488e-6	4.95465743334232e-6	1.41446306670435
GCA_009786455.1	s__WQXQ01 sp009786455	RTFG	7.00817994763488e-6	8.55833421304717e-6	0.818871964237026
GCA_009786455.1	s__WQXQ01 sp009786455	RTIN	9.81145192668883e-6	1.06114057021574e-5	0.92461377899198
GCA_009786455.1	s__WQXQ01 sp009786455	RTNR	8.40981593716186e-6	6.33392186547829e-6	1.32774229233831
GCA_009786455.1	s__WQXQ01 sp009786455	RVIA	1.54179958847967e-5	1.89451977521899e-5	0.813820794402347
GCA_009786455.1	s__WQXQ01 sp009786455	RVLT	9.81145192668883e-6	1.39654408683484e-5	0.702552251603153
GCA_009786455.1	s__WQXQ01 sp009786455	RYMS	2.80327197905395e-6	2.93714842453149e-6	0.954419584533291
GCA_009786455.1	s__WQXQ01 sp009786455	RYVK	7.00817994763488e-6	6.66048857875627e-6	1.05220208168926
GCA_009786455.1	s__WQXQ01 sp009786455	SEVF	1.12130879162158e-5	1.38064004424126e-5	0.812165919928684
GCA_009786455.1	s__WQXQ01 sp009786455	SFVY	1.26147239057428e-5	7.09121845386275e-6	1.77892191416995
GCA_009786455.1	s__WQXQ01 sp009786455	SGFQ	1.40163598952698e-5	6.69468539812814e-6	2.09365475175111
GCA_009786455.1	s__WQXQ01 sp009786455	SGGK	3.50408997381744e-5	2.0847000618576e-5	1.68086049304142
GCA_009786455.1	s__WQXQ01 sp009786455	SGMP	7.00817994763488e-6	4.38333387665527e-6	1.59882412447726
GCA_009786455.1	s__WQXQ01 sp009786455	SGRN	1.40163598952698e-5	1.18647016526197e-5	1.18134954469546
GCA_009786455.1	s__WQXQ01 sp009786455	SHRQ	0	1.51052062957559e-6	0
GCA_009786455.1	s__WQXQ01 sp009786455	SKGK	1.26147239057428e-5	1.98370879014672e-5	0.63591611674059
GCA_009786455.1	s__WQXQ01 sp009786455	SLAK	2.94343557800665e-5	3.19350783747332e-5	0.921693550730558
GCA_009786455.1	s__WQXQ01 sp009786455	SLEN	3.08359917695935e-5	2.19035069085444e-5	1.40781071717628
GCA_009786455.1	s__WQXQ01 sp009786455	SLKI	2.24261758324316e-5	3.41726301299343e-5	0.656261333914327
GCA_009786455.1	s__WQXQ01 sp009786455	SNLH	5.6065439581079e-6	5.12462488430062e-6	1.0940398731005
GCA_009786455.1	s__WQXQ01 sp009786455	SNSE	1.54179958847967e-5	1.60888132741782e-5	0.95830535304564
GCA_009786455.1	s__WQXQ01 sp009786455	SPPQ	2.80327197905395e-6	2.67687770873653e-6	1.04721705063512
GCA_009786455.1	s__WQXQ01 sp009786455	SRAR	5.6065439581079e-6	1.2828887546617e-5	0.437024951519382
GCA_009786455.1	s__WQXQ01 sp009786455	SRLG	1.96229038533777e-5	2.14360050207726e-5	0.915417953782062
GCA_009786455.1	s__WQXQ01 sp009786455	STET	7.00817994763488e-6	1.17217696557156e-5	0.597877296131444
GCA_009786455.1	s__WQXQ01 sp009786455	STFM	2.80327197905395e-6	4.38266531559177e-6	0.639627207918669
GCA_009786455.1	s__WQXQ01 sp009786455	SVAL	1.96229038533777e-5	2.95092760413606e-5	0.664974085635782
GCA_009786455.1	s__WQXQ01 sp009786455	SYEA	1.12130879162158e-5	1.21768180293131e-5	0.920855340797795
GCA_009786455.1	s__WQXQ01 sp009786455	SYIL	1.82212678638507e-5	1.80661937057543e-5	1.00858366519379
GCA_009786455.1	s__WQXQ01 sp009786455	TAAS	3.36392637486474e-5	2.0603911819946e-5	1.63266393501462
GCA_009786455.1	s__WQXQ01 sp009786455	TDKL	7.00817994763488e-6	1.63951917217163e-5	0.427453369657895
GCA_009786455.1	s__WQXQ01 sp009786455	TDTH	0	2.14886451561415e-6	0
GCA_009786455.1	s__WQXQ01 sp009786455	TEAP	8.40981593716186e-6	9.70126468957007e-6	0.86687830981494
GCA_009786455.1	s__WQXQ01 sp009786455	TENE	9.81145192668883e-6	1.17051536885539e-5	0.838216411996639
GCA_009786455.1	s__WQXQ01 sp009786455	TETF	4.20490796858093e-6	8.59888863865529e-6	0.489005980340094
GCA_009786455.1	s__WQXQ01 sp009786455	TEVL	1.26147239057428e-5	1.89848364276587e-5	0.664463133712576
GCA_009786455.1	s__WQXQ01 sp009786455	TFKG	4.20490796858093e-6	1.13029965254305e-5	0.372017098219957
GCA_009786455.1	s__WQXQ01 sp009786455	TGEQ	4.20490796858093e-6	6.63948112169851e-6	0.633318762642288
GCA_009786455.1	s__WQXQ01 sp009786455	THIA	7.00817994763488e-6	5.0649567958926e-6	1.38366036079876
GCA_009786455.1	s__WQXQ01 sp009786455	THKQ	0	1.4781445481715e-6	0
GCA_009786455.1	s__WQXQ01 sp009786455	THYD	1.40163598952698e-6	1.46261746927785e-6	0.958306610558276
GCA_009786455.1	s__WQXQ01 sp009786455	TIAM	9.81145192668883e-6	8.17540344011241e-6	1.20011837930214
GCA_009786455.1	s__WQXQ01 sp009786455	TIPN	1.40163598952698e-5	7.96662128737262e-6	1.75938574078903
GCA_009786455.1	s__WQXQ01 sp009786455	TISK	1.26147239057428e-5	1.8598360274923e-5	0.678270757167327
GCA_009786455.1	s__WQXQ01 sp009786455	TKRG	7.00817994763488e-6	1.11290849878626e-5	0.629717533407107
GCA_009786455.1	s__WQXQ01 sp009786455	TLGY	5.6065439581079e-6	1.10897652116574e-5	0.505560203584326
GCA_009786455.1	s__WQXQ01 sp009786455	TLSD	1.40163598952698e-5	1.71868838133397e-5	0.815526540325527
GCA_009786455.1	s__WQXQ01 sp009786455	TMLE	2.80327197905395e-6	7.98630742185593e-6	0.351009775980112
GCA_009786455.1	s__WQXQ01 sp009786455	TNIT	1.82212678638507e-5	1.08853852896357e-5	1.67392034172641
GCA_009786455.1	s__WQXQ01 sp009786455	TPFG	7.00817994763488e-6	6.42525688300174e-6	1.09072369793888
GCA_009786455.1	s__WQXQ01 sp009786455	TPGL	8.40981593716186e-6	1.19242479072358e-5	0.705270135490781
GCA_009786455.1	s__WQXQ01 sp009786455	TPVT	1.96229038533777e-5	5.7062678571425e-6	3.43883328729754
GCA_009786455.1	s__WQXQ01 sp009786455	TQYA	5.6065439581079e-6	3.84675320000551e-6	1.45747430796961
GCA_009786455.1	s__WQXQ01 sp009786455	TQYY	0	1.7155253278255e-6	0
GCA_009786455.1	s__WQXQ01 sp009786455	TRDS	2.80327197905395e-6	9.11848115554621e-6	0.307427512459012
GCA_009786455.1	s__WQXQ01 sp009786455	TRNF	9.81145192668883e-6	6.43290054087361e-6	1.52519875977383
GCA_009786455.1	s__WQXQ01 sp009786455	TSAK	1.68196318743237e-5	1.7380578865684502e-05	0.967725643910035
GCA_009786455.1	s__WQXQ01 sp009786455	TTDN	2.80327197905395e-6	7.04848867143552e-6	0.397712489829828
GCA_009786455.1	s__WQXQ01 sp009786455	TTGR	9.81145192668883e-6	8.64422362518222e-6	1.13502985948978
GCA_009786455.1	s__WQXQ01 sp009786455	TYEG	0	7.99834116375417e-6	0
GCA_009786455.1	s__WQXQ01 sp009786455	TYMP	1.40163598952698e-6	1.63385322594024e-6	0.857871421541168
GCA_009786455.1	s__WQXQ01 sp009786455	TYRY	5.6065439581079e-6	2.95985414345642e-6	1.8941960266869
GCA_009786455.1	s__WQXQ01 sp009786455	TYSQ	4.20490796858093e-6	3.40164916100119e-6	1.23613805232734
GCA_009786455.1	s__WQXQ01 sp009786455	TYVG	5.6065439581079e-6	7.18030076138848e-6	0.780822996754769
GCA_009786455.1	s__WQXQ01 sp009786455	VADV	1.82212678638507e-5	1.49708432752619e-5	1.21711700061411
GCA_009786455.1	s__WQXQ01 sp009786455	VDPQ	2.80327197905395e-6	3.40949158537516e-6	0.822196479697572
GCA_009786455.1	s__WQXQ01 sp009786455	VEDH	2.80327197905395e-6	3.38777369336204e-6	0.827467308264022
GCA_009786455.1	s__WQXQ01 sp009786455	VGHK	1.40163598952698e-6	4.21098921760818e-6	0.332851954041121
GCA_009786455.1	s__WQXQ01 sp009786455	VGLY	7.00817994763488e-6	1.31930857620527e-5	0.531200969510295
GCA_009786455.1	s__WQXQ01 sp009786455	VHSE	5.6065439581079e-6	4.32361452129114e-6	1.29672613747112
GCA_009786455.1	s__WQXQ01 sp009786455	VHSG	5.6065439581079e-6	4.41432974073705e-6	1.2700781970066
GCA_009786455.1	s__WQXQ01 sp009786455	VHSV	7.00817994763488e-6	3.88141140813823e-6	1.80557514025457
GCA_009786455.1	s__WQXQ01 sp009786455	VIAR	1.82212678638507e-5	1.89451977521899e-5	0.961788211566411
GCA_009786455.1	s__WQXQ01 sp009786455	VIMP	5.6065439581079e-6	4.66385117047539e-6	1.2021275450641
GCA_009786455.1	s__WQXQ01 sp009786455	VKRF	9.81145192668883e-6	9.68830081152986e-6	1.01271132240366
GCA_009786455.1	s__WQXQ01 sp009786455	VLHS	2.80327197905395e-6	5.99472677211059e-6	0.467622976929604
GCA_009786455.1	s__WQXQ01 sp009786455	VPHG	4.20490796858093e-6	2.39376234380046e-6	1.75661045862431
GCA_009786455.1	s__WQXQ01 sp009786455	VSKI	1.26147239057428e-5	2.21257851232671e-5	0.570136780930651
GCA_009786455.1	s__WQXQ01 sp009786455	VSVV	1.12130879162158e-5	1.48930607881494e-5	0.752906878963271
GCA_009786455.1	s__WQXQ01 sp009786455	VTHQ	0	1.3658640504711e-6	0
GCA_009786455.1	s__WQXQ01 sp009786455	VTMD	1.40163598952698e-6	4.12635431691251e-6	0.339679019754109
GCA_009786455.1	s__WQXQ01 sp009786455	VTQD	7.00817994763488e-6	4.6586411239864e-6	1.50433994830621
GCA_009786455.1	s__WQXQ01 sp009786455	VVMG	5.6065439581079e-6	6.28070139751495e-6	0.89266207757086
GCA_009786455.1	s__WQXQ01 sp009786455	VYFI	8.40981593716186e-6	8.58096417041117e-6	0.980054894782166
GCA_009786455.1	s__WQXQ01 sp009786455	VYGA	7.00817994763488e-6	1.09587633144953e-5	0.639504636290948
GCA_009786455.1	s__WQXQ01 sp009786455	VYVD	9.81145192668883e-6	6.67650339969327e-6	1.46954945415584
GCA_009786455.1	s__WQXQ01 sp009786455	YAVV	5.6065439581079e-6	9.63577064835819e-6	0.581846970284954
GCA_009786455.1	s__WQXQ01 sp009786455	YDKG	1.40163598952698e-6	8.21738431444506e-6	0.170569604133409
GCA_009786455.1	s__WQXQ01 sp009786455	YDYV	5.6065439581079e-6	3.81985398577841e-6	1.46773776667419
GCA_009786455.1	s__WQXQ01 sp009786455	YEYR	1.40163598952698e-6	3.92239776851259e-6	0.35734162424289
GCA_009786455.1	s__WQXQ01 sp009786455	YFLI	1.54179958847967e-5	1.32530490158887e-5	1.16335462626846
GCA_009786455.1	s__WQXQ01 sp009786455	YFSK	7.00817994763488e-6	7.67415021564927e-6	0.913219021090266
GCA_009786455.1	s__WQXQ01 sp009786455	YFYI	1.40163598952698e-6	4.90946057028485e-6	0.285496944004513
GCA_009786455.1	s__WQXQ01 sp009786455	YGQR	4.20490796858093e-6	3.32432635696662e-6	1.26489024152786
GCA_009786455.1	s__WQXQ01 sp009786455	YGYV	7.00817994763488e-6	4.88724777758931e-6	1.43397271154763
GCA_009786455.1	s__WQXQ01 sp009786455	YHMR	0	6.74747892121528e-7	0
GCA_009786455.1	s__WQXQ01 sp009786455	YILK	1.96229038533777e-5	1.72339973147203e-5	1.13861592844841
GCA_009786455.1	s__WQXQ01 sp009786455	YIMY	0	2.48161111635396e-6	0
GCA_009786455.1	s__WQXQ01 sp009786455	YIQA	4.20490796858093e-6	6.28237208447089e-6	0.669318517280256
GCA_009786455.1	s__WQXQ01 sp009786455	YKAT	1.40163598952698e-6	8.76540226375801e-6	0.159905495190137
GCA_009786455.1	s__WQXQ01 sp009786455	YKDE	1.40163598952698e-5	8.04851568316066e-6	1.74148382720993
GCA_009786455.1	s__WQXQ01 sp009786455	YKPT	1.40163598952698e-6	4.20323147128574e-6	0.333466286380423
GCA_009786455.1	s__WQXQ01 sp009786455	YLDE	2.10245398429046e-5	1.1486456676377e-5	1.830376454224
GCA_009786455.1	s__WQXQ01 sp009786455	YLNL	8.40981593716186e-6	1.53159413926426e-5	0.549089064887761
GCA_009786455.1	s__WQXQ01 sp009786455	YMQF	0	1.24882579105135e-6	0
GCA_009786455.1	s__WQXQ01 sp009786455	YMRT	2.80327197905395e-6	2.17626504547306e-6	1.28811147561514
GCA_009786455.1	s__WQXQ01 sp009786455	YMSV	1.40163598952698e-6	3.58443586452495e-6	0.391033915099144
GCA_009786455.1	s__WQXQ01 sp009786455	YQVD	2.80327197905395e-6	3.17088855138514e-6	0.884065123584807
GCA_009786455.1	s__WQXQ01 sp009786455	YRID	1.54179958847967e-5	7.51033744845238e-6	2.05290321381949
GCA_009786455.1	s__WQXQ01 sp009786455	YRKH	5.6065439581079e-6	1.73584844116999e-6	3.22985799055648
GCA_009786455.1	s__WQXQ01 sp009786455	YRYE	4.20490796858093e-6	3.92239776851259e-6	1.07202487272867
GCA_009786455.1	s__WQXQ01 sp009786455	YSAP	1.12130879162158e-5	6.7248539991633e-6	1.66740986757644
GCA_009786455.1	s__WQXQ01 sp009786455	YSDT	7.00817994763488e-6	6.36671065703443e-6	1.1007536426823
GCA_009786455.1	s__WQXQ01 sp009786455	YSLR	9.81145192668883e-6	1.07836664199521e-5	0.909843790098656
GCA_009786455.1	s__WQXQ01 sp009786455	YTFL	1.40163598952698e-5	8.11496167788564e-6	1.72722440987814
GCA_009786455.1	s__WQXQ01 sp009786455	YYLA	7.00817994763488e-6	8.51459230088309e-6	0.823078745286257
GCA_009786455.1	s__WQXQ01 sp009786455	YYMH	0	4.71122824327899e-7	0
GCF_011812995.1	s__Entomospira nematocera	AAAS	2.44008572834526e-5	2.46845099378209e-5	0.988508880464597
GCF_011812995.1	s__Entomospira nematocera	AAYF	6.10021432086314e-6	8.77144394884754e-6	0.69546295415416
GCF_011812995.1	s__Entomospira nematocera	ADMN	2.03340477362105e-6	4.25809199752947e-6	0.4775389481488
GCF_011812995.1	s__Entomospira nematocera	ADRI	2.03340477362105e-5	1.48355221508722e-5	1.37063242732006
GCF_011812995.1	s__Entomospira nematocera	AEMN	2.03340477362105e-6	5.33033709842483e-6	0.381477706958147
GCF_011812995.1	s__Entomospira nematocera	AGHI	6.10021432086314e-6	9.39742150839299e-6	0.649137033537863
GCF_011812995.1	s__Entomospira nematocera	AGRN	1.01670238681052e-5	8.49045860320235e-6	1.19746462979874
GCF_011812995.1	s__Entomospira nematocera	AHGT	4.06680954724209e-6	5.92050537094777e-6	0.686902433565577
GCF_011812995.1	s__Entomospira nematocera	AIDH	1.01670238681052e-5	8.38185712337098e-6	1.21297985857534
GCF_011812995.1	s__Entomospira nematocera	AIHE	1.42338334153473e-5	1.04925220038277e-5	1.35656931766784
GCF_011812995.1	s__Entomospira nematocera	AIMV	8.13361909448419e-6	9.56338350697971e-6	0.850495966050924
GCF_011812995.1	s__Entomospira nematocera	AKGP	4.06680954724209e-6	7.8210237070023e-6	0.519984301236807
GCF_011812995.1	s__Entomospira nematocera	AKTM	4.06680954724209e-6	5.4056184272143e-6	0.752330117636116
GCF_011812995.1	s__Entomospira nematocera	ALHV	1.01670238681052e-5	1.22820911472137e-5	0.827792575893049
GCF_011812995.1	s__Entomospira nematocera	AMNV	4.06680954724209e-6	4.88170387106485e-6	0.833071741886506
GCF_011812995.1	s__Entomospira nematocera	AMSK	4.06680954724209e-6	7.22142377849091e-6	0.56315896587528
GCF_011812995.1	s__Entomospira nematocera	APEP	2.03340477362105e-6	6.00503909123293e-6	0.338616409107098
GCF_011812995.1	s__Entomospira nematocera	AQTE	8.13361909448419e-6	1.12223866895773e-5	0.724767317280039
GCF_011812995.1	s__Entomospira nematocera	ARRH	2.03340477362105e-6	4.73841215866611e-6	0.429132102808351
GCF_011812995.1	s__Entomospira nematocera	AYDA	1.42338334153473e-5	1.00200732375121e-5	1.42053187416436
GCF_011812995.1	s__Entomospira nematocera	AYDD	4.06680954724209e-6	7.28724806160414e-6	0.558072061340927
GCF_011812995.1	s__Entomospira nematocera	AYFK	1.22004286417263e-5	6.56151132592376e-6	1.85939306292497
GCF_011812995.1	s__Entomospira nematocera	AYGK	8.13361909448419e-6	8.40373094477663e-6	0.967858103493862
GCF_011812995.1	s__Entomospira nematocera	AYKT	0	7.64015618890877e-6	0
GCF_011812995.1	s__Entomospira nematocera	DAET	4.06680954724209e-6	1.2234099672749e-5	0.332415924017747
GCF_011812995.1	s__Entomospira nematocera	DAKH	4.06680954724209e-6	5.32883051938314e-6	0.763171118400077
GCF_011812995.1	s__Entomospira nematocera	DALM	6.10021432086314e-6	1.06618078849925e-5	0.572155715678367
GCF_011812995.1	s__Entomospira nematocera	DDKT	2.03340477362105e-6	7.31080448674564e-6	0.278136937912589
GCF_011812995.1	s__Entomospira nematocera	DDRY	6.10021432086314e-6	5.06846836691262e-6	1.20356168358194
GCF_011812995.1	s__Entomospira nematocera	DDSA	6.10021432086314e-6	1.3055990478013e-5	0.467234893525406
GCF_011812995.1	s__Entomospira nematocera	DEPF	1.22004286417263e-5	5.40489803697108e-6	2.2572911752029
GCF_011812995.1	s__Entomospira nematocera	DERG	1.01670238681052e-5	9.35955291354105e-6	1.08627238523284
GCF_011812995.1	s__Entomospira nematocera	DETH	4.06680954724209e-6	4.80753681496797e-6	0.845923745103799
GCF_011812995.1	s__Entomospira nematocera	DFIL	3.25344763779367e-5	2.04220488687717e-5	1.59310540225406
GCF_011812995.1	s__Entomospira nematocera	DGSP	1.42338334153473e-5	7.52995053440947e-6	1.89029573970018
GCF_011812995.1	s__Entomospira nematocera	DHVH	2.03340477362105e-6	2.333988813929e-6	0.871214446909901
GCF_011812995.1	s__Entomospira nematocera	DHYY	0	2.17642588489634e-6	0
GCF_011812995.1	s__Entomospira nematocera	DIFL	1.22004286417263e-5	2.04220488687717e-5	0.597414525845274
GCF_011812995.1	s__Entomospira nematocera	DMVG	4.06680954724209e-6	4.819746587662e-6	0.843780782510985
GCF_011812995.1	s__Entomospira nematocera	DNPI	1.22004286417263e-5	6.59028945232992e-6	1.85127356392714
GCF_011812995.1	s__Entomospira nematocera	DPPR	2.03340477362105e-6	3.33648664484708e-6	0.60944490119913
GCF_011812995.1	s__Entomospira nematocera	DQKP	2.03340477362105e-6	4.65372826807578e-6	0.436941019433826
GCF_011812995.1	s__Entomospira nematocera	DQLI	1.83006429625894e-5	2.13999288347613e-5	0.855173075756331
GCF_011812995.1	s__Entomospira nematocera	DRPG	2.03340477362105e-6	5.28855050923624e-6	0.384491888669643
GCF_011812995.1	s__Entomospira nematocera	DSAQ	8.13361909448419e-6	1.19763102867364e-5	0.679142315099508
GCF_011812995.1	s__Entomospira nematocera	DSDT	1.62672381889684e-5	9.67834352741749e-6	1.68078743463542
GCF_011812995.1	s__Entomospira nematocera	DSIF	1.22004286417263e-5	1.34477973920746e-5	0.907243638940946
GCF_011812995.1	s__Entomospira nematocera	DSLG	1.83006429625894e-5	2.20138034998144e-5	0.831325807134769
GCF_011812995.1	s__Entomospira nematocera	DSSF	1.22004286417263e-5	1.13182341686962e-5	1.07794453267896
GCF_011812995.1	s__Entomospira nematocera	DVHE	6.10021432086314e-6	5.40729991906264e-6	1.12814425169163
GCF_011812995.1	s__Entomospira nematocera	DVLL	3.25344763779367e-5	3.418465307962e-5	0.951727557455687
GCF_011812995.1	s__Entomospira nematocera	DVNG	8.13361909448419e-6	7.40218044548178e-6	1.09881394467341
GCF_011812995.1	s__Entomospira nematocera	DVQN	6.10021432086314e-6	6.05625885152312e-6	1.00725785842674
GCF_011812995.1	s__Entomospira nematocera	EDKV	1.83006429625894e-5	1.02934899475219e-5	1.77788515419838
GCF_011812995.1	s__Entomospira nematocera	EDLA	2.44008572834526e-5	2.48197620481541e-5	0.983122128089351
GCF_011812995.1	s__Entomospira nematocera	EFAG	4.06680954724209e-6	1.17799138296513e-5	0.345232537865048
GCF_011812995.1	s__Entomospira nematocera	EFTE	2.03340477362105e-6	9.74999748502383e-6	0.208554389551833
GCF_011812995.1	s__Entomospira nematocera	EGGP	0	7.76111673134186e-6	0
GCF_011812995.1	s__Entomospira nematocera	EHER	4.06680954724209e-6	5.64656370471985e-6	0.720227338238074
GCF_011812995.1	s__Entomospira nematocera	EHQK	4.06680954724209e-6	4.45017833609885e-6	0.913853162749241
GCF_011812995.1	s__Entomospira nematocera	EIPI	1.62672381889684e-5	1.61615967188012e-5	1.00653657383025
GCF_011812995.1	s__Entomospira nematocera	EKMA	6.10021432086314e-6	6.63875238656729e-6	0.918879627624942
GCF_011812995.1	s__Entomospira nematocera	EKYF	4.06680954724209e-6	5.9736005098844e-6	0.680797040329835
GCF_011812995.1	s__Entomospira nematocera	ELLK	3.66012859251788e-5	3.83932214418954e-5	0.953326773596519
GCF_011812995.1	s__Entomospira nematocera	ENHG	2.03340477362105e-6	4.36717764972641e-6	0.465610730021123
GCF_011812995.1	s__Entomospira nematocera	ENMA	2.03340477362105e-6	5.33033709842483e-6	0.381477706958147
GCF_011812995.1	s__Entomospira nematocera	EPYD	0	4.69263778950102e-6	0
GCF_011812995.1	s__Entomospira nematocera	EQET	1.22004286417263e-5	1.02168618662776e-5	1.19414638285321
GCF_011812995.1	s__Entomospira nematocera	ERLN	4.06680954724209e-6	1.42567041709876e-5	0.285255939834823
GCF_011812995.1	s__Entomospira nematocera	ESQS	6.10021432086314e-6	1.4846747690529e-5	0.410878830031884
GCF_011812995.1	s__Entomospira nematocera	ETIR	1.42338334153473e-5	1.37668214490522e-5	1.03392300597661
GCF_011812995.1	s__Entomospira nematocera	ETRS	4.06680954724209e-6	1.15867382870322e-5	0.35098829769838
GCF_011812995.1	s__Entomospira nematocera	ETSN	2.03340477362105e-6	1.00057352112125e-5	0.203223924149262
GCF_011812995.1	s__Entomospira nematocera	ETTH	2.03340477362105e-6	4.90028308454269e-6	0.414956593025239
GCF_011812995.1	s__Entomospira nematocera	EYQV	6.10021432086314e-6	6.97694744351453e-6	0.87433858005246
GCF_011812995.1	s__Entomospira nematocera	EYYF	6.10021432086314e-6	4.41393331362798e-6	1.38203590480825
GCF_011812995.1	s__Entomospira nematocera	FENS	8.13361909448419e-6	8.59311554492476e-6	0.946527374380301
GCF_011812995.1	s__Entomospira nematocera	FFMS	4.06680954724209e-6	3.91269278740934e-6	1.03938892425408
GCF_011812995.1	s__Entomospira nematocera	FFTI	1.62672381889684e-5	8.81198823551932e-6	1.84603494173976
GCF_011812995.1	s__Entomospira nematocera	FFVS	1.22004286417263e-5	8.34179026675473e-6	1.46256717701831
GCF_011812995.1	s__Entomospira nematocera	FGSP	8.13361909448419e-6	6.59162238484459e-6	1.23393280434039
GCF_011812995.1	s__Entomospira nematocera	FHNN	6.10021432086314e-6	2.24957928636049e-6	2.71171341141412
GCF_011812995.1	s__Entomospira nematocera	FHRD	2.03340477362105e-6	3.15431570901586e-6	0.644642122476531
GCF_011812995.1	s__Entomospira nematocera	FIDA	1.62672381889684e-5	1.35794601073481e-5	1.19792967175225
GCF_011812995.1	s__Entomospira nematocera	FISV	1.22004286417263e-5	1.54172724836088e-5	0.791348058140466
GCF_011812995.1	s__Entomospira nematocera	FKTQ	0	5.87054715738155e-6	0
GCF_011812995.1	s__Entomospira nematocera	FKVA	1.62672381889684e-5	9.89761482471026e-6	1.643551348185
GCF_011812995.1	s__Entomospira nematocera	FKVF	4.06680954724209e-6	6.30120201219541e-6	0.645402185070586
GCF_011812995.1	s__Entomospira nematocera	FNML	2.03340477362105e-6	5.60572830032671e-6	0.362736947757981
GCF_011812995.1	s__Entomospira nematocera	FNVV	2.03340477362105e-6	6.62594462443105e-6	0.306885265253126
GCF_011812995.1	s__Entomospira nematocera	FNYF	6.10021432086314e-6	3.35401454617745e-6	1.81877992384247
GCF_011812995.1	s__Entomospira nematocera	FPHT	2.03340477362105e-6	2.37795903042991e-6	0.855105049162023
GCF_011812995.1	s__Entomospira nematocera	FPSA	1.42338334153473e-5	8.08409128700539e-6	1.7607215096924
GCF_011812995.1	s__Entomospira nematocera	FQLN	4.06680954724209e-6	9.56252062548075e-6	0.425286355608528
GCF_011812995.1	s__Entomospira nematocera	FTGL	8.13361909448419e-6	1.4425066931312e-5	0.563853126866872
GCF_011812995.1	s__Entomospira nematocera	FTIF	1.01670238681052e-5	8.81198823551932e-6	1.15377183858735
GCF_011812995.1	s__Entomospira nematocera	FTLA	2.64342620570736e-5	1.76911769342258e-5	1.49420596240453
GCF_011812995.1	s__Entomospira nematocera	FTSA	1.42338334153473e-5	1.1649534508881e-5	1.22183709610853
GCF_011812995.1	s__Entomospira nematocera	FVAR	1.01670238681052e-5	9.20260847722946e-6	1.10479804647368
GCF_011812995.1	s__Entomospira nematocera	FVHF	2.03340477362105e-6	3.31010078255767e-6	0.614302979636125
GCF_011812995.1	s__Entomospira nematocera	FYGI	6.10021432086314e-6	8.41537240155736e-6	0.724889408308803
GCF_011812995.1	s__Entomospira nematocera	GAAP	6.10021432086314e-6	1.04551630959686e-5	0.583464290788088
GCF_011812995.1	s__Entomospira nematocera	GADV	1.01670238681052e-5	1.23241981616992e-5	0.824964329095421
GCF_011812995.1	s__Entomospira nematocera	GDAA	4.06680954724209e-6	1.47811976515599e-5	0.275133967024176
GCF_011812995.1	s__Entomospira nematocera	GETN	8.13361909448419e-6	8.23837322239754e-6	0.987284610069794
GCF_011812995.1	s__Entomospira nematocera	GFNN	6.10021432086314e-6	4.66779539440532e-6	1.3068726894445
GCF_011812995.1	s__Entomospira nematocera	GFPT	6.10021432086314e-6	4.93417870515838e-6	1.23631807548554
GCF_011812995.1	s__Entomospira nematocera	GFQH	4.06680954724209e-6	3.39208164947051e-6	1.19891263462862
GCF_011812995.1	s__Entomospira nematocera	GGKH	0	4.87148615092878e-6	0
GCF_011812995.1	s__Entomospira nematocera	GGLD	1.83006429625894e-5	1.81253976292278e-5	1.00966849593848
GCF_011812995.1	s__Entomospira nematocera	GHGF	4.06680954724209e-6	4.14592590421947e-6	0.98091708370937
GCF_011812995.1	s__Entomospira nematocera	GHTE	0	5.39002862997997e-6	0
GCF_011812995.1	s__Entomospira nematocera	GIAL	4.88017145669051e-5	3.59645731558869e-5	1.35693851711728
GCF_011812995.1	s__Entomospira nematocera	GIDI	2.03340477362105e-5	2.04640645131622e-5	0.993646580967915
GCF_011812995.1	s__Entomospira nematocera	GIEA	1.62672381889684e-5	2.17716024423401e-5	0.747176889347053
GCF_011812995.1	s__Entomospira nematocera	GIYT	1.62672381889684e-5	9.79877292624786e-6	1.66013013174267
GCF_011812995.1	s__Entomospira nematocera	GLFL	4.2701500246042e-5	2.92646568477246e-5	1.45914918696072
GCF_011812995.1	s__Entomospira nematocera	GLHH	1.42338334153473e-5	4.71992375048393e-6	3.01569138990602
GCF_011812995.1	s__Entomospira nematocera	GLKN	1.42338334153473e-5	1.37330676584014e-5	1.03646423140132
GCF_011812995.1	s__Entomospira nematocera	GLVG	3.05010716043157e-5	2.07799229848787e-5	1.46781446815327
GCF_011812995.1	s__Entomospira nematocera	GMSN	2.03340477362105e-6	4.72772435307139e-6	0.430102227152908
GCF_011812995.1	s__Entomospira nematocera	GNKE	6.10021432086314e-6	8.31348360722955e-6	0.733773542965585
GCF_011812995.1	s__Entomospira nematocera	GQAH	6.10021432086314e-6	5.32811320053672e-6	1.1449107951101
GCF_011812995.1	s__Entomospira nematocera	GQSL	1.22004286417263e-5	2.01933466288146e-5	0.604180617803939
GCF_011812995.1	s__Entomospira nematocera	GSAQ	6.10021432086314e-6	1.34273865830942e-5	0.454311364546815
GCF_011812995.1	s__Entomospira nematocera	GTFR	2.03340477362105e-6	6.6713575374917e-6	0.304796252066197
GCF_011812995.1	s__Entomospira nematocera	GTIY	1.42338334153473e-5	9.79877292624786e-6	1.45261386527484
GCF_011812995.1	s__Entomospira nematocera	GVNG	2.03340477362105e-5	8.29904503304162e-6	2.45016717649476
GCF_011812995.1	s__Entomospira nematocera	HAFS	4.06680954724209e-6	6.17544087449051e-6	0.658545621259408
GCF_011812995.1	s__Entomospira nematocera	HAII	1.01670238681052e-5	1.356090682537e-5	0.74973038300688
GCF_011812995.1	s__Entomospira nematocera	HDAS	6.10021432086314e-6	7.05452491028584e-6	0.864723620433848
GCF_011812995.1	s__Entomospira nematocera	HDHA	4.06680954724209e-6	2.79930179006937e-6	1.45279425093402
GCF_011812995.1	s__Entomospira nematocera	HEET	4.06680954724209e-6	6.01813954506734e-6	0.675758598946975
GCF_011812995.1	s__Entomospira nematocera	HEIM	6.10021432086314e-6	4.10341479911294e-6	1.4866189794368
GCF_011812995.1	s__Entomospira nematocera	HFKG	2.03340477362105e-6	3.80358578391512e-6	0.53460205425629
GCF_011812995.1	s__Entomospira nematocera	HFNF	2.03340477362105e-6	2.38447714215164e-6	0.85276756806576
GCF_011812995.1	s__Entomospira nematocera	HGFA	6.10021432086314e-6	5.08464252380877e-6	1.19973317540003
GCF_011812995.1	s__Entomospira nematocera	HGTD	0	4.30577604229848e-6	0
GCF_011812995.1	s__Entomospira nematocera	HGVT	6.10021432086314e-6	4.93637140433373e-6	1.2357689122637
GCF_011812995.1	s__Entomospira nematocera	HKNK	6.10021432086314e-6	3.2921001291571e-6	1.85298565703863
GCF_011812995.1	s__Entomospira nematocera	HMDF	2.03340477362105e-6	1.77360744704565e-6	1.14647960968372
GCF_011812995.1	s__Entomospira nematocera	HNEM	2.03340477362105e-6	2.09462016186997e-6	0.970774945566134
GCF_011812995.1	s__Entomospira nematocera	HNET	0	3.97036977598147e-6	0
GCF_011812995.1	s__Entomospira nematocera	HNSN	2.03340477362105e-6	3.49926718375994e-6	0.581094459736615
GCF_011812995.1	s__Entomospira nematocera	HNTQ	6.10021432086314e-6	2.90940737789539e-6	2.0967205786341
GCF_011812995.1	s__Entomospira nematocera	HPHG	6.10021432086314e-6	1.61447758755674e-6	3.77844472284987
GCF_011812995.1	s__Entomospira nematocera	HPPP	0	1.33336176022084e-6	0
GCF_011812995.1	s__Entomospira nematocera	HQDD	4.06680954724209e-6	3.45619030333668e-6	1.17667408050879
GCF_011812995.1	s__Entomospira nematocera	HQES	6.10021432086314e-6	5.89132902857978e-6	1.03545639553826
GCF_011812995.1	s__Entomospira nematocera	HRTH	2.03340477362105e-6	1.98454732418473e-6	1.02461893895949
GCF_011812995.1	s__Entomospira nematocera	HTDK	2.03340477362105e-6	3.95023667126828e-6	0.514755176167253
GCF_011812995.1	s__Entomospira nematocera	HTKN	6.10021432086314e-6	3.26235677254646e-6	1.86987958282121
GCF_011812995.1	s__Entomospira nematocera	HTYD	4.06680954724209e-6	2.91885625949958e-6	1.39328873561568
GCF_011812995.1	s__Entomospira nematocera	HVNE	2.03340477362105e-6	4.46569230660304e-6	0.455339202527326
GCF_011812995.1	s__Entomospira nematocera	HVTI	6.10021432086314e-6	7.12340854454636e-6	0.856361709807229
GCF_011812995.1	s__Entomospira nematocera	HVYE	6.10021432086314e-6	4.10970059723135e-6	1.4843451917088
GCF_011812995.1	s__Entomospira nematocera	HYQN	2.03340477362105e-6	2.16938038875731e-6	0.937320529013282
GCF_011812995.1	s__Entomospira nematocera	HYRA	4.06680954724209e-6	3.76566801440858e-6	1.07997028194765
GCF_011812995.1	s__Entomospira nematocera	IDEF	2.03340477362105e-5	1.23627417209082e-5	1.64478464367018
GCF_011812995.1	s__Entomospira nematocera	IDNE	1.22004286417263e-5	1.166334002803e-5	1.04604929740585
GCF_011812995.1	s__Entomospira nematocera	IEAG	3.05010716043157e-5	2.17716024423401e-5	1.40095666752573
GCF_011812995.1	s__Entomospira nematocera	IEQR	2.03340477362105e-5	1.23893449116803e-5	1.64125285728709
GCF_011812995.1	s__Entomospira nematocera	IFFF	2.03340477362105e-5	7.56790295664431e-6	2.68688008457587
GCF_011812995.1	s__Entomospira nematocera	IFFT	2.23674525098315e-5	8.81198823551931e-6	2.53829804489217
GCF_011812995.1	s__Entomospira nematocera	IGTP	2.23674525098315e-5	9.11933471684389e-6	2.45275046967161
GCF_011812995.1	s__Entomospira nematocera	IHHN	0	2.72018972212192e-6	0
GCF_011812995.1	s__Entomospira nematocera	IHHV	2.03340477362105e-6	3.77613270797649e-6	0.538488694882412
GCF_011812995.1	s__Entomospira nematocera	IHTL	1.42338334153473e-5	1.2848594172438e-5	1.10781251429677
GCF_011812995.1	s__Entomospira nematocera	IILG	3.66012859251788e-5	4.23171144661662e-5	0.864928679256774
GCF_011812995.1	s__Entomospira nematocera	ILFE	1.22004286417263e-5	2.55645967194266e-5	0.477239237357307
GCF_011812995.1	s__Entomospira nematocera	ILMH	1.01670238681052e-5	6.77844279595361e-6	1.49990553496659
GCF_011812995.1	s__Entomospira nematocera	ILVA	3.86346906987999e-5	3.67758608726549e-5	1.05054483517277
GCF_011812995.1	s__Entomospira nematocera	IMFV	0	6.08841750914883e-6	0
GCF_011812995.1	s__Entomospira nematocera	IMGF	2.03340477362105e-6	5.95410499483865e-6	0.341513086414115
GCF_011812995.1	s__Entomospira nematocera	INDM	2.03340477362105e-6	5.01021284712304e-6	0.405851973891422
GCF_011812995.1	s__Entomospira nematocera	IQIK	4.06680954724209e-6	1.72217305625594e-5	0.236144069985827
GCF_011812995.1	s__Entomospira nematocera	IQIT	8.13361909448419e-6	1.70661362448053e-5	0.476594056077571
GCF_011812995.1	s__Entomospira nematocera	IQMY	6.10021432086314e-6	4.22951703264958e-6	1.44229572165635
GCF_011812995.1	s__Entomospira nematocera	IQQA	2.23674525098315e-5	1.3052951858931e-5	1.71359342710878
GCF_011812995.1	s__Entomospira nematocera	IRLI	2.03340477362105e-5	3.60967517164968e-5	0.563320708076829
GCF_011812995.1	s__Entomospira nematocera	IRNS	6.10021432086314e-6	1.21333249141618e-5	0.50276526541732
GCF_011812995.1	s__Entomospira nematocera	IRQE	6.10021432086314e-6	1.23893449116803e-5	0.492375857186126
GCF_011812995.1	s__Entomospira nematocera	IRTV	1.62672381889684e-5	1.26081229609206e-5	1.29021887234042
GCF_011812995.1	s__Entomospira nematocera	ISDE	2.23674525098315e-5	1.92305008619028e-5	1.16312376211393
GCF_011812995.1	s__Entomospira nematocera	ISFA	1.62672381889684e-5	1.84909191525655e-5	0.879741999559355
GCF_011812995.1	s__Entomospira nematocera	ISTA	1.62672381889684e-5	2.15306357612963e-5	0.755539147534626
GCF_011812995.1	s__Entomospira nematocera	ITAA	1.83006429625894e-5	2.17414347407314e-5	0.841740353423143
GCF_011812995.1	s__Entomospira nematocera	IVQE	2.23674525098315e-5	1.48519748473845e-5	1.50602547739775
GCF_011812995.1	s__Entomospira nematocera	IVYR	4.06680954724209e-6	9.40116358344003e-6	0.432585765703056
GCF_011812995.1	s__Entomospira nematocera	IYRE	1.01670238681052e-5	1.02651394555484e-5	0.990441865123411
GCF_011812995.1	s__Entomospira nematocera	KALY	1.62672381889684e-5	1.54998621632807e-5	1.04950857095398
GCF_011812995.1	s__Entomospira nematocera	KATK	4.06680954724209e-6	1.03398120594054e-5	0.393315615784603
GCF_011812995.1	s__Entomospira nematocera	KERQ	1.83006429625894e-5	7.87662188805886e-6	2.32341265363183
GCF_011812995.1	s__Entomospira nematocera	KGIE	1.83006429625894e-5	1.62863283219969e-5	1.12368132342463
GCF_011812995.1	s__Entomospira nematocera	KGLN	6.10021432086314e-6	1.37330676584014e-5	0.444198956314851
GCF_011812995.1	s__Entomospira nematocera	KHFK	2.03340477362105e-6	3.48951359716229e-6	0.582718684711425
GCF_011812995.1	s__Entomospira nematocera	KHSR	4.06680954724209e-6	5.04685806521376e-6	0.80581016836459
GCF_011812995.1	s__Entomospira nematocera	KIEP	8.13361909448419e-6	1.02748601615956e-5	0.791603872613789
GCF_011812995.1	s__Entomospira nematocera	KIMT	2.03340477362105e-6	6.36043065917499e-6	0.319696083894545
GCF_011812995.1	s__Entomospira nematocera	KISV	2.64342620570736e-5	1.81153814911546e-5	1.45921641616992
GCF_011812995.1	s__Entomospira nematocera	KIYD	8.13361909448419e-6	8.81951741453043e-6	0.922229495355811
GCF_011812995.1	s__Entomospira nematocera	KLPA	1.01670238681052e-5	1.44251154910705e-5	0.704814035936061
GCF_011812995.1	s__Entomospira nematocera	KLRE	1.22004286417263e-5	1.77562370056664e-5	0.687106656541747
GCF_011812995.1	s__Entomospira nematocera	KMIL	8.13361909448419e-6	1.29036365329068e-5	0.630335415426642
GCF_011812995.1	s__Entomospira nematocera	KMKV	2.03340477362105e-6	4.54816295674059e-6	0.447082655780274
GCF_011812995.1	s__Entomospira nematocera	KMRK	6.10021432086314e-6	3.79402471150226e-6	1.60784780931164
GCF_011812995.1	s__Entomospira nematocera	KNLR	1.22004286417263e-5	1.17143888430179e-5	1.04149083705703
GCF_011812995.1	s__Entomospira nematocera	KNVQ	0	6.22937623782122e-6	0
GCF_011812995.1	s__Entomospira nematocera	KQPL	6.10021432086314e-6	9.62332539989461e-6	0.63389878938625
GCF_011812995.1	s__Entomospira nematocera	KRMH	4.06680954724209e-6	1.99304896784466e-6	2.04049655219463
GCF_011812995.1	s__Entomospira nematocera	KTAT	1.01670238681052e-5	1.02463942697561e-5	0.992253821240786
GCF_011812995.1	s__Entomospira nematocera	KTMH	4.06680954724209e-6	2.12420286671267e-6	1.91451090240535
GCF_011812995.1	s__Entomospira nematocera	KTQA	4.06680954724209e-6	9.22116359094731e-6	0.441029974919283
GCF_011812995.1	s__Entomospira nematocera	KTSA	4.06680954724209e-6	1.36882682748922e-5	0.297101829506197
GCF_011812995.1	s__Entomospira nematocera	KVPH	2.03340477362105e-6	3.14269434477258e-6	0.647025943519872
GCF_011812995.1	s__Entomospira nematocera	KYLH	6.10021432086314e-6	6.09085751875005e-6	1.00153620439885
GCF_011812995.1	s__Entomospira nematocera	LAAM	1.42338334153473e-5	1.46601426147132e-5	0.970920528498948
GCF_011812995.1	s__Entomospira nematocera	LARP	4.06680954724209e-6	1.34121899522419e-5	0.303217413541202
GCF_011812995.1	s__Entomospira nematocera	LAVD	2.23674525098315e-5	2.27307816057613e-5	0.984015987561215
GCF_011812995.1	s__Entomospira nematocera	LDAD	2.64342620570736e-5	1.98270443700571e-5	1.33324269435714
GCF_011812995.1	s__Entomospira nematocera	LDDL	3.86346906987999e-5	2.98177442878975e-5	1.29569461478281
GCF_011812995.1	s__Entomospira nematocera	LDEV	3.25344763779367e-5	2.06941056481572e-5	1.57216150971153
GCF_011812995.1	s__Entomospira nematocera	LDKV	2.03340477362105e-5	1.7003845868832e-5	1.19584992083954
GCF_011812995.1	s__Entomospira nematocera	LDNL	2.03340477362105e-5	2.46253903537505e-5	0.825735041926496
GCF_011812995.1	s__Entomospira nematocera	LDQN	2.03340477362105e-6	1.09237609635671e-5	0.186145118004948
GCF_011812995.1	s__Entomospira nematocera	LDVF	1.22004286417263e-5	1.44712892277247e-5	0.843078211604824
GCF_011812995.1	s__Entomospira nematocera	LEFV	1.01670238681052e-5	1.81153553932914e-5	0.561237891687754
GCF_011812995.1	s__Entomospira nematocera	LHHE	6.10021432086314e-6	5.26994599147342e-6	1.15754778715628
GCF_011812995.1	s__Entomospira nematocera	LINH	1.22004286417263e-5	1.04103516237695e-5	1.17195163839323
GCF_011812995.1	s__Entomospira nematocera	LKAH	1.83006429625894e-5	1.10193520409641e-5	1.66077305585276
GCF_011812995.1	s__Entomospira nematocera	LKEV	3.66012859251788e-5	2.12856440168788e-5	1.71952917638551
GCF_011812995.1	s__Entomospira nematocera	LKHF	1.22004286417263e-5	7.0153430380279e-6	1.73910649494853
GCF_011812995.1	s__Entomospira nematocera	LKPI	1.83006429625894e-5	1.69730712714821e-5	1.07821635046911
GCF_011812995.1	s__Entomospira nematocera	LKVS	8.13361909448419e-6	2.31538468214299e-5	0.351285864384149
GCF_011812995.1	s__Entomospira nematocera	LLEG	2.44008572834526e-5	4.1848787003969e-5	0.583072032198647
GCF_011812995.1	s__Entomospira nematocera	LLIK	3.86346906987999e-5	4.96207583371667e-5	0.778599360297602
GCF_011812995.1	s__Entomospira nematocera	LLTM	2.03340477362105e-5	1.63435430409334e-5	1.24416399095855
GCF_011812995.1	s__Entomospira nematocera	LLTR	1.62672381889684e-5	2.90665753805137e-5	0.559654447626257
GCF_011812995.1	s__Entomospira nematocera	LMGP	0	6.14912258986178e-6	0
GCF_011812995.1	s__Entomospira nematocera	LNFV	8.13361909448419e-6	1.19513113639312e-5	0.680562897811472
GCF_011812995.1	s__Entomospira nematocera	LNIR	1.22004286417263e-5	1.84258690931595e-5	0.662135858017986
GCF_011812995.1	s__Entomospira nematocera	LNTI	1.83006429625894e-5	1.96383955340993e-5	0.931880760361147
GCF_011812995.1	s__Entomospira nematocera	LPES	2.64342620570736e-5	1.73855107904935e-5	1.5204765839568
GCF_011812995.1	s__Entomospira nematocera	LPIV	1.22004286417263e-5	1.89180641138912e-5	0.644908938265398
GCF_011812995.1	s__Entomospira nematocera	LPLH	2.03340477362105e-5	1.13960388293734e-5	1.7843083935269901
GCF_011812995.1	s__Entomospira nematocera	LPPS	6.10021432086314e-6	9.82356238526897e-6	0.620977816561819
GCF_011812995.1	s__Entomospira nematocera	LRRN	1.22004286417263e-5	1.08918093885791e-5	1.12014709461583
GCF_011812995.1	s__Entomospira nematocera	LSAR	2.64342620570736e-5	2.58198969162097e-5	1.0237942522721
GCF_011812995.1	s__Entomospira nematocera	LSHM	8.13361909448419e-6	5.70502370216624e-6	1.42569418097173
GCF_011812995.1	s__Entomospira nematocera	LSSK	3.66012859251788e-5	2.75006374775223e-5	1.33092499965119
GCF_011812995.1	s__Entomospira nematocera	LTEL	4.2701500246042e-5	3.80463476434153e-5	1.12235478281007
GCF_011812995.1	s__Entomospira nematocera	LTEM	1.01670238681052e-5	9.89376740394406e-6	1.02761905076243
GCF_011812995.1	s__Entomospira nematocera	LTHE	8.13361909448419e-6	9.94138215154945e-6	0.818157774290619
GCF_011812995.1	s__Entomospira nematocera	LTSA	4.06680954724209e-5	2.75189922237339e-5	1.47781921451856
GCF_011812995.1	s__Entomospira nematocera	LVMK	4.06680954724209e-6	9.14365926538688e-6	0.444768273751944
GCF_011812995.1	s__Entomospira nematocera	LVNG	1.01670238681052e-5	1.53067792084607e-5	0.664217058967279
GCF_011812995.1	s__Entomospira nematocera	LVVY	1.22004286417263e-5	1.44043326606235e-5	0.846997145176884
GCF_011812995.1	s__Entomospira nematocera	MAAN	8.13361909448419e-6	5.85493910823692e-6	1.38918935690408
GCF_011812995.1	s__Entomospira nematocera	MDEG	0	5.2626858817672e-6	0
GCF_011812995.1	s__Entomospira nematocera	MENG	8.13361909448419e-6	4.34626083369724e-6	1.87140611337059
GCF_011812995.1	s__Entomospira nematocera	MEVD	1.22004286417263e-5	5.3814013853429e-6	2.26714711802693
GCF_011812995.1	s__Entomospira nematocera	MFNT	0	2.76316262144211e-6	0
GCF_011812995.1	s__Entomospira nematocera	MGFT	1.01670238681052e-5	3.75116839971961e-6	2.71036188854257
GCF_011812995.1	s__Entomospira nematocera	MGKN	6.10021432086314e-6	3.57121735910873e-6	1.70816102954472
GCF_011812995.1	s__Entomospira nematocera	MGVR	8.13361909448419e-6	4.60940357107306e-6	1.76457083201129
GCF_011812995.1	s__Entomospira nematocera	MHKE	2.03340477362105e-6	2.60877770801315e-6	0.779447312576774
GCF_011812995.1	s__Entomospira nematocera	MIGK	6.10021432086314e-6	6.99610670658936e-6	0.871944150754245
GCF_011812995.1	s__Entomospira nematocera	MIKT	1.22004286417263e-5	6.36043065917499e-6	1.91817650336727
GCF_011812995.1	s__Entomospira nematocera	MINQ	2.03340477362105e-6	4.59588751698217e-6	0.442440065407922
GCF_011812995.1	s__Entomospira nematocera	MKNV	2.03340477362105e-6	3.65177676863641e-6	0.556826143121648
GCF_011812995.1	s__Entomospira nematocera	MLAF	4.06680954724209e-6	9.33321025104723e-6	0.43573534055828
GCF_011812995.1	s__Entomospira nematocera	MLDH	4.06680954724209e-6	4.1896858201499e-6	0.970671721417189
GCF_011812995.1	s__Entomospira nematocera	MLYT	2.03340477362105e-6	6.00691914144551e-6	0.338510428680704
GCF_011812995.1	s__Entomospira nematocera	MMHF	2.03340477362105e-6	9.53740835540292e-7	2.13203073397725
GCF_011812995.1	s__Entomospira nematocera	MNPR	2.03340477362105e-6	2.09483303940164e-6	0.970676295138948
GCF_011812995.1	s__Entomospira nematocera	MNSY	2.03340477362105e-6	3.20489214617503e-6	0.634469018262555
GCF_011812995.1	s__Entomospira nematocera	MPAA	0	5.01458772070486e-6	0
GCF_011812995.1	s__Entomospira nematocera	MPRP	2.03340477362105e-6	1.79416452368086e-6	1.13334354056303
GCF_011812995.1	s__Entomospira nematocera	MQRV	1.83006429625894e-5	3.77128622885612e-6	4.85262635929393
GCF_011812995.1	s__Entomospira nematocera	MSLQ	2.03340477362105e-6	9.68529205286481e-6	0.209947698275096
GCF_011812995.1	s__Entomospira nematocera	MTSI	1.83006429625894e-5	8.42019958452157e-6	2.1734215179686
GCF_011812995.1	s__Entomospira nematocera	MVAT	8.13361909448419e-6	6.02506372273909e-6	1.34996399520012
GCF_011812995.1	s__Entomospira nematocera	MVIV	8.13361909448419e-6	7.97371337659545e-6	1.02005410908775
GCF_011812995.1	s__Entomospira nematocera	MYKR	2.03340477362105e-6	2.8034301991098e-6	0.72532741291962
GCF_011812995.1	s__Entomospira nematocera	NAIN	1.42338334153473e-5	1.0580324359275e-5	1.34531163053329
GCF_011812995.1	s__Entomospira nematocera	NAKK	6.10021432086314e-6	8.37765422562787e-6	0.728153031453856
GCF_011812995.1	s__Entomospira nematocera	NDHF	0	2.72391133510832e-6	0
GCF_011812995.1	s__Entomospira nematocera	NDKQ	4.06680954724209e-6	5.43360634082887e-6	0.748454947257316
GCF_011812995.1	s__Entomospira nematocera	NDYA	8.13361909448419e-6	6.01827309232272e-6	1.35148720732862
GCF_011812995.1	s__Entomospira nematocera	NFFG	2.03340477362105e-6	4.94770355047473e-6	0.410979508549161
GCF_011812995.1	s__Entomospira nematocera	NGDK	2.03340477362105e-6	6.64115183822005e-6	0.306182545310699
GCF_011812995.1	s__Entomospira nematocera	NHNG	0	2.88117449204503e-6	0
GCF_011812995.1	s__Entomospira nematocera	NISH	6.10021432086314e-6	6.85515446154775e-6	0.889872628703079
GCF_011812995.1	s__Entomospira nematocera	NKNT	6.10021432086314e-6	4.98633950242189e-6	1.22338527448848
GCF_011812995.1	s__Entomospira nematocera	NLKP	8.13361909448419e-6	8.66403691427633e-6	0.938779367511912
GCF_011812995.1	s__Entomospira nematocera	NMDA	0	4.25809199752947e-6	0
GCF_011812995.1	s__Entomospira nematocera	NMEQ	1.01670238681052e-5	3.55599013547068e-6	2.85912600450999
GCF_011812995.1	s__Entomospira nematocera	NMKS	2.03340477362105e-6	4.33734358863249e-6	0.468813395127444
GCF_011812995.1	s__Entomospira nematocera	NNFV	2.03340477362105e-6	4.77309137696719e-6	0.426014214484422
GCF_011812995.1	s__Entomospira nematocera	NNIG	8.13361909448419e-6	8.6270058574942e-6	0.942809038134428
GCF_011812995.1	s__Entomospira nematocera	NNMA	2.03340477362105e-6	3.51660328792557e-6	0.578229787989689
GCF_011812995.1	s__Entomospira nematocera	NPVE	0	5.84590881849146e-6	0
GCF_011812995.1	s__Entomospira nematocera	NRQN	2.03340477362105e-6	4.172313232429e-6	0.487356691682819
GCF_011812995.1	s__Entomospira nematocera	NSFY	4.06680954724209e-6	5.21723911064297e-6	0.779494568103263
GCF_011812995.1	s__Entomospira nematocera	NSIH	4.06680954724209e-6	6.85515446154775e-6	0.593248419135386
GCF_011812995.1	s__Entomospira nematocera	NSIP	6.10021432086314e-6	8.97388471203628e-6	0.679774090777118
GCF_011812995.1	s__Entomospira nematocera	NSPV	8.13361909448419e-6	6.35899375222405e-6	1.27907329546274
GCF_011812995.1	s__Entomospira nematocera	NYLG	8.13361909448419e-6	1.01474554141047e-5	0.801542727961009
GCF_011812995.1	s__Entomospira nematocera	NYLL	1.62672381889684e-5	1.87159918921988e-5	0.869162493907091
GCF_011812995.1	s__Entomospira nematocera	PAKS	1.01670238681052e-5	9.49885252590035e-6	1.07034232191551
GCF_011812995.1	s__Entomospira nematocera	PARE	4.06680954724209e-6	8.1192362899923e-6	0.500885723975641
GCF_011812995.1	s__Entomospira nematocera	PDAE	6.10021432086314e-6	8.48974510470167e-6	0.718539160555575
GCF_011812995.1	s__Entomospira nematocera	PEMS	6.10021432086314e-6	4.52101740676996e-6	1.3493012240405
GCF_011812995.1	s__Entomospira nematocera	PFHN	8.13361909448419e-6	1.92670025385323e-6	4.22152801309786
GCF_011812995.1	s__Entomospira nematocera	PFQN	0	3.27091623647624e-6	0
GCF_011812995.1	s__Entomospira nematocera	PGEI	1.22004286417263e-5	1.11996445791591e-5	1.0893585555768
GCF_011812995.1	s__Entomospira nematocera	PGKK	4.06680954724209e-6	5.85054592300694e-6	0.695116250818509
GCF_011812995.1	s__Entomospira nematocera	PGPA	0	5.37829546548545e-6	0
GCF_011812995.1	s__Entomospira nematocera	PKII	8.13361909448419e-6	1.32795929562285e-5	0.612490090719934
GCF_011812995.1	s__Entomospira nematocera	PKQF	2.03340477362105e-6	4.07381420165438e-6	0.499140283028931
GCF_011812995.1	s__Entomospira nematocera	PKVE	6.10021432086314e-6	7.28087931472167e-6	0.83784032905596
GCF_011812995.1	s__Entomospira nematocera	PLDH	4.06680954724209e-6	5.51099187032843e-6	0.737945118216937
GCF_011812995.1	s__Entomospira nematocera	PLDQ	1.42338334153473e-5	9.3558885206432e-6	1.52137697920847
GCF_011812995.1	s__Entomospira nematocera	PLGE	1.83006429625894e-5	1.4314622916825e-5	1.27845791460419
GCF_011812995.1	s__Entomospira nematocera	PMMR	0	1.36399868494702e-6	0
GCF_011812995.1	s__Entomospira nematocera	PMMT	0	1.45375751599827e-6	0
GCF_011812995.1	s__Entomospira nematocera	PMPF	4.06680954724209e-6	1.64226006523883e-6	2.47634929042171
GCF_011812995.1	s__Entomospira nematocera	PPKH	0	1.93895147702827e-6	0
GCF_011812995.1	s__Entomospira nematocera	PRKH	2.03340477362105e-6	2.62159911994676e-6	0.775635282354818
GCF_011812995.1	s__Entomospira nematocera	PSEQ	4.06680954724209e-6	7.71216867536653e-6	0.527323729346313
GCF_011812995.1	s__Entomospira nematocera	PSTD	2.03340477362105e-6	6.84576868960844e-6	0.297030891024358
GCF_011812995.1	s__Entomospira nematocera	PVLF	1.62672381889684e-5	1.02359560200339e-5	1.58922509603694
GCF_011812995.1	s__Entomospira nematocera	PVRT	1.42338334153473e-5	5.51217687627654e-6	2.58225266257462
GCF_011812995.1	s__Entomospira nematocera	PVYV	2.03340477362105e-6	4.92708642632285e-6	0.41269922986486
GCF_011812995.1	s__Entomospira nematocera	PYYI	4.06680954724209e-6	4.60951891965518e-6	0.882263337699091
GCF_011812995.1	s__Entomospira nematocera	QAGH	2.03340477362105e-6	5.32811320053672e-6	0.381636931703368
GCF_011812995.1	s__Entomospira nematocera	QDQI	8.13361909448419e-6	9.49295438042372e-6	0.856805876077658
GCF_011812995.1	s__Entomospira nematocera	QEPI	1.22004286417263e-5	9.1632387397212e-6	1.33145375650198
GCF_011812995.1	s__Entomospira nematocera	QFMH	2.03340477362105e-6	1.62693693354452e-6	1.24983626082602
GCF_011812995.1	s__Entomospira nematocera	QFNK	6.10021432086314e-6	4.75650949139335e-6	1.28249808644367
GCF_011812995.1	s__Entomospira nematocera	QGHS	4.06680954724209e-6	5.27645327843952e-6	0.770746812799378
GCF_011812995.1	s__Entomospira nematocera	QHKQ	0	3.26100147203435e-6	0
GCF_011812995.1	s__Entomospira nematocera	QHLS	1.22004286417263e-5	9.73190349194086e-6	1.25365285956952
GCF_011812995.1	s__Entomospira nematocera	QIMM	2.03340477362105e-6	2.99249840508468e-6	0.67950070421625
GCF_011812995.1	s__Entomospira nematocera	QIRQ	1.01670238681052e-5	9.07866358226618e-6	1.11988111201356
GCF_011812995.1	s__Entomospira nematocera	QIRY	1.01670238681052e-5	7.5220884079279e-6	1.35162249055591
GCF_011812995.1	s__Entomospira nematocera	QKMQ	1.42338334153473e-5	3.24538274219732e-6	4.38587203606998
GCF_011812995.1	s__Entomospira nematocera	QLMR	1.01670238681052e-5	6.80232306762383e-6	1.49463995858943
GCF_011812995.1	s__Entomospira nematocera	QLQF	1.22004286417263e-5	1.06212898828457e-5	1.14867674042406
GCF_011812995.1	s__Entomospira nematocera	QMAE	6.10021432086314e-6	5.92051590924653e-6	1.03035181635708
GCF_011812995.1	s__Entomospira nematocera	QMEF	0	3.76922798283083e-6	0
GCF_011812995.1	s__Entomospira nematocera	QMIK	1.01670238681052e-5	5.72402057475436e-6	1.7762032360517
GCF_011812995.1	s__Entomospira nematocera	QMKH	0	1.91166000630414e-6	0
GCF_011812995.1	s__Entomospira nematocera	QNFM	2.03340477362105e-6	2.48668691540746e-6	0.81771644070756
GCF_011812995.1	s__Entomospira nematocera	QNYP	0	2.83987320992694e-6	0
GCF_011812995.1	s__Entomospira nematocera	QPEP	2.03340477362105e-6	4.00609930990114e-6	0.507577225705677
GCF_011812995.1	s__Entomospira nematocera	QPHL	4.06680954724209e-6	5.05525404126821e-6	0.804471845340111
GCF_011812995.1	s__Entomospira nematocera	QPTG	4.06680954724209e-6	5.170444641813e-6	0.78654928714527
GCF_011812995.1	s__Entomospira nematocera	QQAN	8.13361909448419e-6	6.66298131535362e-6	1.22071768019846
GCF_011812995.1	s__Entomospira nematocera	QQMS	1.01670238681052e-5	4.29637109211216e-6	2.36642125415357
GCF_011812995.1	s__Entomospira nematocera	QQSR	2.03340477362105e-6	7.64098665135013e-6	0.26611809003249
GCF_011812995.1	s__Entomospira nematocera	QRTK	6.10021432086314e-6	6.41355633453688e-6	0.951143796463375
GCF_011812995.1	s__Entomospira nematocera	QRVS	2.64342620570736e-5	9.54976351680667e-6	2.76805410003628
GCF_011812995.1	s__Entomospira nematocera	QTDH	2.03340477362105e-6	3.52286660138953e-6	0.577201751783337
GCF_011812995.1	s__Entomospira nematocera	QVVL	2.44008572834526e-5	1.73850775557255e-5	1.403551822259
GCF_011812995.1	s__Entomospira nematocera	QYPD	0	3.4386708989064e-6	0
GCF_011812995.1	s__Entomospira nematocera	RAFY	6.10021432086314e-6	6.10076476209517e-6	0.999909775044032
GCF_011812995.1	s__Entomospira nematocera	RAGP	0	7.27183471385278e-6	0
GCF_011812995.1	s__Entomospira nematocera	RAPP	0	4.58771819687302e-6	0
GCF_011812995.1	s__Entomospira nematocera	RDMI	8.13361909448419e-6	5.80187500433629e-6	1.40189491990178
GCF_011812995.1	s__Entomospira nematocera	RDVF	0	6.69273459362885e-6	0
GCF_011812995.1	s__Entomospira nematocera	RDYR	4.06680954724209e-6	4.84727065321722e-6	0.838989575410417
GCF_011812995.1	s__Entomospira nematocera	RGDR	3.86346906987999e-5	7.15049320473818e-6	5.40308054180083
GCF_011812995.1	s__Entomospira nematocera	RGID	1.22004286417263e-5	1.20966174711235e-5	1.00858183462035
GCF_011812995.1	s__Entomospira nematocera	RGPP	0	3.74074276109135e-6	0
GCF_011812995.1	s__Entomospira nematocera	RHEK	6.10021432086314e-6	4.63964476436056e-6	1.31480202271561
GCF_011812995.1	s__Entomospira nematocera	RHQG	2.03340477362105e-6	3.70583970573732e-6	0.548702840674129
GCF_011812995.1	s__Entomospira nematocera	RKDV	1.62672381889684e-5	7.8640006208319e-6	2.06857030833341
GCF_011812995.1	s__Entomospira nematocera	RKII	2.03340477362105e-5	1.79549460725324e-5	1.13250397155565
GCF_011812995.1	s__Entomospira nematocera	RMDM	0	1.92838064539075e-6	0
GCF_011812995.1	s__Entomospira nematocera	RMPS	2.03340477362105e-6	3.4539581691815e-6	0.588717255398293
GCF_011812995.1	s__Entomospira nematocera	RNHA	2.03340477362105e-6	4.09185883090716e-6	0.496939131492531
GCF_011812995.1	s__Entomospira nematocera	RNIG	1.01670238681052e-5	9.99015634148151e-6	1.01770418005265
GCF_011812995.1	s__Entomospira nematocera	RNVA	1.42338334153473e-5	8.68198610290737e-6	1.63946742676549
GCF_011812995.1	s__Entomospira nematocera	RPQS	2.03340477362105e-6	5.89192776796208e-6	0.345117057387885
GCF_011812995.1	s__Entomospira nematocera	RQIE	1.01670238681052e-5	1.23893449116803e-5	0.820626428643544
GCF_011812995.1	s__Entomospira nematocera	RSQN	8.13361909448419e-6	6.87930498635276e-6	1.18233151613713
GCF_011812995.1	s__Entomospira nematocera	RTFG	1.01670238681052e-5	6.67135753749171e-6	1.52398126033099
GCF_011812995.1	s__Entomospira nematocera	RTIN	8.13361909448419e-6	9.08243675363942e-6	0.895532698449562
GCF_011812995.1	s__Entomospira nematocera	RTNR	1.42338334153473e-5	5.36876547881208e-6	2.65123024492714
GCF_011812995.1	s__Entomospira nematocera	RVIA	1.83006429625894e-5	1.70082341939066e-5	1.07598723970686
GCF_011812995.1	s__Entomospira nematocera	RVLT	2.03340477362105e-5	1.61148440558898e-5	1.26182094382593
GCF_011812995.1	s__Entomospira nematocera	RYMS	6.10021432086314e-6	3.7112961468620798e-06	1.64368837178917
GCF_011812995.1	s__Entomospira nematocera	RYVK	2.03340477362105e-6	5.97686248808315e-6	0.340212741664261
GCF_011812995.1	s__Entomospira nematocera	SEVF	0	1.19288534945642e-5	0
GCF_011812995.1	s__Entomospira nematocera	SFVY	1.01670238681052e-5	7.24250484839897e-6	1.40379938721791
GCF_011812995.1	s__Entomospira nematocera	SGFQ	4.06680954724209e-6	8.5483903803456e-6	0.475739802032494
GCF_011812995.1	s__Entomospira nematocera	SGGK	8.13361909448419e-6	1.22766400263646e-5	0.662528108425181
GCF_011812995.1	s__Entomospira nematocera	SGMP	2.03340477362105e-6	4.04916055479322e-6	0.502179339669303
GCF_011812995.1	s__Entomospira nematocera	SGRN	8.13361909448419e-6	8.40813744869558e-6	0.967350872189419
GCF_011812995.1	s__Entomospira nematocera	SHRQ	6.10021432086314e-6	4.50084620225719e-6	1.35534831601308
GCF_011812995.1	s__Entomospira nematocera	SKGK	2.23674525098315e-5	1.12629252324553e-5	1.98593633964445
GCF_011812995.1	s__Entomospira nematocera	SLAK	4.67683097932841e-5	2.77698866710132e-5	1.68413758209902
GCF_011812995.1	s__Entomospira nematocera	SLEN	2.44008572834526e-5	2.02989981855631e-5	1.20207199687355
GCF_011812995.1	s__Entomospira nematocera	SLKI	3.05010716043157e-5	3.26749734489028e-5	0.933468902492402
GCF_011812995.1	s__Entomospira nematocera	SNLH	1.22004286417263e-5	8.76179154258607e-6	1.39245821843934
GCF_011812995.1	s__Entomospira nematocera	SNSE	4.06680954724209e-6	1.33667692510012e-5	0.304247755824578
GCF_011812995.1	s__Entomospira nematocera	SPPQ	6.10021432086314e-6	4.35770746233161e-6	1.39986779140039
GCF_011812995.1	s__Entomospira nematocera	SRAR	8.13361909448419e-6	1.19412800460086e-5	0.681134607273773
GCF_011812995.1	s__Entomospira nematocera	SRLG	1.62672381889684e-5	2.10530787499696e-5	0.772677401826177
GCF_011812995.1	s__Entomospira nematocera	STET	1.01670238681052e-5	1.23492112247398e-5	0.823293381502548
GCF_011812995.1	s__Entomospira nematocera	STFM	2.03340477362105e-6	4.55589917172255e-6	0.446323480168731
GCF_011812995.1	s__Entomospira nematocera	SVAL	2.64342620570736e-5	3.09521175086567e-5	0.854037273853087
GCF_011812995.1	s__Entomospira nematocera	SYEA	1.22004286417263e-5	1.24216470378796e-5	0.982190896627581
GCF_011812995.1	s__Entomospira nematocera	SYIL	3.45678811515578e-5	2.41437561131474e-5	1.43175241621721
GCF_011812995.1	s__Entomospira nematocera	TAAS	1.83006429625894e-5	1.82985095911727e-5	1.00011658716826
GCF_011812995.1	s__Entomospira nematocera	TDKL	1.42338334153473e-5	1.51178252055642e-5	0.941526523941318
GCF_011812995.1	s__Entomospira nematocera	TDTH	6.10021432086314e-6	3.91454720454479e-6	1.55834481029653
GCF_011812995.1	s__Entomospira nematocera	TEAP	8.13361909448419e-6	8.65352797697211e-6	0.939919431257233
GCF_011812995.1	s__Entomospira nematocera	TENE	1.01670238681052e-5	9.19840748172774e-6	1.10530261768699
GCF_011812995.1	s__Entomospira nematocera	TETF	6.10021432086314e-6	7.93895644865135e-6	0.76838994650228
GCF_011812995.1	s__Entomospira nematocera	TEVL	1.22004286417263e-5	2.10933331891874e-5	0.578402120342947
GCF_011812995.1	s__Entomospira nematocera	TFKG	1.62672381889684e-5	7.17519683983118e-6	2.26714870018132
GCF_011812995.1	s__Entomospira nematocera	TGEQ	1.22004286417263e-5	9.15053191362492e-6	1.33330267102398
GCF_011812995.1	s__Entomospira nematocera	THIA	4.06680954724209e-6	8.54355863710264e-6	0.476008852983218
GCF_011812995.1	s__Entomospira nematocera	THKQ	1.01670238681052e-5	3.62356729355958e-6	2.80580517606939
GCF_011812995.1	s__Entomospira nematocera	THYD	2.03340477362105e-6	2.91885625949958e-6	0.696644367807841
GCF_011812995.1	s__Entomospira nematocera	TIAM	1.83006429625894e-5	8.50263883521231e-6	2.15234861991318
GCF_011812995.1	s__Entomospira nematocera	TIPN	4.06680954724209e-6	6.71742831483811e-6	0.605411677897467
GCF_011812995.1	s__Entomospira nematocera	TISK	1.22004286417263e-5	1.61060722984665e-5	0.757504897260886
GCF_011812995.1	s__Entomospira nematocera	TKRG	1.01670238681052e-5	7.83888246017838e-6	1.29699914748739
GCF_011812995.1	s__Entomospira nematocera	TLGY	1.83006429625894e-5	1.25241241804981e-5	1.46123135628806
GCF_011812995.1	s__Entomospira nematocera	TLSD	2.84676668306947e-5	2.00135985023494e-5	1.42241620502944
GCF_011812995.1	s__Entomospira nematocera	TMLE	1.42338334153473e-5	9.89376740394406e-6	1.4386666710674
GCF_011812995.1	s__Entomospira nematocera	TNIT	1.42338334153473e-5	9.68011248096993e-6	1.47042025010861
GCF_011812995.1	s__Entomospira nematocera	TPFG	4.06680954724209e-6	4.93417870515838e-6	0.824212050323693
GCF_011812995.1	s__Entomospira nematocera	TPGL	8.13361909448419e-6	1.16557125363466e-5	0.697822554315811
GCF_011812995.1	s__Entomospira nematocera	TPVT	1.01670238681052e-5	5.87490930294419e-6	1.73058397054914
GCF_011812995.1	s__Entomospira nematocera	TQYA	6.10021432086314e-6	6.81357936426242e-6	0.895302453341791
GCF_011812995.1	s__Entomospira nematocera	TQYY	4.06680954724209e-6	3.76615076332445e-6	1.07983185029275
GCF_011812995.1	s__Entomospira nematocera	TRDS	1.62672381889684e-5	9.25596199010754e-6	1.75748757464154
GCF_011812995.1	s__Entomospira nematocera	TRNF	8.13361909448419e-6	4.91421440403771e-6	1.65512092590044
GCF_011812995.1	s__Entomospira nematocera	TSAK	1.62672381889684e-5	1.36882682748922e-5	1.18840731802479
GCF_011812995.1	s__Entomospira nematocera	TTDN	0	5.98317802773021e-6	0
GCF_011812995.1	s__Entomospira nematocera	TTGR	1.01670238681052e-5	7.76805998598418e-6	1.30882406758566
GCF_011812995.1	s__Entomospira nematocera	TYEG	8.13361909448419e-6	7.5816346106605e-6	1.07280547166538
GCF_011812995.1	s__Entomospira nematocera	TYMP	0	2.05470190554137e-6	0
GCF_011812995.1	s__Entomospira nematocera	TYRY	2.03340477362105e-6	3.92649470451754e-6	0.517867697944826
GCF_011812995.1	s__Entomospira nematocera	TYSQ	4.06680954724209e-6	6.74751677026096e-6	0.602712032545984
GCF_011812995.1	s__Entomospira nematocera	TYVG	1.42338334153473e-5	6.94351864515244e-6	2.04994530046874
GCF_011812995.1	s__Entomospira nematocera	VADV	1.42338334153473e-5	1.26022070384976e-5	1.1294714784375
GCF_011812995.1	s__Entomospira nematocera	VDPQ	4.06680954724209e-6	5.18701231709361e-6	0.784036994444773
GCF_011812995.1	s__Entomospira nematocera	VEDH	6.10021432086314e-6	5.40729991906264e-6	1.12814425169163
GCF_011812995.1	s__Entomospira nematocera	VGHK	4.06680954724209e-6	4.98137698320763e-6	0.816402685633195
GCF_011812995.1	s__Entomospira nematocera	VGLY	1.62672381889684e-5	1.40865682934951e-5	1.15480490706032
GCF_011812995.1	s__Entomospira nematocera	VHSE	4.06680954724209e-6	7.36302804726065e-6	0.552328406348406
GCF_011812995.1	s__Entomospira nematocera	VHSG	6.10021432086314e-6	6.59455163524899e-6	0.925038525478589
GCF_011812995.1	s__Entomospira nematocera	VHSV	0	6.74331132484908e-6	0
GCF_011812995.1	s__Entomospira nematocera	VIAR	1.83006429625894e-5	1.70082341939066e-5	1.07598723970686
GCF_011812995.1	s__Entomospira nematocera	VIMP	8.13361909448419e-6	4.9195504343801e-6	1.65332568554287
GCF_011812995.1	s__Entomospira nematocera	VKRF	1.22004286417263e-5	6.88404555778034e-6	1.77227598790908
GCF_011812995.1	s__Entomospira nematocera	VLHS	1.01670238681052e-5	1.21630073650238e-5	0.835897205599146
GCF_011812995.1	s__Entomospira nematocera	VPHG	4.06680954724209e-6	3.42555121226298e-6	1.18719858359831
GCF_011812995.1	s__Entomospira nematocera	VSKI	1.83006429625894e-5	1.81153814911546e-5	1.0102267496561
GCF_011812995.1	s__Entomospira nematocera	VSVV	1.62672381889684e-5	1.43077602696616e-5	1.13695210727437
GCF_011812995.1	s__Entomospira nematocera	VTHQ	4.06680954724209e-6	4.03880224645834e-6	1.00693455610715
GCF_011812995.1	s__Entomospira nematocera	VTMD	4.06680954724209e-6	4.38181766678116e-6	0.92811017173828
GCF_011812995.1	s__Entomospira nematocera	VTQD	1.01670238681052e-5	7.4747150719468e-6	1.3601888192719
GCF_011812995.1	s__Entomospira nematocera	VVMG	1.01670238681052e-5	5.52561466219902e-6	1.83998061566947
GCF_011812995.1	s__Entomospira nematocera	VYFI	1.01670238681052e-5	8.60520610907334e-6	1.18149684496053
GCF_011812995.1	s__Entomospira nematocera	VYGA	2.03340477362105e-6	9.36673853931759e-6	0.217087811844611
GCF_011812995.1	s__Entomospira nematocera	VYVD	1.22004286417263e-5	6.96576778815409e-6	1.75148368604452
GCF_011812995.1	s__Entomospira nematocera	YAVV	8.13361909448419e-6	9.57803313442338e-6	0.849195130183046
GCF_011812995.1	s__Entomospira nematocera	YDKG	1.22004286417263e-5	6.11173896497101e-6	1.99622868575575
GCF_011812995.1	s__Entomospira nematocera	YDYV	6.10021432086314e-6	4.61787663444116e-6	1.32099984554944
GCF_011812995.1	s__Entomospira nematocera	YEYR	2.03340477362105e-6	4.82220978810242e-6	0.421674888271754
GCF_011812995.1	s__Entomospira nematocera	YFLI	1.22004286417263e-5	1.55213336949928e-5	0.786042545149462
GCF_011812995.1	s__Entomospira nematocera	YFSK	1.42338334153473e-5	6.49789271438545e-6	2.19053069063999
GCF_011812995.1	s__Entomospira nematocera	YFYI	6.10021432086314e-6	5.70472364772449e-6	1.06932687673599
GCF_011812995.1	s__Entomospira nematocera	YGQR	6.10021432086314e-6	5.21264811439089e-6	1.17027165214201
GCF_011812995.1	s__Entomospira nematocera	YGYV	2.03340477362105e-6	5.17738880165377e-6	0.392747164936026
GCF_011812995.1	s__Entomospira nematocera	YHMR	0	1.47267719364643e-6	0
GCF_011812995.1	s__Entomospira nematocera	YILK	1.01670238681052e-5	1.82376539971804e-5	0.557474325901626
GCF_011812995.1	s__Entomospira nematocera	YIMY	4.06680954724209e-6	3.50434849294036e-6	1.16050374425798
GCF_011812995.1	s__Entomospira nematocera	YIQA	6.10021432086314e-6	1.0814968191915e-5	0.564052913759236
GCF_011812995.1	s__Entomospira nematocera	YKAT	4.06680954724209e-6	7.64015618890877e-6	0.532294032567802
GCF_011812995.1	s__Entomospira nematocera	YKDE	1.42338334153473e-5	6.82395224204174e-6	2.0858635744333
GCF_011812995.1	s__Entomospira nematocera	YKPT	6.10021432086314e-6	3.93021294926071e-6	1.5521332812286
GCF_011812995.1	s__Entomospira nematocera	YLDE	2.44008572834526e-5	1.37189222853216e-5	1.7786278525362
GCF_011812995.1	s__Entomospira nematocera	YLNL	1.83006429625894e-5	1.87159918921988e-5	0.977807805645477
GCF_011812995.1	s__Entomospira nematocera	YMQF	0	2.28845563010838e-6	0
GCF_011812995.1	s__Entomospira nematocera	YMRT	2.03340477362105e-6	2.77810186130906e-6	0.731940322973936
GCF_011812995.1	s__Entomospira nematocera	YMSV	4.06680954724209e-6	4.44899043632445e-6	0.914097165513779
GCF_011812995.1	s__Entomospira nematocera	YQVD	6.10021432086314e-6	5.57347190765705e-6	1.09450884869132
GCF_011812995.1	s__Entomospira nematocera	YRID	1.62672381889684e-5	8.20021461346437e-6	1.98375761559439
GCF_011812995.1	s__Entomospira nematocera	YRKH	4.06680954724209e-6	2.81692198802195e-6	1.44370684191287
GCF_011812995.1	s__Entomospira nematocera	YRYE	1.01670238681052e-5	4.82220978810242e-6	2.10837444135877
GCF_011812995.1	s__Entomospira nematocera	YSAP	0	7.01876557294627e-6	0
GCF_011812995.1	s__Entomospira nematocera	YSDT	6.10021432086314e-6	7.35581431956763e-6	0.829305098775482
GCF_011812995.1	s__Entomospira nematocera	YSLR	8.13361909448419e-6	1.42717387266345e-5	0.569910874230405
GCF_011812995.1	s__Entomospira nematocera	YTFL	8.13361909448419e-6	9.77865464727803e-6	0.831772814141488
GCF_011812995.1	s__Entomospira nematocera	YYLA	6.10021432086314e-6	1.14529516739429e-5	0.532632503352128
GCF_011812995.1	s__Entomospira nematocera	YYMH	2.03340477362105e-6	1.17035268734927e-6	1.73742906356417
GCA_009787835.1	s__WQXQ01 sp009787835	AAAS	6.50994339604217e-5	3.43881502295654e-5	1.89307751437157
GCA_009787835.1	s__WQXQ01 sp009787835	AAYF	1.30198867920843e-5	1.06448446607503e-5	1.22311665477763
GCA_009787835.1	s__WQXQ01 sp009787835	ADMN	0	5.62880117538148e-6	0
GCA_009787835.1	s__WQXQ01 sp009787835	ADRI	3.47196981122249e-5	1.75660646903062e-5	1.97652113460477
GCA_009787835.1	s__WQXQ01 sp009787835	AEMN	6.50994339604217e-6	6.76862207415131e-6	0.961782667834712
GCA_009787835.1	s__WQXQ01 sp009787835	AGHI	7.5949339620492e-6	7.24339274536772e-6	1.04853267371237
GCA_009787835.1	s__WQXQ01 sp009787835	AGRN	2.06148207541335e-5	1.5136207017434e-5	1.36195420229053
GCA_009787835.1	s__WQXQ01 sp009787835	AHGT	6.50994339604217e-6	4.70764448852548e-6	1.38284516001785
GCA_009787835.1	s__WQXQ01 sp009787835	AIDH	3.25497169802109e-6	5.39299879829694e-6	0.603555057169487
GCA_009787835.1	s__WQXQ01 sp009787835	AIHE	5.42495283003514e-6	6.48507019073209e-6	0.836529547172523
GCA_009787835.1	s__WQXQ01 sp009787835	AIMV	6.50994339604217e-6	9.86268690996979e-6	0.66005779717711
GCA_009787835.1	s__WQXQ01 sp009787835	AKGP	6.50994339604217e-6	1.27122113811041e-5	0.512101569182432
GCA_009787835.1	s__WQXQ01 sp009787835	AKTM	4.33996226402811e-6	6.12774194185243e-6	0.708248210386636
GCA_009787835.1	s__WQXQ01 sp009787835	ALHV	6.50994339604217e-6	6.71029482454042e-6	0.970142678714274
GCA_009787835.1	s__WQXQ01 sp009787835	AMNV	3.25497169802109e-6	6.32741205454194e-6	0.514423854486386
GCA_009787835.1	s__WQXQ01 sp009787835	AMSK	8.67992452805623e-6	8.01401947467189e-6	1.08309251749249
GCA_009787835.1	s__WQXQ01 sp009787835	APEP	5.42495283003514e-6	7.7660043086926e-6	0.698551354647449
GCA_009787835.1	s__WQXQ01 sp009787835	AQTE	9.76491509406326e-6	7.97901815789606e-6	1.22382414738584
GCA_009787835.1	s__WQXQ01 sp009787835	ARRH	5.42495283003514e-6	3.18794835340969e-6	1.70170662402132
GCA_009787835.1	s__WQXQ01 sp009787835	AYDA	1.62748584901054e-5	1.19126651703146e-5	1.36618114061168
GCA_009787835.1	s__WQXQ01 sp009787835	AYDD	6.50994339604217e-6	8.04244232203262e-6	0.80944856492261
GCA_009787835.1	s__WQXQ01 sp009787835	AYFK	8.67992452805623e-6	7.72275314959011e-6	1.1239417290603
GCA_009787835.1	s__WQXQ01 sp009787835	AYGK	1.51898679240984e-5	1.16078949881523e-5	1.30858074953315
GCA_009787835.1	s__WQXQ01 sp009787835	AYKT	6.50994339604217e-6	8.62304750079805e-6	0.754946948331165
GCA_009787835.1	s__WQXQ01 sp009787835	DAET	9.76491509406326e-6	1.44112378604992e-5	0.677590307549403
GCA_009787835.1	s__WQXQ01 sp009787835	DAKH	2.16998113201406e-6	3.77508500506984e-6	0.574816495284167
GCA_009787835.1	s__WQXQ01 sp009787835	DALM	9.76491509406326e-6	9.71149535579061e-6	1.00550067073253
GCA_009787835.1	s__WQXQ01 sp009787835	DDKT	3.25497169802109e-6	8.69460294472104e-6	0.374366916892663
GCA_009787835.1	s__WQXQ01 sp009787835	DDRY	1.08499056600703e-6	5.17232907904851e-6	0.209768278356841
GCA_009787835.1	s__WQXQ01 sp009787835	DDSA	1.84448396221195e-5	1.56735312744033e-5	1.17681454799163
GCA_009787835.1	s__WQXQ01 sp009787835	DEPF	1.08499056600703e-5	6.38924233136595e-6	1.69815215910753
GCA_009787835.1	s__WQXQ01 sp009787835	DERG	1.51898679240984e-5	1.24764827854496e-5	1.21747997294664
GCA_009787835.1	s__WQXQ01 sp009787835	DETH	0	2.84547861030801e-6	0
GCA_009787835.1	s__WQXQ01 sp009787835	DFIL	2.06148207541335e-5	1.89026711845984e-5	1.09057712282115
GCA_009787835.1	s__WQXQ01 sp009787835	DGSP	1.19348962260773e-5	1.04211408151492e-5	1.14525812843135
GCA_009787835.1	s__WQXQ01 sp009787835	DHVH	1.08499056600703e-6	7.79717313918384e-7	1.39151785735593
GCA_009787835.1	s__WQXQ01 sp009787835	DHYY	5.42495283003514e-6	1.0632417906617e-6	5.10227577365914
GCA_009787835.1	s__WQXQ01 sp009787835	DIFL	2.49547830181617e-5	1.89026711845983e-5	1.32017230657297
GCA_009787835.1	s__WQXQ01 sp009787835	DMVG	6.50994339604217e-6	5.82543798267598e-6	1.11750282389098
GCA_009787835.1	s__WQXQ01 sp009787835	DNPI	4.33996226402811e-6	8.99042594240085e-6	0.482731551523036
GCA_009787835.1	s__WQXQ01 sp009787835	DPPR	1.08499056600703e-6	4.1534736816827e-6	0.261224856387549
GCA_009787835.1	s__WQXQ01 sp009787835	DQKP	3.25497169802109e-6	3.53782692031123e-6	0.920048315346852
GCA_009787835.1	s__WQXQ01 sp009787835	DQLI	1.19348962260773e-5	1.17122667186126e-5	1.01900823408597
GCA_009787835.1	s__WQXQ01 sp009787835	DRPG	7.5949339620492e-6	7.60791223124671e-6	0.998294108974574
GCA_009787835.1	s__WQXQ01 sp009787835	DSAQ	1.08499056600703e-5	8.67790760567484e-6	1.25029052544591
GCA_009787835.1	s__WQXQ01 sp009787835	DSDT	1.51898679240984e-5	1.05575924404124e-5	1.43876248394989
GCA_009787835.1	s__WQXQ01 sp009787835	DSIF	8.67992452805623e-6	1.45155555157754e-5	0.597973981679373
GCA_009787835.1	s__WQXQ01 sp009787835	DSLG	2.38697924521546e-5	2.41499395285214e-5	0.988399677935596
GCA_009787835.1	s__WQXQ01 sp009787835	DSSF	1.19348962260773e-5	1.23380126627672e-5	0.967327279707988
GCA_009787835.1	s__WQXQ01 sp009787835	DVHE	4.33996226402811e-6	3.20587449389835e-6	1.35375301568675
GCA_009787835.1	s__WQXQ01 sp009787835	DVLL	3.03797358481968e-5	2.63211018137659e-5	1.15419696573296
GCA_009787835.1	s__WQXQ01 sp009787835	DVNG	7.5949339620492e-6	1.20583285902464e-5	0.629849643357084
GCA_009787835.1	s__WQXQ01 sp009787835	DVQN	4.33996226402811e-6	4.97076888310431e-6	0.873096771563788
GCA_009787835.1	s__WQXQ01 sp009787835	EDKV	9.76491509406326e-6	1.17794578456064e-5	0.828978313098295
GCA_009787835.1	s__WQXQ01 sp009787835	EDLA	2.71247641501757e-5	2.45437393953111e-5	1.10516020860936
GCA_009787835.1	s__WQXQ01 sp009787835	EFAG	1.84448396221195e-5	1.73350209735039e-5	1.06402176555263
GCA_009787835.1	s__WQXQ01 sp009787835	EFTE	3.25497169802109e-6	1.04543023579845e-5	0.311352358728662
GCA_009787835.1	s__WQXQ01 sp009787835	EGGP	6.50994339604217e-6	1.28985944451472e-5	0.504701766051059
GCA_009787835.1	s__WQXQ01 sp009787835	EHER	2.16998113201406e-6	3.26693006874388e-6	0.664226379614058
GCA_009787835.1	s__WQXQ01 sp009787835	EHQK	2.16998113201406e-6	1.69682978745694e-6	1.27884431783004
GCA_009787835.1	s__WQXQ01 sp009787835	EIPI	1.08499056600703e-5	1.68513133575823e-5	0.643861129980611
GCA_009787835.1	s__WQXQ01 sp009787835	EKMA	9.76491509406326e-6	7.3852602970654e-6	1.32221678062497
GCA_009787835.1	s__WQXQ01 sp009787835	EKYF	9.76491509406326e-6	6.26953787679977e-6	1.55751752137873
GCA_009787835.1	s__WQXQ01 sp009787835	ELLK	6.18444622624006e-5	3.02574287165307e-5	2.04394308722647
GCA_009787835.1	s__WQXQ01 sp009787835	ENHG	5.42495283003514e-6	3.77256109638184e-6	1.43800264367834
GCA_009787835.1	s__WQXQ01 sp009787835	ENMA	9.76491509406326e-6	6.76862207415131e-6	1.44267400175207
GCA_009787835.1	s__WQXQ01 sp009787835	EPYD	1.08499056600703e-6	4.78750247689451e-6	0.226629765988304
GCA_009787835.1	s__WQXQ01 sp009787835	EQET	3.25497169802109e-6	6.47758067513235e-6	0.502498056182771
GCA_009787835.1	s__WQXQ01 sp009787835	ERLN	1.51898679240984e-5	1.55463051738293e-5	0.977072542591605
GCA_009787835.1	s__WQXQ01 sp009787835	ESQS	7.5949339620492e-6	9.19279008417947e-6	0.826183769291096
GCA_009787835.1	s__WQXQ01 sp009787835	ETIR	2.71247641501757e-5	1.42284264479464e-5	1.90637835107133
GCA_009787835.1	s__WQXQ01 sp009787835	ETRS	9.76491509406326e-6	1.2093957099694e-5	0.807421013119877
GCA_009787835.1	s__WQXQ01 sp009787835	ETSN	5.42495283003514e-6	1.25036703308247e-5	0.433868831031258
GCA_009787835.1	s__WQXQ01 sp009787835	ETTH	2.16998113201406e-6	2.83905851352408e-6	0.76433124631887
GCA_009787835.1	s__WQXQ01 sp009787835	EYQV	0	4.063588366363e-6	0
GCA_009787835.1	s__WQXQ01 sp009787835	EYYF	3.25497169802109e-6	3.90635554910006e-6	0.833250239797286
GCA_009787835.1	s__WQXQ01 sp009787835	FENS	1.19348962260773e-5	1.11982172683006e-5	1.06578537816569
GCA_009787835.1	s__WQXQ01 sp009787835	FFMS	4.33996226402811e-6	4.02009571910617e-6	1.07956689772378
GCA_009787835.1	s__WQXQ01 sp009787835	FFTI	1.19348962260773e-5	9.91777218443049e-6	1.2033847928886101
GCA_009787835.1	s__WQXQ01 sp009787835	FFVS	1.51898679240984e-5	9.49766549057299e-6	1.59932648072047
GCA_009787835.1	s__WQXQ01 sp009787835	FGSP	9.76491509406326e-6	9.31205767803329e-6	1.04863129414439
GCA_009787835.1	s__WQXQ01 sp009787835	FHNN	1.08499056600703e-6	2.05569590858321e-6	0.527797210412706
GCA_009787835.1	s__WQXQ01 sp009787835	FHRD	3.25497169802109e-6	2.01883821112147e-6	1.61229943047935
GCA_009787835.1	s__WQXQ01 sp009787835	FIDA	1.08499056600703e-5	1.64772866576703e-5	0.658476476466444
GCA_009787835.1	s__WQXQ01 sp009787835	FISV	2.60397735841687e-5	1.63171336288434e-5	1.59585465048462
GCA_009787835.1	s__WQXQ01 sp009787835	FKTQ	6.50994339604217e-6	4.30158306749659e-6	1.51338316473121
GCA_009787835.1	s__WQXQ01 sp009787835	FKVA	9.76491509406326e-6	1.2965591013036e-5	0.75314076190166
GCA_009787835.1	s__WQXQ01 sp009787835	FKVF	4.33996226402811e-6	7.82171037652647e-6	0.554861028484596
GCA_009787835.1	s__WQXQ01 sp009787835	FNML	1.08499056600703e-5	5.77010590038911e-6	1.8803650829595
GCA_009787835.1	s__WQXQ01 sp009787835	FNVV	5.42495283003514e-6	9.01811991822553e-6	0.601561398520701
GCA_009787835.1	s__WQXQ01 sp009787835	FNYF	4.33996226402811e-6	4.2698834924294e-6	1.01641233811718
GCA_009787835.1	s__WQXQ01 sp009787835	FPHT	0	1.55045455160957e-6	0
GCA_009787835.1	s__WQXQ01 sp009787835	FPSA	1.19348962260773e-5	1.02696330836098e-5	1.16215410316122
GCA_009787835.1	s__WQXQ01 sp009787835	FQLN	4.33996226402811e-6	6.71432281494959e-6	0.646373786849374
GCA_009787835.1	s__WQXQ01 sp009787835	FTGL	2.38697924521546e-5	1.65004775911845e-5	1.44661221593411
GCA_009787835.1	s__WQXQ01 sp009787835	FTIF	1.08499056600703e-5	9.91777218443049e-6	1.09398617535328
GCA_009787835.1	s__WQXQ01 sp009787835	FTLA	1.51898679240984e-5	1.81972509647921e-5	0.834734210869965
GCA_009787835.1	s__WQXQ01 sp009787835	FTSA	1.51898679240984e-5	1.39738560775028e-5	1.08702049311595
GCA_009787835.1	s__WQXQ01 sp009787835	FVAR	1.30198867920843e-5	1.14936425431997e-5	1.13279030065082
GCA_009787835.1	s__WQXQ01 sp009787835	FVHF	2.16998113201406e-6	2.1287415875527e-6	1.01937273396757
GCA_009787835.1	s__WQXQ01 sp009787835	FYGI	7.5949339620492e-6	1.0003833883421e-5	0.759202326883501
GCA_009787835.1	s__WQXQ01 sp009787835	GAAP	1.84448396221195e-5	1.75221857834024e-5	1.05265632097058
GCA_009787835.1	s__WQXQ01 sp009787835	GADV	3.47196981122249e-5	1.81350947961471e-5	1.91450326025322
GCA_009787835.1	s__WQXQ01 sp009787835	GDAA	2.60397735841687e-5	2.38962966644165e-5	1.08969912576219
GCA_009787835.1	s__WQXQ01 sp009787835	GETN	7.5949339620492e-6	1.28700513832208e-5	0.590124602917359
GCA_009787835.1	s__WQXQ01 sp009787835	GFNN	9.76491509406326e-6	9.44051230314503e-6	1.03436283757717
GCA_009787835.1	s__WQXQ01 sp009787835	GFPT	4.33996226402811e-6	7.12025801521648e-6	0.609523173844728
GCA_009787835.1	s__WQXQ01 sp009787835	GFQH	0	1.57594922131088e-6	0
GCA_009787835.1	s__WQXQ01 sp009787835	GGKH	7.5949339620492e-6	4.59757873662431e-6	1.65194211934816
GCA_009787835.1	s__WQXQ01 sp009787835	GGLD	1.51898679240984e-5	2.48575781678694e-5	0.611075939156961
GCA_009787835.1	s__WQXQ01 sp009787835	GHGF	6.50994339604217e-6	3.82301289780377e-6	1.70283061293933
GCA_009787835.1	s__WQXQ01 sp009787835	GHTE	0	3.82179189980773e-6	0
GCA_009787835.1	s__WQXQ01 sp009787835	GIAL	4.01446509422601e-5	4.20848203240469e-5	0.95389859415229
GCA_009787835.1	s__WQXQ01 sp009787835	GIDI	3.7974669810246e-5	2.56686736180701e-5	1.47941691009358
GCA_009787835.1	s__WQXQ01 sp009787835	GIEA	3.7974669810246e-5	2.97818294363197e-5	1.27509526879282
GCA_009787835.1	s__WQXQ01 sp009787835	GIYT	2.06148207541335e-5	1.11700494753494e-5	1.84554426545982
GCA_009787835.1	s__WQXQ01 sp009787835	GLFL	1.62748584901054e-5	2.81019178100066e-5	0.579136932935952
GCA_009787835.1	s__WQXQ01 sp009787835	GLHH	7.5949339620492e-6	1.5830591488177e-6	4.79763119888567
GCA_009787835.1	s__WQXQ01 sp009787835	GLKN	1.84448396221195e-5	1.95879584109736e-5	0.941641759448821
GCA_009787835.1	s__WQXQ01 sp009787835	GLVG	2.38697924521546e-5	2.79427421302434e-5	0.854239442245702
GCA_009787835.1	s__WQXQ01 sp009787835	GMSN	5.42495283003514e-6	6.66002075516647e-6	0.814554943515269
GCA_009787835.1	s__WQXQ01 sp009787835	GNKE	1.08499056600703e-5	1.38616544376218e-5	0.782728043675844
GCA_009787835.1	s__WQXQ01 sp009787835	GQAH	1.08499056600703e-6	2.61235868847186e-6	0.415329859102048
GCA_009787835.1	s__WQXQ01 sp009787835	GQSL	7.5949339620492e-6	1.337101003227e-5	0.568014977456406
GCA_009787835.1	s__WQXQ01 sp009787835	GSAQ	1.30198867920843e-5	1.16553879106679e-5	1.11707022467846
GCA_009787835.1	s__WQXQ01 sp009787835	GTFR	4.33996226402811e-6	9.25032998224009e-6	0.469168372626761
GCA_009787835.1	s__WQXQ01 sp009787835	GTIY	1.41048773580914e-5	1.11700494753494e-5	1.26274081320935
GCA_009787835.1	s__WQXQ01 sp009787835	GVNG	1.62748584901054e-5	1.61956664739908e-5	1.00488970406014
GCA_009787835.1	s__WQXQ01 sp009787835	HAFS	6.50994339604217e-6	4.09611618747347e-6	1.58929656730699
GCA_009787835.1	s__WQXQ01 sp009787835	HAII	6.50994339604217e-6	8.27918747830412e-6	0.786302208169786
GCA_009787835.1	s__WQXQ01 sp009787835	HDAS	6.50994339604217e-6	4.58397113299328e-6	1.42015366309501
GCA_009787835.1	s__WQXQ01 sp009787835	HDHA	0	1.02741984297398e-6	0
GCA_009787835.1	s__WQXQ01 sp009787835	HEET	8.67992452805623e-6	3.42168229666611e-6	2.53674180578175
GCA_009787835.1	s__WQXQ01 sp009787835	HEIM	1.08499056600703e-6	2.08316386730091e-6	0.520837838557951
GCA_009787835.1	s__WQXQ01 sp009787835	HFKG	3.25497169802109e-6	3.05877729812282e-6	1.06414144632846
GCA_009787835.1	s__WQXQ01 sp009787835	HFNF	0	1.86509518136685e-6	0
GCA_009787835.1	s__WQXQ01 sp009787835	HGFA	3.25497169802109e-6	4.21614009403821e-6	0.77202645676403
GCA_009787835.1	s__WQXQ01 sp009787835	HGTD	2.16998113201406e-6	3.17821064642592e-6	0.682768190476716
GCA_009787835.1	s__WQXQ01 sp009787835	HGVT	2.16998113201406e-6	3.57266986867874e-6	0.60738361275361
GCA_009787835.1	s__WQXQ01 sp009787835	HKNK	3.25497169802109e-6	2.69741535098177e-6	1.20670022020761
GCA_009787835.1	s__WQXQ01 sp009787835	HMDF	1.08499056600703e-6	1.00835179556077e-6	1.07600400057168
GCA_009787835.1	s__WQXQ01 sp009787835	HNEM	0	1.33645489164031e-6	0
GCA_009787835.1	s__WQXQ01 sp009787835	HNET	3.25497169802109e-6	2.80248689077274e-6	1.16145831359218
GCA_009787835.1	s__WQXQ01 sp009787835	HNSN	1.08499056600703e-6	3.00190830720221e-6	0.36143361321327
GCA_009787835.1	s__WQXQ01 sp009787835	HNTQ	1.08499056600703e-6	1.29034962316555e-6	0.840850066159028
GCA_009787835.1	s__WQXQ01 sp009787835	HPHG	4.33996226402811e-6	6.83118990383227e-7	6.35315710019043
GCA_009787835.1	s__WQXQ01 sp009787835	HPPP	1.08499056600703e-6	9.35028800587653e-7	1.16038197467835
GCA_009787835.1	s__WQXQ01 sp009787835	HQDD	0	1.31310700060776e-6	0
GCA_009787835.1	s__WQXQ01 sp009787835	HQES	0	2.06040890545771e-6	0
GCA_009787835.1	s__WQXQ01 sp009787835	HRTH	0	6.59272803678205e-7	0
GCA_009787835.1	s__WQXQ01 sp009787835	HTDK	0	2.54287360095608e-6	0
GCA_009787835.1	s__WQXQ01 sp009787835	HTKN	1.08499056600703e-6	2.50445387491424e-6	0.433224415460309
GCA_009787835.1	s__WQXQ01 sp009787835	HTYD	4.33996226402811e-6	1.58438605794424e-6	2.73920755756919
GCA_009787835.1	s__WQXQ01 sp009787835	HVNE	6.50994339604217e-6	3.15743763107756e-6	2.06178051847076
GCA_009787835.1	s__WQXQ01 sp009787835	HVTI	2.16998113201406e-6	4.08355651566672e-6	0.531394906300143
GCA_009787835.1	s__WQXQ01 sp009787835	HVYE	3.25497169802109e-6	2.1465280127659e-6	1.5163891077419
GCA_009787835.1	s__WQXQ01 sp009787835	HYQN	0	8.65921305628197e-7	0
GCA_009787835.1	s__WQXQ01 sp009787835	HYRA	2.16998113201406e-6	2.24069191808234e-6	0.968442432671064
GCA_009787835.1	s__WQXQ01 sp009787835	IDEF	1.84448396221195e-5	1.33767026869989e-5	1.37887789343232
GCA_009787835.1	s__WQXQ01 sp009787835	IDNE	1.62748584901054e-5	1.47437156337754e-5	1.10385054177404
GCA_009787835.1	s__WQXQ01 sp009787835	IEAG	4.66545943383022e-5	2.97818294363197e-5	1.56654561594546
GCA_009787835.1	s__WQXQ01 sp009787835	IEQR	9.76491509406326e-6	7.89561606556613e-6	1.23675151032855
GCA_009787835.1	s__WQXQ01 sp009787835	IFFF	7.5949339620492e-6	8.88230134034856e-6	0.855063757806618
GCA_009787835.1	s__WQXQ01 sp009787835	IFFT	1.62748584901054e-5	9.91777218443049e-6	1.64097926302992
GCA_009787835.1	s__WQXQ01 sp009787835	IGTP	1.19348962260773e-5	1.22327114617217e-5	0.975654192729367
GCA_009787835.1	s__WQXQ01 sp009787835	IHHN	0	1.04875157710129e-6	0
GCA_009787835.1	s__WQXQ01 sp009787835	IHHV	0	1.19700116084739e-6	0
GCA_009787835.1	s__WQXQ01 sp009787835	IHTL	8.67992452805623e-6	6.17286564135058e-6	1.40614182008295
GCA_009787835.1	s__WQXQ01 sp009787835	IILG	4.44846132062882e-5	4.36176125777162e-5	1.0198773059169
GCA_009787835.1	s__WQXQ01 sp009787835	ILFE	1.08499056600703e-5	2.27304240199646e-5	0.477329664001893
GCA_009787835.1	s__WQXQ01 sp009787835	ILMH	2.16998113201406e-6	2.94372705506096e-6	0.737154325596643
GCA_009787835.1	s__WQXQ01 sp009787835	ILVA	3.03797358481968e-5	3.52228080588874e-5	0.862501814091776
GCA_009787835.1	s__WQXQ01 sp009787835	IMFV	1.08499056600703e-6	5.94983140117411e-6	0.1823565228744
GCA_009787835.1	s__WQXQ01 sp009787835	IMGF	6.50994339604217e-6	7.10896147343381e-6	0.915737610953418
GCA_009787835.1	s__WQXQ01 sp009787835	INDM	4.33996226402811e-6	5.83381055340987e-6	0.743932670472373
GCA_009787835.1	s__WQXQ01 sp009787835	IQIK	1.08499056600703e-5	1.13708698837402e-5	0.954184312282486
GCA_009787835.1	s__WQXQ01 sp009787835	IQIT	5.42495283003514e-6	1.05574468281697e-5	0.513850831392313
GCA_009787835.1	s__WQXQ01 sp009787835	IQMY	5.42495283003514e-6	2.19584797151043e-6	2.4705502841818
GCA_009787835.1	s__WQXQ01 sp009787835	IQQA	6.50994339604217e-6	5.65264404730349e-6	1.15166342362344
GCA_009787835.1	s__WQXQ01 sp009787835	IRLI	1.62748584901054e-5	3.09363700440221e-5	0.526075246286053
GCA_009787835.1	s__WQXQ01 sp009787835	IRNS	1.84448396221195e-5	1.52409032467334e-5	1.21021958630128
GCA_009787835.1	s__WQXQ01 sp009787835	IRQE	1.41048773580914e-5	7.89561606556613e-6	1.78641884825235
GCA_009787835.1	s__WQXQ01 sp009787835	IRTV	1.51898679240984e-5	1.33009519570773e-5	1.14201359219376
GCA_009787835.1	s__WQXQ01 sp009787835	ISDE	1.84448396221195e-5	1.95338399767267e-5	0.944250574597483
GCA_009787835.1	s__WQXQ01 sp009787835	ISFA	1.84448396221195e-5	2.15008010871059e-5	0.857867553278325
GCA_009787835.1	s__WQXQ01 sp009787835	ISTA	2.16998113201406e-5	2.40072970724391e-5	0.903883983884735
GCA_009787835.1	s__WQXQ01 sp009787835	ITAA	5.75044999983725e-5	2.7251806884588e-5	2.11011696368998
GCA_009787835.1	s__WQXQ01 sp009787835	IVQE	7.5949339620492e-6	9.31702064106444e-6	0.815167665141236
GCA_009787835.1	s__WQXQ01 sp009787835	IVYR	2.16998113201406e-6	8.92593563635474e-6	0.243109654877621
GCA_009787835.1	s__WQXQ01 sp009787835	IYRE	8.67992452805623e-6	9.54834053162645e-6	0.909050583115065
GCA_009787835.1	s__WQXQ01 sp009787835	KALY	1.95298301881265e-5	1.4685888381114e-5	1.32983648529167
GCA_009787835.1	s__WQXQ01 sp009787835	KATK	4.33996226402811e-6	1.38396319127049e-5	0.31358942863531
GCA_009787835.1	s__WQXQ01 sp009787835	KERQ	3.25497169802109e-6	5.52691052412618e-6	0.588931498675873
GCA_009787835.1	s__WQXQ01 sp009787835	KGIE	1.95298301881265e-5	2.16064888131194e-5	0.903887270025479
GCA_009787835.1	s__WQXQ01 sp009787835	KGLN	1.30198867920843e-5	1.95879584109736e-5	0.664688300787403
GCA_009787835.1	s__WQXQ01 sp009787835	KHFK	3.25497169802109e-6	2.44731545762934e-6	1.33001721861149
GCA_009787835.1	s__WQXQ01 sp009787835	KHSR	2.16998113201406e-6	3.16806346137369e-6	0.684955070651628
GCA_009787835.1	s__WQXQ01 sp009787835	KIEP	1.30198867920843e-5	1.1795875124621e-5	1.10376607538923
GCA_009787835.1	s__WQXQ01 sp009787835	KIMT	8.67992452805623e-6	6.35092349065398e-6	1.36671848445814
GCA_009787835.1	s__WQXQ01 sp009787835	KISV	3.14647264142038e-5	1.96230848861966e-5	1.60345463502209
GCA_009787835.1	s__WQXQ01 sp009787835	KIYD	1.08499056600703e-5	8.95732173129486e-6	1.21128904214339
GCA_009787835.1	s__WQXQ01 sp009787835	KLPA	1.51898679240984e-5	1.60830294907534e-5	0.944465589199567
GCA_009787835.1	s__WQXQ01 sp009787835	KLRE	3.58046886782319e-5	1.6962612051396e-5	2.11080042211337
GCA_009787835.1	s__WQXQ01 sp009787835	KMIL	7.5949339620492e-6	1.08162402552123e-5	0.702178740749517
GCA_009787835.1	s__WQXQ01 sp009787835	KMKV	1.08499056600703e-6	5.00869381183779e-6	0.216621459958824
GCA_009787835.1	s__WQXQ01 sp009787835	KMRK	1.08499056600703e-5	4.24456753416938e-6	2.55618636591996
GCA_009787835.1	s__WQXQ01 sp009787835	KNLR	1.30198867920843e-5	1.38930192185343e-5	0.937153154925091
GCA_009787835.1	s__WQXQ01 sp009787835	KNVQ	6.50994339604217e-6	5.34167395850758e-6	1.21870848850179
GCA_009787835.1	s__WQXQ01 sp009787835	KQPL	4.33996226402811e-6	6.01166878636528e-6	0.72192304969817
GCA_009787835.1	s__WQXQ01 sp009787835	KRMH	0	1.15519330123483e-6	0
GCA_009787835.1	s__WQXQ01 sp009787835	KTAT	8.67992452805623e-6	1.28496042548824e-5	0.675501311626634
GCA_009787835.1	s__WQXQ01 sp009787835	KTMH	2.16998113201406e-6	1.2099140125097e-6	1.79350028975439
GCA_009787835.1	s__WQXQ01 sp009787835	KTQA	7.5949339620492e-6	7.13048221897084e-6	1.06513609161561
GCA_009787835.1	s__WQXQ01 sp009787835	KTSA	1.62748584901054e-5	1.68050449443901e-5	0.968450756541318
GCA_009787835.1	s__WQXQ01 sp009787835	KVPH	1.08499056600703e-6	2.10074647544829e-6	0.516478584487686
GCA_009787835.1	s__WQXQ01 sp009787835	KYLH	3.25497169802109e-6	2.89970796862438e-6	1.12251707180197
GCA_009787835.1	s__WQXQ01 sp009787835	LAAM	2.38697924521546e-5	1.43849079476344e-5	1.6593635871045
GCA_009787835.1	s__WQXQ01 sp009787835	LARP	4.33996226402811e-6	1.42571666646436e-5	0.304405662507321
GCA_009787835.1	s__WQXQ01 sp009787835	LAVD	2.49547830181617e-5	2.29438652080305e-5	1.08764511959508
GCA_009787835.1	s__WQXQ01 sp009787835	LDAD	1.73598490561125e-5	2.04106282849166e-5	0.850529871681673
GCA_009787835.1	s__WQXQ01 sp009787835	LDDL	3.03797358481968e-5	2.34149834955527e-5	1.29744852709236
GCA_009787835.1	s__WQXQ01 sp009787835	LDEV	1.62748584901054e-5	1.86264443749015e-5	0.87375014589662
GCA_009787835.1	s__WQXQ01 sp009787835	LDKV	1.84448396221195e-5	1.66455982164234e-5	1.10809112308868
GCA_009787835.1	s__WQXQ01 sp009787835	LDNL	2.82097547161827e-5	2.30612115853661e-5	1.22325553502504
GCA_009787835.1	s__WQXQ01 sp009787835	LDQN	5.42495283003514e-6	7.51401096859791e-6	0.721978295308161
GCA_009787835.1	s__WQXQ01 sp009787835	LDVF	1.41048773580914e-5	1.3841271747261e-5	1.01904489815992
GCA_009787835.1	s__WQXQ01 sp009787835	LEFV	1.30198867920843e-5	1.66441013927781e-5	0.782252311784985
GCA_009787835.1	s__WQXQ01 sp009787835	LHHE	0	1.41732611457923e-6	0
GCA_009787835.1	s__WQXQ01 sp009787835	LINH	7.5949339620492e-6	6.09334924094714e-6	1.24643010957118
GCA_009787835.1	s__WQXQ01 sp009787835	LKAH	9.76491509406326e-6	6.41483068619351e-6	1.52224050356934
GCA_009787835.1	s__WQXQ01 sp009787835	LKEV	2.49547830181617e-5	2.00162983226177e-5	1.24672317608114
GCA_009787835.1	s__WQXQ01 sp009787835	LKHF	4.33996226402811e-6	3.86985426976778e-6	1.12147950839724
GCA_009787835.1	s__WQXQ01 sp009787835	LKPI	1.19348962260773e-5	1.66687975379767e-5	0.716002231047914
GCA_009787835.1	s__WQXQ01 sp009787835	LKVS	1.08499056600703e-5	2.1720426649287e-5	0.499525439129735
GCA_009787835.1	s__WQXQ01 sp009787835	LLEG	2.60397735841687e-5	3.78172481888972e-5	0.688568704261611
GCA_009787835.1	s__WQXQ01 sp009787835	LLIK	2.38697924521546e-5	3.8628251905983e-5	0.617936128982775
GCA_009787835.1	s__WQXQ01 sp009787835	LLTM	7.5949339620492e-6	1.11158482043101e-5	0.683252759704321
GCA_009787835.1	s__WQXQ01 sp009787835	LLTR	2.06148207541335e-5	2.22552279895599e-5	0.926291151175988
GCA_009787835.1	s__WQXQ01 sp009787835	LMGP	5.42495283003514e-6	6.45705545588446e-6	0.84015893422307
GCA_009787835.1	s__WQXQ01 sp009787835	LNFV	3.25497169802109e-6	1.36321469726751e-5	0.238771758003013
GCA_009787835.1	s__WQXQ01 sp009787835	LNIR	1.62748584901054e-5	1.98472447241981e-5	0.820005936152076
GCA_009787835.1	s__WQXQ01 sp009787835	LNTI	1.41048773580914e-5	2.0787395041027e-5	0.678530298301125
GCA_009787835.1	s__WQXQ01 sp009787835	LPES	8.67992452805623e-6	1.58542745377886e-5	0.547481659117713
GCA_009787835.1	s__WQXQ01 sp009787835	LPIV	9.76491509406326e-6	1.74365546531314e-5	0.56002549175101
GCA_009787835.1	s__WQXQ01 sp009787835	LPLH	5.42495283003514e-6	5.021420077665e-6	1.08036227723011
GCA_009787835.1	s__WQXQ01 sp009787835	LPPS	1.30198867920843e-5	9.66762277861302e-6	1.34675163587136
GCA_009787835.1	s__WQXQ01 sp009787835	LRRN	7.5949339620492e-6	1.23157823336467e-5	0.616683029652111
GCA_009787835.1	s__WQXQ01 sp009787835	LSAR	2.82097547161827e-5	2.53714034323916e-5	1.11187206460039
GCA_009787835.1	s__WQXQ01 sp009787835	LSHM	1.08499056600703e-6	2.50212550540008e-6	0.433627555318629
GCA_009787835.1	s__WQXQ01 sp009787835	LSSK	1.73598490561125e-5	2.52131487926904e-5	0.688523642915449
GCA_009787835.1	s__WQXQ01 sp009787835	LTEL	3.03797358481968e-5	2.80929425890884e-5	1.08140098716454
GCA_009787835.1	s__WQXQ01 sp009787835	LTEM	7.5949339620492e-6	7.86626371959643e-6	0.965507162330282
GCA_009787835.1	s__WQXQ01 sp009787835	LTHE	1.08499056600703e-5	4.83519271269321e-6	2.24394482387174
GCA_009787835.1	s__WQXQ01 sp009787835	LTSA	3.03797358481968e-5	2.65732293435859e-5	1.14324591322318
GCA_009787835.1	s__WQXQ01 sp009787835	LVMK	5.42495283003514e-6	7.92007220535261e-6	0.684962546978903
GCA_009787835.1	s__WQXQ01 sp009787835	LVNG	2.38697924521546e-5	2.04901707275558e-5	1.16493868057692
GCA_009787835.1	s__WQXQ01 sp009787835	LVVY	6.50994339604217e-6	1.16585853295357e-5	0.558381931601082
GCA_009787835.1	s__WQXQ01 sp009787835	MAAN	1.19348962260773e-5	8.33752000047238e-6	1.43146837733536
GCA_009787835.1	s__WQXQ01 sp009787835	MDEG	8.67992452805623e-6	6.23164538380844e-6	1.39287844436866
GCA_009787835.1	s__WQXQ01 sp009787835	MENG	6.50994339604217e-6	6.13749280448015e-6	1.06068448524944
GCA_009787835.1	s__WQXQ01 sp009787835	MEVD	2.16998113201406e-6	5.21556341585515e-6	0.416058814550578
GCA_009787835.1	s__WQXQ01 sp009787835	MFNT	2.16998113201406e-6	3.38800731508188e-6	0.640488915816173
GCA_009787835.1	s__WQXQ01 sp009787835	MGFT	3.25497169802109e-6	4.62027456966944e-6	0.7044974598239
GCA_009787835.1	s__WQXQ01 sp009787835	MGKN	9.76491509406326e-6	5.48479555320962e-6	1.78036081734149
GCA_009787835.1	s__WQXQ01 sp009787835	MGVR	1.41048773580914e-5	5.54942206536627e-6	2.5416840153715
GCA_009787835.1	s__WQXQ01 sp009787835	MHKE	2.16998113201406e-6	1.45820923991943e-6	1.48811368945513
GCA_009787835.1	s__WQXQ01 sp009787835	MIGK	3.25497169802109e-6	8.54928062851079e-6	0.380730477739397
GCA_009787835.1	s__WQXQ01 sp009787835	MIKT	9.76491509406326e-6	6.35092349065399e-6	1.53755829501541
GCA_009787835.1	s__WQXQ01 sp009787835	MINQ	0	3.2299848761063e-6	0
GCA_009787835.1	s__WQXQ01 sp009787835	MKNV	9.76491509406326e-6	4.59048891085688e-6	2.12720589978301
GCA_009787835.1	s__WQXQ01 sp009787835	MLAF	6.50994339604217e-6	8.67793713732482e-6	0.750171762369901
GCA_009787835.1	s__WQXQ01 sp009787835	MLDH	1.08499056600703e-6	1.91752107462964e-6	0.565829799923628
GCA_009787835.1	s__WQXQ01 sp009787835	MLYT	1.08499056600703e-6	4.38000079153365e-6	0.247714696331624
GCA_009787835.1	s__WQXQ01 sp009787835	MMHF	0	4.797796345558e-7	0
GCA_009787835.1	s__WQXQ01 sp009787835	MNPR	1.08499056600703e-6	2.65443308143692e-6	0.408746626010136
GCA_009787835.1	s__WQXQ01 sp009787835	MNSY	1.08499056600703e-6	3.32012103790899e-6	0.326792473412462
GCA_009787835.1	s__WQXQ01 sp009787835	MPAA	7.5949339620492e-6	6.20735100219256e-6	1.22353866558642
GCA_009787835.1	s__WQXQ01 sp009787835	MPRP	0	1.97624687525511e-6	0
GCA_009787835.1	s__WQXQ01 sp009787835	MQRV	5.42495283003514e-6	2.28762173092942e-6	2.3714378809608
GCA_009787835.1	s__WQXQ01 sp009787835	MSLQ	0	4.73676934773494e-6	0
GCA_009787835.1	s__WQXQ01 sp009787835	MTSI	9.76491509406326e-6	7.71173361921905e-6	1.266241233972
GCA_009787835.1	s__WQXQ01 sp009787835	MVAT	4.33996226402811e-6	6.40998290524347e-6	0.677063001287875
GCA_009787835.1	s__WQXQ01 sp009787835	MVIV	8.67992452805623e-6	7.48487368435459e-6	1.15966212578839
GCA_009787835.1	s__WQXQ01 sp009787835	MYKR	2.16998113201406e-6	2.64465902694188e-6	0.820514519984563
GCA_009787835.1	s__WQXQ01 sp009787835	NAIN	2.06148207541335e-5	1.78867663168071e-5	1.15251803422752
GCA_009787835.1	s__WQXQ01 sp009787835	NAKK	1.41048773580914e-5	1.36613552780678e-5	1.03246545243836
GCA_009787835.1	s__WQXQ01 sp009787835	NDHF	4.33996226402811e-6	2.0872314359188e-6	2.07929134706504
GCA_009787835.1	s__WQXQ01 sp009787835	NDKQ	2.16998113201406e-6	4.75189862727042e-6	0.456655602785983
GCA_009787835.1	s__WQXQ01 sp009787835	NDYA	4.33996226402811e-6	7.92093080427427e-6	0.547910639704894
GCA_009787835.1	s__WQXQ01 sp009787835	NFFG	6.50994339604217e-6	8.56520360463498e-6	0.760045376214919
GCA_009787835.1	s__WQXQ01 sp009787835	NGDK	3.25497169802109e-6	1.15273826690938e-5	0.282368668713327
GCA_009787835.1	s__WQXQ01 sp009787835	NHNG	2.16998113201406e-6	3.0898698653439e-6	0.70228884276087
GCA_009787835.1	s__WQXQ01 sp009787835	NISH	4.33996226402811e-6	4.67914551971061e-6	0.927511710363845
GCA_009787835.1	s__WQXQ01 sp009787835	NKNT	9.76491509406326e-6	8.43385796559838e-6	1.15782304301237
GCA_009787835.1	s__WQXQ01 sp009787835	NLKP	1.19348962260773e-5	1.06938759629384e-5	1.11604962199299
GCA_009787835.1	s__WQXQ01 sp009787835	NMDA	4.33996226402811e-6	5.62880117538148e-6	0.771027813703863
GCA_009787835.1	s__WQXQ01 sp009787835	NMEQ	4.33996226402811e-6	2.53004038034456e-6	1.715372725963
GCA_009787835.1	s__WQXQ01 sp009787835	NMKS	3.25497169802109e-6	5.3286559149808e-6	0.610842912350593
GCA_009787835.1	s__WQXQ01 sp009787835	NNFV	5.42495283003514e-6	7.9012183079523e-6	0.686597005499154
GCA_009787835.1	s__WQXQ01 sp009787835	NNIG	1.51898679240984e-5	1.62189435844054e-5	0.936551005621817
GCA_009787835.1	s__WQXQ01 sp009787835	NNMA	4.33996226402811e-6	5.54375683852539e-6	0.782855812482302
GCA_009787835.1	s__WQXQ01 sp009787835	NPVE	2.16998113201406e-6	7.91621244893182e-6	0.274118607353301
GCA_009787835.1	s__WQXQ01 sp009787835	NRQN	6.50994339604217e-6	4.14878376408987e-6	1.56912091981981
GCA_009787835.1	s__WQXQ01 sp009787835	NSFY	7.5949339620492e-6	6.23526012441377e-6	1.21806208730759
GCA_009787835.1	s__WQXQ01 sp009787835	NSIH	5.42495283003514e-6	4.67914551971061e-6	1.15938963795481
GCA_009787835.1	s__WQXQ01 sp009787835	NSIP	1.73598490561125e-5	1.1731382957153e-5	1.47977856656087
GCA_009787835.1	s__WQXQ01 sp009787835	NSPV	7.5949339620492e-6	8.59017531942488e-6	0.884141903934702
GCA_009787835.1	s__WQXQ01 sp009787835	NYLG	1.62748584901054e-5	1.22046523265134e-5	1.33349628114764
GCA_009787835.1	s__WQXQ01 sp009787835	NYLL	1.51898679240984e-5	1.54408841551735e-5	0.983743402997359
GCA_009787835.1	s__WQXQ01 sp009787835	PAKS	2.16998113201406e-6	1.23503236741006e-5	0.175702369369043
GCA_009787835.1	s__WQXQ01 sp009787835	PARE	1.08499056600703e-5	1.00892555221148e-5	1.07539209769127
GCA_009787835.1	s__WQXQ01 sp009787835	PDAE	1.30198867920843e-5	1.05910726636309e-5	1.22932654751712
GCA_009787835.1	s__WQXQ01 sp009787835	PEMS	3.25497169802109e-6	4.43933219888359e-6	0.733212013022961
GCA_009787835.1	s__WQXQ01 sp009787835	PFHN	0	1.53048221265126e-6	0
GCA_009787835.1	s__WQXQ01 sp009787835	PFQN	1.08499056600703e-6	2.8973531569436e-6	0.374476464288384
GCA_009787835.1	s__WQXQ01 sp009787835	PGEI	1.73598490561125e-5	1.47430748783131e-5	1.17749175117117
GCA_009787835.1	s__WQXQ01 sp009787835	PGKK	1.30198867920843e-5	9.22261184737264e-6	1.41173530964479
GCA_009787835.1	s__WQXQ01 sp009787835	PGPA	3.25497169802109e-6	8.67411109142185e-6	0.375251327048376
GCA_009787835.1	s__WQXQ01 sp009787835	PKII	1.30198867920843e-5	1.50592451207342e-5	0.864577652312597
GCA_009787835.1	s__WQXQ01 sp009787835	PKQF	6.50994339604217e-6	3.16130920032726e-6	2.05925551204174
GCA_009787835.1	s__WQXQ01 sp009787835	PKVE	7.5949339620492e-6	8.63739899521005e-6	0.879307991475332
GCA_009787835.1	s__WQXQ01 sp009787835	PLDH	1.08499056600703e-6	2.95507217051713e-6	0.367162121058166
GCA_009787835.1	s__WQXQ01 sp009787835	PLDQ	4.33996226402811e-6	5.59424187453457e-6	0.775790958160741
GCA_009787835.1	s__WQXQ01 sp009787835	PLGE	1.73598490561125e-5	1.63188345938717e-5	1.06379220625422
GCA_009787835.1	s__WQXQ01 sp009787835	PMMR	2.16998113201406e-6	1.28236970649332e-6	1.69216499814857
GCA_009787835.1	s__WQXQ01 sp009787835	PMMT	0	1.34311467651838e-6	0
GCA_009787835.1	s__WQXQ01 sp009787835	PMPF	3.25497169802109e-6	1.85375534270197e-6	1.75587987424314
GCA_009787835.1	s__WQXQ01 sp009787835	PPKH	0	1.37031721581768e-6	0
GCA_009787835.1	s__WQXQ01 sp009787835	PRKH	0	1.78025661423628e-6	0
GCA_009787835.1	s__WQXQ01 sp009787835	PSEQ	5.42495283003514e-6	5.16578204640826e-6	1.05017067721761
GCA_009787835.1	s__WQXQ01 sp009787835	PSTD	2.16998113201406e-6	7.74145461802119e-6	0.280306639912685
GCA_009787835.1	s__WQXQ01 sp009787835	PVLF	2.27848018861476e-5	1.01492435602045e-5	2.24497537683374
GCA_009787835.1	s__WQXQ01 sp009787835	PVRT	1.08499056600703e-5	6.35306078636402e-6	1.70782336655083
GCA_009787835.1	s__WQXQ01 sp009787835	PVYV	1.08499056600703e-5	5.03089290476425e-6	2.15665605797242
GCA_009787835.1	s__WQXQ01 sp009787835	PYYI	5.42495283003514e-6	4.09234361285499e-6	1.32563473238027
GCA_009787835.1	s__WQXQ01 sp009787835	QAGH	6.50994339604217e-6	2.61235868847186e-6	2.49197915461229
GCA_009787835.1	s__WQXQ01 sp009787835	QDQI	3.25497169802109e-6	3.81619587787163e-6	0.852936222926913
GCA_009787835.1	s__WQXQ01 sp009787835	QEPI	2.16998113201406e-6	6.07749384982536e-6	0.357051966753765
GCA_009787835.1	s__WQXQ01 sp009787835	QFMH	1.08499056600703e-6	5.58290506631594e-7	1.94341575419801
GCA_009787835.1	s__WQXQ01 sp009787835	QFNK	7.5949339620492e-6	4.24617178504903e-6	1.78865442721637
GCA_009787835.1	s__WQXQ01 sp009787835	QGHS	4.33996226402811e-6	2.30133992067071e-6	1.88584147219906
GCA_009787835.1	s__WQXQ01 sp009787835	QHKQ	1.08499056600703e-6	7.81271692663448e-7	1.38874936362812
GCA_009787835.1	s__WQXQ01 sp009787835	QHLS	1.08499056600703e-6	2.91157192897311e-6	0.37264769426105
GCA_009787835.1	s__WQXQ01 sp009787835	QIMM	0	1.56042161564235e-6	0
GCA_009787835.1	s__WQXQ01 sp009787835	QIRQ	6.50994339604217e-6	3.63538015053976e-6	1.7907187492003
GCA_009787835.1	s__WQXQ01 sp009787835	QIRY	3.25497169802109e-6	4.39634442088088e-6	0.74038141383129
GCA_009787835.1	s__WQXQ01 sp009787835	QKMQ	3.25497169802109e-6	1.27103293215443e-6	2.56088698858797
GCA_009787835.1	s__WQXQ01 sp009787835	QLMR	3.25497169802109e-6	3.45805954419505e-6	0.941271154074001
GCA_009787835.1	s__WQXQ01 sp009787835	QLQF	3.25497169802109e-6	3.77452338404734e-6	0.86235303555885
GCA_009787835.1	s__WQXQ01 sp009787835	QMAE	4.33996226402811e-6	3.80504825293464e-6	1.14058008612136
GCA_009787835.1	s__WQXQ01 sp009787835	QMEF	3.25497169802109e-6	2.29545921765072e-6	1.4180045861814
GCA_009787835.1	s__WQXQ01 sp009787835	QMIK	2.16998113201406e-6	3.52424449235047e-6	0.615729452574615
GCA_009787835.1	s__WQXQ01 sp009787835	QMKH	0	6.7140358423148e-7	0
GCA_009787835.1	s__WQXQ01 sp009787835	QNFM	1.08499056600703e-6	1.88006770004261e-6	0.57710185967369
GCA_009787835.1	s__WQXQ01 sp009787835	QNYP	1.08499056600703e-6	2.17100630965427e-6	0.499763893445252
GCA_009787835.1	s__WQXQ01 sp009787835	QPEP	6.50994339604217e-6	2.90285146366156e-6	2.24260299830524
GCA_009787835.1	s__WQXQ01 sp009787835	QPHL	2.16998113201406e-6	1.63612416467552e-6	1.32629367554412
GCA_009787835.1	s__WQXQ01 sp009787835	QPTG	4.33996226402811e-6	4.41177652434136e-6	0.983722144601608
GCA_009787835.1	s__WQXQ01 sp009787835	QQAN	1.08499056600703e-6	3.62645680750423e-6	0.299187505490719
GCA_009787835.1	s__WQXQ01 sp009787835	QQMS	0	1.54337670867147e-6	0
GCA_009787835.1	s__WQXQ01 sp009787835	QQSR	2.16998113201406e-6	3.09002065284968e-6	0.702254572315839
GCA_009787835.1	s__WQXQ01 sp009787835	QRTK	1.08499056600703e-6	4.58582095488376e-6	0.236596800590644
GCA_009787835.1	s__WQXQ01 sp009787835	QRVS	7.5949339620492e-6	6.27369532999799e-6	1.21059974425816
GCA_009787835.1	s__WQXQ01 sp009787835	QTDH	3.25497169802109e-6	1.31014430955078e-6	2.48443753431798
GCA_009787835.1	s__WQXQ01 sp009787835	QVVL	3.25497169802109e-6	9.64059810443057e-6	0.337631717738051
GCA_009787835.1	s__WQXQ01 sp009787835	QYPD	6.50994339604217e-6	2.20431076316707e-6	2.95327841465009
GCA_009787835.1	s__WQXQ01 sp009787835	RAFY	6.50994339604217e-6	6.84600987810845e-6	0.950910605148128
GCA_009787835.1	s__WQXQ01 sp009787835	RAGP	4.33996226402811e-6	1.12690284153728e-5	0.385123020730667
GCA_009787835.1	s__WQXQ01 sp009787835	RAPP	3.25497169802109e-6	6.15222830110326e-6	0.529071994522275
GCA_009787835.1	s__WQXQ01 sp009787835	RDMI	9.76491509406326e-6	5.6426515330261e-6	1.73055433902126
GCA_009787835.1	s__WQXQ01 sp009787835	RDVF	8.67992452805623e-6	7.75955303890267e-6	1.11861140513368
GCA_009787835.1	s__WQXQ01 sp009787835	RDYR	7.5949339620492e-6	4.92725820890503e-6	1.54141180349
GCA_009787835.1	s__WQXQ01 sp009787835	RGDR	1.51898679240984e-5	9.88386916099878e-6	1.53683417664378
GCA_009787835.1	s__WQXQ01 sp009787835	RGID	2.16998113201406e-5	1.59281452648256e-5	1.36235644259603
GCA_009787835.1	s__WQXQ01 sp009787835	RGPP	0	5.57857367657432e-6	0
GCA_009787835.1	s__WQXQ01 sp009787835	RHEK	3.25497169802109e-6	2.91950542094542e-6	1.11490517355061
GCA_009787835.1	s__WQXQ01 sp009787835	RHQG	2.16998113201406e-6	1.68008401779536e-6	1.29159084249938
GCA_009787835.1	s__WQXQ01 sp009787835	RKDV	4.33996226402811e-6	9.33168603167986e-6	0.465078041555889
GCA_009787835.1	s__WQXQ01 sp009787835	RKII	3.03797358481968e-5	1.9564317241388e-5	1.55281349578246
GCA_009787835.1	s__WQXQ01 sp009787835	RMDM	3.25497169802109e-6	1.74886211792435e-6	1.86119400989957
GCA_009787835.1	s__WQXQ01 sp009787835	RMPS	2.16998113201406e-6	3.51683878946605e-6	0.617026045809601
GCA_009787835.1	s__WQXQ01 sp009787835	RNHA	0	3.29594812633649e-6	0
GCA_009787835.1	s__WQXQ01 sp009787835	RNIG	1.08499056600703e-5	1.56874903706149e-5	0.691627876973479
GCA_009787835.1	s__WQXQ01 sp009787835	RNVA	7.5949339620492e-6	1.26682188591887e-5	0.599526582739791
GCA_009787835.1	s__WQXQ01 sp009787835	RPQS	3.25497169802109e-6	4.09233232946716e-6	0.795383032453989
GCA_009787835.1	s__WQXQ01 sp009787835	RQIE	1.08499056600703e-5	7.89561606556613e-6	1.3741683448095
GCA_009787835.1	s__WQXQ01 sp009787835	RSQN	6.50994339604217e-6	5.49669297474242e-6	1.18433818769862
GCA_009787835.1	s__WQXQ01 sp009787835	RTFG	7.5949339620492e-6	9.25032998224009e-6	0.821044652096831
GCA_009787835.1	s__WQXQ01 sp009787835	RTIN	1.08499056600703e-5	1.16536180566927e-5	0.931033229962361
GCA_009787835.1	s__WQXQ01 sp009787835	RTNR	6.50994339604217e-6	7.23140291663233e-6	0.900232426694024
GCA_009787835.1	s__WQXQ01 sp009787835	RVIA	1.73598490561125e-5	1.97462525339198e-5	0.879146512802467
GCA_009787835.1	s__WQXQ01 sp009787835	RVLT	1.41048773580914e-5	1.47225756309402e-5	0.958044143339249
GCA_009787835.1	s__WQXQ01 sp009787835	RYMS	2.16998113201406e-6	3.21132918062263e-6	0.675726781641654
GCA_009787835.1	s__WQXQ01 sp009787835	RYVK	7.5949339620492e-6	6.24813151964028e-6	1.21555283178265
GCA_009787835.1	s__WQXQ01 sp009787835	SEVF	1.08499056600703e-5	1.27811765552964e-5	0.848897252387471
GCA_009787835.1	s__WQXQ01 sp009787835	SFVY	9.76491509406326e-6	7.11666496630012e-6	1.37211954480132
GCA_009787835.1	s__WQXQ01 sp009787835	SGFQ	9.76491509406326e-6	7.03130836624816e-6	1.38877639628736
GCA_009787835.1	s__WQXQ01 sp009787835	SGGK	4.12296415082671e-5	2.05127128451648e-5	2.00995557337925
GCA_009787835.1	s__WQXQ01 sp009787835	SGMP	7.5949339620492e-6	4.95843926093893e-6	1.53171866435468
GCA_009787835.1	s__WQXQ01 sp009787835	SGRN	1.51898679240984e-5	1.3334140373018e-5	1.1391711425834
GCA_009787835.1	s__WQXQ01 sp009787835	SHRQ	2.16998113201406e-6	1.63225585206198e-6	1.3294368828715
GCA_009787835.1	s__WQXQ01 sp009787835	SKGK	1.84448396221195e-5	1.641213933904e-5	1.1238534624334
GCA_009787835.1	s__WQXQ01 sp009787835	SLAK	2.92947452821898e-5	2.86206256280134e-5	1.02355363097013
GCA_009787835.1	s__WQXQ01 sp009787835	SLEN	2.92947452821898e-5	2.12949664043651e-5	1.37566524999001
GCA_009787835.1	s__WQXQ01 sp009787835	SLKI	2.71247641501757e-5	2.96630317240832e-5	0.914429934285959
GCA_009787835.1	s__WQXQ01 sp009787835	SNLH	3.25497169802109e-6	5.17925889999619e-6	0.628462828537781
GCA_009787835.1	s__WQXQ01 sp009787835	SNSE	7.5949339620492e-6	1.63526236070271e-5	0.464447427187492
GCA_009787835.1	s__WQXQ01 sp009787835	SPPQ	3.25497169802109e-6	3.14999163551588e-6	1.03332709246639
GCA_009787835.1	s__WQXQ01 sp009787835	SRAR	1.19348962260773e-5	1.42234582341755e-5	0.839099467202759
GCA_009787835.1	s__WQXQ01 sp009787835	SRLG	2.16998113201406e-5	2.3005687760369e-5	0.94323680066292
GCA_009787835.1	s__WQXQ01 sp009787835	STET	1.30198867920843e-5	1.26668395202513e-5	1.02787177269188
GCA_009787835.1	s__WQXQ01 sp009787835	STFM	5.42495283003514e-6	4.48874587496653e-6	1.20856760020428
GCA_009787835.1	s__WQXQ01 sp009787835	SVAL	2.06148207541335e-5	2.99388784243547e-5	0.688563561464741
GCA_009787835.1	s__WQXQ01 sp009787835	SYEA	1.30198867920843e-5	1.2619474097904e-5	1.03172974492232
GCA_009787835.1	s__WQXQ01 sp009787835	SYIL	1.08499056600703e-5	1.84821195525898e-5	0.587048775937061
GCA_009787835.1	s__WQXQ01 sp009787835	TAAS	4.23146320742741e-5	2.31636424840866e-5	1.82676934784088
GCA_009787835.1	s__WQXQ01 sp009787835	TDKL	1.08499056600703e-5	1.47743443390444e-5	0.734374765545234
GCA_009787835.1	s__WQXQ01 sp009787835	TDTH	0	2.36096737605266e-6	0
GCA_009787835.1	s__WQXQ01 sp009787835	TEAP	1.08499056600703e-5	1.0567176609273e-5	1.02675540130078
GCA_009787835.1	s__WQXQ01 sp009787835	TENE	1.95298301881265e-5	1.15226647943247e-5	1.69490569557708
GCA_009787835.1	s__WQXQ01 sp009787835	TETF	1.08499056600703e-5	8.67420570907752e-6	1.25082411277333
GCA_009787835.1	s__WQXQ01 sp009787835	TEVL	1.19348962260773e-5	1.85844185535882e-5	0.642199065397876
GCA_009787835.1	s__WQXQ01 sp009787835	TFKG	7.5949339620492e-6	1.04349856744336e-5	0.727833674046846
GCA_009787835.1	s__WQXQ01 sp009787835	TGEQ	6.50994339604217e-6	7.23502745380326e-6	0.899781436574933
GCA_009787835.1	s__WQXQ01 sp009787835	THIA	5.42495283003514e-6	5.38083087191883e-6	1.00819984109639
GCA_009787835.1	s__WQXQ01 sp009787835	THKQ	0	1.40790366737867e-6	0
GCA_009787835.1	s__WQXQ01 sp009787835	THYD	0	1.58438605794424e-6	0
GCA_009787835.1	s__WQXQ01 sp009787835	TIAM	1.41048773580914e-5	8.75394988041403e-6	1.61125863761791
GCA_009787835.1	s__WQXQ01 sp009787835	TIPN	2.71247641501757e-5	8.97014133914645e-6	3.02389484453283
GCA_009787835.1	s__WQXQ01 sp009787835	TISK	1.41048773580914e-5	1.74171098769474e-5	0.809828809586831
GCA_009787835.1	s__WQXQ01 sp009787835	TKRG	9.76491509406326e-6	1.11245035185566e-5	0.877784350355461
GCA_009787835.1	s__WQXQ01 sp009787835	TLGY	8.67992452805623e-6	1.23639194196677e-5	0.702036646587067
GCA_009787835.1	s__WQXQ01 sp009787835	TLSD	2.27848018861476e-5	1.79400378714994e-5	1.27005316540301
GCA_009787835.1	s__WQXQ01 sp009787835	TMLE	6.50994339604217e-6	7.86626371959643e-6	0.82757756771167
GCA_009787835.1	s__WQXQ01 sp009787835	TNIT	1.51898679240984e-5	1.22056419199771e-5	1.24449562126159
GCA_009787835.1	s__WQXQ01 sp009787835	TPFG	1.41048773580914e-5	7.12025801521648e-6	1.98095031499537
GCA_009787835.1	s__WQXQ01 sp009787835	TPGL	1.73598490561125e-5	1.35401601515325e-5	1.28210071829525
GCA_009787835.1	s__WQXQ01 sp009787835	TPVT	1.95298301881265e-5	6.65400090143455e-6	2.93505072773826
GCA_009787835.1	s__WQXQ01 sp009787835	TQYA	6.50994339604217e-6	4.44278339666942e-6	1.4652848934572
GCA_009787835.1	s__WQXQ01 sp009787835	TQYY	0	2.00827972684014e-6	0
GCA_009787835.1	s__WQXQ01 sp009787835	TRDS	4.33996226402811e-6	1.00573616301818e-5	0.431520951877086
GCA_009787835.1	s__WQXQ01 sp009787835	TRNF	9.76491509406326e-6	6.78318683752877e-6	1.43957631242556
GCA_009787835.1	s__WQXQ01 sp009787835	TSAK	7.5949339620492e-6	1.68050449443901e-5	0.451943686385949
GCA_009787835.1	s__WQXQ01 sp009787835	TTDN	6.50994339604217e-6	7.95066090475371e-6	0.818792736104475
GCA_009787835.1	s__WQXQ01 sp009787835	TTGR	7.5949339620492e-6	1.03287044516173e-5	0.735323001798157
GCA_009787835.1	s__WQXQ01 sp009787835	TYEG	1.08499056600703e-6	8.7494763310311e-6	0.124006343346398
GCA_009787835.1	s__WQXQ01 sp009787835	TYMP	1.08499056600703e-6	1.89005048915879e-6	0.574053747363081
GCA_009787835.1	s__WQXQ01 sp009787835	TYRY	3.25497169802109e-6	3.45537519003116e-6	0.942002393086504
GCA_009787835.1	s__WQXQ01 sp009787835	TYSQ	1.08499056600703e-6	3.91384032934209e-6	0.27721891408621
GCA_009787835.1	s__WQXQ01 sp009787835	TYVG	2.16998113201406e-6	8.17914509059617e-6	0.265306594757557
GCA_009787835.1	s__WQXQ01 sp009787835	VADV	1.08499056600703e-5	1.51781321202275e-5	0.714838003393772
GCA_009787835.1	s__WQXQ01 sp009787835	VDPQ	6.50994339604217e-6	3.70077759411155e-6	1.75907447299735
GCA_009787835.1	s__WQXQ01 sp009787835	VEDH	1.08499056600703e-6	3.20587449389835e-6	0.338438253921687
GCA_009787835.1	s__WQXQ01 sp009787835	VGHK	1.08499056600703e-6	3.84793453147308e-6	0.281967002591302
GCA_009787835.1	s__WQXQ01 sp009787835	VGLY	1.08499056600703e-5	1.39298794123905e-5	0.778894442576393
GCA_009787835.1	s__WQXQ01 sp009787835	VHSE	0	4.18326580313802e-6	0
GCA_009787835.1	s__WQXQ01 sp009787835	VHSG	8.67992452805623e-6	4.67243010163537e-6	1.85768954039959
GCA_009787835.1	s__WQXQ01 sp009787835	VHSV	5.42495283003514e-6	3.91058123502153e-6	1.3872497472886
GCA_009787835.1	s__WQXQ01 sp009787835	VIAR	2.16998113201406e-5	1.97462525339198e-5	1.09893314100308
GCA_009787835.1	s__WQXQ01 sp009787835	VIMP	3.25497169802109e-6	4.8823841371449e-6	0.666676690442574
GCA_009787835.1	s__WQXQ01 sp009787835	VKRF	9.76491509406326e-6	8.33854950256293e-6	1.17105679963427
GCA_009787835.1	s__WQXQ01 sp009787835	VLHS	5.42495283003514e-6	5.91138936139676e-6	0.91771197909273206
GCA_009787835.1	s__WQXQ01 sp009787835	VPHG	6.50994339604217e-6	2.62561804534884e-6	2.47939467340813
GCA_009787835.1	s__WQXQ01 sp009787835	VSKI	1.73598490561125e-5	1.96230848861966e-5	0.884664626219085
GCA_009787835.1	s__WQXQ01 sp009787835	VSVV	1.73598490561125e-5	1.50306063848627e-5	1.15496664682774
GCA_009787835.1	s__WQXQ01 sp009787835	VTHQ	0	1.4727510599767e-6	0
GCA_009787835.1	s__WQXQ01 sp009787835	VTMD	2.16998113201406e-6	4.32748818703468e-6	0.501441260663728
GCA_009787835.1	s__WQXQ01 sp009787835	VTQD	8.67992452805623e-6	5.03563594277747e-6	1.72369977232085
GCA_009787835.1	s__WQXQ01 sp009787835	VVMG	8.67992452805623e-6	6.54845416743155e-6	1.32549213999625
GCA_009787835.1	s__WQXQ01 sp009787835	VYFI	8.67992452805623e-6	8.37268920279537e-6	1.03669493968058
GCA_009787835.1	s__WQXQ01 sp009787835	VYGA	9.76491509406326e-6	1.21425492695315e-5	0.804189867984784
GCA_009787835.1	s__WQXQ01 sp009787835	VYVD	7.5949339620492e-6	6.86099958219999e-6	1.10697193186738
GCA_009787835.1	s__WQXQ01 sp009787835	YAVV	7.5949339620492e-6	1.01626828622079e-5	0.747335527933531
GCA_009787835.1	s__WQXQ01 sp009787835	YDKG	5.42495283003514e-6	7.83668680246819e-6	0.6922508155266
GCA_009787835.1	s__WQXQ01 sp009787835	YDYV	3.25497169802109e-6	4.08664796533362e-6	0.796489378491246
GCA_009787835.1	s__WQXQ01 sp009787835	YEYR	2.16998113201406e-6	4.16447778717776e-6	0.521069205530483
GCA_009787835.1	s__WQXQ01 sp009787835	YFLI	8.67992452805623e-6	1.26564883594379e-5	0.685808281219148
GCA_009787835.1	s__WQXQ01 sp009787835	YFSK	7.5949339620492e-6	6.80330775366595e-6	1.1163590178552
GCA_009787835.1	s__WQXQ01 sp009787835	YFYI	1.08499056600703e-6	4.98706243675399e-6	0.217561055183667
GCA_009787835.1	s__WQXQ01 sp009787835	YGQR	5.42495283003514e-6	3.84632542357517e-6	1.41042481657536
GCA_009787835.1	s__WQXQ01 sp009787835	YGYV	2.16998113201406e-6	5.48881936230304e-6	0.395345699827068
GCA_009787835.1	s__WQXQ01 sp009787835	YHMR	0	7.19765292312954e-7	0
GCA_009787835.1	s__WQXQ01 sp009787835	YILK	1.19348962260773e-5	1.52207704544007e-5	0.784119060321721
GCA_009787835.1	s__WQXQ01 sp009787835	YIMY	2.16998113201406e-6	2.65548679337405e-6	0.817168866148602
GCA_009787835.1	s__WQXQ01 sp009787835	YIQA	4.33996226402811e-6	6.83586560181291e-6	0.634881157241759
GCA_009787835.1	s__WQXQ01 sp009787835	YKAT	6.50994339604217e-6	8.62304750079805e-6	0.754946948331165
GCA_009787835.1	s__WQXQ01 sp009787835	YKDE	9.76491509406326e-6	7.01625132908764e-6	1.39175674246165
GCA_009787835.1	s__WQXQ01 sp009787835	YKPT	4.33996226402811e-6	4.26871812073698e-6	1.01668982145835
GCA_009787835.1	s__WQXQ01 sp009787835	YLDE	1.51898679240984e-5	1.10945526368452e-5	1.36912847424353
GCA_009787835.1	s__WQXQ01 sp009787835	YLNL	1.41048773580914e-5	1.54408841551735e-5	0.913476017068976
[truncated: 302,819 more rows]
