# Supplementary material for: Evolutionary adaptation of bacterial proteomes to translation-impeding sequences
Source: EMBO J. 2025 Dec 9;45(6):1957–79. doi: 10.1038/s44318-025-00651-6 (PMC12992588; doi:10.1038/s44318-025-00651-6)
Supplement: Supplementary file 9 — Figure EV2 Source Data [file 44318_2025_651_MOESM9_ESM.zip › Fig EV2/Campylobacterota.csv]

genome_id	org	pattern	freq	freq_exp	bias
GCF_005406205.1	s__Campylobacter_D estrildidarum	AAAS	8.12194284994914e-6	1.5717102161483e-5	0.516758290841496
GCF_005406205.1	s__Campylobacter_D estrildidarum	AAYF	1.01524285624364e-5	8.91944385105167e-6	1.13823560436892
GCF_005406205.1	s__Campylobacter_D estrildidarum	ADMN	4.06097142497457e-6	4.81394539704613e-6	0.843584854009023
GCF_005406205.1	s__Campylobacter_D estrildidarum	ADRI	1.01524285624364e-5	9.19081163838338e-6	1.10462807441696
GCF_005406205.1	s__Campylobacter_D estrildidarum	AEMN	2.03048571248728e-6	6.39360065800926e-6	0.317580940865253
GCF_005406205.1	s__Campylobacter_D estrildidarum	AGHI	4.06097142497457e-6	4.68599997331368e-6	0.86661789332083
GCF_005406205.1	s__Campylobacter_D estrildidarum	AGRN	1.21829142749237e-5	6.79828028334456e-6	1.79205825108024
GCF_005406205.1	s__Campylobacter_D estrildidarum	AHGT	2.03048571248728e-6	2.10123477525361e-6	0.96632976781103
GCF_005406205.1	s__Campylobacter_D estrildidarum	AIDH	2.03048571248728e-6	4.64015144119746e-6	0.437590397257225
GCF_005406205.1	s__Campylobacter_D estrildidarum	AIHE	2.03048571248728e-6	6.16277769288924e-6	0.329475735402578
GCF_005406205.1	s__Campylobacter_D estrildidarum	AIMV	6.09145713746185e-6	6.18154608308007e-6	0.985426146726495
GCF_005406205.1	s__Campylobacter_D estrildidarum	AKGP	4.06097142497457e-6	8.68460432730983e-6	0.467605808154591
GCF_005406205.1	s__Campylobacter_D estrildidarum	AKTM	8.12194284994914e-6	5.45244583639469e-6	1.48959624609854
GCF_005406205.1	s__Campylobacter_D estrildidarum	ALHV	0	5.07091367572581e-6	0
GCF_005406205.1	s__Campylobacter_D estrildidarum	AMNV	4.06097142497457e-6	4.52764309311108e-6	0.89692834471724
GCF_005406205.1	s__Campylobacter_D estrildidarum	AMSK	1.01524285624364e-5	8.61015727401895e-6	1.17912231325568
GCF_005406205.1	s__Campylobacter_D estrildidarum	APEP	2.03048571248728e-6	3.03413109955101e-6	0.66921489080935
GCF_005406205.1	s__Campylobacter_D estrildidarum	AQTE	4.06097142497457e-6	5.76397844498202e-6	0.70454313175129
GCF_005406205.1	s__Campylobacter_D estrildidarum	ARRH	0	8.81272253114946e-7	0
GCF_005406205.1	s__Campylobacter_D estrildidarum	AYDA	2.03048571248728e-6	7.86760164846432e-6	0.2580819166008
GCF_005406205.1	s__Campylobacter_D estrildidarum	AYDD	4.06097142497457e-6	6.70946275080179e-6	0.605260298149696
GCF_005406205.1	s__Campylobacter_D estrildidarum	AYFK	1.01524285624364e-5	1.40726580581173e-5	0.721429350482964
GCF_005406205.1	s__Campylobacter_D estrildidarum	AYGK	1.4213399987411e-5	1.25357651934488e-5	1.13382787313525
GCF_005406205.1	s__Campylobacter_D estrildidarum	AYKT	1.21829142749237e-5	9.50036667547429e-6	1.28236253305618
GCF_005406205.1	s__Campylobacter_D estrildidarum	DAET	6.09145713746185e-6	9.61364023444102e-6	0.633626492037752
GCF_005406205.1	s__Campylobacter_D estrildidarum	DAKH	4.06097142497457e-6	5.02965021103062e-6	0.807406331372383
GCF_005406205.1	s__Campylobacter_D estrildidarum	DALM	1.82743714123856e-5	7.63675967885803e-6	2.39294834207985
GCF_005406205.1	s__Campylobacter_D estrildidarum	DDKT	2.43658285498474e-5	1.14204147960318e-5	2.13353271181654
GCF_005406205.1	s__Campylobacter_D estrildidarum	DDRY	2.03048571248728e-6	3.25773515417794e-6	0.623281395322531
GCF_005406205.1	s__Campylobacter_D estrildidarum	DDSA	8.12194284994914e-6	1.14304477579578e-5	0.710553341560453
GCF_005406205.1	s__Campylobacter_D estrildidarum	DEPF	4.06097142497457e-6	5.96859454633095e-6	0.680389896390424
GCF_005406205.1	s__Campylobacter_D estrildidarum	DERG	4.06097142497457e-6	6.15922933585951e-6	0.659331095423137
GCF_005406205.1	s__Campylobacter_D estrildidarum	DETH	2.03048571248728e-6	2.35664509268676e-6	0.861600127566247
GCF_005406205.1	s__Campylobacter_D estrildidarum	DFIL	3.65487428247711e-5	3.09515500249392e-5	1.18083723740239
GCF_005406205.1	s__Campylobacter_D estrildidarum	DGSP	2.03048571248728e-6	4.83817768900673e-6	0.419679855310179
GCF_005406205.1	s__Campylobacter_D estrildidarum	DHVH	0	6.26790130797775e-7	0
GCF_005406205.1	s__Campylobacter_D estrildidarum	DHYY	0	1.16680407393657e-6	0
GCF_005406205.1	s__Campylobacter_D estrildidarum	DIFL	2.8426799974822e-5	3.09515500249392e-5	0.918428962424082
GCF_005406205.1	s__Campylobacter_D estrildidarum	DMVG	8.12194284994914e-6	3.11907109373934e-6	2.60396207904708
GCF_005406205.1	s__Campylobacter_D estrildidarum	DNPI	4.06097142497457e-6	8.45828056067316e-6	0.480117843791572
GCF_005406205.1	s__Campylobacter_D estrildidarum	DPPR	2.03048571248728e-6	1.109220846838e-6	1.83055134446443
GCF_005406205.1	s__Campylobacter_D estrildidarum	DQKP	1.01524285624364e-5	4.39703351176822e-6	2.30892681060184
GCF_005406205.1	s__Campylobacter_D estrildidarum	DQLI	1.21829142749237e-5	1.63689744950761e-5	0.744268633235906
GCF_005406205.1	s__Campylobacter_D estrildidarum	DRPG	2.03048571248728e-6	2.27921392239319e-6	0.890871055383541
GCF_005406205.1	s__Campylobacter_D estrildidarum	DSAQ	0	6.85326815718863e-6	0
GCF_005406205.1	s__Campylobacter_D estrildidarum	DSDT	6.09145713746185e-6	7.46050579873272e-6	0.816493854678939
GCF_005406205.1	s__Campylobacter_D estrildidarum	DSIF	1.01524285624364e-5	1.8862158397498e-5	0.538243203587088
GCF_005406205.1	s__Campylobacter_D estrildidarum	DSLG	1.82743714123856e-5	1.95231161856812e-5	0.936037630395731
GCF_005406205.1	s__Campylobacter_D estrildidarum	DSSF	8.12194284994914e-6	1.33562152583989e-5	0.608102122705887
GCF_005406205.1	s__Campylobacter_D estrildidarum	DVHE	2.03048571248728e-6	2.89604671166429e-6	0.701123260308329
GCF_005406205.1	s__Campylobacter_D estrildidarum	DVLL	3.04572856873093e-5	2.98360311732562e-5	1.02082229068757
GCF_005406205.1	s__Campylobacter_D estrildidarum	DVNG	8.12194284994914e-6	9.5770737019605e-6	0.848061015577913
GCF_005406205.1	s__Campylobacter_D estrildidarum	DVQN	8.12194284994914e-6	5.68587339285114e-6	1.42844243773716
GCF_005406205.1	s__Campylobacter_D estrildidarum	EDKV	1.62438856998983e-5	1.86396436019569e-5	0.871469758047999
GCF_005406205.1	s__Campylobacter_D estrildidarum	EDLA	2.63963142623347e-5	2.4911426973911e-5	1.05960667327403
GCF_005406205.1	s__Campylobacter_D estrildidarum	EFAG	8.12194284994914e-6	1.43811547701754e-5	0.564762912279683
GCF_005406205.1	s__Campylobacter_D estrildidarum	EFTE	2.03048571248728e-6	1.23444859434145e-5	0.164485238331896
GCF_005406205.1	s__Campylobacter_D estrildidarum	EGGP	4.06097142497457e-6	5.36929070525305e-6	0.756332940029027
GCF_005406205.1	s__Campylobacter_D estrildidarum	EHER	6.09145713746185e-6	2.32842111693784e-6	2.61613206182946
GCF_005406205.1	s__Campylobacter_D estrildidarum	EHQK	6.09145713746185e-6	3.41556060457053e-6	1.7834428495605
GCF_005406205.1	s__Campylobacter_D estrildidarum	EIPI	1.62438856998983e-5	1.53373864342952e-5	1.05910389423168
GCF_005406205.1	s__Campylobacter_D estrildidarum	EKMA	1.4213399987411e-5	9.46185005520409e-6	1.50217979617987
GCF_005406205.1	s__Campylobacter_D estrildidarum	EKYF	2.63963142623347e-5	1.59391759827845e-5	1.65606517494033
GCF_005406205.1	s__Campylobacter_D estrildidarum	ELLK	1.7665225698639e-4	7.79484260280556e-5	2.26627099465501
GCF_005406205.1	s__Campylobacter_D estrildidarum	ENHG	2.03048571248728e-6	3.8874703157453e-6	0.522315425602936
GCF_005406205.1	s__Campylobacter_D estrildidarum	ENMA	0	6.39360065800926e-6	0
GCF_005406205.1	s__Campylobacter_D estrildidarum	EPYD	0	3.73491340976786e-6	0
GCF_005406205.1	s__Campylobacter_D estrildidarum	EQET	8.12194284994914e-6	6.52848000826334e-6	1.24407868901626
GCF_005406205.1	s__Campylobacter_D estrildidarum	ERLN	2.8426799974822e-5	1.5121297398092e-5	1.87991805375171
GCF_005406205.1	s__Campylobacter_D estrildidarum	ESQS	8.12194284994914e-6	9.38138211986954e-6	0.865751202346513
GCF_005406205.1	s__Campylobacter_D estrildidarum	ETIR	1.82743714123856e-5	7.96715454701936e-6	2.29371368467081
GCF_005406205.1	s__Campylobacter_D estrildidarum	ETRS	2.03048571248728e-6	5.64150872261985e-6	0.359918917495593
GCF_005406205.1	s__Campylobacter_D estrildidarum	ETSN	6.09145713746185e-6	1.23872539342999e-5	0.49175201943627
GCF_005406205.1	s__Campylobacter_D estrildidarum	ETTH	0	1.80365649083516e-6	0
GCF_005406205.1	s__Campylobacter_D estrildidarum	EYQV	2.03048571248728e-6	4.28531729668442e-6	0.473823890253888
GCF_005406205.1	s__Campylobacter_D estrildidarum	EYYF	1.01524285624364e-5	6.11190736107301e-6	1.66109005956106
GCF_005406205.1	s__Campylobacter_D estrildidarum	FENS	3.24877713997965e-5	1.83489327150384e-5	1.77055373761169
GCF_005406205.1	s__Campylobacter_D estrildidarum	FFMS	4.06097142497457e-6	5.10098819680065e-6	0.796114648436478
GCF_005406205.1	s__Campylobacter_D estrildidarum	FFTI	1.82743714123856e-5	1.35415094300942e-5	1.34950771232143
GCF_005406205.1	s__Campylobacter_D estrildidarum	FFVS	1.01524285624364e-5	1.17833961319018e-5	0.861587648313907
GCF_005406205.1	s__Campylobacter_D estrildidarum	FGSP	0	5.48500752410739e-6	0
GCF_005406205.1	s__Campylobacter_D estrildidarum	FHNN	4.06097142497457e-6	4.10781093358786e-6	0.988597452665044
GCF_005406205.1	s__Campylobacter_D estrildidarum	FHRD	2.03048571248728e-6	1.49647080533023e-6	1.35684953241651
GCF_005406205.1	s__Campylobacter_D estrildidarum	FIDA	2.8426799974822e-5	1.83006550083754e-5	1.55332145006899
GCF_005406205.1	s__Campylobacter_D estrildidarum	FISV	3.04572856873093e-5	1.77403593405944e-5	1.71683589393904
GCF_005406205.1	s__Campylobacter_D estrildidarum	FKTQ	1.21829142749237e-5	7.76268160710595e-6	1.56942083825407
GCF_005406205.1	s__Campylobacter_D estrildidarum	FKVA	1.62438856998983e-5	1.86570633837323e-5	0.870656081602953
GCF_005406205.1	s__Campylobacter_D estrildidarum	FKVF	1.62438856998983e-5	1.80378214510782e-5	0.900545874897064
GCF_005406205.1	s__Campylobacter_D estrildidarum	FNML	2.03048571248728e-6	9.23022615516412e-6	0.219982227775781
GCF_005406205.1	s__Campylobacter_D estrildidarum	FNVV	2.03048571248728e-6	1.01118155928239e-5	0.200803277497294
GCF_005406205.1	s__Campylobacter_D estrildidarum	FNYF	8.12194284994914e-6	9.19361636659204e-6	0.883432865380681
GCF_005406205.1	s__Campylobacter_D estrildidarum	FPHT	2.03048571248728e-6	9.88663066573326e-7	2.05376915669044
GCF_005406205.1	s__Campylobacter_D estrildidarum	FPSA	2.03048571248728e-6	6.36886021910042e-6	0.31881461401803
GCF_005406205.1	s__Campylobacter_D estrildidarum	FQLN	2.03048571248728e-6	1.35922689343089e-5	0.149385339732503
GCF_005406205.1	s__Campylobacter_D estrildidarum	FTGL	1.4213399987411e-5	1.40160238484846e-5	1.01408217773172
GCF_005406205.1	s__Campylobacter_D estrildidarum	FTIF	8.12194284994914e-6	1.35415094300942e-5	0.599781205476193
GCF_005406205.1	s__Campylobacter_D estrildidarum	FTLA	1.82743714123856e-5	1.62745623093933e-5	1.12287944001038
GCF_005406205.1	s__Campylobacter_D estrildidarum	FTSA	1.21829142749237e-5	9.91786750202761e-6	1.22838042275046
GCF_005406205.1	s__Campylobacter_D estrildidarum	FVAR	8.12194284994914e-6	5.74160029973716e-6	1.41457824055097
GCF_005406205.1	s__Campylobacter_D estrildidarum	FVHF	4.06097142497457e-6	2.80254143343699e-6	1.44903171689928
GCF_005406205.1	s__Campylobacter_D estrildidarum	FYGI	1.62438856998983e-5	1.11811382538188e-5	1.45279356458635
GCF_005406205.1	s__Campylobacter_D estrildidarum	GAAP	4.06097142497457e-6	5.5044214352497e-6	0.737765353315529
GCF_005406205.1	s__Campylobacter_D estrildidarum	GADV	2.43658285498474e-5	8.98307498310832e-6	2.71241513575971
GCF_005406205.1	s__Campylobacter_D estrildidarum	GDAA	8.12194284994914e-6	1.11997574261112e-5	0.725189175170311
GCF_005406205.1	s__Campylobacter_D estrildidarum	GETN	8.12194284994914e-6	1.03506064796294e-5	0.784682797663462
GCF_005406205.1	s__Campylobacter_D estrildidarum	GFNN	1.82743714123856e-5	1.4431771343429e-5	1.26625976656055
GCF_005406205.1	s__Campylobacter_D estrildidarum	GFPT	8.12194284994914e-6	3.47342162118873e-6	2.33831182497491
GCF_005406205.1	s__Campylobacter_D estrildidarum	GFQH	0	1.59143979279735e-6	0
GCF_005406205.1	s__Campylobacter_D estrildidarum	GGKH	6.09145713746185e-6	4.37444963004466e-6	1.39250823592171
GCF_005406205.1	s__Campylobacter_D estrildidarum	GGLD	2.8426799974822e-5	1.6313227610078e-5	1.7425613529269
GCF_005406205.1	s__Campylobacter_D estrildidarum	GHGF	4.06097142497457e-6	2.68056200600878e-6	1.51497015024142
GCF_005406205.1	s__Campylobacter_D estrildidarum	GHTE	2.03048571248728e-6	2.37993069437193e-6	0.853170101671022
GCF_005406205.1	s__Campylobacter_D estrildidarum	GIAL	3.04572856873093e-5	3.23304487794079e-5	0.942061952035393
GCF_005406205.1	s__Campylobacter_D estrildidarum	GIDI	3.24877713997965e-5	2.37287072842585e-5	1.36913364097794
GCF_005406205.1	s__Campylobacter_D estrildidarum	GIEA	3.24877713997965e-5	2.16513856022288e-5	1.50049387123068
GCF_005406205.1	s__Campylobacter_D estrildidarum	GIYT	1.4213399987411e-5	7.54831907531351e-6	1.88298876155029
GCF_005406205.1	s__Campylobacter_D estrildidarum	GLFL	4.87316570996948e-5	3.63191409342792e-5	1.34176238330847
GCF_005406205.1	s__Campylobacter_D estrildidarum	GLHH	4.06097142497457e-6	1.33472451424416e-6	3.04255401143527
GCF_005406205.1	s__Campylobacter_D estrildidarum	GLKN	4.06097142497457e-5	3.73615741420175e-5	1.08693798862386
GCF_005406205.1	s__Campylobacter_D estrildidarum	GLVG	2.63963142623347e-5	1.53430224531504e-5	1.72041162964698
GCF_005406205.1	s__Campylobacter_D estrildidarum	GMSN	8.12194284994914e-6	5.0106727576018e-6	1.62092861435167
GCF_005406205.1	s__Campylobacter_D estrildidarum	GNKE	4.06097142497457e-6	2.50206810915137e-5	0.162304591554542
GCF_005406205.1	s__Campylobacter_D estrildidarum	GQAH	0	1.64607423164393e-6	0
GCF_005406205.1	s__Campylobacter_D estrildidarum	GQSL	1.21829142749237e-5	1.17053289002851e-5	1.04080067964831
GCF_005406205.1	s__Campylobacter_D estrildidarum	GSAQ	4.06097142497457e-6	6.92098411197757e-6	0.586762136608085
GCF_005406205.1	s__Campylobacter_D estrildidarum	GTFR	4.06097142497457e-6	4.02380649287034e-6	1.00923626227307
GCF_005406205.1	s__Campylobacter_D estrildidarum	GTIY	8.12194284994914e-6	7.54831907531351e-6	1.07599357802873
GCF_005406205.1	s__Campylobacter_D estrildidarum	GVNG	1.01524285624364e-5	9.67170310722199e-6	1.04970432300134
GCF_005406205.1	s__Campylobacter_D estrildidarum	HAFS	4.06097142497457e-6	3.72494264809572e-6	1.09021045654237
GCF_005406205.1	s__Campylobacter_D estrildidarum	HAII	2.03048571248728e-6	7.91989643708383e-6	0.256377811075889
GCF_005406205.1	s__Campylobacter_D estrildidarum	HDAS	2.03048571248728e-6	3.28567177595243e-6	0.617981907793787
GCF_005406205.1	s__Campylobacter_D estrildidarum	HDHA	0	7.81458179433626e-7	0
GCF_005406205.1	s__Campylobacter_D estrildidarum	HEET	0	3.12995814712437e-6	0
GCF_005406205.1	s__Campylobacter_D estrildidarum	HEIM	2.03048571248728e-6	2.13981757863288e-6	0.948905987483545
GCF_005406205.1	s__Campylobacter_D estrildidarum	HFKG	0	4.91075996447728e-6	0
GCF_005406205.1	s__Campylobacter_D estrildidarum	HFNF	4.06097142497457e-6	3.72514719824382e-6	1.09015059240855
GCF_005406205.1	s__Campylobacter_D estrildidarum	HGFA	0	3.11250707494327e-6	0
GCF_005406205.1	s__Campylobacter_D estrildidarum	HGTD	2.03048571248728e-6	1.79192555561138e-6	1.13313061813804
GCF_005406205.1	s__Campylobacter_D estrildidarum	HGVT	0	1.68535342553146e-6	0
GCF_005406205.1	s__Campylobacter_D estrildidarum	HKNK	1.4213399987411e-5	9.92061426159218e-6	1.43271370225918
GCF_005406205.1	s__Campylobacter_D estrildidarum	HMDF	0	1.07013968433101e-6	0
GCF_005406205.1	s__Campylobacter_D estrildidarum	HNEM	0	1.56729888448675e-6	0
GCF_005406205.1	s__Campylobacter_D estrildidarum	HNET	0	2.94616187122769e-6	0
GCF_005406205.1	s__Campylobacter_D estrildidarum	HNSN	0	4.37919620068161e-6	0
GCF_005406205.1	s__Campylobacter_D estrildidarum	HNTQ	2.03048571248728e-6	1.32998499102075e-6	1.52669821554069
GCF_005406205.1	s__Campylobacter_D estrildidarum	HPHG	6.09145713746185e-6	3.30768628551352e-7	18.4160667356522
GCF_005406205.1	s__Campylobacter_D estrildidarum	HPPP	0	2.75232283616626e-7	0
GCF_005406205.1	s__Campylobacter_D estrildidarum	HQDD	4.06097142497457e-6	1.39003159883667e-6	2.9214957619476
GCF_005406205.1	s__Campylobacter_D estrildidarum	HQES	0	2.23125080405797e-6	0
GCF_005406205.1	s__Campylobacter_D estrildidarum	HRTH	0	2.90397862337654e-7	0
GCF_005406205.1	s__Campylobacter_D estrildidarum	HTDK	4.06097142497457e-6	3.28278781020344e-6	1.23704962360114
GCF_005406205.1	s__Campylobacter_D estrildidarum	HTKN	8.12194284994914e-6	4.10397997889703e-6	1.97904056348052
GCF_005406205.1	s__Campylobacter_D estrildidarum	HTYD	4.06097142497457e-6	1.2587912326016e-6	3.22608810722455
GCF_005406205.1	s__Campylobacter_D estrildidarum	HVNE	2.03048571248728e-6	3.62049526493286e-6	0.560830926131577
GCF_005406205.1	s__Campylobacter_D estrildidarum	HVTI	0	2.84844743194798e-6	0
GCF_005406205.1	s__Campylobacter_D estrildidarum	HVYE	0	2.05451556392808e-6	0
GCF_005406205.1	s__Campylobacter_D estrildidarum	HYQN	2.03048571248728e-6	1.23279529250475e-6	1.64705829494353
GCF_005406205.1	s__Campylobacter_D estrildidarum	HYRA	4.06097142497457e-6	1.098073282993e-6	3.69826994962091
GCF_005406205.1	s__Campylobacter_D estrildidarum	IDEF	3.65487428247711e-5	2.07279505814799e-5	1.76325887506828
GCF_005406205.1	s__Campylobacter_D estrildidarum	IDNE	1.62438856998983e-5	2.2857218117344e-5	0.710667659402194
GCF_005406205.1	s__Campylobacter_D estrildidarum	IEAG	2.23353428373601e-5	2.16513856022288e-5	1.03158953647109
GCF_005406205.1	s__Campylobacter_D estrildidarum	IEQR	1.82743714123856e-5	6.24134340142474e-6	2.92795480668697
GCF_005406205.1	s__Campylobacter_D estrildidarum	IFFF	2.03048571248728e-5	2.00587028174861e-5	1.01227169621219
GCF_005406205.1	s__Campylobacter_D estrildidarum	IFFT	1.62438856998983e-5	1.35415094300942e-5	1.19956241095239
GCF_005406205.1	s__Campylobacter_D estrildidarum	IGTP	8.12194284994914e-6	5.22937080375768e-6	1.55313959455943
GCF_005406205.1	s__Campylobacter_D estrildidarum	IHHN	2.03048571248728e-6	1.42200424806858e-6	1.4279041115701
GCF_005406205.1	s__Campylobacter_D estrildidarum	IHHV	0	1.06981700632243e-6	0
GCF_005406205.1	s__Campylobacter_D estrildidarum	IHTL	1.01524285624364e-5	6.00630759468497e-6	1.69029447832815
GCF_005406205.1	s__Campylobacter_D estrildidarum	IILG	6.49755427995931e-5	4.7059191807109e-5	1.38071947911731
GCF_005406205.1	s__Campylobacter_D estrildidarum	ILFE	3.04572856873093e-5	4.11080380611059e-5	0.740908277890455
GCF_005406205.1	s__Campylobacter_D estrildidarum	ILMH	4.06097142497457e-6	3.19523488677535e-6	1.27094613350098
GCF_005406205.1	s__Campylobacter_D estrildidarum	ILVA	4.87316570996948e-5	3.01101300362108e-5	1.61844724818822
GCF_005406205.1	s__Campylobacter_D estrildidarum	IMFV	0	5.9763759303853e-6	0
GCF_005406205.1	s__Campylobacter_D estrildidarum	IMGF	1.01524285624364e-5	6.41707344576196e-6	1.58209636343517
GCF_005406205.1	s__Campylobacter_D estrildidarum	INDM	2.03048571248728e-6	7.00702861671481e-6	0.289778424429963
GCF_005406205.1	s__Campylobacter_D estrildidarum	IQIK	2.03048571248728e-5	2.60634204561383e-5	0.779055732882167
GCF_005406205.1	s__Campylobacter_D estrildidarum	IQIT	8.12194284994914e-6	1.07819690306556e-5	0.753289387759938
GCF_005406205.1	s__Campylobacter_D estrildidarum	IQMY	0	2.38401961995578e-6	0
GCF_005406205.1	s__Campylobacter_D estrildidarum	IQQA	2.03048571248728e-6	5.80283451331799e-6	0.349912737960586
GCF_005406205.1	s__Campylobacter_D estrildidarum	IRLI	1.21829142749237e-5	2.65312054190726e-5	0.459191886779699
GCF_005406205.1	s__Campylobacter_D estrildidarum	IRNS	1.4213399987411e-5	1.18424358360227e-5	1.20020916171454
GCF_005406205.1	s__Campylobacter_D estrildidarum	IRQE	8.12194284994914e-6	6.24134340142474e-6	1.30131324741643
GCF_005406205.1	s__Campylobacter_D estrildidarum	IRTV	0	5.64195891893448e-6	0
GCF_005406205.1	s__Campylobacter_D estrildidarum	ISDE	4.46706856747202e-5	2.20973564513718e-5	2.02153980604079
GCF_005406205.1	s__Campylobacter_D estrildidarum	ISFA	1.82743714123856e-5	2.21180076577691e-5	0.82622140724174
GCF_005406205.1	s__Campylobacter_D estrildidarum	ISTA	1.21829142749237e-5	1.49317337216582e-5	0.815907549787916
GCF_005406205.1	s__Campylobacter_D estrildidarum	ITAA	1.21829142749237e-5	1.44872342686528e-5	0.840941345256275
GCF_005406205.1	s__Campylobacter_D estrildidarum	IVQE	6.09145713746185e-6	1.03101850094808e-5	0.590819382179894
GCF_005406205.1	s__Campylobacter_D estrildidarum	IVYR	2.03048571248728e-6	5.229668336655e-6	0.388262807844909
GCF_005406205.1	s__Campylobacter_D estrildidarum	IYRE	6.09145713746185e-6	7.38494846673801e-6	0.824847616052831
GCF_005406205.1	s__Campylobacter_D estrildidarum	KALY	3.24877713997965e-5	2.46179059014076e-5	1.31968054187497
GCF_005406205.1	s__Campylobacter_D estrildidarum	KATK	2.23353428373601e-5	2.47759017595419e-5	0.901494648071009
GCF_005406205.1	s__Campylobacter_D estrildidarum	KERQ	1.01524285624364e-5	6.76524776268712e-6	1.50067357746022
GCF_005406205.1	s__Campylobacter_D estrildidarum	KGIE	3.45182571122838e-5	3.41604870385147e-5	1.0104732134927
GCF_005406205.1	s__Campylobacter_D estrildidarum	KGLN	4.2640199962233e-5	3.73615741420175e-5	1.14128488805505
GCF_005406205.1	s__Campylobacter_D estrildidarum	KHFK	2.03048571248728e-5	8.99645797211749e-6	2.25698349148112
GCF_005406205.1	s__Campylobacter_D estrildidarum	KHSR	2.03048571248728e-6	2.95151626702264e-6	0.687946644636164
GCF_005406205.1	s__Campylobacter_D estrildidarum	KIEP	1.01524285624364e-5	1.66248213864338e-5	0.61067895566812
GCF_005406205.1	s__Campylobacter_D estrildidarum	KIMT	6.09145713746185e-6	7.9364099206751e-6	0.767533078349825
GCF_005406205.1	s__Campylobacter_D estrildidarum	KISV	2.8426799974822e-5	2.89507603929191e-5	0.981901669904833
GCF_005406205.1	s__Campylobacter_D estrildidarum	KIYD	3.24877713997965e-5	1.80681402560049e-5	1.79806947142772
GCF_005406205.1	s__Campylobacter_D estrildidarum	KLPA	1.21829142749237e-5	1.70549439002256e-5	0.714333295154523
GCF_005406205.1	s__Campylobacter_D estrildidarum	KLRE	5.27926285246694e-5	2.23779144607138e-5	2.35913979461094
GCF_005406205.1	s__Campylobacter_D estrildidarum	KMIL	1.82743714123856e-5	2.05652896668247e-5	0.888602675111607
GCF_005406205.1	s__Campylobacter_D estrildidarum	KMKV	8.12194284994914e-6	1.05716091585447e-5	0.768278767039398
GCF_005406205.1	s__Campylobacter_D estrildidarum	KMRK	2.03048571248728e-6	6.3995983586571e-6	0.317283304153069
GCF_005406205.1	s__Campylobacter_D estrildidarum	KNLR	4.2640199962233e-5	2.1063846621183e-5	2.02433110765968
GCF_005406205.1	s__Campylobacter_D estrildidarum	KNVQ	1.01524285624364e-5	1.05193804130751e-5	0.965116590879958
GCF_005406205.1	s__Campylobacter_D estrildidarum	KQPL	1.01524285624364e-5	8.72027459961365e-6	1.16423266795821
GCF_005406205.1	s__Campylobacter_D estrildidarum	KRMH	0	9.94307411576011e-7	0
GCF_005406205.1	s__Campylobacter_D estrildidarum	KTAT	1.01524285624364e-5	1.02493456654125e-5	0.990544069237202
GCF_005406205.1	s__Campylobacter_D estrildidarum	KTMH	2.03048571248728e-6	1.33658836924711e-6	1.51915560482622
GCF_005406205.1	s__Campylobacter_D estrildidarum	KTQA	4.06097142497457e-6	8.02917598249377e-6	0.505776861016475
GCF_005406205.1	s__Campylobacter_D estrildidarum	KTSA	1.62438856998983e-5	1.61851177953817e-5	1.00363098404717
GCF_005406205.1	s__Campylobacter_D estrildidarum	KVPH	2.03048571248728e-6	1.98270112152122e-6	1.02410075348593
GCF_005406205.1	s__Campylobacter_D estrildidarum	KYLH	4.06097142497457e-6	6.0347241752333e-6	0.672934057473732
GCF_005406205.1	s__Campylobacter_D estrildidarum	LAAM	1.01524285624364e-5	8.95496186056467e-6	1.133721027573
GCF_005406205.1	s__Campylobacter_D estrildidarum	LARP	4.06097142497457e-6	5.24855755675452e-6	0.773730950087113
GCF_005406205.1	s__Campylobacter_D estrildidarum	LAVD	6.09145713746185e-6	1.764108462681e-5	0.345299468049962
GCF_005406205.1	s__Campylobacter_D estrildidarum	LDAD	2.03048571248728e-5	1.87566061175064e-5	1.08254430453286
GCF_005406205.1	s__Campylobacter_D estrildidarum	LDDL	2.43658285498474e-5	3.17226914707912e-5	0.768088312187582
GCF_005406205.1	s__Campylobacter_D estrildidarum	LDEV	2.43658285498474e-5	1.99808985077788e-5	1.21945609905188
GCF_005406205.1	s__Campylobacter_D estrildidarum	LDKV	2.63963142623347e-5	2.78332321917286e-5	0.948374018529515
GCF_005406205.1	s__Campylobacter_D estrildidarum	LDNL	4.67011713872075e-5	3.96581497799539e-5	1.17759329788032
GCF_005406205.1	s__Campylobacter_D estrildidarum	LDQN	2.03048571248728e-5	1.19893750394909e-5	1.69357093743354
GCF_005406205.1	s__Campylobacter_D estrildidarum	LDVF	6.09145713746185e-6	1.70555637914172e-5	0.357153666214613
GCF_005406205.1	s__Campylobacter_D estrildidarum	LEFV	2.23353428373601e-5	2.26522020682735e-5	0.986011989917876
GCF_005406205.1	s__Campylobacter_D estrildidarum	LHHE	0	1.75535862342732e-6	0
GCF_005406205.1	s__Campylobacter_D estrildidarum	LINH	8.12194284994914e-6	9.81093379600926e-6	0.827846056126977
GCF_005406205.1	s__Campylobacter_D estrildidarum	LKAH	1.62438856998983e-5	9.97489122218537e-6	1.62847747790672
GCF_005406205.1	s__Campylobacter_D estrildidarum	LKEV	3.24877713997965e-5	3.69664707382752e-5	0.878844281073297
GCF_005406205.1	s__Campylobacter_D estrildidarum	LKHF	2.8426799974822e-5	9.64381709806434e-6	2.947670998502
GCF_005406205.1	s__Campylobacter_D estrildidarum	LKPI	1.82743714123856e-5	2.48246438438366e-5	0.736138311886503
GCF_005406205.1	s__Campylobacter_D estrildidarum	LKVS	2.8426799974822e-5	3.36389950236961e-5	0.845054971315209
GCF_005406205.1	s__Campylobacter_D estrildidarum	LLEG	3.65487428247711e-5	4.25485242101896e-5	0.858989671280263
GCF_005406205.1	s__Campylobacter_D estrildidarum	LLIK	4.67011713872075e-5	1.0017292401901e-4	0.466205532528345
GCF_005406205.1	s__Campylobacter_D estrildidarum	LLTM	1.21829142749237e-5	9.8851790160693e-6	1.23244245300153
GCF_005406205.1	s__Campylobacter_D estrildidarum	LLTR	1.62438856998983e-5	1.38233185999998e-5	1.17510752446221
GCF_005406205.1	s__Campylobacter_D estrildidarum	LMGP	0	3.23241933097801e-6	0
GCF_005406205.1	s__Campylobacter_D estrildidarum	LNFV	6.09145713746185e-6	2.1322027610563e-5	0.285688455559645
GCF_005406205.1	s__Campylobacter_D estrildidarum	LNIR	2.43658285498474e-5	1.943265120944e-5	1.25386023179436
GCF_005406205.1	s__Campylobacter_D estrildidarum	LNTI	2.23353428373601e-5	2.6122158286042e-5	0.855034357911181
GCF_005406205.1	s__Campylobacter_D estrildidarum	LPES	1.01524285624364e-5	1.2619042991022e-5	0.804532369820713
GCF_005406205.1	s__Campylobacter_D estrildidarum	LPIV	3.04572856873093e-5	1.26200499994178e-5	2.41340451810526
GCF_005406205.1	s__Campylobacter_D estrildidarum	LPLH	6.09145713746185e-6	4.48160960651751e-6	1.35921190649966
GCF_005406205.1	s__Campylobacter_D estrildidarum	LPPS	6.09145713746185e-6	4.66965863812929e-6	1.30447589631566
GCF_005406205.1	s__Campylobacter_D estrildidarum	LRRN	1.21829142749237e-5	6.48227352752919e-6	1.87941996325592
GCF_005406205.1	s__Campylobacter_D estrildidarum	LSAR	1.82743714123856e-5	1.29067314319607e-5	1.41587910996064
GCF_005406205.1	s__Campylobacter_D estrildidarum	LSHM	2.03048571248728e-6	2.26253242336138e-6	0.897439387617988
GCF_005406205.1	s__Campylobacter_D estrildidarum	LSSK	5.48231142371567e-5	4.32266279130835e-5	1.26827182419574
GCF_005406205.1	s__Campylobacter_D estrildidarum	LTEL	2.43658285498474e-5	3.22458641542157e-5	0.755626471454384
GCF_005406205.1	s__Campylobacter_D estrildidarum	LTEM	2.03048571248728e-6	6.62000778536355e-6	0.306719535432658
GCF_005406205.1	s__Campylobacter_D estrildidarum	LTHE	6.09145713746185e-6	4.67374021304566e-6	1.30333669818852
GCF_005406205.1	s__Campylobacter_D estrildidarum	LTSA	1.21829142749237e-5	1.73497521150037e-5	0.702195293291146
GCF_005406205.1	s__Campylobacter_D estrildidarum	LVMK	8.12194284994914e-6	1.13323116134372e-5	0.716706628532751
GCF_005406205.1	s__Campylobacter_D estrildidarum	LVNG	1.62438856998983e-5	1.89934218873509e-5	0.855237449904498
GCF_005406205.1	s__Campylobacter_D estrildidarum	LVVY	8.12194284994914e-6	1.00379624049511e-5	0.809122660784532
GCF_005406205.1	s__Campylobacter_D estrildidarum	MAAN	8.12194284994914e-6	5.64489380865724e-6	1.43881233646823
GCF_005406205.1	s__Campylobacter_D estrildidarum	MDEG	2.03048571248728e-6	4.40452009736631e-6	0.461000442182433
GCF_005406205.1	s__Campylobacter_D estrildidarum	MENG	6.09145713746185e-6	5.50631455376361e-6	1.10626755482
GCF_005406205.1	s__Campylobacter_D estrildidarum	MEVD	2.03048571248728e-6	4.10203625021355e-6	0.49499458040664
GCF_005406205.1	s__Campylobacter_D estrildidarum	MFNT	4.06097142497457e-6	3.56206304966818e-6	1.1400616351675401
GCF_005406205.1	s__Campylobacter_D estrildidarum	MGFT	8.12194284994914e-6	2.87746008458821e-6	2.82260834596823
GCF_005406205.1	s__Campylobacter_D estrildidarum	MGKN	1.4213399987411e-5	7.67025223795273e-6	1.85305509473111
GCF_005406205.1	s__Campylobacter_D estrildidarum	MGVR	0	1.77585670169644e-6	0
GCF_005406205.1	s__Campylobacter_D estrildidarum	MHKE	4.06097142497457e-6	2.31943592193631e-6	1.75084441288829
GCF_005406205.1	s__Campylobacter_D estrildidarum	MIGK	4.06097142497457e-6	1.04721190921375e-5	0.387788888690501
GCF_005406205.1	s__Campylobacter_D estrildidarum	MIKT	6.09145713746185e-6	7.9364099206751e-6	0.767533078349825
GCF_005406205.1	s__Campylobacter_D estrildidarum	MINQ	2.03048571248728e-6	4.20115179320154e-6	0.483316436167122
GCF_005406205.1	s__Campylobacter_D estrildidarum	MKNV	8.12194284994914e-6	7.14349169326698e-6	1.13697099383546
GCF_005406205.1	s__Campylobacter_D estrildidarum	MLAF	1.01524285624364e-5	8.65773995723907e-6	1.17264189183086
GCF_005406205.1	s__Campylobacter_D estrildidarum	MLDH	4.06097142497457e-6	1.87204136854777e-6	2.16927440451001
GCF_005406205.1	s__Campylobacter_D estrildidarum	MLYT	2.03048571248728e-6	3.53604697874531e-6	0.574224755692516
GCF_005406205.1	s__Campylobacter_D estrildidarum	MMHF	0	4.3570780027295e-7	0
GCF_005406205.1	s__Campylobacter_D estrildidarum	MNPR	2.03048571248728e-6	1.14876778751717e-6	1.76753364304876
GCF_005406205.1	s__Campylobacter_D estrildidarum	MNSY	0	3.51989563235669e-6	0
GCF_005406205.1	s__Campylobacter_D estrildidarum	MPAA	8.12194284994914e-6	2.2191998586509702e-06	3.65985191387241
GCF_005406205.1	s__Campylobacter_D estrildidarum	MPRP	0	4.51619711210707e-7	0
GCF_005406205.1	s__Campylobacter_D estrildidarum	MQRV	0	1.05431958486706e-6	0
GCF_005406205.1	s__Campylobacter_D estrildidarum	MSLQ	4.06097142497457e-6	4.71919974633945e-6	0.860521199197925
GCF_005406205.1	s__Campylobacter_D estrildidarum	MTSI	8.12194284994914e-6	5.18454305660507e-6	1.56656869492131
GCF_005406205.1	s__Campylobacter_D estrildidarum	MVAT	0	2.77184798731776e-6	0
GCF_005406205.1	s__Campylobacter_D estrildidarum	MVIV	2.03048571248728e-6	4.95807988183623e-6	0.409530657205808
GCF_005406205.1	s__Campylobacter_D estrildidarum	MYKR	0	2.45393816834904e-6	0
GCF_005406205.1	s__Campylobacter_D estrildidarum	NAIN	2.43658285498474e-5	2.52287691829487e-5	0.965795373256477
GCF_005406205.1	s__Campylobacter_D estrildidarum	NAKK	5.88840856621312e-5	4.04699106842936e-5	1.45500903427949
GCF_005406205.1	s__Campylobacter_D estrildidarum	NDHF	2.03048571248728e-6	3.28585220413936e-6	0.617947974023109
GCF_005406205.1	s__Campylobacter_D estrildidarum	NDKQ	2.03048571248728e-6	1.11845659823208e-5	0.181543540956066
GCF_005406205.1	s__Campylobacter_D estrildidarum	NDYA	1.4213399987411e-5	8.38784057649451e-6	1.69452433648317
GCF_005406205.1	s__Campylobacter_D estrildidarum	NFFG	6.09145713746185e-6	1.30873775484877e-5	0.465445205878221
GCF_005406205.1	s__Campylobacter_D estrildidarum	NGDK	2.03048571248728e-5	1.88388670194104e-5	1.07781731799221
GCF_005406205.1	s__Campylobacter_D estrildidarum	NHNG	2.03048571248728e-6	3.65919168289863e-6	0.554900067678017
GCF_005406205.1	s__Campylobacter_D estrildidarum	NISH	8.12194284994914e-6	5.97887301729912e-6	1.35844043291258
GCF_005406205.1	s__Campylobacter_D estrildidarum	NKNT	3.85792285372584e-5	1.78487053687297e-5	2.16145808562944
GCF_005406205.1	s__Campylobacter_D estrildidarum	NLKP	2.23353428373601e-5	1.81826885584723e-5	1.22838505238285
GCF_005406205.1	s__Campylobacter_D estrildidarum	NMDA	0	4.81394539704613e-6	0
GCF_005406205.1	s__Campylobacter_D estrildidarum	NMEQ	0	3.26907867561931e-6	0
GCF_005406205.1	s__Campylobacter_D estrildidarum	NMKS	1.21829142749237e-5	9.17949710470055e-6	1.327187550251
GCF_005406205.1	s__Campylobacter_D estrildidarum	NNFV	8.12194284994914e-6	1.34406582094919e-5	0.604281629914027
GCF_005406205.1	s__Campylobacter_D estrildidarum	NNIG	2.03048571248728e-6	2.17275908140417e-5	0.0934519491767609
GCF_005406205.1	s__Campylobacter_D estrildidarum	NNMA	4.06097142497457e-6	6.0181579411179e-6	0.674786448728567
GCF_005406205.1	s__Campylobacter_D estrildidarum	NPVE	0	6.19027739341446e-6	0
GCF_005406205.1	s__Campylobacter_D estrildidarum	NRQN	2.03048571248728e-6	4.30299881197677e-6	0.47187689358308
GCF_005406205.1	s__Campylobacter_D estrildidarum	NSFY	1.62438856998983e-5	9.80099875919548e-6	1.65737044754321
GCF_005406205.1	s__Campylobacter_D estrildidarum	NSIH	6.09145713746185e-6	5.97887301729912e-6	1.01883032468443
GCF_005406205.1	s__Campylobacter_D estrildidarum	NSIP	1.21829142749237e-5	1.02226020941278e-5	1.19176254369932
GCF_005406205.1	s__Campylobacter_D estrildidarum	NSPV	8.12194284994914e-6	5.63306981363413e-6	1.44183244991763
GCF_005406205.1	s__Campylobacter_D estrildidarum	NYLG	1.82743714123856e-5	1.43263666996655e-5	1.27557613144247
GCF_005406205.1	s__Campylobacter_D estrildidarum	NYLL	2.43658285498474e-5	2.81343134526593e-5	0.866053781296175
GCF_005406205.1	s__Campylobacter_D estrildidarum	PAKS	4.06097142497457e-6	1.03934391992418e-5	0.390724508714189
GCF_005406205.1	s__Campylobacter_D estrildidarum	PARE	0	3.51490770487428e-6	0
GCF_005406205.1	s__Campylobacter_D estrildidarum	PDAE	0	6.17349756259167e-6	0
GCF_005406205.1	s__Campylobacter_D estrildidarum	PEMS	0	2.59066286593785e-6	0
GCF_005406205.1	s__Campylobacter_D estrildidarum	PFHN	0	1.614920271698e-6	0
GCF_005406205.1	s__Campylobacter_D estrildidarum	PFQN	2.03048571248728e-6	3.36840756749603e-6	0.602802859155397
GCF_005406205.1	s__Campylobacter_D estrildidarum	PGEI	4.06097142497457e-6	9.07473891770643e-6	0.447502838572126
GCF_005406205.1	s__Campylobacter_D estrildidarum	PGKK	2.03048571248728e-6	1.3702139854142e-5	0.148187489990732
GCF_005406205.1	s__Campylobacter_D estrildidarum	PGPA	0	2.30706654694543e-6	0
GCF_005406205.1	s__Campylobacter_D estrildidarum	PKII	3.24877713997965e-5	2.13648569244178e-5	1.52061731631193
GCF_005406205.1	s__Campylobacter_D estrildidarum	PKQF	8.12194284994914e-6	4.98488551807454e-6	1.62931381683692
GCF_005406205.1	s__Campylobacter_D estrildidarum	PKVE	8.12194284994914e-6	9.16095321393505e-6	0.886582723465345
GCF_005406205.1	s__Campylobacter_D estrildidarum	PLDH	2.03048571248728e-6	2.25976686873977e-6	0.898537694563
GCF_005406205.1	s__Campylobacter_D estrildidarum	PLDQ	2.03048571248728e-6	4.71343134075372e-6	0.430787162407799
GCF_005406205.1	s__Campylobacter_D estrildidarum	PLGE	1.21829142749237e-5	1.05442859928726e-5	1.15540438519581
GCF_005406205.1	s__Campylobacter_D estrildidarum	PMMR	0	3.7413186020801e-7	0
GCF_005406205.1	s__Campylobacter_D estrildidarum	PMMT	0	5.02923227863904e-7	0
GCF_005406205.1	s__Campylobacter_D estrildidarum	PMPF	0	8.99260789475065e-7	0
GCF_005406205.1	s__Campylobacter_D estrildidarum	PPKH	0	1.03607045253076e-6	0
GCF_005406205.1	s__Campylobacter_D estrildidarum	PRKH	0	1.20024214409583e-6	0
GCF_005406205.1	s__Campylobacter_D estrildidarum	PSEQ	4.06097142497457e-6	3.81496463900333e-6	1.06448468314912
GCF_005406205.1	s__Campylobacter_D estrildidarum	PSTD	2.03048571248728e-6	3.66666584586984e-6	0.553768954641568
GCF_005406205.1	s__Campylobacter_D estrildidarum	PVLF	8.12194284994914e-6	8.3824146677383e-6	0.968926397927837
GCF_005406205.1	s__Campylobacter_D estrildidarum	PVRT	0	1.62459694709342e-6	0
GCF_005406205.1	s__Campylobacter_D estrildidarum	PVYV	0	2.48758678116878e-6	0
GCF_005406205.1	s__Campylobacter_D estrildidarum	PYYI	8.12194284994914e-6	3.4050807182487e-6	2.38524238395335
GCF_005406205.1	s__Campylobacter_D estrildidarum	QAGH	4.06097142497457e-6	1.64607423164393e-6	2.46706457516128
GCF_005406205.1	s__Campylobacter_D estrildidarum	QDQI	8.12194284994914e-6	4.94863666919049e-6	1.641248568624
GCF_005406205.1	s__Campylobacter_D estrildidarum	QEPI	2.03048571248728e-6	5.38763908110004e-6	0.3768785699863
GCF_005406205.1	s__Campylobacter_D estrildidarum	QFMH	2.03048571248728e-6	6.41615654755405e-7	3.1646449045283
GCF_005406205.1	s__Campylobacter_D estrildidarum	QFNK	6.09145713746185e-6	1.2679862648761e-5	0.480404031668047
GCF_005406205.1	s__Campylobacter_D estrildidarum	QGHS	2.03048571248728e-6	1.69657932336838e-6	1.19681153985537
GCF_005406205.1	s__Campylobacter_D estrildidarum	QHKQ	2.03048571248728e-6	1.54188552379425e-6	1.31688486671221
GCF_005406205.1	s__Campylobacter_D estrildidarum	QHLS	0	3.33176551191175e-6	0
GCF_005406205.1	s__Campylobacter_D estrildidarum	QIMM	0	1.36823538445817e-6	0
GCF_005406205.1	s__Campylobacter_D estrildidarum	QIRQ	8.12194284994914e-6	2.81752782451233e-6	2.8826486749443
GCF_005406205.1	s__Campylobacter_D estrildidarum	QIRY	2.03048571248728e-6	3.33378512434906e-6	0.609063162966674
GCF_005406205.1	s__Campylobacter_D estrildidarum	QKMQ	2.03048571248728e-6	2.18396695288412e-6	0.929723643393894
GCF_005406205.1	s__Campylobacter_D estrildidarum	QLMR	0	2.22316468220073e-6	0
GCF_005406205.1	s__Campylobacter_D estrildidarum	QLQF	0	6.51874540763351e-6	0
GCF_005406205.1	s__Campylobacter_D estrildidarum	QMAE	2.03048571248728e-6	3.06632065103114e-6	0.662189621885916
GCF_005406205.1	s__Campylobacter_D estrildidarum	QMEF	0	2.9645471678721e-6	0
GCF_005406205.1	s__Campylobacter_D estrildidarum	QMIK	8.12194284994914e-6	6.21725854532831e-6	1.30635436675736
GCF_005406205.1	s__Campylobacter_D estrildidarum	QMKH	0	1.04706227921014e-6	0
GCF_005406205.1	s__Campylobacter_D estrildidarum	QNFM	2.03048571248728e-6	2.79046409597047e-6	0.727651617313184
GCF_005406205.1	s__Campylobacter_D estrildidarum	QNYP	6.09145713746185e-6	2.10781792861741e-6	2.88993515747228
GCF_005406205.1	s__Campylobacter_D estrildidarum	QPEP	0	1.55136578074364e-6	0
GCF_005406205.1	s__Campylobacter_D estrildidarum	QPHL	2.03048571248728e-6	1.35487153715586e-6	1.49865552327541
GCF_005406205.1	s__Campylobacter_D estrildidarum	QPTG	2.03048571248728e-6	1.83694677268416e-6	1.10535903526498
GCF_005406205.1	s__Campylobacter_D estrildidarum	QQAN	2.03048571248728e-6	4.25025766233546e-6	0.477732380905011
GCF_005406205.1	s__Campylobacter_D estrildidarum	QQMS	0	1.4266993281097e-6	0
GCF_005406205.1	s__Campylobacter_D estrildidarum	QQSR	0	1.99507963657578e-6	0
GCF_005406205.1	s__Campylobacter_D estrildidarum	QRTK	6.09145713746185e-6	3.89851316398252e-6	1.56250777700059
GCF_005406205.1	s__Campylobacter_D estrildidarum	QRVS	8.12194284994914e-6	3.12965725604248e-6	2.59515409691204
GCF_005406205.1	s__Campylobacter_D estrildidarum	QTDH	0	1.06385960426879e-6	0
GCF_005406205.1	s__Campylobacter_D estrildidarum	QVVL	2.03048571248728e-6	8.48352167954455e-6	0.239344671845796
GCF_005406205.1	s__Campylobacter_D estrildidarum	QYPD	4.06097142497457e-6	1.68605086715193e-6	2.4085699335005
GCF_005406205.1	s__Campylobacter_D estrildidarum	RAFY	1.01524285624364e-5	4.3307768249872e-6	2.34425115232449
GCF_005406205.1	s__Campylobacter_D estrildidarum	RAGP	0	2.6726353329677e-6	0
GCF_005406205.1	s__Campylobacter_D estrildidarum	RAPP	0	1.30068652099616e-6	0
GCF_005406205.1	s__Campylobacter_D estrildidarum	RDMI	6.09145713746185e-6	3.19120067050419e-6	1.90882923589366
GCF_005406205.1	s__Campylobacter_D estrildidarum	RDVF	8.12194284994914e-6	4.89641634926931e-6	1.65875249786738
GCF_005406205.1	s__Campylobacter_D estrildidarum	RDYR	2.03048571248728e-6	1.85480568798553e-6	1.0947161342235
GCF_005406205.1	s__Campylobacter_D estrildidarum	RGDR	0	2.64036928993017e-6	0
GCF_005406205.1	s__Campylobacter_D estrildidarum	RGID	6.09145713746185e-6	7.91533637965555e-6	0.76957653412159
GCF_005406205.1	s__Campylobacter_D estrildidarum	RGPP	0	1.12018086576513e-6	0
GCF_005406205.1	s__Campylobacter_D estrildidarum	RHEK	6.09145713746185e-6	3.24347203718714e-6	1.8780667962054
GCF_005406205.1	s__Campylobacter_D estrildidarum	RHQG	0	7.99240429522027e-7	0
GCF_005406205.1	s__Campylobacter_D estrildidarum	RKDV	4.06097142497457e-6	7.99053580539917e-6	0.508222667900516
GCF_005406205.1	s__Campylobacter_D estrildidarum	RKII	2.63963142623347e-5	2.47502490015297e-5	1.06650701820023
GCF_005406205.1	s__Campylobacter_D estrildidarum	RMDM	0	7.61240055653438e-7	0
GCF_005406205.1	s__Campylobacter_D estrildidarum	RMPS	2.03048571248728e-6	1.11057833679938e-6	1.82831381200809
GCF_005406205.1	s__Campylobacter_D estrildidarum	RNHA	0	1.93503967135904e-6	0
GCF_005406205.1	s__Campylobacter_D estrildidarum	RNIG	1.01524285624364e-5	9.89536452139093e-6	1.02597822854224
GCF_005406205.1	s__Campylobacter_D estrildidarum	RNVA	4.06097142497457e-6	6.33140309158003e-6	0.64140149761988
GCF_005406205.1	s__Campylobacter_D estrildidarum	RPQS	0	1.63541815472736e-6	0
GCF_005406205.1	s__Campylobacter_D estrildidarum	RQIE	6.09145713746185e-6	6.24134340142474e-6	0.975984935562322
GCF_005406205.1	s__Campylobacter_D estrildidarum	RSQN	4.06097142497457e-6	4.159950614722e-6	0.976206643079572
GCF_005406205.1	s__Campylobacter_D estrildidarum	RTFG	8.12194284994914e-6	4.02380649287034e-6	2.01847252454614
GCF_005406205.1	s__Campylobacter_D estrildidarum	RTIN	1.01524285624364e-5	7.49931016495285e-6	1.3537816597962
GCF_005406205.1	s__Campylobacter_D estrildidarum	RTNR	2.03048571248728e-6	2.5015927694616e-6	0.811677159158198
GCF_005406205.1	s__Campylobacter_D estrildidarum	RVIA	1.62438856998983e-5	8.64420166879028e-6	1.87916551722139
GCF_005406205.1	s__Campylobacter_D estrildidarum	RVLT	6.09145713746185e-6	6.5556077084716e-6	0.929197933791868
GCF_005406205.1	s__Campylobacter_D estrildidarum	RYMS	0	1.60306085739205e-6	0
GCF_005406205.1	s__Campylobacter_D estrildidarum	RYVK	4.06097142497457e-6	5.66865172105008e-6	0.71639106172187
GCF_005406205.1	s__Campylobacter_D estrildidarum	SEVF	2.23353428373601e-5	1.38044596512819e-5	1.61798023258999
GCF_005406205.1	s__Campylobacter_D estrildidarum	SFVY	1.21829142749237e-5	7.37358918988736e-6	1.65223664638548
GCF_005406205.1	s__Campylobacter_D estrildidarum	SGFQ	0	6.6912714562814e-6	0
GCF_005406205.1	s__Campylobacter_D estrildidarum	SGGK	2.63963142623347e-5	1.83925462206824e-5	1.43516367693843
GCF_005406205.1	s__Campylobacter_D estrildidarum	SGMP	4.06097142497457e-6	1.96986598018241e-6	2.0615470625055
GCF_005406205.1	s__Campylobacter_D estrildidarum	SGRN	2.03048571248728e-6	7.00686611907321e-6	0.289785144739694
GCF_005406205.1	s__Campylobacter_D estrildidarum	SHRQ	0	9.56503773429398e-7	0
GCF_005406205.1	s__Campylobacter_D estrildidarum	SKGK	1.82743714123856e-5	3.36949413678399e-5	0.542347624614878
GCF_005406205.1	s__Campylobacter_D estrildidarum	SLAK	4.67011713872075e-5	4.19398240615816e-5	1.11352807104376
GCF_005406205.1	s__Campylobacter_D estrildidarum	SLEN	6.90365142245677e-5	3.20985770495234e-5	2.15076556565278
GCF_005406205.1	s__Campylobacter_D estrildidarum	SLKI	6.90365142245677e-5	6.10462984394899e-5	1.13088780137911
GCF_005406205.1	s__Campylobacter_D estrildidarum	SNLH	4.06097142497457e-6	6.94708107651042e-6	0.584557943149042
GCF_005406205.1	s__Campylobacter_D estrildidarum	SNSE	1.62438856998983e-5	1.95611671840203e-5	0.83041495157651
GCF_005406205.1	s__Campylobacter_D estrildidarum	SPPQ	0	1.41172215621692e-6	0
GCF_005406205.1	s__Campylobacter_D estrildidarum	SRAR	8.12194284994914e-6	3.70534399049786e-6	2.1919538026098
GCF_005406205.1	s__Campylobacter_D estrildidarum	SRLG	1.21829142749237e-5	1.11155711666627e-5	1.09602233589778
GCF_005406205.1	s__Campylobacter_D estrildidarum	STET	2.03048571248728e-6	7.58354494381979e-6	0.267748886243765
GCF_005406205.1	s__Campylobacter_D estrildidarum	STFM	0	3.44364640118001e-6	0
GCF_005406205.1	s__Campylobacter_D estrildidarum	SVAL	2.63963142623347e-5	2.13208568047737e-5	1.23805128959098
GCF_005406205.1	s__Campylobacter_D estrildidarum	SYEA	1.4213399987411e-5	1.07698948499102e-5	1.31973433218148
GCF_005406205.1	s__Campylobacter_D estrildidarum	SYIL	2.23353428373601e-5	2.34083193009202e-5	0.954162601348405
GCF_005406205.1	s__Campylobacter_D estrildidarum	TAAS	4.06097142497457e-6	1.02583498300304e-5	0.395869851609703
GCF_005406205.1	s__Campylobacter_D estrildidarum	TDKL	1.21829142749237e-5	2.26491685351834e-5	0.537896755724108
GCF_005406205.1	s__Campylobacter_D estrildidarum	TDTH	2.03048571248728e-6	1.35803036916788e-6	1.49516959162809
GCF_005406205.1	s__Campylobacter_D estrildidarum	TEAP	4.06097142497457e-6	4.72488156340456e-6	0.859486395686158
GCF_005406205.1	s__Campylobacter_D estrildidarum	TENE	8.12194284994914e-6	1.36125665991899e-5	0.596650366465973
GCF_005406205.1	s__Campylobacter_D estrildidarum	TETF	8.12194284994914e-6	7.1135814446334e-6	1.14175157944898
GCF_005406205.1	s__Campylobacter_D estrildidarum	TEVL	1.82743714123856e-5	1.52923651499798e-5	1.19499967684265
GCF_005406205.1	s__Campylobacter_D estrildidarum	TFKG	6.09145713746185e-6	1.30751722276439e-5	0.465879686432207
GCF_005406205.1	s__Campylobacter_D estrildidarum	TGEQ	0	4.96406955905601e-6	0
GCF_005406205.1	s__Campylobacter_D estrildidarum	THIA	2.03048571248728e-6	3.55133630063589e-6	0.571752585674218
GCF_005406205.1	s__Campylobacter_D estrildidarum	THKQ	0	1.96823655930812e-6	0
GCF_005406205.1	s__Campylobacter_D estrildidarum	THYD	4.06097142497457e-6	1.2587912326016e-6	3.22608810722455
GCF_005406205.1	s__Campylobacter_D estrildidarum	TIAM	8.12194284994914e-6	5.03020554994294e-6	1.61463438607221
GCF_005406205.1	s__Campylobacter_D estrildidarum	TIPN	6.09145713746185e-6	6.47353845596248e-6	0.940977979647481
GCF_005406205.1	s__Campylobacter_D estrildidarum	TISK	3.04572856873093e-5	2.35585521237379e-5	1.29283351232014
GCF_005406205.1	s__Campylobacter_D estrildidarum	TKRG	4.06097142497457e-6	6.56651059913976e-6	0.618436742568659
GCF_005406205.1	s__Campylobacter_D estrildidarum	TLGY	1.01524285624364e-5	8.77068043690644e-6	1.15754172500866
GCF_005406205.1	s__Campylobacter_D estrildidarum	TLSD	2.03048571248728e-5	1.47958070009789e-5	1.37233860400649
GCF_005406205.1	s__Campylobacter_D estrildidarum	TMLE	1.01524285624364e-5	6.62000778536354e-6	1.53359767716329
GCF_005406205.1	s__Campylobacter_D estrildidarum	TNIT	1.4213399987411e-5	1.00808770277243e-5	1.40993684858188
GCF_005406205.1	s__Campylobacter_D estrildidarum	TPFG	6.09145713746185e-6	3.47342162118873e-6	1.75373386873118
GCF_005406205.1	s__Campylobacter_D estrildidarum	TPGL	1.01524285624364e-5	6.07620580797218e-6	1.67085001451335
GCF_005406205.1	s__Campylobacter_D estrildidarum	TPVT	0	2.18384913852513e-6	0
GCF_005406205.1	s__Campylobacter_D estrildidarum	TQYA	4.06097142497457e-6	3.07880280911369e-6	1.31900991286403
GCF_005406205.1	s__Campylobacter_D estrildidarum	TQYY	0	1.86264945943581e-6	0
GCF_005406205.1	s__Campylobacter_D estrildidarum	TRDS	8.12194284994914e-6	4.24767144529597e-6	1.91209300308377
GCF_005406205.1	s__Campylobacter_D estrildidarum	TRNF	6.09145713746185e-6	4.98114726387926e-6	1.22290243888873
GCF_005406205.1	s__Campylobacter_D estrildidarum	TSAK	8.12194284994914e-6	1.61851177953817e-5	0.501815492023585
GCF_005406205.1	s__Campylobacter_D estrildidarum	TTDN	6.09145713746185e-6	5.90623835050459e-6	1.03135985647133
GCF_005406205.1	s__Campylobacter_D estrildidarum	TTGR	2.03048571248728e-6	2.71644752224845e-6	0.747478350256005
GCF_005406205.1	s__Campylobacter_D estrildidarum	TYEG	2.03048571248728e-6	5.87363897819868e-6	0.345694674123466
GCF_005406205.1	s__Campylobacter_D estrildidarum	TYMP	2.03048571248728e-6	8.76295742807327e-7	2.3171237897178
GCF_005406205.1	s__Campylobacter_D estrildidarum	TYRY	4.06097142497457e-6	1.76880229520081e-6	2.29588769530262
GCF_005406205.1	s__Campylobacter_D estrildidarum	TYSQ	4.06097142497457e-6	3.17326708981656e-6	1.27974460076391
GCF_005406205.1	s__Campylobacter_D estrildidarum	TYVG	1.21829142749237e-5	4.15943102698404e-6	2.92898576653582
GCF_005406205.1	s__Campylobacter_D estrildidarum	VADV	8.12194284994914e-6	8.36615531420339e-6	0.970809475191113
GCF_005406205.1	s__Campylobacter_D estrildidarum	VDPQ	1.01524285624364e-5	2.23531032778172e-6	4.54184299882492
GCF_005406205.1	s__Campylobacter_D estrildidarum	VEDH	0	2.89604671166429e-6	0
GCF_005406205.1	s__Campylobacter_D estrildidarum	VGHK	4.06097142497457e-6	4.07403089564881e-6	0.996794459588367
GCF_005406205.1	s__Campylobacter_D estrildidarum	VGLY	6.09145713746185e-6	1.07781610040411e-5	0.565166649039476
GCF_005406205.1	s__Campylobacter_D estrildidarum	VHSE	0	3.50013610532152e-6	0
GCF_005406205.1	s__Campylobacter_D estrildidarum	VHSG	6.09145713746185e-6	2.66140343096515e-6	2.28881388916403
GCF_005406205.1	s__Campylobacter_D estrildidarum	VHSV	2.03048571248728e-6	2.47862947811039e-6	0.819196951548906
GCF_005406205.1	s__Campylobacter_D estrildidarum	VIAR	1.4213399987411e-5	8.64420166879028e-6	1.64426982756872
GCF_005406205.1	s__Campylobacter_D estrildidarum	VIMP	4.06097142497457e-6	2.59086960263402e-6	1.56741636894654
GCF_005406205.1	s__Campylobacter_D estrildidarum	VKRF	1.62438856998983e-5	9.05881342759483e-6	1.79315821323976
GCF_005406205.1	s__Campylobacter_D estrildidarum	VLHS	2.03048571248728e-6	5.22650019509166e-6	0.388498160660965
GCF_005406205.1	s__Campylobacter_D estrildidarum	VPHG	2.03048571248728e-6	1.08226696765182e-6	1.87614126012993
GCF_005406205.1	s__Campylobacter_D estrildidarum	VSKI	4.06097142497457e-5	2.89507603929191e-5	1.40271667129262
GCF_005406205.1	s__Campylobacter_D estrildidarum	VSVV	1.62438856998983e-5	8.11001581666163e-6	2.00294130950103
GCF_005406205.1	s__Campylobacter_D estrildidarum	VTHQ	0	1.00058812305248e-6	0
GCF_005406205.1	s__Campylobacter_D estrildidarum	VTMD	4.06097142497457e-6	2.36382212175466e-6	1.71796828010059
GCF_005406205.1	s__Campylobacter_D estrildidarum	VTQD	2.03048571248728e-6	3.48092294290993e-6	0.58331820203692
GCF_005406205.1	s__Campylobacter_D estrildidarum	VVMG	6.09145713746185e-6	2.93356893976337e-6	2.07646633249165
GCF_005406205.1	s__Campylobacter_D estrildidarum	VYFI	6.09145713746185e-6	1.0413264878332501e-05	0.584970920132523
GCF_005406205.1	s__Campylobacter_D estrildidarum	VYGA	2.03048571248728e-6	6.37277958618384e-6	0.318618537645546
GCF_005406205.1	s__Campylobacter_D estrildidarum	VYVD	4.06097142497457e-6	5.06145266186859e-6	0.802333183034323
GCF_005406205.1	s__Campylobacter_D estrildidarum	YAVV	4.06097142497457e-6	5.93512398610198e-6	0.684226889696655
GCF_005406205.1	s__Campylobacter_D estrildidarum	YDKG	1.01524285624364e-5	1.06904560470038e-5	0.949672167192701
GCF_005406205.1	s__Campylobacter_D estrildidarum	YDYV	6.09145713746185e-6	3.81775476251694e-6	1.59556009130506
GCF_005406205.1	s__Campylobacter_D estrildidarum	YEYR	2.03048571248728e-6	3.06947425002891e-6	0.661509283704907
GCF_005406205.1	s__Campylobacter_D estrildidarum	YFLI	1.21829142749237e-5	2.1957671123817e-5	0.554836357928195
GCF_005406205.1	s__Campylobacter_D estrildidarum	YFSK	4.2640199962233e-5	1.45044374228439e-5	2.93980377998504
GCF_005406205.1	s__Campylobacter_D estrildidarum	YFYI	1.21829142749237e-5	7.85452205887617e-6	1.55107009485779
GCF_005406205.1	s__Campylobacter_D estrildidarum	YGQR	4.06097142497457e-6	1.97251531353173e-6	2.05877814844617
GCF_005406205.1	s__Campylobacter_D estrildidarum	YGYV	2.03048571248728e-6	3.85547733559657e-6	0.526649630057571
GCF_005406205.1	s__Campylobacter_D estrildidarum	YHMR	2.03048571248728e-6	3.81269069024937e-7	5.32559779286601
GCF_005406205.1	s__Campylobacter_D estrildidarum	YILK	3.24877713997965e-5	3.58330551984661e-5	0.906642518196083
GCF_005406205.1	s__Campylobacter_D estrildidarum	YIMY	0	2.82084495351542e-6	0
GCF_005406205.1	s__Campylobacter_D estrildidarum	YIQA	1.01524285624364e-5	6.86609133413164e-6	1.47863290311451
GCF_005406205.1	s__Campylobacter_D estrildidarum	YKAT	6.09145713746185e-6	9.50036667547429e-6	0.641181266528088
GCF_005406205.1	s__Campylobacter_D estrildidarum	YKDE	2.23353428373601e-5	1.40595186573804e-5	1.58862784577873
GCF_005406205.1	s__Campylobacter_D estrildidarum	YKPT	6.09145713746185e-6	3.98188590727112e-6	1.52979198282365
GCF_005406205.1	s__Campylobacter_D estrildidarum	YLDE	3.04572856873093e-5	1.5071201003642e-5	2.02089307149107
GCF_005406205.1	s__Campylobacter_D estrildidarum	YLNL	2.63963142623347e-5	2.81343134526593e-5	0.938224929737523
GCF_005406205.1	s__Campylobacter_D estrildidarum	YMQF	0	1.58349935471057e-6	0
GCF_005406205.1	s__Campylobacter_D estrildidarum	YMRT	2.03048571248728e-6	1.01515015570612e-6	2.00018263413939
GCF_005406205.1	s__Campylobacter_D estrildidarum	YMSV	4.06097142497457e-6	2.64812444343248e-6	1.53352741222039
GCF_005406205.1	s__Campylobacter_D estrildidarum	YQVD	2.03048571248728e-6	3.22655176303728e-6	0.629305172087463
GCF_005406205.1	s__Campylobacter_D estrildidarum	YRID	1.21829142749237e-5	5.56036270960119e-6	2.19102869924065
GCF_005406205.1	s__Campylobacter_D estrildidarum	YRKH	2.03048571248728e-6	1.7324858020708e-6	1.17200712990565
GCF_005406205.1	s__Campylobacter_D estrildidarum	YRYE	1.01524285624364e-5	3.06947425002891e-6	3.30754641852454
GCF_005406205.1	s__Campylobacter_D estrildidarum	YSAP	4.06097142497457e-6	3.98538403850497e-6	1.01896614874233
GCF_005406205.1	s__Campylobacter_D estrildidarum	YSDT	6.09145713746185e-6	5.29263744833162e-6	1.15093036258927
GCF_005406205.1	s__Campylobacter_D estrildidarum	YSLR	1.21829142749237e-5	7.80846251460499e-6	1.56021934563132
GCF_005406205.1	s__Campylobacter_D estrildidarum	YTFL	1.01524285624364e-5	9.84597149203991e-6	1.03112512265999
GCF_005406205.1	s__Campylobacter_D estrildidarum	YYLA	8.12194284994914e-6	9.43978286302422e-6	0.860395092535753
GCF_005406205.1	s__Campylobacter_D estrildidarum	YYMH	0	4.7506474514328e-7	0
GCF_005217605.1	s__Sulfurimonas crateris	AAAS	3.08741349728969e-5	2.37184725504444e-5	1.30169153630083
GCF_005217605.1	s__Sulfurimonas crateris	AAYF	5.88078761388513e-6	9.42125215182741e-6	0.624204460204841
GCF_005217605.1	s__Sulfurimonas crateris	ADMN	1.47019690347128e-6	5.30711331463291e-6	0.2770238388198
GCF_005217605.1	s__Sulfurimonas crateris	ADRI	8.82118142082769e-6	1.23717117156309e-5	0.71301220264312
GCF_005217605.1	s__Sulfurimonas crateris	AEMN	2.94039380694256e-6	6.84723231782961e-6	0.429428076989009
GCF_005217605.1	s__Sulfurimonas crateris	AGHI	5.88078761388513e-6	6.4190364023256e-6	0.916148039253139
GCF_005217605.1	s__Sulfurimonas crateris	AGRN	7.35098451735641e-6	7.34511376207516e-6	1.00079927356763
GCF_005217605.1	s__Sulfurimonas crateris	AHGT	2.94039380694256e-6	3.74368018497733e-6	0.785428685586391
GCF_005217605.1	s__Sulfurimonas crateris	AIDH	1.47019690347128e-6	6.45823564354513e-6	0.227646834927851
GCF_005217605.1	s__Sulfurimonas crateris	AIHE	5.88078761388513e-6	8.33240920119681e-6	0.70577278094317
GCF_005217605.1	s__Sulfurimonas crateris	AIMV	2.94039380694256e-6	9.56636422978396e-6	0.307367954670587
GCF_005217605.1	s__Sulfurimonas crateris	AKGP	4.41059071041385e-6	9.62321117986968e-6	0.458328371681185
GCF_005217605.1	s__Sulfurimonas crateris	AKTM	4.41059071041385e-6	7.3487708005337e-6	0.600180741804266
GCF_005217605.1	s__Sulfurimonas crateris	ALHV	2.94039380694256e-6	8.09859113039529e-6	0.363074732332986
GCF_005217605.1	s__Sulfurimonas crateris	AMNV	4.41059071041385e-6	5.71425603757639e-6	0.771857382905182
GCF_005217605.1	s__Sulfurimonas crateris	AMSK	7.35098451735641e-6	1.06820498380052e-5	0.688162349814423
GCF_005217605.1	s__Sulfurimonas crateris	APEP	1.47019690347128e-6	4.31595218188218e-6	0.340642537617303
GCF_005217605.1	s__Sulfurimonas crateris	AQTE	7.35098451735641e-6	7.23781911653369e-6	1.0156352899956
GCF_005217605.1	s__Sulfurimonas crateris	ARRH	0	1.76927482539875e-6	0
GCF_005217605.1	s__Sulfurimonas crateris	AYDA	1.32317721312415e-5	1.11549934172792e-5	1.18617480407881
GCF_005217605.1	s__Sulfurimonas crateris	AYDD	1.17615752277703e-5	9.38846694947287e-6	1.25276845421825
GCF_005217605.1	s__Sulfurimonas crateris	AYFK	5.88078761388513e-6	1.12453820383549e-5	0.522951340721673
GCF_005217605.1	s__Sulfurimonas crateris	AYGK	8.82118142082769e-6	1.3233991656589e-5	0.666554857349919
GCF_005217605.1	s__Sulfurimonas crateris	AYKT	1.76423628416554e-5	1.10459911339284e-5	1.59717336613334
GCF_005217605.1	s__Sulfurimonas crateris	DAET	5.88078761388513e-6	1.49126302334403e-5	0.394349455584163
GCF_005217605.1	s__Sulfurimonas crateris	DAKH	5.88078761388513e-6	6.43892294055567e-6	0.913318526743794
GCF_005217605.1	s__Sulfurimonas crateris	DALM	8.82118142082769e-6	1.0347604664576001e-05	0.852485353545263
GCF_005217605.1	s__Sulfurimonas crateris	DDKT	1.61721659381841e-5	1.37963160135213e-5	1.17220901016868
GCF_005217605.1	s__Sulfurimonas crateris	DDRY	4.41059071041385e-6	4.93266012262418e-6	0.894160676139876
GCF_005217605.1	s__Sulfurimonas crateris	DDSA	1.0291378324299e-5	1.68010894573294e-5	0.612542320570134
GCF_005217605.1	s__Sulfurimonas crateris	DEPF	1.47019690347128e-5	6.26102181299826e-6	2.34817406388693
GCF_005217605.1	s__Sulfurimonas crateris	DERG	1.0291378324299e-5	9.3870023368746e-6	1.0963434283884
GCF_005217605.1	s__Sulfurimonas crateris	DETH	5.88078761388513e-6	4.09001457285965e-6	1.43784025927649
GCF_005217605.1	s__Sulfurimonas crateris	DFIL	1.76423628416554e-5	2.33382587855704e-5	0.755941692298114
GCF_005217605.1	s__Sulfurimonas crateris	DGSP	7.35098451735641e-6	6.8867582672087e-6	1.0674085298388
GCF_005217605.1	s__Sulfurimonas crateris	DHVH	1.47019690347128e-6	1.34074117017883e-6	1.09655535025839
GCF_005217605.1	s__Sulfurimonas crateris	DHYY	1.47019690347128e-6	1.73513075567485e-6	0.847311880481006
GCF_005217605.1	s__Sulfurimonas crateris	DIFL	1.61721659381841e-5	2.33382587855704e-5	0.692946551273271
GCF_005217605.1	s__Sulfurimonas crateris	DMVG	2.94039380694256e-6	5.62583957761365e-6	0.522658665675961
GCF_005217605.1	s__Sulfurimonas crateris	DNPI	1.47019690347128e-6	6.94454433272543e-6	0.211705308949233
GCF_005217605.1	s__Sulfurimonas crateris	DPPR	4.41059071041385e-6	1.7575449133143e-6	2.50951806522915
GCF_005217605.1	s__Sulfurimonas crateris	DQKP	1.47019690347128e-6	3.95496736589231e-6	0.371734269200368
GCF_005217605.1	s__Sulfurimonas crateris	DQLI	1.17615752277703e-5	1.34116625578836e-5	0.876966235692876
GCF_005217605.1	s__Sulfurimonas crateris	DRPG	2.94039380694256e-6	3.56505556687918e-6	0.824782041059897
GCF_005217605.1	s__Sulfurimonas crateris	DSAQ	1.0291378324299e-5	8.15437951248642e-6	1.2620676175962
GCF_005217605.1	s__Sulfurimonas crateris	DSDT	8.82118142082769e-6	1.17309340382283e-5	0.75195899935006
GCF_005217605.1	s__Sulfurimonas crateris	DSIF	1.17615752277703e-5	1.69880292373359e-5	0.692344889654473
GCF_005217605.1	s__Sulfurimonas crateris	DSLG	2.79337411659544e-5	2.32838017605627e-5	1.19970705184698
GCF_005217605.1	s__Sulfurimonas crateris	DSSF	7.35098451735641e-6	1.44016349848439e-5	0.510427081723185
GCF_005217605.1	s__Sulfurimonas crateris	DVHE	5.88078761388513e-6	5.30831156736603e-6	1.10784522333589
GCF_005217605.1	s__Sulfurimonas crateris	DVLL	3.96953163937246e-5	3.46517145662469e-5	1.14555129206768
GCF_005217605.1	s__Sulfurimonas crateris	DVNG	1.0291378324299e-5	1.06626235963017e-5	0.965182558621736
GCF_005217605.1	s__Sulfurimonas crateris	DVQN	8.82118142082769e-6	5.2066885821264e-6	1.69420184858168
GCF_005217605.1	s__Sulfurimonas crateris	EDKV	1.47019690347128e-5	2.31020961128757e-5	0.636391129310505
GCF_005217605.1	s__Sulfurimonas crateris	EDLA	2.49933473590118e-5	2.97796506232881e-5	0.839276043737955
GCF_005217605.1	s__Sulfurimonas crateris	EFAG	1.91125597451267e-5	1.50896693952102e-5	1.26659897208837
GCF_005217605.1	s__Sulfurimonas crateris	EFTE	7.35098451735641e-6	1.36765206202229e-5	0.537489374781976
GCF_005217605.1	s__Sulfurimonas crateris	EGGP	2.94039380694256e-6	7.32348523739227e-6	0.401501977764561
GCF_005217605.1	s__Sulfurimonas crateris	EHER	5.88078761388513e-6	3.97075343074946e-6	1.48102563315677
GCF_005217605.1	s__Sulfurimonas crateris	EHQK	4.41059071041385e-6	3.39350715699065e-6	1.29971457444196
GCF_005217605.1	s__Sulfurimonas crateris	EIPI	2.20529535520692e-5	1.49998761661573e-5	1.47020904091362
GCF_005217605.1	s__Sulfurimonas crateris	EKMA	1.61721659381841e-5	1.14288259772258e-5	1.41503300255077
GCF_005217605.1	s__Sulfurimonas crateris	EKYF	1.61721659381841e-5	1.22111419646871e-5	1.32437784974998
GCF_005217605.1	s__Sulfurimonas crateris	ELLK	1.3672831202282e-4	5.88871205889685e-5	2.32187124544926
GCF_005217605.1	s__Sulfurimonas crateris	ENHG	0	4.16355866468633e-6	0
GCF_005217605.1	s__Sulfurimonas crateris	ENMA	1.47019690347128e-6	6.84723231782961e-6	0.214714038494504
GCF_005217605.1	s__Sulfurimonas crateris	EPYD	4.41059071041385e-6	4.99542942661139e-6	0.882925237001244
GCF_005217605.1	s__Sulfurimonas crateris	EQET	2.94039380694256e-6	7.85940721669325e-6	0.374124119780588
GCF_005217605.1	s__Sulfurimonas crateris	ERLN	1.91125597451267e-5	1.32941255292364e-5	1.4376695709014
GCF_005217605.1	s__Sulfurimonas crateris	ESQS	1.76423628416554e-5	1.06778217987713e-5	1.65224361055412
GCF_005217605.1	s__Sulfurimonas crateris	ETIR	1.91125597451267e-5	1.11450402886545e-5	1.71489373300723
GCF_005217605.1	s__Sulfurimonas crateris	ETRS	8.82118142082769e-6	9.44822968492564e-6	0.933633253529136
GCF_005217605.1	s__Sulfurimonas crateris	ETSN	5.88078761388513e-6	1.28600590296077e-5	0.457290872487117
GCF_005217605.1	s__Sulfurimonas crateris	ETTH	7.35098451735641e-6	3.39308422897685e-6	2.16646096037911
GCF_005217605.1	s__Sulfurimonas crateris	EYQV	5.88078761388513e-6	5.32759937016428e-6	1.10383442997212
GCF_005217605.1	s__Sulfurimonas crateris	EYYF	8.82118142082769e-6	5.80207017261997e-6	1.52035069524925
GCF_005217605.1	s__Sulfurimonas crateris	FENS	2.64635442624831e-5	1.30921956273835e-5	2.02132209261617
GCF_005217605.1	s__Sulfurimonas crateris	FFMS	4.41059071041385e-6	4.52187297363242e-6	0.975390227928235
GCF_005217605.1	s__Sulfurimonas crateris	FFTI	1.0291378324299e-5	9.87057406154245e-6	1.04263219749255
GCF_005217605.1	s__Sulfurimonas crateris	FFVS	1.17615752277703e-5	1.08603234818947e-5	1.08298571837
GCF_005217605.1	s__Sulfurimonas crateris	FGSP	1.47019690347128e-6	5.81639842508134e-6	0.252767571274267
GCF_005217605.1	s__Sulfurimonas crateris	FHNN	1.47019690347128e-6	2.32994146306986e-6	0.63100164822776
GCF_005217605.1	s__Sulfurimonas crateris	FHRD	2.94039380694256e-6	2.01464636095585e-6	1.45950865815849
GCF_005217605.1	s__Sulfurimonas crateris	FIDA	2.05827566485979e-5	1.67381692037896e-5	1.22968984229995
GCF_005217605.1	s__Sulfurimonas crateris	FISV	1.32317721312415e-5	1.82912899877822e-5	0.723391960877542
GCF_005217605.1	s__Sulfurimonas crateris	FKTQ	4.41059071041385e-6	5.65530352151565e-6	0.779903447026975
GCF_005217605.1	s__Sulfurimonas crateris	FKVA	1.47019690347128e-5	1.79683678300474e-5	0.818213939839745
GCF_005217605.1	s__Sulfurimonas crateris	FKVF	5.88078761388513e-6	1.27724232594793e-5	0.460428494610103
GCF_005217605.1	s__Sulfurimonas crateris	FNML	4.41059071041385e-6	6.24968555784224e-6	0.705730019469434
GCF_005217605.1	s__Sulfurimonas crateris	FNVV	4.41059071041385e-6	9.75548288643089e-6	0.452114032873619
GCF_005217605.1	s__Sulfurimonas crateris	FNYF	8.82118142082769e-6	4.78908262703255e-6	1.84193552456904
GCF_005217605.1	s__Sulfurimonas crateris	FPHT	4.41059071041385e-6	1.31190848804782e-6	3.36196522135245
GCF_005217605.1	s__Sulfurimonas crateris	FPSA	1.0291378324299e-5	6.95300967002665e-6	1.48013289391262
GCF_005217605.1	s__Sulfurimonas crateris	FQLN	2.94039380694256e-6	6.76604233265231e-6	0.434581053794548
GCF_005217605.1	s__Sulfurimonas crateris	FTGL	1.32317721312415e-5	1.35286139728795e-5	0.978058222207167
GCF_005217605.1	s__Sulfurimonas crateris	FTIF	8.82118142082769e-6	9.87057406154245e-6	0.893684740707901
GCF_005217605.1	s__Sulfurimonas crateris	FTLA	2.05827566485979e-5	1.6172307483247e-5	1.27271613342251
GCF_005217605.1	s__Sulfurimonas crateris	FTSA	4.41059071041385e-6	1.17718993042638e-5	0.374671121151734
GCF_005217605.1	s__Sulfurimonas crateris	FVAR	1.0291378324299e-5	7.90914527985406e-6	1.30119980859536
GCF_005217605.1	s__Sulfurimonas crateris	FVHF	4.41059071041385e-6	2.93479872130742e-6	1.50285969473538
GCF_005217605.1	s__Sulfurimonas crateris	FYGI	4.41059071041385e-6	9.43531032696287e-6	0.467455818364542
GCF_005217605.1	s__Sulfurimonas crateris	GAAP	8.82118142082769e-6	8.06221600356584e-6	1.09413856152281
GCF_005217605.1	s__Sulfurimonas crateris	GADV	2.64635442624831e-5	1.49102542217922e-5	1.77485533571957
GCF_005217605.1	s__Sulfurimonas crateris	GDAA	1.17615752277703e-5	1.64535020480935e-5	0.714837193528235
GCF_005217605.1	s__Sulfurimonas crateris	GETN	4.41059071041385e-6	1.05995940051366e-5	0.416109400820114
GCF_005217605.1	s__Sulfurimonas crateris	GFNN	5.88078761388513e-6	7.10649932049004e-6	0.827522433855606
GCF_005217605.1	s__Sulfurimonas crateris	GFPT	7.35098451735641e-6	4.00142103423196e-6	1.83709348615632
GCF_005217605.1	s__Sulfurimonas crateris	GFQH	0	1.55685119360147e-6	0
GCF_005217605.1	s__Sulfurimonas crateris	GGKH	4.41059071041385e-6	5.35365639033974e-6	0.823846431080713
GCF_005217605.1	s__Sulfurimonas crateris	GGLD	1.32317721312415e-5	1.91911129637776e-5	0.689473932867571
GCF_005217605.1	s__Sulfurimonas crateris	GHGF	5.88078761388513e-6	3.18822952649995e-6	1.84453081718401
GCF_005217605.1	s__Sulfurimonas crateris	GHTE	4.41059071041385e-6	4.06518960878558e-6	1.08496555754295
GCF_005217605.1	s__Sulfurimonas crateris	GIAL	3.67549225867821e-5	3.26332050627542e-5	1.12630440424413
GCF_005217605.1	s__Sulfurimonas crateris	GIDI	3.67549225867821e-5	2.35825542624747e-5	1.55856410538478
GCF_005217605.1	s__Sulfurimonas crateris	GIEA	1.91125597451267e-5	2.54144841254214e-5	0.752034141271785
GCF_005217605.1	s__Sulfurimonas crateris	GIYT	1.61721659381841e-5	9.26801364880454e-6	1.74494412190147
GCF_005217605.1	s__Sulfurimonas crateris	GLFL	2.94039380694256e-5	2.70158510754371e-5	1.08839577133144
GCF_005217605.1	s__Sulfurimonas crateris	GLHH	2.94039380694256e-6	2.05038159868509e-6	1.43407149616844
GCF_005217605.1	s__Sulfurimonas crateris	GLKN	1.91125597451267e-5	2.32668773485783e-5	0.821449284267383
GCF_005217605.1	s__Sulfurimonas crateris	GLVG	3.96953163937246e-5	2.06633864060733e-5	1.92104602864405
GCF_005217605.1	s__Sulfurimonas crateris	GMSN	2.94039380694256e-6	5.35364238867822e-6	0.549232390486307
GCF_005217605.1	s__Sulfurimonas crateris	GNKE	1.47019690347128e-5	1.81200615718395e-5	0.811364187501508
GCF_005217605.1	s__Sulfurimonas crateris	GQAH	1.47019690347128e-6	2.19019322605975e-6	0.671263560665936
GCF_005217605.1	s__Sulfurimonas crateris	GQSL	8.82118142082769e-6	1.13007526405557e-5	0.780583532920681
GCF_005217605.1	s__Sulfurimonas crateris	GSAQ	1.0291378324299e-5	8.10488526867928e-6	1.26977470786283
GCF_005217605.1	s__Sulfurimonas crateris	GTFR	5.88078761388513e-6	5.09775920672408e-6	1.15360247030268
GCF_005217605.1	s__Sulfurimonas crateris	GTIY	5.88078761388513e-6	9.26801364880454e-6	0.634525135236899
GCF_005217605.1	s__Sulfurimonas crateris	GVNG	1.32317721312415e-5	1.05979051844237e-5	1.24852712880363
GCF_005217605.1	s__Sulfurimonas crateris	HAFS	5.88078761388513e-6	4.6240444043735e-6	1.27178441632675
GCF_005217605.1	s__Sulfurimonas crateris	HAII	8.82118142082769e-6	9.18659922400102e-6	0.960222733759993
GCF_005217605.1	s__Sulfurimonas crateris	HDAS	5.88078761388513e-6	5.4749818878362e-6	1.07412001251557
GCF_005217605.1	s__Sulfurimonas crateris	HDHA	1.47019690347128e-6	1.47951116468953e-6	0.99370450089155
GCF_005217605.1	s__Sulfurimonas crateris	HEET	2.94039380694256e-6	5.27693273223728e-6	0.557216465728172
GCF_005217605.1	s__Sulfurimonas crateris	HEIM	5.88078761388513e-6	3.14393012779434e-6	1.87052109138661
GCF_005217605.1	s__Sulfurimonas crateris	HFKG	4.41059071041385e-6	4.54918765053596e-6	0.969533694635396
GCF_005217605.1	s__Sulfurimonas crateris	HFNF	0	2.31595785795439e-6	0
GCF_005217605.1	s__Sulfurimonas crateris	HGFA	7.35098451735641e-6	3.81125726058022e-6	1.92875579231755
GCF_005217605.1	s__Sulfurimonas crateris	HGTD	2.94039380694256e-6	3.15082370480045e-6	0.933214321849462
GCF_005217605.1	s__Sulfurimonas crateris	HGVT	8.82118142082769e-6	3.39254361290007e-6	2.60016743404133
GCF_005217605.1	s__Sulfurimonas crateris	HKNK	7.35098451735641e-6	6.53029019528566e-6	1.12567501558556
GCF_005217605.1	s__Sulfurimonas crateris	HMDF	0	1.44682035135072e-6	0
GCF_005217605.1	s__Sulfurimonas crateris	HNEM	1.47019690347128e-6	1.87795710919454e-6	0.782870330889428
GCF_005217605.1	s__Sulfurimonas crateris	HNET	2.94039380694256e-6	3.47518974540217e-6	0.84611029105183
GCF_005217605.1	s__Sulfurimonas crateris	HNSN	0	3.32671336902797e-6	0
GCF_005217605.1	s__Sulfurimonas crateris	HNTQ	1.47019690347128e-6	1.30730010262102e-6	1.12460551370238
GCF_005217605.1	s__Sulfurimonas crateris	HPHG	4.41059071041385e-6	6.0645089538573e-7	7.27279115913995
GCF_005217605.1	s__Sulfurimonas crateris	HPPP	0	4.49558908091831e-7	0
GCF_005217605.1	s__Sulfurimonas crateris	HQDD	0	1.85460678142909e-6	0
GCF_005217605.1	s__Sulfurimonas crateris	HQES	4.41059071041385e-6	2.88548106450284e-6	1.52854605932886
GCF_005217605.1	s__Sulfurimonas crateris	HRTH	0	6.44873517226395e-7	0
GCF_005217605.1	s__Sulfurimonas crateris	HTDK	4.41059071041385e-6	4.49581442231663e-6	0.981043765623477
GCF_005217605.1	s__Sulfurimonas crateris	HTKN	8.82118142082769e-6	3.81998838863356e-6	2.30921681518071
GCF_005217605.1	s__Sulfurimonas crateris	HTYD	0	2.13616636648662e-6	0
GCF_005217605.1	s__Sulfurimonas crateris	HVNE	2.94039380694256e-6	4.51034821409258e-6	0.651921684839168
GCF_005217605.1	s__Sulfurimonas crateris	HVTI	5.88078761388513e-6	4.85523629533649e-6	1.21122583045725
GCF_005217605.1	s__Sulfurimonas crateris	HVYE	2.94039380694256e-6	3.57703612060643e-6	0.822019601648324
GCF_005217605.1	s__Sulfurimonas crateris	HYQN	4.41059071041385e-6	1.06187263807798e-6	4.15359672361191
GCF_005217605.1	s__Sulfurimonas crateris	HYRA	2.94039380694256e-6	1.90985796952488e-6	1.53958768340981
GCF_005217605.1	s__Sulfurimonas crateris	IDEF	1.61721659381841e-5	1.81756528750472e-5	0.889770840660497
GCF_005217605.1	s__Sulfurimonas crateris	IDNE	1.91125597451267e-5	1.82853963022204e-5	1.04523628743041
GCF_005217605.1	s__Sulfurimonas crateris	IEAG	3.38145287798395e-5	2.54144841254214e-5	1.33052194225008
GCF_005217605.1	s__Sulfurimonas crateris	IEQR	1.0291378324299e-5	6.52026629900862e-6	1.57836779241114
GCF_005217605.1	s__Sulfurimonas crateris	IFFF	1.0291378324299e-5	1.00487475423535e-5	1.02414537542344
GCF_005217605.1	s__Sulfurimonas crateris	IFFT	8.82118142082769e-6	9.87057406154245e-6	0.893684740707901
GCF_005217605.1	s__Sulfurimonas crateris	IGTP	5.88078761388513e-6	6.73931606386917e-6	0.872608964789946
GCF_005217605.1	s__Sulfurimonas crateris	IHHN	1.47019690347128e-6	1.50500575220533e-6	0.976871285253867
GCF_005217605.1	s__Sulfurimonas crateris	IHHV	2.94039380694256e-6	1.90715428692378e-6	1.54177028418891
GCF_005217605.1	s__Sulfurimonas crateris	IHTL	1.32317721312415e-5	7.47040538759864e-6	1.77122544824771
GCF_005217605.1	s__Sulfurimonas crateris	IILG	4.11655132971959e-5	3.90684315614998e-5	1.05367714166859
GCF_005217605.1	s__Sulfurimonas crateris	ILFE	1.76423628416554e-5	3.01109982629948e-5	0.585910924890761
GCF_005217605.1	s__Sulfurimonas crateris	ILMH	4.41059071041385e-6	4.03693091140338e-6	1.09256036509195
GCF_005217605.1	s__Sulfurimonas crateris	ILVA	3.08741349728969e-5	3.53512776037705e-5	0.873352734770863
GCF_005217605.1	s__Sulfurimonas crateris	IMFV	1.47019690347128e-6	6.80004183756856e-6	0.216204096767288
GCF_005217605.1	s__Sulfurimonas crateris	IMGF	5.88078761388513e-6	6.27720339298331e-6	0.936848345627721
GCF_005217605.1	s__Sulfurimonas crateris	INDM	4.41059071041385e-6	6.35366930472016e-6	0.694180086951835
GCF_005217605.1	s__Sulfurimonas crateris	IQIK	5.88078761388513e-6	1.63315945767071e-5	0.360086554087779
GCF_005217605.1	s__Sulfurimonas crateris	IQIT	1.17615752277703e-5	9.55340418040383e-6	1.23113970744542
GCF_005217605.1	s__Sulfurimonas crateris	IQMY	0	2.44563328367914e-6	0
GCF_005217605.1	s__Sulfurimonas crateris	IQQA	1.47019690347128e-6	4.66848100716955e-6	0.314919756814572
GCF_005217605.1	s__Sulfurimonas crateris	IRLI	5.88078761388513e-6	2.45375485543057e-5	0.239664838599095
GCF_005217605.1	s__Sulfurimonas crateris	IRNS	1.0291378324299e-5	1.06688719876881e-5	0.964617284392878
GCF_005217605.1	s__Sulfurimonas crateris	IRQE	4.41059071041385e-6	6.52026629900862e-6	0.676443339604773
GCF_005217605.1	s__Sulfurimonas crateris	IRTV	1.17615752277703e-5	9.30092784973047e-6	1.26455934480893
GCF_005217605.1	s__Sulfurimonas crateris	ISDE	4.11655132971959e-5	2.59513761906121e-5	1.5862555031701
GCF_005217605.1	s__Sulfurimonas crateris	ISFA	1.76423628416554e-5	2.01844832958236e-5	0.874055708193717
GCF_005217605.1	s__Sulfurimonas crateris	ISTA	1.47019690347128e-5	1.9826593953691e-5	0.7415277212542
GCF_005217605.1	s__Sulfurimonas crateris	ITAA	2.79337411659544e-5	1.95349842936671e-5	1.42993415024193
GCF_005217605.1	s__Sulfurimonas crateris	IVQE	1.0291378324299e-5	1.12461927270886e-5	0.915098876040974
GCF_005217605.1	s__Sulfurimonas crateris	IVYR	5.88078761388513e-6	7.55480763182454e-6	0.778416592516846
GCF_005217605.1	s__Sulfurimonas crateris	IYRE	8.82118142082769e-6	9.05271353461353e-6	0.974424009673944
GCF_005217605.1	s__Sulfurimonas crateris	KALY	4.11655132971959e-5	2.20581984269074e-5	1.8662228211249
GCF_005217605.1	s__Sulfurimonas crateris	KATK	2.35231504555405e-5	2.32475929907905e-5	1.01185316109324
GCF_005217605.1	s__Sulfurimonas crateris	KERQ	8.82118142082769e-6	6.50076809959393e-6	1.35694448497228
GCF_005217605.1	s__Sulfurimonas crateris	KGIE	3.23443318763682e-5	3.03352015944754e-5	1.06623098500386
GCF_005217605.1	s__Sulfurimonas crateris	KGLN	2.49933473590118e-5	2.32668773485783e-5	1.07420291019581
GCF_005217605.1	s__Sulfurimonas crateris	KHFK	5.88078761388513e-6	6.49109736541086e-6	0.90597741534769
GCF_005217605.1	s__Sulfurimonas crateris	KHSR	4.41059071041385e-6	4.07952332442913e-6	1.08115344849292
GCF_005217605.1	s__Sulfurimonas crateris	KIEP	1.76423628416554e-5	1.4955020547802e-5	1.17969499174298
GCF_005217605.1	s__Sulfurimonas crateris	KIMT	4.41059071041385e-6	8.79793904796329e-6	0.501320898720581
GCF_005217605.1	s__Sulfurimonas crateris	KISV	1.91125597451267e-5	3.07146272615292e-5	0.622262467403131
GCF_005217605.1	s__Sulfurimonas crateris	KIYD	2.79337411659544e-5	1.59404710733943e-5	1.75237864912146
GCF_005217605.1	s__Sulfurimonas crateris	KLPA	1.32317721312415e-5	1.60398092440925e-5	0.824933260108116
GCF_005217605.1	s__Sulfurimonas crateris	KLRE	3.67549225867821e-5	2.21894394903775e-5	1.65641509794426
GCF_005217605.1	s__Sulfurimonas crateris	KMIL	1.47019690347128e-5	1.75689698565595e-5	0.836814517569665
GCF_005217605.1	s__Sulfurimonas crateris	KMKV	1.47019690347128e-6	1.13844443728461e-5	0.129140857060882
GCF_005217605.1	s__Sulfurimonas crateris	KMRK	7.35098451735641e-6	6.60042120729536e-6	1.11371445647006
GCF_005217605.1	s__Sulfurimonas crateris	KNLR	2.49933473590118e-5	1.46131316213478e-5	1.71033478700075
GCF_005217605.1	s__Sulfurimonas crateris	KNVQ	7.35098451735641e-6	7.3841723742336e-6	0.995505541420865
GCF_005217605.1	s__Sulfurimonas crateris	KQPL	8.82118142082769e-6	6.55206260282827e-6	1.34632129690274
GCF_005217605.1	s__Sulfurimonas crateris	KRMH	1.47019690347128e-6	1.51661962070387e-6	0.969390665530855
GCF_005217605.1	s__Sulfurimonas crateris	KTAT	2.05827566485979e-5	1.35990182109532e-5	1.51354725240531
GCF_005217605.1	s__Sulfurimonas crateris	KTMH	0	2.01551162982563e-6	0
GCF_005217605.1	s__Sulfurimonas crateris	KTQA	2.94039380694256e-6	7.95593536173638e-6	0.369584929144123
GCF_005217605.1	s__Sulfurimonas crateris	KTSA	1.32317721312415e-5	1.97673045221103e-5	0.669376652564917
GCF_005217605.1	s__Sulfurimonas crateris	KVPH	4.41059071041385e-6	2.8591438504714e-6	1.54262637386596
GCF_005217605.1	s__Sulfurimonas crateris	KYLH	7.35098451735641e-6	6.04979481183501e-6	1.21507997312172
GCF_005217605.1	s__Sulfurimonas crateris	LAAM	5.88078761388513e-6	1.22946017213634e-5	0.478322742546961
GCF_005217605.1	s__Sulfurimonas crateris	LARP	1.47019690347128e-6	7.06025070126468e-6	0.208235792987908
GCF_005217605.1	s__Sulfurimonas crateris	LAVD	1.47019690347128e-5	2.48521651482359e-5	0.59157698924902
GCF_005217605.1	s__Sulfurimonas crateris	LDAD	1.47019690347128e-5	2.30814397689466e-5	0.636960656782452
GCF_005217605.1	s__Sulfurimonas crateris	LDDL	3.08741349728969e-5	3.21827678949063e-5	0.959337465121622
GCF_005217605.1	s__Sulfurimonas crateris	LDEV	3.23443318763682e-5	2.69864834933926e-5	1.19853821948634
GCF_005217605.1	s__Sulfurimonas crateris	LDKV	1.61721659381841e-5	2.96640071901689e-5	0.54517806156492
GCF_005217605.1	s__Sulfurimonas crateris	LDNL	3.38145287798395e-5	2.73449453479183e-5	1.23659156562965
GCF_005217605.1	s__Sulfurimonas crateris	LDQN	2.94039380694256e-6	8.01115992497122e-6	0.367037212398818
GCF_005217605.1	s__Sulfurimonas crateris	LDVF	5.88078761388513e-6	1.76656207837054e-5	0.332894478257424
GCF_005217605.1	s__Sulfurimonas crateris	LEFV	1.61721659381841e-5	2.27921663574046e-5	0.709549311135585
GCF_005217605.1	s__Sulfurimonas crateris	LHHE	0	2.66155501044651e-6	0
GCF_005217605.1	s__Sulfurimonas crateris	LINH	1.17615752277703e-5	7.65117351796721e-6	1.53722500217132
GCF_005217605.1	s__Sulfurimonas crateris	LKAH	1.91125597451267e-5	1.06671490048539e-5	1.79172145588571
GCF_005217605.1	s__Sulfurimonas crateris	LKEV	6.61588606562077e-5	3.82724725603308e-5	1.72862781603457
GCF_005217605.1	s__Sulfurimonas crateris	LKHF	1.17615752277703e-5	7.58251074057448e-6	1.55114521168211
GCF_005217605.1	s__Sulfurimonas crateris	LKPI	3.52847256833108e-5	1.92028392095499e-5	1.8374744118965
GCF_005217605.1	s__Sulfurimonas crateris	LKVS	1.91125597451267e-5	3.57716934467119e-5	0.534292841729681
GCF_005217605.1	s__Sulfurimonas crateris	LLEG	2.94039380694256e-5	4.12701499728623e-5	0.712474708445706
GCF_005217605.1	s__Sulfurimonas crateris	LLIK	3.38145287798395e-5	6.49238849465736e-5	0.520833416048127
GCF_005217605.1	s__Sulfurimonas crateris	LLTM	1.0291378324299e-5	1.1969337432314e-5	0.859811863647105
GCF_005217605.1	s__Sulfurimonas crateris	LLTR	1.17615752277703e-5	1.66668806383265e-5	0.705685453864942
GCF_005217605.1	s__Sulfurimonas crateris	LMGP	2.94039380694256e-6	4.24147803929992e-6	0.693247443390722
GCF_005217605.1	s__Sulfurimonas crateris	LNFV	8.82118142082769e-6	1.50100649032096e-5	0.587684428928849
GCF_005217605.1	s__Sulfurimonas crateris	LNIR	1.47019690347128e-5	1.46569617888082e-5	1.00307070773283
GCF_005217605.1	s__Sulfurimonas crateris	LNTI	3.23443318763682e-5	1.94783692232219e-5	1.66052565826751
GCF_005217605.1	s__Sulfurimonas crateris	LPES	1.61721659381841e-5	1.48098521983066e-5	1.09198699093251
GCF_005217605.1	s__Sulfurimonas crateris	LPIV	1.47019690347128e-5	1.4578960435455e-5	1.00843740538308
GCF_005217605.1	s__Sulfurimonas crateris	LPLH	8.82118142082769e-6	5.13883550043292e-6	1.71657205607857
GCF_005217605.1	s__Sulfurimonas crateris	LPPS	8.82118142082769e-6	5.62458004477392e-6	1.56832711964405
GCF_005217605.1	s__Sulfurimonas crateris	LRRN	5.88078761388513e-6	6.43226931238552e-6	0.914263276035644
GCF_005217605.1	s__Sulfurimonas crateris	LSAR	1.61721659381841e-5	1.73753565461066e-5	0.930753040679784
GCF_005217605.1	s__Sulfurimonas crateris	LSHM	2.94039380694256e-6	3.42231606932308e-6	0.859182421313928
GCF_005217605.1	s__Sulfurimonas crateris	LSSK	6.61588606562077e-5	4.00634041035082e-5	1.65135395098427
GCF_005217605.1	s__Sulfurimonas crateris	LTEL	2.05827566485979e-5	3.44468791068915e-5	0.597521667629975
GCF_005217605.1	s__Sulfurimonas crateris	LTEM	5.88078761388513e-6	9.32162610385295e-6	0.630875723652378
GCF_005217605.1	s__Sulfurimonas crateris	LTHE	1.32317721312415e-5	6.77579080903749e-6	1.95280115696505
GCF_005217605.1	s__Sulfurimonas crateris	LTSA	2.35231504555405e-5	2.30909799088526e-5	1.01871598989709
GCF_005217605.1	s__Sulfurimonas crateris	LVMK	4.41059071041385e-6	1.32986253129658e-5	0.331657641795025
GCF_005217605.1	s__Sulfurimonas crateris	LVNG	1.76423628416554e-5	1.76644130912065e-5	0.998751713434391
GCF_005217605.1	s__Sulfurimonas crateris	LVVY	1.32317721312415e-5	1.51760185853702e-5	0.871886921909617
GCF_005217605.1	s__Sulfurimonas crateris	MAAN	8.82118142082769e-6	6.30569553134642e-6	1.39892282730374
GCF_005217605.1	s__Sulfurimonas crateris	MDEG	5.88078761388513e-6	6.74128536023726e-6	0.872354054105515
GCF_005217605.1	s__Sulfurimonas crateris	MENG	2.94039380694256e-6	5.72791253854786e-6	0.513344745953124
GCF_005217605.1	s__Sulfurimonas crateris	MEVD	2.94039380694256e-6	7.30277794405119e-6	0.402640451273449
GCF_005217605.1	s__Sulfurimonas crateris	MFNT	1.47019690347128e-6	3.12962871789001e-6	0.469767194768869
GCF_005217605.1	s__Sulfurimonas crateris	MGFT	4.41059071041385e-6	3.66096100512378e-6	1.20476309478328
GCF_005217605.1	s__Sulfurimonas crateris	MGKN	1.47019690347128e-6	6.29622006030329e-6	0.233504688430547
GCF_005217605.1	s__Sulfurimonas crateris	MGVR	5.88078761388513e-6	3.51195134826404e-6	1.67450714167553
GCF_005217605.1	s__Sulfurimonas crateris	MHKE	0	3.13452852151533e-6	0
GCF_005217605.1	s__Sulfurimonas crateris	MIGK	7.35098451735641e-6	1.05406432563844e-5	0.697394299242974
GCF_005217605.1	s__Sulfurimonas crateris	MIKT	8.82118142082769e-6	8.79793904796329e-6	1.00264179744116
GCF_005217605.1	s__Sulfurimonas crateris	MINQ	2.94039380694256e-6	3.08374233344266e-6	0.953514752206919
GCF_005217605.1	s__Sulfurimonas crateris	MKNV	2.94039380694256e-6	6.82064243393152e-6	0.431102177753024
GCF_005217605.1	s__Sulfurimonas crateris	MLAF	8.82118142082769e-6	8.73935008884787e-6	1.00936354890786
GCF_005217605.1	s__Sulfurimonas crateris	MLDH	2.94039380694256e-6	2.83798721015714e-6	1.036084234777
GCF_005217605.1	s__Sulfurimonas crateris	MLYT	4.41059071041385e-6	4.86857535817824e-6	0.905930459308785
GCF_005217605.1	s__Sulfurimonas crateris	MMHF	0	6.48621800299569e-7	0
GCF_005217605.1	s__Sulfurimonas crateris	MNPR	2.94039380694256e-6	1.36628390061656e-6	2.15211041103219
GCF_005217605.1	s__Sulfurimonas crateris	MNSY	2.94039380694256e-6	3.62961304101773e-6	0.810112200312706
GCF_005217605.1	s__Sulfurimonas crateris	MPAA	1.47019690347128e-6	3.63643149505114e-6	0.404296603819455
GCF_005217605.1	s__Sulfurimonas crateris	MPRP	0	7.87922249446525e-7	0
GCF_005217605.1	s__Sulfurimonas crateris	MQRV	2.94039380694256e-6	1.71492849023876e-6	1.71458683185863
GCF_005217605.1	s__Sulfurimonas crateris	MSLQ	4.41059071041385e-6	5.09716097927958e-6	0.865303396997523
GCF_005217605.1	s__Sulfurimonas crateris	MTSI	0	7.48084072174483e-6	0
GCF_005217605.1	s__Sulfurimonas crateris	MVAT	1.17615752277703e-5	5.57924990055252e-6	2.10809256394941
GCF_005217605.1	s__Sulfurimonas crateris	MVIV	4.41059071041385e-6	8.66909197977491e-6	0.508771936057871
GCF_005217605.1	s__Sulfurimonas crateris	MYKR	8.82118142082769e-6	3.13616098513338e-6	2.81273233824524
GCF_005217605.1	s__Sulfurimonas crateris	NAIN	1.76423628416554e-5	1.4307902694009e-5	1.23305023936475
GCF_005217605.1	s__Sulfurimonas crateris	NAKK	3.52847256833108e-5	2.38101359456202e-5	1.48192037894691
GCF_005217605.1	s__Sulfurimonas crateris	NDHF	0	2.74215085679095e-6	0
GCF_005217605.1	s__Sulfurimonas crateris	NDKQ	4.41059071041385e-6	6.85804753359649e-6	0.643126296341205
GCF_005217605.1	s__Sulfurimonas crateris	NDYA	1.0291378324299e-5	7.97716083565037e-6	1.29010540671391
GCF_005217605.1	s__Sulfurimonas crateris	NFFG	4.41059071041385e-6	7.06384825743706e-6	0.624389220956187
GCF_005217605.1	s__Sulfurimonas crateris	NGDK	8.82118142082769e-6	1.40443927657415e-5	0.628092760432138
GCF_005217605.1	s__Sulfurimonas crateris	NHNG	1.47019690347128e-6	2.74196339238983e-6	0.536184001417281
GCF_005217605.1	s__Sulfurimonas crateris	NISH	8.82118142082769e-6	5.5693254847067e-6	1.58388685399166
GCF_005217605.1	s__Sulfurimonas crateris	NKNT	8.82118142082769e-6	9.96025522065318e-6	0.885638091134096
GCF_005217605.1	s__Sulfurimonas crateris	NLKP	2.05827566485979e-5	1.14703911806061e-5	1.79442499601922
GCF_005217605.1	s__Sulfurimonas crateris	NMDA	2.94039380694256e-6	5.30711331463291e-6	0.5540476776396
GCF_005217605.1	s__Sulfurimonas crateris	NMEQ	7.35098451735641e-6	2.79700924866371e-6	2.62815881673197
GCF_005217605.1	s__Sulfurimonas crateris	NMKS	5.88078761388513e-6	7.63894934085801e-6	0.769842468051319
GCF_005217605.1	s__Sulfurimonas crateris	NNFV	1.32317721312415e-5	7.69841116698595e-6	1.7187666187518
GCF_005217605.1	s__Sulfurimonas crateris	NNIG	5.88078761388513e-6	1.19689841730555e-5	0.491335566064487
GCF_005217605.1	s__Sulfurimonas crateris	NNMA	7.35098451735641e-6	4.50933008676409e-6	1.63017219318968
GCF_005217605.1	s__Sulfurimonas crateris	NPVE	7.35098451735641e-6	6.78204878787752e-6	1.08388847489505
GCF_005217605.1	s__Sulfurimonas crateris	NRQN	5.88078761388513e-6	2.56492742447818e-6	2.29276959564715
GCF_005217605.1	s__Sulfurimonas crateris	NSFY	1.47019690347128e-5	6.83789934350427e-6	2.1500709934666
GCF_005217605.1	s__Sulfurimonas crateris	NSIH	8.82118142082769e-6	5.5693254847067e-6	1.58388685399166
GCF_005217605.1	s__Sulfurimonas crateris	NSIP	4.41059071041385e-6	8.37439491585897e-6	0.526675748484384
GCF_005217605.1	s__Sulfurimonas crateris	NSPV	1.0291378324299e-5	6.33889983977825e-6	1.62352751809042
GCF_005217605.1	s__Sulfurimonas crateris	NYLG	1.17615752277703e-5	1.10551540113597e-5	1.06389971733408
GCF_005217605.1	s__Sulfurimonas crateris	NYLL	1.91125597451267e-5	1.84265478738746e-5	1.03722953837841
GCF_005217605.1	s__Sulfurimonas crateris	PAKS	8.82118142082769e-6	1.1675453207692e-5	0.755532249062171
GCF_005217605.1	s__Sulfurimonas crateris	PARE	1.47019690347128e-6	5.49846786497783e-6	0.26738301279082
GCF_005217605.1	s__Sulfurimonas crateris	PDAE	0	8.80806567731058e-6	0
GCF_005217605.1	s__Sulfurimonas crateris	PEMS	2.94039380694256e-6	4.00767525027602e-6	0.733690636919759
GCF_005217605.1	s__Sulfurimonas crateris	PFHN	1.47019690347128e-6	1.34365391982757e-6	1.09417825660045
GCF_005217605.1	s__Sulfurimonas crateris	PFQN	1.47019690347128e-6	2.00122378853096e-6	0.734648924271736
GCF_005217605.1	s__Sulfurimonas crateris	PGEI	1.47019690347128e-6	1.04810005088047e-5	0.140272572473994
GCF_005217605.1	s__Sulfurimonas crateris	PGKK	5.88078761388513e-6	1.1486444095694e-5	0.51197634053603
GCF_005217605.1	s__Sulfurimonas crateris	PGPA	1.47019690347128e-6	3.32487921527175e-6	0.442180545000977
GCF_005217605.1	s__Sulfurimonas crateris	PKII	2.20529535520692e-5	1.64881220835414e-5	1.33750547456721
GCF_005217605.1	s__Sulfurimonas crateris	PKQF	1.0291378324299e-5	3.34027492554169e-6	3.08099738904876
GCF_005217605.1	s__Sulfurimonas crateris	PKVE	5.88078761388513e-6	1.13200270953091e-5	0.519502962702453
GCF_005217605.1	s__Sulfurimonas crateris	PLDH	0	3.10191277692128e-6	0
GCF_005217605.1	s__Sulfurimonas crateris	PLDQ	1.47019690347128e-6	4.61995573973367e-6	0.318227486646016
GCF_005217605.1	s__Sulfurimonas crateris	PLGE	1.32317721312415e-5	1.22066640764804e-5	1.08397937784954
GCF_005217605.1	s__Sulfurimonas crateris	PMMR	1.47019690347128e-6	7.20882058052862e-7	2.03944166323456
GCF_005217605.1	s__Sulfurimonas crateris	PMMT	0	9.5801620386782e-7	0
GCF_005217605.1	s__Sulfurimonas crateris	PMPF	0	1.06601060821711e-6	0
GCF_005217605.1	s__Sulfurimonas crateris	PPKH	0	1.30116014154389e-6	0
GCF_005217605.1	s__Sulfurimonas crateris	PRKH	1.47019690347128e-6	1.65766137435495e-6	0.886910273844912
GCF_005217605.1	s__Sulfurimonas crateris	PSEQ	1.47019690347128e-6	4.33879435179977e-6	0.338849178888009
GCF_005217605.1	s__Sulfurimonas crateris	PSTD	2.94039380694256e-6	5.74815767873186e-6	0.511536734251741
GCF_005217605.1	s__Sulfurimonas crateris	PVLF	1.61721659381841e-5	8.6561541840156608e-06	1.86828533715901
GCF_005217605.1	s__Sulfurimonas crateris	PVRT	2.94039380694256e-6	3.20391859090972e-6	0.91774922599006
GCF_005217605.1	s__Sulfurimonas crateris	PVYV	7.35098451735641e-6	4.48868155341935e-6	1.63767120252865
GCF_005217605.1	s__Sulfurimonas crateris	PYYI	4.41059071041385e-6	3.71128176953128e-6	1.18842787594941
GCF_005217605.1	s__Sulfurimonas crateris	QAGH	0	2.19019322605975e-6	0
GCF_005217605.1	s__Sulfurimonas crateris	QDQI	0	3.92917126890997e-6	0
GCF_005217605.1	s__Sulfurimonas crateris	QEPI	7.35098451735641e-6	5.11799982298752e-6	1.43630026799521
GCF_005217605.1	s__Sulfurimonas crateris	QFMH	1.47019690347128e-6	7.02211738189151e-7	2.09366608889591
GCF_005217605.1	s__Sulfurimonas crateris	QFNK	4.41059071041385e-6	5.79214999653403e-6	0.761477294796078
GCF_005217605.1	s__Sulfurimonas crateris	QGHS	0	2.2228874679612e-6	0
GCF_005217605.1	s__Sulfurimonas crateris	QHKQ	1.47019690347128e-6	1.27657267072928e-6	1.15167505711319
GCF_005217605.1	s__Sulfurimonas crateris	QHLS	2.94039380694256e-6	3.70507206905796e-6	0.793613120645769
GCF_005217605.1	s__Sulfurimonas crateris	QIMM	0	1.6270516829143e-6	0
GCF_005217605.1	s__Sulfurimonas crateris	QIRQ	5.88078761388513e-6	2.45279982570388e-6	2.3975815524194
GCF_005217605.1	s__Sulfurimonas crateris	QIRY	4.41059071041385e-6	3.40545817633603e-6	1.29515339259261
GCF_005217605.1	s__Sulfurimonas crateris	QKMQ	2.94039380694256e-6	1.75621318105977e-6	1.67428068451702
GCF_005217605.1	s__Sulfurimonas crateris	QLMR	1.47019690347128e-6	2.63863800926256e-6	0.557180218851683
GCF_005217605.1	s__Sulfurimonas crateris	QLQF	0	3.86486670235616e-6	0
GCF_005217605.1	s__Sulfurimonas crateris	QMAE	4.41059071041385e-6	3.91124366171425e-6	1.12766963449184
GCF_005217605.1	s__Sulfurimonas crateris	QMEF	1.47019690347128e-6	2.78022244373424e-6	0.528805494245488
GCF_005217605.1	s__Sulfurimonas crateris	QMIK	4.41059071041385e-6	5.1471241008939e-6	0.856903898945793
GCF_005217605.1	s__Sulfurimonas crateris	QMKH	4.41059071041385e-6	1.17914984736216e-6	3.74048363766544
GCF_005217605.1	s__Sulfurimonas crateris	QNFM	0	1.83095010239136e-6	0
GCF_005217605.1	s__Sulfurimonas crateris	QNYP	0	1.59669978815726e-6	0
GCF_005217605.1	s__Sulfurimonas crateris	QPEP	0	1.76301279249442e-6	0
GCF_005217605.1	s__Sulfurimonas crateris	QPHL	0	1.50550796493809e-6	0
GCF_005217605.1	s__Sulfurimonas crateris	QPTG	0	2.2994735449723e-6	0
GCF_005217605.1	s__Sulfurimonas crateris	QQAN	1.47019690347128e-6	2.78861384960374e-6	0.527214229994661
GCF_005217605.1	s__Sulfurimonas crateris	QQMS	1.47019690347128e-6	1.49329871567801e-6	0.98452967784397
GCF_005217605.1	s__Sulfurimonas crateris	QQSR	1.47019690347128e-6	2.07936584562976e-6	0.707040998370353
GCF_005217605.1	s__Sulfurimonas crateris	QRTK	1.47019690347128e-6	4.18001419275551e-6	0.351720553011355
GCF_005217605.1	s__Sulfurimonas crateris	QRVS	1.47019690347128e-5	4.6129501953892e-6	3.18710768856944
GCF_005217605.1	s__Sulfurimonas crateris	QTDH	1.47019690347128e-6	1.53858547663334e-6	0.955551008247069
GCF_005217605.1	s__Sulfurimonas crateris	QVVL	1.61721659381841e-5	1.09306101598124e-5	1.479530026388
GCF_005217605.1	s__Sulfurimonas crateris	QYPD	1.47019690347128e-6	1.87918527633931e-6	0.7823586753166
GCF_005217605.1	s__Sulfurimonas crateris	RAFY	1.0291378324299e-5	4.94988532681745e-6	2.07911449353027
GCF_005217605.1	s__Sulfurimonas crateris	RAGP	1.47019690347128e-6	4.23585358448799e-6	0.347083975908717
GCF_005217605.1	s__Sulfurimonas crateris	RAPP	1.47019690347128e-6	2.08824316516279e-6	0.704035300101974
GCF_005217605.1	s__Sulfurimonas crateris	RDMI	4.41059071041385e-6	4.66801332675447e-6	0.944853924288258
GCF_005217605.1	s__Sulfurimonas crateris	RDVF	1.17615752277703e-5	6.6566376402758e-6	1.76689431862825
GCF_005217605.1	s__Sulfurimonas crateris	RDYR	7.35098451735641e-6	3.07923148699637e-6	2.38727895203713
GCF_005217605.1	s__Sulfurimonas crateris	RGDR	1.47019690347128e-6	4.5418351838173e-6	0.323701068834387
GCF_005217605.1	s__Sulfurimonas crateris	RGID	1.76423628416554e-5	1.03493031008657e-5	1.70469090234488
GCF_005217605.1	s__Sulfurimonas crateris	RGPP	0	1.7468772277708e-6	0
GCF_005217605.1	s__Sulfurimonas crateris	RHEK	4.41059071041385e-6	4.36472052199685e-6	1.01050930711046
GCF_005217605.1	s__Sulfurimonas crateris	RHQG	2.94039380694256e-6	1.15071809329138e-6	2.55526859626601
GCF_005217605.1	s__Sulfurimonas crateris	RKDV	5.88078761388513e-6	1.11777870271973e-5	0.526113764699241
GCF_005217605.1	s__Sulfurimonas crateris	RKII	1.61721659381841e-5	2.1005656598968e-5	0.769895759363152
GCF_005217605.1	s__Sulfurimonas crateris	RMDM	0	1.47118787357727e-6	0
GCF_005217605.1	s__Sulfurimonas crateris	RMPS	2.94039380694256e-6	1.93908553591325e-6	1.51638169254753
GCF_005217605.1	s__Sulfurimonas crateris	RNHA	2.94039380694256e-6	2.40817374820264e-6	1.22100567250895
GCF_005217605.1	s__Sulfurimonas crateris	RNIG	1.32317721312415e-5	8.79356084617586e-6	1.5047115000058
GCF_005217605.1	s__Sulfurimonas crateris	RNVA	5.88078761388513e-6	7.9569001921529e-6	0.739080228715797
GCF_005217605.1	s__Sulfurimonas crateris	RPQS	2.94039380694256e-6	2.09929518872508e-6	1.40065762201279
GCF_005217605.1	s__Sulfurimonas crateris	RQIE	5.88078761388513e-6	6.52026629900862e-6	0.901924452806364
GCF_005217605.1	s__Sulfurimonas crateris	RSQN	5.88078761388513e-6	3.64024904869949e-6	1.61549046101285
GCF_005217605.1	s__Sulfurimonas crateris	RTFG	2.94039380694256e-6	5.09775920672408e-6	0.57680123515134
GCF_005217605.1	s__Sulfurimonas crateris	RTIN	4.41059071041385e-6	7.33970503103326e-6	0.600922065909362
GCF_005217605.1	s__Sulfurimonas crateris	RTNR	4.41059071041385e-6	3.22106041574908e-6	1.36929772842778
GCF_005217605.1	s__Sulfurimonas crateris	RVIA	1.76423628416554e-5	1.33208251218748e-5	1.32441967222315
GCF_005217605.1	s__Sulfurimonas crateris	RVLT	7.35098451735641e-6	1.08322961883138e-5	0.678617385415186
GCF_005217605.1	s__Sulfurimonas crateris	RYMS	0	2.6666609849910698e-06	0
GCF_005217605.1	s__Sulfurimonas crateris	RYVK	2.94039380694256e-6	7.53221574078976e-6	0.390375675383172
GCF_005217605.1	s__Sulfurimonas crateris	SEVF	1.76423628416554e-5	1.6590525969367e-5	1.06339985086853
GCF_005217605.1	s__Sulfurimonas crateris	SFVY	1.0291378324299e-5	8.66503601558213e-6	1.18769019606984
GCF_005217605.1	s__Sulfurimonas crateris	SGFQ	1.47019690347128e-6	5.7611813215434e-6	0.255190180870305
GCF_005217605.1	s__Sulfurimonas crateris	SGGK	1.17615752277703e-5	1.98113893766794e-5	0.593677455131703
GCF_005217605.1	s__Sulfurimonas crateris	SGMP	2.94039380694256e-6	3.08739197740386e-6	0.952387590711788
GCF_005217605.1	s__Sulfurimonas crateris	SGRN	7.35098451735641e-6	7.45475839218067e-6	0.986079511988865
GCF_005217605.1	s__Sulfurimonas crateris	SHRQ	2.94039380694256e-6	1.3961197569448e-6	2.10611861361893
GCF_005217605.1	s__Sulfurimonas crateris	SKGK	1.32317721312415e-5	2.82682683737923e-5	0.468078622867074
GCF_005217605.1	s__Sulfurimonas crateris	SLAK	4.55761040076097e-5	3.94741513212445e-5	1.15458097215839
GCF_005217605.1	s__Sulfurimonas crateris	SLEN	3.23443318763682e-5	2.56807859446421e-5	1.25947593450178
GCF_005217605.1	s__Sulfurimonas crateris	SLKI	3.08741349728969e-5	4.72584037141513e-5	0.653304651584155
GCF_005217605.1	s__Sulfurimonas crateris	SNLH	2.94039380694256e-6	6.48629730217891e-6	0.453323933510543
GCF_005217605.1	s__Sulfurimonas crateris	SNSE	1.32317721312415e-5	1.86931658644166e-5	0.707840085901603
GCF_005217605.1	s__Sulfurimonas crateris	SPPQ	2.94039380694256e-6	1.64781496822103e-6	1.78441989158346
GCF_005217605.1	s__Sulfurimonas crateris	SRAR	7.35098451735641e-6	6.54726226800422e-6	1.12275699619975
GCF_005217605.1	s__Sulfurimonas crateris	SRLG	1.61721659381841e-5	1.45350001288886e-5	1.11263610559188
GCF_005217605.1	s__Sulfurimonas crateris	STET	4.41059071041385e-6	1.25562247456573e-5	0.351267263827791
GCF_005217605.1	s__Sulfurimonas crateris	STFM	2.94039380694256e-6	4.44169603176959e-6	0.661997981381698
GCF_005217605.1	s__Sulfurimonas crateris	SVAL	5.58674823319087e-5	2.99691146739063e-5	1.86416859289313
GCF_005217605.1	s__Sulfurimonas crateris	SYEA	1.47019690347128e-5	1.46070012676973e-5	1.00650152384292
GCF_005217605.1	s__Sulfurimonas crateris	SYIL	2.35231504555405e-5	2.24546218026493e-5	1.04758613448413
GCF_005217605.1	s__Sulfurimonas crateris	TAAS	1.76423628416554e-5	1.65608211112411e-5	1.06530725277143
GCF_005217605.1	s__Sulfurimonas crateris	TDKL	1.47019690347128e-5	2.28558968624002e-5	0.643246210079759
GCF_005217605.1	s__Sulfurimonas crateris	TDTH	8.82118142082769e-6	2.62989214523714e-6	3.3541989304783
GCF_005217605.1	s__Sulfurimonas crateris	TEAP	2.94039380694256e-6	7.30718881438576e-6	0.402397403657309
GCF_005217605.1	s__Sulfurimonas crateris	TENE	4.41059071041385e-6	1.3759098575193e-5	0.320558115512445
GCF_005217605.1	s__Sulfurimonas crateris	TETF	2.94039380694256e-6	8.7940454765055e-6	0.334361905996305
GCF_005217605.1	s__Sulfurimonas crateris	TEVL	1.76423628416554e-5	2.23880404105633e-5	0.788026219272467
GCF_005217605.1	s__Sulfurimonas crateris	TFKG	1.91125597451267e-5	1.15813288660591e-5	1.65029073659578
GCF_005217605.1	s__Sulfurimonas crateris	TGEQ	4.41059071041385e-6	6.0546499585508e-6	0.728463369576784
GCF_005217605.1	s__Sulfurimonas crateris	THIA	5.88078761388513e-6	5.35776514209528e-6	1.09761952193099
GCF_005217605.1	s__Sulfurimonas crateris	THKQ	2.94039380694256e-6	2.1820357013388e-6	1.34754614928549
GCF_005217605.1	s__Sulfurimonas crateris	THYD	4.41059071041385e-6	2.13616636648662e-6	2.06472247649325
GCF_005217605.1	s__Sulfurimonas crateris	TIAM	1.0291378324299e-5	7.37081247258329e-6	1.39623391079058
GCF_005217605.1	s__Sulfurimonas crateris	TIPN	4.41059071041385e-6	5.76120779841774e-6	0.765567024266192
GCF_005217605.1	s__Sulfurimonas crateris	TISK	3.96953163937246e-5	2.36653918115701e-5	1.67735724427421
GCF_005217605.1	s__Sulfurimonas crateris	TKRG	7.35098451735641e-6	8.56012747095174e-6	0.85874708551964
GCF_005217605.1	s__Sulfurimonas crateris	TLGY	1.76423628416554e-5	1.07939627683592e-5	1.63446578613104
GCF_005217605.1	s__Sulfurimonas crateris	TLSD	2.79337411659544e-5	1.94342473899982e-5	1.43734617582003
GCF_005217605.1	s__Sulfurimonas crateris	TMLE	1.0291378324299e-5	9.32162610385295e-6	1.10403251639166
GCF_005217605.1	s__Sulfurimonas crateris	TNIT	1.17615752277703e-5	9.75410092787245e-6	1.20580823540194
GCF_005217605.1	s__Sulfurimonas crateris	TPFG	8.82118142082769e-6	4.00142103423196e-6	2.20451218338758
GCF_005217605.1	s__Sulfurimonas crateris	TPGL	7.35098451735641e-6	7.84892312787994e-6	0.936559627045547
GCF_005217605.1	s__Sulfurimonas crateris	TPVT	2.94039380694256e-6	4.25784757947158e-6	0.690582213679777
GCF_005217605.1	s__Sulfurimonas crateris	TQYA	1.47019690347128e-6	3.78022754883317e-6	0.388917567654117
GCF_005217605.1	s__Sulfurimonas crateris	TQYY	1.47019690347128e-6	2.14392814819407e-6	0.685749149153946
GCF_005217605.1	s__Sulfurimonas crateris	TRDS	4.41059071041385e-6	7.32307934550594e-6	0.60228634735749
GCF_005217605.1	s__Sulfurimonas crateris	TRNF	2.94039380694256e-6	4.35789771809176e-6	0.674727585903532
GCF_005217605.1	s__Sulfurimonas crateris	TSAK	1.17615752277703e-5	1.97673045221103e-5	0.595001468946592
GCF_005217605.1	s__Sulfurimonas crateris	TTDN	5.88078761388513e-6	6.85719282479885e-6	0.857608611007324
GCF_005217605.1	s__Sulfurimonas crateris	TTGR	7.35098451735641e-6	5.007371275455e-6	1.46803264886494
GCF_005217605.1	s__Sulfurimonas crateris	TYEG	1.0291378324299e-5	8.4062535352971392e-06	1.22425266869318
GCF_005217605.1	s__Sulfurimonas crateris	TYMP	2.94039380694256e-6	1.44000116227807e-6	2.04193849558488
GCF_005217605.1	s__Sulfurimonas crateris	TYRY	2.94039380694256e-6	2.75751508784431e-6	1.06632011549254
GCF_005217605.1	s__Sulfurimonas crateris	TYSQ	1.47019690347128e-6	3.83665712429414e-6	0.383197365790607
GCF_005217605.1	s__Sulfurimonas crateris	TYVG	1.47019690347128e-6	7.01531404044656e-6	0.209569649340701
GCF_005217605.1	s__Sulfurimonas crateris	VADV	1.32317721312415e-5	1.61521534622097e-5	0.819195543318676
GCF_005217605.1	s__Sulfurimonas crateris	VDPQ	7.35098451735641e-6	3.00264518812325e-6	2.44816954944684
GCF_005217605.1	s__Sulfurimonas crateris	VEDH	1.47019690347128e-6	5.30831156736603e-6	0.276961305833973
GCF_005217605.1	s__Sulfurimonas crateris	VGHK	0	5.79957110820566e-6	0
GCF_005217605.1	s__Sulfurimonas crateris	VGLY	1.32317721312415e-5	1.40091719479958e-5	0.944507796774849
GCF_005217605.1	s__Sulfurimonas crateris	VHSE	4.41059071041385e-6	6.40126915052744e-6	0.68901816291390106
GCF_005217605.1	s__Sulfurimonas crateris	VHSG	5.88078761388513e-6	4.93134442946197e-6	1.1925323201419
GCF_005217605.1	s__Sulfurimonas crateris	VHSV	5.88078761388513e-6	5.34208409963039e-6	1.10084145142755
GCF_005217605.1	s__Sulfurimonas crateris	VIAR	1.17615752277703e-5	1.33208251218748e-5	0.882946448148767
GCF_005217605.1	s__Sulfurimonas crateris	VIMP	2.94039380694256e-6	3.94519392425853e-6	0.745310335408972
GCF_005217605.1	s__Sulfurimonas crateris	VKRF	2.05827566485979e-5	9.4405031131195e-6	2.1802605647144
GCF_005217605.1	s__Sulfurimonas crateris	VLHS	5.88078761388513e-6	8.21948333950616e-6	0.715469254085556
GCF_005217605.1	s__Sulfurimonas crateris	VPHG	2.94039380694256e-6	2.00378782869282e-6	1.46741773996139
GCF_005217605.1	s__Sulfurimonas crateris	VSKI	3.08741349728969e-5	3.07146272615292e-5	1.00519321657429
GCF_005217605.1	s__Sulfurimonas crateris	VSVV	2.64635442624831e-5	1.76508983334658e-5	1.49927464101409
GCF_005217605.1	s__Sulfurimonas crateris	VTHQ	2.94039380694256e-6	1.65662024304969e-6	1.77493533552963
GCF_005217605.1	s__Sulfurimonas crateris	VTMD	4.41059071041385e-6	4.69570902776592e-6	0.939281093511936
GCF_005217605.1	s__Sulfurimonas crateris	VTQD	4.41059071041385e-6	5.08367433363339e-6	0.86759898863575
GCF_005217605.1	s__Sulfurimonas crateris	VVMG	8.82118142082769e-6	6.05743383774699e-6	1.45625716386011
GCF_005217605.1	s__Sulfurimonas crateris	VYFI	5.88078761388513e-6	1.02211926166849e-5	0.575352391293893
GCF_005217605.1	s__Sulfurimonas crateris	VYGA	1.32317721312415e-5	1.00473601147793e-5	1.31694016936629
GCF_005217605.1	s__Sulfurimonas crateris	VYVD	2.94039380694256e-6	9.16057459881499e-6	0.320983555695615
GCF_005217605.1	s__Sulfurimonas crateris	YAVV	1.32317721312415e-5	1.08842210233283e-5	1.21568388797707
GCF_005217605.1	s__Sulfurimonas crateris	YDKG	4.41059071041385e-6	1.11382309813851e-5	0.395986644358975
GCF_005217605.1	s__Sulfurimonas crateris	YDYV	5.88078761388513e-6	5.73308394111679e-6	1.02576338917856
GCF_005217605.1	s__Sulfurimonas crateris	YEYR	1.47019690347128e-6	4.28849407934431e-6	0.342823582420817
GCF_005217605.1	s__Sulfurimonas crateris	YFLI	7.35098451735641e-6	1.57266192100078e-5	0.467423062718942
GCF_005217605.1	s__Sulfurimonas crateris	YFSK	1.61721659381841e-5	1.14132481591435e-5	1.4169643656813
GCF_005217605.1	s__Sulfurimonas crateris	YFYI	1.32317721312415e-5	6.39686458722338e-6	2.06847775981841
GCF_005217605.1	s__Sulfurimonas crateris	YGQR	1.47019690347128e-6	2.37952690299009e-6	0.617852608274294
GCF_005217605.1	s__Sulfurimonas crateris	YGYV	0	5.69828611819061e-6	0
GCF_005217605.1	s__Sulfurimonas crateris	YHMR	0	7.20615114453926e-7	0
GCF_005217605.1	s__Sulfurimonas crateris	YILK	3.08741349728969e-5	2.64080470782566e-5	1.16911844641165
GCF_005217605.1	s__Sulfurimonas crateris	YIMY	0	3.39550817598196e-6	0
GCF_005217605.1	s__Sulfurimonas crateris	YIQA	7.35098451735641e-6	6.48170170689437e-6	1.13411336247353
GCF_005217605.1	s__Sulfurimonas crateris	YKAT	5.88078761388513e-6	1.10459911339284e-5	0.532391122044445
GCF_005217605.1	s__Sulfurimonas crateris	YKDE	3.82251194902533e-5	1.44582913224677e-5	2.64381998105494
GCF_005217605.1	s__Sulfurimonas crateris	YKPT	8.82118142082769e-6	4.55539597513025e-6	1.93642472992163
GCF_005217605.1	s__Sulfurimonas crateris	YLDE	3.38145287798395e-5	1.68893090137814e-5	2.00212624165071
GCF_005217605.1	s__Sulfurimonas crateris	YLNL	1.61721659381841e-5	1.84265478738746e-5	0.877655763243273
GCF_005217605.1	s__Sulfurimonas crateris	YMQF	0	1.4520773874661e-6	0
GCF_005217605.1	s__Sulfurimonas crateris	YMRT	4.41059071041385e-6	1.83454305855255e-6	2.40419034584764
GCF_005217605.1	s__Sulfurimonas crateris	YMSV	1.47019690347128e-6	4.59947216873295e-6	0.319644700421416
GCF_005217605.1	s__Sulfurimonas crateris	YQVD	1.47019690347128e-6	4.12928497822473e-6	0.356041520801829
GCF_005217605.1	s__Sulfurimonas crateris	YRID	1.47019690347128e-6	7.01652496995071e-6	0.209533481284199
GCF_005217605.1	s__Sulfurimonas crateris	YRKH	0	2.27964204334964e-6	0
GCF_005217605.1	s__Sulfurimonas crateris	YRYE	7.35098451735641e-6	4.28849407934431e-6	1.71411791210409
GCF_005217605.1	s__Sulfurimonas crateris	YSAP	2.94039380694256e-6	5.54754002566423e-6	0.530035618191055
GCF_005217605.1	s__Sulfurimonas crateris	YSDT	4.41059071041385e-6	7.90495701894442e-6	0.557952522682129
GCF_005217605.1	s__Sulfurimonas crateris	YSLR	1.0291378324299e-5	9.85430519800439e-6	1.04435352036621
GCF_005217605.1	s__Sulfurimonas crateris	YTFL	1.0291378324299e-5	9.17200480306667e-6	1.1220424046069
GCF_005217605.1	s__Sulfurimonas crateris	YYLA	1.0291378324299e-5	1.04808555599961e-5	0.981921586972318
GCF_005217605.1	s__Sulfurimonas crateris	YYMH	0	7.7787379300428e-7	0
GCF_002272895.1	s__Helicobacter_J sp002272895	AAAS	1.05348545663327e-5	1.75685455897132e-5	0.59964295351239
GCF_002272895.1	s__Helicobacter_J sp002272895	AAYF	5.26742728316636e-6	8.53267736456665e-6	0.617324089275919
GCF_002272895.1	s__Helicobacter_J sp002272895	ADMN	7.02323637755514e-6	4.41034722653649e-6	1.59244522410781
GCF_002272895.1	s__Helicobacter_J sp002272895	ADRI	1.75580909438879e-5	1.03579538194695e-5	1.6951312247487
GCF_002272895.1	s__Helicobacter_J sp002272895	AEMN	0	5.40626506810658e-6	0
GCF_002272895.1	s__Helicobacter_J sp002272895	AGHI	7.02323637755514e-6	6.23455082977766e-6	1.12650238474447
GCF_002272895.1	s__Helicobacter_J sp002272895	AGRN	1.40464727551103e-5	7.77723558814049e-6	1.80610097198673
GCF_002272895.1	s__Helicobacter_J sp002272895	AHGT	1.75580909438879e-6	3.08577591216693e-6	0.569000842694309
GCF_002272895.1	s__Helicobacter_J sp002272895	AIDH	3.51161818877757e-6	5.14850919543452e-6	0.682065051353414
GCF_002272895.1	s__Helicobacter_J sp002272895	AIHE	3.51161818877757e-6	6.31111429245941e-6	0.556418094499301
GCF_002272895.1	s__Helicobacter_J sp002272895	AIMV	3.51161818877757e-6	7.0078061869935e-6	0.501100928746452
GCF_002272895.1	s__Helicobacter_J sp002272895	AKGP	0	1.16870992097051e-5	0
GCF_002272895.1	s__Helicobacter_J sp002272895	AKTM	8.77904547194393e-6	5.88129821484022e-6	1.49270537749503
GCF_002272895.1	s__Helicobacter_J sp002272895	ALHV	1.75580909438879e-6	5.42694788881769e-6	0.323535278090039
GCF_002272895.1	s__Helicobacter_J sp002272895	AMNV	8.77904547194393e-6	4.34519918351211e-6	2.02040116026351
GCF_002272895.1	s__Helicobacter_J sp002272895	AMSK	8.77904547194393e-6	8.83673233338929e-6	0.993471923866315
GCF_002272895.1	s__Helicobacter_J sp002272895	APEP	1.75580909438879e-6	4.45360556516326e-6	0.394244409096974
GCF_002272895.1	s__Helicobacter_J sp002272895	AQTE	3.51161818877757e-6	6.73930680819077e-6	0.521065190934718
GCF_002272895.1	s__Helicobacter_J sp002272895	ARRH	1.75580909438879e-6	1.20713783606275e-6	1.45452245960213
GCF_002272895.1	s__Helicobacter_J sp002272895	AYDA	1.05348545663327e-5	8.37893543006995e-6	1.25730227357114
GCF_002272895.1	s__Helicobacter_J sp002272895	AYDD	8.77904547194393e-6	6.92540918259245e-6	1.26765729511128
GCF_002272895.1	s__Helicobacter_J sp002272895	AYFK	8.77904547194393e-6	1.17817751510742e-5	0.745137753808133
GCF_002272895.1	s__Helicobacter_J sp002272895	AYGK	1.75580909438879e-5	1.40099932700288e-5	1.25325477360859
GCF_002272895.1	s__Helicobacter_J sp002272895	AYKT	1.93139000382766e-5	1.00601269982861e-5	1.91984654284852
GCF_002272895.1	s__Helicobacter_J sp002272895	DAET	3.51161818877757e-6	9.79163131994149e-6	0.358634641566402
GCF_002272895.1	s__Helicobacter_J sp002272895	DAKH	1.75580909438879e-6	4.89576208087092e-6	0.3586385664551
GCF_002272895.1	s__Helicobacter_J sp002272895	DALM	7.02323637755514e-6	7.6099609441524e-6	0.922900449699666
GCF_002272895.1	s__Helicobacter_J sp002272895	DDKT	1.22906636607215e-5	1.10295020576148e-5	1.11434438259486
GCF_002272895.1	s__Helicobacter_J sp002272895	DDRY	5.26742728316636e-6	3.67370870901386e-6	1.4338173492749
GCF_002272895.1	s__Helicobacter_J sp002272895	DDSA	8.77904547194393e-6	1.20018722443425e-5	0.731472997980147
GCF_002272895.1	s__Helicobacter_J sp002272895	DEPF	5.26742728316636e-6	5.9606259690698e-6	0.883703710063253
GCF_002272895.1	s__Helicobacter_J sp002272895	DERG	8.77904547194393e-6	7.23350515953567e-6	1.21366409207172
GCF_002272895.1	s__Helicobacter_J sp002272895	DETH	1.75580909438879e-6	2.58179558920549e-6	0.680072853842435
GCF_002272895.1	s__Helicobacter_J sp002272895	DFIL	4.21394182653308e-5	2.55323984365114e-5	1.65042929163565
GCF_002272895.1	s__Helicobacter_J sp002272895	DGSP	7.02323637755514e-6	7.55443915565714e-6	0.929683360054041
GCF_002272895.1	s__Helicobacter_J sp002272895	DHVH	0	7.6129889865794e-7	0
GCF_002272895.1	s__Helicobacter_J sp002272895	DHYY	1.75580909438879e-6	1.37662734542468e-6	1.27544255184553
GCF_002272895.1	s__Helicobacter_J sp002272895	DIFL	2.10697091326654e-5	2.55323984365114e-5	0.825214645817827
GCF_002272895.1	s__Helicobacter_J sp002272895	DMVG	3.51161818877757e-6	3.99238444545033e-6	0.879579167978015
GCF_002272895.1	s__Helicobacter_J sp002272895	DNPI	0	9.13815337832093e-6	0
GCF_002272895.1	s__Helicobacter_J sp002272895	DPPR	0	1.92728738120573e-6	0
GCF_002272895.1	s__Helicobacter_J sp002272895	DQKP	8.77904547194393e-6	5.49034737942192e-6	1.59899635947412
GCF_002272895.1	s__Helicobacter_J sp002272895	DQLI	3.51161818877757e-6	1.72566029827022e-5	0.203494175087506
GCF_002272895.1	s__Helicobacter_J sp002272895	DRPG	1.75580909438879e-6	3.71105336168337e-6	0.473129573537669
GCF_002272895.1	s__Helicobacter_J sp002272895	DSAQ	1.05348545663327e-5	8.26055400621607e-6	1.27532058484276
GCF_002272895.1	s__Helicobacter_J sp002272895	DSDT	8.77904547194393e-6	8.62570911313901e-6	1.01777666703035
GCF_002272895.1	s__Helicobacter_J sp002272895	DSIF	2.4581327321443e-5	1.77472911688793e-5	1.38507488762835
GCF_002272895.1	s__Helicobacter_J sp002272895	DSLG	3.33603727933869e-5	2.25785747062723e-5	1.47752341444828
GCF_002272895.1	s__Helicobacter_J sp002272895	DSSF	1.05348545663327e-5	1.31980505757254e-5	0.798212925908087
GCF_002272895.1	s__Helicobacter_J sp002272895	DVHE	0	2.92529417963341e-6	0
GCF_002272895.1	s__Helicobacter_J sp002272895	DVLL	2.80929455102206e-5	2.64283038199357e-5	1.0629870801254
GCF_002272895.1	s__Helicobacter_J sp002272895	DVNG	7.02323637755514e-6	9.86770304432715e-6	0.711739737809878
GCF_002272895.1	s__Helicobacter_J sp002272895	DVQN	7.02323637755514e-6	5.60857548723162e-6	1.25223176429454
GCF_002272895.1	s__Helicobacter_J sp002272895	EDKV	1.40464727551103e-5	1.53189201018178e-5	0.916936224077796
GCF_002272895.1	s__Helicobacter_J sp002272895	EDLA	2.4581327321443e-5	2.11657221390264e-5	1.16137437503815
GCF_002272895.1	s__Helicobacter_J sp002272895	EFAG	7.02323637755514e-6	1.38862825269742e-5	0.505767930611554
GCF_002272895.1	s__Helicobacter_J sp002272895	EFTE	7.02323637755514e-6	1.01025889021318e-5	0.695191741997255
GCF_002272895.1	s__Helicobacter_J sp002272895	EGGP	1.75580909438879e-6	8.58307177659381e-6	0.204566516521149
GCF_002272895.1	s__Helicobacter_J sp002272895	EHER	1.75580909438879e-6	2.33593028687972e-6	0.75165303701514
GCF_002272895.1	s__Helicobacter_J sp002272895	EHQK	8.77904547194393e-6	3.41398514328804e-6	2.57149492557215
GCF_002272895.1	s__Helicobacter_J sp002272895	EIPI	2.98487546046093e-5	1.80657247283009e-5	1.65223123088163
GCF_002272895.1	s__Helicobacter_J sp002272895	EKMA	1.40464727551103e-5	8.29103101353895e-6	1.69417684388985
GCF_002272895.1	s__Helicobacter_J sp002272895	EKYF	2.28255182270542e-5	1.19369088452343e-5	1.91217998922452
GCF_002272895.1	s__Helicobacter_J sp002272895	ELLK	9.48136910969944e-5	5.4932042540488e-5	1.72601794348192
GCF_002272895.1	s__Helicobacter_J sp002272895	ENHG	0	3.916642429699e-6	0
GCF_002272895.1	s__Helicobacter_J sp002272895	ENMA	0	5.40626506810658e-6	0
GCF_002272895.1	s__Helicobacter_J sp002272895	EPYD	0	4.4126506100747e-6	0
GCF_002272895.1	s__Helicobacter_J sp002272895	EQET	1.75580909438879e-6	6.82804501171499e-6	0.257146678350291
GCF_002272895.1	s__Helicobacter_J sp002272895	ERLN	1.22906636607215e-5	1.22306623348679e-5	1.00490581165686
GCF_002272895.1	s__Helicobacter_J sp002272895	ESQS	1.22906636607215e-5	1.09344774989735e-5	1.12402843774431
GCF_002272895.1	s__Helicobacter_J sp002272895	ETIR	1.05348545663327e-5	9.12524075698857e-6	1.15447414998498
GCF_002272895.1	s__Helicobacter_J sp002272895	ETRS	1.75580909438879e-6	6.78612797188991e-6	0.258735040314867
GCF_002272895.1	s__Helicobacter_J sp002272895	ETSN	8.77904547194393e-6	1.15179971614955e-5	0.762202434056172
GCF_002272895.1	s__Helicobacter_J sp002272895	ETTH	7.02323637755514e-6	2.24497272212105e-6	3.12842838059947
GCF_002272895.1	s__Helicobacter_J sp002272895	EYQV	3.51161818877757e-6	4.7579915619177e-6	0.738046325446239
GCF_002272895.1	s__Helicobacter_J sp002272895	EYYF	1.75580909438879e-6	5.38675493923915e-6	0.325949317203723
GCF_002272895.1	s__Helicobacter_J sp002272895	FENS	8.77904547194393e-6	1.34891391302088e-5	0.650823257674269
GCF_002272895.1	s__Helicobacter_J sp002272895	FFMS	3.51161818877757e-6	4.53390531209587e-6	0.77452393622095
GCF_002272895.1	s__Helicobacter_J sp002272895	FFTI	7.02323637755514e-6	1.20284607730779e-5	0.58388488020633
GCF_002272895.1	s__Helicobacter_J sp002272895	FFVS	2.28255182270542e-5	1.01352732636143e-5	2.25208710543582
GCF_002272895.1	s__Helicobacter_J sp002272895	FGSP	1.22906636607215e-5	7.69305271814626e-6	1.59763153991269
GCF_002272895.1	s__Helicobacter_J sp002272895	FHNN	3.51161818877757e-6	2.92698018224978e-6	1.19974101979687
GCF_002272895.1	s__Helicobacter_J sp002272895	FHRD	0	1.58309600729188e-6	0
GCF_002272895.1	s__Helicobacter_J sp002272895	FIDA	2.28255182270542e-5	1.64349265191056e-5	1.38884212232525
GCF_002272895.1	s__Helicobacter_J sp002272895	FISV	1.58022818494991e-5	1.74851346471252e-5	0.903755227992893
GCF_002272895.1	s__Helicobacter_J sp002272895	FKTQ	5.26742728316636e-6	7.73058860498426e-6	0.681374673044974
GCF_002272895.1	s__Helicobacter_J sp002272895	FKVA	1.40464727551103e-5	1.53972614629209e-5	0.912270846925376
GCF_002272895.1	s__Helicobacter_J sp002272895	FKVF	1.22906636607215e-5	1.29597481029408e-5	0.948372110560737
GCF_002272895.1	s__Helicobacter_J sp002272895	FNML	3.51161818877757e-6	6.9773917919172e-6	0.503285223691398
GCF_002272895.1	s__Helicobacter_J sp002272895	FNVV	1.05348545663327e-5	8.17571570849756e-6	1.28855441431056
GCF_002272895.1	s__Helicobacter_J sp002272895	FNYF	3.51161818877757e-6	6.46625163784533e-6	0.54306859452004
GCF_002272895.1	s__Helicobacter_J sp002272895	FPHT	0	1.34885957433174e-6	0
GCF_002272895.1	s__Helicobacter_J sp002272895	FPSA	5.26742728316636e-6	7.68631956112584e-6	0.685299022669677
GCF_002272895.1	s__Helicobacter_J sp002272895	FQLN	0	1.0896308621615e-5	0
GCF_002272895.1	s__Helicobacter_J sp002272895	FTGL	1.05348545663327e-5	1.53029269414728e-5	0.688420888802778
GCF_002272895.1	s__Helicobacter_J sp002272895	FTIF	8.77904547194393e-6	1.20284607730779e-5	0.729856100257913
GCF_002272895.1	s__Helicobacter_J sp002272895	FTLA	1.05348545663327e-5	1.52895334273837e-5	0.689023940224669
GCF_002272895.1	s__Helicobacter_J sp002272895	FTSA	8.77904547194393e-6	1.06275876215398e-5	0.826061923418135
GCF_002272895.1	s__Helicobacter_J sp002272895	FVAR	8.77904547194393e-6	5.91530794267409e-6	1.48412315250916
GCF_002272895.1	s__Helicobacter_J sp002272895	FVHF	1.75580909438879e-6	2.47478774241725e-6	0.709478661258359
GCF_002272895.1	s__Helicobacter_J sp002272895	FYGI	1.22906636607215e-5	1.24008710288822e-5	0.991112933284765
GCF_002272895.1	s__Helicobacter_J sp002272895	GAAP	3.51161818877757e-6	8.46411051012147e-6	0.414883310488248
GCF_002272895.1	s__Helicobacter_J sp002272895	GADV	2.4581327321443e-5	1.09597808516045e-5	2.24286668267134
GCF_002272895.1	s__Helicobacter_J sp002272895	GDAA	8.77904547194393e-6	1.34588628940435e-5	0.652287309935321
GCF_002272895.1	s__Helicobacter_J sp002272895	GETN	7.02323637755514e-6	1.06756156924125e-5	0.657876471007359
GCF_002272895.1	s__Helicobacter_J sp002272895	GFNN	2.10697091326654e-5	1.11104910115673e-5	1.8963796569143
GCF_002272895.1	s__Helicobacter_J sp002272895	GFPT	7.02323637755514e-6	5.12012082191832e-6	1.37169348572595
GCF_002272895.1	s__Helicobacter_J sp002272895	GFQH	1.75580909438879e-6	2.05583578646902e-6	0.854060964375203
GCF_002272895.1	s__Helicobacter_J sp002272895	GGKH	8.77904547194393e-6	5.93368180784262e-6	1.47952751027879
GCF_002272895.1	s__Helicobacter_J sp002272895	GGLD	2.28255182270542e-5	2.09272656579899e-5	1.09070714732097
GCF_002272895.1	s__Helicobacter_J sp002272895	GHGF	3.51161818877757e-6	3.61702844063714e-6	0.9708572233839
GCF_002272895.1	s__Helicobacter_J sp002272895	GHTE	5.26742728316636e-6	3.12640712524529e-6	1.68481809059116
GCF_002272895.1	s__Helicobacter_J sp002272895	GIAL	3.68719909821645e-5	3.67334919166022e-5	1.00377037570718
GCF_002272895.1	s__Helicobacter_J sp002272895	GIDI	3.68719909821645e-5	2.83779851638724e-5	1.29931673334955
GCF_002272895.1	s__Helicobacter_J sp002272895	GIEA	2.28255182270542e-5	2.39562874544125e-5	0.952798645052574
GCF_002272895.1	s__Helicobacter_J sp002272895	GIYT	1.40464727551103e-5	1.05887555856595e-5	1.32654613108018
GCF_002272895.1	s__Helicobacter_J sp002272895	GLFL	4.03836091709421e-5	3.3079012982994e-5	1.22082267665312
GCF_002272895.1	s__Helicobacter_J sp002272895	GLHH	3.51161818877757e-6	1.75877070809147e-6	1.99663217758966
GCF_002272895.1	s__Helicobacter_J sp002272895	GLKN	4.03836091709421e-5	3.14496073403624e-5	1.28407355722733
GCF_002272895.1	s__Helicobacter_J sp002272895	GLVG	3.86278000765533e-5	2.06181357111988e-5	1.8734865565742
GCF_002272895.1	s__Helicobacter_J sp002272895	GMSN	0	5.76714363537277e-6	0
GCF_002272895.1	s__Helicobacter_J sp002272895	GNKE	1.58022818494991e-5	2.05103243515384e-5	0.7704549951846
GCF_002272895.1	s__Helicobacter_J sp002272895	GQAH	1.75580909438879e-6	2.44250435098427e-6	0.718856076420595
GCF_002272895.1	s__Helicobacter_J sp002272895	GQSL	1.58022818494991e-5	1.55402033905556e-5	1.01686454497132
GCF_002272895.1	s__Helicobacter_J sp002272895	GSAQ	5.26742728316636e-6	1.00030595030395e-5	0.526581620509786
GCF_002272895.1	s__Helicobacter_J sp002272895	GTFR	3.51161818877757e-6	5.2252844579278e-6	0.672043448936018
GCF_002272895.1	s__Helicobacter_J sp002272895	GTIY	8.77904547194393e-6	1.05887555856595e-5	0.829091331925113
GCF_002272895.1	s__Helicobacter_J sp002272895	GVNG	5.26742728316636e-6	1.19492252742917e-5	0.440817472451459
GCF_002272895.1	s__Helicobacter_J sp002272895	HAFS	5.26742728316636e-6	3.89902201457573e-6	1.3509611547396
GCF_002272895.1	s__Helicobacter_J sp002272895	HAII	3.51161818877757e-6	9.0450608340552e-6	0.388235994561376
GCF_002272895.1	s__Helicobacter_J sp002272895	HDAS	0	3.82876936566446e-6	0
GCF_002272895.1	s__Helicobacter_J sp002272895	HDHA	0	9.34892552794384e-7	0
GCF_002272895.1	s__Helicobacter_J sp002272895	HEET	0	3.16480099864486e-6	0
GCF_002272895.1	s__Helicobacter_J sp002272895	HEIM	1.75580909438879e-6	2.29898707609519e-6	0.763731607126304
GCF_002272895.1	s__Helicobacter_J sp002272895	HFKG	8.77904547194393e-6	4.98995991865153e-6	1.75934188151081
GCF_002272895.1	s__Helicobacter_J sp002272895	HFNF	0	2.73626815638899e-6	0
GCF_002272895.1	s__Helicobacter_J sp002272895	HGFA	0	3.61386272459041e-6	0
GCF_002272895.1	s__Helicobacter_J sp002272895	HGTD	0	2.55047446252549e-6	0
GCF_002272895.1	s__Helicobacter_J sp002272895	HGVT	3.51161818877757e-6	2.51279978262332e-6	1.39749223677165
GCF_002272895.1	s__Helicobacter_J sp002272895	HKNK	1.93139000382766e-5	7.36382258217799e-6	2.62280898578686
GCF_002272895.1	s__Helicobacter_J sp002272895	HMDF	0	1.08712243621804e-6	0
GCF_002272895.1	s__Helicobacter_J sp002272895	HNEM	0	1.42548987506166e-6	0
GCF_002272895.1	s__Helicobacter_J sp002272895	HNET	3.51161818877757e-6	2.81241535882385e-6	1.24861293256702
GCF_002272895.1	s__Helicobacter_J sp002272895	HNSN	3.51161818877757e-6	3.75518220474215e-6	0.935139228222534
GCF_002272895.1	s__Helicobacter_J sp002272895	HNTQ	1.75580909438879e-6	1.57911981766822e-6	1.11189098809581
GCF_002272895.1	s__Helicobacter_J sp002272895	HPHG	3.51161818877757e-6	5.88457264281524e-7	5.96749908944547
GCF_002272895.1	s__Helicobacter_J sp002272895	HPPP	0	6.02458250475334e-7	0
GCF_002272895.1	s__Helicobacter_J sp002272895	HQDD	1.75580909438879e-6	1.66712538129571e-6	1.0531955868995
GCF_002272895.1	s__Helicobacter_J sp002272895	HQES	3.51161818877757e-6	2.66993401957342e-6	1.31524530682546
GCF_002272895.1	s__Helicobacter_J sp002272895	HRTH	1.75580909438879e-6	4.31231218455778e-7	4.07161870301568
GCF_002272895.1	s__Helicobacter_J sp002272895	HTDK	1.75580909438879e-6	3.51856933126705e-6	0.499012220332323
GCF_002272895.1	s__Helicobacter_J sp002272895	HTKN	3.51161818877757e-6	3.83286673418916e-6	0.916185829643893
GCF_002272895.1	s__Helicobacter_J sp002272895	HTYD	3.51161818877757e-6	1.58782068037868e-6	2.21159620363433
GCF_002272895.1	s__Helicobacter_J sp002272895	HVNE	0	3.18659707773798e-6	0
GCF_002272895.1	s__Helicobacter_J sp002272895	HVTI	1.75580909438879e-6	3.64555964305758e-6	0.481629507209534
GCF_002272895.1	s__Helicobacter_J sp002272895	HVYE	0	2.20533057718066e-6	0
GCF_002272895.1	s__Helicobacter_J sp002272895	HYQN	1.05348545663327e-5	1.36908376970229e-6	7.69482101787207
GCF_002272895.1	s__Helicobacter_J sp002272895	HYRA	5.26742728316636e-6	1.41794155353805e-6	3.71484090442449
GCF_002272895.1	s__Helicobacter_J sp002272895	IDEF	1.93139000382766e-5	1.66513294661543e-5	1.15990138069962
GCF_002272895.1	s__Helicobacter_J sp002272895	IDNE	1.22906636607215e-5	1.78118914411753e-5	0.690025744953144
GCF_002272895.1	s__Helicobacter_J sp002272895	IEAG	4.21394182653308e-5	2.39562874544125e-5	1.75901288317398
GCF_002272895.1	s__Helicobacter_J sp002272895	IEQR	3.51161818877757e-6	7.22296138382645e-6	0.486174299178829
GCF_002272895.1	s__Helicobacter_J sp002272895	IFFF	8.77904547194393e-6	1.40869613540728e-5	0.623203631449287
GCF_002272895.1	s__Helicobacter_J sp002272895	IFFT	1.40464727551103e-5	1.20284607730779e-5	1.16776976041266
GCF_002272895.1	s__Helicobacter_J sp002272895	IGTP	1.05348545663327e-5	8.83311181181368e-6	1.1926549545363
GCF_002272895.1	s__Helicobacter_J sp002272895	IHHN	0	1.47878794280138e-6	0
GCF_002272895.1	s__Helicobacter_J sp002272895	IHHV	0	1.33747354619984e-6	0
GCF_002272895.1	s__Helicobacter_J sp002272895	IHTL	1.58022818494991e-5	6.95495866148387e-6	2.27208853691843
GCF_002272895.1	s__Helicobacter_J sp002272895	IILG	4.38952273597196e-5	5.333948385503e-5	0.822940609605847
GCF_002272895.1	s__Helicobacter_J sp002272895	ILFE	3.16045636989981e-5	3.12979696795192e-5	1.00979597151567
GCF_002272895.1	s__Helicobacter_J sp002272895	ILMH	1.75580909438879e-6	3.52516320973436e-6	0.498078809384005
GCF_002272895.1	s__Helicobacter_J sp002272895	ILVA	3.51161818877757e-5	2.98865265588087e-5	1.17498371109391
GCF_002272895.1	s__Helicobacter_J sp002272895	IMFV	1.75580909438879e-6	5.89841272465067e-6	0.297674845141117
GCF_002272895.1	s__Helicobacter_J sp002272895	IMGF	8.77904547194393e-6	7.2497316044871e-6	1.21094765308419
GCF_002272895.1	s__Helicobacter_J sp002272895	INDM	3.51161818877757e-6	6.40411875949635e-6	0.548337456042702
GCF_002272895.1	s__Helicobacter_J sp002272895	IQIK	2.28255182270542e-5	2.69455384360445e-5	0.84709824155976
GCF_002272895.1	s__Helicobacter_J sp002272895	IQIT	7.02323637755514e-6	1.40251420717667e-5	0.50076044446589
GCF_002272895.1	s__Helicobacter_J sp002272895	IQMY	0	3.0504653613624e-6	0
GCF_002272895.1	s__Helicobacter_J sp002272895	IQQA	8.77904547194393e-6	7.64524903373754e-6	1.14830078565173
GCF_002272895.1	s__Helicobacter_J sp002272895	IRLI	1.40464727551103e-5	2.82701306860339e-5	0.49686621229698
GCF_002272895.1	s__Helicobacter_J sp002272895	IRNS	1.58022818494991e-5	1.21841681731399e-5	1.29695204670068
GCF_002272895.1	s__Helicobacter_J sp002272895	IRQE	1.05348545663327e-5	7.22296138382645e-6	1.45852289753649
GCF_002272895.1	s__Helicobacter_J sp002272895	IRTV	3.51161818877757e-6	7.33426648288723e-6	0.478796100055963
GCF_002272895.1	s__Helicobacter_J sp002272895	ISDE	2.63371364158318e-5	2.13628969802384e-5	1.23284479816547
GCF_002272895.1	s__Helicobacter_J sp002272895	ISFA	2.28255182270542e-5	2.14721473983758e-5	1.06302913274435
GCF_002272895.1	s__Helicobacter_J sp002272895	ISTA	1.22906636607215e-5	1.83344637784811e-5	0.670358501302171
GCF_002272895.1	s__Helicobacter_J sp002272895	ITAA	1.58022818494991e-5	1.69786792868384e-5	0.930713254107389
GCF_002272895.1	s__Helicobacter_J sp002272895	IVQE	1.05348545663327e-5	1.10879054744909e-5	0.950121246124384
GCF_002272895.1	s__Helicobacter_J sp002272895	IVYR	5.26742728316636e-6	6.35874814060635e-6	0.828374888687457
GCF_002272895.1	s__Helicobacter_J sp002272895	IYRE	8.77904547194393e-6	7.9115079649034e-6	1.10965513918321
GCF_002272895.1	s__Helicobacter_J sp002272895	KALY	1.75580909438879e-5	2.17461060135497e-5	0.807413103428615
GCF_002272895.1	s__Helicobacter_J sp002272895	KATK	2.4581327321443e-5	2.22929797818096e-5	1.1026487962592
GCF_002272895.1	s__Helicobacter_J sp002272895	KERQ	5.26742728316636e-6	6.86837667220055e-6	0.766910077090855
GCF_002272895.1	s__Helicobacter_J sp002272895	KGIE	2.80929455102206e-5	3.30784324993311e-5	0.84928285252902
GCF_002272895.1	s__Helicobacter_J sp002272895	KGLN	2.10697091326654e-5	3.14496073403624e-5	0.669951421162088
GCF_002272895.1	s__Helicobacter_J sp002272895	KHFK	1.75580909438879e-5	6.88402106823432e-6	2.55055740966687
GCF_002272895.1	s__Helicobacter_J sp002272895	KHSR	3.51161818877757e-6	3.39302685274252e-6	1.03495148761914
GCF_002272895.1	s__Helicobacter_J sp002272895	KIEP	5.26742728316636e-6	1.71788544471664e-5	0.306622731996847
GCF_002272895.1	s__Helicobacter_J sp002272895	KIMT	1.05348545663327e-5	8.54003784582494e-6	1.23358406092814
GCF_002272895.1	s__Helicobacter_J sp002272895	KISV	2.98487546046093e-5	2.86841054932512e-5	1.04060259475869
GCF_002272895.1	s__Helicobacter_J sp002272895	KIYD	2.98487546046093e-5	1.67996735846831e-5	1.77674610486621
GCF_002272895.1	s__Helicobacter_J sp002272895	KLPA	1.58022818494991e-5	1.8140543932224e-5	0.871102978418892
GCF_002272895.1	s__Helicobacter_J sp002272895	KLRE	3.86278000765533e-5	1.87569050827224e-5	2.05939092329974
GCF_002272895.1	s__Helicobacter_J sp002272895	KMIL	2.80929455102206e-5	1.84602608283847e-5	1.52180653195455
GCF_002272895.1	s__Helicobacter_J sp002272895	KMKV	5.26742728316636e-6	9.20123874196681e-6	0.572469363189289
GCF_002272895.1	s__Helicobacter_J sp002272895	KMRK	3.51161818877757e-6	5.99393566886855e-6	0.585861841496948
GCF_002272895.1	s__Helicobacter_J sp002272895	KNLR	1.58022818494991e-5	1.6668412314467e-5	0.948037614583351
GCF_002272895.1	s__Helicobacter_J sp002272895	KNVQ	1.05348545663327e-5	9.36960711343567e-6	1.124364601289
GCF_002272895.1	s__Helicobacter_J sp002272895	KQPL	7.02323637755514e-6	1.031970006722e-5	0.680565940076504
GCF_002272895.1	s__Helicobacter_J sp002272895	KRMH	1.75580909438879e-6	1.14459929346832e-6	1.53399456421855
GCF_002272895.1	s__Helicobacter_J sp002272895	KTAT	5.26742728316636e-6	1.16034871370268e-5	0.453952093966475
GCF_002272895.1	s__Helicobacter_J sp002272895	KTMH	0	1.55074361908954e-6	0
GCF_002272895.1	s__Helicobacter_J sp002272895	KTQA	1.40464727551103e-5	9.18458391843351e-6	1.52935319442386
GCF_002272895.1	s__Helicobacter_J sp002272895	KTSA	1.93139000382766e-5	1.74344007425267e-5	1.10780406642629
GCF_002272895.1	s__Helicobacter_J sp002272895	KVPH	0	2.5071871978548e-6	0
GCF_002272895.1	s__Helicobacter_J sp002272895	KYLH	0	5.73387607781306e-6	0
GCF_002272895.1	s__Helicobacter_J sp002272895	LAAM	1.22906636607215e-5	9.2071630275192e-6	1.33490236069309
GCF_002272895.1	s__Helicobacter_J sp002272895	LARP	3.51161818877757e-6	6.96922006975885e-6	0.503875348120422
GCF_002272895.1	s__Helicobacter_J sp002272895	LAVD	8.77904547194393e-6	1.70116110472459e-5	0.516061967767903
GCF_002272895.1	s__Helicobacter_J sp002272895	LDAD	1.58022818494991e-5	1.72666679782666e-5	0.915189998984707
GCF_002272895.1	s__Helicobacter_J sp002272895	LDDL	2.63371364158318e-5	2.68245462478677e-5	0.981829708225739
GCF_002272895.1	s__Helicobacter_J sp002272895	LDEV	3.33603727933869e-5	1.72356073492915e-5	1.93554959319483
GCF_002272895.1	s__Helicobacter_J sp002272895	LDKV	2.4581327321443e-5	2.34893419442399e-5	1.04648854700976
GCF_002272895.1	s__Helicobacter_J sp002272895	LDNL	3.33603727933869e-5	2.92206579701377e-5	1.1416708284762
GCF_002272895.1	s__Helicobacter_J sp002272895	LDQN	1.05348545663327e-5	1.06999787365409e-5	0.984567803892519
GCF_002272895.1	s__Helicobacter_J sp002272895	LDVF	1.05348545663327e-5	1.43185328461448e-5	0.735749582693395
GCF_002272895.1	s__Helicobacter_J sp002272895	LEFV	1.58022818494991e-5	1.75518570254253e-5	0.900319654302572
GCF_002272895.1	s__Helicobacter_J sp002272895	LHHE	0	1.78036930904144e-6	0
GCF_002272895.1	s__Helicobacter_J sp002272895	LINH	8.77904547194393e-6	8.71290433367123e-6	1.00759117003237
GCF_002272895.1	s__Helicobacter_J sp002272895	LKAH	8.77904547194393e-6	9.20211286892676e-6	0.954024971981008
GCF_002272895.1	s__Helicobacter_J sp002272895	LKEV	4.56510364541084e-5	2.8793562570737e-5	1.58545981734486
GCF_002272895.1	s__Helicobacter_J sp002272895	LKHF	1.22906636607215e-5	7.74534257817934e-6	1.58684571233137
GCF_002272895.1	s__Helicobacter_J sp002272895	LKPI	2.98487546046093e-5	2.63412814766189e-5	1.13315499214052
GCF_002272895.1	s__Helicobacter_J sp002272895	LKVS	2.80929455102206e-5	3.06887050533048e-5	0.9154164524513
GCF_002272895.1	s__Helicobacter_J sp002272895	LLEG	3.33603727933869e-5	3.98181074418185e-5	0.837819146531073
GCF_002272895.1	s__Helicobacter_J sp002272895	LLIK	2.98487546046093e-5	7.87283581777754e-5	0.379135997440824
GCF_002272895.1	s__Helicobacter_J sp002272895	LLTM	5.26742728316636e-6	1.02800561818983e-5	0.512392849801887
GCF_002272895.1	s__Helicobacter_J sp002272895	LLTR	7.02323637755514e-6	1.49700855709645e-5	0.469151384891025
GCF_002272895.1	s__Helicobacter_J sp002272895	LMGP	0	4.79000157301506e-6	0
GCF_002272895.1	s__Helicobacter_J sp002272895	LNFV	1.22906636607215e-5	1.55975406653762e-5	0.787987281097759
GCF_002272895.1	s__Helicobacter_J sp002272895	LNIR	1.40464727551103e-5	1.75289306663083e-5	0.801330841139586
GCF_002272895.1	s__Helicobacter_J sp002272895	LNTI	1.58022818494991e-5	2.37488154460345e-5	0.66539242285188
GCF_002272895.1	s__Helicobacter_J sp002272895	LPES	5.26742728316636e-6	1.43737588502295e-5	0.366461364633389
GCF_002272895.1	s__Helicobacter_J sp002272895	LPIV	3.33603727933869e-5	1.55347759731361e-5	2.14746404139179
GCF_002272895.1	s__Helicobacter_J sp002272895	LPLH	1.75580909438879e-5	5.38165121026166e-6	3.26258433664529
GCF_002272895.1	s__Helicobacter_J sp002272895	LPPS	7.02323637755514e-6	7.37426530080673e-6	0.952398115753554
GCF_002272895.1	s__Helicobacter_J sp002272895	LRRN	1.05348545663327e-5	6.40365768893223e-6	1.64513081087089
GCF_002272895.1	s__Helicobacter_J sp002272895	LSAR	8.77904547194393e-6	1.44783454861901e-5	0.606356954274759
GCF_002272895.1	s__Helicobacter_J sp002272895	LSHM	0	2.6215427406378e-6	0
GCF_002272895.1	s__Helicobacter_J sp002272895	LSSK	4.38952273597196e-5	4.06957793470842e-5	1.07861866915849
GCF_002272895.1	s__Helicobacter_J sp002272895	LTEL	1.05348545663327e-5	2.85921063611811e-5	0.368453251860999
GCF_002272895.1	s__Helicobacter_J sp002272895	LTEM	5.26742728316636e-6	6.70428995697409e-6	0.785680111834506
GCF_002272895.1	s__Helicobacter_J sp002272895	LTHE	7.02323637755514e-6	4.85276327238103e-6	1.44726539980368
GCF_002272895.1	s__Helicobacter_J sp002272895	LTSA	1.40464727551103e-5	1.96157747133055e-5	0.716080448537292
GCF_002272895.1	s__Helicobacter_J sp002272895	LVMK	0	1.0352488101613e-5	0
GCF_002272895.1	s__Helicobacter_J sp002272895	LVNG	1.40464727551103e-5	1.85474121640317e-5	0.757327902722195
GCF_002272895.1	s__Helicobacter_J sp002272895	LVVY	1.05348545663327e-5	1.04434284995619e-5	1.00875441113756
GCF_002272895.1	s__Helicobacter_J sp002272895	MAAN	7.02323637755514e-6	5.33600451049508e-6	1.31619760885538
GCF_002272895.1	s__Helicobacter_J sp002272895	MDEG	1.75580909438879e-6	4.96729554948607e-6	0.353473852501175
GCF_002272895.1	s__Helicobacter_J sp002272895	MENG	5.26742728316636e-6	5.41100091486758e-6	0.973466344959075
GCF_002272895.1	s__Helicobacter_J sp002272895	MEVD	5.26742728316636e-6	4.04141296183366e-6	1.30336279239735
GCF_002272895.1	s__Helicobacter_J sp002272895	MFNT	5.26742728316636e-6	3.22786284127141e-6	1.63186217698506
GCF_002272895.1	s__Helicobacter_J sp002272895	MGFT	7.02323637755514e-6	3.58823719071345e-6	1.95729434936231
GCF_002272895.1	s__Helicobacter_J sp002272895	MGKN	8.77904547194393e-6	7.37431807154416e-6	1.19048912547186
GCF_002272895.1	s__Helicobacter_J sp002272895	MGVR	5.26742728316636e-6	2.56232987063016e-6	2.05571786191249
GCF_002272895.1	s__Helicobacter_J sp002272895	MHKE	1.75580909438879e-6	2.1861267649167e-6	0.803159781292777
GCF_002272895.1	s__Helicobacter_J sp002272895	MIGK	1.05348545663327e-5	1.1893077767923e-5	0.885797164695787
GCF_002272895.1	s__Helicobacter_J sp002272895	MIKT	1.40464727551103e-5	8.54003784582494e-6	1.64477874790418
GCF_002272895.1	s__Helicobacter_J sp002272895	MINQ	0	4.40777637005576e-6	0
GCF_002272895.1	s__Helicobacter_J sp002272895	MKNV	1.05348545663327e-5	5.99977680855052e-6	1.75587441041458
GCF_002272895.1	s__Helicobacter_J sp002272895	MLAF	7.02323637755514e-6	7.74959325505428e-6	0.90627161276814
GCF_002272895.1	s__Helicobacter_J sp002272895	MLDH	0	2.00654650462841e-6	0
GCF_002272895.1	s__Helicobacter_J sp002272895	MLYT	7.02323637755514e-6	4.1231808921846e-6	1.70335393018229
GCF_002272895.1	s__Helicobacter_J sp002272895	MMHF	0	4.79128879500328e-7	0
GCF_002272895.1	s__Helicobacter_J sp002272895	MNPR	1.75580909438879e-6	1.47131281687952e-6	1.19336219615937
GCF_002272895.1	s__Helicobacter_J sp002272895	MNSY	1.75580909438879e-6	3.59038683409975e-6	0.489030618570947
GCF_002272895.1	s__Helicobacter_J sp002272895	MPAA	3.51161818877757e-6	3.08057323336214e-6	1.13992361900288
GCF_002272895.1	s__Helicobacter_J sp002272895	MPRP	1.75580909438879e-6	8.49415863998431e-7	2.06707829322108
GCF_002272895.1	s__Helicobacter_J sp002272895	MQRV	0	1.45636937370946e-6	0
GCF_002272895.1	s__Helicobacter_J sp002272895	MSLQ	3.51161818877757e-6	5.65596757612064e-6	0.620869575632565
GCF_002272895.1	s__Helicobacter_J sp002272895	MTSI	5.26742728316636e-6	6.67880398303442e-6	0.788678226902113
GCF_002272895.1	s__Helicobacter_J sp002272895	MVAT	5.26742728316636e-6	3.46849678820088e-6	1.51864845344101
GCF_002272895.1	s__Helicobacter_J sp002272895	MVIV	5.26742728316636e-6	5.70657570885561e-6	0.923045194159472
GCF_002272895.1	s__Helicobacter_J sp002272895	MYKR	3.51161818877757e-6	2.7048763619109e-6	1.2982546035105
GCF_002272895.1	s__Helicobacter_J sp002272895	NAIN	3.86278000765533e-5	1.9150781392032e-5	2.01703519484719
GCF_002272895.1	s__Helicobacter_J sp002272895	NAKK	4.9162654642886e-5	2.79277864334471e-5	1.76034913329212
GCF_002272895.1	s__Helicobacter_J sp002272895	NDHF	1.75580909438879e-6	2.68696602744505e-6	0.653454147337446
GCF_002272895.1	s__Helicobacter_J sp002272895	NDKQ	8.77904547194393e-6	9.51008664994665e-6	0.923129914067941
GCF_002272895.1	s__Helicobacter_J sp002272895	NDYA	8.77904547194393e-6	7.54402371461814e-6	1.16370862606551
GCF_002272895.1	s__Helicobacter_J sp002272895	NFFG	1.40464727551103e-5	1.03865693868246e-5	1.35236883632899
GCF_002272895.1	s__Helicobacter_J sp002272895	NGDK	1.93139000382766e-5	1.67320046241927e-5	1.15430879156887
GCF_002272895.1	s__Helicobacter_J sp002272895	NHNG	0	3.4805427984329e-6	0
GCF_002272895.1	s__Helicobacter_J sp002272895	NISH	1.75580909438879e-6	6.05624459921991e-6	0.28991713686976
GCF_002272895.1	s__Helicobacter_J sp002272895	NKNT	2.10697091326654e-5	1.30879346851621e-5	1.60985744806263
GCF_002272895.1	s__Helicobacter_J sp002272895	NLKP	2.80929455102206e-5	1.6332945248586e-5	1.72001712383458
GCF_002272895.1	s__Helicobacter_J sp002272895	NMDA	1.75580909438879e-6	4.41034722653649e-6	0.398111306026951
GCF_002272895.1	s__Helicobacter_J sp002272895	NMEQ	0	3.07548848563709e-6	0
GCF_002272895.1	s__Helicobacter_J sp002272895	NMKS	1.75580909438879e-6	7.95620384465299e-6	0.220684277159237
GCF_002272895.1	s__Helicobacter_J sp002272895	NNFV	3.51161818877757e-6	9.03954313552576e-6	0.388472972154618
GCF_002272895.1	s__Helicobacter_J sp002272895	NNIG	1.58022818494991e-5	1.9167557329742e-5	0.824428568421649
GCF_002272895.1	s__Helicobacter_J sp002272895	NNMA	1.75580909438879e-6	4.80430299343507e-6	0.365465936846207
GCF_002272895.1	s__Helicobacter_J sp002272895	NPVE	7.02323637755514e-6	6.28188385715208e-6	1.11801436277097
GCF_002272895.1	s__Helicobacter_J sp002272895	NRQN	3.51161818877757e-6	3.97993476956106e-6	0.8823305888415
GCF_002272895.1	s__Helicobacter_J sp002272895	NSFY	1.05348545663327e-5	8.29590621387728e-6	1.26988592864154
GCF_002272895.1	s__Helicobacter_J sp002272895	NSIH	1.75580909438879e-6	6.05624459921991e-6	0.28991713686976
GCF_002272895.1	s__Helicobacter_J sp002272895	NSIP	1.75580909438879e-5	1.19389506281133e-5	1.47065613141433
GCF_002272895.1	s__Helicobacter_J sp002272895	NSPV	8.77904547194393e-6	6.69534658650342e-6	1.31121598538914
GCF_002272895.1	s__Helicobacter_J sp002272895	NYLG	1.93139000382766e-5	1.41922276423737e-5	1.36087868127278
GCF_002272895.1	s__Helicobacter_J sp002272895	NYLL	2.4581327321443e-5	2.20289675327485e-5	1.11586379547295
GCF_002272895.1	s__Helicobacter_J sp002272895	PAKS	0	1.26092938713757e-5	0
GCF_002272895.1	s__Helicobacter_J sp002272895	PARE	7.02323637755514e-6	4.54507945237696e-6	1.54523951696426
GCF_002272895.1	s__Helicobacter_J sp002272895	PDAE	1.75580909438879e-6	7.08172070934139e-6	0.247935377071949
GCF_002272895.1	s__Helicobacter_J sp002272895	PEMS	3.51161818877757e-6	3.37036543884696e-6	1.04191021789582
GCF_002272895.1	s__Helicobacter_J sp002272895	PFHN	0	1.68979932199935e-6	0
GCF_002272895.1	s__Helicobacter_J sp002272895	PFQN	3.51161818877757e-6	3.64573501977456e-6	0.963212677205134
GCF_002272895.1	s__Helicobacter_J sp002272895	PGEI	8.77904547194393e-6	1.24522854143001e-5	0.705014796871112
GCF_002272895.1	s__Helicobacter_J sp002272895	PGKK	7.02323637755514e-6	1.61373469514789e-5	0.435216296623746
GCF_002272895.1	s__Helicobacter_J sp002272895	PGPA	1.75580909438879e-6	4.39957652247978e-6	0.399085931433951
GCF_002272895.1	s__Helicobacter_J sp002272895	PKII	4.03836091709421e-5	2.46206575152116e-5	1.64023276575743
GCF_002272895.1	s__Helicobacter_J sp002272895	PKQF	3.51161818877757e-6	5.5910876983104e-6	0.628074245703348
GCF_002272895.1	s__Helicobacter_J sp002272895	PKVE	1.75580909438879e-6	9.63387721966406e-6	0.182253630013567
GCF_002272895.1	s__Helicobacter_J sp002272895	PLDH	1.75580909438879e-6	2.86317765310621e-6	0.613237915043079
GCF_002272895.1	s__Helicobacter_J sp002272895	PLDQ	5.26742728316636e-6	6.17729389630399e-6	0.852707896303585
GCF_002272895.1	s__Helicobacter_J sp002272895	PLGE	1.05348545663327e-5	1.33225180896416e-5	0.790755508489322
GCF_002272895.1	s__Helicobacter_J sp002272895	PMMR	0	5.9528001381015e-7	0
GCF_002272895.1	s__Helicobacter_J sp002272895	PMMT	0	8.06506423912255e-7	0
GCF_002272895.1	s__Helicobacter_J sp002272895	PMPF	1.75580909438879e-6	1.34776496905562e-6	1.30275614421043
GCF_002272895.1	s__Helicobacter_J sp002272895	PPKH	1.75580909438879e-6	1.60037887897492e-6	1.09712088646997
GCF_002272895.1	s__Helicobacter_J sp002272895	PRKH	1.75580909438879e-6	1.63324952163346e-6	1.07504032368107
GCF_002272895.1	s__Helicobacter_J sp002272895	PSEQ	1.75580909438879e-6	5.26336245469894e-6	0.333590762464262
GCF_002272895.1	s__Helicobacter_J sp002272895	PSTD	8.77904547194393e-6	5.42460055775457e-6	1.61837639075455
GCF_002272895.1	s__Helicobacter_J sp002272895	PVLF	7.02323637755514e-6	9.00474618893776e-6	0.779948288401856
GCF_002272895.1	s__Helicobacter_J sp002272895	PVRT	1.75580909438879e-6	2.62542515604145e-6	0.668771337986321
GCF_002272895.1	s__Helicobacter_J sp002272895	PVYV	7.02323637755514e-6	3.4942083901549e-6	2.00996494580674
GCF_002272895.1	s__Helicobacter_J sp002272895	PYYI	5.26742728316636e-6	4.76770241929638e-6	1.10481460878251
GCF_002272895.1	s__Helicobacter_J sp002272895	QAGH	3.51161818877757e-6	2.44250435098427e-6	1.43771215284119
GCF_002272895.1	s__Helicobacter_J sp002272895	QDQI	5.26742728316636e-6	6.31899819533637e-6	0.833585818564388
GCF_002272895.1	s__Helicobacter_J sp002272895	QEPI	5.26742728316636e-6	7.07759266983675e-6	0.744239959670899
GCF_002272895.1	s__Helicobacter_J sp002272895	QFMH	0	7.48236059584904e-7	0
GCF_002272895.1	s__Helicobacter_J sp002272895	QFNK	7.02323637755514e-6	9.68458365269797e-6	0.725197554114635
GCF_002272895.1	s__Helicobacter_J sp002272895	QGHS	0	2.6375436390166e-6	0
GCF_002272895.1	s__Helicobacter_J sp002272895	QHKQ	0	1.91689025594199e-6	0
GCF_002272895.1	s__Helicobacter_J sp002272895	QHLS	3.51161818877757e-6	4.09395654115834e-6	0.857756586684234
GCF_002272895.1	s__Helicobacter_J sp002272895	QIMM	0	1.78334691870879e-6	0
GCF_002272895.1	s__Helicobacter_J sp002272895	QIRQ	8.77904547194393e-6	4.05556079320465e-6	2.16469334811939
GCF_002272895.1	s__Helicobacter_J sp002272895	QIRY	7.02323637755514e-6	4.44216711298418e-6	1.58103830831277
GCF_002272895.1	s__Helicobacter_J sp002272895	QKMQ	8.77904547194393e-6	2.64826190155939e-6	3.31502162485309
GCF_002272895.1	s__Helicobacter_J sp002272895	QLMR	1.75580909438879e-6	2.77844550130722e-6	0.63193936809727
GCF_002272895.1	s__Helicobacter_J sp002272895	QLQF	3.51161818877757e-6	6.88465154958291e-6	0.510064767038255
GCF_002272895.1	s__Helicobacter_J sp002272895	QMAE	1.75580909438879e-6	3.41585875282222e-6	0.514016890463669
GCF_002272895.1	s__Helicobacter_J sp002272895	QMEF	5.26742728316636e-6	2.8751001662476e-6	1.83208478960268
GCF_002272895.1	s__Helicobacter_J sp002272895	QMIK	1.75580909438879e-6	6.75975190348473e-6	0.259744605934967
GCF_002272895.1	s__Helicobacter_J sp002272895	QMKH	3.51161818877757e-6	1.22747021971127e-6	2.86085815556778
GCF_002272895.1	s__Helicobacter_J sp002272895	QNFM	7.02323637755514e-6	2.55497134548874e-6	2.74885132858963
GCF_002272895.1	s__Helicobacter_J sp002272895	QNYP	7.02323637755514e-6	2.69893714899368e-6	2.60222301959637
GCF_002272895.1	s__Helicobacter_J sp002272895	QPEP	1.75580909438879e-6	2.5335444086958e-6	0.693024794971968
GCF_002272895.1	s__Helicobacter_J sp002272895	QPHL	0	1.97064534194019e-6	0
GCF_002272895.1	s__Helicobacter_J sp002272895	QPTG	1.75580909438879e-6	3.46054024133361e-6	0.50738005396294406
GCF_002272895.1	s__Helicobacter_J sp002272895	QQAN	7.02323637755514e-6	4.74044643540509e-6	1.48155589842773
GCF_002272895.1	s__Helicobacter_J sp002272895	QQMS	0	2.07109411639201e-6	0
GCF_002272895.1	s__Helicobacter_J sp002272895	QQSR	0	3.01598119692225e-6	0
GCF_002272895.1	s__Helicobacter_J sp002272895	QRTK	5.26742728316636e-6	4.87212885768969e-6	1.08113464093889
GCF_002272895.1	s__Helicobacter_J sp002272895	QRVS	5.26742728316636e-6	4.3172317340285e-6	1.22009370996891
GCF_002272895.1	s__Helicobacter_J sp002272895	QTDH	1.75580909438879e-6	1.4496310323763e-6	1.21121102899583
GCF_002272895.1	s__Helicobacter_J sp002272895	QVVL	1.40464727551103e-5	9.53452630038639e-6	1.473221879365
GCF_002272895.1	s__Helicobacter_J sp002272895	QYPD	3.51161818877757e-6	2.47762266158608e-6	1.41733373819303
GCF_002272895.1	s__Helicobacter_J sp002272895	RAFY	8.77904547194393e-6	4.52631322120374e-6	1.93955765827651
GCF_002272895.1	s__Helicobacter_J sp002272895	RAGP	0	4.48994069162699e-6	0
GCF_002272895.1	s__Helicobacter_J sp002272895	RAPP	0	2.33179240338639e-6	0
GCF_002272895.1	s__Helicobacter_J sp002272895	RDMI	5.26742728316636e-6	3.77315333905504e-6	1.39602788697836
GCF_002272895.1	s__Helicobacter_J sp002272895	RDVF	3.51161818877757e-6	4.88915665790196e-6	0.718246199598047
GCF_002272895.1	s__Helicobacter_J sp002272895	RDYR	3.51161818877757e-6	2.35780238344221e-6	1.48936069173485
GCF_002272895.1	s__Helicobacter_J sp002272895	RGDR	0	3.78727575535603e-6	0
GCF_002272895.1	s__Helicobacter_J sp002272895	RGID	1.58022818494991e-5	1.03670273076223e-5	1.5242828421876
GCF_002272895.1	s__Helicobacter_J sp002272895	RGPP	0	2.33383503565872e-6	0
GCF_002272895.1	s__Helicobacter_J sp002272895	RHEK	1.75580909438879e-6	3.18349473589508e-6	0.551535102160336
GCF_002272895.1	s__Helicobacter_J sp002272895	RHQG	0	1.29567066283529e-6	0
GCF_002272895.1	s__Helicobacter_J sp002272895	RKDV	3.51161818877757e-6	8.02058938512944e-6	0.437825453985748
GCF_002272895.1	s__Helicobacter_J sp002272895	RKII	2.80929455102206e-5	2.51263482899605e-5	1.11806718533172
GCF_002272895.1	s__Helicobacter_J sp002272895	RMDM	0	9.46560430638817e-7	0
GCF_002272895.1	s__Helicobacter_J sp002272895	RMPS	3.51161818877757e-6	1.76463595887646e-6	1.9899958238488
GCF_002272895.1	s__Helicobacter_J sp002272895	RNHA	1.75580909438879e-6	2.04885764413788e-6	0.856969784802983
GCF_002272895.1	s__Helicobacter_J sp002272895	RNIG	1.22906636607215e-5	1.12930655498857e-5	1.08833722840172
GCF_002272895.1	s__Helicobacter_J sp002272895	RNVA	1.22906636607215e-5	6.32759222800763e-6	1.94239186373605
GCF_002272895.1	s__Helicobacter_J sp002272895	RPQS	3.51161818877757e-6	2.75576011583464e-6	1.27428297136596
GCF_002272895.1	s__Helicobacter_J sp002272895	RQIE	1.40464727551103e-5	7.22296138382645e-6	1.94469719671532
GCF_002272895.1	s__Helicobacter_J sp002272895	RSQN	5.26742728316636e-6	4.77338056718988e-6	1.10350038280466
GCF_002272895.1	s__Helicobacter_J sp002272895	RTFG	5.26742728316636e-6	5.2252844579278e-6	1.00806517340403
GCF_002272895.1	s__Helicobacter_J sp002272895	RTIN	3.51161818877757e-6	8.10918830880966e-6	0.433041884717688
GCF_002272895.1	s__Helicobacter_J sp002272895	RTNR	1.75580909438879e-6	2.96244346293857e-6	0.592689486349598
GCF_002272895.1	s__Helicobacter_J sp002272895	RVIA	1.40464727551103e-5	1.02049498979154e-5	1.37643720896461
GCF_002272895.1	s__Helicobacter_J sp002272895	RVLT	3.51161818877757e-6	7.84682446969182e-6	0.447520930580404
GCF_002272895.1	s__Helicobacter_J sp002272895	RYMS	0	2.11536990182989e-6	0
GCF_002272895.1	s__Helicobacter_J sp002272895	RYVK	5.26742728316636e-6	6.04658879820874e-6	0.871140317120092
GCF_002272895.1	s__Helicobacter_J sp002272895	SEVF	1.75580909438879e-5	1.22001040348532e-5	1.43917550979303
GCF_002272895.1	s__Helicobacter_J sp002272895	SFVY	5.26742728316636e-6	7.50314144555207e-6	0.702029586059441
GCF_002272895.1	s__Helicobacter_J sp002272895	SGFQ	3.51161818877757e-6	8.41949276046963e-6	0.417081917958879
GCF_002272895.1	s__Helicobacter_J sp002272895	SGGK	3.16045636989981e-5	2.43008665151545e-5	1.30055295268129
GCF_002272895.1	s__Helicobacter_J sp002272895	SGMP	3.51161818877757e-6	3.32947775458979e-6	1.05470540655714
GCF_002272895.1	s__Helicobacter_J sp002272895	SGRN	8.77904547194393e-6	8.39826477540043e-6	1.04534040146708
GCF_002272895.1	s__Helicobacter_J sp002272895	SHRQ	1.75580909438879e-6	1.39790822812931e-6	1.25602601018983
GCF_002272895.1	s__Helicobacter_J sp002272895	SKGK	1.93139000382766e-5	3.35248538653354e-5	0.576106912079553
GCF_002272895.1	s__Helicobacter_J sp002272895	SLAK	4.38952273597196e-5	3.76864354589446e-5	1.16474871728155
GCF_002272895.1	s__Helicobacter_J sp002272895	SLEN	3.86278000765533e-5	2.48974577935564e-5	1.55147567261066
GCF_002272895.1	s__Helicobacter_J sp002272895	SLKI	6.67207455867738e-5	5.47232215298181e-5	1.21924009079799
GCF_002272895.1	s__Helicobacter_J sp002272895	SNLH	1.75580909438879e-6	6.47948754336643e-6	0.270979623409624
GCF_002272895.1	s__Helicobacter_J sp002272895	SNSE	8.77904547194393e-6	1.73059508657542e-5	0.50728477967173
GCF_002272895.1	s__Helicobacter_J sp002272895	SPPQ	1.75580909438879e-6	2.70029791926247e-6	0.650227918135916
GCF_002272895.1	s__Helicobacter_J sp002272895	SRAR	3.51161818877757e-6	4.94372572873415e-6	0.710318165177972
GCF_002272895.1	s__Helicobacter_J sp002272895	SRLG	1.40464727551103e-5	1.44910284058604e-5	0.969322008190228
GCF_002272895.1	s__Helicobacter_J sp002272895	STET	3.51161818877757e-6	9.19408627175135e-6	0.38194314094778
GCF_002272895.1	s__Helicobacter_J sp002272895	STFM	1.75580909438879e-6	3.87137444510895e-6	0.453536365258352
GCF_002272895.1	s__Helicobacter_J sp002272895	SVAL	3.33603727933869e-5	2.22255827834501e-5	1.50098978813856
GCF_002272895.1	s__Helicobacter_J sp002272895	SYEA	1.05348545663327e-5	1.10911787340786e-5	0.949840843693504
GCF_002272895.1	s__Helicobacter_J sp002272895	SYIL	1.05348545663327e-5	2.4694884386632e-5	0.426600683825655
GCF_002272895.1	s__Helicobacter_J sp002272895	TAAS	3.51161818877757e-6	1.26264603315721e-5	0.278115805741444
GCF_002272895.1	s__Helicobacter_J sp002272895	TDKL	1.93139000382766e-5	2.07311387166462e-5	0.93163720055418
GCF_002272895.1	s__Helicobacter_J sp002272895	TDTH	0	1.83141394177409e-6	0
GCF_002272895.1	s__Helicobacter_J sp002272895	TEAP	3.51161818877757e-6	6.15783444848306e-6	0.570268365958204
GCF_002272895.1	s__Helicobacter_J sp002272895	TENE	7.02323637755514e-6	1.08067176957464e-5	0.649895423873202
GCF_002272895.1	s__Helicobacter_J sp002272895	TETF	7.02323637755514e-6	7.16633890023421e-6	0.980031292871959
GCF_002272895.1	s__Helicobacter_J sp002272895	TEVL	1.93139000382766e-5	1.49870379011128e-5	1.28870695902107
GCF_002272895.1	s__Helicobacter_J sp002272895	TFKG	1.93139000382766e-5	1.36011635905603e-5	1.4200182145946
GCF_002272895.1	s__Helicobacter_J sp002272895	TGEQ	5.26742728316636e-6	6.74521038929841e-6	0.780913711976037
GCF_002272895.1	s__Helicobacter_J sp002272895	THIA	7.02323637755514e-6	4.47683106736455e-6	1.568796381162
GCF_002272895.1	s__Helicobacter_J sp002272895	THKQ	0	2.42173315911173e-6	0
GCF_002272895.1	s__Helicobacter_J sp002272895	THYD	1.75580909438879e-6	1.58782068037868e-6	1.10579810181717
GCF_002272895.1	s__Helicobacter_J sp002272895	TIAM	1.05348545663327e-5	6.18492431617734e-6	1.70331179943102
GCF_002272895.1	s__Helicobacter_J sp002272895	TIPN	7.02323637755514e-6	7.94598346618215e-6	0.883872513383121
GCF_002272895.1	s__Helicobacter_J sp002272895	TISK	2.63371364158318e-5	2.53159143987568e-5	1.0403391321755
GCF_002272895.1	s__Helicobacter_J sp002272895	TKRG	3.51161818877757e-6	8.5720020833863e-6	0.409661378359154
GCF_002272895.1	s__Helicobacter_J sp002272895	TLGY	1.22906636607215e-5	1.1328754774183e-5	1.08490861579338
GCF_002272895.1	s__Helicobacter_J sp002272895	TLSD	2.80929455102206e-5	1.62129506137102e-5	1.73274724506126
GCF_002272895.1	s__Helicobacter_J sp002272895	TMLE	1.75580909438879e-6	6.70428995697409e-6	0.261893370611502
GCF_002272895.1	s__Helicobacter_J sp002272895	TNIT	1.58022818494991e-5	1.09866152265192e-5	1.43832122302381
GCF_002272895.1	s__Helicobacter_J sp002272895	TPFG	3.51161818877757e-6	5.12012082191832e-6	0.685846742862974
GCF_002272895.1	s__Helicobacter_J sp002272895	TPGL	1.05348545663327e-5	9.45041717125854e-6	1.11475021424157
GCF_002272895.1	s__Helicobacter_J sp002272895	TPVT	5.26742728316636e-6	3.55701888980866e-6	1.48085445884424
GCF_002272895.1	s__Helicobacter_J sp002272895	TQYA	3.51161818877757e-6	4.14471647802109e-6	0.847251725757176
GCF_002272895.1	s__Helicobacter_J sp002272895	TQYY	0	2.5825906507724e-6	0
GCF_002272895.1	s__Helicobacter_J sp002272895	TRDS	3.51161818877757e-6	5.53601799073983e-6	0.634322033391419
GCF_002272895.1	s__Helicobacter_J sp002272895	TRNF	7.02323637755514e-6	4.70049794380082e-6	1.49414731407715
GCF_002272895.1	s__Helicobacter_J sp002272895	TSAK	1.05348545663327e-5	1.74344007425267e-5	0.604256763505251
GCF_002272895.1	s__Helicobacter_J sp002272895	TTDN	8.77904547194393e-6	6.25365495690924e-6	1.40382632755339
GCF_002272895.1	s__Helicobacter_J sp002272895	TTGR	7.02323637755514e-6	4.46172368551197e-6	1.57410832059387
GCF_002272895.1	s__Helicobacter_J sp002272895	TYEG	8.77904547194393e-6	7.38821418031906e-6	1.18824999623452
GCF_002272895.1	s__Helicobacter_J sp002272895	TYMP	0	1.37955205689417e-6	0
GCF_002272895.1	s__Helicobacter_J sp002272895	TYRY	5.26742728316636e-6	2.40823067372444e-6	2.18726027395874
GCF_002272895.1	s__Helicobacter_J sp002272895	TYSQ	8.77904547194393e-6	4.47568110891042e-6	1.96149932453099
GCF_002272895.1	s__Helicobacter_J sp002272895	TYVG	5.26742728316636e-6	5.93815912085464e-6	0.887047176736525
GCF_002272895.1	s__Helicobacter_J sp002272895	VADV	7.02323637755514e-6	8.91692470304354e-6	0.787629884903924
GCF_002272895.1	s__Helicobacter_J sp002272895	VDPQ	1.75580909438879e-6	3.23793345550483e-6	0.542262254155879
GCF_002272895.1	s__Helicobacter_J sp002272895	VEDH	0	2.92529417963341e-6	0
GCF_002272895.1	s__Helicobacter_J sp002272895	VGHK	1.75580909438879e-6	4.82766896608212e-6	0.363697077559505
GCF_002272895.1	s__Helicobacter_J sp002272895	VGLY	3.51161818877757e-6	1.28360047332834e-5	0.273575638350463
GCF_002272895.1	s__Helicobacter_J sp002272895	VHSE	5.26742728316636e-6	3.82188187672637e-6	1.37822869807744
GCF_002272895.1	s__Helicobacter_J sp002272895	VHSG	3.51161818877757e-6	3.77551660795086e-6	0.930102699424617
GCF_002272895.1	s__Helicobacter_J sp002272895	VHSV	1.75580909438879e-6	3.0717765039307e-6	0.571594024546389
GCF_002272895.1	s__Helicobacter_J sp002272895	VIAR	1.05348545663327e-5	1.02049498979154e-5	1.03232790672345
GCF_002272895.1	s__Helicobacter_J sp002272895	VIMP	8.77904547194393e-6	3.64260125591658e-6	2.41010334515324
GCF_002272895.1	s__Helicobacter_J sp002272895	VKRF	1.05348545663327e-5	8.16775616283824e-6	1.28981012120126
GCF_002272895.1	s__Helicobacter_J sp002272895	VLHS	5.26742728316636e-6	5.86030148837097e-6	0.898832132377302
GCF_002272895.1	s__Helicobacter_J sp002272895	VPHG	0	1.81736277414685e-6	0
GCF_002272895.1	s__Helicobacter_J sp002272895	VSKI	4.21394182653308e-5	2.86841054932512e-5	1.46908601612992
GCF_002272895.1	s__Helicobacter_J sp002272895	VSVV	1.93139000382766e-5	9.48672504800941e-6	2.03588698318281
GCF_002272895.1	s__Helicobacter_J sp002272895	VTHQ	1.75580909438879e-6	1.42821761070771e-6	1.22937084742902
GCF_002272895.1	s__Helicobacter_J sp002272895	VTMD	3.51161818877757e-6	2.8668032719997e-6	1.22492471774252
GCF_002272895.1	s__Helicobacter_J sp002272895	VTQD	1.05348545663327e-5	4.47696992525932e-6	2.35312158495738
GCF_002272895.1	s__Helicobacter_J sp002272895	VVMG	7.02323637755514e-6	3.93341039641013e-6	1.78553358784148
GCF_002272895.1	s__Helicobacter_J sp002272895	VYFI	1.22906636607215e-5	1.00894018515442e-5	1.21817565020868
GCF_002272895.1	s__Helicobacter_J sp002272895	VYGA	1.05348545663327e-5	8.26239630855566e-6	1.27503622108079
GCF_002272895.1	s__Helicobacter_J sp002272895	VYVD	7.02323637755514e-6	5.55617410595886e-6	1.264041810717
GCF_002272895.1	s__Helicobacter_J sp002272895	YAVV	7.02323637755514e-6	6.72232107080042e-6	1.04476360227151
GCF_002272895.1	s__Helicobacter_J sp002272895	YDKG	7.02323637755514e-6	1.15796256994793e-5	0.60651670095614
GCF_002272895.1	s__Helicobacter_J sp002272895	YDYV	3.51161818877757e-6	4.25150889164741e-6	0.825969856414168
GCF_002272895.1	s__Helicobacter_J sp002272895	YEYR	0	3.39495031100843e-6	0
GCF_002272895.1	s__Helicobacter_J sp002272895	YFLI	8.77904547194393e-6	1.92484500782259e-5	0.456091032590459
GCF_002272895.1	s__Helicobacter_J sp002272895	YFSK	1.93139000382766e-5	1.27225755374877e-5	1.51808098771882
GCF_002272895.1	s__Helicobacter_J sp002272895	YFYI	5.26742728316636e-6	7.7202731349329e-6	0.682285094206338
GCF_002272895.1	s__Helicobacter_J sp002272895	YGQR	0	3.0618828516878e-6	0
GCF_002272895.1	s__Helicobacter_J sp002272895	YGYV	5.26742728316636e-6	5.14833465029685e-6	1.02313226333542
GCF_002272895.1	s__Helicobacter_J sp002272895	YHMR	0	5.16521988856579e-7	0
GCF_002272895.1	s__Helicobacter_J sp002272895	YILK	2.80929455102206e-5	3.15767984501158e-5	0.889670482414518
GCF_002272895.1	s__Helicobacter_J sp002272895	YIMY	0	3.34125848396761e-6	0
GCF_002272895.1	s__Helicobacter_J sp002272895	YIQA	7.02323637755514e-6	8.37405122496193e-6	0.838690400725017
GCF_002272895.1	s__Helicobacter_J sp002272895	YKAT	1.75580909438879e-6	1.00601269982861e-5	0.17453150389532
GCF_002272895.1	s__Helicobacter_J sp002272895	YKDE	3.51161818877757e-6	1.17218294065814e-5	0.299579363167145
GCF_002272895.1	s__Helicobacter_J sp002272895	YKPT	3.51161818877757e-6	5.22917304800045e-6	0.671543694680434
GCF_002272895.1	s__Helicobacter_J sp002272895	YLDE	5.26742728316636e-6	1.31884524316594e-5	0.399396920181603
GCF_002272895.1	s__Helicobacter_J sp002272895	YLNL	1.75580909438879e-5	2.20289675327485e-5	0.797045568194961
GCF_002272895.1	s__Helicobacter_J sp002272895	YMQF	0	1.76820485758634e-6	0
GCF_002272895.1	s__Helicobacter_J sp002272895	YMRT	1.75580909438879e-6	1.40788707386219e-6	1.24712352786375
GCF_002272895.1	s__Helicobacter_J sp002272895	YMSV	0	3.24728601866723e-6	0
GCF_002272895.1	s__Helicobacter_J sp002272895	YQVD	3.51161818877757e-6	3.88149575069523e-6	0.904707466998666
GCF_002272895.1	s__Helicobacter_J sp002272895	YRID	7.02323637755514e-6	6.45408554171269e-6	1.0881845820239
GCF_002272895.1	s__Helicobacter_J sp002272895	YRKH	0	1.95786947605965e-6	0
GCF_002272895.1	s__Helicobacter_J sp002272895	YRYE	3.51161818877757e-6	3.39495031100843e-6	1.0343651208652
GCF_002272895.1	s__Helicobacter_J sp002272895	YSAP	3.51161818877757e-6	5.69018134615885e-6	0.61713642767257
GCF_002272895.1	s__Helicobacter_J sp002272895	YSDT	1.75580909438879e-5	6.50277848618124e-6	2.70009058146449
GCF_002272895.1	s__Helicobacter_J sp002272895	YSLR	3.51161818877757e-6	9.02151929801968e-6	0.389249091286477
GCF_002272895.1	s__Helicobacter_J sp002272895	YTFL	3.51161818877757e-6	9.52697399053129e-6	0.368597436317945
GCF_002272895.1	s__Helicobacter_J sp002272895	YYLA	1.40464727551103e-5	9.81333991039689e-6	1.43136515023071
GCF_002272895.1	s__Helicobacter_J sp002272895	YYMH	0	6.06722753140337e-7	0
GCF_002272925.1	s__Helicobacter_I sp002272925	AAAS	1.71175557651928e-5	2.82098611344343e-5	0.606793336685314
GCF_002272925.1	s__Helicobacter_I sp002272925	AAYF	7.6078025623079e-6	9.42439779337588e-6	0.80724548444413
GCF_002272925.1	s__Helicobacter_I sp002272925	ADMN	1.90195064057698e-6	4.80848820405885e-6	0.395540252957579
GCF_002272925.1	s__Helicobacter_I sp002272925	ADRI	1.52156051246158e-5	1.0577755840644e-5	1.43845304749344
GCF_002272925.1	s__Helicobacter_I sp002272925	AEMN	0	5.05717783954058e-6	0
GCF_002272925.1	s__Helicobacter_I sp002272925	AGHI	3.80390128115395e-6	5.99149850814167e-6	0.634883122475111
GCF_002272925.1	s__Helicobacter_I sp002272925	AGRN	9.50975320288488e-6	7.94996983472382e-6	1.19619991026233
GCF_002272925.1	s__Helicobacter_I sp002272925	AHGT	5.70585192173093e-6	3.74922214556594e-6	1.52187619196665
GCF_002272925.1	s__Helicobacter_I sp002272925	AIDH	0	5.40149598329413e-6	0
GCF_002272925.1	s__Helicobacter_I sp002272925	AIHE	3.80390128115395e-6	5.68085531831497e-6	0.669600098578509
GCF_002272925.1	s__Helicobacter_I sp002272925	AIMV	1.90195064057698e-6	7.71229589078e-6	0.246612768430053
GCF_002272925.1	s__Helicobacter_I sp002272925	AKGP	3.80390128115395e-6	1.22026568964765e-5	0.311727299507398
GCF_002272925.1	s__Helicobacter_I sp002272925	AKTM	1.33136544840388e-5	7.00890896666136e-6	1.89953308672814
GCF_002272925.1	s__Helicobacter_I sp002272925	ALHV	5.70585192173093e-6	8.07447412841878e-6	0.70665306879227
GCF_002272925.1	s__Helicobacter_I sp002272925	AMNV	9.50975320288488e-6	5.22557671517129e-6	1.81984759218546
GCF_002272925.1	s__Helicobacter_I sp002272925	AMSK	9.50975320288488e-6	1.09301566529468e-5	0.870047292535469
GCF_002272925.1	s__Helicobacter_I sp002272925	APEP	0	4.15833074021564e-6	0
GCF_002272925.1	s__Helicobacter_I sp002272925	AQTE	3.80390128115395e-6	5.55283657138764e-6	0.685037499708615
GCF_002272925.1	s__Helicobacter_I sp002272925	ARRH	3.80390128115395e-6	1.36384788233054e-6	2.7890949793124
GCF_002272925.1	s__Helicobacter_I sp002272925	AYDA	1.33136544840388e-5	1.06078816991126e-5	1.25507192309211
GCF_002272925.1	s__Helicobacter_I sp002272925	AYDD	7.6078025623079e-6	8.27536415478901e-6	0.919331454182015
GCF_002272925.1	s__Helicobacter_I sp002272925	AYFK	1.33136544840388e-5	1.16037602127916e-5	1.14735691188812
GCF_002272925.1	s__Helicobacter_I sp002272925	AYGK	1.14117038434619e-5	1.44875584983006e-5	0.787689923378078
GCF_002272925.1	s__Helicobacter_I sp002272925	AYKT	1.52156051246158e-5	1.17015235846427e-5	1.30030974296245
GCF_002272925.1	s__Helicobacter_I sp002272925	DAET	7.6078025623079e-6	1.15782132606088e-5	0.657079152980457
GCF_002272925.1	s__Helicobacter_I sp002272925	DAKH	9.50975320288488e-6	5.95439797798835e-6	1.59709734519588
GCF_002272925.1	s__Helicobacter_I sp002272925	DALM	3.80390128115395e-6	9.76185893448118e-6	0.389669765429377
GCF_002272925.1	s__Helicobacter_I sp002272925	DDKT	2.66273089680777e-5	1.35546094957631e-5	1.96444677925992
GCF_002272925.1	s__Helicobacter_I sp002272925	DDRY	1.90195064057698e-6	3.8815299621057e-6	0.490000247104928
GCF_002272925.1	s__Helicobacter_I sp002272925	DDSA	5.70585192173093e-6	1.71679263100584e-5	0.33235533626376
GCF_002272925.1	s__Helicobacter_I sp002272925	DEPF	1.33136544840388e-5	5.08076806588309e-6	2.62040193754146
GCF_002272925.1	s__Helicobacter_I sp002272925	DERG	9.50975320288488e-6	6.72372842853203e-6	1.4143571240222
GCF_002272925.1	s__Helicobacter_I sp002272925	DETH	5.70585192173093e-6	2.77317893643931e-6	2.0575130752497
GCF_002272925.1	s__Helicobacter_I sp002272925	DFIL	1.90195064057698e-5	2.40135821404499e-5	0.792031205279124
GCF_002272925.1	s__Helicobacter_I sp002272925	DGSP	1.90195064057698e-6	8.4269560824218e-6	0.225698416127307
GCF_002272925.1	s__Helicobacter_I sp002272925	DHVH	3.80390128115395e-6	9.82003846566155e-7	3.87361138599949
GCF_002272925.1	s__Helicobacter_I sp002272925	DHYY	0	1.33486489003905e-6	0
GCF_002272925.1	s__Helicobacter_I sp002272925	DIFL	2.85292596086546e-5	2.40135821404499e-5	1.18804680791869
GCF_002272925.1	s__Helicobacter_I sp002272925	DMVG	9.50975320288488e-6	4.66123112646022e-6	2.04018057566407
GCF_002272925.1	s__Helicobacter_I sp002272925	DNPI	1.90195064057698e-6	7.55233214279672e-6	0.251836201667987
GCF_002272925.1	s__Helicobacter_I sp002272925	DPPR	0	1.85453565142167e-6	0
GCF_002272925.1	s__Helicobacter_I sp002272925	DQKP	3.80390128115395e-6	4.11589981868542e-6	0.924196761030225
GCF_002272925.1	s__Helicobacter_I sp002272925	DQLI	3.80390128115395e-6	1.29629950481785e-5	0.293443086803343
GCF_002272925.1	s__Helicobacter_I sp002272925	DRPG	1.90195064057698e-6	3.62646540387268e-6	0.524464024541885
GCF_002272925.1	s__Helicobacter_I sp002272925	DSAQ	7.6078025623079e-6	8.23362697884597e-6	0.923991648134419
GCF_002272925.1	s__Helicobacter_I sp002272925	DSDT	5.70585192173093e-6	1.19989956074105e-5	0.475527461499113
GCF_002272925.1	s__Helicobacter_I sp002272925	DSIF	3.99409634521165e-5	1.7035862157561e-5	2.34452257729672
GCF_002272925.1	s__Helicobacter_I sp002272925	DSLG	3.61370621709625e-5	2.92573570172307e-5	1.23514445100698
GCF_002272925.1	s__Helicobacter_I sp002272925	DSSF	2.66273089680777e-5	1.66243932120919e-5	1.60170110441746
GCF_002272925.1	s__Helicobacter_I sp002272925	DVHE	0	3.36383711456947e-6	0
GCF_002272925.1	s__Helicobacter_I sp002272925	DVLL	2.47253583275007e-5	4.04047289714179e-5	0.611942189860778
GCF_002272925.1	s__Helicobacter_I sp002272925	DVNG	9.50975320288488e-6	1.12096542337593e-5	0.848353838983278
GCF_002272925.1	s__Helicobacter_I sp002272925	DVQN	1.90195064057698e-6	4.84667798320708e-6	0.392423562524045
GCF_002272925.1	s__Helicobacter_I sp002272925	EDKV	1.14117038434619e-5	1.72919410592193e-5	0.65994348490898
GCF_002272925.1	s__Helicobacter_I sp002272925	EDLA	1.33136544840388e-5	2.5451321883586e-5	0.523102672031546
GCF_002272925.1	s__Helicobacter_I sp002272925	EFAG	3.80390128115395e-6	1.27355960647627e-5	0.298682626381243
GCF_002272925.1	s__Helicobacter_I sp002272925	EFTE	1.90195064057698e-6	8.43965323909641e-6	0.225358860926448
GCF_002272925.1	s__Helicobacter_I sp002272925	EGGP	1.90195064057698e-6	7.03634661596758e-6	0.270303716457185
GCF_002272925.1	s__Helicobacter_I sp002272925	EHER	1.90195064057698e-6	1.95734030593876e-6	0.971701566051788
GCF_002272925.1	s__Helicobacter_I sp002272925	EHQK	3.80390128115395e-6	2.34298400012056e-6	1.62352849228088
GCF_002272925.1	s__Helicobacter_I sp002272925	EIPI	9.50975320288488e-6	1.17227690275545e-5	0.811220726138343
GCF_002272925.1	s__Helicobacter_I sp002272925	EKMA	9.50975320288488e-6	8.22775749405598e-6	1.15581350200891
GCF_002272925.1	s__Helicobacter_I sp002272925	EKYF	9.50975320288488e-6	9.52043655052194e-6	0.998877851075382
GCF_002272925.1	s__Helicobacter_I sp002272925	ELLK	9.31955813882718e-5	6.17153060376633e-5	1.51008862098807
GCF_002272925.1	s__Helicobacter_I sp002272925	ENHG	0	3.33076595780147e-6	0
GCF_002272925.1	s__Helicobacter_I sp002272925	ENMA	3.80390128115395e-6	5.05717783954058e-6	0.752178666016523
GCF_002272925.1	s__Helicobacter_I sp002272925	EPYD	0	3.8513969052655e-6	0
GCF_002272925.1	s__Helicobacter_I sp002272925	EQET	0	4.55588768501411e-6	0
GCF_002272925.1	s__Helicobacter_I sp002272925	ERLN	1.71175557651928e-5	1.1580827872417e-5	1.47809430843568
GCF_002272925.1	s__Helicobacter_I sp002272925	ESQS	5.70585192173093e-6	9.438302222238e-6	0.604542192798946
GCF_002272925.1	s__Helicobacter_I sp002272925	ETIR	9.50975320288488e-6	7.77535565430639e-6	1.22306343602661
GCF_002272925.1	s__Helicobacter_I sp002272925	ETRS	1.90195064057698e-6	7.58755668281115e-6	0.250667075065898
GCF_002272925.1	s__Helicobacter_I sp002272925	ETSN	1.52156051246158e-5	1.22421585460273e-5	1.24288580869208
GCF_002272925.1	s__Helicobacter_I sp002272925	ETTH	9.50975320288488e-6	2.48454290352896e-6	3.82756650705349
GCF_002272925.1	s__Helicobacter_I sp002272925	EYQV	0	3.538704115232e-6	0
GCF_002272925.1	s__Helicobacter_I sp002272925	EYYF	5.70585192173093e-6	4.06241250607477e-6	1.40454764581357
GCF_002272925.1	s__Helicobacter_I sp002272925	FENS	1.33136544840388e-5	1.21398783011055e-5	1.09668764000925
GCF_002272925.1	s__Helicobacter_I sp002272925	FFMS	3.80390128115395e-6	4.26430268780421e-6	0.89203360071812
GCF_002272925.1	s__Helicobacter_I sp002272925	FFTI	1.14117038434619e-5	9.70539222985283e-6	1.17581068061944
GCF_002272925.1	s__Helicobacter_I sp002272925	FFVS	1.52156051246158e-5	1.14881961411323e-5	1.32445554878175
GCF_002272925.1	s__Helicobacter_I sp002272925	FGSP	3.80390128115395e-6	7.48679034709589e-6	0.50808171523455
GCF_002272925.1	s__Helicobacter_I sp002272925	FHNN	1.90195064057698e-6	2.46071560447261e-6	0.772925825771976
GCF_002272925.1	s__Helicobacter_I sp002272925	FHRD	1.90195064057698e-6	1.57214260787469e-6	1.20978251657981
GCF_002272925.1	s__Helicobacter_I sp002272925	FIDA	2.09214570463467e-5	1.56300762424477e-5	1.33853838726192
GCF_002272925.1	s__Helicobacter_I sp002272925	FISV	1.71175557651928e-5	1.85135537066046e-5	0.924595895335112
GCF_002272925.1	s__Helicobacter_I sp002272925	FKTQ	3.80390128115395e-6	5.77544295251891e-6	0.658633686182445
GCF_002272925.1	s__Helicobacter_I sp002272925	FKVA	1.90195064057698e-5	1.87245146946103e-5	1.01575430476948
GCF_002272925.1	s__Helicobacter_I sp002272925	FKVF	1.90195064057698e-5	1.2977587258021e-5	1.46556567315812
GCF_002272925.1	s__Helicobacter_I sp002272925	FNML	3.80390128115395e-6	6.56340719625779e-6	0.579561981667509
GCF_002272925.1	s__Helicobacter_I sp002272925	FNVV	1.14117038434619e-5	9.75711520390033e-6	1.16957764718204
GCF_002272925.1	s__Helicobacter_I sp002272925	FNYF	7.6078025623079e-6	4.94320790127147e-6	1.53904159287961
GCF_002272925.1	s__Helicobacter_I sp002272925	FPHT	0	1.32885075888193e-6	0
GCF_002272925.1	s__Helicobacter_I sp002272925	FPSA	5.70585192173093e-6	8.65198638981796e-6	0.659484615977416
GCF_002272925.1	s__Helicobacter_I sp002272925	FQLN	3.80390128115395e-6	7.80334558346014e-6	0.487470565088985
GCF_002272925.1	s__Helicobacter_I sp002272925	FTGL	9.50975320288488e-6	1.66680220134932e-5	0.570538795496341
GCF_002272925.1	s__Helicobacter_I sp002272925	FTIF	1.33136544840388e-5	9.70539222985283e-6	1.37177912738934
GCF_002272925.1	s__Helicobacter_I sp002272925	FTLA	2.28234076869237e-5	1.92621260807534e-5	1.18488517784798
GCF_002272925.1	s__Helicobacter_I sp002272925	FTSA	1.33136544840388e-5	1.36650551697794e-5	0.974284722500231
GCF_002272925.1	s__Helicobacter_I sp002272925	FVAR	9.50975320288488e-6	7.13314845508962e-6	1.33317752500994
GCF_002272925.1	s__Helicobacter_I sp002272925	FVHF	1.90195064057698e-6	2.5245569324226e-6	0.753379975769388
GCF_002272925.1	s__Helicobacter_I sp002272925	FYGI	1.14117038434619e-5	9.10866623723723e-6	1.25284026730605
GCF_002272925.1	s__Helicobacter_I sp002272925	GAAP	9.50975320288488e-6	9.91081258312296e-6	0.959533148581476
GCF_002272925.1	s__Helicobacter_I sp002272925	GADV	2.28234076869237e-5	1.48122262336809e-5	1.54084925026506
GCF_002272925.1	s__Helicobacter_I sp002272925	GDAA	3.80390128115395e-6	1.74717423881482e-5	0.217717340185504
GCF_002272925.1	s__Helicobacter_I sp002272925	GETN	5.70585192173093e-6	9.71929631723824e-6	0.5870643033705
GCF_002272925.1	s__Helicobacter_I sp002272925	GFNN	1.52156051246158e-5	8.89006464936324e-6	1.71152918732775
GCF_002272925.1	s__Helicobacter_I sp002272925	GFPT	7.6078025623079e-6	4.80086733076484e-6	1.58467252647364
GCF_002272925.1	s__Helicobacter_I sp002272925	GFQH	0	1.3910069509303e-6	0
GCF_002272925.1	s__Helicobacter_I sp002272925	GGKH	3.80390128115395e-6	5.7153009072928e-6	0.665564480830768
GCF_002272925.1	s__Helicobacter_I sp002272925	GGLD	2.85292596086546e-5	2.32280051953724e-5	1.22822684809535
GCF_002272925.1	s__Helicobacter_I sp002272925	GHGF	7.6078025623079e-6	3.21719474879713e-6	2.36473174810209
GCF_002272925.1	s__Helicobacter_I sp002272925	GHTE	5.70585192173093e-6	3.07609179232472e-6	1.85490300906099
GCF_002272925.1	s__Helicobacter_I sp002272925	GIAL	4.18429140926935e-5	3.84321747107461e-5	1.08874697847878
GCF_002272925.1	s__Helicobacter_I sp002272925	GIDI	4.94507166550014e-5	2.17961048855656e-5	2.26878687337158
GCF_002272925.1	s__Helicobacter_I sp002272925	GIEA	1.71175557651928e-5	2.05237740402444e-5	0.834035481565308
GCF_002272925.1	s__Helicobacter_I sp002272925	GIYT	1.71175557651928e-5	9.18540807851013e-6	1.8635596392544
GCF_002272925.1	s__Helicobacter_I sp002272925	GLFL	3.61370621709625e-5	3.66397805844014e-5	0.986279437119421
GCF_002272925.1	s__Helicobacter_I sp002272925	GLHH	5.70585192173093e-6	1.97399623838067e-6	2.89050800137877
GCF_002272925.1	s__Helicobacter_I sp002272925	GLKN	4.56468153738474e-5	3.20620023237423e-5	1.42370444967641
GCF_002272925.1	s__Helicobacter_I sp002272925	GLVG	3.23331608898086e-5	2.52428035461039e-5	1.28088628629362
GCF_002272925.1	s__Helicobacter_I sp002272925	GMSN	3.80390128115395e-6	5.81343704770351e-6	0.654329142973451
GCF_002272925.1	s__Helicobacter_I sp002272925	GNKE	1.90195064057698e-5	1.71219374371308e-5	1.11082676686599
GCF_002272925.1	s__Helicobacter_I sp002272925	GQAH	1.90195064057698e-6	2.00699325499825e-6	0.947661700327255
GCF_002272925.1	s__Helicobacter_I sp002272925	GQSL	1.52156051246158e-5	1.40316401478065e-5	1.08437823122156
GCF_002272925.1	s__Helicobacter_I sp002272925	GSAQ	3.80390128115395e-6	9.13298166154803e-6	0.416501578796469
GCF_002272925.1	s__Helicobacter_I sp002272925	GTFR	5.70585192173093e-6	5.08866711581905e-6	1.12128614269014
GCF_002272925.1	s__Helicobacter_I sp002272925	GTIY	7.6078025623079e-6	9.18540807851013e-6	0.828248728557511
GCF_002272925.1	s__Helicobacter_I sp002272925	GVNG	1.14117038434619e-5	1.2434078785965e-5	0.917776382142826
GCF_002272925.1	s__Helicobacter_I sp002272925	HAFS	1.33136544840388e-5	4.68296254022569e-6	2.84299828787381
GCF_002272925.1	s__Helicobacter_I sp002272925	HAII	1.14117038434619e-5	7.73351526522641e-6	1.47561664418953
GCF_002272925.1	s__Helicobacter_I sp002272925	HDAS	0	5.2710330906242e-6	0
GCF_002272925.1	s__Helicobacter_I sp002272925	HDHA	0	1.1583213732154e-6	0
GCF_002272925.1	s__Helicobacter_I sp002272925	HEET	1.90195064057698e-6	2.91660465145854e-6	0.652111227905313
GCF_002272925.1	s__Helicobacter_I sp002272925	HEIM	1.90195064057698e-6	1.78769748833808e-6	1.06391078635184
GCF_002272925.1	s__Helicobacter_I sp002272925	HFKG	3.80390128115395e-6	4.57765062898313e-6	0.830972389432643
GCF_002272925.1	s__Helicobacter_I sp002272925	HFNF	1.90195064057698e-6	2.25357974376513e-6	0.843968644038006
GCF_002272925.1	s__Helicobacter_I sp002272925	HGFA	0	3.71789831015954e-6	0
GCF_002272925.1	s__Helicobacter_I sp002272925	HGTD	1.90195064057698e-6	2.92482320521665e-6	0.650278839823447
GCF_002272925.1	s__Helicobacter_I sp002272925	HGVT	0	3.17852251863104e-6	0
GCF_002272925.1	s__Helicobacter_I sp002272925	HKNK	9.50975320288488e-6	7.11207666358904e-6	1.33712748789267
GCF_002272925.1	s__Helicobacter_I sp002272925	HMDF	3.80390128115395e-6	1.05476670007816e-6	3.60639113926527
GCF_002272925.1	s__Helicobacter_I sp002272925	HNEM	0	1.21128007808902e-6	0
GCF_002272925.1	s__Helicobacter_I sp002272925	HNET	1.90195064057698e-6	2.69024186613022e-6	0.70698128094811
GCF_002272925.1	s__Helicobacter_I sp002272925	HNSN	0	3.86973349853606e-6	0
GCF_002272925.1	s__Helicobacter_I sp002272925	HNTQ	0	1.22677524231624e-6	0
GCF_002272925.1	s__Helicobacter_I sp002272925	HPHG	3.80390128115395e-6	5.68567406751844e-7	6.69032595956418
GCF_002272925.1	s__Helicobacter_I sp002272925	HPPP	0	5.37191029384324e-7	0
GCF_002272925.1	s__Helicobacter_I sp002272925	HQDD	0	1.41150675537052e-6	0
GCF_002272925.1	s__Helicobacter_I sp002272925	HQES	3.80390128115395e-6	2.07408813470189e-6	1.83401139879752
GCF_002272925.1	s__Helicobacter_I sp002272925	HRTH	0	4.86758458132739e-7	0
GCF_002272925.1	s__Helicobacter_I sp002272925	HTDK	1.90195064057698e-6	4.16164386381345e-6	0.457019077753125
GCF_002272925.1	s__Helicobacter_I sp002272925	HTKN	3.80390128115395e-6	4.03718216925808e-6	0.942216903195379
GCF_002272925.1	s__Helicobacter_I sp002272925	HTYD	0	1.77579189656573e-6	0
GCF_002272925.1	s__Helicobacter_I sp002272925	HVNE	9.50975320288488e-6	3.26323531364941e-6	2.91421006726289
GCF_002272925.1	s__Helicobacter_I sp002272925	HVTI	0	4.10267187504034e-6	0
GCF_002272925.1	s__Helicobacter_I sp002272925	HVYE	0	2.26542039580353e-6	0
GCF_002272925.1	s__Helicobacter_I sp002272925	HYQN	1.90195064057698e-6	9.22168415175265e-7	2.06247645145762
GCF_002272925.1	s__Helicobacter_I sp002272925	HYRA	5.70585192173093e-6	1.52764484521521e-6	3.73506442914557
GCF_002272925.1	s__Helicobacter_I sp002272925	IDEF	1.33136544840388e-5	1.28238731598406e-5	1.0381929326728
GCF_002272925.1	s__Helicobacter_I sp002272925	IDNE	7.6078025623079e-6	1.40025685274734e-5	0.54331478881044
GCF_002272925.1	s__Helicobacter_I sp002272925	IEAG	1.52156051246158e-5	2.05237740402444e-5	0.741364872502496
GCF_002272925.1	s__Helicobacter_I sp002272925	IEQR	7.6078025623079e-6	4.16221972119229e-6	1.82782339038281
GCF_002272925.1	s__Helicobacter_I sp002272925	IFFF	1.52156051246158e-5	9.62430604798388e-6	1.58095607608023
GCF_002272925.1	s__Helicobacter_I sp002272925	IFFT	9.50975320288488e-6	9.70539222985283e-6	0.979842233849531
GCF_002272925.1	s__Helicobacter_I sp002272925	IGTP	3.80390128115395e-6	7.73673378087345e-6	0.491667593701861
GCF_002272925.1	s__Helicobacter_I sp002272925	IHHN	3.80390128115395e-6	1.25505812571534e-6	3.0308566617071
GCF_002272925.1	s__Helicobacter_I sp002272925	IHHV	1.90195064057698e-6	1.40597007966281e-6	1.35276750770764
GCF_002272925.1	s__Helicobacter_I sp002272925	IHTL	7.6078025623079e-6	7.43495797288446e-6	1.02324755433102
GCF_002272925.1	s__Helicobacter_I sp002272925	IILG	3.42351115303856e-5	4.29255922364431e-5	0.797545467557243
GCF_002272925.1	s__Helicobacter_I sp002272925	ILFE	1.33136544840388e-5	2.52555377688484e-5	0.527157829933862
GCF_002272925.1	s__Helicobacter_I sp002272925	ILMH	5.70585192173093e-6	3.34758617333487e-6	1.70446752564005
GCF_002272925.1	s__Helicobacter_I sp002272925	ILVA	4.56468153738474e-5	3.76529697028703e-5	1.21230319239249
GCF_002272925.1	s__Helicobacter_I sp002272925	IMFV	3.80390128115395e-6	5.34523828866357e-6	0.711642975622142
GCF_002272925.1	s__Helicobacter_I sp002272925	IMGF	7.6078025623079e-6	5.45585470154373e-6	1.39442910020226
GCF_002272925.1	s__Helicobacter_I sp002272925	INDM	1.33136544840388e-5	5.37068759378487e-6	2.47894785379917
GCF_002272925.1	s__Helicobacter_I sp002272925	IQIK	1.90195064057698e-6	1.48736490127007e-5	0.127873841782396
GCF_002272925.1	s__Helicobacter_I sp002272925	IQIT	1.90195064057698e-6	8.4430516466868e-6	0.225268151868209
GCF_002272925.1	s__Helicobacter_I sp002272925	IQMY	0	1.78814878471527e-6	0
GCF_002272925.1	s__Helicobacter_I sp002272925	IQQA	5.70585192173093e-6	4.04653079169207e-6	1.410060176348
GCF_002272925.1	s__Helicobacter_I sp002272925	IRLI	9.50975320288488e-6	2.32676370498118e-5	0.408711601548804
GCF_002272925.1	s__Helicobacter_I sp002272925	IRNS	7.6078025623079e-6	1.11843305307646e-5	0.680219754001479
GCF_002272925.1	s__Helicobacter_I sp002272925	IRQE	0	4.16221972119229e-6	0
GCF_002272925.1	s__Helicobacter_I sp002272925	IRTV	3.80390128115395e-6	8.03426708502108e-6	0.473459649884663
GCF_002272925.1	s__Helicobacter_I sp002272925	ISDE	2.28234076869237e-5	2.01668861925425e-5	1.13172690464051
GCF_002272925.1	s__Helicobacter_I sp002272925	ISFA	2.66273089680777e-5	2.18376384446134e-5	1.21933097462037
GCF_002272925.1	s__Helicobacter_I sp002272925	ISTA	1.52156051246158e-5	2.202162373287e-5	0.690939292632842
GCF_002272925.1	s__Helicobacter_I sp002272925	ITAA	1.71175557651928e-5	2.02044167030601e-5	0.847218507555342
GCF_002272925.1	s__Helicobacter_I sp002272925	IVQE	9.50975320288488e-6	7.5230386420784e-6	1.2640840563671
GCF_002272925.1	s__Helicobacter_I sp002272925	IVYR	9.50975320288488e-6	6.03936816567969e-6	1.57462716992923
GCF_002272925.1	s__Helicobacter_I sp002272925	IYRE	0	5.84474413391154e-6	0
GCF_002272925.1	s__Helicobacter_I sp002272925	KALY	2.85292596086546e-5	2.57223836336088e-5	1.10912192334222
GCF_002272925.1	s__Helicobacter_I sp002272925	KATK	3.61370621709625e-5	2.74230183826577e-5	1.31776384593082
GCF_002272925.1	s__Helicobacter_I sp002272925	KERQ	9.50975320288488e-6	4.58826828131717e-6	2.07262361741299
GCF_002272925.1	s__Helicobacter_I sp002272925	KGIE	3.42351115303856e-5	2.52698323909781e-5	1.35478189964601
GCF_002272925.1	s__Helicobacter_I sp002272925	KGLN	1.71175557651928e-5	3.20620023237423e-5	0.533889168628655
GCF_002272925.1	s__Helicobacter_I sp002272925	KHFK	5.70585192173093e-6	6.51340279877817e-6	0.87601705253071
GCF_002272925.1	s__Helicobacter_I sp002272925	KHSR	3.80390128115395e-6	3.90209880860557e-6	0.97483468967135
GCF_002272925.1	s__Helicobacter_I sp002272925	KIEP	7.6078025623079e-6	1.29227222254687e-5	0.588715166167859
GCF_002272925.1	s__Helicobacter_I sp002272925	KIMT	3.80390128115395e-6	7.82837741006445e-6	0.485911841228237
GCF_002272925.1	s__Helicobacter_I sp002272925	KISV	1.33136544840388e-5	3.28890659591349e-5	0.404804882588676
GCF_002272925.1	s__Helicobacter_I sp002272925	KIYD	1.14117038434619e-5	1.45879793637628e-5	0.782267616295717
GCF_002272925.1	s__Helicobacter_I sp002272925	KLPA	7.6078025623079e-6	2.16655844445624e-5	0.351146888364569
GCF_002272925.1	s__Helicobacter_I sp002272925	KLRE	1.90195064057698e-5	1.88413867057733e-5	1.00945364068887
GCF_002272925.1	s__Helicobacter_I sp002272925	KMIL	1.33136544840388e-5	1.72084024369809e-5	0.77367173000486
GCF_002272925.1	s__Helicobacter_I sp002272925	KMKV	9.50975320288488e-6	1.04677326296345e-5	0.908482623635457
GCF_002272925.1	s__Helicobacter_I sp002272925	KMRK	0	5.79141026121276e-6	0
GCF_002272925.1	s__Helicobacter_I sp002272925	KNLR	1.52156051246158e-5	1.73790737481244e-5	0.875513007490284
GCF_002272925.1	s__Helicobacter_I sp002272925	KNVQ	5.70585192173093e-6	7.64946138321649e-6	0.745915514293596
GCF_002272925.1	s__Helicobacter_I sp002272925	KQPL	1.33136544840388e-5	8.10591792572738e-6	1.64246105203984
GCF_002272925.1	s__Helicobacter_I sp002272925	KRMH	3.80390128115395e-6	1.12661503504139e-6	3.37639847049814
GCF_002272925.1	s__Helicobacter_I sp002272925	KTAT	2.09214570463467e-5	1.55667220811189e-5	1.34398603234027
GCF_002272925.1	s__Helicobacter_I sp002272925	KTMH	0	1.67875286767208e-6	0
GCF_002272925.1	s__Helicobacter_I sp002272925	KTQA	9.50975320288488e-6	8.33301015683669e-6	1.14121464199618
GCF_002272925.1	s__Helicobacter_I sp002272925	KTSA	1.33136544840388e-5	2.42757769759654e-5	0.548433712223515
GCF_002272925.1	s__Helicobacter_I sp002272925	KVPH	1.90195064057698e-6	2.86348573157842e-6	0.664208178026639
GCF_002272925.1	s__Helicobacter_I sp002272925	KYLH	1.90195064057698e-6	6.16094822941484e-6	0.308710700001714
GCF_002272925.1	s__Helicobacter_I sp002272925	LAAM	7.6078025623079e-6	1.25133641013822e-5	0.607974202674049
GCF_002272925.1	s__Helicobacter_I sp002272925	LARP	5.70585192173093e-6	8.25355597888093e-6	0.691320436467744
GCF_002272925.1	s__Helicobacter_I sp002272925	LAVD	7.6078025623079e-6	2.62988250018273e-5	0.289282983623006
GCF_002272925.1	s__Helicobacter_I sp002272925	LDAD	2.09214570463467e-5	2.41997384584851e-5	0.864532361878115
GCF_002272925.1	s__Helicobacter_I sp002272925	LDDL	3.04312102492316e-5	3.71797551231413e-5	0.818488721844504
GCF_002272925.1	s__Helicobacter_I sp002272925	LDEV	3.80390128115395e-5	2.15771689686565e-5	1.76292880992849
GCF_002272925.1	s__Helicobacter_I sp002272925	LDKV	3.04312102492316e-5	3.2380345767436e-5	0.939804981324054
GCF_002272925.1	s__Helicobacter_I sp002272925	LDNL	5.51565685767323e-5	3.60678254440987e-5	1.5292457445825
GCF_002272925.1	s__Helicobacter_I sp002272925	LDQN	7.6078025623079e-6	8.78326325155963e-6	0.866170390709512
GCF_002272925.1	s__Helicobacter_I sp002272925	LDVF	1.71175557651928e-5	1.82271904939079e-5	0.939122009555669
GCF_002272925.1	s__Helicobacter_I sp002272925	LEFV	1.52156051246158e-5	1.91698804137791e-5	0.793724571890338
GCF_002272925.1	s__Helicobacter_I sp002272925	LHHE	3.80390128115395e-6	1.87164980745638e-6	2.03237874200599
GCF_002272925.1	s__Helicobacter_I sp002272925	LINH	1.90195064057698e-6	8.05050908284276e-6	0.236252219705014
GCF_002272925.1	s__Helicobacter_I sp002272925	LKAH	2.28234076869237e-5	1.1726685155837e-5	1.94627956524979
GCF_002272925.1	s__Helicobacter_I sp002272925	LKEV	9.31955813882718e-5	3.40550210591168e-5	2.73661793444473
GCF_002272925.1	s__Helicobacter_I sp002272925	LKHF	2.47253583275007e-5	8.12753133201472e-6	3.0421732402441
GCF_002272925.1	s__Helicobacter_I sp002272925	LKPI	3.04312102492316e-5	2.41986837963523e-5	1.25755642353651
GCF_002272925.1	s__Helicobacter_I sp002272925	LKVS	5.89604698578862e-5	4.52403604827266e-5	1.30327144233075
GCF_002272925.1	s__Helicobacter_I sp002272925	LLEG	4.56468153738474e-5	4.33738121576316e-5	1.0524049674941
GCF_002272925.1	s__Helicobacter_I sp002272925	LLIK	1.33136544840388e-5	8.40148594880878e-5	0.158467853962507
GCF_002272925.1	s__Helicobacter_I sp002272925	LLTM	1.14117038434619e-5	1.34368351174505e-5	0.84928509903656
GCF_002272925.1	s__Helicobacter_I sp002272925	LLTR	1.90195064057698e-5	2.00277663312326e-5	0.949656895892053
GCF_002272925.1	s__Helicobacter_I sp002272925	LMGP	0	4.79165363585428e-6	0
GCF_002272925.1	s__Helicobacter_I sp002272925	LNFV	5.70585192173093e-6	1.76820724852332e-5	0.322691354562427
GCF_002272925.1	s__Helicobacter_I sp002272925	LNIR	3.80390128115395e-6	1.5765321261845e-5	0.241282826906934
GCF_002272925.1	s__Helicobacter_I sp002272925	LNTI	2.09214570463467e-5	2.34916785724607e-5	0.890590128832808
GCF_002272925.1	s__Helicobacter_I sp002272925	LPES	7.6078025623079e-6	1.57357124344191e-5	0.483473665016091
GCF_002272925.1	s__Helicobacter_I sp002272925	LPIV	2.09214570463467e-5	1.66621379920118e-5	1.25562860278657
GCF_002272925.1	s__Helicobacter_I sp002272925	LPLH	1.14117038434619e-5	6.47526390456113e-6	1.76235347495621
GCF_002272925.1	s__Helicobacter_I sp002272925	LPPS	1.14117038434619e-5	8.48710910252646e-6	1.3445925704036
GCF_002272925.1	s__Helicobacter_I sp002272925	LRRN	1.14117038434619e-5	6.620599523095e-6	1.7236662334965
GCF_002272925.1	s__Helicobacter_I sp002272925	LSAR	1.90195064057698e-5	2.03288415144983e-5	0.935592241801151
GCF_002272925.1	s__Helicobacter_I sp002272925	LSHM	0	3.26673157731445e-6	0
GCF_002272925.1	s__Helicobacter_I sp002272925	LSSK	6.65682724201942e-5	5.81627535458753e-5	1.14451721010232
GCF_002272925.1	s__Helicobacter_I sp002272925	LTEL	1.52156051246158e-5	3.50327963112571e-5	0.434324596570288
GCF_002272925.1	s__Helicobacter_I sp002272925	LTEM	3.80390128115395e-6	7.17561704072561e-6	0.530114868110255
GCF_002272925.1	s__Helicobacter_I sp002272925	LTHE	7.6078025623079e-6	5.4615422732307e-6	1.39297696176352
GCF_002272925.1	s__Helicobacter_I sp002272925	LTSA	3.04312102492316e-5	3.02917144964798e-5	1.00460507947703
GCF_002272925.1	s__Helicobacter_I sp002272925	LVMK	3.80390128115395e-6	1.30618092494551e-5	0.291223153585146
GCF_002272925.1	s__Helicobacter_I sp002272925	LVNG	2.28234076869237e-5	2.2076469592901e-5	1.0338341278201
GCF_002272925.1	s__Helicobacter_I sp002272925	LVVY	1.14117038434619e-5	1.50153103270294e-5	0.760004528372575
GCF_002272925.1	s__Helicobacter_I sp002272925	MAAN	5.70585192173093e-6	6.16382228819697e-6	0.925700264372806
GCF_002272925.1	s__Helicobacter_I sp002272925	MDEG	7.6078025623079e-6	4.51101879133711e-6	1.6864932101187
GCF_002272925.1	s__Helicobacter_I sp002272925	MENG	3.80390128115395e-6	4.37610839022786e-6	0.869242930464957
GCF_002272925.1	s__Helicobacter_I sp002272925	MEVD	5.70585192173093e-6	4.4195587462242e-6	1.29104561096866
GCF_002272925.1	s__Helicobacter_I sp002272925	MFNT	1.90195064057698e-6	2.98579887449758e-6	0.636998914033356
GCF_002272925.1	s__Helicobacter_I sp002272925	MGFT	1.90195064057698e-6	3.41403928286418e-6	0.557096882312775
GCF_002272925.1	s__Helicobacter_I sp002272925	MGKN	5.70585192173093e-6	6.56712208154799e-6	0.868851203141629
GCF_002272925.1	s__Helicobacter_I sp002272925	MGVR	3.80390128115395e-6	2.80258001547576e-6	1.35728552267872
GCF_002272925.1	s__Helicobacter_I sp002272925	MHKE	3.80390128115395e-6	1.97068781366072e-6	1.93024042407198
GCF_002272925.1	s__Helicobacter_I sp002272925	MIGK	9.50975320288488e-6	9.69224860803004e-6	0.981170994211398
GCF_002272925.1	s__Helicobacter_I sp002272925	MIKT	3.80390128115395e-6	7.82837741006445e-6	0.485911841228237
GCF_002272925.1	s__Helicobacter_I sp002272925	MINQ	0	2.57574720839945e-6	0
GCF_002272925.1	s__Helicobacter_I sp002272925	MKNV	1.14117038434619e-5	6.43397493461217e-6	1.77366308688452
GCF_002272925.1	s__Helicobacter_I sp002272925	MLAF	1.14117038434619e-5	8.67276280136752e-6	1.31580951823823
GCF_002272925.1	s__Helicobacter_I sp002272925	MLDH	0	2.33813119246101e-6	0
GCF_002272925.1	s__Helicobacter_I sp002272925	MLYT	7.6078025623079e-6	4.59487212539572e-6	1.65571584032988
GCF_002272925.1	s__Helicobacter_I sp002272925	MMHF	0	4.25479132868108e-7	0
GCF_002272925.1	s__Helicobacter_I sp002272925	MNPR	1.90195064057698e-6	1.27937373315031e-6	1.4866263010525
GCF_002272925.1	s__Helicobacter_I sp002272925	MNSY	5.70585192173093e-6	3.52959945821486e-6	1.61657207546624
GCF_002272925.1	s__Helicobacter_I sp002272925	MPAA	1.90195064057698e-6	3.60420695770975e-6	0.527702949051945
GCF_002272925.1	s__Helicobacter_I sp002272925	MPRP	0	7.4809549901548e-7	0
GCF_002272925.1	s__Helicobacter_I sp002272925	MQRV	1.90195064057698e-6	1.21174146623318e-6	1.56960101934068
GCF_002272925.1	s__Helicobacter_I sp002272925	MSLQ	0	5.10280409650002e-6	0
GCF_002272925.1	s__Helicobacter_I sp002272925	MTSI	3.80390128115395e-6	6.9299426284377e-6	0.548908048032644
GCF_002272925.1	s__Helicobacter_I sp002272925	MVAT	1.90195064057698e-6	4.8260231572415e-6	0.394103090392983
GCF_002272925.1	s__Helicobacter_I sp002272925	MVIV	3.80390128115395e-6	6.53834454386258e-6	0.581783547140323
GCF_002272925.1	s__Helicobacter_I sp002272925	MYKR	0	2.47122044751936e-6	0
GCF_002272925.1	s__Helicobacter_I sp002272925	NAIN	1.52156051246158e-5	1.65562899491422e-5	0.919022629547761
GCF_002272925.1	s__Helicobacter_I sp002272925	NAKK	3.80390128115395e-5	2.96934104232603e-5	1.2810590723436
GCF_002272925.1	s__Helicobacter_I sp002272925	NDHF	0	2.53657664346253e-6	0
GCF_002272925.1	s__Helicobacter_I sp002272925	NDKQ	1.90195064057698e-6	7.03890629369404e-6	0.270205421299738
GCF_002272925.1	s__Helicobacter_I sp002272925	NDYA	7.6078025623079e-6	8.02787400919448e-6	0.947673388196494
GCF_002272925.1	s__Helicobacter_I sp002272925	NFFG	7.6078025623079e-6	8.14172494300144e-6	0.934421466650935
GCF_002272925.1	s__Helicobacter_I sp002272925	NGDK	1.71175557651928e-5	1.62799562936779e-5	1.05144973711263
GCF_002272925.1	s__Helicobacter_I sp002272925	NHNG	3.80390128115395e-6	3.07225938951919e-6	1.2381445701267
GCF_002272925.1	s__Helicobacter_I sp002272925	NISH	7.6078025623079e-6	5.71124133964515e-6	1.33207513216043
GCF_002272925.1	s__Helicobacter_I sp002272925	NKNT	1.33136544840388e-5	1.27559814331925e-5	1.04371855303859
GCF_002272925.1	s__Helicobacter_I sp002272925	NLKP	2.28234076869237e-5	1.63961653410087e-5	1.39199667801835
GCF_002272925.1	s__Helicobacter_I sp002272925	NMDA	3.80390128115395e-6	4.80848820405885e-6	0.791080505915159
GCF_002272925.1	s__Helicobacter_I sp002272925	NMEQ	1.90195064057698e-6	1.89208228414127e-6	1.00521560638162
GCF_002272925.1	s__Helicobacter_I sp002272925	NMKS	7.6078025623079e-6	8.27176650338736e-6	0.919731300344665
GCF_002272925.1	s__Helicobacter_I sp002272925	NNFV	1.90195064057698e-6	8.70982028517463e-6	0.218368528661191
GCF_002272925.1	s__Helicobacter_I sp002272925	NNIG	1.33136544840388e-5	1.43265911653343e-5	0.929296741310911
GCF_002272925.1	s__Helicobacter_I sp002272925	NNMA	1.90195064057698e-6	4.66468142728717e-6	0.407734305166278
GCF_002272925.1	s__Helicobacter_I sp002272925	NPVE	1.90195064057698e-6	6.02897573447328e-6	0.315468285881754
GCF_002272925.1	s__Helicobacter_I sp002272925	NRQN	0	2.60129322609875e-6	0
GCF_002272925.1	s__Helicobacter_I sp002272925	NSFY	5.70585192173093e-6	7.77371313085088e-6	0.733993115733406
GCF_002272925.1	s__Helicobacter_I sp002272925	NSIH	5.70585192173093e-6	5.71124133964515e-6	0.999056349120319
GCF_002272925.1	s__Helicobacter_I sp002272925	NSIP	2.09214570463467e-5	1.05517782632517e-5	1.98274229465275
GCF_002272925.1	s__Helicobacter_I sp002272925	NSPV	3.80390128115395e-6	8.00918710623333e-6	0.474942242040204
GCF_002272925.1	s__Helicobacter_I sp002272925	NYLG	3.04312102492316e-5	1.36809986095258e-5	2.2243413012295
GCF_002272925.1	s__Helicobacter_I sp002272925	NYLL	1.52156051246158e-5	2.42903519434533e-5	0.626405297051148
GCF_002272925.1	s__Helicobacter_I sp002272925	PAKS	5.70585192173093e-6	1.53701312866123e-5	0.371229875355771
GCF_002272925.1	s__Helicobacter_I sp002272925	PARE	3.80390128115395e-6	4.40761209101434e-6	0.863029958763578
GCF_002272925.1	s__Helicobacter_I sp002272925	PDAE	1.90195064057698e-6	7.33070904614682e-6	0.259449751532109
GCF_002272925.1	s__Helicobacter_I sp002272925	PEMS	3.80390128115395e-6	3.2230783203593e-6	1.18020752307685
GCF_002272925.1	s__Helicobacter_I sp002272925	PFHN	1.90195064057698e-6	1.43886826840679e-6	1.32183792105093
GCF_002272925.1	s__Helicobacter_I sp002272925	PFQN	1.90195064057698e-6	2.24758683735688e-6	0.846218979825329
GCF_002272925.1	s__Helicobacter_I sp002272925	PGEI	3.80390128115395e-6	9.08215096641775e-6	0.418832641652764
GCF_002272925.1	s__Helicobacter_I sp002272925	PGKK	3.80390128115395e-6	1.50244830163265e-5	0.253180177781851
GCF_002272925.1	s__Helicobacter_I sp002272925	PGPA	0	4.38571852834157e-6	0
GCF_002272925.1	s__Helicobacter_I sp002272925	PKII	1.14117038434619e-5	1.75920814734965e-5	0.648684117377141
GCF_002272925.1	s__Helicobacter_I sp002272925	PKQF	3.80390128115395e-6	3.6567034087701e-6	1.04025425524827
GCF_002272925.1	s__Helicobacter_I sp002272925	PKVE	2.28234076869237e-5	9.80882062183927e-6	2.32682486170739
GCF_002272925.1	s__Helicobacter_I sp002272925	PLDH	0	3.28791110086793e-6	0
GCF_002272925.1	s__Helicobacter_I sp002272925	PLDQ	1.90195064057698e-6	5.13588761040153e-6	0.370325596051795
GCF_002272925.1	s__Helicobacter_I sp002272925	PLGE	1.71175557651928e-5	1.24928991352265e-5	1.37018281984892
GCF_002272925.1	s__Helicobacter_I sp002272925	PMMR	0	5.31992918155862e-7	0
GCF_002272925.1	s__Helicobacter_I sp002272925	PMMT	0	7.9271499949633e-7	0
GCF_002272925.1	s__Helicobacter_I sp002272925	PMPF	1.90195064057698e-6	1.10541308216962e-6	1.72057909505103
GCF_002272925.1	s__Helicobacter_I sp002272925	PPKH	1.90195064057698e-6	1.49465994615955e-6	1.27249722952966
GCF_002272925.1	s__Helicobacter_I sp002272925	PRKH	0	1.58426100813377e-6	0
GCF_002272925.1	s__Helicobacter_I sp002272925	PSEQ	1.90195064057698e-6	3.83197220959594e-6	0.496337274005838
GCF_002272925.1	s__Helicobacter_I sp002272925	PSTD	7.6078025623079e-6	6.80640739823577e-6	1.11774128658238
GCF_002272925.1	s__Helicobacter_I sp002272925	PVLF	9.50975320288488e-6	1.03393390818618e-5	0.919764128789213
GCF_002272925.1	s__Helicobacter_I sp002272925	PVRT	1.90195064057698e-6	3.18314499290152e-6	0.597506756625402
GCF_002272925.1	s__Helicobacter_I sp002272925	PVYV	3.80390128115395e-6	4.32483906920544e-6	0.879547474549799
GCF_002272925.1	s__Helicobacter_I sp002272925	PYYI	3.80390128115395e-6	3.53098069970424e-6	1.07729313883607
GCF_002272925.1	s__Helicobacter_I sp002272925	QAGH	1.90195064057698e-6	2.00699325499825e-6	0.947661700327255
GCF_002272925.1	s__Helicobacter_I sp002272925	QDQI	1.90195064057698e-6	3.15675804224135e-6	0.602501241820409
GCF_002272925.1	s__Helicobacter_I sp002272925	QEPI	1.90195064057698e-6	3.9268170285336e-6	0.484349188351978
GCF_002272925.1	s__Helicobacter_I sp002272925	QFMH	0	5.05859321697096e-7	0
GCF_002272925.1	s__Helicobacter_I sp002272925	QFNK	1.90195064057698e-6	6.25360037222314e-6	0.304136901523951
GCF_002272925.1	s__Helicobacter_I sp002272925	QGHS	0	2.18750439300163e-6	0
GCF_002272925.1	s__Helicobacter_I sp002272925	QHKQ	0	1.06842243468077e-6	0
GCF_002272925.1	s__Helicobacter_I sp002272925	QHLS	3.80390128115395e-6	3.88387230350736e-6	0.979409461459072
GCF_002272925.1	s__Helicobacter_I sp002272925	QIMM	0	1.0710547186662e-6	0
GCF_002272925.1	s__Helicobacter_I sp002272925	QIRQ	5.70585192173093e-6	1.8980107964731e-6	3.00622732617411
GCF_002272925.1	s__Helicobacter_I sp002272925	QIRY	3.80390128115395e-6	2.66525753369147e-6	1.42721715746749
GCF_002272925.1	s__Helicobacter_I sp002272925	QKMQ	5.70585192173093e-6	1.40374089322095e-6	4.06474724023932
GCF_002272925.1	s__Helicobacter_I sp002272925	QLMR	5.70585192173093e-6	2.19594623938979e-6	2.59835683560107
GCF_002272925.1	s__Helicobacter_I sp002272925	QLQF	3.80390128115395e-6	3.85780928223572e-6	0.986026265909514
GCF_002272925.1	s__Helicobacter_I sp002272925	QMAE	3.80390128115395e-6	2.5001619372912e-6	1.5214619598902
GCF_002272925.1	s__Helicobacter_I sp002272925	QMEF	1.90195064057698e-6	1.73281231741183e-6	1.09760914177813
GCF_002272925.1	s__Helicobacter_I sp002272925	QMIK	0	4.19060275693757e-6	0
GCF_002272925.1	s__Helicobacter_I sp002272925	QMKH	0	8.98651920695474e-7	0
GCF_002272925.1	s__Helicobacter_I sp002272925	QNFM	5.70585192173093e-6	1.59832572443996e-6	3.56989306652761
GCF_002272925.1	s__Helicobacter_I sp002272925	QNYP	1.90195064057698e-6	1.70374811002265e-6	1.1163332357573
GCF_002272925.1	s__Helicobacter_I sp002272925	QPEP	0	1.55578944913609e-6	0
GCF_002272925.1	s__Helicobacter_I sp002272925	QPHL	1.90195064057698e-6	1.57686100553056e-6	1.20616251775281
GCF_002272925.1	s__Helicobacter_I sp002272925	QPTG	1.90195064057698e-6	2.59160083121613e-6	0.733890272632947
GCF_002272925.1	s__Helicobacter_I sp002272925	QQAN	3.80390128115395e-6	2.74178498617629e-6	1.38738132287277
GCF_002272925.1	s__Helicobacter_I sp002272925	QQMS	1.90195064057698e-6	1.24263858851601e-6	1.53057426202122
GCF_002272925.1	s__Helicobacter_I sp002272925	QQSR	1.90195064057698e-6	1.8521679448645e-6	1.02687806786124
GCF_002272925.1	s__Helicobacter_I sp002272925	QRTK	1.90195064057698e-6	3.90856861321016e-6	0.486610529017905
GCF_002272925.1	s__Helicobacter_I sp002272925	QRVS	7.6078025623079e-6	4.19693931348321e-6	1.81270254203268
GCF_002272925.1	s__Helicobacter_I sp002272925	QTDH	0	1.26459531559901e-6	0
GCF_002272925.1	s__Helicobacter_I sp002272925	QVVL	1.52156051246158e-5	1.06928582896166e-5	1.42296893052357
GCF_002272925.1	s__Helicobacter_I sp002272925	QYPD	0	1.75627270960194e-6	0
GCF_002272925.1	s__Helicobacter_I sp002272925	RAFY	1.14117038434619e-5	4.42048008106346e-6	2.58155305174828
GCF_002272925.1	s__Helicobacter_I sp002272925	RAGP	0	4.64863119865772e-6	0
GCF_002272925.1	s__Helicobacter_I sp002272925	RAPP	0	2.37726031496548e-6	0
GCF_002272925.1	s__Helicobacter_I sp002272925	RDMI	0	3.32869374222711e-6	0
GCF_002272925.1	s__Helicobacter_I sp002272925	RDVF	7.6078025623079e-6	5.56467376903113e-6	1.36716057006744
GCF_002272925.1	s__Helicobacter_I sp002272925	RDYR	3.80390128115395e-6	2.33378221464184e-6	1.62992984404833
GCF_002272925.1	s__Helicobacter_I sp002272925	RGDR	1.90195064057698e-6	3.84386278060352e-6	0.494801908687894
GCF_002272925.1	s__Helicobacter_I sp002272925	RGID	7.6078025623079e-6	9.15320907287472e-6	0.83116232806846
GCF_002272925.1	s__Helicobacter_I sp002272925	RGPP	0	2.0571055913314e-6	0
GCF_002272925.1	s__Helicobacter_I sp002272925	RHEK	3.80390128115395e-6	2.93733417868221e-6	1.29501822052148
GCF_002272925.1	s__Helicobacter_I sp002272925	RHQG	1.90195064057698e-6	9.41373008765e-7	2.0204006518863
GCF_002272925.1	s__Helicobacter_I sp002272925	RKDV	1.33136544840388e-5	9.88556414025701e-6	1.34677741150063
GCF_002272925.1	s__Helicobacter_I sp002272925	RKII	1.52156051246158e-5	1.86466820108377e-5	0.815995313041337
GCF_002272925.1	s__Helicobacter_I sp002272925	RMDM	1.90195064057698e-6	9.37848752600419e-7	2.02799293095325
GCF_002272925.1	s__Helicobacter_I sp002272925	RMPS	1.90195064057698e-6	1.84258940947502e-6	1.03221620117684
GCF_002272925.1	s__Helicobacter_I sp002272925	RNHA	0	2.20050310081745e-6	0
GCF_002272925.1	s__Helicobacter_I sp002272925	RNIG	1.52156051246158e-5	8.87946534344717e-6	1.71357221815664
GCF_002272925.1	s__Helicobacter_I sp002272925	RNVA	3.80390128115395e-6	7.7887857134946e-6	0.488381812143507
GCF_002272925.1	s__Helicobacter_I sp002272925	RPQS	3.80390128115395e-6	2.19068564552193e-6	1.73639759265765
GCF_002272925.1	s__Helicobacter_I sp002272925	RQIE	9.50975320288488e-6	4.16221972119229e-6	2.28477923797852
GCF_002272925.1	s__Helicobacter_I sp002272925	RSQN	5.70585192173093e-6	3.74645439807972e-6	1.52300050006094
GCF_002272925.1	s__Helicobacter_I sp002272925	RTFG	3.80390128115395e-6	5.08866711581905e-6	0.747524095126763
GCF_002272925.1	s__Helicobacter_I sp002272925	RTIN	3.80390128115395e-6	7.17189671037754e-6	0.530389858466563
GCF_002272925.1	s__Helicobacter_I sp002272925	RTNR	3.80390128115395e-6	3.01181657841177e-6	1.26299234436112
GCF_002272925.1	s__Helicobacter_I sp002272925	RVIA	1.33136544840388e-5	1.1495270919658e-5	1.15818535962221
GCF_002272925.1	s__Helicobacter_I sp002272925	RVLT	1.71175557651928e-5	1.1051488649525e-5	1.54889140350594
GCF_002272925.1	s__Helicobacter_I sp002272925	RYMS	3.80390128115395e-6	2.18760734523533e-6	1.73884097136489
GCF_002272925.1	s__Helicobacter_I sp002272925	RYVK	1.14117038434619e-5	6.65756333157901e-6	1.71409617529771
GCF_002272925.1	s__Helicobacter_I sp002272925	SEVF	9.50975320288488e-6	1.35996136851222e-5	0.699266422052004
GCF_002272925.1	s__Helicobacter_I sp002272925	SFVY	9.50975320288488e-6	8.70844771721533e-6	1.09201473232543
GCF_002272925.1	s__Helicobacter_I sp002272925	SGFQ	0	6.32988722921411e-6	0
GCF_002272925.1	s__Helicobacter_I sp002272925	SGGK	1.33136544840388e-5	2.60079291480127e-5	0.511907518982769
GCF_002272925.1	s__Helicobacter_I sp002272925	SGMP	5.70585192173093e-6	3.39932419785415e-6	1.67852537434729
GCF_002272925.1	s__Helicobacter_I sp002272925	SGRN	9.50975320288488e-6	8.66499869612366e-6	1.09749043668513
GCF_002272925.1	s__Helicobacter_I sp002272925	SHRQ	0	1.18572757204779e-6	0
GCF_002272925.1	s__Helicobacter_I sp002272925	SKGK	3.99409634521165e-5	3.70059081028472e-5	1.07931315564834
GCF_002272925.1	s__Helicobacter_I sp002272925	SLAK	7.4176074982502e-5	5.3363208975558e-5	1.39002275924742
GCF_002272925.1	s__Helicobacter_I sp002272925	SLEN	3.61370621709625e-5	2.69108117713538e-5	1.34284548820002
GCF_002272925.1	s__Helicobacter_I sp002272925	SLKI	4.75487660144244e-5	5.96023349225774e-5	0.797766833735449
GCF_002272925.1	s__Helicobacter_I sp002272925	SNLH	9.50975320288488e-6	7.85606430205211e-6	1.21049839172024
GCF_002272925.1	s__Helicobacter_I sp002272925	SNSE	5.70585192173093e-6	1.90912325034845e-5	0.298872894701246
GCF_002272925.1	s__Helicobacter_I sp002272925	SPPQ	3.80390128115395e-6	2.06678702068507e-6	1.84049021165862
GCF_002272925.1	s__Helicobacter_I sp002272925	SRAR	7.6078025623079e-6	6.20629773789488e-6	1.22581978557935
GCF_002272925.1	s__Helicobacter_I sp002272925	SRLG	1.52156051246158e-5	1.75910788067699e-5	0.864961455278123
GCF_002272925.1	s__Helicobacter_I sp002272925	STET	7.6078025623079e-6	1.13061091355183e-5	0.672893076753337
GCF_002272925.1	s__Helicobacter_I sp002272925	STFM	1.90195064057698e-6	4.30023005976886e-6	0.442290438916472
GCF_002272925.1	s__Helicobacter_I sp002272925	SVAL	2.85292596086546e-5	3.67435336206733e-5	0.77644300363651
GCF_002272925.1	s__Helicobacter_I sp002272925	SYEA	2.09214570463467e-5	1.21599379800912e-5	1.72052333495453
GCF_002272925.1	s__Helicobacter_I sp002272925	SYIL	1.71175557651928e-5	2.54325806905841e-5	0.673056186214331
GCF_002272925.1	s__Helicobacter_I sp002272925	TAAS	2.85292596086546e-5	1.97164173310449e-5	1.44697990155307
GCF_002272925.1	s__Helicobacter_I sp002272925	TDKL	9.50975320288488e-6	2.66946614174474e-5	0.356241761383397
GCF_002272925.1	s__Helicobacter_I sp002272925	TDTH	1.90195064057698e-6	2.3623640740272e-6	0.80510479374784
GCF_002272925.1	s__Helicobacter_I sp002272925	TEAP	7.6078025623079e-6	6.56771941367233e-6	1.15836290851134
GCF_002272925.1	s__Helicobacter_I sp002272925	TENE	1.90195064057698e-6	9.21537677077501e-6	0.206388809474257
GCF_002272925.1	s__Helicobacter_I sp002272925	TETF	1.90195064057698e-6	7.1894147713699e-6	0.264548742986847
GCF_002272925.1	s__Helicobacter_I sp002272925	TEVL	2.09214570463467e-5	1.93313894516139e-5	1.08225314578203
GCF_002272925.1	s__Helicobacter_I sp002272925	TFKG	1.71175557651928e-5	1.3357751179025e-5	1.28146987736016
GCF_002272925.1	s__Helicobacter_I sp002272925	TGEQ	3.80390128115395e-6	4.80501486809906e-6	0.791652343556396
GCF_002272925.1	s__Helicobacter_I sp002272925	THIA	1.71175557651928e-5	4.83930132938514e-6	3.53719568179228
GCF_002272925.1	s__Helicobacter_I sp002272925	THKQ	0	1.99589761597285e-6	0
GCF_002272925.1	s__Helicobacter_I sp002272925	THYD	5.70585192173093e-6	1.77579189656573e-6	3.21313096020185
GCF_002272925.1	s__Helicobacter_I sp002272925	TIAM	1.14117038434619e-5	6.35808922592135e-6	1.79483228969757
GCF_002272925.1	s__Helicobacter_I sp002272925	TIPN	0	6.76627569318404e-6	0
GCF_002272925.1	s__Helicobacter_I sp002272925	TISK	1.52156051246158e-5	2.71140551253206e-5	0.561170398683988
GCF_002272925.1	s__Helicobacter_I sp002272925	TKRG	7.6078025623079e-6	9.03994506233282e-6	0.841576194307608
GCF_002272925.1	s__Helicobacter_I sp002272925	TLGY	2.47253583275007e-5	1.26349338460714e-5	1.95690445464332
GCF_002272925.1	s__Helicobacter_I sp002272925	TLSD	2.28234076869237e-5	2.3631010925795e-5	0.965824431235408
GCF_002272925.1	s__Helicobacter_I sp002272925	TMLE	3.80390128115395e-6	7.17561704072561e-6	0.530114868110255
GCF_002272925.1	s__Helicobacter_I sp002272925	TNIT	1.90195064057698e-5	1.06867401860583e-5	1.77972946610812
GCF_002272925.1	s__Helicobacter_I sp002272925	TPFG	9.50975320288488e-6	4.80086733076484e-6	1.98084065809205
GCF_002272925.1	s__Helicobacter_I sp002272925	TPGL	5.70585192173093e-6	1.06422184698251e-5	0.536152489061303
GCF_002272925.1	s__Helicobacter_I sp002272925	TPVT	5.70585192173093e-6	4.74315859352361e-6	1.20296460875708
GCF_002272925.1	s__Helicobacter_I sp002272925	TQYA	3.80390128115395e-6	3.55573239680123e-6	1.06979402740655
GCF_002272925.1	s__Helicobacter_I sp002272925	TQYY	3.80390128115395e-6	1.8681053446243e-6	2.03623489012552
GCF_002272925.1	s__Helicobacter_I sp002272925	TRDS	1.52156051246158e-5	7.21443420906863e-6	2.10905036814801
GCF_002272925.1	s__Helicobacter_I sp002272925	TRNF	1.33136544840388e-5	4.45036957347448e-6	2.99158401661564
GCF_002272925.1	s__Helicobacter_I sp002272925	TSAK	1.90195064057698e-5	2.42757769759654e-5	0.783476731747878
GCF_002272925.1	s__Helicobacter_I sp002272925	TTDN	9.50975320288488e-6	7.46418442452146e-6	1.27405121069132
GCF_002272925.1	s__Helicobacter_I sp002272925	TTGR	7.6078025623079e-6	5.13153987829841e-6	1.48255742773855
GCF_002272925.1	s__Helicobacter_I sp002272925	TYEG	5.70585192173093e-6	6.74738104783064e-6	0.845639497944973
GCF_002272925.1	s__Helicobacter_I sp002272925	TYMP	0	1.32345466414652e-6	0
GCF_002272925.1	s__Helicobacter_I sp002272925	TYRY	7.6078025623079e-6	2.34199195464481e-6	3.24843240696005
GCF_002272925.1	s__Helicobacter_I sp002272925	TYSQ	1.90195064057698e-6	3.87553880361581e-6	0.490757733815615
GCF_002272925.1	s__Helicobacter_I sp002272925	TYVG	3.80390128115395e-6	6.9720619702658e-6	0.545592006694245
GCF_002272925.1	s__Helicobacter_I sp002272925	VADV	2.09214570463467e-5	1.45119111735538e-5	1.44167482808699
GCF_002272925.1	s__Helicobacter_I sp002272925	VDPQ	3.80390128115395e-6	2.83402565682397e-6	1.34222542128179
GCF_002272925.1	s__Helicobacter_I sp002272925	VEDH	0	3.36383711456947e-6	0
GCF_002272925.1	s__Helicobacter_I sp002272925	VGHK	3.80390128115395e-6	5.59942427210372e-6	0.679337927669627
GCF_002272925.1	s__Helicobacter_I sp002272925	VGLY	9.50975320288488e-6	1.53260429224651e-5	0.620496317999044
GCF_002272925.1	s__Helicobacter_I sp002272925	VHSE	3.80390128115395e-6	4.69980168715005e-6	0.809374849061053
GCF_002272925.1	s__Helicobacter_I sp002272925	VHSG	3.80390128115395e-6	4.95679844306853e-6	0.767410925589124
GCF_002272925.1	s__Helicobacter_I sp002272925	VHSV	3.80390128115395e-6	4.85630030058922e-6	0.7832920218489
GCF_002272925.1	s__Helicobacter_I sp002272925	VIAR	5.70585192173093e-6	1.1495270919658e-5	0.496365154123805
GCF_002272925.1	s__Helicobacter_I sp002272925	VIMP	1.14117038434619e-5	3.41283408404321e-6	3.34376168382095
GCF_002272925.1	s__Helicobacter_I sp002272925	VKRF	5.70585192173093e-6	8.78266665412638e-6	0.649671921574085
GCF_002272925.1	s__Helicobacter_I sp002272925	VLHS	1.52156051246158e-5	8.80070104027805e-6	1.72890830571096
GCF_002272925.1	s__Helicobacter_I sp002272925	VPHG	0	2.01247146310421e-6	0
GCF_002272925.1	s__Helicobacter_I sp002272925	VSKI	3.23331608898086e-5	3.28890659591349e-5	0.98309757200107
GCF_002272925.1	s__Helicobacter_I sp002272925	VSVV	2.09214570463467e-5	1.7189106612764e-5	1.21713463751579
GCF_002272925.1	s__Helicobacter_I sp002272925	VTHQ	1.90195064057698e-6	1.37428637752108e-6	1.38395509966975
GCF_002272925.1	s__Helicobacter_I sp002272925	VTMD	3.80390128115395e-6	3.76485147350002e-6	1.01037220403748
GCF_002272925.1	s__Helicobacter_I sp002272925	VTQD	1.90195064057698e-6	4.47609545463982e-6	0.424912886655591
GCF_002272925.1	s__Helicobacter_I sp002272925	VVMG	0	5.06554655118044e-6	0
GCF_002272925.1	s__Helicobacter_I sp002272925	VYFI	5.70585192173093e-6	8.92398976757233e-6	0.639383512346086
GCF_002272925.1	s__Helicobacter_I sp002272925	VYGA	7.6078025623079e-6	9.97548878680818e-6	0.762649602931602
GCF_002272925.1	s__Helicobacter_I sp002272925	VYVD	1.52156051246158e-5	7.62424609017738e-6	1.99568651702083
GCF_002272925.1	s__Helicobacter_I sp002272925	YAVV	1.14117038434619e-5	9.77323765537487e-6	1.16764824982905
GCF_002272925.1	s__Helicobacter_I sp002272925	YDKG	5.70585192173093e-6	1.13019569493573e-5	0.504855216428283
GCF_002272925.1	s__Helicobacter_I sp002272925	YDYV	3.80390128115395e-6	4.72481796600034e-6	0.805089488849458
GCF_002272925.1	s__Helicobacter_I sp002272925	YEYR	1.90195064057698e-6	2.74926410765275e-6	0.691803539457259
GCF_002272925.1	s__Helicobacter_I sp002272925	YFLI	9.50975320288488e-6	1.61722630747064e-5	0.588028599272433
GCF_002272925.1	s__Helicobacter_I sp002272925	YFSK	9.50975320288488e-6	1.26474149216018e-5	0.751912802879755
GCF_002272925.1	s__Helicobacter_I sp002272925	YFYI	2.66273089680777e-5	5.53028151026642e-6	4.81481980956064
GCF_002272925.1	s__Helicobacter_I sp002272925	YGQR	0	2.06489364658392e-6	0
GCF_002272925.1	s__Helicobacter_I sp002272925	YGYV	1.90195064057698e-6	5.24090731199022e-6	0.362904842111149
GCF_002272925.1	s__Helicobacter_I sp002272925	YHMR	0	4.80731632798192e-7	0
GCF_002272925.1	s__Helicobacter_I sp002272925	YILK	2.09214570463467e-5	2.87297963104053e-5	0.728214597148725
GCF_002272925.1	s__Helicobacter_I sp002272925	YIMY	0	2.51098520023152e-6	0
GCF_002272925.1	s__Helicobacter_I sp002272925	YIQA	7.6078025623079e-6	5.68228942528284e-6	1.33886220727471
GCF_002272925.1	s__Helicobacter_I sp002272925	YKAT	1.71175557651928e-5	1.17015235846427e-5	1.46284846083276
GCF_002272925.1	s__Helicobacter_I sp002272925	YKDE	1.71175557651928e-5	1.07159806776013e-5	1.59738583711448
GCF_002272925.1	s__Helicobacter_I sp002272925	YKPT	3.80390128115395e-6	5.17814138493397e-6	0.734607458232324
GCF_002272925.1	s__Helicobacter_I sp002272925	YLDE	1.71175557651928e-5	1.33715772540287e-5	1.28014485052879
GCF_002272925.1	s__Helicobacter_I sp002272925	YLNL	2.85292596086546e-5	2.42903519434533e-5	1.1745099319709
[truncated: 250,004 more rows]
