# Supplementary material for: Evolutionary adaptation of bacterial proteomes to translation-impeding sequences
Source: EMBO J. 2025 Dec 9;45(6):1957–79. doi: 10.1038/s44318-025-00651-6 (PMC12992588; doi:10.1038/s44318-025-00651-6)
Supplement: Supplementary file 9 — Figure EV2 Source Data [file 44318_2025_651_MOESM9_ESM.zip › Fig EV2/Bacteroidota.csv]

genome_id	org	pattern	freq	freq_exp	bias
GCA_024400665.1	s__UBA1711 sp024400665	AAAS	4.41564719443721e-5	2.95942112465047e-5	1.4920644979037
GCA_024400665.1	s__UBA1711 sp024400665	AAYF	1.39441490350649e-5	1.14243486051657e-5	1.22056403537615
GCA_024400665.1	s__UBA1711 sp024400665	ADMN	0	5.84622237895362e-6	0
GCA_024400665.1	s__UBA1711 sp024400665	ADRI	2.09162235525973e-5	1.43382145793839e-5	1.45877462195828
GCA_024400665.1	s__UBA1711 sp024400665	AEMN	6.97207451753244e-6	6.02957961681899e-6	1.15631187588674
GCA_024400665.1	s__UBA1711 sp024400665	AGHI	4.64804967835496e-6	7.49863043663535e-6	0.619853147535639
GCA_024400665.1	s__UBA1711 sp024400665	AGRN	9.29609935670992e-6	1.21864745236317e-5	0.762821055316953
GCA_024400665.1	s__UBA1711 sp024400665	AHGT	9.29609935670992e-6	7.138824930945e-6	1.30218900822371
GCA_024400665.1	s__UBA1711 sp024400665	AIDH	1.16201241958874e-5	6.55127091688184e-6	1.77372060220311
GCA_024400665.1	s__UBA1711 sp024400665	AIHE	1.62681738742424e-5	6.75674085318662e-6	2.40769540044886
GCA_024400665.1	s__UBA1711 sp024400665	AIMV	2.32402483917748e-6	8.75828809020558e-6	0.265351495091426
GCA_024400665.1	s__UBA1711 sp024400665	AKGP	6.97207451753244e-6	1.09199118001166e-5	0.638473519306079
GCA_024400665.1	s__UBA1711 sp024400665	AKTM	6.97207451753244e-6	6.54423767370482e-6	1.06537611638812
GCA_024400665.1	s__UBA1711 sp024400665	ALHV	4.64804967835496e-6	1.04797991587575e-5	0.44352469049665
GCA_024400665.1	s__UBA1711 sp024400665	AMNV	6.97207451753244e-6	6.50348053757053e-6	1.0720527996132
GCA_024400665.1	s__UBA1711 sp024400665	AMSK	4.64804967835496e-6	6.90058229292643e-6	0.673573545107858
GCA_024400665.1	s__UBA1711 sp024400665	APEP	1.39441490350649e-5	7.70782390488908e-6	1.80909024481217
GCA_024400665.1	s__UBA1711 sp024400665	AQTE	1.39441490350649e-5	1.0494944174465e-5	1.32865395025084
GCA_024400665.1	s__UBA1711 sp024400665	ARRH	6.97207451753244e-6	4.27947342694451e-6	1.62918981425021
GCA_024400665.1	s__UBA1711 sp024400665	AYDA	1.16201241958874e-5	1.5758888102315e-5	0.737369547930251
GCA_024400665.1	s__UBA1711 sp024400665	AYDD	1.16201241958874e-5	1.20131764155717e-5	0.967281574324106
GCA_024400665.1	s__UBA1711 sp024400665	AYFK	2.32402483917748e-6	7.60377573691025e-6	0.305640897310556
GCA_024400665.1	s__UBA1711 sp024400665	AYGK	9.29609935670992e-6	1.20054879289938e-5	0.774320828248841
GCA_024400665.1	s__UBA1711 sp024400665	AYKT	9.29609935670992e-6	1.07076415752766e-5	0.868174311902082
GCA_024400665.1	s__UBA1711 sp024400665	DAET	2.55642732309523e-5	1.68211763106421e-5	1.51976727185119
GCA_024400665.1	s__UBA1711 sp024400665	DAKH	9.29609935670992e-6	5.33415350364326e-6	1.74275062582294
GCA_024400665.1	s__UBA1711 sp024400665	DALM	9.29609935670992e-6	1.13215424464853e-5	0.821098308878915
GCA_024400665.1	s__UBA1711 sp024400665	DDKT	1.16201241958874e-5	1.08553170528717e-5	1.07045461125554
GCA_024400665.1	s__UBA1711 sp024400665	DDRY	6.97207451753244e-6	7.66452658487244e-6	0.909654946111519
GCA_024400665.1	s__UBA1711 sp024400665	DDSA	6.97207451753244e-6	1.71977382853134e-5	0.405406478565062
GCA_024400665.1	s__UBA1711 sp024400665	DEPF	6.97207451753244e-6	6.22797744535789e-6	1.11947652005856
GCA_024400665.1	s__UBA1711 sp024400665	DERG	9.29609935670992e-6	1.20328868569238e-5	0.77255769685567
GCA_024400665.1	s__UBA1711 sp024400665	DETH	2.32402483917748e-6	4.90359198802261e-6	0.473943355167821
GCA_024400665.1	s__UBA1711 sp024400665	DFIL	1.62681738742424e-5	1.45989137403194e-5	1.1143413930389101
GCA_024400665.1	s__UBA1711 sp024400665	DGSP	1.16201241958874e-5	1.02632030366452e-5	1.13221224937257
GCA_024400665.1	s__UBA1711 sp024400665	DHVH	0	1.98120044821248e-6	0
GCA_024400665.1	s__UBA1711 sp024400665	DHYY	4.64804967835496e-6	2.6332943938997e-6	1.76510825721676
GCA_024400665.1	s__UBA1711 sp024400665	DIFL	1.16201241958874e-5	1.45989137403194e-5	0.795958137884936
GCA_024400665.1	s__UBA1711 sp024400665	DMVG	4.64804967835496e-6	7.12659831839998e-6	0.652211541985505
GCA_024400665.1	s__UBA1711 sp024400665	DNPI	1.39441490350649e-5	7.11225485499541e-6	1.96058062026152
GCA_024400665.1	s__UBA1711 sp024400665	DPPR	4.64804967835496e-6	4.76812421941123e-6	0.974817237233996
GCA_024400665.1	s__UBA1711 sp024400665	DQKP	4.64804967835496e-6	4.53752251030127e-6	1.02435848368857
GCA_024400665.1	s__UBA1711 sp024400665	DQLI	2.32402483917748e-6	1.25643040444828e-5	0.184970439345425
GCA_024400665.1	s__UBA1711 sp024400665	DRPG	2.32402483917748e-6	7.97959851970367e-6	0.29124583566941
GCA_024400665.1	s__UBA1711 sp024400665	DSAQ	1.16201241958874e-5	1.07298859424733e-5	1.08296810033089
GCA_024400665.1	s__UBA1711 sp024400665	DSDT	1.39441490350649e-5	1.33836330119737e-5	1.04188070777118
GCA_024400665.1	s__UBA1711 sp024400665	DSIF	3.71843974268397e-5	1.01914297013361e-5	3.64859480137168
GCA_024400665.1	s__UBA1711 sp024400665	DSLG	5.34525713010821e-5	2.31388896843408e-5	2.31007503083676
GCA_024400665.1	s__UBA1711 sp024400665	DSSF	1.39441490350649e-5	1.02307287499861e-5	1.36296732870411
GCA_024400665.1	s__UBA1711 sp024400665	DVHE	9.29609935670992e-6	5.34336005817504e-6	1.73974788438361
GCA_024400665.1	s__UBA1711 sp024400665	DVLL	4.18324471051947e-5	3.22138081413679e-5	1.2985874542251
GCA_024400665.1	s__UBA1711 sp024400665	DVNG	6.97207451753244e-6	1.23476890650353e-5	0.564646103478192
GCA_024400665.1	s__UBA1711 sp024400665	DVQN	2.32402483917748e-6	6.7305888796324e-6	0.34529294252547
GCA_024400665.1	s__UBA1711 sp024400665	EDKV	2.32402483917748e-6	1.21998454373226e-5	0.190496252687568
GCA_024400665.1	s__UBA1711 sp024400665	EDLA	2.32402483917748e-5	2.54078822462121e-5	0.914686559334931
GCA_024400665.1	s__UBA1711 sp024400665	EFAG	6.97207451753244e-6	1.36725093178511e-5	0.509933791628838
GCA_024400665.1	s__UBA1711 sp024400665	EFTE	0	9.58751869933891e-6	0
GCA_024400665.1	s__UBA1711 sp024400665	EGGP	2.32402483917748e-6	1.12552186963105e-5	0.206484200963532
GCA_024400665.1	s__UBA1711 sp024400665	EHER	4.64804967835496e-6	4.14620552554028e-6	1.12103696976027
GCA_024400665.1	s__UBA1711 sp024400665	EHQK	0	2.61657546889741e-6	0
GCA_024400665.1	s__UBA1711 sp024400665	EIPI	9.29609935670992e-6	9.87853163794323e-6	0.941040601723014
GCA_024400665.1	s__UBA1711 sp024400665	EKMA	1.85921987134198e-5	6.61150553515788e-6	2.81209757967417
GCA_024400665.1	s__UBA1711 sp024400665	EKYF	1.39441490350649e-5	5.97823916700874e-6	2.33248430608405
GCA_024400665.1	s__UBA1711 sp024400665	ELLK	5.11285464619046e-5	2.60764715915566e-5	1.96071566977105
GCA_024400665.1	s__UBA1711 sp024400665	ENHG	0	4.37776610888858e-6	0
GCA_024400665.1	s__UBA1711 sp024400665	ENMA	4.64804967835496e-6	6.02957961681899e-6	0.770874583924496
GCA_024400665.1	s__UBA1711 sp024400665	EPYD	4.64804967835496e-6	6.45988448325004e-6	0.719525200552267
GCA_024400665.1	s__UBA1711 sp024400665	EQET	9.29609935670992e-6	8.2513330863768e-6	1.12661787609302
GCA_024400665.1	s__UBA1711 sp024400665	ERLN	1.39441490350649e-5	1.29076798789163e-5	1.08029864126408
GCA_024400665.1	s__UBA1711 sp024400665	ESQS	6.97207451753244e-6	9.08105211844212e-6	0.767760654448102
GCA_024400665.1	s__UBA1711 sp024400665	ETIR	1.16201241958874e-5	1.15082546314773e-5	1.0097208106696
GCA_024400665.1	s__UBA1711 sp024400665	ETRS	2.32402483917748e-6	1.15526314727933e-5	0.201168438952684
GCA_024400665.1	s__UBA1711 sp024400665	ETSN	1.39441490350649e-5	1.09910190455678e-5	1.26868573125509
GCA_024400665.1	s__UBA1711 sp024400665	ETTH	2.32402483917748e-6	5.00592948416429e-6	0.464254410001035
GCA_024400665.1	s__UBA1711 sp024400665	EYQV	6.97207451753244e-6	6.55535362837174e-6	1.06356955135984
GCA_024400665.1	s__UBA1711 sp024400665	EYYF	9.29609935670992e-6	5.14862560018142e-6	1.80554969007309
GCA_024400665.1	s__UBA1711 sp024400665	FENS	4.64804967835496e-6	7.80500947431534e-6	0.595521337116979
GCA_024400665.1	s__UBA1711 sp024400665	FFMS	2.32402483917748e-6	3.16638852410983e-6	0.733967048415462
GCA_024400665.1	s__UBA1711 sp024400665	FFTI	0	7.00671273457364e-6	0
GCA_024400665.1	s__UBA1711 sp024400665	FFVS	9.29609935670992e-6	7.6645362483694e-6	1.21287173228356
GCA_024400665.1	s__UBA1711 sp024400665	FGSP	4.64804967835496e-6	7.44027170793892e-6	0.624715045472788
GCA_024400665.1	s__UBA1711 sp024400665	FHNN	4.64804967835496e-6	2.1406347616578e-6	2.17134177282785
GCA_024400665.1	s__UBA1711 sp024400665	FHRD	2.32402483917748e-6	2.82574712857479e-6	0.822446147313132
GCA_024400665.1	s__UBA1711 sp024400665	FIDA	2.32402483917748e-5	1.24195469467849e-5	1.87126378211334
GCA_024400665.1	s__UBA1711 sp024400665	FISV	1.16201241958874e-5	1.13371952718159e-5	1.02495581290506
GCA_024400665.1	s__UBA1711 sp024400665	FKTQ	0	4.90989446562698e-6	0
GCA_024400665.1	s__UBA1711 sp024400665	FKVA	6.97207451753244e-6	1.12490595916928e-5	0.619791766654095
GCA_024400665.1	s__UBA1711 sp024400665	FKVF	4.64804967835496e-6	6.2166207759015704e-06	0.747681070779305
GCA_024400665.1	s__UBA1711 sp024400665	FNML	6.97207451753244e-6	4.98191134777897e-6	1.3994778370837
GCA_024400665.1	s__UBA1711 sp024400665	FNVV	4.64804967835496e-6	8.69972816275674e-6	0.534275277502706
GCA_024400665.1	s__UBA1711 sp024400665	FNYF	2.32402483917748e-6	3.83225258427621e-6	0.60643832525888
GCA_024400665.1	s__UBA1711 sp024400665	FPHT	9.29609935670992e-6	2.35738985251062e-6	3.94338651573035
GCA_024400665.1	s__UBA1711 sp024400665	FPSA	2.32402483917748e-6	8.52707576152172e-6	0.272546521712004
GCA_024400665.1	s__UBA1711 sp024400665	FQLN	0	6.76349122284838e-6	0
GCA_024400665.1	s__UBA1711 sp024400665	FTGL	1.85921987134198e-5	1.5908224632498e-5	1.16871612910462
GCA_024400665.1	s__UBA1711 sp024400665	FTIF	2.32402483917748e-6	7.00671273457364e-6	0.331685474660593
GCA_024400665.1	s__UBA1711 sp024400665	FTLA	9.29609935670992e-6	1.82319466274161e-5	0.509879693413047
GCA_024400665.1	s__UBA1711 sp024400665	FTSA	4.64804967835496e-6	1.27276320469414e-5	0.365193593058966
GCA_024400665.1	s__UBA1711 sp024400665	FVAR	6.97207451753244e-6	1.07831549253761e-5	0.646570930843717
GCA_024400665.1	s__UBA1711 sp024400665	FVHF	2.32402483917748e-6	2.72279213055862e-6	0.853544717238723
GCA_024400665.1	s__UBA1711 sp024400665	FYGI	6.97207451753244e-6	8.14850663189035e-6	0.855626046893823
GCA_024400665.1	s__UBA1711 sp024400665	GAAP	1.62681738742424e-5	1.6406701546525e-5	0.99155664093177
GCA_024400665.1	s__UBA1711 sp024400665	GADV	1.62681738742424e-5	2.03423519439058e-5	0.799719418831311
GCA_024400665.1	s__UBA1711 sp024400665	GDAA	2.09162235525973e-5	2.3988238986207e-5	0.87193660045758
GCA_024400665.1	s__UBA1711 sp024400665	GETN	0	1.1686844748507e-5	0
GCA_024400665.1	s__UBA1711 sp024400665	GFNN	2.32402483917748e-6	6.40727381174775e-6	0.362716641657545
GCA_024400665.1	s__UBA1711 sp024400665	GFPT	1.62681738742424e-5	7.05605764075962e-6	2.30556136336934
GCA_024400665.1	s__UBA1711 sp024400665	GFQH	0	2.41111685356982e-6	0
GCA_024400665.1	s__UBA1711 sp024400665	GGKH	4.64804967835496e-6	5.32734195468947e-6	0.872489454945435
GCA_024400665.1	s__UBA1711 sp024400665	GGLD	2.32402483917748e-5	2.46037797107421e-5	0.944580412643998
GCA_024400665.1	s__UBA1711 sp024400665	GHGF	1.39441490350649e-5	4.42334567446828e-6	3.15239867314713
GCA_024400665.1	s__UBA1711 sp024400665	GHTE	2.32402483917748e-6	5.61268562951275e-6	0.41406645456094
GCA_024400665.1	s__UBA1711 sp024400665	GIAL	3.95084222660172e-5	3.02370052565295e-5	1.3066248436586
GCA_024400665.1	s__UBA1711 sp024400665	GIDI	1.16201241958874e-5	1.60292857853383e-5	0.724930876615607
GCA_024400665.1	s__UBA1711 sp024400665	GIEA	2.55642732309523e-5	2.02240426516579e-5	1.26405356591041
GCA_024400665.1	s__UBA1711 sp024400665	GIYT	1.16201241958874e-5	1.147473194988e-5	1.01267064421569
GCA_024400665.1	s__UBA1711 sp024400665	GLFL	2.78882980701298e-5	2.40288961214372e-5	1.16061503321617
GCA_024400665.1	s__UBA1711 sp024400665	GLHH	2.32402483917748e-6	3.14337938521021e-6	0.739339594231659
GCA_024400665.1	s__UBA1711 sp024400665	GLKN	1.16201241958874e-5	1.49438756974002e-5	0.777584371764344
GCA_024400665.1	s__UBA1711 sp024400665	GLVG	4.18324471051947e-5	2.73698453680996e-5	1.52841371745387
GCA_024400665.1	s__UBA1711 sp024400665	GMSN	9.29609935670992e-6	5.49112185913585e-6	1.69293262746365
GCA_024400665.1	s__UBA1711 sp024400665	GNKE	9.29609935670992e-6	9.99522197787864e-6	0.930054317681387
GCA_024400665.1	s__UBA1711 sp024400665	GQAH	2.32402483917748e-6	4.36294864140368e-6	0.532672976510166
GCA_024400665.1	s__UBA1711 sp024400665	GQSL	2.32402483917748e-6	1.44366452744821e-5	0.160980947788846
GCA_024400665.1	s__UBA1711 sp024400665	GSAQ	1.39441490350649e-5	1.22815023726956e-5	1.13537811677387
GCA_024400665.1	s__UBA1711 sp024400665	GTFR	4.64804967835496e-6	8.63444457209249e-6	0.538314843479103
GCA_024400665.1	s__UBA1711 sp024400665	GTIY	2.55642732309523e-5	1.147473194988e-5	2.22787541727452
GCA_024400665.1	s__UBA1711 sp024400665	GVNG	1.85921987134198e-5	1.41332511233183e-5	1.31549340991648
GCA_024400665.1	s__UBA1711 sp024400665	HAFS	9.29609935670992e-6	4.76763381567315e-6	1.94983501588353
GCA_024400665.1	s__UBA1711 sp024400665	HAII	2.32402483917748e-6	7.02507845656973e-6	0.330818346520258
GCA_024400665.1	s__UBA1711 sp024400665	HDAS	4.64804967835496e-6	6.57653319332659e-6	0.70676290101774
GCA_024400665.1	s__UBA1711 sp024400665	HDHA	4.64804967835496e-6	2.33628392441314e-6	1.98950548338106
GCA_024400665.1	s__UBA1711 sp024400665	HEET	6.97207451753244e-6	5.05738515979441e-6	1.37859275045128
GCA_024400665.1	s__UBA1711 sp024400665	HEIM	0	2.36710967025668e-6	0
GCA_024400665.1	s__UBA1711 sp024400665	HFKG	2.32402483917748e-6	3.3741163821808e-6	0.688780283765846
GCA_024400665.1	s__UBA1711 sp024400665	HFNF	2.32402483917748e-6	1.9489298653071e-6	1.19246201751404
GCA_024400665.1	s__UBA1711 sp024400665	HGFA	9.29609935670992e-6	5.06946589670163e-6	1.83374334616952
GCA_024400665.1	s__UBA1711 sp024400665	HGTD	2.32402483917748e-6	5.44200598027759e-6	0.427052974142254
GCA_024400665.1	s__UBA1711 sp024400665	HGVT	6.97207451753244e-6	6.0538203448245e-6	1.15168176794228
GCA_024400665.1	s__UBA1711 sp024400665	HKNK	2.32402483917748e-6	2.82693354948563e-6	0.822100979204249
GCA_024400665.1	s__UBA1711 sp024400665	HMDF	2.32402483917748e-6	1.55162558479327e-6	1.49780002466711
GCA_024400665.1	s__UBA1711 sp024400665	HNEM	0	1.75770099273452e-6	0
GCA_024400665.1	s__UBA1711 sp024400665	HNET	6.97207451753244e-6	3.90451022662444e-6	1.7856463712121
GCA_024400665.1	s__UBA1711 sp024400665	HNSN	0	3.17858460223563e-6	0
GCA_024400665.1	s__UBA1711 sp024400665	HNTQ	2.32402483917748e-6	2.36199313758581e-6	0.983925313835951
GCA_024400665.1	s__UBA1711 sp024400665	HPHG	2.32402483917748e-6	1.39423893245189e-6	1.66687702163824
GCA_024400665.1	s__UBA1711 sp024400665	HPPP	0	1.49005039158468e-6	0
GCA_024400665.1	s__UBA1711 sp024400665	HQDD	1.39441490350649e-5	2.90573492098758e-6	4.7988372698242
GCA_024400665.1	s__UBA1711 sp024400665	HQES	2.32402483917748e-6	3.22600304102511e-6	0.72040379677974
GCA_024400665.1	s__UBA1711 sp024400665	HRTH	2.32402483917748e-6	1.5216805925114e-6	1.52727507376689
GCA_024400665.1	s__UBA1711 sp024400665	HTDK	2.32402483917748e-6	4.15114776942857e-6	0.559851146782326
GCA_024400665.1	s__UBA1711 sp024400665	HTKN	2.32402483917748e-6	3.30537266508976e-6	0.703105239455464
GCA_024400665.1	s__UBA1711 sp024400665	HTYD	2.32402483917748e-6	3.57508374602382e-6	0.650061650097636
GCA_024400665.1	s__UBA1711 sp024400665	HVNE	2.32402483917748e-6	4.25467780407524e-6	0.546228162553571
GCA_024400665.1	s__UBA1711 sp024400665	HVTI	6.97207451753244e-6	5.67151071702272e-6	1.22931523281904
GCA_024400665.1	s__UBA1711 sp024400665	HVYE	4.64804967835496e-6	4.0178899349086e-6	1.15683847831952
GCA_024400665.1	s__UBA1711 sp024400665	HYQN	0	1.73976995491418e-6	0
GCA_024400665.1	s__UBA1711 sp024400665	HYRA	2.32402483917748e-6	3.8448440819288e-6	0.604452297584877
GCA_024400665.1	s__UBA1711 sp024400665	IDEF	1.85921987134198e-5	9.76449392548012e-6	1.90406168054487
GCA_024400665.1	s__UBA1711 sp024400665	IDNE	1.16201241958874e-5	1.07249704050205e-5	1.0834644532397
GCA_024400665.1	s__UBA1711 sp024400665	IEAG	2.32402483917748e-5	2.02240426516579e-5	1.1491396053731
GCA_024400665.1	s__UBA1711 sp024400665	IEQR	4.64804967835496e-6	7.03335974687994e-6	0.660857662003835
GCA_024400665.1	s__UBA1711 sp024400665	IFFF	0	4.9756495781168e-6	0
GCA_024400665.1	s__UBA1711 sp024400665	IFFT	9.29609935670992e-6	7.00671273457364e-6	1.32674189864237
GCA_024400665.1	s__UBA1711 sp024400665	IGTP	0	1.04371485410483e-5	0
GCA_024400665.1	s__UBA1711 sp024400665	IHHN	0	1.52067274130938e-6	0
GCA_024400665.1	s__UBA1711 sp024400665	IHHV	2.32402483917748e-6	2.12448680011363e-6	1.09392293661376
GCA_024400665.1	s__UBA1711 sp024400665	IHTL	9.29609935670992e-6	7.86159649097701e-6	1.18246966343024
GCA_024400665.1	s__UBA1711 sp024400665	IILG	1.85921987134198e-5	2.47170523818466e-5	0.75220129108416
GCA_024400665.1	s__UBA1711 sp024400665	ILFE	1.16201241958874e-5	1.50567848792785e-5	0.771753351665355
GCA_024400665.1	s__UBA1711 sp024400665	ILMH	2.32402483917748e-6	3.53907024303401e-6	0.656676663525366
GCA_024400665.1	s__UBA1711 sp024400665	ILVA	3.02123229093073e-5	2.93868406686815e-5	1.02809020030199
GCA_024400665.1	s__UBA1711 sp024400665	IMFV	4.64804967835496e-6	4.84013399156597e-6	0.960314257095833
GCA_024400665.1	s__UBA1711 sp024400665	IMGF	6.97207451753244e-6	4.98015960937436e-6	1.39997009421317
GCA_024400665.1	s__UBA1711 sp024400665	INDM	4.64804967835496e-6	4.77895821859927e-6	0.972607305974172
GCA_024400665.1	s__UBA1711 sp024400665	IQIK	4.64804967835496e-6	7.6286399959632e-6	0.609289425220556
GCA_024400665.1	s__UBA1711 sp024400665	IQIT	0	8.91973499662037e-6	0
GCA_024400665.1	s__UBA1711 sp024400665	IQMY	0	2.81571284122803e-6	0
GCA_024400665.1	s__UBA1711 sp024400665	IQQA	1.62681738742424e-5	6.66879578228039e-6	2.43944700143141
GCA_024400665.1	s__UBA1711 sp024400665	IRLI	1.39441490350649e-5	1.80732178737823e-5	0.771536598100375
GCA_024400665.1	s__UBA1711 sp024400665	IRNS	6.97207451753244e-6	9.36864263302112e-6	0.74419259978584
GCA_024400665.1	s__UBA1711 sp024400665	IRQE	2.32402483917748e-6	7.03335974687994e-6	0.330428831001918
GCA_024400665.1	s__UBA1711 sp024400665	IRTV	0	1.2412757567451e-5	0
GCA_024400665.1	s__UBA1711 sp024400665	ISDE	1.85921987134198e-5	1.44990965278532e-5	1.28230049904859
GCA_024400665.1	s__UBA1711 sp024400665	ISFA	6.97207451753244e-6	1.33691202651269e-5	0.521505856725588
GCA_024400665.1	s__UBA1711 sp024400665	ISTA	1.39441490350649e-5	1.88264032145056e-5	0.740669838852757
GCA_024400665.1	s__UBA1711 sp024400665	ITAA	2.78882980701298e-5	2.29423550388619e-5	1.21558131337825
GCA_024400665.1	s__UBA1711 sp024400665	IVQE	1.85921987134198e-5	9.34841854587626e-6	1.98880683638423
GCA_024400665.1	s__UBA1711 sp024400665	IVYR	9.29609935670992e-6	9.14284733932695e-6	1.01676195737446
GCA_024400665.1	s__UBA1711 sp024400665	IYRE	4.64804967835496e-6	8.47661888713628e-6	0.548337696933458
GCA_024400665.1	s__UBA1711 sp024400665	KALY	0	1.61735714111238e-5	0
GCA_024400665.1	s__UBA1711 sp024400665	KATK	2.32402483917748e-5	1.2432996147429e-5	1.86923957155577
GCA_024400665.1	s__UBA1711 sp024400665	KERQ	4.64804967835496e-6	5.72667822964337e-6	0.811648479618597
GCA_024400665.1	s__UBA1711 sp024400665	KGIE	1.39441490350649e-5	1.34606435895506e-5	1.03591993520203
GCA_024400665.1	s__UBA1711 sp024400665	KGLN	1.16201241958874e-5	1.49438756974002e-5	0.777584371764344
GCA_024400665.1	s__UBA1711 sp024400665	KHFK	0	2.57376705289246e-6	0
GCA_024400665.1	s__UBA1711 sp024400665	KHSR	2.32402483917748e-6	3.66344829332258e-6	0.634381777248914
GCA_024400665.1	s__UBA1711 sp024400665	KIEP	6.97207451753244e-6	8.04326440104934e-6	0.866821500561743
GCA_024400665.1	s__UBA1711 sp024400665	KIMT	4.64804967835496e-6	5.34954649139026e-6	0.868867984573213
GCA_024400665.1	s__UBA1711 sp024400665	KISV	1.39441490350649e-5	1.3654170500096e-5	1.02123736004079
GCA_024400665.1	s__UBA1711 sp024400665	KIYD	4.64804967835496e-6	8.57395751063998e-6	0.542112516021557
GCA_024400665.1	s__UBA1711 sp024400665	KLPA	1.16201241958874e-5	1.4711103317661e-5	0.789888014853187
GCA_024400665.1	s__UBA1711 sp024400665	KLRE	2.55642732309523e-5	1.415342401773e-5	1.80622534864553
GCA_024400665.1	s__UBA1711 sp024400665	KMIL	0	8.08032950929178e-6	0
GCA_024400665.1	s__UBA1711 sp024400665	KMKV	2.32402483917748e-6	4.74632015323399e-6	0.489647719527299
GCA_024400665.1	s__UBA1711 sp024400665	KMRK	6.97207451753244e-6	3.57093308860102e-6	1.95245173867537
GCA_024400665.1	s__UBA1711 sp024400665	KNLR	1.39441490350649e-5	1.09270279151974e-5	1.27611543992409
GCA_024400665.1	s__UBA1711 sp024400665	KNVQ	1.39441490350649e-5	5.87649854901238e-6	2.37286692386036
GCA_024400665.1	s__UBA1711 sp024400665	KQPL	4.64804967835496e-6	6.99682962003897e-6	0.664307969575665
GCA_024400665.1	s__UBA1711 sp024400665	KRMH	2.32402483917748e-6	1.56401827663103e-6	1.48593202132109
GCA_024400665.1	s__UBA1711 sp024400665	KTAT	1.62681738742424e-5	1.45371954775363e-5	1.11907237536847
GCA_024400665.1	s__UBA1711 sp024400665	KTMH	0	1.907730519666e-6	0
GCA_024400665.1	s__UBA1711 sp024400665	KTQA	2.32402483917748e-6	8.88452061397461e-6	0.261581343569847
GCA_024400665.1	s__UBA1711 sp024400665	KTSA	1.62681738742424e-5	1.532876993514e-5	1.06128371311444
GCA_024400665.1	s__UBA1711 sp024400665	KVPH	0	3.0937927497281e-6	0
GCA_024400665.1	s__UBA1711 sp024400665	KYLH	4.64804967835496e-6	4.71480672484973e-6	0.985840979197954
GCA_024400665.1	s__UBA1711 sp024400665	LAAM	4.88045216227271e-5	1.4851602472807e-5	3.28614516259018
GCA_024400665.1	s__UBA1711 sp024400665	LARP	6.97207451753244e-6	1.41018104584227e-5	0.494409887162266
GCA_024400665.1	s__UBA1711 sp024400665	LAVD	2.32402483917748e-5	2.74048405013514e-5	0.848034433574928
GCA_024400665.1	s__UBA1711 sp024400665	LDAD	3.25363477484847e-5	2.4635238147496e-5	1.32072389776316
GCA_024400665.1	s__UBA1711 sp024400665	LDDL	2.09162235525973e-5	2.89581993794567e-5	0.722290197623115
GCA_024400665.1	s__UBA1711 sp024400665	LDEV	2.32402483917748e-5	2.15462286789351e-5	1.07862256258776
GCA_024400665.1	s__UBA1711 sp024400665	LDKV	2.55642732309523e-5	1.82400124926028e-5	1.40154910756338
GCA_024400665.1	s__UBA1711 sp024400665	LDNL	3.95084222660172e-5	2.30581145205177e-5	1.71342813961921
GCA_024400665.1	s__UBA1711 sp024400665	LDQN	4.64804967835496e-6	9.32964364494825e-6	0.498202273874818
GCA_024400665.1	s__UBA1711 sp024400665	LDVF	1.62681738742424e-5	1.514486606034e-5	1.07417086486119
GCA_024400665.1	s__UBA1711 sp024400665	LEFV	4.64804967835496e-6	1.56198601041284e-5	0.297573067067769
GCA_024400665.1	s__UBA1711 sp024400665	LHHE	4.64804967835496e-6	2.83238387177332e-6	1.64103804031509
GCA_024400665.1	s__UBA1711 sp024400665	LINH	6.97207451753244e-6	6.13186502001615e-6	1.13702348221522
GCA_024400665.1	s__UBA1711 sp024400665	LKAH	9.29609935670992e-6	8.22522932886734e-6	1.13019333383013
GCA_024400665.1	s__UBA1711 sp024400665	LKEV	3.25363477484847e-5	1.88120807603638e-5	1.72954540026414
GCA_024400665.1	s__UBA1711 sp024400665	LKHF	9.29609935670992e-6	4.5455472180228e-6	2.04510016304561
GCA_024400665.1	s__UBA1711 sp024400665	LKPI	1.16201241958874e-5	1.20255001516351e-5	0.966290303884571
GCA_024400665.1	s__UBA1711 sp024400665	LKVS	1.85921987134198e-5	1.96346067771943e-5	0.946909654183389
GCA_024400665.1	s__UBA1711 sp024400665	LLEG	2.78882980701298e-5	3.41853198748751e-5	0.815797487699584
GCA_024400665.1	s__UBA1711 sp024400665	LLIK	2.32402483917748e-5	2.71120741170354e-5	0.857191828683154
GCA_024400665.1	s__UBA1711 sp024400665	LLTM	1.62681738742424e-5	1.35859743092565e-5	1.19742415994107
GCA_024400665.1	s__UBA1711 sp024400665	LLTR	9.29609935670992e-6	2.47421338430607e-5	0.375719386843312
GCA_024400665.1	s__UBA1711 sp024400665	LMGP	0	6.75642848429113e-6	0
GCA_024400665.1	s__UBA1711 sp024400665	LNFV	2.32402483917748e-6	1.2059177141551e-5	0.192718359793375
GCA_024400665.1	s__UBA1711 sp024400665	LNIR	6.97207451753244e-6	1.34202962362998e-5	0.51951718462623
GCA_024400665.1	s__UBA1711 sp024400665	LNTI	1.62681738742424e-5	1.63695713122333e-5	0.993805736506055
GCA_024400665.1	s__UBA1711 sp024400665	LPES	1.16201241958874e-5	1.42600398342586e-5	0.814873193269139
GCA_024400665.1	s__UBA1711 sp024400665	LPIV	1.62681738742424e-5	1.53217401404779e-5	1.06177064256977
GCA_024400665.1	s__UBA1711 sp024400665	LPLH	1.62681738742424e-5	7.57391009925471e-6	2.1479227586611
GCA_024400665.1	s__UBA1711 sp024400665	LPPS	1.39441490350649e-5	9.45653309179831e-6	1.47455192084705
GCA_024400665.1	s__UBA1711 sp024400665	LRRN	2.09162235525973e-5	1.0474460902536e-5	1.99687828779172
GCA_024400665.1	s__UBA1711 sp024400665	LSAR	2.32402483917748e-5	2.21946877089018e-5	1.0471086007871
GCA_024400665.1	s__UBA1711 sp024400665	LSHM	0	3.55271720893898e-6	0
GCA_024400665.1	s__UBA1711 sp024400665	LSSK	2.09162235525973e-5	1.89997886880343e-5	1.10086611467263
GCA_024400665.1	s__UBA1711 sp024400665	LTEL	3.71843974268397e-5	3.04897355710409e-5	1.21957100415647
GCA_024400665.1	s__UBA1711 sp024400665	LTEM	9.29609935670992e-6	9.08698866053866e-6	1.02301210048598
GCA_024400665.1	s__UBA1711 sp024400665	LTHE	6.97207451753244e-6	7.56130632707414e-6	0.922072749859124
GCA_024400665.1	s__UBA1711 sp024400665	LTSA	2.32402483917748e-5	2.7072243176041e-5	0.858453000759925
GCA_024400665.1	s__UBA1711 sp024400665	LVMK	6.97207451753244e-6	8.38250778916925e-6	0.831740893404337
GCA_024400665.1	s__UBA1711 sp024400665	LVNG	1.39441490350649e-5	1.9040054653863e-5	0.732358666430391
GCA_024400665.1	s__UBA1711 sp024400665	LVVY	1.16201241958874e-5	1.74748586496065e-5	0.664962414225253
GCA_024400665.1	s__UBA1711 sp024400665	MAAN	6.97207451753244e-6	7.66907611310523e-6	0.909115311245676
GCA_024400665.1	s__UBA1711 sp024400665	MDEG	6.97207451753244e-6	6.60729154329618e-6	1.0552091536821
GCA_024400665.1	s__UBA1711 sp024400665	MENG	2.32402483917748e-6	5.26108972037299e-6	0.441738301891707
GCA_024400665.1	s__UBA1711 sp024400665	MEVD	1.16201241958874e-5	6.42151635676427e-6	1.80956078756181
GCA_024400665.1	s__UBA1711 sp024400665	MFNT	2.32402483917748e-6	3.29825242154812e-6	0.704623097975819
GCA_024400665.1	s__UBA1711 sp024400665	MGFT	9.29609935670992e-6	4.7411974599777e-6	1.96070706507837
GCA_024400665.1	s__UBA1711 sp024400665	MGKN	2.32402483917748e-6	4.45378834756943e-6	0.521808549893434
GCA_024400665.1	s__UBA1711 sp024400665	MGVR	9.29609935670992e-6	5.96454717851654e-6	1.55855911244917
GCA_024400665.1	s__UBA1711 sp024400665	MHKE	2.32402483917748e-6	1.92733997743406e-6	1.20581986903605
GCA_024400665.1	s__UBA1711 sp024400665	MIGK	2.32402483917748e-6	5.99795159153126e-6	0.387469755917814
GCA_024400665.1	s__UBA1711 sp024400665	MIKT	2.32402483917748e-6	5.34954649139026e-6	0.434433992286606
GCA_024400665.1	s__UBA1711 sp024400665	MINQ	2.32402483917748e-6	2.9816523404828e-6	0.779441924742025
GCA_024400665.1	s__UBA1711 sp024400665	MKNV	6.97207451753244e-6	4.32856254882549e-6	1.61071358883892
GCA_024400665.1	s__UBA1711 sp024400665	MLAF	9.29609935670992e-6	8.20751101328195e-6	1.13263318704859
GCA_024400665.1	s__UBA1711 sp024400665	MLDH	2.32402483917748e-6	3.30037708465848e-6	0.704169487171788
GCA_024400665.1	s__UBA1711 sp024400665	MLYT	9.29609935670992e-6	6.62509147171009e-6	1.40316543498386
GCA_024400665.1	s__UBA1711 sp024400665	MMHF	0	7.13075912402946e-7	0
GCA_024400665.1	s__UBA1711 sp024400665	MNPR	0	2.55108965834534e-6	0
GCA_024400665.1	s__UBA1711 sp024400665	MNSY	2.32402483917748e-6	3.60735004282948e-6	0.644247109813218
GCA_024400665.1	s__UBA1711 sp024400665	MPAA	2.09162235525973e-5	6.58739523275886e-6	3.1751887982342
GCA_024400665.1	s__UBA1711 sp024400665	MPRP	0	2.19127253477214e-6	0
GCA_024400665.1	s__UBA1711 sp024400665	MQRV	4.64804967835496e-6	3.2512087646784e-6	1.42963741020018
GCA_024400665.1	s__UBA1711 sp024400665	MSLQ	0	5.79640508413445e-6	0
GCA_024400665.1	s__UBA1711 sp024400665	MTSI	2.32402483917748e-6	6.59551136761301e-6	0.352364617334982
GCA_024400665.1	s__UBA1711 sp024400665	MVAT	1.39441490350649e-5	8.33804064610135e-6	1.67235320945393
GCA_024400665.1	s__UBA1711 sp024400665	MVIV	0	7.42714706400596e-6	0
GCA_024400665.1	s__UBA1711 sp024400665	MYKR	0	3.07538674898906e-6	0
GCA_024400665.1	s__UBA1711 sp024400665	NAIN	1.16201241958874e-5	1.08618638371291e-5	1.06980941485994
GCA_024400665.1	s__UBA1711 sp024400665	NAKK	2.32402483917748e-6	9.69745194349718e-6	0.239653143188392
GCA_024400665.1	s__UBA1711 sp024400665	NDHF	0	2.6883780185723e-6	0
GCA_024400665.1	s__UBA1711 sp024400665	NDKQ	4.64804967835496e-6	5.28260477272969e-6	0.879878370297457
GCA_024400665.1	s__UBA1711 sp024400665	NDYA	6.97207451753244e-6	9.56555322779986e-6	0.72887310869484
GCA_024400665.1	s__UBA1711 sp024400665	NFFG	6.97207451753244e-6	5.83346935711935e-6	1.19518490467829
GCA_024400665.1	s__UBA1711 sp024400665	NGDK	1.39441490350649e-5	9.69127105423499e-6	1.43883593359732
GCA_024400665.1	s__UBA1711 sp024400665	NHNG	2.32402483917748e-6	3.37981624927697e-6	0.687618695150853
GCA_024400665.1	s__UBA1711 sp024400665	NISH	0	4.28062473696136e-6	0
GCA_024400665.1	s__UBA1711 sp024400665	NKNT	9.29609935670992e-6	6.88251217380518e-6	1.3506840412271
GCA_024400665.1	s__UBA1711 sp024400665	NLKP	1.62681738742424e-5	8.92955397050366e-6	1.82183499063669
GCA_024400665.1	s__UBA1711 sp024400665	NMDA	4.64804967835496e-6	5.84622237895363e-6	0.795051809025931
GCA_024400665.1	s__UBA1711 sp024400665	NMEQ	0	2.86776187675161e-6	0
GCA_024400665.1	s__UBA1711 sp024400665	NMKS	6.97207451753244e-6	4.1886132319262e-6	1.66453050961839
GCA_024400665.1	s__UBA1711 sp024400665	NNFV	6.97207451753244e-6	6.2271224623274e-6	1.11963022402592
GCA_024400665.1	s__UBA1711 sp024400665	NNIG	9.29609935670992e-6	9.47748330882124e-6	0.980861590972944
GCA_024400665.1	s__UBA1711 sp024400665	NNMA	0	4.65508450162674e-6	0
GCA_024400665.1	s__UBA1711 sp024400665	NPVE	4.64804967835496e-6	7.6096364315874e-6	0.610811005248691
GCA_024400665.1	s__UBA1711 sp024400665	NRQN	0	4.03208784003227e-6	0
GCA_024400665.1	s__UBA1711 sp024400665	NSFY	1.16201241958874e-5	5.69043317171234e-6	2.04204563084092
GCA_024400665.1	s__UBA1711 sp024400665	NSIH	6.97207451753244e-6	4.28062473696136e-6	1.62875162995055
GCA_024400665.1	s__UBA1711 sp024400665	NSIP	1.16201241958874e-5	7.65604340642085e-6	1.51777146223362
GCA_024400665.1	s__UBA1711 sp024400665	NSPV	6.97207451753244e-6	7.94235475357064e-6	0.877834689315283
GCA_024400665.1	s__UBA1711 sp024400665	NYLG	2.32402483917748e-5	1.28700807766548e-5	1.80575777223797
GCA_024400665.1	s__UBA1711 sp024400665	NYLL	2.32402483917748e-5	1.7338334913107e-5	1.34039678598008
GCA_024400665.1	s__UBA1711 sp024400665	PAKS	2.32402483917748e-6	1.02697486921211e-5	0.226298121682418
GCA_024400665.1	s__UBA1711 sp024400665	PARE	1.39441490350649e-5	9.43200603886358e-6	1.47838635573488
GCA_024400665.1	s__UBA1711 sp024400665	PDAE	2.32402483917748e-6	1.1269609639071e-5	0.206220527028748
GCA_024400665.1	s__UBA1711 sp024400665	PEMS	2.32402483917748e-6	4.24998176749729e-6	0.54683171983254
GCA_024400665.1	s__UBA1711 sp024400665	PFHN	0	1.8387100370442e-6	0
GCA_024400665.1	s__UBA1711 sp024400665	PFQN	0	2.99993148347291e-6	0
GCA_024400665.1	s__UBA1711 sp024400665	PGEI	6.97207451753244e-6	1.05444314205875e-5	0.66120914816893706
GCA_024400665.1	s__UBA1711 sp024400665	PGKK	6.97207451753244e-6	7.26803455186779e-6	0.959279220231652
GCA_024400665.1	s__UBA1711 sp024400665	PGPA	9.29609935670992e-6	8.55414232827472e-6	1.08673657743369
GCA_024400665.1	s__UBA1711 sp024400665	PKII	2.32402483917748e-6	8.36269507623002e-6	0.277903811868407
GCA_024400665.1	s__UBA1711 sp024400665	PKQF	4.64804967835496e-6	3.28946043812908e-6	1.4130127921522
GCA_024400665.1	s__UBA1711 sp024400665	PKVE	6.97207451753244e-6	8.34405656534338e-6	0.835573735980004
GCA_024400665.1	s__UBA1711 sp024400665	PLDH	2.32402483917748e-6	4.91176567569112e-6	0.473154664254311
GCA_024400665.1	s__UBA1711 sp024400665	PLDQ	2.32402483917748e-6	8.01374887452859e-6	0.290004700117857
GCA_024400665.1	s__UBA1711 sp024400665	PLGE	1.16201241958874e-5	1.51628225699154e-5	0.766356273200937
GCA_024400665.1	s__UBA1711 sp024400665	PMMR	0	1.47238816700796e-6	0
GCA_024400665.1	s__UBA1711 sp024400665	PMMT	0	1.79596356702858e-6	0
GCA_024400665.1	s__UBA1711 sp024400665	PMPF	0	1.89804748479168e-6	0
GCA_024400665.1	s__UBA1711 sp024400665	PPKH	0	1.9021449760137e-6	0
GCA_024400665.1	s__UBA1711 sp024400665	PRKH	0	2.32764047569577e-6	0
GCA_024400665.1	s__UBA1711 sp024400665	PSEQ	6.97207451753244e-6	5.76981651721854e-6	1.2083702309642
GCA_024400665.1	s__UBA1711 sp024400665	PSTD	1.39441490350649e-5	9.15370538712442e-6	1.52333382442903
GCA_024400665.1	s__UBA1711 sp024400665	PVLF	9.29609935670992e-6	1.03582967285329e-5	0.897454436799721
GCA_024400665.1	s__UBA1711 sp024400665	PVRT	6.97207451753244e-6	7.91708968787948e-6	0.880636040817651
GCA_024400665.1	s__UBA1711 sp024400665	PVYV	4.64804967835496e-6	7.75093467336768e-6	0.599676022857698
GCA_024400665.1	s__UBA1711 sp024400665	PYYI	6.97207451753244e-6	5.05035915819389e-6	1.38051063283701
GCA_024400665.1	s__UBA1711 sp024400665	QAGH	0	4.36294864140368e-6	0
GCA_024400665.1	s__UBA1711 sp024400665	QDQI	0	5.08369751037106e-6	0
GCA_024400665.1	s__UBA1711 sp024400665	QEPI	2.32402483917748e-6	5.74765306185252e-6	0.404343270926034
GCA_024400665.1	s__UBA1711 sp024400665	QFMH	0	9.68078783038173e-7	0
GCA_024400665.1	s__UBA1711 sp024400665	QFNK	6.97207451753244e-6	3.82960511396171e-6	1.82057269876576
GCA_024400665.1	s__UBA1711 sp024400665	QGHS	2.32402483917748e-6	3.58021790649264e-6	0.649129438452033
GCA_024400665.1	s__UBA1711 sp024400665	QHKQ	0	1.58287030710485e-6	0
GCA_024400665.1	s__UBA1711 sp024400665	QHLS	4.64804967835496e-6	4.8232033816968e-6	0.963685192292219
GCA_024400665.1	s__UBA1711 sp024400665	QIMM	0	1.72089193725396e-6	0
GCA_024400665.1	s__UBA1711 sp024400665	QIRQ	9.29609935670992e-6	4.25475834152569e-6	2.18487129244959
GCA_024400665.1	s__UBA1711 sp024400665	QIRY	4.64804967835496e-6	5.12784305309799e-6	0.906433685708622
GCA_024400665.1	s__UBA1711 sp024400665	QKMQ	2.32402483917748e-6	1.90225391084385e-6	1.22172167760009
GCA_024400665.1	s__UBA1711 sp024400665	QLMR	2.32402483917748e-6	4.50668132198241e-6	0.5156843080609
GCA_024400665.1	s__UBA1711 sp024400665	QLQF	1.16201241958874e-5	5.29959232893577e-6	2.19264491958023
GCA_024400665.1	s__UBA1711 sp024400665	QMAE	4.64804967835496e-6	4.72452951163056e-6	0.983812180009179
GCA_024400665.1	s__UBA1711 sp024400665	QMEF	2.32402483917748e-6	2.61093899262942e-6	0.890110740135296
GCA_024400665.1	s__UBA1711 sp024400665	QMIK	2.32402483917748e-6	3.26941714112709e-6	0.710837662757315
GCA_024400665.1	s__UBA1711 sp024400665	QMKH	2.32402483917748e-6	1.16592441465564e-6	1.99328945338527
GCA_024400665.1	s__UBA1711 sp024400665	QNFM	0	2.01575274093392e-6	0
GCA_024400665.1	s__UBA1711 sp024400665	QNYP	2.32402483917748e-6	3.11163792915539e-6	0.746881511310123
GCA_024400665.1	s__UBA1711 sp024400665	QPEP	9.29609935670992e-6	3.66596097105971e-6	2.53578786847333
GCA_024400665.1	s__UBA1711 sp024400665	QPHL	4.64804967835496e-6	3.06451258892154e-6	1.51673375242707
GCA_024400665.1	s__UBA1711 sp024400665	QPTG	2.32402483917748e-6	6.07267466133821e-6	0.382702016621016
GCA_024400665.1	s__UBA1711 sp024400665	QQAN	4.64804967835496e-6	4.95192475200653e-6	0.938634957340894
GCA_024400665.1	s__UBA1711 sp024400665	QQMS	2.32402483917748e-6	2.34530858143759e-6	0.990924971481978
GCA_024400665.1	s__UBA1711 sp024400665	QQSR	4.64804967835496e-6	4.27116506364005e-6	1.08823929983959
GCA_024400665.1	s__UBA1711 sp024400665	QRTK	4.64804967835496e-6	5.66841292294592e-6	0.819991369989915
GCA_024400665.1	s__UBA1711 sp024400665	QRVS	1.16201241958874e-5	7.61540665998646e-6	1.52587047740246
GCA_024400665.1	s__UBA1711 sp024400665	QTDH	0	2.96637733108036e-6	0
GCA_024400665.1	s__UBA1711 sp024400665	QVVL	1.62681738742424e-5	1.44995273522415e-5	1.12197959830239
GCA_024400665.1	s__UBA1711 sp024400665	QYPD	1.16201241958874e-5	3.90784040338519e-6	2.9735411368953
GCA_024400665.1	s__UBA1711 sp024400665	RAFY	9.29609935670992e-6	7.28884855845811e-6	1.27538654180468
GCA_024400665.1	s__UBA1711 sp024400665	RAGP	2.32402483917748e-6	1.04676395170897e-5	0.222019953532334
GCA_024400665.1	s__UBA1711 sp024400665	RAPP	4.64804967835496e-6	6.25482665302754e-6	0.743114067934265
GCA_024400665.1	s__UBA1711 sp024400665	RDMI	6.97207451753244e-6	5.02315052812303e-6	1.38798837074422
GCA_024400665.1	s__UBA1711 sp024400665	RDVF	4.64804967835496e-6	8.22011943951518e-6	0.565447949090762
GCA_024400665.1	s__UBA1711 sp024400665	RDYR	4.64804967835496e-6	6.41476176627417e-6	0.724586484691021
GCA_024400665.1	s__UBA1711 sp024400665	RGDR	6.97207451753244e-6	9.76457458736338e-6	0.714017231898172
GCA_024400665.1	s__UBA1711 sp024400665	RGID	1.16201241958874e-5	1.25107616328144e-5	0.928810294443553
GCA_024400665.1	s__UBA1711 sp024400665	RGPP	0	5.45762827563739e-6	0
GCA_024400665.1	s__UBA1711 sp024400665	RHEK	2.32402483917748e-6	3.50998041047855e-6	0.662119034123219
GCA_024400665.1	s__UBA1711 sp024400665	RHQG	0	2.78360482637433e-6	0
GCA_024400665.1	s__UBA1711 sp024400665	RKDV	1.85921987134198e-5	9.90005990611433e-6	1.8779885061036
GCA_024400665.1	s__UBA1711 sp024400665	RKII	1.85921987134198e-5	1.02333669571959e-5	1.81682126627407
GCA_024400665.1	s__UBA1711 sp024400665	RMDM	0	2.15277879776701e-6	0
GCA_024400665.1	s__UBA1711 sp024400665	RMPS	4.64804967835496e-6	3.4488202587713e-6	1.34772163511093
GCA_024400665.1	s__UBA1711 sp024400665	RNHA	0	4.07143377258408e-6	0
GCA_024400665.1	s__UBA1711 sp024400665	RNIG	1.39441490350649e-5	9.96175800464235e-6	1.39976789524165
GCA_024400665.1	s__UBA1711 sp024400665	RNVA	1.39441490350649e-5	1.18438311631929e-5	1.1773343306682
GCA_024400665.1	s__UBA1711 sp024400665	RPQS	4.64804967835496e-6	4.68215187325253e-6	0.992716555160804
GCA_024400665.1	s__UBA1711 sp024400665	RQIE	1.85921987134198e-5	7.03335974687994e-6	2.64343064801534
GCA_024400665.1	s__UBA1711 sp024400665	RSQN	0	5.4509829485445e-6	0
GCA_024400665.1	s__UBA1711 sp024400665	RTFG	4.64804967835496e-6	8.63444457209249e-6	0.538314843479103
GCA_024400665.1	s__UBA1711 sp024400665	RTIN	4.64804967835496e-6	8.88484789658136e-6	0.523143415898363
GCA_024400665.1	s__UBA1711 sp024400665	RTNR	4.64804967835496e-6	6.93457061446954e-6	0.670272167775815
GCA_024400665.1	s__UBA1711 sp024400665	RVIA	6.97207451753244e-6	1.59501800335592e-5	0.437115725519286
GCA_024400665.1	s__UBA1711 sp024400665	RVLT	6.97207451753244e-6	1.7849463199235e-5	0.390604156534592
GCA_024400665.1	s__UBA1711 sp024400665	RYMS	2.32402483917748e-6	3.79167622814553e-6	0.612928082288856
GCA_024400665.1	s__UBA1711 sp024400665	RYVK	9.29609935670992e-6	7.44425803589857e-6	1.2487610332529
GCA_024400665.1	s__UBA1711 sp024400665	SEVF	9.29609935670992e-6	1.09041473240766e-5	0.852528774641917
GCA_024400665.1	s__UBA1711 sp024400665	SFVY	6.97207451753244e-6	7.94993546726047e-6	0.87699762422537
GCA_024400665.1	s__UBA1711 sp024400665	SGFQ	4.64804967835496e-6	6.78718449191668e-6	0.68482736602941
GCA_024400665.1	s__UBA1711 sp024400665	SGGK	9.29609935670992e-6	1.49962257716674e-5	0.61989593236674
GCA_024400665.1	s__UBA1711 sp024400665	SGMP	2.32402483917748e-6	4.71662941192577e-6	0.49273000615679
GCA_024400665.1	s__UBA1711 sp024400665	SGRN	2.32402483917748e-6	1.00001714190442e-5	0.232398500164871
GCA_024400665.1	s__UBA1711 sp024400665	SHRQ	4.64804967835496e-6	2.61787114660894e-6	1.77550743258537
GCA_024400665.1	s__UBA1711 sp024400665	SKGK	1.16201241958874e-5	1.14390813585121e-5	1.01582669374413
GCA_024400665.1	s__UBA1711 sp024400665	SLAK	1.85921987134198e-5	2.31536471825048e-5	0.802992226964069
GCA_024400665.1	s__UBA1711 sp024400665	SLEN	3.25363477484847e-5	1.66016045797574e-5	1.95983150858543
GCA_024400665.1	s__UBA1711 sp024400665	SLKI	1.16201241958874e-5	1.89268052634672e-5	0.613950639536445
GCA_024400665.1	s__UBA1711 sp024400665	SNLH	4.64804967835496e-6	6.15551003046112e-6	0.755103907775904
GCA_024400665.1	s__UBA1711 sp024400665	SNSE	1.16201241958874e-5	1.15894983019658e-5	1.00264255562438
GCA_024400665.1	s__UBA1711 sp024400665	SPPQ	0	3.82624883680898e-6	0
GCA_024400665.1	s__UBA1711 sp024400665	SRAR	9.29609935670992e-6	1.20465234332892e-5	0.771683167196706
GCA_024400665.1	s__UBA1711 sp024400665	SRLG	1.62681738742424e-5	1.93659012357142e-5	0.840042179097813
GCA_024400665.1	s__UBA1711 sp024400665	STET	9.29609935670992e-6	1.40914642574226e-5	0.659697188800891
GCA_024400665.1	s__UBA1711 sp024400665	STFM	2.32402483917748e-6	4.45891022793554e-6	0.521209156582077
GCA_024400665.1	s__UBA1711 sp024400665	SVAL	3.25363477484847e-5	2.95001589091006e-5	1.10292110116219
GCA_024400665.1	s__UBA1711 sp024400665	SYEA	1.39441490350649e-5	1.3337260521972801e-05	1.04550323599755
GCA_024400665.1	s__UBA1711 sp024400665	SYIL	2.55642732309523e-5	1.63002903341343e-5	1.56833238592189
GCA_024400665.1	s__UBA1711 sp024400665	TAAS	2.78882980701298e-5	2.30308227762885e-5	1.21091193054737
GCA_024400665.1	s__UBA1711 sp024400665	TDKL	2.55642732309523e-5	1.6738826907859e-5	1.52724401606361
GCA_024400665.1	s__UBA1711 sp024400665	TDTH	2.32402483917748e-6	4.85370106004583e-6	0.478814993018037
GCA_024400665.1	s__UBA1711 sp024400665	TEAP	6.97207451753244e-6	1.15048053151741e-5	0.606014124231788
GCA_024400665.1	s__UBA1711 sp024400665	TENE	6.97207451753244e-6	1.05305871551284e-5	0.662078421157841
GCA_024400665.1	s__UBA1711 sp024400665	TETF	1.85921987134198e-5	9.48997179778733e-6	1.9591416191305
GCA_024400665.1	s__UBA1711 sp024400665	TEVL	2.09162235525973e-5	2.19958964122384e-5	0.950914805225198
GCA_024400665.1	s__UBA1711 sp024400665	TFKG	2.32402483917748e-6	9.00751052960028e-6	0.258009672210798
GCA_024400665.1	s__UBA1711 sp024400665	TGEQ	1.16201241958874e-5	9.15732877266418e-6	1.26894255785322
GCA_024400665.1	s__UBA1711 sp024400665	THIA	6.97207451753244e-6	6.68799531479609e-6	1.04247598710302
GCA_024400665.1	s__UBA1711 sp024400665	THKQ	2.32402483917748e-6	2.58995347861286e-6	0.897323005362319
GCA_024400665.1	s__UBA1711 sp024400665	THYD	2.32402483917748e-6	3.57508374602382e-6	0.650061650097636
GCA_024400665.1	s__UBA1711 sp024400665	TIAM	2.32402483917748e-6	8.03746534771119e-6	0.289148971552243
GCA_024400665.1	s__UBA1711 sp024400665	TIPN	1.62681738742424e-5	7.26068693408348e-6	2.2405832976871
GCA_024400665.1	s__UBA1711 sp024400665	TISK	9.29609935670992e-6	1.25304078966059e-5	0.741883219877298
GCA_024400665.1	s__UBA1711 sp024400665	TKRG	4.64804967835496e-6	1.03990603967162e-5	0.446968235690093
GCA_024400665.1	s__UBA1711 sp024400665	TLGY	1.85921987134198e-5	1.65005885716762e-5	1.12675972936711
GCA_024400665.1	s__UBA1711 sp024400665	TLSD	3.71843974268397e-5	2.06374733501193e-5	1.8017902092954
GCA_024400665.1	s__UBA1711 sp024400665	TMLE	6.97207451753244e-6	9.08698866053866e-6	0.767259075364484
GCA_024400665.1	s__UBA1711 sp024400665	TNIT	1.39441490350649e-5	1.08374024448163e-5	1.28666893252954
GCA_024400665.1	s__UBA1711 sp024400665	TPFG	4.64804967835496e-6	7.05605764075962e-6	0.658731818105525
GCA_024400665.1	s__UBA1711 sp024400665	TPGL	1.62681738742424e-5	1.50085504994397e-5	1.08392705044033
GCA_024400665.1	s__UBA1711 sp024400665	TPVT	1.16201241958874e-5	9.65696747293433e-6	1.20328915142929
GCA_024400665.1	s__UBA1711 sp024400665	TQYA	4.64804967835496e-6	7.65159589647818e-6	0.60746146833163694
GCA_024400665.1	s__UBA1711 sp024400665	TQYY	4.64804967835496e-6	4.38599269955137e-6	1.05974861263002
GCA_024400665.1	s__UBA1711 sp024400665	TRDS	2.32402483917748e-6	1.12013203148779e-5	0.207477759214746
GCA_024400665.1	s__UBA1711 sp024400665	TRNF	6.97207451753244e-6	6.00662131434639e-6	1.16073149157583
GCA_024400665.1	s__UBA1711 sp024400665	TSAK	9.29609935670992e-6	1.532876993514e-5	0.606447836065393
GCA_024400665.1	s__UBA1711 sp024400665	TTDN	9.29609935670992e-6	1.01064721042186e-5	0.919816456311153
GCA_024400665.1	s__UBA1711 sp024400665	TTGR	9.29609935670992e-6	1.21590300501324e-5	0.764542839221678
GCA_024400665.1	s__UBA1711 sp024400665	TYEG	2.09162235525973e-5	1.10364305003048e-5	1.89519823026292
GCA_024400665.1	s__UBA1711 sp024400665	TYMP	0	2.93854458178788e-6	0
GCA_024400665.1	s__UBA1711 sp024400665	TYRY	1.62681738742424e-5	5.88354841621074e-6	2.76502761996812
GCA_024400665.1	s__UBA1711 sp024400665	TYSQ	9.29609935670992e-6	6.278868465663e-6	1.48053736235233
GCA_024400665.1	s__UBA1711 sp024400665	TYVG	1.85921987134198e-5	1.19038499405118e-5	1.56186433854025
GCA_024400665.1	s__UBA1711 sp024400665	VADV	1.39441490350649e-5	1.97703922835649e-5	0.705304620923309
GCA_024400665.1	s__UBA1711 sp024400665	VDPQ	6.97207451753244e-6	5.7812764465312e-6	1.20597494031197
GCA_024400665.1	s__UBA1711 sp024400665	VEDH	6.97207451753244e-6	5.34336005817504e-6	1.30481091328771
GCA_024400665.1	s__UBA1711 sp024400665	VGHK	2.32402483917748e-6	5.1775547175339e-6	0.44886533623819
GCA_024400665.1	s__UBA1711 sp024400665	VGLY	1.85921987134198e-5	1.79804082651315e-5	1.03402539248649
GCA_024400665.1	s__UBA1711 sp024400665	VHSE	0	5.75190250849776e-6	0
GCA_024400665.1	s__UBA1711 sp024400665	VHSG	1.16201241958874e-5	6.38346092531266e-6	1.82034860584946
GCA_024400665.1	s__UBA1711 sp024400665	VHSV	0	6.20397911550477e-6	0
GCA_024400665.1	s__UBA1711 sp024400665	VIAR	1.62681738742424e-5	1.59501800335592e-5	1.01993669287833
GCA_024400665.1	s__UBA1711 sp024400665	VIMP	2.32402483917748e-6	4.56640493295987e-6	0.508939718070751
GCA_024400665.1	s__UBA1711 sp024400665	VKRF	9.29609935670992e-6	7.17701241643178e-6	1.29526031408647
GCA_024400665.1	s__UBA1711 sp024400665	VLHS	1.62681738742424e-5	8.59968055744953e-6	1.89171839181282
GCA_024400665.1	s__UBA1711 sp024400665	VPHG	6.97207451753244e-6	4.05585143698158e-6	1.71901624747901
GCA_024400665.1	s__UBA1711 sp024400665	VSKI	1.62681738742424e-5	1.3654170500096e-5	1.19144358671426
GCA_024400665.1	s__UBA1711 sp024400665	VSVV	3.02123229093073e-5	1.80474214461746e-5	1.67405205222329
GCA_024400665.1	s__UBA1711 sp024400665	VTHQ	6.97207451753244e-6	3.29987058125292e-6	2.11283271445307
GCA_024400665.1	s__UBA1711 sp024400665	VTMD	2.32402483917748e-6	6.35618151429785e-6	0.365632232803567
GCA_024400665.1	s__UBA1711 sp024400665	VTQD	2.32402483917748e-6	8.6292137458348e-6	0.269320578633164
GCA_024400665.1	s__UBA1711 sp024400665	VVMG	1.39441490350649e-5	7.92780199905646e-6	1.7588921918994
GCA_024400665.1	s__UBA1711 sp024400665	VYFI	6.97207451753244e-6	7.91939757418094e-6	0.880379404143443
GCA_024400665.1	s__UBA1711 sp024400665	VYGA	6.97207451753244e-6	1.52962424837421e-5	0.45580308529646
GCA_024400665.1	s__UBA1711 sp024400665	VYVD	1.16201241958874e-5	1.13326418953847e-5	1.02536763299825
GCA_024400665.1	s__UBA1711 sp024400665	YAVV	9.29609935670992e-6	1.48661627329042e-5	0.625319359388844
GCA_024400665.1	s__UBA1711 sp024400665	YDKG	2.32402483917748e-6	9.15191754073259e-6	0.253938568484026
GCA_024400665.1	s__UBA1711 sp024400665	YDYV	6.97207451753244e-6	7.66027300120757e-6	0.910160057798641
GCA_024400665.1	s__UBA1711 sp024400665	YEYR	4.64804967835496e-6	5.94402508888788e-6	0.781970063861996
GCA_024400665.1	s__UBA1711 sp024400665	YFLI	6.97207451753244e-6	1.09775175056913e-5	0.635123060739168
GCA_024400665.1	s__UBA1711 sp024400665	YFSK	1.16201241958874e-5	6.23962743725581e-6	1.86231058067755
GCA_024400665.1	s__UBA1711 sp024400665	YFYI	4.64804967835496e-6	5.3530984198868e-6	0.868291466692902
GCA_024400665.1	s__UBA1711 sp024400665	YGQR	6.97207451753244e-6	5.47350470602791e-6	1.27378615566991
GCA_024400665.1	s__UBA1711 sp024400665	YGYV	1.16201241958874e-5	8.7680019661179e-6	1.32528759012497
GCA_024400665.1	s__UBA1711 sp024400665	YHMR	0	1.34697597624608e-6	0
GCA_024400665.1	s__UBA1711 sp024400665	YILK	6.97207451753244e-6	1.32209856227068e-5	0.527349073397225
GCA_024400665.1	s__UBA1711 sp024400665	YIMY	2.32402483917748e-6	3.39350260894782e-6	0.684845455267842
GCA_024400665.1	s__UBA1711 sp024400665	YIQA	4.64804967835496e-6	8.03724568583449e-6	0.578313748271634
GCA_024400665.1	s__UBA1711 sp024400665	YKAT	9.29609935670992e-6	1.07076415752766e-5	0.868174311902082
GCA_024400665.1	s__UBA1711 sp024400665	YKDE	6.97207451753244e-6	8.24645722375534e-6	0.845463006519719
GCA_024400665.1	s__UBA1711 sp024400665	YKPT	6.97207451753244e-6	5.58276078682424e-6	1.24885782926381
GCA_024400665.1	s__UBA1711 sp024400665	YLDE	1.39441490350649e-5	1.45641232954081e-5	0.957431405394741
GCA_024400665.1	s__UBA1711 sp024400665	YLNL	1.39441490350649e-5	1.7338334913107e-5	0.804238071588047
GCA_024400665.1	s__UBA1711 sp024400665	YMQF	0	1.90356897091134e-6	0
GCA_024400665.1	s__UBA1711 sp024400665	YMRT	2.32402483917748e-6	3.59587486466999e-6	0.646303035183836
GCA_024400665.1	s__UBA1711 sp024400665	YMSV	0	5.03972178970058e-6	0
GCA_024400665.1	s__UBA1711 sp024400665	YQVD	2.32402483917748e-6	6.35600780147924e-6	0.36564222571228
GCA_024400665.1	s__UBA1711 sp024400665	YRID	2.09162235525973e-5	8.21884810967656e-6	2.54490936850036
GCA_024400665.1	s__UBA1711 sp024400665	YRKH	2.32402483917748e-6	2.5590371191189e-6	0.908163786220367
GCA_024400665.1	s__UBA1711 sp024400665	YRYE	4.64804967835496e-6	5.94402508888788e-6	0.781970063861996
GCA_024400665.1	s__UBA1711 sp024400665	YSAP	4.64804967835496e-6	8.84459278837132e-6	0.525524440703038
GCA_024400665.1	s__UBA1711 sp024400665	YSDT	6.97207451753244e-6	1.00636984567507e-5	0.692794457971421
GCA_024400665.1	s__UBA1711 sp024400665	YSLR	9.29609935670992e-6	1.27222790614009e-5	0.73069450149966
GCA_024400665.1	s__UBA1711 sp024400665	YTFL	6.97207451753244e-6	1.04507851549326e-5	0.667134039612495
GCA_024400665.1	s__UBA1711 sp024400665	YYLA	4.64804967835496e-6	1.39291288768127e-5	0.333692775726441
GCA_024400665.1	s__UBA1711 sp024400665	YYMH	2.32402483917748e-6	1.21017520009879e-6	1.92040362336608
GCF_001592965.1	s__Fabibacter spongicola	AAAS	2.39141660793995e-5	2.1724739891986e-5	1.10078031766084
GCF_001592965.1	s__Fabibacter spongicola	AAYF	1.12097653497185e-5	8.99782847843559e-6	1.24583007739969
GCF_001592965.1	s__Fabibacter spongicola	ADMN	5.23122382986864e-6	4.89037324872311e-6	1.06969827532787
GCF_001592965.1	s__Fabibacter spongicola	ADRI	2.31668483894183e-5	1.09467167784631e-5	2.11632847165622
GCF_001592965.1	s__Fabibacter spongicola	AEMN	6.72585920983111e-6	6.23720652929928e-6	1.07834479718387
GCF_001592965.1	s__Fabibacter spongicola	AGHI	5.97854151984988e-6	5.71679245427371e-6	1.04578600109586
GCF_001592965.1	s__Fabibacter spongicola	AGRN	1.04624476597373e-5	1.00879618733104e-5	1.03712204617046
GCF_001592965.1	s__Fabibacter spongicola	AHGT	2.2419530699437e-6	4.37724355253673e-6	0.512183762003472
GCF_001592965.1	s__Fabibacter spongicola	AIDH	6.72585920983111e-6	4.72093205084816e-6	1.4246888405485
GCF_001592965.1	s__Fabibacter spongicola	AIHE	3.73658844990617e-6	6.02110037707586e-6	0.620582321486035
GCF_001592965.1	s__Fabibacter spongicola	AIMV	1.19570830396998e-5	7.42717242414673e-6	1.60991052272136
GCF_001592965.1	s__Fabibacter spongicola	AKGP	0	1.0974500315407e-5	0
GCF_001592965.1	s__Fabibacter spongicola	AKTM	7.47317689981235e-6	5.86626473196347e-6	1.27392425014393
GCF_001592965.1	s__Fabibacter spongicola	ALHV	4.48390613988741e-6	7.31985504969993e-6	0.612567613626614
GCF_001592965.1	s__Fabibacter spongicola	AMNV	4.48390613988741e-6	5.65221119157003e-6	0.793301238739082
GCF_001592965.1	s__Fabibacter spongicola	AMSK	7.47317689981235e-6	7.39042560248847e-6	1.01119709496785
GCF_001592965.1	s__Fabibacter spongicola	APEP	7.47317689981235e-6	6.04221050880126e-6	1.23682829138884
GCF_001592965.1	s__Fabibacter spongicola	AQTE	1.19570830396998e-5	9.84720716931166e-6	1.21426134680739
GCF_001592965.1	s__Fabibacter spongicola	ARRH	1.49463537996247e-6	1.89969648786361e-6	0.786775882100689
GCF_001592965.1	s__Fabibacter spongicola	AYDA	1.34517184196622e-5	9.99265242531171e-6	1.34616094377391
GCF_001592965.1	s__Fabibacter spongicola	AYDD	9.71512996975605e-6	8.25543700383597e-6	1.17681595356391
GCF_001592965.1	s__Fabibacter spongicola	AYFK	9.71512996975605e-6	8.86264258381548e-6	1.09618884862821
GCF_001592965.1	s__Fabibacter spongicola	AYGK	1.2704400729681e-5	1.19187574739484e-5	1.06591654016367
GCF_001592965.1	s__Fabibacter spongicola	AYKT	9.71512996975605e-6	9.49799040051233e-6	1.02286163283888
GCF_001592965.1	s__Fabibacter spongicola	DAET	2.01775776294933e-5	1.50111333776698e-5	1.34417416205954
GCF_001592965.1	s__Fabibacter spongicola	DAKH	2.98927075992494e-6	4.46598083538146e-6	0.669342496108049
GCF_001592965.1	s__Fabibacter spongicola	DALM	1.41990361096435e-5	8.62075873265429e-6	1.64707499072667
GCF_001592965.1	s__Fabibacter spongicola	DDKT	1.19570830396998e-5	1.15928680074475e-5	1.03141716372672
GCF_001592965.1	s__Fabibacter spongicola	DDRY	6.72585920983111e-6	4.85697821660541e-6	1.38478265906901
GCF_001592965.1	s__Fabibacter spongicola	DDSA	9.71512996975605e-6	1.48276783874509e-5	0.655202366540285
GCF_001592965.1	s__Fabibacter spongicola	DEPF	9.71512996975605e-6	7.21204076254817e-6	1.34707086241197
GCF_001592965.1	s__Fabibacter spongicola	DERG	1.04624476597373e-5	1.10825277693017e-5	0.944048855778006
GCF_001592965.1	s__Fabibacter spongicola	DETH	2.2419530699437e-6	3.80875852699977e-6	0.588630928963022
GCF_001592965.1	s__Fabibacter spongicola	DFIL	1.34517184196622e-5	1.93334244718205e-5	0.695775259021949
GCF_001592965.1	s__Fabibacter spongicola	DGSP	8.96781227977482e-6	9.24508723813412e-6	0.970008400005616
GCF_001592965.1	s__Fabibacter spongicola	DHVH	3.73658844990617e-6	1.09849211865263e-6	3.4015614554334
GCF_001592965.1	s__Fabibacter spongicola	DHYY	7.47317689981235e-7	1.4177842408121e-6	0.527102550916474
GCF_001592965.1	s__Fabibacter spongicola	DIFL	1.49463537996247e-5	1.93334244718205e-5	0.773083621135499
GCF_001592965.1	s__Fabibacter spongicola	DMVG	5.97854151984988e-6	5.89563155859236e-6	1.01406294820725
GCF_001592965.1	s__Fabibacter spongicola	DNPI	1.04624476597373e-5	7.59105726754459e-6	1.37825961404207
GCF_001592965.1	s__Fabibacter spongicola	DPPR	7.47317689981235e-7	2.78723650962562e-6	0.268121376639693
GCF_001592965.1	s__Fabibacter spongicola	DQKP	2.98927075992494e-6	4.91155437588688e-6	0.608620109063776
GCF_001592965.1	s__Fabibacter spongicola	DQLI	2.46614837693807e-5	1.40848247824191e-5	1.75092584752376
GCF_001592965.1	s__Fabibacter spongicola	DRPG	2.98927075992494e-6	5.41557536862654e-6	0.551976578009117
GCF_001592965.1	s__Fabibacter spongicola	DSAQ	9.71512996975605e-6	9.72686187295869e-6	0.998793865549253
GCF_001592965.1	s__Fabibacter spongicola	DSDT	7.47317689981235e-6	1.18210992400025e-5	0.63218967611093
GCF_001592965.1	s__Fabibacter spongicola	DSIF	1.86829422495309e-5	1.39016549825647e-5	1.34393655093316
GCF_001592965.1	s__Fabibacter spongicola	DSLG	1.34517184196622e-5	2.50802933120426e-5	0.536346136478525
GCF_001592965.1	s__Fabibacter spongicola	DSSF	8.96781227977482e-6	1.34098087319296e-5	0.668750200621574
GCF_001592965.1	s__Fabibacter spongicola	DVHE	1.49463537996247e-6	4.56178059480888e-6	0.327642978196563
GCF_001592965.1	s__Fabibacter spongicola	DVLL	3.5123931429118e-5	3.32909807068644e-5	1.05505847780194
GCF_001592965.1	s__Fabibacter spongicola	DVNG	2.01775776294933e-5	1.35260905338503e-5	1.49175237138899
GCF_001592965.1	s__Fabibacter spongicola	DVQN	6.72585920983111e-6	7.32735452776837e-6	0.91791098470017
GCF_001592965.1	s__Fabibacter spongicola	EDKV	2.09248953194746e-5	1.77088338315693e-5	1.18160775116496
GCF_001592965.1	s__Fabibacter spongicola	EDLA	3.88605198790242e-5	2.6300472791822e-5	1.47755974527985
GCF_001592965.1	s__Fabibacter spongicola	EFAG	8.96781227977482e-6	1.69617113705978e-5	0.528709166418198
GCF_001592965.1	s__Fabibacter spongicola	EFTE	1.56936714896059e-5	1.42422241365581e-5	1.10191156515521
GCF_001592965.1	s__Fabibacter spongicola	EGGP	8.96781227977482e-6	1.17449344207002e-5	0.763547241606494
GCF_001592965.1	s__Fabibacter spongicola	EHER	2.98927075992494e-6	3.58486610620424e-6	0.833858412382956
GCF_001592965.1	s__Fabibacter spongicola	EHQK	2.2419530699437e-6	3.08690916376379e-6	0.726277629501137
GCF_001592965.1	s__Fabibacter spongicola	EIPI	1.19570830396998e-5	1.27220035141429e-5	0.939874212926224
GCF_001592965.1	s__Fabibacter spongicola	EKMA	6.72585920983111e-6	7.75326014338704e-6	0.867487880639188
GCF_001592965.1	s__Fabibacter spongicola	EKYF	1.71883068695684e-5	9.33836057717386e-6	1.8406128921154
GCF_001592965.1	s__Fabibacter spongicola	ELLK	8.22049458979358e-5	4.37990380499051e-5	1.87686646917383
GCF_001592965.1	s__Fabibacter spongicola	ENHG	2.98927075992494e-6	4.58410655270332e-6	0.652094519522483
GCF_001592965.1	s__Fabibacter spongicola	ENMA	4.48390613988741e-6	6.23720652929928e-6	0.71889653145591
GCF_001592965.1	s__Fabibacter spongicola	EPYD	2.98927075992494e-6	5.42127409511813e-6	0.551396352126299
GCF_001592965.1	s__Fabibacter spongicola	EQET	2.98927075992494e-6	1.03757734056759e-5	0.288101006358687
GCF_001592965.1	s__Fabibacter spongicola	ERLN	1.86829422495309e-5	1.48409482770696e-5	1.25887793021943
GCF_001592965.1	s__Fabibacter spongicola	ESQS	8.22049458979358e-6	1.24598657698287e-5	0.659757877143375
GCF_001592965.1	s__Fabibacter spongicola	ETIR	1.41990361096435e-5	1.11305520604376e-5	1.27568120903117
GCF_001592965.1	s__Fabibacter spongicola	ETRS	1.12097653497185e-5	1.07367485668757e-5	1.04405586848724
GCF_001592965.1	s__Fabibacter spongicola	ETSN	6.72585920983111e-6	1.44603228339707e-5	0.465125107306077
GCF_001592965.1	s__Fabibacter spongicola	ETTH	4.48390613988741e-6	3.67543595179893e-6	1.21996579417818
GCF_001592965.1	s__Fabibacter spongicola	EYQV	8.96781227977482e-6	6.5951311478687e-6	1.35976253977495
GCF_001592965.1	s__Fabibacter spongicola	EYYF	8.22049458979358e-6	5.3015702601739e-6	1.55057731697852
GCF_001592965.1	s__Fabibacter spongicola	FENS	4.48390613988741e-6	1.34930303695774e-5	0.332312758296107
GCF_001592965.1	s__Fabibacter spongicola	FFMS	3.73658844990617e-6	4.15218173434593e-6	0.899909659299818
GCF_001592965.1	s__Fabibacter spongicola	FFTI	1.12097653497185e-5	9.9360928861025e-6	1.12818644896099
GCF_001592965.1	s__Fabibacter spongicola	FFVS	1.49463537996247e-5	1.1479492121928e-5	1.30200479610716
GCF_001592965.1	s__Fabibacter spongicola	FGSP	9.71512996975605e-6	8.32468755004352e-6	1.1670263792309301
GCF_001592965.1	s__Fabibacter spongicola	FHNN	1.49463537996247e-6	2.56336733878084e-6	0.583074987868625
GCF_001592965.1	s__Fabibacter spongicola	FHRD	2.2419530699437e-6	1.98442016984923e-6	1.12977740501098
GCF_001592965.1	s__Fabibacter spongicola	FIDA	2.31668483894183e-5	1.38412084280669e-5	1.67375908756934
GCF_001592965.1	s__Fabibacter spongicola	FISV	1.2704400729681e-5	1.60672991359737e-5	0.790699209753096
GCF_001592965.1	s__Fabibacter spongicola	FKTQ	8.22049458979358e-6	6.84774234020759e-6	1.20046785953462
GCF_001592965.1	s__Fabibacter spongicola	FKVA	1.04624476597373e-5	1.51335037087551e-5	0.691343383600223
GCF_001592965.1	s__Fabibacter spongicola	FKVF	1.04624476597373e-5	1.12578563346886e-5	0.929346347003871
GCF_001592965.1	s__Fabibacter spongicola	FNML	8.96781227977482e-6	6.15082984910548e-6	1.4579841256833
GCF_001592965.1	s__Fabibacter spongicola	FNVV	1.2704400729681e-5	1.16246775744805e-5	1.09288198733106
GCF_001592965.1	s__Fabibacter spongicola	FNYF	7.47317689981235e-6	5.30377654959758e-6	1.40902936425166
GCF_001592965.1	s__Fabibacter spongicola	FPHT	2.2419530699437e-6	1.67589244902982e-6	1.33776667544602
GCF_001592965.1	s__Fabibacter spongicola	FPSA	6.72585920983111e-6	8.32116205526177e-6	0.808283646582524
GCF_001592965.1	s__Fabibacter spongicola	FQLN	1.41990361096435e-5	9.65168749000771e-6	1.47114544729547
GCF_001592965.1	s__Fabibacter spongicola	FTGL	1.94302599395121e-5	1.7925932147769e-5	1.08391908322214
GCF_001592965.1	s__Fabibacter spongicola	FTIF	1.12097653497185e-5	9.9360928861025e-6	1.12818644896099
GCF_001592965.1	s__Fabibacter spongicola	FTLA	1.56936714896059e-5	1.791834053789e-5	0.875844024530074
GCF_001592965.1	s__Fabibacter spongicola	FTSA	1.56936714896059e-5	1.28841420918947e-5	1.21806103795446
GCF_001592965.1	s__Fabibacter spongicola	FVAR	5.23122382986864e-6	9.03940927730899e-6	0.578713018670393
GCF_001592965.1	s__Fabibacter spongicola	FVHF	1.49463537996247e-6	2.90001425588949e-6	0.515388976770405
GCF_001592965.1	s__Fabibacter spongicola	FYGI	7.47317689981235e-6	9.37255703479763e-6	0.797346644257973
GCF_001592965.1	s__Fabibacter spongicola	GAAP	8.96781227977482e-6	1.11418993308944e-5	0.804872850978718
GCF_001592965.1	s__Fabibacter spongicola	GADV	1.71883068695684e-5	1.70702938034721e-5	1.00691335881239
GCF_001592965.1	s__Fabibacter spongicola	GDAA	1.86829422495309e-5	1.7877440296984e-5	1.045056895124
GCF_001592965.1	s__Fabibacter spongicola	GETN	8.96781227977482e-6	1.44035469890686e-5	0.622611380834238
GCF_001592965.1	s__Fabibacter spongicola	GFNN	8.22049458979358e-6	1.01070602084401e-5	0.813341804665304
GCF_001592965.1	s__Fabibacter spongicola	GFPT	8.96781227977482e-6	6.60784961599401e-6	1.35714533485578
GCF_001592965.1	s__Fabibacter spongicola	GFQH	1.49463537996247e-6	2.21355897818039e-6	0.675218232130007
GCF_001592965.1	s__Fabibacter spongicola	GGKH	1.49463537996247e-6	5.41035164864645e-6	0.276254756996506
GCF_001592965.1	s__Fabibacter spongicola	GGLD	1.86829422495309e-5	2.49818200718852e-5	0.747861532737434
GCF_001592965.1	s__Fabibacter spongicola	GHGF	1.49463537996247e-6	4.0861676649354e-6	0.365779258836678
GCF_001592965.1	s__Fabibacter spongicola	GHTE	2.98927075992494e-6	4.6121998310463e-6	0.648122559608787
GCF_001592965.1	s__Fabibacter spongicola	GIAL	3.36292960491556e-5	3.14714858448857e-5	1.06856397613081
GCF_001592965.1	s__Fabibacter spongicola	GIDI	2.83980722192869e-5	1.93810889888153e-5	1.46524646967336
GCF_001592965.1	s__Fabibacter spongicola	GIEA	3.06400252892306e-5	2.37405006732709e-5	1.29062254039687
GCF_001592965.1	s__Fabibacter spongicola	GIYT	1.34517184196622e-5	1.00444597537225e-5	1.33921771299615
GCF_001592965.1	s__Fabibacter spongicola	GLFL	2.5408801459362e-5	3.14073880271946e-5	0.80900714944399
GCF_001592965.1	s__Fabibacter spongicola	GLHH	2.2419530699437e-6	1.9459009913647e-6	1.15214138843281
GCF_001592965.1	s__Fabibacter spongicola	GLKN	2.46614837693807e-5	2.35905272181675e-5	1.04539773703695
GCF_001592965.1	s__Fabibacter spongicola	GLVG	3.21346606691931e-5	2.88735676838096e-5	1.11294388767939
GCF_001592965.1	s__Fabibacter spongicola	GMSN	5.23122382986864e-6	5.94783867350303e-6	0.879516765169367
GCF_001592965.1	s__Fabibacter spongicola	GNKE	1.12097653497185e-5	1.77955032077627e-5	0.629921234530118
GCF_001592965.1	s__Fabibacter spongicola	GQAH	2.98927075992494e-6	2.97560228252528e-6	1.00459351623701
GCF_001592965.1	s__Fabibacter spongicola	GQSL	1.79356245595496e-5	1.6452511472463e-5	1.09014508754903
GCF_001592965.1	s__Fabibacter spongicola	GSAQ	9.71512996975605e-6	1.17787017394378e-5	0.824804820146482
GCF_001592965.1	s__Fabibacter spongicola	GTFR	6.72585920983111e-6	7.55045387065127e-6	0.890788729400047
GCF_001592965.1	s__Fabibacter spongicola	GTIY	1.34517184196622e-5	1.00444597537225e-5	1.33921771299615
GCF_001592965.1	s__Fabibacter spongicola	GVNG	1.71883068695684e-5	1.63793614199226e-5	1.04938809449933
GCF_001592965.1	s__Fabibacter spongicola	HAFS	1.49463537996247e-6	4.10053719644472e-6	0.36449745688403
GCF_001592965.1	s__Fabibacter spongicola	HAII	2.98927075992494e-6	5.94983446614626e-6	0.502412424569705
GCF_001592965.1	s__Fabibacter spongicola	HDAS	4.48390613988741e-6	4.55390354009708e-6	0.984629142977371
GCF_001592965.1	s__Fabibacter spongicola	HDHA	0	1.15043288030142e-6	0
GCF_001592965.1	s__Fabibacter spongicola	HEET	1.49463537996247e-6	4.85770969717496e-6	0.307683141467199
GCF_001592965.1	s__Fabibacter spongicola	HEIM	2.98927075992494e-6	2.07953007776119e-6	1.43747416394341
GCF_001592965.1	s__Fabibacter spongicola	HFKG	7.47317689981235e-6	4.02307145015054e-6	1.85757995909636
GCF_001592965.1	s__Fabibacter spongicola	HFNF	6.72585920983111e-6	2.4065548644442e-6	2.7948081754556
GCF_001592965.1	s__Fabibacter spongicola	HGFA	5.23122382986864e-6	4.08443717803202e-6	1.28076981034366
GCF_001592965.1	s__Fabibacter spongicola	HGTD	2.98927075992494e-6	3.61626291602822e-6	0.82661875791047
GCF_001592965.1	s__Fabibacter spongicola	HGVT	2.98927075992494e-6	4.17961588739086e-6	0.715202267496165
GCF_001592965.1	s__Fabibacter spongicola	HKNK	2.2419530699437e-6	4.21904723904543e-6	0.531388473017181
GCF_001592965.1	s__Fabibacter spongicola	HMDF	0	1.16492209760228e-6	0
GCF_001592965.1	s__Fabibacter spongicola	HNEM	1.49463537996247e-6	1.58255962127857e-6	0.944441751113889
GCF_001592965.1	s__Fabibacter spongicola	HNET	2.2419530699437e-6	3.65304857722539e-6	0.613721121564319
GCF_001592965.1	s__Fabibacter spongicola	HNSN	7.47317689981235e-7	3.46088468496437e-6	0.215932560026607
GCF_001592965.1	s__Fabibacter spongicola	HNTQ	7.47317689981235e-7	1.87891407922347e-6	0.397739150632205
GCF_001592965.1	s__Fabibacter spongicola	HPHG	2.2419530699437e-6	7.17297210128728e-7	3.12555665669097
GCF_001592965.1	s__Fabibacter spongicola	HPPP	7.47317689981235e-7	7.49154829773338e-7	0.997547716814882
GCF_001592965.1	s__Fabibacter spongicola	HQDD	0	2.0300628946183e-6	0
GCF_001592965.1	s__Fabibacter spongicola	HQES	3.73658844990617e-6	3.14768179421024e-6	1.18709218218282
GCF_001592965.1	s__Fabibacter spongicola	HRTH	7.47317689981235e-7	6.53149792604232e-7	1.14417503985041
GCF_001592965.1	s__Fabibacter spongicola	HTDK	1.49463537996247e-6	3.56042269595446e-6	0.419791554991702
GCF_001592965.1	s__Fabibacter spongicola	HTKN	2.98927075992494e-6	3.41486523012074e-6	0.875370053716364
GCF_001592965.1	s__Fabibacter spongicola	HTYD	2.2419530699437e-6	2.02132172157277e-6	1.1091520196989
GCF_001592965.1	s__Fabibacter spongicola	HVNE	4.48390613988741e-6	4.37528554077379e-6	1.02482594521006
GCF_001592965.1	s__Fabibacter spongicola	HVTI	2.2419530699437e-6	4.34999571192409e-6	0.515392018387081
GCF_001592965.1	s__Fabibacter spongicola	HVYE	2.98927075992494e-6	3.08769585442342e-6	0.968123448960337
GCF_001592965.1	s__Fabibacter spongicola	HYQN	1.49463537996247e-6	1.31789746428404e-6	1.13410596838384
GCF_001592965.1	s__Fabibacter spongicola	HYRA	1.49463537996247e-6	1.80558334132783e-6	0.827785317770661
GCF_001592965.1	s__Fabibacter spongicola	IDEF	1.79356245595496e-5	1.4584159735962201e-05	1.22980170844695
GCF_001592965.1	s__Fabibacter spongicola	IDNE	1.2704400729681e-5	1.55344718223834e-5	0.817819934590591
GCF_001592965.1	s__Fabibacter spongicola	IEAG	2.98927075992494e-5	2.37405006732709e-5	1.25914394185061
GCF_001592965.1	s__Fabibacter spongicola	IEQR	8.96781227977482e-6	7.56642752894354e-6	1.1852108865737
GCF_001592965.1	s__Fabibacter spongicola	IFFF	5.23122382986864e-6	9.27143913773255e-6	0.564229970359057
GCF_001592965.1	s__Fabibacter spongicola	IFFT	6.72585920983111e-6	9.9360928861025e-6	0.676911869376593
GCF_001592965.1	s__Fabibacter spongicola	IGTP	1.04624476597373e-5	9.24869282526001e-6	1.13123528453256
GCF_001592965.1	s__Fabibacter spongicola	IHHN	2.98927075992494e-6	1.1488668895037e-6	2.60192959448617
GCF_001592965.1	s__Fabibacter spongicola	IHHV	4.48390613988741e-6	1.38443980933283e-6	3.23878734897708
GCF_001592965.1	s__Fabibacter spongicola	IHTL	5.23122382986864e-6	6.36338129190584e-6	0.822082410262404
GCF_001592965.1	s__Fabibacter spongicola	IILG	2.98927075992494e-5	3.27682815973452e-5	0.912245199994594
GCF_001592965.1	s__Fabibacter spongicola	ILFE	1.41990361096435e-5	2.46579463808492e-5	0.57584017299475
GCF_001592965.1	s__Fabibacter spongicola	ILMH	1.49463537996247e-6	2.75671951097308e-6	0.542178982668747
GCF_001592965.1	s__Fabibacter spongicola	ILVA	2.91453899092682e-5	3.00378569696626e-5	0.970288590784096
GCF_001592965.1	s__Fabibacter spongicola	IMFV	3.73658844990617e-6	5.52509463328259e-6	0.676294018096515
GCF_001592965.1	s__Fabibacter spongicola	IMGF	1.49463537996247e-6	5.78879304600937e-6	0.258194647499591
GCF_001592965.1	s__Fabibacter spongicola	INDM	4.48390613988741e-6	5.09188312620849e-6	0.880598793952721
GCF_001592965.1	s__Fabibacter spongicola	IQIK	5.23122382986864e-6	1.25175498523748e-5	0.417911164050703
GCF_001592965.1	s__Fabibacter spongicola	IQIT	6.72585920983111e-6	1.01316110807162e-5	0.66384893342705
GCF_001592965.1	s__Fabibacter spongicola	IQMY	1.49463537996247e-6	2.35725264240256e-6	0.634058205334796
GCF_001592965.1	s__Fabibacter spongicola	IQQA	1.2704400729681e-5	6.614793060841e-6	1.92060441087567
GCF_001592965.1	s__Fabibacter spongicola	IRLI	2.09248953194746e-5	1.92706246765928e-5	1.08584416284601
GCF_001592965.1	s__Fabibacter spongicola	IRNS	1.64409891795872e-5	1.05450437755814e-5	1.55912005009013
GCF_001592965.1	s__Fabibacter spongicola	IRQE	1.49463537996247e-5	7.56642752894354e-6	1.97535147762283
GCF_001592965.1	s__Fabibacter spongicola	IRTV	8.96781227977482e-6	1.00866037750759e-5	0.889081447011368
GCF_001592965.1	s__Fabibacter spongicola	ISDE	1.71883068695684e-5	1.96905431030699e-5	0.872921929049718
GCF_001592965.1	s__Fabibacter spongicola	ISFA	1.41990361096435e-5	1.68270203397862e-5	0.843823554195801
GCF_001592965.1	s__Fabibacter spongicola	ISTA	1.49463537996247e-5	1.80333208910372e-5	0.828818712312342
GCF_001592965.1	s__Fabibacter spongicola	ITAA	1.86829422495309e-5	1.79549092116088e-5	1.0405478540349
GCF_001592965.1	s__Fabibacter spongicola	IVQE	1.2704400729681e-5	1.22800588595471e-5	1.03455536125578
GCF_001592965.1	s__Fabibacter spongicola	IVYR	1.49463537996247e-6	7.07488952549884e-6	0.211259182857288
GCF_001592965.1	s__Fabibacter spongicola	IYRE	2.98927075992494e-6	7.80712992612985e-6	0.38288984405397
GCF_001592965.1	s__Fabibacter spongicola	KALY	1.12097653497185e-5	1.66410911035712e-5	0.673619613038049
GCF_001592965.1	s__Fabibacter spongicola	KATK	1.64409891795872e-5	1.67300733114514e-5	0.982720689474421
GCF_001592965.1	s__Fabibacter spongicola	KERQ	7.47317689981235e-6	7.15780696959906e-6	1.04405957460892
GCF_001592965.1	s__Fabibacter spongicola	KGIE	2.76507545293057e-5	2.33838167433719e-5	1.18247396619473
GCF_001592965.1	s__Fabibacter spongicola	KGLN	2.46614837693807e-5	2.35905272181675e-5	1.04539773703695
GCF_001592965.1	s__Fabibacter spongicola	KHFK	9.71512996975605e-6	3.96094953026657e-6	2.45272753301207
GCF_001592965.1	s__Fabibacter spongicola	KHSR	2.98927075992494e-6	3.19430332990751e-6	0.935813055678558
GCF_001592965.1	s__Fabibacter spongicola	KIEP	1.04624476597373e-5	1.20349590440749e-5	0.86933803608482
GCF_001592965.1	s__Fabibacter spongicola	KIMT	5.97854151984988e-6	6.10798662665596e-6	0.978807238011759
GCF_001592965.1	s__Fabibacter spongicola	KISV	1.79356245595496e-5	2.12741486639377e-5	0.843071318287473
GCF_001592965.1	s__Fabibacter spongicola	KIYD	1.49463537996247e-5	1.02480851758611e-5	1.45845331524275
GCF_001592965.1	s__Fabibacter spongicola	KLPA	1.04624476597373e-5	1.53227095998924e-5	0.682806627087078
GCF_001592965.1	s__Fabibacter spongicola	KLRE	2.39141660793995e-5	1.84482800475102e-5	1.29628160553791
GCF_001592965.1	s__Fabibacter spongicola	KMIL	4.48390613988741e-6	1.07015860858412e-5	0.418994540054195
GCF_001592965.1	s__Fabibacter spongicola	KMKV	7.47317689981235e-6	6.92051057949247e-6	1.07985918292757
GCF_001592965.1	s__Fabibacter spongicola	KMRK	5.97854151984988e-6	4.2641116269819e-6	1.40206027488109
GCF_001592965.1	s__Fabibacter spongicola	KNLR	1.19570830396998e-5	1.38732998431349e-5	0.861877359741245
GCF_001592965.1	s__Fabibacter spongicola	KNVQ	1.12097653497185e-5	8.7360164675429e-6	1.28316669174862
GCF_001592965.1	s__Fabibacter spongicola	KQPL	6.72585920983111e-6	8.30413590085746e-6	0.809940888507933
GCF_001592965.1	s__Fabibacter spongicola	KRMH	2.98927075992494e-6	1.09843154321027e-6	2.72139923366412
GCF_001592965.1	s__Fabibacter spongicola	KTAT	1.04624476597373e-5	1.35411960122003e-5	0.772638373324696
GCF_001592965.1	s__Fabibacter spongicola	KTMH	1.49463537996247e-6	1.48844096294162e-6	1.00416168136666
GCF_001592965.1	s__Fabibacter spongicola	KTQA	9.71512996975605e-6	9.20515691631422e-6	1.05540079958203
GCF_001592965.1	s__Fabibacter spongicola	KTSA	1.86829422495309e-5	1.70594417861166e-5	1.09516726770834
GCF_001592965.1	s__Fabibacter spongicola	KVPH	2.2419530699437e-6	2.657702767017e-6	0.843568023394906
GCF_001592965.1	s__Fabibacter spongicola	KYLH	6.72585920983111e-6	4.2223259260085e-6	1.59292753039301
GCF_001592965.1	s__Fabibacter spongicola	LAAM	1.2704400729681e-5	1.04348498592936e-5	1.21749722334204
GCF_001592965.1	s__Fabibacter spongicola	LARP	3.73658844990617e-6	9.15242405039672e-6	0.408262164136091
GCF_001592965.1	s__Fabibacter spongicola	LAVD	1.41990361096435e-5	2.38337188225544e-5	0.595754116902923
GCF_001592965.1	s__Fabibacter spongicola	LDAD	2.31668483894183e-5	2.06212713922022e-5	1.12344423138617
GCF_001592965.1	s__Fabibacter spongicola	LDDL	2.91453899092682e-5	2.88038284407034e-5	1.0118581968806
GCF_001592965.1	s__Fabibacter spongicola	LDEV	3.5123931429118e-5	2.51130357740513e-5	1.39863343265774
GCF_001592965.1	s__Fabibacter spongicola	LDKV	2.61561191493432e-5	2.34756343570777e-5	1.11418157019716
GCF_001592965.1	s__Fabibacter spongicola	LDNL	2.5408801459362e-5	2.76262681811023e-5	0.919733396229856
GCF_001592965.1	s__Fabibacter spongicola	LDQN	1.79356245595496e-5	1.07188038354499e-5	1.67328601538837
GCF_001592965.1	s__Fabibacter spongicola	LDVF	1.04624476597373e-5	1.77299710357525e-5	0.590099534773054
GCF_001592965.1	s__Fabibacter spongicola	LEFV	1.56936714896059e-5	2.26128938394134e-5	0.694014291185168
GCF_001592965.1	s__Fabibacter spongicola	LHHE	3.73658844990617e-6	2.04948234286508e-6	1.82318645628466
GCF_001592965.1	s__Fabibacter spongicola	LINH	8.96781227977482e-6	6.3246214271158e-6	1.41792080097107
GCF_001592965.1	s__Fabibacter spongicola	LKAH	5.97854151984988e-6	7.55078921037821e-6	0.791777038568717
GCF_001592965.1	s__Fabibacter spongicola	LKEV	5.60488267485926e-5	2.99409416100579e-5	1.87197942798714
GCF_001592965.1	s__Fabibacter spongicola	LKHF	6.72585920983111e-6	5.61705351119563e-6	1.19739988170408
GCF_001592965.1	s__Fabibacter spongicola	LKPI	2.76507545293057e-5	1.59540882651148e-5	1.73314539006073
GCF_001592965.1	s__Fabibacter spongicola	LKVS	2.83980722192869e-5	2.85397751842903e-5	0.995034895541807
GCF_001592965.1	s__Fabibacter spongicola	LLEG	4.48390613988741e-5	4.44859643315808e-5	1.00793726903752
GCF_001592965.1	s__Fabibacter spongicola	LLIK	1.86829422495309e-5	4.3280631421716297e-05	0.431669817094133
GCF_001592965.1	s__Fabibacter spongicola	LLTM	8.96781227977482e-6	1.16199882248995e-5	0.771757432641666
GCF_001592965.1	s__Fabibacter spongicola	LLTR	1.19570830396998e-5	1.97944043248579e-5	0.604063797195656
GCF_001592965.1	s__Fabibacter spongicola	LMGP	2.2419530699437e-6	5.3750603742355e-6	0.417102862823672
GCF_001592965.1	s__Fabibacter spongicola	LNFV	8.96781227977482e-6	1.70051330393535e-5	0.52735913673956
GCF_001592965.1	s__Fabibacter spongicola	LNIR	1.49463537996247e-5	1.46652904019657e-5	1.01916521186797
GCF_001592965.1	s__Fabibacter spongicola	LNTI	2.01775776294933e-5	1.98723526310293e-5	1.01535927849768
GCF_001592965.1	s__Fabibacter spongicola	LPES	2.98927075992494e-5	1.64630367176826e-5	1.81574688266
GCF_001592965.1	s__Fabibacter spongicola	LPIV	2.2419530699437e-5	1.5466146689706e-5	1.44958735677575
GCF_001592965.1	s__Fabibacter spongicola	LPLH	2.98927075992494e-6	5.51334004296009e-6	0.542188716210584
GCF_001592965.1	s__Fabibacter spongicola	LPPS	1.04624476597373e-5	8.0448087292899e-6	1.30052161733133
GCF_001592965.1	s__Fabibacter spongicola	LRRN	8.22049458979358e-6	8.28667555923433e-6	0.992013568171256
GCF_001592965.1	s__Fabibacter spongicola	LSAR	1.94302599395121e-5	1.78531745449263e-5	1.08833641269888
GCF_001592965.1	s__Fabibacter spongicola	LSHM	2.2419530699437e-6	2.6591856448812e-6	0.843097613082918
GCF_001592965.1	s__Fabibacter spongicola	LSSK	2.61561191493432e-5	3.00197717175401e-5	0.871296404098256
GCF_001592965.1	s__Fabibacter spongicola	LTEL	2.91453899092682e-5	3.5450613296095e-5	0.822140640158647
GCF_001592965.1	s__Fabibacter spongicola	LTEM	7.47317689981235e-6	8.76553269954542e-6	0.852563917786755
GCF_001592965.1	s__Fabibacter spongicola	LTHE	4.48390613988741e-6	6.43960058286936e-6	0.696301902918561
GCF_001592965.1	s__Fabibacter spongicola	LTSA	2.39141660793995e-5	2.41921278348868e-5	0.988510239471932
GCF_001592965.1	s__Fabibacter spongicola	LVMK	6.72585920983111e-6	9.81403018462306e-6	0.685331009106677
GCF_001592965.1	s__Fabibacter spongicola	LVNG	2.5408801459362e-5	2.28690319610097e-5	1.11105714936611
GCF_001592965.1	s__Fabibacter spongicola	LVVY	1.19570830396998e-5	1.54037901102114e-5	0.776242921654279
GCF_001592965.1	s__Fabibacter spongicola	MAAN	1.04624476597373e-5	5.91946859770422e-6	1.76746400239288
GCF_001592965.1	s__Fabibacter spongicola	MDEG	1.12097653497185e-5	6.50582053735696e-6	1.72303636187797
GCF_001592965.1	s__Fabibacter spongicola	MENG	2.98927075992494e-6	6.23984909759993e-6	0.47906138644838703
GCF_001592965.1	s__Fabibacter spongicola	MEVD	3.73658844990617e-6	6.20945918265816e-6	0.601757470335219
GCF_001592965.1	s__Fabibacter spongicola	MFNT	3.73658844990617e-6	3.51061853446926e-6	1.06436755039552
GCF_001592965.1	s__Fabibacter spongicola	MGFT	5.23122382986864e-6	4.43237309038065e-6	1.18023093345226
GCF_001592965.1	s__Fabibacter spongicola	MGKN	5.23122382986864e-6	5.83300311346493e-6	0.896831996847879
GCF_001592965.1	s__Fabibacter spongicola	MGVR	7.47317689981235e-7	4.19852880179211e-6	0.17799513240501
GCF_001592965.1	s__Fabibacter spongicola	MHKE	7.47317689981235e-7	1.96722625402166e-6	0.379883955113689
GCF_001592965.1	s__Fabibacter spongicola	MIGK	3.73658844990617e-6	7.66473834857803e-6	0.487503718975533
GCF_001592965.1	s__Fabibacter spongicola	MIKT	9.71512996975605e-6	6.10798662665595e-6	1.59056176176911
GCF_001592965.1	s__Fabibacter spongicola	MINQ	5.97854151984988e-6	3.34024265617982e-6	1.78985245541635
GCF_001592965.1	s__Fabibacter spongicola	MKNV	8.22049458979358e-6	5.56729078790314e-6	1.4765700055861
GCF_001592965.1	s__Fabibacter spongicola	MLAF	8.96781227977482e-6	7.76251440847843e-6	1.15527157926817
GCF_001592965.1	s__Fabibacter spongicola	MLDH	2.98927075992494e-6	2.18733572649807e-6	1.36662640476813
GCF_001592965.1	s__Fabibacter spongicola	MLYT	4.48390613988741e-6	4.65189943682366e-6	0.963887160671091
GCF_001592965.1	s__Fabibacter spongicola	MMHF	0	4.86997729420519e-7	0
GCF_001592965.1	s__Fabibacter spongicola	MNPR	1.49463537996247e-6	1.79317216562001e-6	0.833514711313669
GCF_001592965.1	s__Fabibacter spongicola	MNSY	2.2419530699437e-6	3.32456344749587e-6	0.674360139413909
GCF_001592965.1	s__Fabibacter spongicola	MPAA	3.73658844990617e-6	3.84648999378644e-6	0.971428095729404
GCF_001592965.1	s__Fabibacter spongicola	MPRP	7.47317689981235e-7	1.16520911942481e-6	0.641359286949402
GCF_001592965.1	s__Fabibacter spongicola	MQRV	1.49463537996247e-6	2.27442725958305e-6	0.657148024261927
GCF_001592965.1	s__Fabibacter spongicola	MSLQ	4.48390613988741e-6	5.67985931949772e-6	0.789439647650275
GCF_001592965.1	s__Fabibacter spongicola	MTSI	6.72585920983111e-6	6.22823584499739e-6	1.0798979642419
GCF_001592965.1	s__Fabibacter spongicola	MVAT	9.71512996975605e-6	5.68685025164258e-6	1.70834988435821
GCF_001592965.1	s__Fabibacter spongicola	MVIV	2.2419530699437e-6	7.09184387155356e-6	0.316131193882667
GCF_001592965.1	s__Fabibacter spongicola	MYKR	7.47317689981235e-7	2.42081971464316e-6	0.308704396887065
GCF_001592965.1	s__Fabibacter spongicola	NAIN	1.34517184196622e-5	1.41403804915612e-5	0.951298193686518
GCF_001592965.1	s__Fabibacter spongicola	NAKK	1.71883068695684e-5	1.66281690957942e-5	1.03368607635316
GCF_001592965.1	s__Fabibacter spongicola	NDHF	4.48390613988741e-6	2.67262999738968e-6	1.67771301836273
GCF_001592965.1	s__Fabibacter spongicola	NDKQ	2.2419530699437e-6	7.55852528953526e-6	0.296612498346427
GCF_001592965.1	s__Fabibacter spongicola	NDYA	5.97854151984988e-6	7.91793761338618e-6	0.755062973689319
GCF_001592965.1	s__Fabibacter spongicola	NFFG	5.23122382986864e-6	9.48876680367643e-6	0.551307028416148
GCF_001592965.1	s__Fabibacter spongicola	NGDK	1.34517184196622e-5	1.39528252633612e-5	0.964085636117376
GCF_001592965.1	s__Fabibacter spongicola	NHNG	5.23122382986864e-6	3.44729614656495e-6	1.51748605500032
GCF_001592965.1	s__Fabibacter spongicola	NISH	3.73658844990617e-6	4.54770468125043e-6	0.821642721285667
GCF_001592965.1	s__Fabibacter spongicola	NKNT	1.04624476597373e-5	1.0664362691376e-5	0.981066376164986
GCF_001592965.1	s__Fabibacter spongicola	NLKP	2.09248953194746e-5	1.21413468132508e-5	1.72344103511133
GCF_001592965.1	s__Fabibacter spongicola	NMDA	1.49463537996247e-6	4.89037324872311e-6	0.305628078665105
GCF_001592965.1	s__Fabibacter spongicola	NMEQ	2.2419530699437e-6	3.38025140549427e-6	0.663250392056527
GCF_001592965.1	s__Fabibacter spongicola	NMKS	3.73658844990617e-6	5.85599562220841e-6	0.638079105751966
GCF_001592965.1	s__Fabibacter spongicola	NNFV	5.23122382986864e-6	9.64665063547449e-6	0.542283951968924
GCF_001592965.1	s__Fabibacter spongicola	NNIG	7.47317689981235e-6	1.41463714622097e-5	0.528275177827473
GCF_001592965.1	s__Fabibacter spongicola	NNMA	3.73658844990617e-6	4.69044464533735e-6	0.796638428218233
GCF_001592965.1	s__Fabibacter spongicola	NPVE	1.12097653497185e-5	8.87870497904241e-6	1.26254508694437
GCF_001592965.1	s__Fabibacter spongicola	NRQN	7.47317689981235e-7	4.33021680583617e-6	0.172582049234583
GCF_001592965.1	s__Fabibacter spongicola	NSFY	7.47317689981235e-6	7.16079929523701e-6	1.04362328724715
GCF_001592965.1	s__Fabibacter spongicola	NSIH	2.98927075992494e-6	4.54770468125043e-6	0.657314177028534
GCF_001592965.1	s__Fabibacter spongicola	NSIP	8.96781227977482e-6	9.22859269877314e-6	0.971742124990196
GCF_001592965.1	s__Fabibacter spongicola	NSPV	8.96781227977482e-6	8.4632022375805e-6	1.05962400850515
GCF_001592965.1	s__Fabibacter spongicola	NYLG	1.64409891795872e-5	1.33928044958304e-5	1.22759868440592
GCF_001592965.1	s__Fabibacter spongicola	NYLL	1.86829422495309e-5	1.86991706337321e-5	0.999132133476982
GCF_001592965.1	s__Fabibacter spongicola	PAKS	5.97854151984988e-6	1.10177595576102e-5	0.542627699269437
GCF_001592965.1	s__Fabibacter spongicola	PARE	5.97854151984988e-6	6.90412681502974e-6	0.865937384990534
GCF_001592965.1	s__Fabibacter spongicola	PDAE	1.04624476597373e-5	9.69486928798459e-6	1.07917366897396
GCF_001592965.1	s__Fabibacter spongicola	PEMS	7.47317689981235e-6	4.07065698630833e-6	1.83586505199244
GCF_001592965.1	s__Fabibacter spongicola	PFHN	0	1.66568445398013e-6	0
GCF_001592965.1	s__Fabibacter spongicola	PFQN	2.98927075992494e-6	3.55780100855056e-6	0.84020178552447
GCF_001592965.1	s__Fabibacter spongicola	PGEI	1.41990361096435e-5	1.222371044215e-5	1.1615978778982
GCF_001592965.1	s__Fabibacter spongicola	PGKK	5.97854151984988e-6	1.08096163496032e-5	0.553076198682051
GCF_001592965.1	s__Fabibacter spongicola	PGPA	1.49463537996247e-6	5.7368356746485e-6	0.260533064694074
GCF_001592965.1	s__Fabibacter spongicola	PKII	5.23122382986864e-6	1.18925129352968e-5	0.439875395413061
GCF_001592965.1	s__Fabibacter spongicola	PKQF	6.72585920983111e-6	4.42258190876297e-6	1.52079924093761
GCF_001592965.1	s__Fabibacter spongicola	PKVE	8.96781227977482e-6	1.10368173821936e-5	0.812536075322147
GCF_001592965.1	s__Fabibacter spongicola	PLDH	2.98927075992494e-6	3.26091356608903e-6	0.916697330162638
GCF_001592965.1	s__Fabibacter spongicola	PLDQ	8.22049458979358e-6	6.96511367834747e-6	1.18023839515337
GCF_001592965.1	s__Fabibacter spongicola	PLGE	6.72585920983111e-6	1.63983975785685e-5	0.410153441981509
GCF_001592965.1	s__Fabibacter spongicola	PMMR	2.98927075992494e-6	7.81591871144263e-7	3.82459294970481
GCF_001592965.1	s__Fabibacter spongicola	PMMT	0	1.05910410576274e-6	0
GCF_001592965.1	s__Fabibacter spongicola	PMPF	7.47317689981235e-7	1.47330954208787e-6	0.507237392165527
GCF_001592965.1	s__Fabibacter spongicola	PPKH	0	1.43312452751053e-6	0
GCF_001592965.1	s__Fabibacter spongicola	PRKH	7.47317689981235e-7	1.6375585500124e-6	0.456360897737413
GCF_001592965.1	s__Fabibacter spongicola	PSEQ	8.96781227977482e-6	6.38754608316443e-6	1.40395265459002
GCF_001592965.1	s__Fabibacter spongicola	PSTD	5.23122382986864e-6	7.3673577159052e-6	0.710054273403216
GCF_001592965.1	s__Fabibacter spongicola	PVLF	1.04624476597373e-5	1.10499908901027e-5	0.946828623099443
GCF_001592965.1	s__Fabibacter spongicola	PVRT	4.48390613988741e-6	4.98794575063121e-6	0.898948457753371
GCF_001592965.1	s__Fabibacter spongicola	PVYV	2.2419530699437e-6	5.67813867226314e-6	0.394839435834019
GCF_001592965.1	s__Fabibacter spongicola	PYYI	5.23122382986864e-6	3.62602256535245e-6	1.44268926505154
GCF_001592965.1	s__Fabibacter spongicola	QAGH	3.73658844990617e-6	2.97560228252528e-6	1.25574189529626
GCF_001592965.1	s__Fabibacter spongicola	QDQI	5.23122382986864e-6	5.4648160551307e-6	0.957255244658647
GCF_001592965.1	s__Fabibacter spongicola	QEPI	7.47317689981235e-6	6.62182911095164e-6	1.12856686190417
GCF_001592965.1	s__Fabibacter spongicola	QFMH	0	7.64181420722239e-7	0
GCF_001592965.1	s__Fabibacter spongicola	QFNK	8.22049458979358e-6	6.80603219350287e-6	1.20782481717336
GCF_001592965.1	s__Fabibacter spongicola	QGHS	2.2419530699437e-6	2.98859716707379e-6	0.750169040727178
GCF_001592965.1	s__Fabibacter spongicola	QHKQ	0	1.58772514694701e-6	0
GCF_001592965.1	s__Fabibacter spongicola	QHLS	3.73658844990617e-6	4.17270993539849e-6	0.895482434138892
GCF_001592965.1	s__Fabibacter spongicola	QIMM	7.47317689981235e-7	1.45591514176598e-6	0.513297560100077
GCF_001592965.1	s__Fabibacter spongicola	QIRQ	7.47317689981235e-6	3.89172684485737e-6	1.92027272152659
GCF_001592965.1	s__Fabibacter spongicola	QIRY	4.48390613988741e-6	4.01553005015712e-6	1.11664116165983
GCF_001592965.1	s__Fabibacter spongicola	QKMQ	5.97854151984988e-6	2.16119874429437e-6	2.76630806659194
GCF_001592965.1	s__Fabibacter spongicola	QLMR	1.49463537996247e-6	3.32714072194561e-6	0.449225177072899
GCF_001592965.1	s__Fabibacter spongicola	QLQF	4.48390613988741e-6	6.60132074492404e-6	0.679243792741812
GCF_001592965.1	s__Fabibacter spongicola	QMAE	8.22049458979358e-6	4.26596912662846e-6	1.92699345583181
GCF_001592965.1	s__Fabibacter spongicola	QMEF	4.48390613988741e-6	3.173466533597e-6	1.41293632449468
GCF_001592965.1	s__Fabibacter spongicola	QMIK	2.98927075992494e-6	4.15214249099264e-6	0.719934531729017
GCF_001592965.1	s__Fabibacter spongicola	QMKH	0	1.01182588393247e-6	0
GCF_001592965.1	s__Fabibacter spongicola	QNFM	1.49463537996247e-6	2.38648007561481e-6	0.626292838241032
GCF_001592965.1	s__Fabibacter spongicola	QNYP	1.49463537996247e-6	2.67439065838357e-6	0.558869503704386
GCF_001592965.1	s__Fabibacter spongicola	QPEP	5.97854151984988e-6	3.27457339575418e-6	1.8257466843167
GCF_001592965.1	s__Fabibacter spongicola	QPHL	2.98927075992494e-6	2.13913837407274e-6	1.39741813627214
GCF_001592965.1	s__Fabibacter spongicola	QPTG	5.23122382986864e-6	4.81396372202481e-6	1.08667703620922
GCF_001592965.1	s__Fabibacter spongicola	QQAN	6.72585920983111e-6	5.03397595117776e-6	1.33609283696668
GCF_001592965.1	s__Fabibacter spongicola	QQMS	1.49463537996247e-6	2.20374671886716e-6	0.678224664915572
GCF_001592965.1	s__Fabibacter spongicola	QQSR	4.48390613988741e-6	3.75403595412961e-6	1.19442280113351
GCF_001592965.1	s__Fabibacter spongicola	QRTK	9.71512996975605e-6	5.41573348596788e-6	1.79387150326505
GCF_001592965.1	s__Fabibacter spongicola	QRVS	3.73658844990617e-6	6.61416782304453e-6	0.56493704875275
GCF_001592965.1	s__Fabibacter spongicola	QTDH	1.49463537996247e-6	1.95900215106852e-6	0.762957498105471
GCF_001592965.1	s__Fabibacter spongicola	QVVL	1.64409891795872e-5	1.49288743293335e-5	1.10128793483662
GCF_001592965.1	s__Fabibacter spongicola	QYPD	5.97854151984988e-6	2.78838564812725e-6	2.14408703611899
GCF_001592965.1	s__Fabibacter spongicola	RAFY	6.72585920983111e-6	5.29375451550376e-6	1.27052722035621
GCF_001592965.1	s__Fabibacter spongicola	RAGP	0	6.5551905146413e-6	0
GCF_001592965.1	s__Fabibacter spongicola	RAPP	0	3.37376272811314e-6	0
GCF_001592965.1	s__Fabibacter spongicola	RDMI	2.98927075992494e-6	3.78070873560199e-6	0.790664123838932
GCF_001592965.1	s__Fabibacter spongicola	RDVF	5.97854151984988e-6	7.4679144900196e-6	0.800563735409642
GCF_001592965.1	s__Fabibacter spongicola	RDYR	6.72585920983111e-6	3.45885978956316e-6	1.94453074684492
GCF_001592965.1	s__Fabibacter spongicola	RGDR	6.72585920983111e-6	6.188102693027e-6	1.08690167947763
GCF_001592965.1	s__Fabibacter spongicola	RGID	1.34517184196622e-5	1.09513546634873e-5	1.22831547630463
GCF_001592965.1	s__Fabibacter spongicola	RGPP	1.49463537996247e-6	3.37519211776014e-6	0.44282971985439
GCF_001592965.1	s__Fabibacter spongicola	RHEK	1.49463537996247e-6	3.35112834169134e-6	0.446009590670621
GCF_001592965.1	s__Fabibacter spongicola	RHQG	7.47317689981235e-7	1.75065662311894e-6	0.426878509533084
GCF_001592965.1	s__Fabibacter spongicola	RKDV	4.48390613988741e-6	9.88800430773978e-6	0.453469274520608
GCF_001592965.1	s__Fabibacter spongicola	RKII	1.2704400729681e-5	1.35889700193449e-5	0.934905346880251
GCF_001592965.1	s__Fabibacter spongicola	RMDM	0	1.25408259382182e-6	0
GCF_001592965.1	s__Fabibacter spongicola	RMPS	4.48390613988741e-6	2.27291498688036e-6	1.97275576331242
GCF_001592965.1	s__Fabibacter spongicola	RNHA	3.73658844990617e-6	2.55852359119382e-6	1.46044713551485
GCF_001592965.1	s__Fabibacter spongicola	RNIG	1.34517184196622e-5	1.05036405664856e-5	1.28067200457936
GCF_001592965.1	s__Fabibacter spongicola	RNVA	8.22049458979358e-6	9.62842229182996e-6	0.853773789789938
GCF_001592965.1	s__Fabibacter spongicola	RPQS	2.2419530699437e-6	3.56658624655576e-6	0.62859914634302
GCF_001592965.1	s__Fabibacter spongicola	RQIE	5.97854151984988e-6	7.56642752894354e-6	0.790140591049133
GCF_001592965.1	s__Fabibacter spongicola	RSQN	5.23122382986864e-6	5.48871706974282e-6	0.953086807608716
GCF_001592965.1	s__Fabibacter spongicola	RTFG	8.96781227977482e-6	7.55045387065127e-6	1.18771830586673
GCF_001592965.1	s__Fabibacter spongicola	RTIN	8.96781227977482e-6	8.37029174299177e-6	1.07138586743805
GCF_001592965.1	s__Fabibacter spongicola	RTNR	4.48390613988741e-6	4.72966372360508e-6	0.948039100012305
GCF_001592965.1	s__Fabibacter spongicola	RVIA	1.34517184196622e-5	1.26520312334711e-5	1.06320622921603
GCF_001592965.1	s__Fabibacter spongicola	RVLT	1.41990361096435e-5	1.35314182795786e-5	1.04933834844736
GCF_001592965.1	s__Fabibacter spongicola	RYMS	5.23122382986864e-6	2.4684789019048e-6	2.11920945560117
GCF_001592965.1	s__Fabibacter spongicola	RYVK	5.97854151984988e-6	6.69281419283344e-6	0.89327767775947
GCF_001592965.1	s__Fabibacter spongicola	SEVF	1.56936714896059e-5	1.62597499874417e-5	0.965185288932921
GCF_001592965.1	s__Fabibacter spongicola	SFVY	8.96781227977482e-6	8.62910725475887e-6	1.03925145614909
GCF_001592965.1	s__Fabibacter spongicola	SGFQ	5.23122382986864e-6	8.7622096339147e-6	0.597021076695181
GCF_001592965.1	s__Fabibacter spongicola	SGGK	1.56936714896059e-5	2.1416477178126e-5	0.732784918783696
GCF_001592965.1	s__Fabibacter spongicola	SGMP	5.97854151984988e-6	3.86492496153429e-6	1.5468713052262
GCF_001592965.1	s__Fabibacter spongicola	SGRN	1.34517184196622e-5	1.01320174585085e-5	1.32764461517641
GCF_001592965.1	s__Fabibacter spongicola	SHRQ	7.47317689981235e-7	1.75755735451423e-6	0.425202448194236
GCF_001592965.1	s__Fabibacter spongicola	SKGK	2.83980722192869e-5	2.10857764446338e-5	1.34678807270168
GCF_001592965.1	s__Fabibacter spongicola	SLAK	3.28819783591743e-5	2.98892410886752e-5	1.10012757639514
GCF_001592965.1	s__Fabibacter spongicola	SLEN	2.98927075992494e-5	2.53354172324891e-5	1.17987824415681
GCF_001592965.1	s__Fabibacter spongicola	SLKI	2.31668483894183e-5	3.11208397834133e-5	0.744415913922916
GCF_001592965.1	s__Fabibacter spongicola	SNLH	5.97854151984988e-6	6.10085372898812e-6	0.979951624055979
GCF_001592965.1	s__Fabibacter spongicola	SNSE	1.79356245595496e-5	1.82173742535237e-5	0.984534011869491
GCF_001592965.1	s__Fabibacter spongicola	SPPQ	7.47317689981235e-7	3.12133097737609e-6	0.239422764006097
GCF_001592965.1	s__Fabibacter spongicola	SRAR	1.04624476597373e-5	7.51980816032086e-6	1.39131842683748
GCF_001592965.1	s__Fabibacter spongicola	SRLG	1.86829422495309e-5	1.78607385453962e-5	1.04603413806461
GCF_001592965.1	s__Fabibacter spongicola	STET	1.12097653497185e-5	1.45489416018011e-5	0.770486655079487
GCF_001592965.1	s__Fabibacter spongicola	STFM	5.97854151984988e-6	4.44984460120494e-6	1.34353939421413
GCF_001592965.1	s__Fabibacter spongicola	SVAL	2.69034368393245e-5	2.89751052795816e-5	0.928501780398465
GCF_001592965.1	s__Fabibacter spongicola	SYEA	1.04624476597373e-5	1.28003367920825e-5	0.817357217210781
GCF_001592965.1	s__Fabibacter spongicola	SYIL	1.2704400729681e-5	1.76679104757072e-5	0.719066397078995
GCF_001592965.1	s__Fabibacter spongicola	TAAS	1.41990361096435e-5	1.73196571651941e-5	0.819822007688357
GCF_001592965.1	s__Fabibacter spongicola	TDKL	1.56936714896059e-5	1.96004653612663e-5	0.800678514532575
GCF_001592965.1	s__Fabibacter spongicola	TDTH	4.48390613988741e-6	2.88177945874304e-6	1.55595048270737
GCF_001592965.1	s__Fabibacter spongicola	TEAP	5.97854151984988e-6	9.35550806816797e-6	0.639039748166304
GCF_001592965.1	s__Fabibacter spongicola	TENE	1.34517184196622e-5	1.51702555061759e-5	0.886716668297771
GCF_001592965.1	s__Fabibacter spongicola	TETF	8.22049458979358e-6	1.07759388453218e-5	0.762856462698134
GCF_001592965.1	s__Fabibacter spongicola	TEVL	2.39141660793995e-5	2.42339738496019e-5	0.986803329400817
GCF_001592965.1	s__Fabibacter spongicola	TFKG	1.2704400729681e-5	1.26407399144009e-5	1.00503616210057
GCF_001592965.1	s__Fabibacter spongicola	TGEQ	6.72585920983111e-6	9.85137921610749e-6	0.68273274861189
GCF_001592965.1	s__Fabibacter spongicola	THIA	3.73658844990617e-6	4.55567956400619e-6	0.820204405820913
GCF_001592965.1	s__Fabibacter spongicola	THKQ	1.49463537996247e-6	2.33561444131444e-6	0.639932410728425
GCF_001592965.1	s__Fabibacter spongicola	THYD	2.2419530699437e-6	2.02132172157277e-6	1.1091520196989
GCF_001592965.1	s__Fabibacter spongicola	TIAM	5.23122382986864e-6	6.20115450842974e-6	0.843588693485611
GCF_001592965.1	s__Fabibacter spongicola	TIPN	8.96781227977482e-6	7.32533832100814e-6	1.22421817079168
GCF_001592965.1	s__Fabibacter spongicola	TISK	1.34517184196622e-5	1.77623832283034e-5	0.757314952997276
GCF_001592965.1	s__Fabibacter spongicola	TKRG	9.71512996975605e-6	9.99729181395518e-6	0.971776172042386
GCF_001592965.1	s__Fabibacter spongicola	TLGY	1.2704400729681e-5	1.34748810750217e-5	0.942820991068412
GCF_001592965.1	s__Fabibacter spongicola	TLSD	2.09248953194746e-5	1.99863438483826e-5	1.04695963795138
GCF_001592965.1	s__Fabibacter spongicola	TMLE	5.23122382986864e-6	8.76553269954542e-6	0.596794742450728
GCF_001592965.1	s__Fabibacter spongicola	TNIT	6.72585920983111e-6	1.13422499372416e-5	0.592991623976399
GCF_001592965.1	s__Fabibacter spongicola	TPFG	8.96781227977482e-6	6.60784961599401e-6	1.35714533485578
GCF_001592965.1	s__Fabibacter spongicola	TPGL	1.12097653497185e-5	1.24073408600795e-5	0.903478471022414
GCF_001592965.1	s__Fabibacter spongicola	TPVT	6.72585920983111e-6	6.75896720379308e-6	0.995101619380045
GCF_001592965.1	s__Fabibacter spongicola	TQYA	2.98927075992494e-6	5.22594793212995e-6	0.572005461735742
GCF_001592965.1	s__Fabibacter spongicola	TQYY	2.98927075992494e-6	2.92229789853947e-6	1.02291787617509
GCF_001592965.1	s__Fabibacter spongicola	TRDS	5.23122382986864e-6	8.41830516964044e-6	0.62141057189687
GCF_001592965.1	s__Fabibacter spongicola	TRNF	4.48390613988741e-6	5.98026446814456e-6	0.749783920723256
GCF_001592965.1	s__Fabibacter spongicola	TSAK	1.49463537996247e-5	1.70594417861166e-5	0.876133814166675
GCF_001592965.1	s__Fabibacter spongicola	TTDN	1.2704400729681e-5	8.99957663732054e-6	1.41166648628746
GCF_001592965.1	s__Fabibacter spongicola	TTGR	8.96781227977482e-6	8.09173310383945e-6	1.10826842219001
GCF_001592965.1	s__Fabibacter spongicola	TYEG	9.71512996975605e-6	1.01647702561773e-5	0.955764835299844
GCF_001592965.1	s__Fabibacter spongicola	TYMP	7.47317689981235e-7	1.7147812260956e-6	0.435809349092775
GCF_001592965.1	s__Fabibacter spongicola	TYRY	5.23122382986864e-6	3.17242743181996e-6	1.64896563981216
GCF_001592965.1	s__Fabibacter spongicola	TYSQ	6.72585920983111e-6	5.24877040085616e-6	1.28141615962741
GCF_001592965.1	s__Fabibacter spongicola	TYVG	6.72585920983111e-6	9.21140384430369e-6	0.730166576508353
GCF_001592965.1	s__Fabibacter spongicola	VADV	1.79356245595496e-5	1.62926862184404e-5	1.10083900954587
GCF_001592965.1	s__Fabibacter spongicola	VDPQ	5.23122382986864e-6	4.7613388612143e-6	1.09868757136402
GCF_001592965.1	s__Fabibacter spongicola	VEDH	4.48390613988741e-6	4.56178059480888e-6	0.982928934589688
GCF_001592965.1	s__Fabibacter spongicola	VGHK	2.98927075992494e-6	5.16389247646628e-6	0.578879357683787
GCF_001592965.1	s__Fabibacter spongicola	VGLY	1.64409891795872e-5	1.61389729933371e-5	1.01871346995715
GCF_001592965.1	s__Fabibacter spongicola	VHSE	7.47317689981235e-6	5.54584343219895e-6	1.34752756567619
GCF_001592965.1	s__Fabibacter spongicola	VHSG	3.73658844990617e-6	5.26555511455791e-6	0.709628589695218
GCF_001592965.1	s__Fabibacter spongicola	VHSV	6.72585920983111e-6	5.02569189699281e-6	1.33829517361691
GCF_001592965.1	s__Fabibacter spongicola	VIAR	5.97854151984988e-6	1.26520312334711e-5	0.472536101873789
GCF_001592965.1	s__Fabibacter spongicola	VIMP	5.97854151984988e-6	3.82416556272999e-6	1.56335844298068
GCF_001592965.1	s__Fabibacter spongicola	VKRF	1.41990361096435e-5	8.9035986611232e-6	1.59475248717604
GCF_001592965.1	s__Fabibacter spongicola	VLHS	7.47317689981235e-6	7.35182191296029e-6	1.0165067908729
GCF_001592965.1	s__Fabibacter spongicola	VPHG	1.49463537996247e-6	2.69938509523311e-6	0.553694759077492
GCF_001592965.1	s__Fabibacter spongicola	VSKI	1.79356245595496e-5	2.12741486639377e-5	0.843071318287473
GCF_001592965.1	s__Fabibacter spongicola	VSVV	2.16722130094558e-5	1.89130497211073e-5	1.14588674640183
GCF_001592965.1	s__Fabibacter spongicola	VTHQ	1.49463537996247e-6	2.26418175452566e-6	0.660121643050513
GCF_001592965.1	s__Fabibacter spongicola	VTMD	8.22049458979358e-6	4.69819543445389e-6	1.74971320467198
GCF_001592965.1	s__Fabibacter spongicola	VTQD	2.2419530699437e-6	7.3722595507864e-6	0.304106638473486
GCF_001592965.1	s__Fabibacter spongicola	VVMG	1.2704400729681e-5	6.81407184728692e-6	1.86443598107046
GCF_001592965.1	s__Fabibacter spongicola	VYFI	7.47317689981235e-6	8.94560647815765e-6	0.835401928092801
GCF_001592965.1	s__Fabibacter spongicola	VYGA	1.34517184196622e-5	1.15542328955386e-5	1.16422427531786
GCF_001592965.1	s__Fabibacter spongicola	VYVD	6.72585920983111e-6	9.11070743835486e-6	0.738236767598984
GCF_001592965.1	s__Fabibacter spongicola	YAVV	8.96781227977482e-6	1.10278998843889e-5	0.813193116893425
GCF_001592965.1	s__Fabibacter spongicola	YDKG	8.22049458979358e-6	9.84669007809618e-6	0.834848515043645
GCF_001592965.1	s__Fabibacter spongicola	YDYV	6.72585920983111e-6	5.33550889904862e-6	1.26058438606117
GCF_001592965.1	s__Fabibacter spongicola	YEYR	8.22049458979358e-6	4.19289893804106e-6	1.9605754184083
GCF_001592965.1	s__Fabibacter spongicola	YFLI	1.04624476597373e-5	1.30860600050296e-5	0.799510903642202
GCF_001592965.1	s__Fabibacter spongicola	YFSK	1.41990361096435e-5	8.90134702286224e-6	1.59515588743756
GCF_001592965.1	s__Fabibacter spongicola	YFYI	4.48390613988741e-6	5.23882072764875e-6	0.85589990056786
GCF_001592965.1	s__Fabibacter spongicola	YGQR	3.73658844990617e-6	3.85825051457545e-6	0.968467038568473
GCF_001592965.1	s__Fabibacter spongicola	YGYV	5.23122382986864e-6	6.46101165728734e-6	0.809660175116443
GCF_001592965.1	s__Fabibacter spongicola	YHMR	0	6.23601107945534e-7	0
GCF_001592965.1	s__Fabibacter spongicola	YILK	1.49463537996247e-5	1.73267942307055e-5	0.862615068928195
GCF_001592965.1	s__Fabibacter spongicola	YIMY	0	2.43224131567401e-6	0
GCF_001592965.1	s__Fabibacter spongicola	YIQA	5.97854151984988e-6	6.82522216236153e-6	0.875948266243879
GCF_001592965.1	s__Fabibacter spongicola	YKAT	1.12097653497185e-5	9.49799040051233e-6	1.18022496096794
GCF_001592965.1	s__Fabibacter spongicola	YKDE	1.04624476597373e-5	1.0370834662338e-5	1.00883371496915
GCF_001592965.1	s__Fabibacter spongicola	YKPT	3.73658844990617e-6	4.89040589480486e-6	0.764065096084478
GCF_001592965.1	s__Fabibacter spongicola	YLDE	1.79356245595496e-5	1.47069617547473e-5	1.21953295715617
GCF_001592965.1	s__Fabibacter spongicola	YLNL	1.2704400729681e-5	1.86991706337321e-5	0.679409850764348
GCF_001592965.1	s__Fabibacter spongicola	YMQF	1.49463537996247e-6	1.6841699970139e-6	0.887461112959215
GCF_001592965.1	s__Fabibacter spongicola	YMRT	3.73658844990617e-6	1.95939334251117e-6	1.90701293550244
GCF_001592965.1	s__Fabibacter spongicola	YMSV	2.2419530699437e-6	4.00625871231646e-6	0.559612653833678
GCF_001592965.1	s__Fabibacter spongicola	YQVD	2.98927075992494e-6	5.17100929492245e-6	0.578082650684883
GCF_001592965.1	s__Fabibacter spongicola	YRID	1.41990361096435e-5	6.12129471113414e-6	2.31961321578204
GCF_001592965.1	s__Fabibacter spongicola	YRKH	3.73658844990617e-6	1.77845575161065e-6	2.10102975377496
GCF_001592965.1	s__Fabibacter spongicola	YRYE	4.48390613988741e-6	4.19289893804106e-6	1.06940477367726
GCF_001592965.1	s__Fabibacter spongicola	YSAP	8.22049458979358e-6	6.25499796475524e-6	1.31422817978731
GCF_001592965.1	s__Fabibacter spongicola	YSDT	8.96781227977482e-6	8.00125265989756e-6	1.1208010371578
GCF_001592965.1	s__Fabibacter spongicola	YSLR	1.49463537996247e-5	9.98331692785019e-6	1.49713305784466
GCF_001592965.1	s__Fabibacter spongicola	YTFL	1.04624476597373e-5	1.00197571003829e-5	1.04418176557767
GCF_001592965.1	s__Fabibacter spongicola	YYLA	1.49463537996247e-5	9.44747345772734e-6	1.58204771534972
GCF_001592965.1	s__Fabibacter spongicola	YYMH	7.47317689981235e-7	5.92707192613853e-7	1.2608547682466
GCF_000613405.1	s__Prevotella enoeca	AAAS	2.63376423781962e-5	2.59809317202973e-5	1.0137297099942
GCF_000613405.1	s__Prevotella enoeca	AAYF	6.19709232428145e-6	1.06153932788409e-5	0.583783583094732
GCF_000613405.1	s__Prevotella enoeca	ADMN	3.09854616214072e-6	5.78093411331767e-6	0.535994028197369
GCF_000613405.1	s__Prevotella enoeca	ADRI	3.09854616214072e-5	1.58080042732616e-5	1.9601121739205
GCF_000613405.1	s__Prevotella enoeca	AEMN	4.64781924321109e-6	5.80167964364272e-6	0.801116147166796
GCF_000613405.1	s__Prevotella enoeca	AGHI	6.19709232428145e-6	7.38870449185089e-6	0.838725155555525
GCF_000613405.1	s__Prevotella enoeca	AGRN	1.08449115674925e-5	1.34132993492022e-5	0.808519312449221
GCF_000613405.1	s__Prevotella enoeca	AHGT	7.74636540535181e-6	6.71146022209025e-6	1.15419970453751
GCF_000613405.1	s__Prevotella enoeca	AIDH	3.09854616214072e-6	6.37425295323898e-6	0.486103420255113
GCF_000613405.1	s__Prevotella enoeca	AIHE	4.64781924321109e-6	6.39712767475436e-6	0.726547832014241
GCF_000613405.1	s__Prevotella enoeca	AIMV	7.74636540535181e-6	8.65240910108243e-6	0.895284228340836
GCF_000613405.1	s__Prevotella enoeca	AKGP	6.19709232428145e-6	1.15930908503161e-5	0.534550483930046
GCF_000613405.1	s__Prevotella enoeca	AKTM	6.19709232428145e-6	7.72928622971604e-6	0.801767736386328
GCF_000613405.1	s__Prevotella enoeca	ALHV	4.64781924321109e-6	9.45249422410068e-6	0.49170294453719
GCF_000613405.1	s__Prevotella enoeca	AMNV	7.74636540535181e-6	6.33368724353388e-6	1.22304198289237
GCF_000613405.1	s__Prevotella enoeca	AMSK	1.23941846485629e-5	7.69787746941861e-6	1.61007819334633
GCF_000613405.1	s__Prevotella enoeca	APEP	3.09854616214072e-6	5.96159944707948e-6	0.519750813459745
GCF_000613405.1	s__Prevotella enoeca	AQTE	7.74636540535181e-6	9.96376637783823e-6	0.777453536303456
GCF_000613405.1	s__Prevotella enoeca	ARRH	6.19709232428145e-6	4.85769159089138e-6	1.27572782428213
GCF_000613405.1	s__Prevotella enoeca	AYDA	2.32390962160554e-5	1.39060653883314e-5	1.67114820526842
GCF_000613405.1	s__Prevotella enoeca	AYDD	7.74636540535181e-6	1.06412048950111e-5	0.727959425814978
GCF_000613405.1	s__Prevotella enoeca	AYFK	9.29563848642217e-6	8.75255489441905e-6	1.06204857879262
GCF_000613405.1	s__Prevotella enoeca	AYGK	9.29563848642217e-6	1.32905215978702e-5	0.699418635903035
GCF_000613405.1	s__Prevotella enoeca	AYKT	3.09854616214072e-6	1.20756424736875e-5	0.256594725199291
GCF_000613405.1	s__Prevotella enoeca	DAET	2.78869154592665e-5	1.53303446776236e-5	1.81906643625376
GCF_000613405.1	s__Prevotella enoeca	DAKH	4.64781924321109e-6	5.92356296039682e-6	0.784632369789098
GCF_000613405.1	s__Prevotella enoeca	DALM	9.29563848642217e-6	1.06889976901229e-5	0.869645476208842
GCF_000613405.1	s__Prevotella enoeca	DDKT	1.85912769728443e-5	1.25949065469843e-5	1.4760948724384
GCF_000613405.1	s__Prevotella enoeca	DDRY	6.19709232428145e-6	7.65432532896773e-6	0.809619667043496
GCF_000613405.1	s__Prevotella enoeca	DDSA	7.74636540535181e-6	1.52134530417479e-5	0.509178644985767
GCF_000613405.1	s__Prevotella enoeca	DEPF	4.64781924321109e-6	5.44154348005141e-6	0.854136195042803
GCF_000613405.1	s__Prevotella enoeca	DERG	7.74636540535181e-6	1.21366774476012e-5	0.638260795740506
GCF_000613405.1	s__Prevotella enoeca	DETH	3.09854616214072e-6	4.44652030589765e-6	0.696847410778932
GCF_000613405.1	s__Prevotella enoeca	DFIL	1.23941846485629e-5	1.54163962675243e-5	0.803961213339596
GCF_000613405.1	s__Prevotella enoeca	DGSP	1.54927308107036e-5	8.63599514136448e-6	1.79397169140322
GCF_000613405.1	s__Prevotella enoeca	DHVH	6.19709232428145e-6	1.74701948016313e-6	3.54723710562333
GCF_000613405.1	s__Prevotella enoeca	DHYY	6.19709232428145e-6	2.26444095705074e-6	2.73669856791174
GCF_000613405.1	s__Prevotella enoeca	DIFL	1.39434577296333e-5	1.54163962675243e-5	0.904456365007046
GCF_000613405.1	s__Prevotella enoeca	DMVG	1.08449115674925e-5	6.61917839689094e-6	1.63840750576936
GCF_000613405.1	s__Prevotella enoeca	DNPI	1.39434577296333e-5	6.98990267894657e-6	1.99479998078237
GCF_000613405.1	s__Prevotella enoeca	DPPR	3.09854616214072e-6	4.27290443374635e-6	0.725161587436678
GCF_000613405.1	s__Prevotella enoeca	DQKP	1.54927308107036e-6	4.97414442201775e-6	0.311465238969057
GCF_000613405.1	s__Prevotella enoeca	DQLI	1.08449115674925e-5	1.312570563572e-5	0.826234555952517
GCF_000613405.1	s__Prevotella enoeca	DRPG	4.64781924321109e-6	7.73932588734967e-6	0.600545746601546
GCF_000613405.1	s__Prevotella enoeca	DSAQ	1.54927308107036e-6	9.88779411655644e-6	0.156685410598933
GCF_000613405.1	s__Prevotella enoeca	DSDT	1.08449115674925e-5	1.22608777183957e-5	0.884513475835523
GCF_000613405.1	s__Prevotella enoeca	DSIF	9.29563848642217e-6	1.03039717519563e-5	0.902141301450805
GCF_000613405.1	s__Prevotella enoeca	DSLG	1.7042003891774e-5	2.11772895186183e-5	0.804730174595351
GCF_000613405.1	s__Prevotella enoeca	DSSF	1.08449115674925e-5	9.32148244670647e-6	1.16343206453436
GCF_000613405.1	s__Prevotella enoeca	DVHE	1.54927308107036e-6	4.62563808500448e-6	0.334931754841097
GCF_000613405.1	s__Prevotella enoeca	DVLL	4.33796462699701e-5	2.9948023860918e-5	1.44849778641255
GCF_000613405.1	s__Prevotella enoeca	DVNG	1.7042003891774e-5	1.19633050511905e-5	1.42452305770454
GCF_000613405.1	s__Prevotella enoeca	DVQN	4.64781924321109e-6	6.70785691192971e-6	0.692891828826147
GCF_000613405.1	s__Prevotella enoeca	EDKV	9.29563848642217e-6	1.31492821472454e-5	0.706931251632585
GCF_000613405.1	s__Prevotella enoeca	EDLA	1.85912769728443e-5	2.2843451760042e-5	0.81385585541693
GCF_000613405.1	s__Prevotella enoeca	EFAG	9.29563848642217e-6	1.2879989826078e-5	0.721711632690995
GCF_000613405.1	s__Prevotella enoeca	EFTE	4.64781924321109e-6	8.98723305316682e-6	0.517157974619712
GCF_000613405.1	s__Prevotella enoeca	EGGP	3.09854616214072e-6	9.57785569868076e-6	0.323511468497851
GCF_000613405.1	s__Prevotella enoeca	EHER	4.64781924321109e-6	3.9828903765252e-6	1.16694631381394
GCF_000613405.1	s__Prevotella enoeca	EHQK	4.64781924321109e-6	2.95662938257273e-6	1.57199927410813
GCF_000613405.1	s__Prevotella enoeca	EIPI	7.74636540535181e-6	9.58312791272701e-6	0.808333716913466
GCF_000613405.1	s__Prevotella enoeca	EKMA	7.74636540535181e-6	7.36525674701412e-6	1.05174411041301
GCF_000613405.1	s__Prevotella enoeca	EKYF	9.29563848642217e-6	6.72166875132518e-6	1.3829361175511
GCF_000613405.1	s__Prevotella enoeca	ELLK	4.02811001078294e-5	2.95581682555045e-5	1.3627738958529
GCF_000613405.1	s__Prevotella enoeca	ENHG	0	4.1536522051937e-6	0
GCF_000613405.1	s__Prevotella enoeca	ENMA	7.74636540535181e-6	5.80167964364271e-6	1.33519357861133
GCF_000613405.1	s__Prevotella enoeca	EPYD	4.64781924321109e-6	5.22988473898454e-6	0.888703953371165
GCF_000613405.1	s__Prevotella enoeca	EQET	0	7.65183856774485e-6	0
GCF_000613405.1	s__Prevotella enoeca	ERLN	2.01405500539147e-5	1.39462006739899e-5	1.44416035053026
GCF_000613405.1	s__Prevotella enoeca	ESQS	4.64781924321109e-6	7.96490327319661e-6	0.583537437152799
GCF_000613405.1	s__Prevotella enoeca	ETIR	2.32390962160554e-5	1.27857595289827e-5	1.81757651263323
GCF_000613405.1	s__Prevotella enoeca	ETRS	9.29563848642217e-6	1.15666304107049e-5	0.80366002512011
GCF_000613405.1	s__Prevotella enoeca	ETSN	7.74636540535181e-6	1.0443723273101e-5	0.741724498321728
GCF_000613405.1	s__Prevotella enoeca	ETTH	4.64781924321109e-6	4.68303608601146e-6	0.99247991214384
GCF_000613405.1	s__Prevotella enoeca	EYQV	4.64781924321109e-6	5.81919994735275e-6	0.798704166425052
GCF_000613405.1	s__Prevotella enoeca	EYYF	3.09854616214072e-6	4.576850484447e-6	0.677004016773142
GCF_000613405.1	s__Prevotella enoeca	FENS	1.23941846485629e-5	7.56972239358006e-6	1.63733674818439
GCF_000613405.1	s__Prevotella enoeca	FFMS	0	3.18572995181174e-6	0
GCF_000613405.1	s__Prevotella enoeca	FFTI	1.23941846485629e-5	7.89777718580185e-6	1.569325692151
GCF_000613405.1	s__Prevotella enoeca	FFVS	1.39434577296333e-5	7.43252834223212e-6	1.87600464977787
GCF_000613405.1	s__Prevotella enoeca	FGSP	3.09854616214072e-6	6.59241001819729e-6	0.470017209728716
GCF_000613405.1	s__Prevotella enoeca	FHNN	1.54927308107036e-6	2.31337102832895e-6	0.669703675760765
GCF_000613405.1	s__Prevotella enoeca	FHRD	4.64781924321109e-6	3.01869145396942e-6	1.53968012765911
GCF_000613405.1	s__Prevotella enoeca	FIDA	9.29563848642217e-6	1.28374656047523e-5	0.724102309024375
GCF_000613405.1	s__Prevotella enoeca	FISV	4.64781924321109e-6	1.12892022575994e-5	0.411704843013366
GCF_000613405.1	s__Prevotella enoeca	FKTQ	6.19709232428145e-6	6.24882536146228e-6	0.991721158107589
GCF_000613405.1	s__Prevotella enoeca	FKVA	7.74636540535181e-6	1.30704819756658e-5	0.592661037272669
GCF_000613405.1	s__Prevotella enoeca	FKVF	0	7.63501618956479e-6	0
GCF_000613405.1	s__Prevotella enoeca	FNML	3.09854616214072e-6	5.2994818979372e-6	0.584688507634457
GCF_000613405.1	s__Prevotella enoeca	FNVV	9.29563848642217e-6	8.63182424879209e-6	1.0769031225031
GCF_000613405.1	s__Prevotella enoeca	FNYF	7.74636540535181e-6	4.02734705823375e-6	1.92344123646227
GCF_000613405.1	s__Prevotella enoeca	FPHT	4.64781924321109e-6	2.16448921212686e-6	2.14730533983307
GCF_000613405.1	s__Prevotella enoeca	FPSA	2.16898231349851e-5	7.43222191681413e-6	2.91834977181125
GCF_000613405.1	s__Prevotella enoeca	FQLN	1.54927308107036e-6	7.33455974213543e-6	0.21122918560062
GCF_000613405.1	s__Prevotella enoeca	FTGL	2.63376423781962e-5	1.62319460925841e-5	1.62258069537509
GCF_000613405.1	s__Prevotella enoeca	FTIF	1.54927308107036e-6	7.89777718580185e-6	0.196165711518875
GCF_000613405.1	s__Prevotella enoeca	FTLA	2.32390962160554e-5	1.82997454904721e-5	1.26991362957233
GCF_000613405.1	s__Prevotella enoeca	FTSA	7.74636540535181e-6	1.22311373767051e-5	0.633331567357357
GCF_000613405.1	s__Prevotella enoeca	FVAR	7.74636540535181e-6	1.14027331036536e-5	0.679342867620903
GCF_000613405.1	s__Prevotella enoeca	FVHF	4.64781924321109e-6	2.68583647917808e-6	1.73049226162622
GCF_000613405.1	s__Prevotella enoeca	FYGI	1.08449115674925e-5	8.35423466748619e-6	1.29813346154852
GCF_000613405.1	s__Prevotella enoeca	GAAP	9.29563848642217e-6	1.40604909284154e-5	0.661117633356333
GCF_000613405.1	s__Prevotella enoeca	GADV	1.85912769728443e-5	1.84198703254588e-5	1.00930552953723
GCF_000613405.1	s__Prevotella enoeca	GDAA	1.39434577296333e-5	2.1970575627666e-5	0.634642349200686
GCF_000613405.1	s__Prevotella enoeca	GETN	4.64781924321109e-6	1.15413212967091e-5	0.402711190835349
GCF_000613405.1	s__Prevotella enoeca	GFNN	7.74636540535181e-6	7.0746095140832e-6	1.09495306983818
GCF_000613405.1	s__Prevotella enoeca	GFPT	9.29563848642217e-6	6.61930826734019e-6	1.40432173740677
GCF_000613405.1	s__Prevotella enoeca	GFQH	3.09854616214072e-6	2.41935596943433e-6	1.28073181511408
GCF_000613405.1	s__Prevotella enoeca	GGKH	6.19709232428145e-6	6.09042436926151e-6	1.0175140431196
GCF_000613405.1	s__Prevotella enoeca	GGLD	2.32390962160554e-5	2.34029470272655e-5	0.99299871033254306
GCF_000613405.1	s__Prevotella enoeca	GHGF	9.29563848642217e-6	4.3148644745666e-6	2.15432918952938
GCF_000613405.1	s__Prevotella enoeca	GHTE	3.09854616214072e-6	5.15417646558848e-6	0.601171920058997
GCF_000613405.1	s__Prevotella enoeca	GIAL	3.71825539456887e-5	3.0591692761442e-5	1.21544610936188
GCF_000613405.1	s__Prevotella enoeca	GIDI	3.56332808646183e-5	1.72954360161101e-5	2.06027074607585
GCF_000613405.1	s__Prevotella enoeca	GIEA	9.29563848642217e-6	1.95633038351454e-5	0.475156883763292
GCF_000613405.1	s__Prevotella enoeca	GIYT	2.16898231349851e-5	1.15260917758054e-5	1.88180205024174
GCF_000613405.1	s__Prevotella enoeca	GLFL	2.63376423781962e-5	2.41869106882355e-5	1.08892130614295
GCF_000613405.1	s__Prevotella enoeca	GLHH	6.19709232428145e-6	2.90064907492944e-6	2.1364502096594302
GCF_000613405.1	s__Prevotella enoeca	GLKN	1.7042003891774e-5	1.84638316790358e-5	0.922993893576477
GCF_000613405.1	s__Prevotella enoeca	GLVG	2.32390962160554e-5	2.56406567074025e-5	0.90633779318711
GCF_000613405.1	s__Prevotella enoeca	GMSN	3.09854616214072e-6	5.37851506848937e-6	0.576096956629145
GCF_000613405.1	s__Prevotella enoeca	GNKE	1.39434577296333e-5	1.18075698495912e-5	1.18089140333275
GCF_000613405.1	s__Prevotella enoeca	GQAH	3.09854616214072e-6	4.14172646214302e-6	0.748129117280591
GCF_000613405.1	s__Prevotella enoeca	GQSL	1.85912769728443e-5	1.37639152749998e-5	1.35072590911779
GCF_000613405.1	s__Prevotella enoeca	GSAQ	9.29563848642217e-6	1.1461419767845e-5	0.811037260191891
GCF_000613405.1	s__Prevotella enoeca	GTFR	1.7042003891774e-5	9.72261594806579e-6	1.75282084397917
GCF_000613405.1	s__Prevotella enoeca	GTIY	1.08449115674925e-5	1.15260917758054e-5	0.940901025120872
GCF_000613405.1	s__Prevotella enoeca	GVNG	2.47883692971258e-5	1.38672447450015e-5	1.78754826592794
GCF_000613405.1	s__Prevotella enoeca	HAFS	1.54927308107036e-6	4.40191286861278e-6	0.351954508713072
GCF_000613405.1	s__Prevotella enoeca	HAII	1.54927308107036e-6	7.39073780043004e-6	0.20962360225798
GCF_000613405.1	s__Prevotella enoeca	HDAS	4.64781924321109e-6	5.76646447067396e-6	0.806008476571411
GCF_000613405.1	s__Prevotella enoeca	HDHA	0	2.08378359531007e-6	0
GCF_000613405.1	s__Prevotella enoeca	HEET	4.64781924321109e-6	4.46247714263696e-6	1.04153345656458
GCF_000613405.1	s__Prevotella enoeca	HEIM	0	2.29880713374851e-6	0
GCF_000613405.1	s__Prevotella enoeca	HFKG	1.39434577296333e-5	4.01088649754811e-6	3.47640296930791
GCF_000613405.1	s__Prevotella enoeca	HFNF	1.54927308107036e-6	2.08065006171576e-6	0.744610114683479
GCF_000613405.1	s__Prevotella enoeca	HGFA	1.54927308107036e-6	4.86453819277551e-6	0.318483074790376
GCF_000613405.1	s__Prevotella enoeca	HGTD	3.09854616214072e-6	5.1357462642097e-6	0.603329292908036
GCF_000613405.1	s__Prevotella enoeca	HGVT	6.19709232428145e-6	5.62680874094652e-6	1.10135115828355
GCF_000613405.1	s__Prevotella enoeca	HKNK	3.09854616214072e-6	4.14533691251456e-6	0.747477521739276
GCF_000613405.1	s__Prevotella enoeca	HMDF	0	1.50806524590871e-6	0
GCF_000613405.1	s__Prevotella enoeca	HNEM	4.64781924321109e-6	1.68275970868578e-6	2.76202194479745
GCF_000613405.1	s__Prevotella enoeca	HNET	1.54927308107036e-6	3.77396918703331e-6	0.410515561810464
GCF_000613405.1	s__Prevotella enoeca	HNSN	0	3.17872017992242e-6	0
GCF_000613405.1	s__Prevotella enoeca	HNTQ	1.54927308107036e-6	2.44407338620979e-6	0.633889755443447
GCF_000613405.1	s__Prevotella enoeca	HPHG	7.74636540535181e-6	1.18287051304989e-6	6.5487856192972
GCF_000613405.1	s__Prevotella enoeca	HPPP	0	1.10264186531508e-6	0
GCF_000613405.1	s__Prevotella enoeca	HQDD	0	2.73419161767812e-6	0
GCF_000613405.1	s__Prevotella enoeca	HQES	0	2.87821677621101e-6	0
GCF_000613405.1	s__Prevotella enoeca	HRTH	3.09854616214072e-6	1.57861400155758e-6	1.96282698562376
GCF_000613405.1	s__Prevotella enoeca	HTDK	6.19709232428145e-6	4.77393796893721e-6	1.29810910083129
GCF_000613405.1	s__Prevotella enoeca	HTKN	0	4.05186382971892e-6	0
GCF_000613405.1	s__Prevotella enoeca	HTYD	3.09854616214072e-6	3.25062140283878e-6	0.953216563280717
GCF_000613405.1	s__Prevotella enoeca	HVNE	1.54927308107036e-6	3.92599480092794e-6	0.394619239104489
GCF_000613405.1	s__Prevotella enoeca	HVTI	3.09854616214072e-6	5.62835719081331e-6	0.550524079601454
GCF_000613405.1	s__Prevotella enoeca	HVYE	1.54927308107036e-6	3.39370028831505e-6	0.456514408890117
GCF_000613405.1	s__Prevotella enoeca	HYQN	3.09854616214072e-6	1.70258519584529e-6	1.81990667468619
GCF_000613405.1	s__Prevotella enoeca	HYRA	9.29563848642217e-6	3.79142265450489e-6	2.45175474577525
GCF_000613405.1	s__Prevotella enoeca	IDEF	1.08449115674925e-5	9.85874324041049e-6	1.1000298215537
GCF_000613405.1	s__Prevotella enoeca	IDNE	1.23941846485629e-5	1.09614448905898e-5	1.13070719893899
GCF_000613405.1	s__Prevotella enoeca	IEAG	2.78869154592665e-5	1.95633038351454e-5	1.42547065128988
GCF_000613405.1	s__Prevotella enoeca	IEQR	3.09854616214072e-6	7.8902529147811e-6	0.392705556540032
GCF_000613405.1	s__Prevotella enoeca	IFFF	3.09854616214072e-6	5.72439342364139e-6	0.54128812134818
GCF_000613405.1	s__Prevotella enoeca	IFFT	1.7042003891774e-5	7.89777718580185e-6	2.15782282670763
GCF_000613405.1	s__Prevotella enoeca	IGTP	1.23941846485629e-5	1.0054009402265e-5	1.23276039962432
GCF_000613405.1	s__Prevotella enoeca	IHHN	4.64781924321109e-6	1.56919069608349e-6	2.96192123418236
GCF_000613405.1	s__Prevotella enoeca	IHHV	1.54927308107036e-6	2.02561194305419e-6	0.764841995715324
GCF_000613405.1	s__Prevotella enoeca	IHTL	1.7042003891774e-5	8.06194981254962e-6	2.11388116870258
GCF_000613405.1	s__Prevotella enoeca	IILG	2.16898231349851e-5	2.71424188862834e-5	0.799111649770691
GCF_000613405.1	s__Prevotella enoeca	ILFE	1.39434577296333e-5	1.54717197342862e-5	0.901222227981143
GCF_000613405.1	s__Prevotella enoeca	ILMH	1.54927308107036e-6	3.59470987855885e-6	0.430986959562778
GCF_000613405.1	s__Prevotella enoeca	ILVA	1.39434577296333e-5	2.8914993552621e-5	0.482222404935288
GCF_000613405.1	s__Prevotella enoeca	IMFV	1.54927308107036e-6	5.05423470140526e-6	0.306529706790151
GCF_000613405.1	s__Prevotella enoeca	IMGF	7.74636540535181e-6	5.34731556651489e-6	1.4486456445286
GCF_000613405.1	s__Prevotella enoeca	INDM	1.54927308107036e-6	5.12912235623136e-6	0.302054225551502
GCF_000613405.1	s__Prevotella enoeca	IQIK	4.64781924321109e-6	1.04490388608134e-5	0.444808302957088
GCF_000613405.1	s__Prevotella enoeca	IQIT	0	1.02134237841177e-5	0
GCF_000613405.1	s__Prevotella enoeca	IQMY	0	2.88163148872181e-6	0
GCF_000613405.1	s__Prevotella enoeca	IQQA	7.74636540535181e-6	7.10379965802019e-6	1.09045381039232
GCF_000613405.1	s__Prevotella enoeca	IRLI	1.54927308107036e-5	2.20109667627563e-5	0.703864168152673
GCF_000613405.1	s__Prevotella enoeca	IRNS	4.64781924321109e-6	1.07691265657527e-5	0.431587391496704
GCF_000613405.1	s__Prevotella enoeca	IRQE	1.08449115674925e-5	7.8902529147811e-6	1.37446944789011
GCF_000613405.1	s__Prevotella enoeca	IRTV	1.23941846485629e-5	1.39581995218136e-5	0.887950099093619
GCF_000613405.1	s__Prevotella enoeca	ISDE	2.01405500539147e-5	1.35465455835692e-5	1.48676649184597
GCF_000613405.1	s__Prevotella enoeca	ISFA	1.85912769728443e-5	1.34653647172419e-5	1.3806738520078
GCF_000613405.1	s__Prevotella enoeca	ISTA	1.39434577296333e-5	1.8577767527845e-5	0.750545387584076
GCF_000613405.1	s__Prevotella enoeca	ITAA	1.39434577296333e-5	2.31455847699229e-5	0.602424085121947
GCF_000613405.1	s__Prevotella enoeca	IVQE	7.74636540535181e-6	9.19644432259538e-6	0.842321785857957
GCF_000613405.1	s__Prevotella enoeca	IVYR	9.29563848642217e-6	9.72353121660918e-6	0.955994101252423
GCF_000613405.1	s__Prevotella enoeca	IYRE	7.74636540535181e-6	8.90678856637866e-6	0.869714751576431
GCF_000613405.1	s__Prevotella enoeca	KALY	1.39434577296333e-5	1.79936826027028e-5	0.774908507474662
GCF_000613405.1	s__Prevotella enoeca	KATK	1.23941846485629e-5	1.77345685517553e-5	0.698871506932495
GCF_000613405.1	s__Prevotella enoeca	KERQ	1.7042003891774e-5	7.33237451620287e-6	2.32421350738632
GCF_000613405.1	s__Prevotella enoeca	KGIE	1.85912769728443e-5	1.61302446584444e-5	1.15257253479485
GCF_000613405.1	s__Prevotella enoeca	KGLN	1.85912769728443e-5	1.84638316790358e-5	1.00690242935616
GCF_000613405.1	s__Prevotella enoeca	KHFK	7.74636540535181e-6	3.72832347134832e-6	2.07770743737275
GCF_000613405.1	s__Prevotella enoeca	KHSR	0	4.46928395402994e-6	0
GCF_000613405.1	s__Prevotella enoeca	KIEP	9.29563848642217e-6	8.90555520231273e-6	1.04380224199926
GCF_000613405.1	s__Prevotella enoeca	KIMT	7.74636540535181e-6	6.85779391728716e-6	1.12957103972237
GCF_000613405.1	s__Prevotella enoeca	KISV	7.74636540535181e-6	1.59346910996808e-5	0.486132135031284
GCF_000613405.1	s__Prevotella enoeca	KIYD	1.54927308107036e-5	1.0172976976988e-5	1.52292990004295
GCF_000613405.1	s__Prevotella enoeca	KLPA	4.64781924321109e-6	1.56955764007272e-5	0.296122877207348
GCF_000613405.1	s__Prevotella enoeca	KLRE	2.16898231349851e-5	1.7704760503602e-5	1.22508424389996
GCF_000613405.1	s__Prevotella enoeca	KMIL	4.64781924321109e-6	1.02186668221828e-5	0.454836166408865
GCF_000613405.1	s__Prevotella enoeca	KMKV	1.23941846485629e-5	6.62963342107384e-6	1.8695128163746
GCF_000613405.1	s__Prevotella enoeca	KMRK	7.74636540535181e-6	5.6880118651983e-6	1.36187574655872
GCF_000613405.1	s__Prevotella enoeca	KNLR	1.39434577296333e-5	1.49731233278463e-5	0.931232410521985
GCF_000613405.1	s__Prevotella enoeca	KNVQ	1.54927308107036e-5	7.2276315709657e-6	2.14354185857229
GCF_000613405.1	s__Prevotella enoeca	KQPL	6.19709232428145e-6	7.80612361420191e-6	0.793875760948352
GCF_000613405.1	s__Prevotella enoeca	KRMH	1.54927308107036e-6	2.00092172462285e-6	0.774279704201014
GCF_000613405.1	s__Prevotella enoeca	KTAT	2.16898231349851e-5	1.7334672275634e-5	1.25123929602481
GCF_000613405.1	s__Prevotella enoeca	KTMH	0	2.24185619392447e-6	0
GCF_000613405.1	s__Prevotella enoeca	KTQA	9.29563848642217e-6	1.06974441478862e-5	0.868958823987784
GCF_000613405.1	s__Prevotella enoeca	KTSA	1.39434577296333e-5	1.72642310278708e-5	0.807650089200232
GCF_000613405.1	s__Prevotella enoeca	KVPH	1.54927308107036e-6	3.17824367035011e-6	0.487462020462295
GCF_000613405.1	s__Prevotella enoeca	KYLH	7.74636540535181e-6	5.21901345033543e-6	1.48425856324512
GCF_000613405.1	s__Prevotella enoeca	LAAM	1.39434577296333e-5	1.3968521636517e-5	0.998205686504559
GCF_000613405.1	s__Prevotella enoeca	LARP	7.74636540535181e-6	1.36928744432456e-5	0.565722371694786
GCF_000613405.1	s__Prevotella enoeca	LAVD	2.01405500539147e-5	2.49381709949115e-5	0.807619374252597
GCF_000613405.1	s__Prevotella enoeca	LDAD	4.80274655131812e-5	2.27617686009699e-5	2.11000587674609
GCF_000613405.1	s__Prevotella enoeca	LDDL	2.47883692971258e-5	2.73344019221631e-5	0.906856106371474
GCF_000613405.1	s__Prevotella enoeca	LDEV	3.8731827026759e-5	1.91516793340634e-5	2.02237236490641
GCF_000613405.1	s__Prevotella enoeca	LDKV	1.7042003891774e-5	2.05619052319469e-5	0.82881443618833
GCF_000613405.1	s__Prevotella enoeca	LDNL	2.47883692971258e-5	2.3199981896721e-5	1.06846502757958
GCF_000613405.1	s__Prevotella enoeca	LDQN	1.54927308107036e-6	9.60820430196026e-6	0.161244810412106
GCF_000613405.1	s__Prevotella enoeca	LDVF	1.54927308107036e-5	1.45674306149361e-5	1.0635184213487
GCF_000613405.1	s__Prevotella enoeca	LEFV	3.09854616214072e-6	1.46197074732528e-5	0.211943102679011
GCF_000613405.1	s__Prevotella enoeca	LHHE	1.54927308107036e-6	2.51137699341572e-6	0.616901837172282
GCF_000613405.1	s__Prevotella enoeca	LINH	6.19709232428145e-6	6.49697111471219e-6	0.953843293261428
GCF_000613405.1	s__Prevotella enoeca	LKAH	9.29563848642217e-6	9.29608406637463e-6	0.999952067994515
GCF_000613405.1	s__Prevotella enoeca	LKEV	4.18303731888998e-5	2.06356939346321e-5	2.02708827342595
GCF_000613405.1	s__Prevotella enoeca	LKHF	9.29563848642217e-6	5.43023221932183e-6	1.71183074884836
GCF_000613405.1	s__Prevotella enoeca	LKPI	1.39434577296333e-5	1.39258691126486e-5	1.00126301754256
GCF_000613405.1	s__Prevotella enoeca	LKVS	1.85912769728443e-5	2.15676179203965e-5	0.86199955143227
GCF_000613405.1	s__Prevotella enoeca	LLEG	2.01405500539147e-5	3.17983294259025e-5	0.633383904674831
GCF_000613405.1	s__Prevotella enoeca	LLIK	2.63376423781962e-5	3.41491810925623e-5	0.771252531848633
GCF_000613405.1	s__Prevotella enoeca	LLTM	1.08449115674925e-5	1.35190999724041e-5	0.802191831529445
GCF_000613405.1	s__Prevotella enoeca	LLTR	4.18303731888998e-5	2.70611577733587e-5	1.54577174928122
GCF_000613405.1	s__Prevotella enoeca	LMGP	3.09854616214072e-6	6.06766470863948e-6	0.510665356595733
GCF_000613405.1	s__Prevotella enoeca	LNFV	7.74636540535181e-6	1.23640578458836e-5	0.626522902263097
GCF_000613405.1	s__Prevotella enoeca	LNIR	1.08449115674925e-5	1.61123425596783e-5	0.673080995350255
GCF_000613405.1	s__Prevotella enoeca	LNTI	2.94361885403369e-5	1.80524577856019e-5	1.63059173935941
GCF_000613405.1	s__Prevotella enoeca	LPES	2.16898231349851e-5	1.17340016240548e-5	1.84845918978917
GCF_000613405.1	s__Prevotella enoeca	LPIV	1.54927308107036e-5	1.4160177168474e-5	1.09410571819655
GCF_000613405.1	s__Prevotella enoeca	LPLH	4.64781924321109e-6	6.63056363033478e-6	0.700968952616237
GCF_000613405.1	s__Prevotella enoeca	LPPS	6.19709232428145e-6	7.48254725589656e-6	0.828206239445782
GCF_000613405.1	s__Prevotella enoeca	LRRN	2.01405500539147e-5	1.30626039157078e-5	1.54184802539222
GCF_000613405.1	s__Prevotella enoeca	LSAR	1.85912769728443e-5	2.24426638694092e-5	0.828389939849585
GCF_000613405.1	s__Prevotella enoeca	LSHM	1.54927308107036e-6	3.25195233843949e-6	0.476413218840043
GCF_000613405.1	s__Prevotella enoeca	LSSK	3.4084007783548e-5	2.06482102950535e-5	1.65070034140989
GCF_000613405.1	s__Prevotella enoeca	LTEL	2.78869154592665e-5	2.88916619697807e-5	0.965223651323171
GCF_000613405.1	s__Prevotella enoeca	LTEM	3.09854616214072e-6	8.64542744987288e-6	0.35840288755026
GCF_000613405.1	s__Prevotella enoeca	LTHE	4.64781924321109e-6	6.97810200428719e-6	0.666057796282653
GCF_000613405.1	s__Prevotella enoeca	LTSA	3.09854616214072e-5	2.51450241079688e-5	1.23227010991759
GCF_000613405.1	s__Prevotella enoeca	LVMK	1.39434577296333e-5	9.65593497508107e-6	1.44402978744336
GCF_000613405.1	s__Prevotella enoeca	LVNG	2.16898231349851e-5	1.87744926847373e-5	1.15528145016764
GCF_000613405.1	s__Prevotella enoeca	LVVY	9.29563848642217e-6	1.53395128165745e-5	0.605993071460402
GCF_000613405.1	s__Prevotella enoeca	MAAN	2.01405500539147e-5	7.55460012081156e-6	2.66599816427492
GCF_000613405.1	s__Prevotella enoeca	MDEG	7.74636540535181e-6	6.06319053756358e-6	1.27760547146925
GCF_000613405.1	s__Prevotella enoeca	MENG	1.39434577296333e-5	5.14611262058714e-6	2.70951274440675
GCF_000613405.1	s__Prevotella enoeca	MEVD	4.64781924321109e-6	5.73087330175252e-6	0.811014133184512
GCF_000613405.1	s__Prevotella enoeca	MFNT	7.74636540535181e-6	3.5565064755369e-6	2.17808275020289
GCF_000613405.1	s__Prevotella enoeca	MGFT	6.19709232428145e-6	4.85718379442707e-6	1.27586119582128
GCF_000613405.1	s__Prevotella enoeca	MGKN	7.74636540535181e-6	5.52504447112568e-6	1.40204580177317
GCF_000613405.1	s__Prevotella enoeca	MGVR	1.08449115674925e-5	6.22205232650675e-6	1.74297980769011
GCF_000613405.1	s__Prevotella enoeca	MHKE	1.54927308107036e-6	2.13627053875377e-6	0.725223258461521
GCF_000613405.1	s__Prevotella enoeca	MIGK	1.08449115674925e-5	7.54772744970278e-6	1.43684461843142
GCF_000613405.1	s__Prevotella enoeca	MIKT	4.64781924321109e-6	6.85779391728716e-6	0.677742623833422
GCF_000613405.1	s__Prevotella enoeca	MINQ	1.54927308107036e-6	3.33360912331154e-6	0.464743472843434
GCF_000613405.1	s__Prevotella enoeca	MKNV	7.74636540535181e-6	5.22222246759428e-6	1.48334649728554
GCF_000613405.1	s__Prevotella enoeca	MLAF	6.19709232428145e-6	8.15959878431804e-6	0.759484931562035
GCF_000613405.1	s__Prevotella enoeca	MLDH	0	3.10031158974518e-6	0
GCF_000613405.1	s__Prevotella enoeca	MLYT	1.54927308107036e-6	6.32022560831943e-6	0.245129395227763
GCF_000613405.1	s__Prevotella enoeca	MMHF	0	7.08192153811193e-7	0
GCF_000613405.1	s__Prevotella enoeca	MNPR	0	2.66117343825748e-6	0
GCF_000613405.1	s__Prevotella enoeca	MNSY	1.54927308107036e-6	3.40427959203565e-6	0.455095722658885
GCF_000613405.1	s__Prevotella enoeca	MPAA	9.29563848642217e-6	5.69629483881544e-6	1.63187453414108
GCF_000613405.1	s__Prevotella enoeca	MPRP	4.64781924321109e-6	2.00656927952798e-6	2.31630140590233
GCF_000613405.1	s__Prevotella enoeca	MQRV	3.09854616214072e-6	3.48872126274114e-6	0.888160999055039
GCF_000613405.1	s__Prevotella enoeca	MSLQ	1.54927308107036e-6	5.57614381617544e-6	0.277839512778739
GCF_000613405.1	s__Prevotella enoeca	MTSI	3.09854616214072e-6	6.67591873938506e-6	0.46413778883506
GCF_000613405.1	s__Prevotella enoeca	MVAT	1.54927308107036e-6	7.8593344166373e-6	0.1971252270155
GCF_000613405.1	s__Prevotella enoeca	MVIV	6.19709232428145e-6	7.25407728708149e-6	0.854290915168165
GCF_000613405.1	s__Prevotella enoeca	MYKR	1.54927308107036e-6	3.8730233255902e-6	0.40001646022472
GCF_000613405.1	s__Prevotella enoeca	NAIN	6.19709232428145e-6	1.21144474879592e-5	0.511545601269962
GCF_000613405.1	s__Prevotella enoeca	NAKK	1.23941846485629e-5	1.42919495024986e-5	0.867214416507421
GCF_000613405.1	s__Prevotella enoeca	NDHF	3.09854616214072e-6	2.72563201837536e-6	1.13681749453018
GCF_000613405.1	s__Prevotella enoeca	NDKQ	3.09854616214072e-6	6.59686219109469e-6	0.469699998633221
GCF_000613405.1	s__Prevotella enoeca	NDYA	6.19709232428145e-6	9.03168694257714e-6	0.686150036386574
GCF_000613405.1	s__Prevotella enoeca	NFFG	9.29563848642217e-6	6.36291651526598e-6	1.46090844726942
GCF_000613405.1	s__Prevotella enoeca	NGDK	4.64781924321109e-6	1.17653485768865e-5	0.395043054851933
GCF_000613405.1	s__Prevotella enoeca	NHNG	1.54927308107036e-6	3.51279232027414e-6	0.44103748238366
GCF_000613405.1	s__Prevotella enoeca	NISH	4.64781924321109e-6	4.34242903967729e-6	1.07032704524205
GCF_000613405.1	s__Prevotella enoeca	NKNT	1.23941846485629e-5	9.07300373231612e-6	1.36605087071853
GCF_000613405.1	s__Prevotella enoeca	NLKP	1.23941846485629e-5	1.01939354142271e-5	1.21583904006935
GCF_000613405.1	s__Prevotella enoeca	NMDA	4.64781924321109e-6	5.78093411331767e-6	0.803991042296054
GCF_000613405.1	s__Prevotella enoeca	NMEQ	4.64781924321109e-6	2.88543901236884e-6	1.61078408633402
GCF_000613405.1	s__Prevotella enoeca	NMKS	6.19709232428145e-6	4.99960394868019e-6	1.23951664729711
GCF_000613405.1	s__Prevotella enoeca	NNFV	1.08449115674925e-5	6.68685744467397e-6	1.62182484929904
GCF_000613405.1	s__Prevotella enoeca	NNIG	9.29563848642217e-6	1.07455624816409e-5	0.86506765023274
GCF_000613405.1	s__Prevotella enoeca	NNMA	0	4.90654842776575e-6	0
GCF_000613405.1	s__Prevotella enoeca	NPVE	1.54927308107036e-6	6.62867836680974e-6	0.233722771771169
GCF_000613405.1	s__Prevotella enoeca	NRQN	0	4.88464311428788e-6	0
GCF_000613405.1	s__Prevotella enoeca	NSFY	7.74636540535181e-6	5.53383318490252e-6	1.39981910305601
GCF_000613405.1	s__Prevotella enoeca	NSIH	3.09854616214072e-6	4.34242903967729e-6	0.713551363494703
GCF_000613405.1	s__Prevotella enoeca	NSIP	9.29563848642217e-6	7.3317889845172e-6	1.26785406754778
GCF_000613405.1	s__Prevotella enoeca	NSPV	7.74636540535181e-6	6.92803463675228e-6	1.11811874673062
GCF_000613405.1	s__Prevotella enoeca	NYLG	1.08449115674925e-5	1.25722049228151e-5	0.862610149458506
GCF_000613405.1	s__Prevotella enoeca	NYLL	2.01405500539147e-5	1.70211728209016e-5	1.18326452976158
GCF_000613405.1	s__Prevotella enoeca	PAKS	6.19709232428145e-6	1.04905694597675e-5	0.590729831020897
GCF_000613405.1	s__Prevotella enoeca	PARE	7.74636540535181e-6	8.7565557486033e-6	0.884636108961835
GCF_000613405.1	s__Prevotella enoeca	PDAE	6.19709232428145e-6	9.31544795844996e-6	0.665248987694695
GCF_000613405.1	s__Prevotella enoeca	PEMS	4.64781924321109e-6	3.5112365582694202e-06	1.32369869306153
GCF_000613405.1	s__Prevotella enoeca	PFHN	3.09854616214072e-6	1.744320445583e-6	1.77636292115186
GCF_000613405.1	s__Prevotella enoeca	PFQN	6.19709232428145e-6	2.99099760814253e-6	2.07191483784902
GCF_000613405.1	s__Prevotella enoeca	PGEI	1.54927308107036e-5	9.58049144303668e-6	1.61711232694269
GCF_000613405.1	s__Prevotella enoeca	PGKK	1.54927308107036e-6	9.5586815672324e-6	0.162080206372952
GCF_000613405.1	s__Prevotella enoeca	PGPA	1.54927308107036e-6	6.885667889213e-6	0.224999681366775
GCF_000613405.1	s__Prevotella enoeca	PKII	1.08449115674925e-5	1.02887775285924e-5	1.05405248945802
GCF_000613405.1	s__Prevotella enoeca	PKQF	6.19709232428145e-6	3.79708406302889e-6	1.63206613849315
GCF_000613405.1	s__Prevotella enoeca	PKVE	1.08449115674925e-5	8.41513510978315e-6	1.28873885279449
GCF_000613405.1	s__Prevotella enoeca	PLDH	6.19709232428145e-6	4.22506518301343e-6	1.46674478519205
GCF_000613405.1	s__Prevotella enoeca	PLDQ	6.19709232428145e-6	7.24474673712591e-6	0.85539116122918
GCF_000613405.1	s__Prevotella enoeca	PLGE	9.29563848642217e-6	1.29672032950286e-5	0.716857619559799
GCF_000613405.1	s__Prevotella enoeca	PMMR	1.54927308107036e-6	1.47240095086776e-6	1.05220869366955
GCF_000613405.1	s__Prevotella enoeca	PMMT	0	1.64969531342629e-6	0
GCF_000613405.1	s__Prevotella enoeca	PMPF	0	1.62950766359948e-6	0
GCF_000613405.1	s__Prevotella enoeca	PPKH	0	1.85646875882373e-6	0
GCF_000613405.1	s__Prevotella enoeca	PRKH	0	2.72683066457008e-6	0
GCF_000613405.1	s__Prevotella enoeca	PSEQ	1.54927308107036e-6	4.85960227837016e-6	0.318806559122358
GCF_000613405.1	s__Prevotella enoeca	PSTD	7.74636540535181e-6	7.84658366969822e-6	0.987227783636153
GCF_000613405.1	s__Prevotella enoeca	PVLF	3.09854616214072e-6	9.32270639981358e-6	0.332365520188717
GCF_000613405.1	s__Prevotella enoeca	PVRT	4.64781924321109e-6	7.70424259451746e-6	0.603280489443387
GCF_000613405.1	s__Prevotella enoeca	PVYV	1.08449115674925e-5	6.25537834000763e-6	1.73369394751578
GCF_000613405.1	s__Prevotella enoeca	PYYI	4.64781924321109e-6	4.43298977438199e-6	1.04846153042594
GCF_000613405.1	s__Prevotella enoeca	QAGH	1.54927308107036e-6	4.14172646214302e-6	0.374064558640295
GCF_000613405.1	s__Prevotella enoeca	QDQI	4.64781924321109e-6	5.43597240363421e-6	0.855011559680434
GCF_000613405.1	s__Prevotella enoeca	QEPI	1.54927308107036e-6	5.37180699404318e-6	0.28840818048533
GCF_000613405.1	s__Prevotella enoeca	QFMH	0	9.80148203367126e-7	0
GCF_000613405.1	s__Prevotella enoeca	QFNK	3.09854616214072e-6	5.03580880782759e-6	0.615302582044891
GCF_000613405.1	s__Prevotella enoeca	QGHS	3.09854616214072e-6	3.32435028721347e-6	0.932075712375659
GCF_000613405.1	s__Prevotella enoeca	QHKQ	1.54927308107036e-6	1.91475309646404e-6	0.809124207153077
GCF_000613405.1	s__Prevotella enoeca	QHLS	4.64781924321109e-6	4.50074916080865e-6	1.03267680049426
GCF_000613405.1	s__Prevotella enoeca	QIMM	0	1.84445296665795e-6	0
GCF_000613405.1	s__Prevotella enoeca	QIRQ	7.74636540535181e-6	5.10983428951628e-6	1.51597194086016
GCF_000613405.1	s__Prevotella enoeca	QIRY	1.54927308107036e-6	5.76815649859507e-6	0.268590680826311
GCF_000613405.1	s__Prevotella enoeca	QKMQ	3.09854616214072e-6	2.37225809679035e-6	1.30615895729602
GCF_000613405.1	s__Prevotella enoeca	QLMR	1.7042003891774e-5	4.99717675631911e-6	3.4103264148549
GCF_000613405.1	s__Prevotella enoeca	QLQF	1.54927308107036e-6	5.61652371496794e-6	0.275841990472074
GCF_000613405.1	s__Prevotella enoeca	QMAE	6.19709232428145e-6	4.44270310022439e-6	1.39489229518138
GCF_000613405.1	s__Prevotella enoeca	QMEF	1.54927308107036e-6	2.59516903499001e-6	0.596983495171954
GCF_000613405.1	s__Prevotella enoeca	QMIK	4.64781924321109e-6	4.23203082477716e-6	1.09824796549203
GCF_000613405.1	s__Prevotella enoeca	QMKH	3.09854616214072e-6	1.38347763607909e-6	2.23967925562014
GCF_000613405.1	s__Prevotella enoeca	QNFM	1.54927308107036e-6	2.19476484923971e-6	0.705894793971686
GCF_000613405.1	s__Prevotella enoeca	QNYP	3.09854616214072e-6	2.87465731046885e-6	1.07788366663968
GCF_000613405.1	s__Prevotella enoeca	QPEP	7.74636540535181e-6	2.96497440005478e-6	2.61262471784198
GCF_000613405.1	s__Prevotella enoeca	QPHL	6.19709232428145e-6	2.74602843575529e-6	2.2567473240957
GCF_000613405.1	s__Prevotella enoeca	QPTG	4.64781924321109e-6	5.63575885839286e-6	0.824701581454196
GCF_000613405.1	s__Prevotella enoeca	QQAN	4.64781924321109e-6	5.20008297677396e-6	0.893797130540118
GCF_000613405.1	s__Prevotella enoeca	QQMS	0	2.30934356938004e-6	0
GCF_000613405.1	s__Prevotella enoeca	QQSR	3.09854616214072e-6	4.62260881356374e-6	0.670302482236636
GCF_000613405.1	s__Prevotella enoeca	QRTK	4.64781924321109e-6	7.69477878720024e-6	0.604022464030081
GCF_000613405.1	s__Prevotella enoeca	QRVS	1.08449115674925e-5	7.79245173250891e-6	1.39172008242916
GCF_000613405.1	s__Prevotella enoeca	QTDH	4.64781924321109e-6	2.87962656881913e-6	1.61403540776367
GCF_000613405.1	s__Prevotella enoeca	QVVL	1.39434577296333e-5	1.35888075494654e-5	1.02609869768755
GCF_000613405.1	s__Prevotella enoeca	QYPD	4.64781924321109e-6	3.38694394946686e-6	1.37227521699693
GCF_000613405.1	s__Prevotella enoeca	RAFY	4.64781924321109e-6	7.63575877476801e-6	0.608691209388329
GCF_000613405.1	s__Prevotella enoeca	RAGP	0	1.01138520414683e-5	0
GCF_000613405.1	s__Prevotella enoeca	RAPP	0	5.58388726088956e-6	0
GCF_000613405.1	s__Prevotella enoeca	RDMI	4.64781924321109e-6	5.68060461527306e-6	0.818190942336456
GCF_000613405.1	s__Prevotella enoeca	RDVF	2.32390962160554e-5	8.72560396709472e-6	2.6633223675625
GCF_000613405.1	s__Prevotella enoeca	RDYR	9.29563848642217e-6	7.19509429498277e-6	1.29194116231446
GCF_000613405.1	s__Prevotella enoeca	RGDR	9.29563848642217e-6	1.13677276024282e-5	0.817721783238065
GCF_000613405.1	s__Prevotella enoeca	RGID	1.54927308107036e-5	1.40217618506508e-5	1.10490614344477
GCF_000613405.1	s__Prevotella enoeca	RGPP	0	4.95292992205915e-6	0
GCF_000613405.1	s__Prevotella enoeca	RHEK	3.09854616214072e-6	4.27616884362114e-6	0.724608002035022
GCF_000613405.1	s__Prevotella enoeca	RHQG	3.09854616214072e-6	2.97918535331465e-6	1.04006491529413
GCF_000613405.1	s__Prevotella enoeca	RKDV	7.74636540535181e-6	1.23161761744687e-5	0.628958639079063
GCF_000613405.1	s__Prevotella enoeca	RKII	2.32390962160554e-5	1.51124299466701e-5	1.53774715899847
GCF_000613405.1	s__Prevotella enoeca	RMDM	0	2.30073733626975e-6	0
GCF_000613405.1	s__Prevotella enoeca	RMPS	6.19709232428145e-6	3.288773300141e-6	1.88431726930396
GCF_000613405.1	s__Prevotella enoeca	RNHA	1.54927308107036e-6	4.38609905564083e-6	0.353223459255415
GCF_000613405.1	s__Prevotella enoeca	RNIG	1.39434577296333e-5	1.190092331347e-5	1.17162823105089
GCF_000613405.1	s__Prevotella enoeca	RNVA	1.08449115674925e-5	1.26781302109049e-5	0.855403074986916
GCF_000613405.1	s__Prevotella enoeca	RPQS	7.74636540535181e-6	4.55170990538024e-6	1.70185832717401
GCF_000613405.1	s__Prevotella enoeca	RQIE	1.85912769728443e-5	7.89025291478109e-6	2.3562333392402
GCF_000613405.1	s__Prevotella enoeca	RSQN	3.09854616214072e-6	6.03661663837532e-6	0.513291856640852
GCF_000613405.1	s__Prevotella enoeca	RTFG	9.29563848642217e-6	9.72261594806579e-6	0.956084096715909
GCF_000613405.1	s__Prevotella enoeca	RTIN	1.39434577296333e-5	1.08130665889942e-5	1.2895007734277
GCF_000613405.1	s__Prevotella enoeca	RTNR	7.74636540535181e-6	8.7663730735021e-6	0.883645418738402
GCF_000613405.1	s__Prevotella enoeca	RVIA	2.01405500539147e-5	1.73195115268016e-5	1.16288210685086
GCF_000613405.1	s__Prevotella enoeca	RVLT	2.16898231349851e-5	1.88924348931476e-5	1.14806922758549
GCF_000613405.1	s__Prevotella enoeca	RYMS	1.54927308107036e-6	3.7703070855199e-6	0.410914295819681
GCF_000613405.1	s__Prevotella enoeca	RYVK	1.08449115674925e-5	9.03603132500427e-6	1.20018525583049
GCF_000613405.1	s__Prevotella enoeca	SEVF	6.19709232428145e-6	9.77148292066134e-6	0.634201827358055
GCF_000613405.1	s__Prevotella enoeca	SFVY	7.74636540535181e-6	7.1434266199675e-6	1.0844047006375
GCF_000613405.1	s__Prevotella enoeca	SGFQ	6.19709232428145e-6	6.69509553249943e-6	0.925616713637533
GCF_000613405.1	s__Prevotella enoeca	SGGK	6.19709232428145e-6	1.6854060957058e-5	0.367691343947957
GCF_000613405.1	s__Prevotella enoeca	SGMP	4.64781924321109e-6	4.05549031519564e-6	1.14605605783252
GCF_000613405.1	s__Prevotella enoeca	SGRN	7.74636540535181e-6	1.07661638091204e-5	0.719510267788195
GCF_000613405.1	s__Prevotella enoeca	SHRQ	1.54927308107036e-6	2.69586008476913e-6	0.574686012016472
GCF_000613405.1	s__Prevotella enoeca	SKGK	1.23941846485629e-5	1.56667088665181e-5	0.791116038101082
GCF_000613405.1	s__Prevotella enoeca	SLAK	1.54927308107036e-5	2.57250986166685e-5	0.602241843328256
GCF_000613405.1	s__Prevotella enoeca	SLEN	1.23941846485629e-5	1.55619911881389e-5	0.796439510774785
GCF_000613405.1	s__Prevotella enoeca	SLKI	4.64781924321109e-6	2.28245428584009e-5	0.20363252276487
GCF_000613405.1	s__Prevotella enoeca	SNLH	3.09854616214072e-6	5.87748138877134e-6	0.527189446836932
GCF_000613405.1	s__Prevotella enoeca	SNSE	1.23941846485629e-5	1.04012841149241e-5	1.1916013937913
GCF_000613405.1	s__Prevotella enoeca	SPPQ	1.54927308107036e-6	3.09887494972087e-6	0.49994695049244
GCF_000613405.1	s__Prevotella enoeca	SRAR	7.74636540535181e-6	1.34427135482841e-5	0.576250128184915
GCF_000613405.1	s__Prevotella enoeca	SRLG	1.54927308107036e-5	1.9906730959286e-5	0.778265946447458
GCF_000613405.1	s__Prevotella enoeca	STET	2.63376423781962e-5	1.29593885207887e-5	2.03232138120922
GCF_000613405.1	s__Prevotella enoeca	STFM	4.64781924321109e-6	4.39525788525198e-6	1.05746223874748
GCF_000613405.1	s__Prevotella enoeca	SVAL	1.85912769728443e-5	2.6157933206311e-5	0.710731877255459
GCF_000613405.1	s__Prevotella enoeca	SYEA	4.64781924321109e-6	1.1201736648556e-5	0.414919524448043
GCF_000613405.1	s__Prevotella enoeca	SYIL	9.29563848642217e-6	1.55414561329221e-5	0.59811888969212
GCF_000613405.1	s__Prevotella enoeca	TAAS	2.01405500539147e-5	2.09386406858725e-5	0.961884315035967
GCF_000613405.1	s__Prevotella enoeca	TDKL	1.85912769728443e-5	1.97656901516338e-5	0.940583244512089
GCF_000613405.1	s__Prevotella enoeca	TDTH	4.64781924321109e-6	4.66629057900262e-6	0.996041537602769
GCF_000613405.1	s__Prevotella enoeca	TEAP	9.29563848642217e-6	9.81094787511065e-6	0.947476085364212
GCF_000613405.1	s__Prevotella enoeca	TENE	1.85912769728443e-5	9.99245618116668e-6	1.86053124835156
GCF_000613405.1	s__Prevotella enoeca	TETF	4.64781924321109e-6	9.43142908212294e-6	0.49280116541627
GCF_000613405.1	s__Prevotella enoeca	TEVL	1.08449115674925e-5	2.01703802657059e-5	0.53766520138102
GCF_000613405.1	s__Prevotella enoeca	TFKG	2.32390962160554e-5	1.11446330761523e-5	2.08522757611314
GCF_000613405.1	s__Prevotella enoeca	TGEQ	1.54927308107036e-5	8.83789989365582e-6	1.75298781352173
GCF_000613405.1	s__Prevotella enoeca	THIA	3.09854616214072e-6	6.71330715881146e-6	0.461552866395182
GCF_000613405.1	s__Prevotella enoeca	THKQ	3.09854616214072e-6	3.10276145938262e-6	0.998641436895141
GCF_000613405.1	s__Prevotella enoeca	THYD	1.54927308107036e-6	3.25062140283878e-6	0.476608281640359
GCF_000613405.1	s__Prevotella enoeca	TIAM	3.09854616214072e-6	8.31736336822801e-6	0.372539472542109
GCF_000613405.1	s__Prevotella enoeca	TIPN	1.7042003891774e-5	7.36170403625463e-6	2.31495368570187
GCF_000613405.1	s__Prevotella enoeca	TISK	1.39434577296333e-5	1.53176548274784e-5	0.91028671729957
GCF_000613405.1	s__Prevotella enoeca	TKRG	4.64781924321109e-6	1.37234570059163e-5	0.338676999622425
GCF_000613405.1	s__Prevotella enoeca	TLGY	1.23941846485629e-5	1.56005749958325e-5	0.794469732806249
GCF_000613405.1	s__Prevotella enoeca	TLSD	3.8731827026759e-5	1.92414853627404e-5	2.01293332071755
GCF_000613405.1	s__Prevotella enoeca	TMLE	1.54927308107036e-6	8.64542744987288e-6	0.17920144377513
GCF_000613405.1	s__Prevotella enoeca	TNIT	1.08449115674925e-5	1.21150867670367e-5	0.895157564781119
GCF_000613405.1	s__Prevotella enoeca	TPFG	3.09854616214072e-6	6.61930826734019e-6	0.468107245802257
GCF_000613405.1	s__Prevotella enoeca	TPGL	1.85912769728443e-5	1.36081102545169e-5	1.36619094239579
GCF_000613405.1	s__Prevotella enoeca	TPVT	1.7042003891774e-5	8.63192386162496e-6	1.97429960747659
GCF_000613405.1	s__Prevotella enoeca	TQYA	6.19709232428145e-6	7.28399512709475e-6	0.850782052452194
GCF_000613405.1	s__Prevotella enoeca	TQYY	4.64781924321109e-6	4.0893851937067e-6	1.13655696958158
GCF_000613405.1	s__Prevotella enoeca	TRDS	7.74636540535181e-6	1.1525270684439e-5	0.672120041033889
GCF_000613405.1	s__Prevotella enoeca	TRNF	6.19709232428145e-6	7.11905252960126e-6	0.870493973532816
GCF_000613405.1	s__Prevotella enoeca	TSAK	1.08449115674925e-5	1.72642310278708e-5	0.628172291600181
GCF_000613405.1	s__Prevotella enoeca	TTDN	1.08449115674925e-5	1.04488387612718e-5	1.03790591617594
GCF_000613405.1	s__Prevotella enoeca	TTGR	1.39434577296333e-5	1.34140071686585e-5	1.03946997748829
GCF_000613405.1	s__Prevotella enoeca	TYEG	6.19709232428145e-6	9.97652503332927e-6	0.621167420878351
GCF_000613405.1	s__Prevotella enoeca	TYMP	1.54927308107036e-6	2.57735710690398e-6	0.601109204820829
GCF_000613405.1	s__Prevotella enoeca	TYRY	1.54927308107036e-6	5.91447195173236e-6	0.261946137155419
GCF_000613405.1	s__Prevotella enoeca	TYSQ	6.19709232428145e-6	5.84648733182872e-6	1.0599684857853
GCF_000613405.1	s__Prevotella enoeca	TYVG	1.23941846485629e-5	1.08913613332018e-5	1.13798305550472
GCF_000613405.1	s__Prevotella enoeca	VADV	2.63376423781962e-5	1.74102961825004e-5	1.51276245401666
GCF_000613405.1	s__Prevotella enoeca	VDPQ	3.09854616214072e-6	5.05783629787052e-6	0.612622864730773
GCF_000613405.1	s__Prevotella enoeca	VEDH	6.19709232428145e-6	4.62563808500448e-6	1.33972701936439
GCF_000613405.1	s__Prevotella enoeca	VGHK	4.64781924321109e-6	5.7566144751521e-6	0.80738761702264
GCF_000613405.1	s__Prevotella enoeca	VGLY	1.85912769728443e-5	1.62290080522017e-5	1.14555842926716
GCF_000613405.1	s__Prevotella enoeca	VHSE	0	4.85188477089215e-6	0
GCF_000613405.1	s__Prevotella enoeca	VHSG	3.09854616214072e-6	5.60394361708755e-6	0.552922437101729
GCF_000613405.1	s__Prevotella enoeca	VHSV	3.09854616214072e-6	5.29679723253406e-6	0.584984855208123
GCF_000613405.1	s__Prevotella enoeca	VIAR	2.32390962160554e-5	1.73195115268016e-5	1.34178704636637
GCF_000613405.1	s__Prevotella enoeca	VIMP	4.64781924321109e-6	4.23723579887633e-6	1.09689888970626
GCF_000613405.1	s__Prevotella enoeca	VKRF	4.64781924321109e-6	9.4017286797155e-6	0.49435794219832
GCF_000613405.1	s__Prevotella enoeca	VLHS	1.08449115674925e-5	7.58702975099751e-6	1.4294014816624
GCF_000613405.1	s__Prevotella enoeca	VPHG	4.64781924321109e-6	3.41911712363169e-6	1.35936239536431
GCF_000613405.1	s__Prevotella enoeca	VSKI	2.01405500539147e-5	1.59346910996808e-5	1.26394355108134
GCF_000613405.1	s__Prevotella enoeca	VSVV	2.32390962160554e-5	1.53105263157391e-5	1.51785090445688
GCF_000613405.1	s__Prevotella enoeca	VTHQ	1.54927308107036e-6	3.15496660358993e-6	0.491058472475587
GCF_000613405.1	s__Prevotella enoeca	VTMD	1.54927308107036e-6	6.01412301253999e-6	0.257605818477604
GCF_000613405.1	s__Prevotella enoeca	VTQD	4.64781924321109e-6	8.32363340069075e-6	0.558388268616609
GCF_000613405.1	s__Prevotella enoeca	VVMG	9.29563848642217e-6	7.25208157596579e-6	1.28178901313369
GCF_000613405.1	s__Prevotella enoeca	VYFI	1.23941846485629e-5	7.89634765984293e-6	1.56960979714632
GCF_000613405.1	s__Prevotella enoeca	VYGA	1.08449115674925e-5	1.35141396895894e-5	0.802486271164335
GCF_000613405.1	s__Prevotella enoeca	VYVD	1.23941846485629e-5	9.77449959596041e-6	1.26801219099596
GCF_000613405.1	s__Prevotella enoeca	YAVV	1.08449115674925e-5	1.27734435959757e-5	0.849020194594138
GCF_000613405.1	s__Prevotella enoeca	YDKG	7.74636540535181e-6	1.01701782305136e-5	0.761674498693681
GCF_000613405.1	s__Prevotella enoeca	YDYV	1.08449115674925e-5	6.54542383658063e-6	1.65686926290139
GCF_000613405.1	s__Prevotella enoeca	YEYR	1.54927308107036e-6	5.63591554936153e-6	0.274892884306237
GCF_000613405.1	s__Prevotella enoeca	YFLI	3.09854616214072e-6	1.13105754268766e-5	0.273951239896941
GCF_000613405.1	s__Prevotella enoeca	YFSK	4.64781924321109e-6	7.02522453934789e-6	0.661590133835426
GCF_000613405.1	s__Prevotella enoeca	YFYI	6.19709232428145e-6	5.28773280793053e-6	1.17197531520259
GCF_000613405.1	s__Prevotella enoeca	YGQR	4.64781924321109e-6	5.76656958773297e-6	0.805993784085817
GCF_000613405.1	s__Prevotella enoeca	YGYV	6.19709232428145e-6	7.58711693075135e-6	0.816791461215525
GCF_000613405.1	s__Prevotella enoeca	YHMR	1.54927308107036e-6	1.36244731829059e-6	1.13712512790159
GCF_000613405.1	s__Prevotella enoeca	YILK	9.29563848642217e-6	1.59648592942514e-5	0.582256211288334
GCF_000613405.1	s__Prevotella enoeca	YIMY	1.54927308107036e-6	3.2528846253056e-6	0.476276677327531
GCF_000613405.1	s__Prevotella enoeca	YIQA	4.64781924321109e-6	8.01901311089396e-6	0.579599905741138
GCF_000613405.1	s__Prevotella enoeca	YKAT	6.19709232428145e-6	1.20756424736875e-5	0.513189450398582
GCF_000613405.1	s__Prevotella enoeca	YKDE	1.23941846485629e-5	8.80532286645896e-6	1.40757866991732
GCF_000613405.1	s__Prevotella enoeca	YKPT	6.19709232428145e-6	5.91365294754024e-6	1.04792966027185
GCF_000613405.1	s__Prevotella enoeca	YLDE	1.85912769728443e-5	1.2824785268346e-5	1.44963651116492
GCF_000613405.1	s__Prevotella enoeca	YLNL	1.54927308107036e-5	1.70211728209016e-5	0.910203484431982
GCF_000613405.1	s__Prevotella enoeca	YMQF	1.54927308107036e-6	1.89719408183833e-6	0.816612857852245
GCF_000613405.1	s__Prevotella enoeca	YMRT	4.64781924321109e-6	3.78569063403275e-6	1.22773350823439
GCF_000613405.1	s__Prevotella enoeca	YMSV	3.09854616214072e-6	4.3944623278318e-6	0.705102451900988
GCF_000613405.1	s__Prevotella enoeca	YQVD	3.09854616214072e-6	5.79839176827523e-6	0.534380270593962
GCF_000613405.1	s__Prevotella enoeca	YRID	9.29563848642217e-6	8.87493984951525e-6	1.0474029845881
GCF_000613405.1	s__Prevotella enoeca	YRKH	3.09854616214072e-6	3.12608624474078e-6	0.991190235827183
GCF_000613405.1	s__Prevotella enoeca	YRYE	4.64781924321109e-6	5.63591554936153e-6	0.824678652918712
GCF_000613405.1	s__Prevotella enoeca	YSAP	4.64781924321109e-6	7.14313211352404e-6	0.650669645940245
GCF_000613405.1	s__Prevotella enoeca	YSDT	1.7042003891774e-5	8.99546040638301e-6	1.89451157827133
GCF_000613405.1	s__Prevotella enoeca	YSLR	7.74636540535181e-6	1.25997746749597e-5	0.614801899651954
GCF_000613405.1	s__Prevotella enoeca	YTFL	1.08449115674925e-5	1.02738547941871e-5	1.05558349662763
GCF_000613405.1	s__Prevotella enoeca	YYLA	6.19709232428145e-6	1.22520757841466e-5	0.505799379097874
GCF_000613405.1	s__Prevotella enoeca	YYMH	0	1.0633885522544e-6	0
GCF_003268815.1	s__Flavobacterium lacus	AAAS	1.82843681162963e-5	1.56266369012065e-5	1.17007698021604
GCF_003268815.1	s__Flavobacterium lacus	AAYF	1.25103571322027e-5	8.50437960324187e-6	1.47104876732381
GCF_003268815.1	s__Flavobacterium lacus	ADMN	7.69868131212475e-6	4.49889042412388e-6	1.71124001394722
GCF_003268815.1	s__Flavobacterium lacus	ADRI	1.25103571322027e-5	8.13760893513227e-6	1.53735049594139
GCF_003268815.1	s__Flavobacterium lacus	AEMN	8.66101647614034e-6	5.68617264751873e-6	1.52317156249551
GCF_003268815.1	s__Flavobacterium lacus	AGHI	8.66101647614034e-6	5.24924639759054e-6	1.64995426393317
GCF_003268815.1	s__Flavobacterium lacus	AGRN	6.73634614810916e-6	8.09804951172556e-6	0.831847982450005
GCF_003268815.1	s__Flavobacterium lacus	AHGT	1.92467032803119e-6	4.00994177227954e-6	0.479974632384017
GCF_003268815.1	s__Flavobacterium lacus	AIDH	4.81167582007797e-6	4.30248247771624e-6	1.11834873122645
GCF_003268815.1	s__Flavobacterium lacus	AIHE	6.73634614810916e-6	5.43793155086301e-6	1.23876994130978
GCF_003268815.1	s__Flavobacterium lacus	AIMV	2.88700549204678e-6	6.8071610623154e-6	0.424112998887202
GCF_003268815.1	s__Flavobacterium lacus	AKGP	2.88700549204678e-6	1.01168868128004e-5	0.285365008571014
GCF_003268815.1	s__Flavobacterium lacus	AKTM	9.62335164015594e-6	6.15244263051991e-6	1.56415138150467
GCF_003268815.1	s__Flavobacterium lacus	ALHV	5.77401098409356e-6	6.00275654961867e-6	0.961893246272057
GCF_003268815.1	s__Flavobacterium lacus	AMNV	2.88700549204678e-6	5.55228550892927e-6	0.519967045535367
GCF_003268815.1	s__Flavobacterium lacus	AMSK	3.84934065606237e-6	6.57680807695777e-6	0.585290099850832
GCF_003268815.1	s__Flavobacterium lacus	APEP	0	4.78150449650677e-6	0
GCF_003268815.1	s__Flavobacterium lacus	AQTE	1.15480219681871e-5	8.90679613550096e-6	1.29654050598045
GCF_003268815.1	s__Flavobacterium lacus	ARRH	3.84934065606237e-6	1.02552456786727e-6	3.75353333959385
GCF_003268815.1	s__Flavobacterium lacus	AYDA	9.62335164015594e-6	7.79715768274465e-6	1.23421277749105
GCF_003268815.1	s__Flavobacterium lacus	AYDD	3.84934065606237e-6	6.50750893202411e-6	0.59152291549219
GCF_003268815.1	s__Flavobacterium lacus	AYFK	8.66101647614034e-6	1.03640119849933e-5	0.835681827527908
GCF_003268815.1	s__Flavobacterium lacus	AYGK	8.66101647614034e-6	1.15930960748756e-5	0.747083990350977
GCF_003268815.1	s__Flavobacterium lacus	AYKT	7.69868131212475e-6	1.13501580028395e-5	0.678288470539243
GCF_003268815.1	s__Flavobacterium lacus	DAET	1.63596977882651e-5	1.28697308136631e-5	1.27117637696796
GCF_003268815.1	s__Flavobacterium lacus	DAKH	3.84934065606237e-6	4.01778516118616e-6	0.958075283180634
GCF_003268815.1	s__Flavobacterium lacus	DALM	3.84934065606237e-6	6.23540830353578e-6	0.61733578118366506
GCF_003268815.1	s__Flavobacterium lacus	DDKT	1.34726922962183e-5	1.24090949072815e-5	1.08571111728001
GCF_003268815.1	s__Flavobacterium lacus	DDRY	3.84934065606237e-6	3.31570828672905e-6	1.16094068693231
GCF_003268815.1	s__Flavobacterium lacus	DDSA	7.69868131212475e-6	1.08848496004849e-5	0.707284123777123
GCF_003268815.1	s__Flavobacterium lacus	DEPF	1.05856868041715e-5	6.5337367341205e-6	1.62015814761726
GCF_003268815.1	s__Flavobacterium lacus	DERG	7.69868131212475e-6	6.69774382592601e-6	1.14944397878047
GCF_003268815.1	s__Flavobacterium lacus	DETH	9.62335164015594e-7	3.46699567547733e-6	0.277570338729396
GCF_003268815.1	s__Flavobacterium lacus	DFIL	1.63596977882651e-5	2.14487982330594e-5	0.762732606764401
GCF_003268815.1	s__Flavobacterium lacus	DGSP	6.73634614810916e-6	7.38357090974636e-6	0.912342581990665
GCF_003268815.1	s__Flavobacterium lacus	DHVH	0	9.14808325524864e-7	0
GCF_003268815.1	s__Flavobacterium lacus	DHYY	0	1.33825497498553e-6	0
GCF_003268815.1	s__Flavobacterium lacus	DIFL	6.73634614810916e-6	2.14487982330594e-5	0.314066367491224
GCF_003268815.1	s__Flavobacterium lacus	DMVG	3.84934065606237e-6	4.43285083342831e-6	0.868366836762098
GCF_003268815.1	s__Flavobacterium lacus	DNPI	1.05856868041715e-5	9.45202529953867e-6	1.11993847548083
GCF_003268815.1	s__Flavobacterium lacus	DPPR	2.88700549204678e-6	1.92757588298862e-6	1.49773895675153
GCF_003268815.1	s__Flavobacterium lacus	DQKP	3.84934065606237e-6	4.78960333134452e-6	0.80368673348609
GCF_003268815.1	s__Flavobacterium lacus	DQLI	1.15480219681871e-5	1.36097044019331e-5	0.848513797738828
GCF_003268815.1	s__Flavobacterium lacus	DRPG	5.77401098409356e-6	3.53021876745559e-6	1.6355957985729
GCF_003268815.1	s__Flavobacterium lacus	DSAQ	4.81167582007797e-6	7.53311298898208e-6	0.638736711783763
GCF_003268815.1	s__Flavobacterium lacus	DSDT	7.69868131212475e-6	1.08512859810511e-5	0.709471792151498
GCF_003268815.1	s__Flavobacterium lacus	DSIF	1.82843681162963e-5	1.54933888877344e-5	1.18014000996073
GCF_003268815.1	s__Flavobacterium lacus	DSLG	1.53973626242495e-5	1.95921995550338e-5	0.785892496705071
GCF_003268815.1	s__Flavobacterium lacus	DSSF	1.53973626242495e-5	1.26518817804842e-5	1.21700177818609
GCF_003268815.1	s__Flavobacterium lacus	DVHE	4.81167582007797e-6	3.58211359377815e-6	1.34325048441665
GCF_003268815.1	s__Flavobacterium lacus	DVLL	3.17570604125146e-5	2.74364718835066e-5	1.15747609777791
GCF_003268815.1	s__Flavobacterium lacus	DVNG	1.53973626242495e-5	1.36628774281573e-5	1.12694874891563
GCF_003268815.1	s__Flavobacterium lacus	DVQN	7.69868131212475e-6	7.75026179072581e-6	0.993344679187123
GCF_003268815.1	s__Flavobacterium lacus	EDKV	8.66101647614034e-6	1.62046922054942e-5	0.534475839856052
GCF_003268815.1	s__Flavobacterium lacus	EDLA	2.21337087723587e-5	1.90455536035542e-5	1.16214572876622
GCF_003268815.1	s__Flavobacterium lacus	EFAG	7.69868131212475e-6	1.43374960417767e-5	0.536961355713178
GCF_003268815.1	s__Flavobacterium lacus	EFTE	1.15480219681871e-5	1.48070609978234e-5	0.779899668805622
GCF_003268815.1	s__Flavobacterium lacus	EGGP	4.81167582007797e-6	8.9168407069321e-6	0.539616662248692
GCF_003268815.1	s__Flavobacterium lacus	EHER	3.84934065606237e-6	2.23960119976294e-6	1.71876165116799
GCF_003268815.1	s__Flavobacterium lacus	EHQK	2.88700549204678e-6	2.93313357655858e-6	0.984273445682648
GCF_003268815.1	s__Flavobacterium lacus	EIPI	1.44350274602339e-5	1.46464960216364e-5	0.985561832598724
GCF_003268815.1	s__Flavobacterium lacus	EKMA	7.69868131212475e-6	6.51001333628526e-6	1.182590712866
GCF_003268815.1	s__Flavobacterium lacus	EKYF	1.44350274602339e-5	1.09325378270649e-5	1.32037297181796
GCF_003268815.1	s__Flavobacterium lacus	ELLK	6.54387911530604e-5	4.10282817195556e-5	1.59496787119578
GCF_003268815.1	s__Flavobacterium lacus	ENHG	9.62335164015594e-7	4.51643542157626e-6	0.213074044946653
GCF_003268815.1	s__Flavobacterium lacus	ENMA	1.92467032803119e-6	5.68617264751873e-6	0.338482569443447
GCF_003268815.1	s__Flavobacterium lacus	EPYD	3.84934065606237e-6	4.57294068392181e-6	0.84176483408071
GCF_003268815.1	s__Flavobacterium lacus	EQET	7.69868131212475e-6	9.39538528229352e-6	0.819410921512035
GCF_003268815.1	s__Flavobacterium lacus	ERLN	1.92467032803119e-5	1.23765647985046e-5	1.55509251506019
GCF_003268815.1	s__Flavobacterium lacus	ESQS	5.77401098409356e-6	1.01464817903552e-5	0.569065327607651
GCF_003268815.1	s__Flavobacterium lacus	ETIR	1.44350274602339e-5	1.02534547316319e-5	1.4078208601928
GCF_003268815.1	s__Flavobacterium lacus	ETRS	6.73634614810916e-6	8.3729581724275e-6	0.804535984700392
GCF_003268815.1	s__Flavobacterium lacus	ETSN	1.73220329522807e-5	1.74920541389061e-5	0.990280090304134
GCF_003268815.1	s__Flavobacterium lacus	ETTH	3.84934065606237e-6	4.14127071051003e-6	0.929507130816932
GCF_003268815.1	s__Flavobacterium lacus	EYQV	9.62335164015594e-6	5.86308619054051e-6	1.64134575672489
GCF_003268815.1	s__Flavobacterium lacus	EYYF	1.25103571322027e-5	5.71550267149474e-6	2.18884634497616
GCF_003268815.1	s__Flavobacterium lacus	FENS	2.88700549204678e-5	1.59722762178659e-5	1.80751037151329
GCF_003268815.1	s__Flavobacterium lacus	FFMS	4.81167582007797e-6	4.47197586508186e-6	1.07596193835673
GCF_003268815.1	s__Flavobacterium lacus	FFTI	1.44350274602339e-5	1.58082991671913e-5	0.913129698999656
GCF_003268815.1	s__Flavobacterium lacus	FFVS	1.05856868041715e-5	1.33376680176066e-5	0.793668487639496
GCF_003268815.1	s__Flavobacterium lacus	FGSP	2.88700549204678e-6	8.0532794639897e-6	0.358488179251204
GCF_003268815.1	s__Flavobacterium lacus	FHNN	5.77401098409356e-6	4.07431522855387e-6	1.41717335556851
GCF_003268815.1	s__Flavobacterium lacus	FHRD	3.84934065606237e-6	1.529141795328e-6	2.51732093637313
GCF_003268815.1	s__Flavobacterium lacus	FIDA	1.25103571322027e-5	1.45385150192754e-5	0.860497589720563
GCF_003268815.1	s__Flavobacterium lacus	FISV	2.11713736083431e-5	1.9121096647364e-5	1.10722590857579
GCF_003268815.1	s__Flavobacterium lacus	FKTQ	5.77401098409356e-6	9.36695588976439e-6	0.616423419950448
GCF_003268815.1	s__Flavobacterium lacus	FKVA	7.69868131212475e-6	1.67553700680823e-5	0.45947545657557
GCF_003268815.1	s__Flavobacterium lacus	FKVF	1.44350274602339e-5	1.52524215619522e-5	0.946408896554674
GCF_003268815.1	s__Flavobacterium lacus	FNML	1.92467032803119e-6	7.23926792365325e-6	0.265865326208277
GCF_003268815.1	s__Flavobacterium lacus	FNVV	8.66101647614034e-6	1.50742952934478e-5	0.574555314695537
GCF_003268815.1	s__Flavobacterium lacus	FNYF	1.05856868041715e-5	8.2404484345729e-6	1.28460081853788
GCF_003268815.1	s__Flavobacterium lacus	FPHT	3.84934065606237e-6	1.99311660239761e-6	1.93131734060708
GCF_003268815.1	s__Flavobacterium lacus	FPSA	7.69868131212475e-6	7.9089069469882e-6	0.973419129056322
GCF_003268815.1	s__Flavobacterium lacus	FQLN	1.25103571322027e-5	1.21076756023101e-5	1.03325836792454
GCF_003268815.1	s__Flavobacterium lacus	FTGL	2.40583791003898e-5	1.99904200529351e-5	1.20349542614326
GCF_003268815.1	s__Flavobacterium lacus	FTIF	1.05856868041715e-5	1.58082991671913e-5	0.669628445933081
GCF_003268815.1	s__Flavobacterium lacus	FTLA	1.73220329522807e-5	1.96320483769161e-5	0.882334467586601
GCF_003268815.1	s__Flavobacterium lacus	FTSA	1.92467032803119e-5	1.41810723781045e-5	1.35721070784666
GCF_003268815.1	s__Flavobacterium lacus	FVAR	4.81167582007797e-6	7.00535739600708e-6	0.686856579625835
GCF_003268815.1	s__Flavobacterium lacus	FVHF	3.84934065606237e-6	3.37161026709163e-6	1.14169205546489
GCF_003268815.1	s__Flavobacterium lacus	FYGI	1.05856868041715e-5	1.13009931251799e-5	0.93670411855976
GCF_003268815.1	s__Flavobacterium lacus	GAAP	1.34726922962183e-5	8.30159652301313e-6	1.62290377024109
GCF_003268815.1	s__Flavobacterium lacus	GADV	3.17570604125146e-5	1.28356757994194e-5	2.47412453452207
GCF_003268815.1	s__Flavobacterium lacus	GDAA	1.53973626242495e-5	1.2461602922197e-5	1.23558443647913
GCF_003268815.1	s__Flavobacterium lacus	GETN	1.44350274602339e-5	1.67136285008037e-5	0.863668081382795
GCF_003268815.1	s__Flavobacterium lacus	GFNN	1.15480219681871e-5	1.54002260212809e-5	0.749860550892529
GCF_003268815.1	s__Flavobacterium lacus	GFPT	9.62335164015594e-6	7.53364539605963e-6	1.2773831437818
GCF_003268815.1	s__Flavobacterium lacus	GFQH	3.84934065606237e-6	2.11492304861386e-6	1.82008544404737
GCF_003268815.1	s__Flavobacterium lacus	GGKH	1.92467032803119e-6	4.9913826304484e-6	0.385598634793158
GCF_003268815.1	s__Flavobacterium lacus	GGLD	1.15480219681871e-5	1.87203139366069e-5	0.61687117039236
GCF_003268815.1	s__Flavobacterium lacus	GHGF	2.88700549204678e-6	3.72838171966962e-6	0.77433205854861
GCF_003268815.1	s__Flavobacterium lacus	GHTE	2.88700549204678e-6	4.22991020979624e-6	0.68252169640874
GCF_003268815.1	s__Flavobacterium lacus	GIAL	3.17570604125146e-5	2.87472321745229e-5	1.10469975751819
GCF_003268815.1	s__Flavobacterium lacus	GIDI	2.02090384443275e-5	2.12231208501471e-5	0.952218035557546
GCF_003268815.1	s__Flavobacterium lacus	GIEA	2.02090384443275e-5	2.05544662780717e-5	0.983194512128355
GCF_003268815.1	s__Flavobacterium lacus	GIYT	2.11713736083431e-5	1.23762938276723e-5	1.71063921906942
GCF_003268815.1	s__Flavobacterium lacus	GLFL	3.65687362325926e-5	2.95832618559156e-5	1.23612928184524
GCF_003268815.1	s__Flavobacterium lacus	GLHH	5.77401098409356e-6	1.59862294047405e-6	3.6118654611458
GCF_003268815.1	s__Flavobacterium lacus	GLKN	2.5983049428421e-5	2.85750546508457e-5	0.909291329304667
GCF_003268815.1	s__Flavobacterium lacus	GLVG	3.5606401068577e-5	2.31035917735362e-5	1.54116301125793
GCF_003268815.1	s__Flavobacterium lacus	GMSN	2.88700549204678e-6	5.84937731575164e-6	0.493557747466972
GCF_003268815.1	s__Flavobacterium lacus	GNKE	1.92467032803119e-5	2.04313581790805e-5	0.942017809663696
GCF_003268815.1	s__Flavobacterium lacus	GQAH	0	2.32332408339928e-6	0
GCF_003268815.1	s__Flavobacterium lacus	GQSL	1.05856868041715e-5	1.35592367710969e-5	0.780699310947662
GCF_003268815.1	s__Flavobacterium lacus	GSAQ	4.81167582007797e-6	9.19077914317185e-6	0.523532961147558
GCF_003268815.1	s__Flavobacterium lacus	GTFR	1.05856868041715e-5	6.90399625780541e-6	1.53326948753828
GCF_003268815.1	s__Flavobacterium lacus	GTIY	1.63596977882651e-5	1.23762938276723e-5	1.32185757837182
GCF_003268815.1	s__Flavobacterium lacus	GVNG	2.02090384443275e-5	1.66694020235836e-5	1.212343335156
GCF_003268815.1	s__Flavobacterium lacus	HAFS	1.92467032803119e-6	3.83207617671579e-6	0.502252627368355
GCF_003268815.1	s__Flavobacterium lacus	HAII	1.92467032803119e-6	6.7275715243251e-6	0.286086936582107
GCF_003268815.1	s__Flavobacterium lacus	HDAS	1.92467032803119e-6	3.51340175252199e-6	0.547808210845691
GCF_003268815.1	s__Flavobacterium lacus	HDHA	1.92467032803119e-6	8.88147868546705e-7	2.16706068459137
GCF_003268815.1	s__Flavobacterium lacus	HEET	2.88700549204678e-6	4.38195513125973e-6	0.658839583146717
GCF_003268815.1	s__Flavobacterium lacus	HEIM	9.62335164015594e-7	1.8780109270491e-6	0.512422558439372
GCF_003268815.1	s__Flavobacterium lacus	HFKG	9.62335164015594e-7	4.46220311377947e-6	0.21566368439031
GCF_003268815.1	s__Flavobacterium lacus	HFNF	2.88700549204678e-6	3.48430344345398e-6	0.828574645951302
GCF_003268815.1	s__Flavobacterium lacus	HGFA	1.92467032803119e-6	3.66154238351868e-6	0.525644694622274
GCF_003268815.1	s__Flavobacterium lacus	HGTD	2.88700549204678e-6	3.34669798428653e-6	0.86264297095283
GCF_003268815.1	s__Flavobacterium lacus	HGVT	1.92467032803119e-6	4.13031235908253e-6	0.465986627814928
GCF_003268815.1	s__Flavobacterium lacus	HKNK	3.84934065606237e-6	6.24477732462173e-6	0.616409594123606
GCF_003268815.1	s__Flavobacterium lacus	HMDF	0	1.03645534420683e-6	0
GCF_003268815.1	s__Flavobacterium lacus	HNEM	9.62335164015594e-7	1.53180639629507e-6	0.628235504397396
GCF_003268815.1	s__Flavobacterium lacus	HNET	4.81167582007797e-6	4.42179166923374e-6	1.08817334239353
GCF_003268815.1	s__Flavobacterium lacus	HNSN	1.92467032803119e-6	4.76975666739278e-6	0.403515412261741
GCF_003268815.1	s__Flavobacterium lacus	HNTQ	9.62335164015594e-7	2.42122806670914e-6	0.397457462701384
GCF_003268815.1	s__Flavobacterium lacus	HPHG	2.88700549204678e-6	6.02461495238532e-7	4.79201660996398
GCF_003268815.1	s__Flavobacterium lacus	HPPP	9.62335164015594e-7	6.78924516996807e-7	1.41744058422347
GCF_003268815.1	s__Flavobacterium lacus	HQDD	9.62335164015594e-7	1.58931653421987e-6	0.605502518406736
GCF_003268815.1	s__Flavobacterium lacus	HQES	9.62335164015594e-7	2.56491480625102e-6	0.375191862774647
GCF_003268815.1	s__Flavobacterium lacus	HRTH	0	5.40539132794784e-7	0
GCF_003268815.1	s__Flavobacterium lacus	HTDK	9.62335164015594e-7	4.0053962521e-6	0.240259665572675
GCF_003268815.1	s__Flavobacterium lacus	HTKN	6.73634614810916e-6	5.10846549500741e-6	1.3186633353387
GCF_003268815.1	s__Flavobacterium lacus	HTYD	1.92467032803119e-6	2.0940108638452e-6	0.919131013722126
GCF_003268815.1	s__Flavobacterium lacus	HVNE	2.88700549204678e-6	4.56861257695006e-6	0.631921714398051
GCF_003268815.1	s__Flavobacterium lacus	HVTI	7.69868131212475e-6	5.29351638480643e-6	1.45436053324057
GCF_003268815.1	s__Flavobacterium lacus	HVYE	1.92467032803119e-6	2.73451059703487e-6	0.703844530761073
GCF_003268815.1	s__Flavobacterium lacus	HYQN	9.62335164015594e-7	1.54737521270455e-6	0.621914553182997
GCF_003268815.1	s__Flavobacterium lacus	HYRA	2.88700549204678e-6	1.28234014895143e-6	2.25135701662892
GCF_003268815.1	s__Flavobacterium lacus	IDEF	2.50207142644054e-5	1.53360364333545e-5	1.63149809751284
GCF_003268815.1	s__Flavobacterium lacus	IDNE	1.73220329522807e-5	1.79329521093987e-5	0.965933151809521
GCF_003268815.1	s__Flavobacterium lacus	IEAG	2.11713736083431e-5	2.05544662780717e-5	1.03001329842018
GCF_003268815.1	s__Flavobacterium lacus	IEQR	7.69868131212475e-6	5.94075916032626e-6	1.29590867166242
GCF_003268815.1	s__Flavobacterium lacus	IFFF	1.25103571322027e-5	1.44348124484384e-5	0.866679575982722
GCF_003268815.1	s__Flavobacterium lacus	IFFT	1.15480219681871e-5	1.58082991671913e-5	0.730503759199725
GCF_003268815.1	s__Flavobacterium lacus	IGTP	9.62335164015594e-6	1.08003559194056e-5	0.891021713725664
GCF_003268815.1	s__Flavobacterium lacus	IHHN	4.81167582007797e-6	1.47825012445422e-6	3.25498083205267
GCF_003268815.1	s__Flavobacterium lacus	IHHV	9.62335164015594e-7	1.43043893214956e-6	0.672755153950869
GCF_003268815.1	s__Flavobacterium lacus	IHTL	6.73634614810916e-6	7.58197495602513e-6	0.888468530584635
GCF_003268815.1	s__Flavobacterium lacus	IILG	4.42674175447173e-5	3.75157562697537e-5	1.17996868372895
GCF_003268815.1	s__Flavobacterium lacus	ILFE	1.73220329522807e-5	2.71092554690797e-5	0.638971179862828
GCF_003268815.1	s__Flavobacterium lacus	ILMH	3.84934065606237e-6	2.62656375581824e-6	1.46554244020748
GCF_003268815.1	s__Flavobacterium lacus	ILVA	2.98323900844834e-5	2.90793411630786e-5	1.02589635429433
GCF_003268815.1	s__Flavobacterium lacus	IMFV	3.84934065606237e-6	6.19656204194028e-6	0.621205860606063
GCF_003268815.1	s__Flavobacterium lacus	IMGF	6.73634614810916e-6	6.12579242096674e-6	1.09966934645919
GCF_003268815.1	s__Flavobacterium lacus	INDM	4.81167582007797e-6	5.87114876350913e-6	0.819545886826086
GCF_003268815.1	s__Flavobacterium lacus	IQIK	1.15480219681871e-5	1.75788419262525e-5	0.656927345762245
GCF_003268815.1	s__Flavobacterium lacus	IQIT	1.63596977882651e-5	1.43801616541852e-5	1.13765743262725
GCF_003268815.1	s__Flavobacterium lacus	IQMY	0	2.43203831839186e-6	0
GCF_003268815.1	s__Flavobacterium lacus	IQQA	1.34726922962183e-5	6.38436674813693e-6	2.11026290119531
GCF_003268815.1	s__Flavobacterium lacus	IRLI	1.53973626242495e-5	1.87723629828574e-5	0.82021440978475
GCF_003268815.1	s__Flavobacterium lacus	IRNS	8.66101647614034e-6	1.10603320392266e-5	0.783070204892871
GCF_003268815.1	s__Flavobacterium lacus	IRQE	4.81167582007797e-6	5.94075916032626e-6	0.809942919789012
GCF_003268815.1	s__Flavobacterium lacus	IRTV	8.66101647614034e-6	1.00120259534758e-5	0.865061328884545
GCF_003268815.1	s__Flavobacterium lacus	ISDE	2.69453845924366e-5	1.79537315907033e-5	1.50082362857587
GCF_003268815.1	s__Flavobacterium lacus	ISFA	2.5983049428421e-5	1.85638463903227e-5	1.39965871738553
GCF_003268815.1	s__Flavobacterium lacus	ISTA	2.02090384443275e-5	2.0330214783203e-5	0.994039593768795
GCF_003268815.1	s__Flavobacterium lacus	ITAA	2.30960439363742e-5	1.90772422426373e-5	1.21065946758044
GCF_003268815.1	s__Flavobacterium lacus	IVQE	1.15480219681871e-5	1.20095085325308e-5	0.96157323481693
GCF_003268815.1	s__Flavobacterium lacus	IVYR	7.69868131212475e-6	6.39855493267092e-6	1.20319062556069
GCF_003268815.1	s__Flavobacterium lacus	IYRE	6.73634614810916e-6	6.55284890938827e-6	1.02800266590276
GCF_003268815.1	s__Flavobacterium lacus	KALY	5.77401098409356e-6	1.67967804285692e-5	0.34375700799617
GCF_003268815.1	s__Flavobacterium lacus	KATK	1.73220329522807e-5	2.17104319324471e-5	0.797866804593243
GCF_003268815.1	s__Flavobacterium lacus	KERQ	4.81167582007797e-6	5.54765629474663e-6	0.86733488241411
GCF_003268815.1	s__Flavobacterium lacus	KGIE	2.79077197564522e-5	2.5049062340758e-5	1.1141223322776
GCF_003268815.1	s__Flavobacterium lacus	KGLN	2.30960439363742e-5	2.85750546508457e-5	0.808258959381926
GCF_003268815.1	s__Flavobacterium lacus	KHFK	1.05856868041715e-5	5.34045549134052e-6	1.98216927775844
GCF_003268815.1	s__Flavobacterium lacus	KHSR	0	2.61394333630483e-6	0
GCF_003268815.1	s__Flavobacterium lacus	KIEP	1.15480219681871e-5	1.36773303979471e-5	0.844318418301898
GCF_003268815.1	s__Flavobacterium lacus	KIMT	6.73634614810916e-6	8.02906995668209e-6	0.838994576514172
GCF_003268815.1	s__Flavobacterium lacus	KISV	2.21337087723587e-5	2.55984276441617e-5	0.864651105920825
GCF_003268815.1	s__Flavobacterium lacus	KIYD	1.15480219681871e-5	1.24005016818571e-5	0.93125441731787
GCF_003268815.1	s__Flavobacterium lacus	KLPA	1.25103571322027e-5	1.46579589539992e-5	0.853485616344252
GCF_003268815.1	s__Flavobacterium lacus	KLRE	1.82843681162963e-5	1.41697424419257e-5	1.29038111957463
GCF_003268815.1	s__Flavobacterium lacus	KMIL	6.73634614810916e-6	1.18819953937444e-5	0.566937279882777
GCF_003268815.1	s__Flavobacterium lacus	KMKV	8.66101647614034e-6	7.74673849694602e-6	1.11802102001439
GCF_003268815.1	s__Flavobacterium lacus	KMRK	2.88700549204678e-6	3.83208917864735e-6	0.75337638490601
GCF_003268815.1	s__Flavobacterium lacus	KNLR	1.63596977882651e-5	1.42985601650564e-5	1.14415001226808
GCF_003268815.1	s__Flavobacterium lacus	KNVQ	9.62335164015594e-6	1.13167881511487e-5	0.850360677572563
GCF_003268815.1	s__Flavobacterium lacus	KQPL	2.88700549204678e-6	8.46650181546113e-6	0.34099153995038
GCF_003268815.1	s__Flavobacterium lacus	KRMH	2.88700549204678e-6	8.4709901091171e-7	3.40810868016429
GCF_003268815.1	s__Flavobacterium lacus	KTAT	1.53973626242495e-5	1.7759959505895e-5	0.866970592986922
GCF_003268815.1	s__Flavobacterium lacus	KTMH	1.92467032803119e-6	1.65741555145734e-6	1.16124789968265
GCF_003268815.1	s__Flavobacterium lacus	KTQA	3.84934065606237e-6	1.02899602995445e-5	0.374087026966737
GCF_003268815.1	s__Flavobacterium lacus	KTSA	1.25103571322027e-5	1.89849547796503e-5	0.658961650285962
GCF_003268815.1	s__Flavobacterium lacus	KVPH	3.84934065606237e-6	2.75688883185648e-6	1.39626255929596
GCF_003268815.1	s__Flavobacterium lacus	KYLH	2.88700549204678e-6	4.52490933578559e-6	0.638025047090928
GCF_003268815.1	s__Flavobacterium lacus	LAAM	1.25103571322027e-5	7.4711325434695e-6	1.67449273044125
GCF_003268815.1	s__Flavobacterium lacus	LARP	3.84934065606237e-6	6.12843767410258e-6	0.628111251311054
GCF_003268815.1	s__Flavobacterium lacus	LAVD	1.53973626242495e-5	1.85971052652955e-5	0.827944048527967
GCF_003268815.1	s__Flavobacterium lacus	LDAD	2.02090384443275e-5	1.50688106113974e-5	1.34111702412944
GCF_003268815.1	s__Flavobacterium lacus	LDDL	2.21337087723587e-5	2.22311479533868e-5	0.995616997321396
GCF_003268815.1	s__Flavobacterium lacus	LDEV	4.23427472166861e-5	1.96172637663041e-5	2.15844307958059
GCF_003268815.1	s__Flavobacterium lacus	LDKV	3.75310713966082e-5	2.26636898689508e-5	1.65600004295972
GCF_003268815.1	s__Flavobacterium lacus	LDNL	3.0794725248499e-5	2.83535123833849e-5	1.08609913410744
GCF_003268815.1	s__Flavobacterium lacus	LDQN	1.25103571322027e-5	1.11008045556603e-5	1.12697751496072
GCF_003268815.1	s__Flavobacterium lacus	LDVF	2.02090384443275e-5	1.69289540121003e-5	1.19375588296138
GCF_003268815.1	s__Flavobacterium lacus	LEFV	1.34726922962183e-5	2.13965992011138e-5	0.629665124330459
GCF_003268815.1	s__Flavobacterium lacus	LHHE	1.92467032803119e-6	1.65608574402746e-6	1.16218036111497
GCF_003268815.1	s__Flavobacterium lacus	LINH	7.69868131212475e-6	8.09556197613602e-6	0.950975526445083
GCF_003268815.1	s__Flavobacterium lacus	LKAH	7.69868131212475e-6	7.10217172656057e-6	1.08398974405721
GCF_003268815.1	s__Flavobacterium lacus	LKEV	4.61920878727485e-5	2.86447637696736e-5	1.61258400467775
GCF_003268815.1	s__Flavobacterium lacus	LKHF	1.15480219681871e-5	6.46511039378541e-6	1.78620646281426
GCF_003268815.1	s__Flavobacterium lacus	LKPI	3.0794725248499e-5	1.91289516914827e-5	1.60984907825402
GCF_003268815.1	s__Flavobacterium lacus	LKVS	2.88700549204678e-5	2.89386678630733e-5	0.997629022077654
GCF_003268815.1	s__Flavobacterium lacus	LLEG	2.79077197564522e-5	3.42810696089273e-5	0.814085443506251
GCF_003268815.1	s__Flavobacterium lacus	LLIK	2.21337087723587e-5	5.07583990726521e-5	0.436060025074432
GCF_003268815.1	s__Flavobacterium lacus	LLTM	1.25103571322027e-5	1.09882398924014e-5	1.13852238890907
GCF_003268815.1	s__Flavobacterium lacus	LLTR	1.05856868041715e-5	1.62115782126822e-5	0.652970775904498
GCF_003268815.1	s__Flavobacterium lacus	LMGP	2.88700549204678e-6	4.22969366139213e-6	0.682556639597529
GCF_003268815.1	s__Flavobacterium lacus	LNFV	1.44350274602339e-5	2.15911165822958e-5	0.668563267916874
GCF_003268815.1	s__Flavobacterium lacus	LNIR	6.73634614810916e-6	1.53117456754618e-5	0.439946319047388
GCF_003268815.1	s__Flavobacterium lacus	LNTI	3.5606401068577e-5	2.99586294819969e-5	1.18851902387504
GCF_003268815.1	s__Flavobacterium lacus	LPES	1.53973626242495e-5	1.35209649355561e-5	1.13877690665102
GCF_003268815.1	s__Flavobacterium lacus	LPIV	2.30960439363742e-5	1.61677926800842e-5	1.42852177742385
GCF_003268815.1	s__Flavobacterium lacus	LPLH	7.69868131212475e-6	4.78029813249039e-6	1.61050233662183
GCF_003268815.1	s__Flavobacterium lacus	LPPS	1.05856868041715e-5	7.12657357614151e-6	1.48538237781064
GCF_003268815.1	s__Flavobacterium lacus	LRRN	8.66101647614034e-6	5.97817438812287e-6	1.44877280484618
GCF_003268815.1	s__Flavobacterium lacus	LSAR	1.05856868041715e-5	1.17465404157186e-5	0.9011748505974
GCF_003268815.1	s__Flavobacterium lacus	LSHM	1.92467032803119e-6	2.144848642754e-6	0.897345523439779
GCF_003268815.1	s__Flavobacterium lacus	LSSK	2.5983049428421e-5	2.99405709101229e-5	0.867820774240354
GCF_003268815.1	s__Flavobacterium lacus	LTEL	2.50207142644054e-5	3.35626957677772e-5	0.745491793553343
GCF_003268815.1	s__Flavobacterium lacus	LTEM	6.73634614810916e-6	7.85666616363476e-6	0.857405164965377
GCF_003268815.1	s__Flavobacterium lacus	LTHE	3.84934065606237e-6	6.12855035166027e-6	0.628099703059396
GCF_003268815.1	s__Flavobacterium lacus	LTSA	2.11713736083431e-5	2.29830261988859e-5	0.921174323395644
GCF_003268815.1	s__Flavobacterium lacus	LVMK	3.84934065606237e-6	9.37813631360717e-6	0.41045902163708
GCF_003268815.1	s__Flavobacterium lacus	LVNG	1.53973626242495e-5	2.41516402397867e-5	0.637528651113489
GCF_003268815.1	s__Flavobacterium lacus	LVVY	8.66101647614034e-6	1.46227965213374e-5	0.592295493102313
GCF_003268815.1	s__Flavobacterium lacus	MAAN	3.84934065606237e-6	5.39047405093194e-6	0.714100581821162
GCF_003268815.1	s__Flavobacterium lacus	MDEG	5.77401098409356e-6	4.5397440601774e-6	1.27188028830593
GCF_003268815.1	s__Flavobacterium lacus	MENG	5.77401098409356e-6	5.78997043686306e-6	0.997243603755231
GCF_003268815.1	s__Flavobacterium lacus	MEVD	1.92467032803119e-6	4.59219049394097e-6	0.419118137753788
GCF_003268815.1	s__Flavobacterium lacus	MFNT	4.81167582007797e-6	4.8918204954681e-6	0.983616595199194
GCF_003268815.1	s__Flavobacterium lacus	MGFT	3.84934065606237e-6	4.67954236791459e-6	0.822589123768915
GCF_003268815.1	s__Flavobacterium lacus	MGKN	5.77401098409356e-6	6.68911301263397e-6	0.863195310527417
GCF_003268815.1	s__Flavobacterium lacus	MGVR	1.92467032803119e-6	2.70623934278793e-6	0.711197379182442
GCF_003268815.1	s__Flavobacterium lacus	MHKE	0	1.75374204876447e-6	0
GCF_003268815.1	s__Flavobacterium lacus	MIGK	2.88700549204678e-6	8.20092366788433e-6	0.352034186509087
GCF_003268815.1	s__Flavobacterium lacus	MIKT	3.84934065606237e-6	8.0290699566821e-6	0.479425472293813
GCF_003268815.1	s__Flavobacterium lacus	MINQ	5.77401098409356e-6	4.06326487126348e-6	1.42102746609726
GCF_003268815.1	s__Flavobacterium lacus	MKNV	4.81167582007797e-6	6.76639052385571e-6	0.711114116620056
GCF_003268815.1	s__Flavobacterium lacus	MLAF	5.77401098409356e-6	6.80097560574258e-6	0.848997455485376
GCF_003268815.1	s__Flavobacterium lacus	MLDH	1.92467032803119e-6	1.67976579589708e-6	1.14579683235145
GCF_003268815.1	s__Flavobacterium lacus	MLYT	2.88700549204678e-6	4.74530280398782e-6	0.608392258892441
GCF_003268815.1	s__Flavobacterium lacus	MMHF	9.62335164015594e-7	4.28880714355993e-7	2.24382941877122
GCF_003268815.1	s__Flavobacterium lacus	MNPR	0	1.52705496868193e-6	0
GCF_003268815.1	s__Flavobacterium lacus	MNSY	2.88700549204678e-6	3.65992381249331e-6	0.788815734959253
GCF_003268815.1	s__Flavobacterium lacus	MPAA	1.92467032803119e-6	2.81559182550525e-6	0.683575762152887
GCF_003268815.1	s__Flavobacterium lacus	MPRP	0	7.9762251822262e-7	0
GCF_003268815.1	s__Flavobacterium lacus	MQRV	2.88700549204678e-6	1.53511319158463e-6	1.880646657115
GCF_003268815.1	s__Flavobacterium lacus	MSLQ	7.69868131212475e-6	4.59878724615898e-6	1.674067726998
GCF_003268815.1	s__Flavobacterium lacus	MTSI	9.62335164015594e-6	7.02111918015059e-6	1.37062929616152
GCF_003268815.1	s__Flavobacterium lacus	MVAT	1.05856868041715e-5	5.20004538307492e-6	2.03569123427764
GCF_003268815.1	s__Flavobacterium lacus	MVIV	4.81167582007797e-6	7.01149868566885e-6	0.686254969984205
GCF_003268815.1	s__Flavobacterium lacus	MYKR	1.92467032803119e-6	2.00340637136814e-6	0.960698915376224
GCF_003268815.1	s__Flavobacterium lacus	NAIN	2.69453845924366e-5	2.16822168550521e-5	1.24274121841735
GCF_003268815.1	s__Flavobacterium lacus	NAKK	1.92467032803119e-5	2.31810508814909e-5	0.830277426968576
GCF_003268815.1	s__Flavobacterium lacus	NDHF	5.77401098409356e-6	3.19454970622249e-6	1.80745692353657
GCF_003268815.1	s__Flavobacterium lacus	NDKQ	3.84934065606237e-6	9.16973555541449e-6	0.419787531799588
GCF_003268815.1	s__Flavobacterium lacus	NDYA	9.62335164015594e-6	8.29964945921853e-6	1.15948892630244
GCF_003268815.1	s__Flavobacterium lacus	NFFG	1.25103571322027e-5	1.31700807487505e-5	0.949907397749979
GCF_003268815.1	s__Flavobacterium lacus	NGDK	7.69868131212475e-6	1.61652569068265e-5	0.476248621132252
GCF_003268815.1	s__Flavobacterium lacus	NHNG	6.73634614810916e-6	4.5574945255126e-6	1.47808101806803
GCF_003268815.1	s__Flavobacterium lacus	NISH	6.73634614810916e-6	5.84777238324274e-6	1.15195081248591
GCF_003268815.1	s__Flavobacterium lacus	NKNT	1.25103571322027e-5	2.01850607360388e-5	0.619782981869679
GCF_003268815.1	s__Flavobacterium lacus	NLKP	2.11713736083431e-5	1.5602598543702e-5	1.35691330832125
GCF_003268815.1	s__Flavobacterium lacus	NMDA	3.84934065606237e-6	4.49889042412388e-6	0.855620006973609
GCF_003268815.1	s__Flavobacterium lacus	NMEQ	9.62335164015594e-7	3.28435842905046e-6	0.293005524459099
GCF_003268815.1	s__Flavobacterium lacus	NMKS	4.81167582007797e-6	7.00065380492502e-6	0.68731806402038
GCF_003268815.1	s__Flavobacterium lacus	NNFV	1.34726922962183e-5	1.55781406621202e-5	0.864845977991358
GCF_003268815.1	s__Flavobacterium lacus	NNIG	2.11713736083431e-5	2.20780131695767e-5	0.958934730481863
GCF_003268815.1	s__Flavobacterium lacus	NNMA	2.88700549204678e-6	5.73786588166066e-6	0.503149699137133
GCF_003268815.1	s__Flavobacterium lacus	NPVE	1.53973626242495e-5	9.42902230584176e-6	1.63297552225643
GCF_003268815.1	s__Flavobacterium lacus	NRQN	3.84934065606237e-6	4.88965323609775e-6	0.787242053821877
GCF_003268815.1	s__Flavobacterium lacus	NSFY	1.63596977882651e-5	9.64700364558226e-6	1.69583203130195
GCF_003268815.1	s__Flavobacterium lacus	NSIH	5.77401098409356e-6	5.84777238324274e-6	0.98738641070221
GCF_003268815.1	s__Flavobacterium lacus	NSIP	1.34726922962183e-5	1.20690418179191e-5	1.11630173293585
GCF_003268815.1	s__Flavobacterium lacus	NSPV	1.63596977882651e-5	9.52576697703983e-6	1.71741528295803
GCF_003268815.1	s__Flavobacterium lacus	NYLG	1.34726922962183e-5	1.49389651129946e-5	0.90184910362359
GCF_003268815.1	s__Flavobacterium lacus	NYLL	1.92467032803119e-5	2.16444783354146e-5	0.889220011776421
GCF_003268815.1	s__Flavobacterium lacus	PAKS	2.88700549204678e-6	1.05880737888951e-5	0.272665788849592
GCF_003268815.1	s__Flavobacterium lacus	PARE	6.73634614810916e-6	4.38187456604059e-6	1.53732062535876
GCF_003268815.1	s__Flavobacterium lacus	PDAE	6.73634614810916e-6	7.17756039347238e-6	0.938528661386884
GCF_003268815.1	s__Flavobacterium lacus	PEMS	3.84934065606237e-6	3.1651124940585e-6	1.21617814952495
GCF_003268815.1	s__Flavobacterium lacus	PFHN	9.62335164015594e-7	2.12812612465216e-6	0.452198369668004
GCF_003268815.1	s__Flavobacterium lacus	PFQN	5.77401098409356e-6	4.56293236044002e-6	1.2654167381821
GCF_003268815.1	s__Flavobacterium lacus	PGEI	6.73634614810916e-6	1.14280563500381e-5	0.589456854409603
GCF_003268815.1	s__Flavobacterium lacus	PGKK	5.77401098409356e-6	1.2329122295848e-5	0.468322954833373
GCF_003268815.1	s__Flavobacterium lacus	PGPA	2.88700549204678e-6	4.61559602554539e-6	0.625489205742534
GCF_003268815.1	s__Flavobacterium lacus	PKII	2.30960439363742e-5	1.69209960907676e-5	1.36493406253878
GCF_003268815.1	s__Flavobacterium lacus	PKQF	5.77401098409356e-6	5.22403246619575e-6	1.10527854132926
GCF_003268815.1	s__Flavobacterium lacus	PKVE	1.92467032803119e-5	1.07951454808441e-5	1.78290355738744
GCF_003268815.1	s__Flavobacterium lacus	PLDH	2.88700549204678e-6	2.70427295230538e-6	1.06757178101627
GCF_003268815.1	s__Flavobacterium lacus	PLDQ	9.62335164015594e-7	5.79825341298969e-6	0.165969835305869
GCF_003268815.1	s__Flavobacterium lacus	PLGE	9.62335164015594e-6	1.29192594026245e-5	0.744884156300865
GCF_003268815.1	s__Flavobacterium lacus	PMMR	0	4.95445189068457e-7	0
GCF_003268815.1	s__Flavobacterium lacus	PMMT	1.92467032803119e-6	9.69377310891899e-7	1.98547078253807
GCF_003268815.1	s__Flavobacterium lacus	PMPF	2.88700549204678e-6	1.42501895253625e-6	2.02594182127085
GCF_003268815.1	s__Flavobacterium lacus	PPKH	9.62335164015594e-7	1.48812904224656e-6	0.646674540107623
GCF_003268815.1	s__Flavobacterium lacus	PRKH	0	1.36375377372759e-6	0
GCF_003268815.1	s__Flavobacterium lacus	PSEQ	4.81167582007797e-6	5.29365064631284e-6	0.908952279166632
GCF_003268815.1	s__Flavobacterium lacus	PSTD	1.15480219681871e-5	7.22884516004405e-6	1.59749195238216
GCF_003268815.1	s__Flavobacterium lacus	PVLF	1.25103571322027e-5	1.12776299038362e-5	1.10930729584833
GCF_003268815.1	s__Flavobacterium lacus	PVRT	3.84934065606237e-6	4.26550510879845e-6	0.902434895253636
GCF_003268815.1	s__Flavobacterium lacus	PVYV	4.81167582007797e-6	5.51078783731289e-6	0.873137555305374
GCF_003268815.1	s__Flavobacterium lacus	PYYI	3.84934065606237e-6	4.31877334274617e-6	0.891304162217205
GCF_003268815.1	s__Flavobacterium lacus	QAGH	9.62335164015594e-7	2.32332408339928e-6	0.414206167315061
GCF_003268815.1	s__Flavobacterium lacus	QDQI	5.77401098409356e-6	5.32839341325136e-6	1.08363075626773
GCF_003268815.1	s__Flavobacterium lacus	QEPI	3.84934065606237e-6	6.48256042240636e-6	0.593799425726522
GCF_003268815.1	s__Flavobacterium lacus	QFMH	9.62335164015594e-7	7.17302994760398e-7	1.34160204410835
GCF_003268815.1	s__Flavobacterium lacus	QFNK	8.66101647614034e-6	1.00014537601525e-5	0.865975755509392
GCF_003268815.1	s__Flavobacterium lacus	QGHS	1.92467032803119e-6	2.47591748460002e-6	0.777356410301419
GCF_003268815.1	s__Flavobacterium lacus	QHKQ	9.62335164015594e-7	1.60608772873311e-6	0.599179700335977
GCF_003268815.1	s__Flavobacterium lacus	QHLS	7.69868131212475e-6	3.58725935500607e-6	2.14611784380216
GCF_003268815.1	s__Flavobacterium lacus	QIMM	3.84934065606237e-6	1.31830554476763e-6	2.9199153954411
GCF_003268815.1	s__Flavobacterium lacus	QIRQ	3.84934065606237e-6	3.25296483699649e-6	1.18333300510451
GCF_003268815.1	s__Flavobacterium lacus	QIRY	6.73634614810916e-6	3.5881251047417e-6	1.87740002131116
GCF_003268815.1	s__Flavobacterium lacus	QKMQ	2.88700549204678e-6	2.05896898778811e-6	1.40216074606748
GCF_003268815.1	s__Flavobacterium lacus	QLMR	3.84934065606237e-6	2.19876334125753e-6	1.750684388735
GCF_003268815.1	s__Flavobacterium lacus	QLQF	6.73634614810916e-6	6.57003749605226e-6	1.02531319679025
GCF_003268815.1	s__Flavobacterium lacus	QMAE	1.92467032803119e-6	3.085511103064e-6	0.623776827806561
GCF_003268815.1	s__Flavobacterium lacus	QMEF	9.62335164015594e-7	2.808742265124e-6	0.342621384654924
GCF_003268815.1	s__Flavobacterium lacus	QMIK	9.62335164015594e-7	4.65197069109878e-6	0.206866127909394
GCF_003268815.1	s__Flavobacterium lacus	QMKH	0	9.60291616581829e-7	0
GCF_003268815.1	s__Flavobacterium lacus	QNFM	0	2.83427665891677e-6	0
GCF_003268815.1	s__Flavobacterium lacus	QNYP	5.77401098409356e-6	3.19358123507991e-6	1.80800504482833
GCF_003268815.1	s__Flavobacterium lacus	QPEP	1.92467032803119e-6	2.76181811037649e-6	0.696885258591057
GCF_003268815.1	s__Flavobacterium lacus	QPHL	2.88700549204678e-6	1.87155490893113e-6	1.54257055364493
GCF_003268815.1	s__Flavobacterium lacus	QPTG	5.77401098409356e-6	4.78025322422604e-6	1.20788809990885
GCF_003268815.1	s__Flavobacterium lacus	QQAN	5.77401098409356e-6	5.2074317993753e-6	1.10880203650218
GCF_003268815.1	s__Flavobacterium lacus	QQMS	9.62335164015594e-7	1.80049080771345e-6	0.534484908166635
GCF_003268815.1	s__Flavobacterium lacus	QQSR	1.92467032803119e-6	2.65636697380867e-6	0.724549863406719
GCF_003268815.1	s__Flavobacterium lacus	QRTK	1.92467032803119e-6	5.24294426511074e-6	0.367097232148535
GCF_003268815.1	s__Flavobacterium lacus	QRVS	4.81167582007797e-6	4.73698923730006e-6	1.0157666777432801
GCF_003268815.1	s__Flavobacterium lacus	QTDH	0	1.8984131014204e-6	0
GCF_003268815.1	s__Flavobacterium lacus	QVVL	1.15480219681871e-5	1.3256907580955e-5	0.87109470271763
GCF_003268815.1	s__Flavobacterium lacus	QYPD	5.77401098409356e-6	2.50399230889734e-6	2.30592201245068
GCF_003268815.1	s__Flavobacterium lacus	RAFY	1.92467032803119e-6	4.33315454784751e-6	0.444173016858414
GCF_003268815.1	s__Flavobacterium lacus	RAGP	0	4.22983244002618e-6	0
GCF_003268815.1	s__Flavobacterium lacus	RAPP	0	2.30958009618024e-6	0
GCF_003268815.1	s__Flavobacterium lacus	RDMI	2.88700549204678e-6	2.81035506925522e-6	1.02727428417501
GCF_003268815.1	s__Flavobacterium lacus	RDVF	5.77401098409356e-6	5.84667229796104e-6	0.987572193178533
GCF_003268815.1	s__Flavobacterium lacus	RDYR	5.77401098409356e-6	2.0242278731979e-6	2.85245108050593
GCF_003268815.1	s__Flavobacterium lacus	RGDR	2.88700549204678e-6	3.23516914832434e-6	0.892381622006413
GCF_003268815.1	s__Flavobacterium lacus	RGID	1.05856868041715e-5	8.28615627450719e-6	1.27751474308287
GCF_003268815.1	s__Flavobacterium lacus	RGPP	9.62335164015594e-7	2.35174014357201e-6	0.409201317010273
GCF_003268815.1	s__Flavobacterium lacus	RHEK	3.84934065606237e-6	2.58739585837358e-6	1.48772776442567
GCF_003268815.1	s__Flavobacterium lacus	RHQG	0	1.1837809208643e-6	0
GCF_003268815.1	s__Flavobacterium lacus	RKDV	6.73634614810916e-6	7.82725073454995e-6	0.860627361581062
GCF_003268815.1	s__Flavobacterium lacus	RKII	2.40583791003898e-5	1.55067683103457e-5	1.55147601478889
GCF_003268815.1	s__Flavobacterium lacus	RMDM	1.92467032803119e-6	7.43717331813066e-7	2.58790570785697
GCF_003268815.1	s__Flavobacterium lacus	RMPS	4.81167582007797e-6	1.52882441578575e-6	3.14730440617994
GCF_003268815.1	s__Flavobacterium lacus	RNHA	0	2.1424365072054e-6	0
GCF_003268815.1	s__Flavobacterium lacus	RNIG	1.05856868041715e-5	1.05681287818567e-5	1.00166141259983
GCF_003268815.1	s__Flavobacterium lacus	RNVA	5.77401098409356e-6	8.191604084781e-6	0.704869391188103
GCF_003268815.1	s__Flavobacterium lacus	RPQS	0	2.55695883540167e-6	0
GCF_003268815.1	s__Flavobacterium lacus	RQIE	4.81167582007797e-6	5.94075916032626e-6	0.809942919789012
GCF_003268815.1	s__Flavobacterium lacus	RSQN	2.88700549204678e-6	4.89531903263731e-6	0.589748180414594
GCF_003268815.1	s__Flavobacterium lacus	RTFG	7.69868131212475e-6	6.90399625780541e-6	1.11510508184602
GCF_003268815.1	s__Flavobacterium lacus	RTIN	1.34726922962183e-5	1.03466693188529e-5	1.302128431965
GCF_003268815.1	s__Flavobacterium lacus	RTNR	4.81167582007797e-6	4.03965653788706e-6	1.19111012902961
GCF_003268815.1	s__Flavobacterium lacus	RVIA	1.15480219681871e-5	1.0042993695866e-5	1.14985853002582
GCF_003268815.1	s__Flavobacterium lacus	RVLT	1.53973626242495e-5	1.13184566541213e-5	1.36037651552457
GCF_003268815.1	s__Flavobacterium lacus	RYMS	3.84934065606237e-6	1.75190339298792e-6	2.19723340423311
GCF_003268815.1	s__Flavobacterium lacus	RYVK	3.84934065606237e-6	5.97515950260547e-6	0.644223916429991
GCF_003268815.1	s__Flavobacterium lacus	SEVF	1.15480219681871e-5	1.54556832833126e-5	0.7471699410828
GCF_003268815.1	s__Flavobacterium lacus	SFVY	1.53973626242495e-5	9.33498963737575e-6	1.64942471522421
GCF_003268815.1	s__Flavobacterium lacus	SGFQ	1.15480219681871e-5	8.36637074590733e-6	1.38029048901953
GCF_003268815.1	s__Flavobacterium lacus	SGGK	1.44350274602339e-5	1.97452846562825e-5	0.731062008551039
GCF_003268815.1	s__Flavobacterium lacus	SGMP	3.84934065606237e-6	3.05528953463356e-6	1.2598939028291
GCF_003268815.1	s__Flavobacterium lacus	SGRN	8.66101647614034e-6	8.62992060406072e-6	1.00360326282318
GCF_003268815.1	s__Flavobacterium lacus	SHRQ	9.62335164015594e-7	1.23891469499677e-6	0.776756598256433
GCF_003268815.1	s__Flavobacterium lacus	SKGK	2.88700549204678e-5	2.36315584884729e-5	1.22167376030447
GCF_003268815.1	s__Flavobacterium lacus	SLAK	3.17570604125146e-5	2.8095302003754e-5	1.13033347740029
GCF_003268815.1	s__Flavobacterium lacus	SLEN	3.36817307405458e-5	2.58860002250494e-5	1.30115624073713
GCF_003268815.1	s__Flavobacterium lacus	SLKI	2.69453845924366e-5	3.66649733754915e-5	0.73490806379388
GCF_003268815.1	s__Flavobacterium lacus	SNLH	4.81167582007797e-6	6.61082567608834e-6	0.727847935467731
GCF_003268815.1	s__Flavobacterium lacus	SNSE	1.92467032803119e-5	1.86985706087955e-5	1.02931414828354
GCF_003268815.1	s__Flavobacterium lacus	SPPQ	5.77401098409356e-6	2.79015521430207e-6	2.06942286023965
GCF_003268815.1	s__Flavobacterium lacus	SRAR	2.88700549204678e-6	4.0568467724806e-6	0.711637795055664
GCF_003268815.1	s__Flavobacterium lacus	SRLG	1.25103571322027e-5	1.19609667096735e-5	1.04593194144457
GCF_003268815.1	s__Flavobacterium lacus	STET	1.92467032803119e-5	1.63823483535262e-5	1.17484397627091
GCF_003268815.1	s__Flavobacterium lacus	STFM	6.73634614810916e-6	4.89748880327995e-6	1.37546943315066
GCF_003268815.1	s__Flavobacterium lacus	SVAL	1.73220329522807e-5	2.37461532344871e-5	0.729466906965104
GCF_003268815.1	s__Flavobacterium lacus	SYEA	5.77401098409356e-6	1.05021282118307e-5	0.549794371924456
GCF_003268815.1	s__Flavobacterium lacus	SYIL	1.05856868041715e-5	1.91683538253227e-5	0.552248090818685
GCF_003268815.1	s__Flavobacterium lacus	TAAS	1.44350274602339e-5	1.55784518997381e-5	0.926602178004388
GCF_003268815.1	s__Flavobacterium lacus	TDKL	1.44350274602339e-5	2.193534981763e-5	0.6580714499767
GCF_003268815.1	s__Flavobacterium lacus	TDTH	1.92467032803119e-6	3.2765665585881e-6	0.587404618101377
GCF_003268815.1	s__Flavobacterium lacus	TEAP	6.73634614810916e-6	8.5734807345301e-6	0.785718934548742
GCF_003268815.1	s__Flavobacterium lacus	TENE	1.34726922962183e-5	1.73144030342416e-5	0.778120520215119
GCF_003268815.1	s__Flavobacterium lacus	TETF	1.34726922962183e-5	1.39937644686456e-5	0.962763974369102
GCF_003268815.1	s__Flavobacterium lacus	TEVL	1.63596977882651e-5	2.34325068330407e-5	0.698162510090357
GCF_003268815.1	s__Flavobacterium lacus	TFKG	1.34726922962183e-5	1.65129351307786e-5	0.815887193252909
GCF_003268815.1	s__Flavobacterium lacus	TGEQ	3.84934065606237e-6	9.06938454185351e-6	0.424432400930668
GCF_003268815.1	s__Flavobacterium lacus	THIA	1.92467032803119e-6	5.13924629138621e-6	0.374504395957261
GCF_003268815.1	s__Flavobacterium lacus	THKQ	3.84934065606237e-6	2.7720275098124e-6	1.38863724924681
GCF_003268815.1	s__Flavobacterium lacus	THYD	2.88700549204678e-6	2.0940108638452e-6	1.37869652058319
GCF_003268815.1	s__Flavobacterium lacus	TIAM	6.73634614810916e-6	6.58840021330344e-6	1.02245551727519
GCF_003268815.1	s__Flavobacterium lacus	TIPN	1.53973626242495e-5	1.12902925737253e-5	1.36377002842975
GCF_003268815.1	s__Flavobacterium lacus	TISK	3.0794725248499e-5	2.47757743069564e-5	1.24293694586379
GCF_003268815.1	s__Flavobacterium lacus	TKRG	8.66101647614034e-6	9.24274647633032e-6	0.937060915640202
GCF_003268815.1	s__Flavobacterium lacus	TLGY	1.44350274602339e-5	1.39912287361328e-5	1.03171978190557
GCF_003268815.1	s__Flavobacterium lacus	TLSD	1.53973626242495e-5	1.91816369964122e-5	0.802713690553601
GCF_003268815.1	s__Flavobacterium lacus	TMLE	7.69868131212475e-6	7.85666616363475e-6	0.979891617103289
GCF_003268815.1	s__Flavobacterium lacus	TNIT	1.82843681162963e-5	2.02440687734915e-5	0.903196305094491
GCF_003268815.1	s__Flavobacterium lacus	TPFG	1.34726922962183e-5	7.53364539605963e-6	1.78833640129452
GCF_003268815.1	s__Flavobacterium lacus	TPGL	9.62335164015594e-6	1.2209652760682e-5	0.78817570235457
GCF_003268815.1	s__Flavobacterium lacus	TPVT	1.53973626242495e-5	8.34579477850449e-6	1.84492466360509
GCF_003268815.1	s__Flavobacterium lacus	TQYA	1.92467032803119e-6	5.37956479199406e-6	0.357774355816944
GCF_003268815.1	s__Flavobacterium lacus	TQYY	3.84934065606237e-6	3.42740838815872e-6	1.12310533794612
GCF_003268815.1	s__Flavobacterium lacus	TRDS	2.88700549204678e-6	6.62467070182286e-6	0.435796075305658
GCF_003268815.1	s__Flavobacterium lacus	TRNF	5.77401098409356e-6	7.21718230956384e-6	0.800036736835945
GCF_003268815.1	s__Flavobacterium lacus	TSAK	1.82843681162963e-5	1.89849547796503e-5	0.963097796571791
GCF_003268815.1	s__Flavobacterium lacus	TTDN	2.88700549204678e-5	1.29466852727912e-5	2.22991864806825
GCF_003268815.1	s__Flavobacterium lacus	TTGR	8.66101647614034e-6	7.56091834808455e-6	1.14549795109671
GCF_003268815.1	s__Flavobacterium lacus	TYEG	9.62335164015594e-6	1.00038235855102e-5	0.961967347574445
GCF_003268815.1	s__Flavobacterium lacus	TYMP	1.92467032803119e-6	1.78832803550432e-6	1.07624009120251
GCF_003268815.1	s__Flavobacterium lacus	TYRY	6.73634614810916e-6	3.02340893689594e-6	2.2280631858637
GCF_003268815.1	s__Flavobacterium lacus	TYSQ	9.62335164015594e-6	5.73288876192815e-6	1.67862172803076
GCF_003268815.1	s__Flavobacterium lacus	TYVG	9.62335164015594e-6	9.76827264503671e-6	0.985164111389294
GCF_003268815.1	s__Flavobacterium lacus	VADV	1.25103571322027e-5	1.29839628860263e-5	0.96352379023408
GCF_003268815.1	s__Flavobacterium lacus	VDPQ	9.62335164015594e-7	4.04817341430678e-6	0.237720834936215
GCF_003268815.1	s__Flavobacterium lacus	VEDH	3.84934065606237e-6	3.58211359377815e-6	1.07460038753332
GCF_003268815.1	s__Flavobacterium lacus	VGHK	4.81167582007797e-6	5.0490467223105e-6	0.952986986398116
GCF_003268815.1	s__Flavobacterium lacus	VGLY	1.44350274602339e-5	1.44557926633297e-5	0.998563537567298
GCF_003268815.1	s__Flavobacterium lacus	VHSE	5.77401098409356e-6	4.57390637347902e-6	1.26238066821244
GCF_003268815.1	s__Flavobacterium lacus	VHSG	3.84934065606237e-6	4.41520113472021e-6	0.871838119851885
GCF_003268815.1	s__Flavobacterium lacus	VHSV	9.62335164015594e-7	4.46620875779223e-6	0.215470260394031
GCF_003268815.1	s__Flavobacterium lacus	VIAR	7.69868131212475e-6	1.0042993695866e-5	0.766572353350548
GCF_003268815.1	s__Flavobacterium lacus	VIMP	1.92467032803119e-6	3.78470640645716e-6	0.50853887232771
GCF_003268815.1	s__Flavobacterium lacus	VKRF	6.73634614810916e-6	8.53720217094993e-6	0.789057821663324
GCF_003268815.1	s__Flavobacterium lacus	VLHS	8.66101647614034e-6	6.39701107701381e-6	1.35391612924694
GCF_003268815.1	s__Flavobacterium lacus	VPHG	1.92467032803119e-6	2.30351099261122e-6	0.835537722287756
GCF_003268815.1	s__Flavobacterium lacus	VSKI	1.73220329522807e-5	2.55984276441617e-5	0.676683474198906
GCF_003268815.1	s__Flavobacterium lacus	VSVV	2.79077197564522e-5	1.7076545223521e-5	1.63427200239615
GCF_003268815.1	s__Flavobacterium lacus	VTHQ	0	2.34291804407098e-6	0
GCF_003268815.1	s__Flavobacterium lacus	VTMD	9.62335164015594e-6	4.33995863033247e-6	2.21738326556784
GCF_003268815.1	s__Flavobacterium lacus	VTQD	8.66101647614034e-6	7.25858080923106e-6	1.1932107258661
GCF_003268815.1	s__Flavobacterium lacus	VVMG	5.77401098409356e-6	5.4707830432394e-6	1.05542678963094
GCF_003268815.1	s__Flavobacterium lacus	VYFI	8.66101647614034e-6	1.14315504384438e-5	0.75764145229275
GCF_003268815.1	s__Flavobacterium lacus	VYGA	9.62335164015594e-6	9.79848644514817e-6	0.982126341045361
GCF_003268815.1	s__Flavobacterium lacus	VYVD	8.66101647614034e-6	8.27229432636179e-6	1.04699085095894
GCF_003268815.1	s__Flavobacterium lacus	YAVV	1.34726922962183e-5	9.91168570561676e-6	1.35927355813791
GCF_003268815.1	s__Flavobacterium lacus	YDKG	1.92467032803119e-6	9.67559966422416e-6	0.19892000442595
GCF_003268815.1	s__Flavobacterium lacus	YDYV	4.81167582007797e-6	5.11681670971403e-6	0.940365092801397
GCF_003268815.1	s__Flavobacterium lacus	YEYR	1.92467032803119e-6	3.19912491383497e-6	0.601624000271992
GCF_003268815.1	s__Flavobacterium lacus	YFLI	1.73220329522807e-5	1.63735639662119e-5	1.05792685013636
GCF_003268815.1	s__Flavobacterium lacus	YFSK	2.50207142644054e-5	1.10447090303067e-5	2.26540275490722
GCF_003268815.1	s__Flavobacterium lacus	YFYI	6.73634614810916e-6	7.07097039753098e-6	0.952676332863921
GCF_003268815.1	s__Flavobacterium lacus	YGQR	2.88700549204678e-6	2.79966592879279e-6	1.03119642324313
GCF_003268815.1	s__Flavobacterium lacus	YGYV	2.88700549204678e-6	6.24277537903059e-6	0.462455449181177
GCF_003268815.1	s__Flavobacterium lacus	YHMR	0	4.42861185250183e-7	0
GCF_003268815.1	s__Flavobacterium lacus	YILK	2.50207142644054e-5	2.19201597165668e-5	1.14144762574405
GCF_003268815.1	s__Flavobacterium lacus	YIMY	0	2.68261668452982e-6	0
GCF_003268815.1	s__Flavobacterium lacus	YIQA	2.88700549204678e-6	7.0421623825542e-6	0.409960085441776
GCF_003268815.1	s__Flavobacterium lacus	YKAT	1.05856868041715e-5	1.13501580028395e-5	0.93264664699146
GCF_003268815.1	s__Flavobacterium lacus	YKDE	7.69868131212475e-6	1.00233909217435e-5	0.768071541081387
GCF_003268815.1	s__Flavobacterium lacus	YKPT	2.88700549204678e-6	6.31056255528588e-6	0.457487817726893
GCF_003268815.1	s__Flavobacterium lacus	YLDE	1.44350274602339e-5	1.21342325451855e-5	1.1896119022345
GCF_003268815.1	s__Flavobacterium lacus	YLNL	2.88700549204678e-5	2.16444783354146e-5	1.33383001766463
[truncated: 501,001 more rows]
