# Supplementary material for: Evolutionary adaptation of bacterial proteomes to translation-impeding sequences
Source: EMBO J. 2025 Dec 9;45(6):1957–79. doi: 10.1038/s44318-025-00651-6 (PMC12992588; doi:10.1038/s44318-025-00651-6)
Supplement: Supplementary file 9 — Figure EV2 Source Data [file 44318_2025_651_MOESM9_ESM.zip › Fig EV2/Patescibacteria.csv]

genome_id	org	pattern	freq	freq_exp	bias
GCA_025061805.1	s__JANWZV01 sp025061805	AAAS	6.5323897659227e-6	3.88749413208682e-6	1.68036003244488
GCA_025061805.1	s__JANWZV01 sp025061805	AAYF	2.17746325530757e-6	4.00996793031583e-6	0.543012635798329
GCA_025061805.1	s__JANWZV01 sp025061805	ADMN	0	2.71579973451606e-6	0
GCA_025061805.1	s__JANWZV01 sp025061805	ADRI	4.35492651061513e-6	7.25758750235922e-6	0.600051533543272
GCA_025061805.1	s__JANWZV01 sp025061805	AEMN	0	3.45666107555174e-6	0
GCA_025061805.1	s__JANWZV01 sp025061805	AGHI	4.35492651061513e-6	2.60603970131073e-6	1.67108985654547
GCA_025061805.1	s__JANWZV01 sp025061805	AGRN	1.30647795318454e-5	5.12951375813767e-6	2.54698206260172
GCA_025061805.1	s__JANWZV01 sp025061805	AHGT	0	1.32422384822508e-6	0
GCA_025061805.1	s__JANWZV01 sp025061805	AIDH	4.35492651061513e-6	2.99282857604795e-6	1.45512059911091
GCA_025061805.1	s__JANWZV01 sp025061805	AIHE	2.17746325530757e-6	3.80926248469029e-6	0.571623316602349
GCA_025061805.1	s__JANWZV01 sp025061805	AIMV	0	3.52234042401943e-6	0
GCA_025061805.1	s__JANWZV01 sp025061805	AKGP	4.35492651061513e-6	5.31529398793695e-6	0.819319969976944
GCA_025061805.1	s__JANWZV01 sp025061805	AKTM	4.35492651061513e-6	2.93941842737578e-6	1.48156059377469
GCA_025061805.1	s__JANWZV01 sp025061805	ALHV	0	2.92110460588716e-6	0
GCA_025061805.1	s__JANWZV01 sp025061805	AMNV	0	2.85901253576905e-6	0
GCA_025061805.1	s__JANWZV01 sp025061805	AMSK	2.17746325530757e-6	4.05675675951058e-6	0.536749769431644
GCA_025061805.1	s__JANWZV01 sp025061805	APEP	2.17746325530757e-6	2.69258986069194e-6	0.808687311460055
GCA_025061805.1	s__JANWZV01 sp025061805	AQTE	0	4.31244674049094e-6	0
GCA_025061805.1	s__JANWZV01 sp025061805	ARRH	0	7.29937208467401e-7	0
GCA_025061805.1	s__JANWZV01 sp025061805	AYDA	2.17746325530757e-6	3.78222219878526e-6	0.575710029941368
GCA_025061805.1	s__JANWZV01 sp025061805	AYDD	6.5323897659227e-6	5.28821922749003e-6	1.23527211806293
GCA_025061805.1	s__JANWZV01 sp025061805	AYFK	4.35492651061513e-6	9.69329292957848e-6	0.449272145415759
GCA_025061805.1	s__JANWZV01 sp025061805	AYGK	4.35492651061513e-6	7.96116569312978e-6	0.547021212530884
GCA_025061805.1	s__JANWZV01 sp025061805	AYKT	1.30647795318454e-5	8.54369001213928e-6	1.52917293502952
GCA_025061805.1	s__JANWZV01 sp025061805	DAET	2.17746325530757e-6	7.00867741487515e-6	0.310681049563808
GCA_025061805.1	s__JANWZV01 sp025061805	DAKH	0	2.81359925318664e-6	0
GCA_025061805.1	s__JANWZV01 sp025061805	DALM	4.35492651061513e-6	3.10212974794937e-6	1.40385053639162
GCA_025061805.1	s__JANWZV01 sp025061805	DDKT	1.08873162765378e-5	1.33109009445785e-5	0.817924821307625
GCA_025061805.1	s__JANWZV01 sp025061805	DDRY	2.17746325530757e-6	4.95185029737973e-6	0.439727197823361
GCA_025061805.1	s__JANWZV01 sp025061805	DDSA	4.35492651061513e-6	7.59966711895535e-6	0.573041745440787
GCA_025061805.1	s__JANWZV01 sp025061805	DEPF	6.5323897659227e-6	6.66155177515182e-6	0.980610822584776
GCA_025061805.1	s__JANWZV01 sp025061805	DERG	6.5323897659227e-6	6.1154061757245e-6	1.06818575548644
GCA_025061805.1	s__JANWZV01 sp025061805	DETH	6.5323897659227e-6	2.70634830046301e-6	2.41372840473088
GCA_025061805.1	s__JANWZV01 sp025061805	DFIL	1.74197060424605e-5	2.73897132645091e-5	0.635994465302874
GCA_025061805.1	s__JANWZV01 sp025061805	DGSP	2.17746325530757e-6	5.54379595274523e-6	0.392774783536055
GCA_025061805.1	s__JANWZV01 sp025061805	DHVH	2.17746325530757e-6	6.61546154029165e-7	3.29147594925262
GCA_025061805.1	s__JANWZV01 sp025061805	DHYY	6.5323897659227e-6	1.83255707936223e-6	3.56463099539367
GCA_025061805.1	s__JANWZV01 sp025061805	DIFL	4.35492651061513e-5	2.73897132645091e-5	1.58998616325719
GCA_025061805.1	s__JANWZV01 sp025061805	DMVG	4.35492651061513e-6	2.33187515955515e-6	1.86756417588235
GCA_025061805.1	s__JANWZV01 sp025061805	DNPI	1.08873162765378e-5	1.35513473982778e-5	0.803412085644078
GCA_025061805.1	s__JANWZV01 sp025061805	DPPR	4.35492651061513e-6	1.98093034255884e-6	2.19842485980084
GCA_025061805.1	s__JANWZV01 sp025061805	DQKP	4.35492651061513e-6	5.25143735750721e-6	0.829282768533749
GCA_025061805.1	s__JANWZV01 sp025061805	DQLI	1.74197060424605e-5	1.58957600655284e-5	1.09587122419122
GCA_025061805.1	s__JANWZV01 sp025061805	DRPG	4.35492651061513e-6	2.8788386181333e-6	1.51273728342541
GCA_025061805.1	s__JANWZV01 sp025061805	DSAQ	0	4.67608334011745e-6	0
GCA_025061805.1	s__JANWZV01 sp025061805	DSDT	6.5323897659227e-6	9.92944527909402e-6	0.657880635051823
GCA_025061805.1	s__JANWZV01 sp025061805	DSIF	2.17746325530757e-5	2.07175535256778e-5	1.0510233520617
GCA_025061805.1	s__JANWZV01 sp025061805	DSLG	2.17746325530757e-5	1.57757764930799e-5	1.38025741950815
GCA_025061805.1	s__JANWZV01 sp025061805	DSSF	2.61295590636908e-5	1.45290227185872e-5	1.79843886060298
GCA_025061805.1	s__JANWZV01 sp025061805	DVHE	0	3.04883555956086e-6	0
GCA_025061805.1	s__JANWZV01 sp025061805	DVLL	2.61295590636908e-5	2.52149953994713e-5	1.03627062586094
GCA_025061805.1	s__JANWZV01 sp025061805	DVNG	4.35492651061513e-6	1.12735652906581e-5	0.386295408624978
GCA_025061805.1	s__JANWZV01 sp025061805	DVQN	1.30647795318454e-5	7.96617369970421e-6	1.6400319682121
GCA_025061805.1	s__JANWZV01 sp025061805	EDKV	6.5323897659227e-6	1.90860836034146e-5	0.342259307967927
GCA_025061805.1	s__JANWZV01 sp025061805	EDLA	2.17746325530757e-5	1.27880004708653e-5	1.70273942378126
GCA_025061805.1	s__JANWZV01 sp025061805	EFAG	0	6.9240646095495e-6	0
GCA_025061805.1	s__JANWZV01 sp025061805	EFTE	2.17746325530757e-6	1.32236516689628e-5	0.164664293178434
GCA_025061805.1	s__JANWZV01 sp025061805	EGGP	0	4.76408957972207e-6	0
GCA_025061805.1	s__JANWZV01 sp025061805	EHER	0	2.46871175511208e-6	0
GCA_025061805.1	s__JANWZV01 sp025061805	EHQK	2.17746325530757e-6	3.08085587714233e-6	0.706772189982249
GCA_025061805.1	s__JANWZV01 sp025061805	EIPI	1.5242242787153e-5	2.12498957564748e-5	0.717285532212962
GCA_025061805.1	s__JANWZV01 sp025061805	EKMA	6.5323897659227e-6	4.00361644703219e-6	1.63162227259932
GCA_025061805.1	s__JANWZV01 sp025061805	EKYF	2.61295590636908e-5	1.72501472454109e-5	1.51474411736642
GCA_025061805.1	s__JANWZV01 sp025061805	ELLK	1.1105062602068e-4	5.27069225196318e-5	2.10694574283526
GCA_025061805.1	s__JANWZV01 sp025061805	ENHG	2.17746325530757e-6	3.76432601869803e-6	0.578447043240077
GCA_025061805.1	s__JANWZV01 sp025061805	ENMA	2.17746325530757e-6	3.45666107555174e-6	0.629932529604457
GCA_025061805.1	s__JANWZV01 sp025061805	EPYD	2.17746325530757e-6	5.63873896560483e-6	0.386161386187524
GCA_025061805.1	s__JANWZV01 sp025061805	EQET	0	7.67441382427055e-6	0
GCA_025061805.1	s__JANWZV01 sp025061805	ERLN	1.08873162765378e-5	1.78744653475935e-5	0.609098849382012
GCA_025061805.1	s__JANWZV01 sp025061805	ESQS	2.17746325530757e-6	1.07322127562085e-5	0.202890429473449
GCA_025061805.1	s__JANWZV01 sp025061805	ETIR	1.08873162765378e-5	1.20692909116948e-5	0.90206759918168
GCA_025061805.1	s__JANWZV01 sp025061805	ETRS	0	8.46407861989658e-6	0
GCA_025061805.1	s__JANWZV01 sp025061805	ETSN	8.70985302123027e-6	1.88649824374992e-5	0.461694202477342
GCA_025061805.1	s__JANWZV01 sp025061805	ETTH	0	2.52901668140287e-6	0
GCA_025061805.1	s__JANWZV01 sp025061805	EYQV	2.17746325530757e-6	6.09588704915459e-6	0.357202034379812
GCA_025061805.1	s__JANWZV01 sp025061805	EYYF	6.5323897659227e-6	8.95416767931607e-6	0.729536233838057
GCA_025061805.1	s__JANWZV01 sp025061805	FENS	1.95971692977681e-5	2.14033749607268e-5	0.915611175047258
GCA_025061805.1	s__JANWZV01 sp025061805	FFMS	8.70985302123027e-6	3.68774662299082e-6	2.36183607814315
GCA_025061805.1	s__JANWZV01 sp025061805	FFTI	1.30647795318454e-5	1.59152979567152e-5	0.820894435490789
GCA_025061805.1	s__JANWZV01 sp025061805	FFVS	2.39520958083832e-5	1.2573697839619e-5	1.90493648836634
GCA_025061805.1	s__JANWZV01 sp025061805	FGSP	4.35492651061513e-6	5.87761448543738e-6	0.740934357196287
GCA_025061805.1	s__JANWZV01 sp025061805	FHNN	6.5323897659227e-6	5.37520716557015e-6	1.21528148864004
GCA_025061805.1	s__JANWZV01 sp025061805	FHRD	6.5323897659227e-6	1.61564570243544e-6	4.04320684669648
GCA_025061805.1	s__JANWZV01 sp025061805	FIDA	8.70985302123027e-6	1.1489218701933e-5	0.758089235412056
GCA_025061805.1	s__JANWZV01 sp025061805	FISV	2.39520958083832e-5	2.18100563482579e-5	1.09821338495975
GCA_025061805.1	s__JANWZV01 sp025061805	FKTQ	2.17746325530757e-6	8.68338355594558e-6	0.250762072327974
GCA_025061805.1	s__JANWZV01 sp025061805	FKVA	8.70985302123027e-6	1.1370752658013e-5	0.765987378600872
GCA_025061805.1	s__JANWZV01 sp025061805	FKVF	1.74197060424605e-5	1.68556492075759e-5	1.03346396379863
GCA_025061805.1	s__JANWZV01 sp025061805	FNML	2.17746325530757e-6	6.86417885188964e-6	0.317221229558745
GCA_025061805.1	s__JANWZV01 sp025061805	FNVV	6.5323897659227e-6	1.44502139345732e-5	0.452061803063931
GCA_025061805.1	s__JANWZV01 sp025061805	FNYF	1.08873162765378e-5	1.24060047596209e-5	0.877584402673609
GCA_025061805.1	s__JANWZV01 sp025061805	FPHT	0	1.35073315759338e-6	0
GCA_025061805.1	s__JANWZV01 sp025061805	FPSA	8.70985302123027e-6	4.82769138791399e-6	1.80414453231935
GCA_025061805.1	s__JANWZV01 sp025061805	FQLN	2.17746325530757e-6	1.36791745567165e-5	0.159180895475775
GCA_025061805.1	s__JANWZV01 sp025061805	FTGL	8.70985302123027e-6	1.2119007346824e-5	0.718693600224018
GCA_025061805.1	s__JANWZV01 sp025061805	FTIF	1.5242242787153e-5	1.59152979567152e-5	0.957710174739254
GCA_025061805.1	s__JANWZV01 sp025061805	FTLA	1.30647795318454e-5	9.95417912203796e-6	1.31249190633116
GCA_025061805.1	s__JANWZV01 sp025061805	FTSA	2.17746325530757e-6	7.5293317886693e-6	0.28919741039761
GCA_025061805.1	s__JANWZV01 sp025061805	FVAR	6.5323897659227e-6	4.4047050336400396e-06	1.48304817599201
GCA_025061805.1	s__JANWZV01 sp025061805	FVHF	6.5323897659227e-6	2.69254309848811e-6	2.42610406852567
GCA_025061805.1	s__JANWZV01 sp025061805	FYGI	8.70985302123027e-6	1.25531447423269e-5	0.693838332944749
GCA_025061805.1	s__JANWZV01 sp025061805	GAAP	0	2.19885632123928e-6	0
GCA_025061805.1	s__JANWZV01 sp025061805	GADV	4.35492651061513e-6	5.4016508874479e-6	0.806221394413865
GCA_025061805.1	s__JANWZV01 sp025061805	GDAA	0	3.66982861186425e-6	0
GCA_025061805.1	s__JANWZV01 sp025061805	GETN	2.17746325530757e-6	1.27370844838906e-5	0.170954605668318
GCA_025061805.1	s__JANWZV01 sp025061805	GFNN	1.95971692977681e-5	1.69476383222054e-5	1.15633629448483
GCA_025061805.1	s__JANWZV01 sp025061805	GFPT	6.5323897659227e-6	4.25876367544152e-6	1.53386998287607
GCA_025061805.1	s__JANWZV01 sp025061805	GFQH	2.17746325530757e-6	1.2925202152804e-6	1.68466475770763
GCA_025061805.1	s__JANWZV01 sp025061805	GGKH	4.35492651061513e-6	2.98279236675107e-6	1.46001664720586
GCA_025061805.1	s__JANWZV01 sp025061805	GGLD	1.08873162765378e-5	1.0651342966104e-5	1.02215432468795
GCA_025061805.1	s__JANWZV01 sp025061805	GHGF	2.17746325530757e-6	1.82914804343271e-6	1.19042483364069
GCA_025061805.1	s__JANWZV01 sp025061805	GHTE	0	2.35658372585267e-6	0
GCA_025061805.1	s__JANWZV01 sp025061805	GIAL	3.26619488296135e-5	1.60890499415759e-5	2.0300731832034
GCA_025061805.1	s__JANWZV01 sp025061805	GIDI	4.13718018508438e-5	2.42630761835195e-5	1.70513423516121
GCA_025061805.1	s__JANWZV01 sp025061805	GIEA	2.17746325530757e-5	1.20103283234162e-5	1.81299228186979
GCA_025061805.1	s__JANWZV01 sp025061805	GIYT	1.5242242787153e-5	1.10643697797154e-5	1.37759701552066
GCA_025061805.1	s__JANWZV01 sp025061805	GLFL	1.30647795318454e-5	2.21122848839757e-5	0.590838061303795
GCA_025061805.1	s__JANWZV01 sp025061805	GLHH	2.17746325530757e-6	9.32987003915058e-7	2.33386236482433
GCA_025061805.1	s__JANWZV01 sp025061805	GLKN	1.74197060424605e-5	3.15678911392328e-5	0.551817223571556
GCA_025061805.1	s__JANWZV01 sp025061805	GLVG	1.5242242787153e-5	1.12130223285014e-5	1.35933402615368
GCA_025061805.1	s__JANWZV01 sp025061805	GMSN	2.17746325530757e-6	4.2642720153531e-6	0.510629539454289
GCA_025061805.1	s__JANWZV01 sp025061805	GNKE	6.5323897659227e-6	2.35651414121291e-5	0.277205625532993
GCA_025061805.1	s__JANWZV01 sp025061805	GQAH	0	8.71928900064528e-7	0
GCA_025061805.1	s__JANWZV01 sp025061805	GQSL	1.30647795318454e-5	9.70685221892291e-6	1.34593370097635
GCA_025061805.1	s__JANWZV01 sp025061805	GSAQ	2.17746325530757e-6	4.07175303273652e-6	0.534772919133592
GCA_025061805.1	s__JANWZV01 sp025061805	GTFR	8.70985302123027e-6	4.76023195462549e-6	1.82971189308684
GCA_025061805.1	s__JANWZV01 sp025061805	GTIY	1.30647795318454e-5	1.10643697797154e-5	1.18079744187485
GCA_025061805.1	s__JANWZV01 sp025061805	GVNG	8.70985302123027e-6	9.81658587394579e-6	0.887258883391128
GCA_025061805.1	s__JANWZV01 sp025061805	HAFS	6.5323897659227e-6	2.22522348747432e-6	2.93561064885986
GCA_025061805.1	s__JANWZV01 sp025061805	HAII	0	5.50388650886578e-6	0
GCA_025061805.1	s__JANWZV01 sp025061805	HDAS	0	2.09884213984745e-6	0
GCA_025061805.1	s__JANWZV01 sp025061805	HDHA	2.17746325530757e-6	4.49447965948058e-7	4.84475049456384
GCA_025061805.1	s__JANWZV01 sp025061805	HEET	2.17746325530757e-6	3.44463132100684e-6	0.632132455519539
GCA_025061805.1	s__JANWZV01 sp025061805	HEIM	4.35492651061513e-6	1.64444625344371e-6	2.64826320805273
GCA_025061805.1	s__JANWZV01 sp025061805	HFKG	4.35492651061513e-6	3.63176465275428e-6	1.19912134375569
GCA_025061805.1	s__JANWZV01 sp025061805	HFNF	2.17746325530757e-6	3.81783105551328e-6	0.570340390563673
GCA_025061805.1	s__JANWZV01 sp025061805	HGFA	4.35492651061513e-6	1.50240582780289e-6	2.89863526220725
GCA_025061805.1	s__JANWZV01 sp025061805	HGTD	2.17746325530757e-6	1.85150042690084e-6	1.17605333688869
GCA_025061805.1	s__JANWZV01 sp025061805	HGVT	0	1.94913596286749e-6	0
GCA_025061805.1	s__JANWZV01 sp025061805	HKNK	1.08873162765378e-5	1.01523139331436e-5	1.07239751924876
GCA_025061805.1	s__JANWZV01 sp025061805	HMDF	0	7.4484663134501e-7	0
GCA_025061805.1	s__JANWZV01 sp025061805	HNEM	0	1.33476378970464e-6	0
GCA_025061805.1	s__JANWZV01 sp025061805	HNET	2.17746325530757e-6	4.03976450787105e-6	0.539007472110072
GCA_025061805.1	s__JANWZV01 sp025061805	HNSN	2.17746325530757e-6	6.53863219324971e-6	0.333015100246121
GCA_025061805.1	s__JANWZV01 sp025061805	HNTQ	6.5323897659227e-6	1.95292095177144e-6	3.34493301431242
GCA_025061805.1	s__JANWZV01 sp025061805	HPHG	4.35492651061513e-6	3.27862757090724e-7	13.2827727957222
GCA_025061805.1	s__JANWZV01 sp025061805	HPPP	0	4.89451693605046e-7	0
GCA_025061805.1	s__JANWZV01 sp025061805	HQDD	2.17746325530757e-6	1.40005242611781e-6	1.55527265600005
GCA_025061805.1	s__JANWZV01 sp025061805	HQES	0	2.2982058068218e-6	0
GCA_025061805.1	s__JANWZV01 sp025061805	HRTH	2.17746325530757e-6	3.93283277626772e-7	5.5366281232379
GCA_025061805.1	s__JANWZV01 sp025061805	HTDK	0	3.6761452027463e-6	0
GCA_025061805.1	s__JANWZV01 sp025061805	HTKN	4.35492651061513e-6	5.48737977048047e-6	0.793625863849007
GCA_025061805.1	s__JANWZV01 sp025061805	HTYD	4.35492651061513e-6	1.90820519330121e-6	2.28221080516036
GCA_025061805.1	s__JANWZV01 sp025061805	HVNE	4.35492651061513e-6	4.55099503701796e-6	0.956917437877212
GCA_025061805.1	s__JANWZV01 sp025061805	HVTI	4.35492651061513e-6	4.11652329186538e-6	1.05791373006946
GCA_025061805.1	s__JANWZV01 sp025061805	HVYE	0	2.73611560956367e-6	0
GCA_025061805.1	s__JANWZV01 sp025061805	HYQN	0	1.87550014441169e-6	0
GCA_025061805.1	s__JANWZV01 sp025061805	HYRA	2.17746325530757e-6	9.78115859346318e-7	2.22618132044478
GCA_025061805.1	s__JANWZV01 sp025061805	IDEF	2.17746325530757e-5	2.04461699221228e-5	1.06497366675582
GCA_025061805.1	s__JANWZV01 sp025061805	IDNE	2.17746325530757e-5	2.87866061844592e-5	0.756415411165451
GCA_025061805.1	s__JANWZV01 sp025061805	IEAG	1.08873162765378e-5	1.20103283234162e-5	0.90649614093489606
GCA_025061805.1	s__JANWZV01 sp025061805	IEQR	1.08873162765378e-5	7.94696724673708e-6	1.36999636949655
GCA_025061805.1	s__JANWZV01 sp025061805	IFFF	1.30647795318454e-5	1.80567933687628e-5	0.723538186710752
GCA_025061805.1	s__JANWZV01 sp025061805	IFFT	1.95971692977681e-5	1.59152979567152e-5	1.23134165323618
GCA_025061805.1	s__JANWZV01 sp025061805	IGTP	1.5242242787153e-5	7.38715665988262e-6	2.06334365019344
GCA_025061805.1	s__JANWZV01 sp025061805	IHHN	2.17746325530757e-6	1.72505052579541e-6	1.26226056729762
GCA_025061805.1	s__JANWZV01 sp025061805	IHHV	0	1.21659990194334e-6	0
GCA_025061805.1	s__JANWZV01 sp025061805	IHTL	4.35492651061513e-6	6.66725148322183e-6	0.653181677873458
GCA_025061805.1	s__JANWZV01 sp025061805	IILG	4.79041916167665e-5	4.13695159624797e-5	1.15795871675688
GCA_025061805.1	s__JANWZV01 sp025061805	ILFE	3.26619488296135e-5	3.48615380245711e-5	0.936904986997208
GCA_025061805.1	s__JANWZV01 sp025061805	ILMH	0	2.20290213434964e-6	0
GCA_025061805.1	s__JANWZV01 sp025061805	ILVA	1.74197060424605e-5	1.94513403118499e-5	0.895552993427829
GCA_025061805.1	s__JANWZV01 sp025061805	IMFV	0	5.22140762028593e-6	0
GCA_025061805.1	s__JANWZV01 sp025061805	IMGF	2.17746325530757e-6	4.31885343741211e-6	0.504176232618887
GCA_025061805.1	s__JANWZV01 sp025061805	INDM	1.08873162765378e-5	6.98309228176561e-6	1.55909672065584
GCA_025061805.1	s__JANWZV01 sp025061805	IQIK	3.48394120849211e-5	2.96416500415908e-5	1.17535333006217
GCA_025061805.1	s__JANWZV01 sp025061805	IQIT	6.5323897659227e-6	1.6021469772608e-5	0.407727247164999
GCA_025061805.1	s__JANWZV01 sp025061805	IQMY	6.5323897659227e-6	2.5832327397901e-6	2.52876547486522
GCA_025061805.1	s__JANWZV01 sp025061805	IQQA	1.30647795318454e-5	4.10272098383611e-6	3.18441823933872
GCA_025061805.1	s__JANWZV01 sp025061805	IRLI	2.61295590636908e-5	3.18182945664859e-5	0.821211803451369
GCA_025061805.1	s__JANWZV01 sp025061805	IRNS	2.39520958083832e-5	1.95349639690985e-5	1.22611415338529
GCA_025061805.1	s__JANWZV01 sp025061805	IRQE	1.95971692977681e-5	7.94696724673708e-6	2.4659934650938
GCA_025061805.1	s__JANWZV01 sp025061805	IRTV	6.5323897659227e-6	9.98253900517894e-6	0.654381591951075
GCA_025061805.1	s__JANWZV01 sp025061805	ISDE	3.26619488296135e-5	2.48715967149641e-5	1.31322283824111
GCA_025061805.1	s__JANWZV01 sp025061805	ISFA	1.95971692977681e-5	1.48175382824535e-5	1.32256579495222
GCA_025061805.1	s__JANWZV01 sp025061805	ISTA	2.39520958083832e-5	1.30602112974414e-5	1.83397460139681
GCA_025061805.1	s__JANWZV01 sp025061805	ITAA	4.35492651061513e-6	7.2427289112e-6	0.601282550266485
GCA_025061805.1	s__JANWZV01 sp025061805	IVQE	1.08873162765378e-5	1.24917733802765e-5	0.871558900814521
GCA_025061805.1	s__JANWZV01 sp025061805	IVYR	1.30647795318454e-5	9.58679527137342e-6	1.36278904076083
GCA_025061805.1	s__JANWZV01 sp025061805	IYRE	8.70985302123027e-6	1.15908208303557e-5	0.751444021843532
GCA_025061805.1	s__JANWZV01 sp025061805	KALY	1.5242242787153e-5	1.55887773727863e-5	0.977770252448514
GCA_025061805.1	s__JANWZV01 sp025061805	KATK	1.95971692977681e-5	1.64593646229111e-5	1.19063947769218
GCA_025061805.1	s__JANWZV01 sp025061805	KERQ	4.35492651061513e-6	7.47105306647536e-6	0.582906649419594
GCA_025061805.1	s__JANWZV01 sp025061805	KGIE	2.83070223189984e-5	2.90325590235124e-5	0.975009550349095
GCA_025061805.1	s__JANWZV01 sp025061805	KGLN	8.70985302123027e-6	3.15678911392328e-5	0.275908611785778
GCA_025061805.1	s__JANWZV01 sp025061805	KHFK	6.5323897659227e-6	7.2108512705416e-6	0.905911038910121
GCA_025061805.1	s__JANWZV01 sp025061805	KHSR	4.35492651061513e-6	3.39786294534119e-6	1.28166632400114
GCA_025061805.1	s__JANWZV01 sp025061805	KIEP	6.5323897659227e-6	1.99773188846194e-5	0.326990313547631
GCA_025061805.1	s__JANWZV01 sp025061805	KIMT	2.17746325530757e-6	7.5580794387054e-6	0.288097429110977
GCA_025061805.1	s__JANWZV01 sp025061805	KISV	2.61295590636908e-5	3.55656666651802e-5	0.734684922672133
GCA_025061805.1	s__JANWZV01 sp025061805	KIYD	3.91943385955362e-5	2.35086406206277e-5	1.66723117801822
GCA_025061805.1	s__JANWZV01 sp025061805	KLPA	4.35492651061513e-6	1.04078897290585e-5	0.418425504495527
GCA_025061805.1	s__JANWZV01 sp025061805	KLRE	2.39520958083832e-5	2.07027827962884e-5	1.15695054351231
GCA_025061805.1	s__JANWZV01 sp025061805	KMIL	0	1.37904368684265e-5	0
GCA_025061805.1	s__JANWZV01 sp025061805	KMKV	6.5323897659227e-6	8.00464660154589e-6	0.816074723981086
GCA_025061805.1	s__JANWZV01 sp025061805	KMRK	2.17746325530757e-6	5.09236458488992e-6	0.427593747267928
GCA_025061805.1	s__JANWZV01 sp025061805	KNLR	3.26619488296135e-5	2.42796280242159e-5	1.34524090719336
GCA_025061805.1	s__JANWZV01 sp025061805	KNVQ	1.08873162765378e-5	1.37726591030404e-5	0.79050212417836
GCA_025061805.1	s__JANWZV01 sp025061805	KQPL	0	8.95391087033398e-6	0
GCA_025061805.1	s__JANWZV01 sp025061805	KRMH	2.17746325530757e-6	8.13460872920157e-7	2.67678917056074
GCA_025061805.1	s__JANWZV01 sp025061805	KTAT	6.5323897659227e-6	8.89637427107793e-6	0.734275511222529
GCA_025061805.1	s__JANWZV01 sp025061805	KTMH	2.17746325530757e-6	1.13503441439526e-6	1.91841166020301
GCA_025061805.1	s__JANWZV01 sp025061805	KTQA	6.5323897659227e-6	5.85777536263254e-6	1.11516563226265
GCA_025061805.1	s__JANWZV01 sp025061805	KTSA	6.5323897659227e-6	1.22780840329533e-5	0.532036574142213
GCA_025061805.1	s__JANWZV01 sp025061805	KVPH	6.5323897659227e-6	2.48138435545387e-6	2.6325586165501
GCA_025061805.1	s__JANWZV01 sp025061805	KYLH	1.5242242787153e-5	6.01948964858843e-6	2.53214868319065
GCA_025061805.1	s__JANWZV01 sp025061805	LAAM	8.70985302123027e-6	2.21869470448847e-6	3.92566539398595
GCA_025061805.1	s__JANWZV01 sp025061805	LARP	8.70985302123027e-6	4.03171941717055e-6	2.16033213624345
GCA_025061805.1	s__JANWZV01 sp025061805	LAVD	1.08873162765378e-5	1.05769853782349e-5	1.02934020301678
GCA_025061805.1	s__JANWZV01 sp025061805	LDAD	1.5242242787153e-5	1.00471661886099e-5	1.51706884319606
GCA_025061805.1	s__JANWZV01 sp025061805	LDDL	3.70168753402286e-5	2.39519333878288e-5	1.54546502534275
GCA_025061805.1	s__JANWZV01 sp025061805	LDEV	2.39520958083832e-5	1.88227629674083e-5	1.27250690293749
GCA_025061805.1	s__JANWZV01 sp025061805	LDKV	1.74197060424605e-5	2.55677400330292e-5	0.681315830806994
GCA_025061805.1	s__JANWZV01 sp025061805	LDNL	5.44365813826892e-5	3.57530368055318e-5	1.52257224131144
GCA_025061805.1	s__JANWZV01 sp025061805	LDQN	1.5242242787153e-5	1.29022671922957e-5	1.18136158242441
GCA_025061805.1	s__JANWZV01 sp025061805	LDVF	2.39520958083832e-5	1.56789933411796e-5	1.52765520637571
GCA_025061805.1	s__JANWZV01 sp025061805	LEFV	1.08873162765378e-5	1.99561717668214e-5	0.545561363359218
GCA_025061805.1	s__JANWZV01 sp025061805	LHHE	2.17746325530757e-6	1.36375220643404e-6	1.59667074783419
GCA_025061805.1	s__JANWZV01 sp025061805	LINH	4.35492651061513e-6	1.0650038849103e-5	0.408911795751985
GCA_025061805.1	s__JANWZV01 sp025061805	LKAH	0	4.79729933403034e-6	0
GCA_025061805.1	s__JANWZV01 sp025061805	LKEV	3.26619488296135e-5	3.25425364170847e-5	1.00366942548664
GCA_025061805.1	s__JANWZV01 sp025061805	LKHF	6.5323897659227e-6	7.11136695609762e-6	0.918584261823464
GCA_025061805.1	s__JANWZV01 sp025061805	LKPI	2.39520958083832e-5	2.6761639863481e-5	0.895015997919779
GCA_025061805.1	s__JANWZV01 sp025061805	LKVS	1.74197060424605e-5	3.29744760339091e-5	0.528278478922518
GCA_025061805.1	s__JANWZV01 sp025061805	LLEG	2.39520958083832e-5	2.65459834047971e-5	0.902287003014357
GCA_025061805.1	s__JANWZV01 sp025061805	LLIK	4.35492651061513e-5	7.615461547886e-5	0.571853259744189
GCA_025061805.1	s__JANWZV01 sp025061805	LLTM	2.17746325530757e-6	6.91074635169169e-6	0.315083660214868
GCA_025061805.1	s__JANWZV01 sp025061805	LLTR	1.74197060424605e-5	1.49900894679086e-5	1.16208152591439
GCA_025061805.1	s__JANWZV01 sp025061805	LMGP	0	2.26293784614296e-6	0
GCA_025061805.1	s__JANWZV01 sp025061805	LNFV	2.39520958083832e-5	2.34040240895852e-5	1.02341784116698
GCA_025061805.1	s__JANWZV01 sp025061805	LNIR	3.26619488296135e-5	2.58262666527186e-5	1.2646794547897
GCA_025061805.1	s__JANWZV01 sp025061805	LNTI	3.26619488296135e-5	3.60357853979554e-5	0.906375384049952
GCA_025061805.1	s__JANWZV01 sp025061805	LPES	6.5323897659227e-6	1.38166159731673e-5	0.472792308812011
GCA_025061805.1	s__JANWZV01 sp025061805	LPIV	1.5242242787153e-5	1.62953245197298e-5	0.935375221812748
GCA_025061805.1	s__JANWZV01 sp025061805	LPLH	6.5323897659227e-6	3.96348164035445e-6	1.64814432326688
GCA_025061805.1	s__JANWZV01 sp025061805	LPPS	4.35492651061513e-6	6.50419718535855e-6	0.669556347464128
GCA_025061805.1	s__JANWZV01 sp025061805	LRRN	1.08873162765378e-5	9.40523490305696e-6	1.15758047393363
GCA_025061805.1	s__JANWZV01 sp025061805	LSAR	6.5323897659227e-6	8.67810282443202e-6	0.752743992331093
GCA_025061805.1	s__JANWZV01 sp025061805	LSHM	0	1.54487425926624e-6	0
GCA_025061805.1	s__JANWZV01 sp025061805	LSSK	5.22591181273816e-5	4.03966309443385e-5	1.29365040860432
GCA_025061805.1	s__JANWZV01 sp025061805	LTEL	2.61295590636908e-5	2.84883724344164e-5	0.917200837774925
GCA_025061805.1	s__JANWZV01 sp025061805	LTEM	4.35492651061513e-6	5.15880881376254e-6	0.844172883282119
GCA_025061805.1	s__JANWZV01 sp025061805	LTHE	4.35492651061513e-6	4.6144321671826e-6	0.943762168959153
GCA_025061805.1	s__JANWZV01 sp025061805	LTSA	1.08873162765378e-5	1.21086897788111e-5	0.899132480509119
GCA_025061805.1	s__JANWZV01 sp025061805	LVMK	4.35492651061513e-6	7.89421071129609e-6	0.551660789137985
GCA_025061805.1	s__JANWZV01 sp025061805	LVNG	2.39520958083832e-5	1.92218800171234e-5	1.2460849712435
GCA_025061805.1	s__JANWZV01 sp025061805	LVVY	1.5242242787153e-5	1.39715013255419e-5	1.09095239172958
GCA_025061805.1	s__JANWZV01 sp025061805	MAAN	0	1.94238506413379e-6	0
GCA_025061805.1	s__JANWZV01 sp025061805	MDEG	2.17746325530757e-6	2.81933079909077e-6	0.772333369326437
GCA_025061805.1	s__JANWZV01 sp025061805	MENG	2.17746325530757e-6	4.20841341676756e-6	0.517407165045124
GCA_025061805.1	s__JANWZV01 sp025061805	MEVD	0	3.40851467451051e-6	0
GCA_025061805.1	s__JANWZV01 sp025061805	MFNT	2.17746325530757e-6	3.76202795742056e-6	0.578800391691014
GCA_025061805.1	s__JANWZV01 sp025061805	MGFT	4.35492651061513e-6	2.19456699601833e-6	1.98441265111359
GCA_025061805.1	s__JANWZV01 sp025061805	MGKN	0	5.71646258191395e-6	0
GCA_025061805.1	s__JANWZV01 sp025061805	MGVR	0	1.56171197484386e-6	0
GCA_025061805.1	s__JANWZV01 sp025061805	MHKE	0	1.54596651061937e-6	0
GCA_025061805.1	s__JANWZV01 sp025061805	MIGK	8.70985302123027e-6	7.04275584061186e-6	1.2367109152081
GCA_025061805.1	s__JANWZV01 sp025061805	MIKT	8.70985302123027e-6	7.55807943870541e-6	1.15238971644391
GCA_025061805.1	s__JANWZV01 sp025061805	MINQ	2.17746325530757e-6	4.29670418061094e-6	0.50677523138164
GCA_025061805.1	s__JANWZV01 sp025061805	MKNV	1.5242242787153e-5	6.911089185784e-6	2.20547621039329
GCA_025061805.1	s__JANWZV01 sp025061805	MLAF	8.70985302123027e-6	3.28892385247776e-6	2.64823796837636
GCA_025061805.1	s__JANWZV01 sp025061805	MLDH	2.17746325530757e-6	1.19786417239865e-6	1.81778811444651
GCA_025061805.1	s__JANWZV01 sp025061805	MLYT	2.17746325530757e-6	3.63739795353968e-6	0.598632121950968
GCA_025061805.1	s__JANWZV01 sp025061805	MMHF	0	2.29976378351808e-7	0
GCA_025061805.1	s__JANWZV01 sp025061805	MNPR	0	1.52372596252474e-6	0
GCA_025061805.1	s__JANWZV01 sp025061805	MNSY	4.35492651061513e-6	4.39487125529116e-6	0.990911054646268
GCA_025061805.1	s__JANWZV01 sp025061805	MPAA	2.17746325530757e-6	7.79675772442384e-7	2.79278045088733
GCA_025061805.1	s__JANWZV01 sp025061805	MPRP	2.17746325530757e-6	6.11625490104245e-7	3.56012509376685
GCA_025061805.1	s__JANWZV01 sp025061805	MQRV	0	1.10354342568304e-6	0
GCA_025061805.1	s__JANWZV01 sp025061805	MSLQ	0	3.44187904806228e-6	0
GCA_025061805.1	s__JANWZV01 sp025061805	MTSI	4.35492651061513e-6	5.63805083623869e-6	0.772417035090168
GCA_025061805.1	s__JANWZV01 sp025061805	MVAT	6.5323897659227e-6	1.78982967477733e-6	3.64972704273405
GCA_025061805.1	s__JANWZV01 sp025061805	MVIV	2.17746325530757e-6	5.18456181190239e-6	0.419989834108773
GCA_025061805.1	s__JANWZV01 sp025061805	MYKR	2.17746325530757e-6	2.64333316861661e-6	0.823756642242395
GCA_025061805.1	s__JANWZV01 sp025061805	NAIN	3.04844855743059e-5	2.41457865970417e-5	1.26251780830536
GCA_025061805.1	s__JANWZV01 sp025061805	NAKK	2.83070223189984e-5	2.629162453324e-5	1.07665550613696
GCA_025061805.1	s__JANWZV01 sp025061805	NDHF	2.17746325530757e-6	3.60099771876151e-6	0.604683319837387
GCA_025061805.1	s__JANWZV01 sp025061805	NDKQ	1.08873162765378e-5	1.30827631805245e-5	0.832187828083988
GCA_025061805.1	s__JANWZV01 sp025061805	NDYA	8.70985302123027e-6	7.89372171401613e-6	1.10338992642279
GCA_025061805.1	s__JANWZV01 sp025061805	NFFG	2.39520958083832e-5	1.20373444057314e-5	1.98981561057428
GCA_025061805.1	s__JANWZV01 sp025061805	NGDK	1.30647795318454e-5	1.85144575623975e-5	0.705652838481196
GCA_025061805.1	s__JANWZV01 sp025061805	NHNG	4.35492651061513e-6	4.41469325139474e-6	0.986461858757519
GCA_025061805.1	s__JANWZV01 sp025061805	NISH	1.30647795318454e-5	8.05567943614596e-6	1.62180975986005
GCA_025061805.1	s__JANWZV01 sp025061805	NKNT	6.09689711486119e-5	2.96587042357312e-5	2.05568559786101
GCA_025061805.1	s__JANWZV01 sp025061805	NLKP	1.30647795318454e-5	2.17218822251483e-5	0.601457065111962
GCA_025061805.1	s__JANWZV01 sp025061805	NMDA	0	2.71579973451606e-6	0
GCA_025061805.1	s__JANWZV01 sp025061805	NMEQ	0	2.97376663138827e-6	0
GCA_025061805.1	s__JANWZV01 sp025061805	NMKS	4.35492651061513e-6	8.4666916003283e-6	0.514359884142499
GCA_025061805.1	s__JANWZV01 sp025061805	NNFV	2.83070223189984e-5	2.04893565303382e-5	1.38154764777921
GCA_025061805.1	s__JANWZV01 sp025061805	NNIG	3.91943385955362e-5	2.93969961336685e-5	1.33327699256479
GCA_025061805.1	s__JANWZV01 sp025061805	NNMA	2.17746325530757e-6	4.05387265789353e-6	0.537131636601289
GCA_025061805.1	s__JANWZV01 sp025061805	NPVE	6.5323897659227e-6	9.87352491573253e-6	0.661606652302457
GCA_025061805.1	s__JANWZV01 sp025061805	NRQN	2.17746325530757e-6	7.56483498170935e-6	0.287840152570724
GCA_025061805.1	s__JANWZV01 sp025061805	NSFY	2.61295590636908e-5	1.50911954855347e-5	1.73144394615633
GCA_025061805.1	s__JANWZV01 sp025061805	NSIH	1.08873162765378e-5	8.05567943614596e-6	1.35150813321671
GCA_025061805.1	s__JANWZV01 sp025061805	NSIP	2.17746325530757e-5	1.74770464434649e-5	1.24589887790896
GCA_025061805.1	s__JANWZV01 sp025061805	NSPV	8.70985302123027e-6	1.00045769798417e-5	0.870586836283012
GCA_025061805.1	s__JANWZV01 sp025061805	NYLG	1.08873162765378e-5	1.63861900145973e-5	0.66442023843487
GCA_025061805.1	s__JANWZV01 sp025061805	NYLL	3.48394120849211e-5	3.20858374227996e-5	1.08581900562037
GCA_025061805.1	s__JANWZV01 sp025061805	PAKS	2.17746325530757e-6	7.87251806796112e-6	0.276590442411204
GCA_025061805.1	s__JANWZV01 sp025061805	PARE	0	3.00964159375139e-6	0
GCA_025061805.1	s__JANWZV01 sp025061805	PDAE	4.35492651061513e-6	4.49385583557077e-6	0.969084605728569
GCA_025061805.1	s__JANWZV01 sp025061805	PEMS	4.35492651061513e-6	2.50197797093662e-6	1.74059346693003
GCA_025061805.1	s__JANWZV01 sp025061805	PFHN	2.17746325530757e-6	2.15761481914128e-6	1.00919924909219
GCA_025061805.1	s__JANWZV01 sp025061805	PFQN	2.17746325530757e-6	4.80702503472243e-6	0.452975226793946
GCA_025061805.1	s__JANWZV01 sp025061805	PGEI	1.74197060424605e-5	1.00616304316747e-5	1.73130052437845
GCA_025061805.1	s__JANWZV01 sp025061805	PGKK	1.30647795318454e-5	1.28486567791185e-5	1.01682064953888
GCA_025061805.1	s__JANWZV01 sp025061805	PGPA	2.17746325530757e-6	1.84208783314664e-6	1.18206266613685
GCA_025061805.1	s__JANWZV01 sp025061805	PKII	3.91943385955362e-5	2.88646152199475e-5	1.35786804351544
GCA_025061805.1	s__JANWZV01 sp025061805	PKQF	6.5323897659227e-6	5.56765157753811e-6	1.17327560371714
GCA_025061805.1	s__JANWZV01 sp025061805	PKVE	4.35492651061513e-6	1.14358352985183e-5	0.380814028615765
GCA_025061805.1	s__JANWZV01 sp025061805	PLDH	0	2.32456809693203e-6	0
GCA_025061805.1	s__JANWZV01 sp025061805	PLDQ	8.70985302123027e-6	5.1789860440969e-6	1.68176800382729
GCA_025061805.1	s__JANWZV01 sp025061805	PLGE	2.17746325530757e-6	9.32857507367142e-6	0.233418634476464
GCA_025061805.1	s__JANWZV01 sp025061805	PMMR	0	3.15174359696575e-7	0
GCA_025061805.1	s__JANWZV01 sp025061805	PMMT	0	4.39767611079329e-7	0
GCA_025061805.1	s__JANWZV01 sp025061805	PMPF	2.17746325530757e-6	9.68241721811873e-7	2.24888393699135
GCA_025061805.1	s__JANWZV01 sp025061805	PPKH	2.17746325530757e-6	1.41229945586279e-6	1.54178580630928
GCA_025061805.1	s__JANWZV01 sp025061805	PRKH	2.17746325530757e-6	1.57859733754803e-6	1.37936584809508
GCA_025061805.1	s__JANWZV01 sp025061805	PSEQ	4.35492651061513e-6	4.98602879382719e-6	0.873425864689474
GCA_025061805.1	s__JANWZV01 sp025061805	PSTD	6.5323897659227e-6	5.94943955904366e-6	1.09798405397579
GCA_025061805.1	s__JANWZV01 sp025061805	PVLF	1.08873162765378e-5	9.39440428020643e-6	1.15891502556228
GCA_025061805.1	s__JANWZV01 sp025061805	PVRT	4.35492651061513e-6	3.25240378436451e-6	1.3389870383102
GCA_025061805.1	s__JANWZV01 sp025061805	PVYV	1.30647795318454e-5	4.90975214667183e-6	2.66098555315091
GCA_025061805.1	s__JANWZV01 sp025061805	PYYI	8.70985302123027e-6	7.3115760799934e-6	1.19124152247598
GCA_025061805.1	s__JANWZV01 sp025061805	QAGH	2.17746325530757e-6	8.71928900064528e-7	2.49729451007579
GCA_025061805.1	s__JANWZV01 sp025061805	QDQI	4.35492651061513e-6	5.73633352337605e-6	0.759182933291524
GCA_025061805.1	s__JANWZV01 sp025061805	QEPI	0	7.10979123768142e-6	0
GCA_025061805.1	s__JANWZV01 sp025061805	QFMH	0	4.58304932210475e-7	0
GCA_025061805.1	s__JANWZV01 sp025061805	QFNK	2.17746325530757e-6	1.38705390737406e-5	0.156984760558434
GCA_025061805.1	s__JANWZV01 sp025061805	QGHS	0	1.57227694295984e-6	0
GCA_025061805.1	s__JANWZV01 sp025061805	QHKQ	4.35492651061513e-6	1.48936107046254e-6	2.92402332582968
GCA_025061805.1	s__JANWZV01 sp025061805	QHLS	4.35492651061513e-6	3.07867920062476e-6	1.41454377894631
GCA_025061805.1	s__JANWZV01 sp025061805	QIMM	0	8.88749697935046e-7	0
GCA_025061805.1	s__JANWZV01 sp025061805	QIRQ	4.35492651061513e-6	3.84175830273164e-6	1.1335763906643
GCA_025061805.1	s__JANWZV01 sp025061805	QIRY	2.17746325530757e-6	5.6032862320877e-6	0.38860468038169
GCA_025061805.1	s__JANWZV01 sp025061805	QKMQ	2.17746325530757e-6	1.6650648961361e-6	1.30773476779225
GCA_025061805.1	s__JANWZV01 sp025061805	QLMR	2.17746325530757e-6	1.78733387862137e-6	1.21827448209459
GCA_025061805.1	s__JANWZV01 sp025061805	QLQF	4.35492651061513e-6	5.638650854058e-6	0.772334840963065
GCA_025061805.1	s__JANWZV01 sp025061805	QMAE	0	1.42485972710091e-6	0
GCA_025061805.1	s__JANWZV01 sp025061805	QMEF	2.17746325530757e-6	2.11216763325605e-6	1.03091403401105
GCA_025061805.1	s__JANWZV01 sp025061805	QMIK	1.08873162765378e-5	4.97658148992237e-6	2.18770983627712
GCA_025061805.1	s__JANWZV01 sp025061805	QMKH	0	7.47358016399979e-7	0
GCA_025061805.1	s__JANWZV01 sp025061805	QNFM	0	2.47708943115799e-6	0
GCA_025061805.1	s__JANWZV01 sp025061805	QNYP	8.70985302123027e-6	4.06895574587192e-6	2.140562238866
GCA_025061805.1	s__JANWZV01 sp025061805	QPEP	0	2.31643592030845e-6	0
GCA_025061805.1	s__JANWZV01 sp025061805	QPHL	4.35492651061513e-6	1.43030924656166e-6	3.044744708939
GCA_025061805.1	s__JANWZV01 sp025061805	QPTG	8.70985302123027e-6	2.47159526304078e-6	3.52398030190211
GCA_025061805.1	s__JANWZV01 sp025061805	QQAN	4.35492651061513e-6	3.33009570669637e-6	1.30774815326117
GCA_025061805.1	s__JANWZV01 sp025061805	QQMS	4.35492651061513e-6	1.24207751535089e-6	3.50616322797283
GCA_025061805.1	s__JANWZV01 sp025061805	QQSR	0	2.69418846151541e-6	0
GCA_025061805.1	s__JANWZV01 sp025061805	QRTK	8.70985302123027e-6	5.48517854945345e-6	1.58788869727826
GCA_025061805.1	s__JANWZV01 sp025061805	QRVS	0	4.60955091944703e-6	0
GCA_025061805.1	s__JANWZV01 sp025061805	QTDH	0	1.30831494966288e-6	0
GCA_025061805.1	s__JANWZV01 sp025061805	QVVL	6.5323897659227e-6	9.5792235120261e-6	0.681933118871451
GCA_025061805.1	s__JANWZV01 sp025061805	QYPD	6.5323897659227e-6	2.72590430606634e-6	2.39641199120059
GCA_025061805.1	s__JANWZV01 sp025061805	RAFY	4.35492651061513e-6	3.75490501320277e-6	1.15979671797358
GCA_025061805.1	s__JANWZV01 sp025061805	RAGP	2.17746325530757e-6	2.05899318084664e-6	1.05753786635282
GCA_025061805.1	s__JANWZV01 sp025061805	RAPP	0	1.41679427299942e-6	0
GCA_025061805.1	s__JANWZV01 sp025061805	RDMI	1.08873162765378e-5	3.13307697362968e-6	3.47495971793021
GCA_025061805.1	s__JANWZV01 sp025061805	RDVF	1.5242242787153e-5	6.15856092690654e-6	2.47496825444401
GCA_025061805.1	s__JANWZV01 sp025061805	RDYR	2.17746325530757e-6	3.31637132260861e-6	0.656580051957152
GCA_025061805.1	s__JANWZV01 sp025061805	RGDR	2.17746325530757e-6	3.21782109236839e-6	0.67668872594309
GCA_025061805.1	s__JANWZV01 sp025061805	RGID	8.70985302123027e-6	8.83596278336833e-6	0.985727671649383
GCA_025061805.1	s__JANWZV01 sp025061805	RGPP	0	1.72491774489014e-6	0
GCA_025061805.1	s__JANWZV01 sp025061805	RHEK	6.5323897659227e-6	3.35335362191409e-6	1.94801697119972
GCA_025061805.1	s__JANWZV01 sp025061805	RHQG	0	8.16467925655159e-7	0
GCA_025061805.1	s__JANWZV01 sp025061805	RKDV	8.70985302123027e-6	1.00427674998216e-5	0.867276178741071
GCA_025061805.1	s__JANWZV01 sp025061805	RKII	5.44365813826892e-5	3.22634159111255e-5	1.68725411880264
GCA_025061805.1	s__JANWZV01 sp025061805	RMDM	4.35492651061513e-6	5.26017035205193e-7	8.27905983865395
GCA_025061805.1	s__JANWZV01 sp025061805	RMPS	0	1.31649758923284e-6	0
GCA_025061805.1	s__JANWZV01 sp025061805	RNHA	0	1.62690509346698e-6	0
GCA_025061805.1	s__JANWZV01 sp025061805	RNIG	2.17746325530757e-6	1.3189436422139e-5	0.1650914554357
GCA_025061805.1	s__JANWZV01 sp025061805	RNVA	6.5323897659227e-6	6.20147977078617e-6	1.05335984432222
GCA_025061805.1	s__JANWZV01 sp025061805	RPQS	0	2.62356222283673e-6	0
GCA_025061805.1	s__JANWZV01 sp025061805	RQIE	6.5323897659227e-6	7.94696724673708e-6	0.821997821697933
GCA_025061805.1	s__JANWZV01 sp025061805	RSQN	6.5323897659227e-6	6.5360092702384e-6	0.99944622105538
GCA_025061805.1	s__JANWZV01 sp025061805	RTFG	1.08873162765378e-5	4.76023195462549e-6	2.28713986635855
GCA_025061805.1	s__JANWZV01 sp025061805	RTIN	6.5323897659227e-6	1.41545171359541e-5	0.461505659513434
GCA_025061805.1	s__JANWZV01 sp025061805	RTNR	4.35492651061513e-6	5.15469620108564e-6	0.844846396514683
GCA_025061805.1	s__JANWZV01 sp025061805	RVIA	4.35492651061513e-6	7.64030329076648e-6	0.569993931507691
GCA_025061805.1	s__JANWZV01 sp025061805	RVLT	1.30647795318454e-5	9.25524597310871e-6	1.41160802963048
GCA_025061805.1	s__JANWZV01 sp025061805	RYMS	4.35492651061513e-6	1.97182986797623e-6	2.20857112540078
GCA_025061805.1	s__JANWZV01 sp025061805	RYVK	1.08873162765378e-5	9.01267791675793e-6	1.20800015013232
GCA_025061805.1	s__JANWZV01 sp025061805	SEVF	4.35492651061513e-6	1.50948296812757e-5	0.288504514629746
GCA_025061805.1	s__JANWZV01 sp025061805	SFVY	1.74197060424605e-5	1.06431357652227e-5	1.63670805547561
GCA_025061805.1	s__JANWZV01 sp025061805	SGFQ	0	6.03583974112081e-6	0
GCA_025061805.1	s__JANWZV01 sp025061805	SGGK	1.74197060424605e-5	1.39291103488406e-5	1.25059717427757
GCA_025061805.1	s__JANWZV01 sp025061805	SGMP	6.5323897659227e-6	1.71168407277553e-6	3.8163524857308
GCA_025061805.1	s__JANWZV01 sp025061805	SGRN	8.70985302123027e-6	9.24962598431855e-6	0.94164380657084
GCA_025061805.1	s__JANWZV01 sp025061805	SHRQ	0	1.20927619642837e-6	0
GCA_025061805.1	s__JANWZV01 sp025061805	SKGK	2.39520958083832e-5	2.76561816802414e-5	0.866066620667866
GCA_025061805.1	s__JANWZV01 sp025061805	SLAK	1.5242242787153e-5	2.24025354714557e-5	0.680380254573146
GCA_025061805.1	s__JANWZV01 sp025061805	SLEN	4.79041916167665e-5	3.44209599062997e-5	1.39171573794486
GCA_025061805.1	s__JANWZV01 sp025061805	SLKI	4.79041916167665e-5	5.76032800042154e-5	0.831622636996727
GCA_025061805.1	s__JANWZV01 sp025061805	SNLH	0	7.4687706828257e-6	0
GCA_025061805.1	s__JANWZV01 sp025061805	SNSE	2.17746325530757e-5	2.6035981916905e-5	0.836328455848923
GCA_025061805.1	s__JANWZV01 sp025061805	SPPQ	2.17746325530757e-6	2.347182154437e-6	0.927692489136985
GCA_025061805.1	s__JANWZV01 sp025061805	SRAR	2.17746325530757e-6	3.40867706307753e-6	0.638800101920375
GCA_025061805.1	s__JANWZV01 sp025061805	SRLG	1.08873162765378e-5	1.05654108285982e-5	1.03046785905081
GCA_025061805.1	s__JANWZV01 sp025061805	STET	6.5323897659227e-6	1.18100585283746e-5	0.553120863053143
GCA_025061805.1	s__JANWZV01 sp025061805	STFM	6.5323897659227e-6	3.25038810020952e-6	2.00972608947886
GCA_025061805.1	s__JANWZV01 sp025061805	SVAL	1.95971692977681e-5	1.36410394667288e-5	1.4366331352949
GCA_025061805.1	s__JANWZV01 sp025061805	SYEA	2.17746325530757e-6	8.68068645833809e-6	0.25083998434433
GCA_025061805.1	s__JANWZV01 sp025061805	SYIL	2.83070223189984e-5	2.99005811775639e-5	0.946704753024626
GCA_025061805.1	s__JANWZV01 sp025061805	TAAS	2.39520958083832e-5	5.07925671653118e-6	4.71566946605153
GCA_025061805.1	s__JANWZV01 sp025061805	TDKL	1.5242242787153e-5	2.26956188463753e-5	0.671594059202633
GCA_025061805.1	s__JANWZV01 sp025061805	TDTH	0	1.98697606789358e-6	0
GCA_025061805.1	s__JANWZV01 sp025061805	TEAP	4.35492651061513e-6	4.19939900937131e-6	1.03703565698252
GCA_025061805.1	s__JANWZV01 sp025061805	TENE	1.74197060424605e-5	1.86178660533883e-5	0.935644611069179
GCA_025061805.1	s__JANWZV01 sp025061805	TETF	4.35492651061513e-6	9.70868361322702e-6	0.448559937073448
GCA_025061805.1	s__JANWZV01 sp025061805	TEVL	8.70985302123027e-6	1.75894143139387e-5	0.495175840751456
GCA_025061805.1	s__JANWZV01 sp025061805	TFKG	4.35492651061513e-6	1.22885459383611e-5	0.354389081707411
GCA_025061805.1	s__JANWZV01 sp025061805	TGEQ	2.17746325530757e-6	5.2503147763426e-6	0.414730039638576
GCA_025061805.1	s__JANWZV01 sp025061805	THIA	4.35492651061513e-6	2.79672553311395e-6	1.557151911781
GCA_025061805.1	s__JANWZV01 sp025061805	THKQ	2.17746325530757e-6	2.26193609132417e-6	0.962654631870192
GCA_025061805.1	s__JANWZV01 sp025061805	THYD	4.35492651061513e-6	1.90820519330121e-6	2.28221080516036
GCA_025061805.1	s__JANWZV01 sp025061805	TIAM	0	3.12666256804292e-6	0
GCA_025061805.1	s__JANWZV01 sp025061805	TIPN	1.5242242787153e-5	1.26634046400704e-5	1.20364492965205
GCA_025061805.1	s__JANWZV01 sp025061805	TISK	3.26619488296135e-5	3.15704404694126e-5	1.03457374505935
GCA_025061805.1	s__JANWZV01 sp025061805	TKRG	0	7.76251194603963e-6	0
GCA_025061805.1	s__JANWZV01 sp025061805	TLGY	6.5323897659227e-6	1.02582583244173e-5	0.636793260545403
GCA_025061805.1	s__JANWZV01 sp025061805	TLSD	1.95971692977681e-5	1.69301016023296e-5	1.15753406317842
GCA_025061805.1	s__JANWZV01 sp025061805	TMLE	4.35492651061513e-6	5.15880881376254e-6	0.844172883282119
GCA_025061805.1	s__JANWZV01 sp025061805	TNIT	2.17746325530757e-5	1.97500145406898e-5	1.10251222895126
GCA_025061805.1	s__JANWZV01 sp025061805	TPFG	8.70985302123027e-6	4.25876367544152e-6	2.04515997716809
GCA_025061805.1	s__JANWZV01 sp025061805	TPGL	2.17746325530757e-6	6.84895414820132e-6	0.317926388203287
GCA_025061805.1	s__JANWZV01 sp025061805	TPVT	6.5323897659227e-6	4.53812881191329e-6	1.43944564746028
GCA_025061805.1	s__JANWZV01 sp025061805	TQYA	4.35492651061513e-6	3.04064087561525e-6	1.43223967866115
GCA_025061805.1	s__JANWZV01 sp025061805	TQYY	8.70985302123027e-6	3.81529377289533e-6	2.28287873481905
GCA_025061805.1	s__JANWZV01 sp025061805	TRDS	2.17746325530757e-6	6.64998446952719e-6	0.327438848208676
GCA_025061805.1	s__JANWZV01 sp025061805	TRNF	1.08873162765378e-5	8.16020915725017e-6	1.33419573772379
GCA_025061805.1	s__JANWZV01 sp025061805	TSAK	0	1.22780840329533e-5	0
GCA_025061805.1	s__JANWZV01 sp025061805	TTDN	1.08873162765378e-5	1.07393943896782e-5	1.01377376428244
GCA_025061805.1	s__JANWZV01 sp025061805	TTGR	2.17746325530757e-6	4.19567906403594e-6	0.51897755335295
GCA_025061805.1	s__JANWZV01 sp025061805	TYEG	2.17746325530757e-6	7.65769582107471e-6	0.284349666816875
GCA_025061805.1	s__JANWZV01 sp025061805	TYMP	2.17746325530757e-6	1.27822500922237e-6	1.70350543886812
GCA_025061805.1	s__JANWZV01 sp025061805	TYRY	6.5323897659227e-6	4.15275160611278e-6	1.57302684714085
GCA_025061805.1	s__JANWZV01 sp025061805	TYSQ	0	5.48293506522983e-6	0
GCA_025061805.1	s__JANWZV01 sp025061805	TYVG	6.5323897659227e-6	6.33369829122293e-6	1.03137053038587
GCA_025061805.1	s__JANWZV01 sp025061805	VADV	1.08873162765378e-5	6.53048812944782e-6	1.66715198936567
GCA_025061805.1	s__JANWZV01 sp025061805	VDPQ	2.17746325530757e-6	3.19763199759617e-6	0.68096117906766
GCA_025061805.1	s__JANWZV01 sp025061805	VEDH	0	3.04883555956086e-6	0
GCA_025061805.1	s__JANWZV01 sp025061805	VGHK	0	3.60613644782931e-6	0
GCA_025061805.1	s__JANWZV01 sp025061805	VGLY	6.5323897659227e-6	1.15564366764226e-5	0.565259858971069
GCA_025061805.1	s__JANWZV01 sp025061805	VHSE	4.35492651061513e-6	3.93205480657254e-6	1.10754471258533
GCA_025061805.1	s__JANWZV01 sp025061805	VHSG	0	2.69004590123194e-6	0
GCA_025061805.1	s__JANWZV01 sp025061805	VHSV	6.5323897659227e-6	3.25221181296389e-6	2.0085991139579
GCA_025061805.1	s__JANWZV01 sp025061805	VIAR	1.08873162765378e-5	7.64030329076648e-6	1.42498482876923
GCA_025061805.1	s__JANWZV01 sp025061805	VIMP	2.17746325530757e-6	2.95083420258666e-6	0.737914469541811
GCA_025061805.1	s__JANWZV01 sp025061805	VKRF	6.5323897659227e-6	1.06474906785848e-5	0.613514485536131
GCA_025061805.1	s__JANWZV01 sp025061805	VLHS	4.35492651061513e-6	5.26738524146899e-6	0.826771977171849
GCA_025061805.1	s__JANWZV01 sp025061805	VPHG	0	1.24975591007551e-6	0
GCA_025061805.1	s__JANWZV01 sp025061805	VSKI	3.70168753402286e-5	3.55656666651803e-5	1.04080364045219
GCA_025061805.1	s__JANWZV01 sp025061805	VSVV	1.30647795318454e-5	1.23968668174907e-5	1.05387754213931
GCA_025061805.1	s__JANWZV01 sp025061805	VTHQ	2.17746325530757e-6	1.37730657908278e-6	1.58095756484199
GCA_025061805.1	s__JANWZV01 sp025061805	VTMD	0	2.50250017122991e-6	0
GCA_025061805.1	s__JANWZV01 sp025061805	VTQD	0	4.98706945274935e-6	0
GCA_025061805.1	s__JANWZV01 sp025061805	VVMG	6.5323897659227e-6	2.45484239072754e-6	2.66102206422576
GCA_025061805.1	s__JANWZV01 sp025061805	VYFI	1.08873162765378e-5	1.51765014872589e-5	0.717379844470614
GCA_025061805.1	s__JANWZV01 sp025061805	VYGA	6.5323897659227e-6	4.84760198503077e-6	1.34755076553201
GCA_025061805.1	s__JANWZV01 sp025061805	VYVD	1.08873162765378e-5	8.1942365815258e-6	1.32865535040612
GCA_025061805.1	s__JANWZV01 sp025061805	YAVV	6.5323897659227e-6	5.86065406283377e-6	1.11461787300309
GCA_025061805.1	s__JANWZV01 sp025061805	YDKG	6.5323897659227e-6	1.11311253752263e-5	0.586857981176038
GCA_025061805.1	s__JANWZV01 sp025061805	YDYV	4.35492651061513e-6	6.98538943796508e-6	0.623433603708109
GCA_025061805.1	s__JANWZV01 sp025061805	YEYR	0	5.65622929890783e-6	0
GCA_025061805.1	s__JANWZV01 sp025061805	YFLI	2.61295590636908e-5	2.45803424095758e-5	1.06302665065852
GCA_025061805.1	s__JANWZV01 sp025061805	YFSK	2.83070223189984e-5	1.74791097914108e-5	1.61947734505956
GCA_025061805.1	s__JANWZV01 sp025061805	YFYI	3.04844855743059e-5	1.29376021963256e-5	2.35627012731647
GCA_025061805.1	s__JANWZV01 sp025061805	YGQR	0	2.65310455713549e-6	0
GCA_025061805.1	s__JANWZV01 sp025061805	YGYV	4.35492651061513e-6	6.08260772105177e-6	0.715963729757358
GCA_025061805.1	s__JANWZV01 sp025061805	YHMR	0	4.22249442457811e-7	0
GCA_025061805.1	s__JANWZV01 sp025061805	YILK	4.35492651061513e-5	4.00831731333328e-5	1.08647249461236
GCA_025061805.1	s__JANWZV01 sp025061805	YIMY	0	3.76769991877211e-6	0
GCA_025061805.1	s__JANWZV01 sp025061805	YIQA	6.5323897659227e-6	5.9839058554205e-6	1.0916598495622
GCA_025061805.1	s__JANWZV01 sp025061805	YKAT	4.35492651061513e-6	8.54369001213928e-6	0.509724311676506
GCA_025061805.1	s__JANWZV01 sp025061805	YKDE	1.5242242787153e-5	1.62704268407376e-5	0.936806571600798
GCA_025061805.1	s__JANWZV01 sp025061805	YKPT	6.5323897659227e-6	7.15746057144293e-6	0.912668634457568
GCA_025061805.1	s__JANWZV01 sp025061805	YLDE	1.30647795318454e-5	1.60459523370719e-5	0.814210291629813
GCA_025061805.1	s__JANWZV01 sp025061805	YLNL	3.26619488296135e-5	3.20858374227996e-5	1.0179553177691
GCA_025061805.1	s__JANWZV01 sp025061805	YMQF	0	1.48925740497348e-6	0
GCA_025061805.1	s__JANWZV01 sp025061805	YMRT	2.17746325530757e-6	1.42873566081851e-6	1.52404907011289
GCA_025061805.1	s__JANWZV01 sp025061805	YMSV	0	3.09950338166209e-6	0
GCA_025061805.1	s__JANWZV01 sp025061805	YQVD	8.70985302123027e-6	4.7893640909216e-6	1.81858235370747
GCA_025061805.1	s__JANWZV01 sp025061805	YRID	6.5323897659227e-6	9.1065763885685e-6	0.717326631567361
GCA_025061805.1	s__JANWZV01 sp025061805	YRKH	2.17746325530757e-6	2.36439884519563e-6	0.920937370499945
GCA_025061805.1	s__JANWZV01 sp025061805	YRYE	1.30647795318454e-5	5.65622929890783e-6	2.30980372991033
GCA_025061805.1	s__JANWZV01 sp025061805	YSAP	0	4.0864489929338e-6	0
GCA_025061805.1	s__JANWZV01 sp025061805	YSDT	4.35492651061513e-6	8.91097918916643e-6	0.48871469881892
GCA_025061805.1	s__JANWZV01 sp025061805	YSLR	8.70985302123027e-6	1.08889911768687e-5	0.79987694725407
GCA_025061805.1	s__JANWZV01 sp025061805	YTFL	1.5242242787153e-5	1.24901687414537e-5	1.22033922060359
GCA_025061805.1	s__JANWZV01 sp025061805	YYLA	2.17746325530757e-6	8.09178753813773e-6	0.26909545573767
GCA_025061805.1	s__JANWZV01 sp025061805	YYMH	2.17746325530757e-6	5.65814252893467e-7	3.84837116451633
GCA_013815345.1	s__C7867-001 sp013815345	AAAS	3.38067689603151e-5	5.19275420814604e-5	0.651037341749804
GCA_013815345.1	s__C7867-001 sp013815345	AAYF	2.53550767202363e-5	1.06599336853215e-5	2.37853981729264
GCA_013815345.1	s__C7867-001 sp013815345	ADMN	4.22584612003939e-6	3.22481523207664e-6	1.31041495897367
GCA_013815345.1	s__C7867-001 sp013815345	ADRI	4.22584612003938e-5	1.57472214861987e-5	2.68355031631646
GCA_013815345.1	s__C7867-001 sp013815345	AEMN	0	4.21583825277125e-6	0
GCA_013815345.1	s__C7867-001 sp013815345	AGHI	8.45169224007877e-6	9.33238655737953e-6	0.905630321688255
GCA_013815345.1	s__C7867-001 sp013815345	AGRN	4.22584612003939e-6	1.27820284929891e-5	0.330608410265807
GCA_013815345.1	s__C7867-001 sp013815345	AHGT	8.45169224007877e-6	9.08943009263918e-6	0.929837421481809
GCA_013815345.1	s__C7867-001 sp013815345	AIDH	1.26775383601182e-5	6.17299044197488e-6	2.05371099781945
GCA_013815345.1	s__C7867-001 sp013815345	AIHE	8.45169224007877e-6	8.07002180478741e-6	1.04729484560561
GCA_013815345.1	s__C7867-001 sp013815345	AIMV	4.22584612003939e-6	8.71318483388825e-6	0.484994430923097
GCA_013815345.1	s__C7867-001 sp013815345	AKGP	8.45169224007877e-6	1.64513030266408e-5	0.513739989251448
GCA_013815345.1	s__C7867-001 sp013815345	AKTM	0	6.61240261598359e-6	0
GCA_013815345.1	s__C7867-001 sp013815345	ALHV	4.22584612003939e-6	1.2789903922707e-5	0.330404836938367
GCA_013815345.1	s__C7867-001 sp013815345	AMNV	0	4.67816631357001e-6	0
GCA_013815345.1	s__C7867-001 sp013815345	AMSK	0	6.96048947067404e-6	0
GCA_013815345.1	s__C7867-001 sp013815345	APEP	8.45169224007877e-6	1.19888634418856e-5	0.704961924126268
GCA_013815345.1	s__C7867-001 sp013815345	AQTE	0	1.23965753971387e-5	0
GCA_013815345.1	s__C7867-001 sp013815345	ARRH	2.11292306001969e-5	5.26103197169858e-6	4.01617604946338
GCA_013815345.1	s__C7867-001 sp013815345	AYDA	2.53550767202363e-5	1.19613949449637e-5	2.11974245787377
GCA_013815345.1	s__C7867-001 sp013815345	AYDD	2.53550767202363e-5	6.3615861167599e-6	3.98565330325988
GCA_013815345.1	s__C7867-001 sp013815345	AYFK	4.22584612003939e-6	6.40836635948045e-6	0.65942642523671
GCA_013815345.1	s__C7867-001 sp013815345	AYGK	4.22584612003939e-6	1.08710570319161e-5	0.388724491798068
GCA_013815345.1	s__C7867-001 sp013815345	AYKT	0	9.92819108601181e-6	0
GCA_013815345.1	s__C7867-001 sp013815345	DAET	2.95809228402757e-5	1.82416256418924e-5	1.62161659388198
GCA_013815345.1	s__C7867-001 sp013815345	DAKH	0	4.9221327156623e-6	0
GCA_013815345.1	s__C7867-001 sp013815345	DALM	1.26775383601182e-5	8.57841322887608e-6	1.4778418830937
GCA_013815345.1	s__C7867-001 sp013815345	DDKT	2.11292306001969e-5	8.38836393017651e-6	2.51887385622196
GCA_013815345.1	s__C7867-001 sp013815345	DDRY	0	3.71888223645439e-6	0
GCA_013815345.1	s__C7867-001 sp013815345	DDSA	8.45169224007877e-6	1.46880765396897e-5	0.575411778202603
GCA_013815345.1	s__C7867-001 sp013815345	DEPF	1.26775383601182e-5	5.96525886857304e-6	2.12522853398829
GCA_013815345.1	s__C7867-001 sp013815345	DERG	2.11292306001969e-5	1.16764870244715e-5	1.80955372586929
GCA_013815345.1	s__C7867-001 sp013815345	DETH	4.22584612003939e-6	4.18024968526624e-6	1.01090758643768
GCA_013815345.1	s__C7867-001 sp013815345	DFIL	1.26775383601182e-5	1.37483045581744e-5	0.922116491271676
GCA_013815345.1	s__C7867-001 sp013815345	DGSP	8.45169224007877e-6	1.1249950034235e-5	0.75126486912024
GCA_013815345.1	s__C7867-001 sp013815345	DHVH	4.22584612003939e-6	1.44761667037671e-6	2.91917481092539
GCA_013815345.1	s__C7867-001 sp013815345	DHYY	0	9.17657330424168e-7	0
GCA_013815345.1	s__C7867-001 sp013815345	DIFL	2.53550767202363e-5	1.37483045581744e-5	1.84423298254335
GCA_013815345.1	s__C7867-001 sp013815345	DMVG	4.22584612003939e-6	4.9420380902321e-6	0.855081657179401
GCA_013815345.1	s__C7867-001 sp013815345	DNPI	4.22584612003939e-6	5.52432622346581e-6	0.76495231257147
GCA_013815345.1	s__C7867-001 sp013815345	DPPR	4.22584612003939e-6	5.36100145670442e-6	0.78825684980081
GCA_013815345.1	s__C7867-001 sp013815345	DQKP	0	3.93300913145532e-6	0
GCA_013815345.1	s__C7867-001 sp013815345	DQLI	4.22584612003939e-6	1.04837017901464e-5	0.403087211428623
GCA_013815345.1	s__C7867-001 sp013815345	DRPG	4.22584612003939e-6	8.50820741670228e-6	0.496678784739511
GCA_013815345.1	s__C7867-001 sp013815345	DSAQ	1.26775383601182e-5	9.98166785338759e-6	1.27008216926549
GCA_013815345.1	s__C7867-001 sp013815345	DSDT	8.45169224007877e-6	1.07855916954263e-5	0.783609511535909
GCA_013815345.1	s__C7867-001 sp013815345	DSIF	2.53550767202363e-5	9.86899010937403e-6	2.56916629150868
GCA_013815345.1	s__C7867-001 sp013815345	DSLG	2.95809228402757e-5	2.39110150408589e-5	1.23712534953987
GCA_013815345.1	s__C7867-001 sp013815345	DSSF	8.45169224007877e-6	1.01180574248449e-5	0.835307795281496
GCA_013815345.1	s__C7867-001 sp013815345	DVHE	4.22584612003939e-6	4.39215416616716e-6	0.962135198393343
GCA_013815345.1	s__C7867-001 sp013815345	DVLL	2.11292306001969e-5	3.19630452121376e-5	0.661051863486816
GCA_013815345.1	s__C7867-001 sp013815345	DVNG	8.45169224007877e-6	8.97203062570098e-6	0.942004390384974
GCA_013815345.1	s__C7867-001 sp013815345	DVQN	4.22584612003939e-6	4.03303341049603e-6	1.04780835909803
GCA_013815345.1	s__C7867-001 sp013815345	EDKV	1.69033844801575e-5	1.15221021324059e-5	1.46703997985028
GCA_013815345.1	s__C7867-001 sp013815345	EDLA	3.38067689603151e-5	2.67497951865637e-5	1.26381412360481
GCA_013815345.1	s__C7867-001 sp013815345	EFAG	1.26775383601182e-5	1.78007318611204e-5	0.712191973848442
GCA_013815345.1	s__C7867-001 sp013815345	EFTE	4.22584612003939e-6	1.13031345001607e-5	0.373864977009635
GCA_013815345.1	s__C7867-001 sp013815345	EGGP	4.22584612003939e-6	1.52985705001642e-5	0.276224900881688
GCA_013815345.1	s__C7867-001 sp013815345	EHER	8.45169224007877e-6	4.35060138243476e-6	1.94264918735186
GCA_013815345.1	s__C7867-001 sp013815345	EHQK	8.45169224007877e-6	2.32570266611968e-6	3.63403816111197
GCA_013815345.1	s__C7867-001 sp013815345	EIPI	1.69033844801575e-5	1.34511584901652e-5	1.25664897135191
GCA_013815345.1	s__C7867-001 sp013815345	EKMA	4.22584612003939e-6	6.26098876626622e-6	0.674948682675803
GCA_013815345.1	s__C7867-001 sp013815345	EKYF	1.26775383601182e-5	4.45563919743122e-6	2.84527938604792
GCA_013815345.1	s__C7867-001 sp013815345	ELLK	2.95809228402757e-5	3.25585968746438e-5	0.908544153612251
GCA_013815345.1	s__C7867-001 sp013815345	ENHG	4.22584612003939e-6	3.48380737237638e-6	1.21299649158181
GCA_013815345.1	s__C7867-001 sp013815345	ENMA	8.45169224007877e-6	4.21583825277125e-6	2.00474774726547
GCA_013815345.1	s__C7867-001 sp013815345	EPYD	4.22584612003939e-6	4.21340363814538e-6	1.00295307142695
GCA_013815345.1	s__C7867-001 sp013815345	EQET	1.69033844801575e-5	8.61914942982144e-6	1.9611429895476
GCA_013815345.1	s__C7867-001 sp013815345	ERLN	8.45169224007877e-6	1.19019395678819e-5	0.710110498534724
GCA_013815345.1	s__C7867-001 sp013815345	ESQS	0	1.00865293878999e-5	0
GCA_013815345.1	s__C7867-001 sp013815345	ETIR	2.95809228402757e-5	1.51168772988246e-5	1.95681437743599
GCA_013815345.1	s__C7867-001 sp013815345	ETRS	1.26775383601182e-5	1.54983874640384e-5	0.817990799980606
GCA_013815345.1	s__C7867-001 sp013815345	ETSN	8.45169224007877e-6	1.07318190964052e-5	0.787535846826736
GCA_013815345.1	s__C7867-001 sp013815345	ETTH	4.22584612003939e-6	5.77161948556211e-6	0.732176840592225
GCA_013815345.1	s__C7867-001 sp013815345	EYQV	8.45169224007877e-6	4.36050815231135e-6	1.93823562412074
GCA_013815345.1	s__C7867-001 sp013815345	EYYF	4.22584612003939e-6	2.48128820328639e-6	1.70308556436225
GCA_013815345.1	s__C7867-001 sp013815345	FENS	0	6.92708549600038e-6	0
GCA_013815345.1	s__C7867-001 sp013815345	FFMS	0	2.60111442705624e-6	0
GCA_013815345.1	s__C7867-001 sp013815345	FFTI	2.11292306001969e-5	8.3553547655025e-6	2.52882507005389
GCA_013815345.1	s__C7867-001 sp013815345	FFVS	4.22584612003939e-6	9.00045932444107e-6	0.469514495617346
GCA_013815345.1	s__C7867-001 sp013815345	FGSP	8.45169224007877e-6	1.00258976381863e-5	0.842986089134628
GCA_013815345.1	s__C7867-001 sp013815345	FHNN	0	1.19564114625677e-6	0
GCA_013815345.1	s__C7867-001 sp013815345	FHRD	8.45169224007877e-6	2.26863046020664e-6	3.72546009071435
GCA_013815345.1	s__C7867-001 sp013815345	FIDA	1.26775383601182e-5	1.27677148137824e-5	0.99293715007114
GCA_013815345.1	s__C7867-001 sp013815345	FISV	4.22584612003939e-6	1.43167201083017e-5	0.295168592252424
GCA_013815345.1	s__C7867-001 sp013815345	FKTQ	0	5.08028555717497e-6	0
GCA_013815345.1	s__C7867-001 sp013815345	FKVA	4.22584612003939e-6	1.47686809768907e-5	0.286135649260201
GCA_013815345.1	s__C7867-001 sp013815345	FKVF	8.45169224007877e-6	6.9999987468632e-6	1.20738482187102
GCA_013815345.1	s__C7867-001 sp013815345	FNML	0	3.09466383691047e-6	0
GCA_013815345.1	s__C7867-001 sp013815345	FNVV	0	7.67250404404548e-6	0
GCA_013815345.1	s__C7867-001 sp013815345	FNYF	4.22584612003939e-6	2.04524151938434e-6	2.06618439924467
GCA_013815345.1	s__C7867-001 sp013815345	FPHT	0	2.7145682378873e-6	0
GCA_013815345.1	s__C7867-001 sp013815345	FPSA	8.45169224007877e-6	1.24693142768322e-5	0.677799280092083
GCA_013815345.1	s__C7867-001 sp013815345	FQLN	4.22584612003939e-6	5.01632957490914e-6	0.842417958576003
GCA_013815345.1	s__C7867-001 sp013815345	FTGL	2.11292306001969e-5	2.02437140229655e-5	1.04374279226761
GCA_013815345.1	s__C7867-001 sp013815345	FTIF	8.45169224007877e-6	8.3553547655025e-6	1.01153002802155
GCA_013815345.1	s__C7867-001 sp013815345	FTLA	3.80326150803545e-5	2.51773199160983e-5	1.51059029345044
GCA_013815345.1	s__C7867-001 sp013815345	FTSA	8.45169224007877e-6	1.80731173201122e-5	0.467638874377997
GCA_013815345.1	s__C7867-001 sp013815345	FVAR	1.69033844801575e-5	1.43613708078268e-5	1.1770035539327
GCA_013815345.1	s__C7867-001 sp013815345	FVHF	1.69033844801575e-5	2.66835628654338e-6	6.33475543179969
GCA_013815345.1	s__C7867-001 sp013815345	FYGI	8.45169224007877e-6	6.46204997350911e-6	1.30789645309555
GCA_013815345.1	s__C7867-001 sp013815345	GAAP	4.22584612003939e-6	2.73657574276603e-5	0.154420944905697
GCA_013815345.1	s__C7867-001 sp013815345	GADV	3.38067689603151e-5	2.21644471350032e-5	1.5252701208561
GCA_013815345.1	s__C7867-001 sp013815345	GDAA	2.11292306001969e-5	2.87278088000853e-5	0.735497466835486
GCA_013815345.1	s__C7867-001 sp013815345	GETN	8.45169224007877e-6	1.11633488957647e-5	0.757092904557099
GCA_013815345.1	s__C7867-001 sp013815345	GFNN	1.69033844801575e-5	4.19510527132818e-6	4.02931115833617
GCA_013815345.1	s__C7867-001 sp013815345	GFPT	8.45169224007877e-6	9.52451290238167e-6	0.887362149298508
GCA_013815345.1	s__C7867-001 sp013815345	GFQH	4.22584612003939e-6	2.12048705748199e-6	1.99286579237953
GCA_013815345.1	s__C7867-001 sp013815345	GGKH	4.22584612003939e-6	5.98316706442567e-6	0.706289173365248
GCA_013815345.1	s__C7867-001 sp013815345	GGLD	1.69033844801575e-5	2.48724844273976e-5	0.679601771568026
GCA_013815345.1	s__C7867-001 sp013815345	GHGF	4.22584612003939e-6	4.71731148361378e-6	0.89581663935452
GCA_013815345.1	s__C7867-001 sp013815345	GHTE	1.26775383601182e-5	6.31974183922241e-6	2.00602155636124
GCA_013815345.1	s__C7867-001 sp013815345	GIAL	6.33876918005908e-5	4.38520606553529e-5	1.44548946738842
GCA_013815345.1	s__C7867-001 sp013815345	GIDI	2.53550767202363e-5	1.63294940842401e-5	1.55271661139257
GCA_013815345.1	s__C7867-001 sp013815345	GIEA	2.11292306001969e-5	2.83150100002718e-5	0.74622013553921
GCA_013815345.1	s__C7867-001 sp013815345	GIYT	1.26775383601182e-5	1.00113606722006e-5	1.26631521680374
GCA_013815345.1	s__C7867-001 sp013815345	GLFL	2.95809228402757e-5	2.96856878087712e-5	0.996470859318793
GCA_013815345.1	s__C7867-001 sp013815345	GLHH	4.22584612003939e-6	3.05444465383348e-6	1.38350718345338
GCA_013815345.1	s__C7867-001 sp013815345	GLKN	1.26775383601182e-5	1.41540773809489e-5	0.895681012538609
GCA_013815345.1	s__C7867-001 sp013815345	GLVG	3.38067689603151e-5	3.60819490139028e-5	0.936944092107911
GCA_013815345.1	s__C7867-001 sp013815345	GMSN	4.22584612003939e-6	3.76843901677706e-6	1.12137840130249
GCA_013815345.1	s__C7867-001 sp013815345	GNKE	4.22584612003939e-6	9.13920204881566e-6	0.462386770471609
GCA_013815345.1	s__C7867-001 sp013815345	GQAH	4.22584612003939e-6	4.4738289248424e-6	0.944570342547966
GCA_013815345.1	s__C7867-001 sp013815345	GQSL	2.11292306001969e-5	1.62493577379092e-5	1.30031173791584
GCA_013815345.1	s__C7867-001 sp013815345	GSAQ	1.26775383601182e-5	1.50903818450398e-5	0.840107194788135
GCA_013815345.1	s__C7867-001 sp013815345	GTFR	4.22584612003939e-6	1.09900897281994e-5	0.3845142509798
GCA_013815345.1	s__C7867-001 sp013815345	GTIY	2.95809228402757e-5	1.00113606722006e-5	2.95473550587539
GCA_013815345.1	s__C7867-001 sp013815345	GVNG	1.26775383601182e-5	1.35640025350342e-5	0.934645826508331
GCA_013815345.1	s__C7867-001 sp013815345	HAFS	1.26775383601182e-5	5.64017661272937e-6	2.24772010357018
GCA_013815345.1	s__C7867-001 sp013815345	HAII	8.45169224007877e-6	8.75078751000694e-6	0.965820759607505
GCA_013815345.1	s__C7867-001 sp013815345	HDAS	8.45169224007877e-6	6.32878046109241e-6	1.3354377343372
GCA_013815345.1	s__C7867-001 sp013815345	HDHA	0	1.87628658946887e-6	0
GCA_013815345.1	s__C7867-001 sp013815345	HEET	1.26775383601182e-5	5.46488876447406e-6	2.31981635976414
GCA_013815345.1	s__C7867-001 sp013815345	HEIM	0	1.79938416263398e-6	0
GCA_013815345.1	s__C7867-001 sp013815345	HFKG	4.22584612003939e-6	3.52700997025851e-6	1.19813841062935
GCA_013815345.1	s__C7867-001 sp013815345	HFNF	8.45169224007877e-6	1.39998460741965e-6	6.03698940351658
GCA_013815345.1	s__C7867-001 sp013815345	HGFA	8.45169224007877e-6	5.8669698767771e-6	1.44055490612499
GCA_013815345.1	s__C7867-001 sp013815345	HGTD	0	4.8341512467941e-6	0
GCA_013815345.1	s__C7867-001 sp013815345	HGVT	8.45169224007877e-6	7.01279356798735e-6	1.20518195183441
GCA_013815345.1	s__C7867-001 sp013815345	HKNK	4.22584612003939e-6	2.25214533351111e-6	1.87636475193689
GCA_013815345.1	s__C7867-001 sp013815345	HMDF	0	8.65298456460552e-7	0
GCA_013815345.1	s__C7867-001 sp013815345	HNEM	0	9.66101205849119e-7	0
GCA_013815345.1	s__C7867-001 sp013815345	HNET	0	3.18165061578314e-6	0
GCA_013815345.1	s__C7867-001 sp013815345	HNSN	0	1.94986318473152e-6	0
GCA_013815345.1	s__C7867-001 sp013815345	HNTQ	4.22584612003939e-6	1.65390884882888e-6	2.55506591129957
GCA_013815345.1	s__C7867-001 sp013815345	HPHG	8.45169224007877e-6	1.43709289125722e-6	5.88110364437538
GCA_013815345.1	s__C7867-001 sp013815345	HPPP	0	2.0019008556644e-6	0
GCA_013815345.1	s__C7867-001 sp013815345	HQDD	4.22584612003939e-6	1.57385906004552e-6	2.68502194848194
GCA_013815345.1	s__C7867-001 sp013815345	HQES	0	2.99034228492318e-6	0
GCA_013815345.1	s__C7867-001 sp013815345	HRTH	0	1.51440368619963e-6	0
GCA_013815345.1	s__C7867-001 sp013815345	HTDK	4.22584612003939e-6	3.61436799422854e-6	1.16917981976026
GCA_013815345.1	s__C7867-001 sp013815345	HTKN	4.22584612003939e-6	2.75094958921615e-6	1.53614087899135
GCA_013815345.1	s__C7867-001 sp013815345	HTYD	0	2.01279508259681e-6	0
GCA_013815345.1	s__C7867-001 sp013815345	HVNE	0	3.34293428850774e-6	0
GCA_013815345.1	s__C7867-001 sp013815345	HVTI	4.22584612003939e-6	6.57575272816735e-6	0.642640667119051
GCA_013815345.1	s__C7867-001 sp013815345	HVYE	4.22584612003939e-6	2.7647382381509e-6	1.52847964473689
GCA_013815345.1	s__C7867-001 sp013815345	HYQN	0	7.54036807871734e-7	0
GCA_013815345.1	s__C7867-001 sp013815345	HYRA	0	3.0128946723687e-6	0
GCA_013815345.1	s__C7867-001 sp013815345	IDEF	1.26775383601182e-5	8.87719699448085e-6	1.42810150185921
GCA_013815345.1	s__C7867-001 sp013815345	IDNE	8.45169224007877e-6	7.58147049172997e-6	1.11478271257509
GCA_013815345.1	s__C7867-001 sp013815345	IEAG	3.38067689603151e-5	2.83150100002718e-5	1.19395221686274
GCA_013815345.1	s__C7867-001 sp013815345	IEQR	8.45169224007877e-6	7.44054602142144e-6	1.13589677635838
GCA_013815345.1	s__C7867-001 sp013815345	IFFF	1.26775383601182e-5	5.39314502882718e-6	2.350676329369
GCA_013815345.1	s__C7867-001 sp013815345	IFFT	8.45169224007877e-6	8.3553547655025e-6	1.01153002802155
GCA_013815345.1	s__C7867-001 sp013815345	IGTP	2.53550767202363e-5	1.51503140535302e-5	1.67356773137836
GCA_013815345.1	s__C7867-001 sp013815345	IHHN	4.22584612003939e-6	1.07667481103375e-6	3.92490478715856
GCA_013815345.1	s__C7867-001 sp013815345	IHHV	0	2.05213113441298e-6	0
GCA_013815345.1	s__C7867-001 sp013815345	IHTL	4.22584612003939e-6	9.17755600442654e-6	0.46045440834152
GCA_013815345.1	s__C7867-001 sp013815345	IILG	3.38067689603151e-5	3.30616953862576e-5	1.02253585502355
GCA_013815345.1	s__C7867-001 sp013815345	ILFE	0	1.79733175688881e-5	0
GCA_013815345.1	s__C7867-001 sp013815345	ILMH	0	2.78674467857681e-6	0
GCA_013815345.1	s__C7867-001 sp013815345	ILVA	2.95809228402757e-5	4.20788354571123e-5	0.702988153520199
GCA_013815345.1	s__C7867-001 sp013815345	IMFV	4.22584612003939e-6	4.12983955803792e-6	1.02324704402005
GCA_013815345.1	s__C7867-001 sp013815345	IMGF	4.22584612003939e-6	4.30387326142944e-6	0.981870483480701
GCA_013815345.1	s__C7867-001 sp013815345	INDM	0	2.43130784019079e-6	0
GCA_013815345.1	s__C7867-001 sp013815345	IQIK	4.22584612003939e-6	8.29703745942951e-6	0.509319879620014
GCA_013815345.1	s__C7867-001 sp013815345	IQIT	0	1.01346620269593e-5	0
GCA_013815345.1	s__C7867-001 sp013815345	IQMY	0	1.36648326458971e-6	0
GCA_013815345.1	s__C7867-001 sp013815345	IQQA	2.11292306001969e-5	6.61632569309586e-6	3.19349916861639
GCA_013815345.1	s__C7867-001 sp013815345	IRLI	1.69033844801575e-5	2.40376186214388e-5	0.703205452518565
GCA_013815345.1	s__C7867-001 sp013815345	IRNS	1.26775383601182e-5	9.26432411115841e-6	1.36842560860416
GCA_013815345.1	s__C7867-001 sp013815345	IRQE	4.22584612003939e-6	7.44054602142144e-6	0.567948388179189
GCA_013815345.1	s__C7867-001 sp013815345	IRTV	8.45169224007877e-6	1.67746630457763e-5	0.503836781520735
GCA_013815345.1	s__C7867-001 sp013815345	ISDE	1.26775383601182e-5	1.44770190097073e-5	0.875700885079826
GCA_013815345.1	s__C7867-001 sp013815345	ISFA	8.45169224007877e-6	1.85562037893605e-5	0.455464508582551
GCA_013815345.1	s__C7867-001 sp013815345	ISTA	2.53550767202363e-5	2.87482841518886e-5	0.881968349355231
GCA_013815345.1	s__C7867-001 sp013815345	ITAA	2.95809228402757e-5	3.71922445325233e-5	0.795351913069086
GCA_013815345.1	s__C7867-001 sp013815345	IVQE	8.45169224007877e-6	9.82001594516248e-6	0.860659726753522
GCA_013815345.1	s__C7867-001 sp013815345	IVYR	4.22584612003939e-6	7.64776933451778e-6	0.552559306537432
GCA_013815345.1	s__C7867-001 sp013815345	IYRE	1.26775383601182e-5	6.8919650024641e-6	1.83946644470561
GCA_013815345.1	s__C7867-001 sp013815345	KALY	1.69033844801575e-5	1.45588492680158e-5	1.1610384975475
GCA_013815345.1	s__C7867-001 sp013815345	KATK	8.45169224007877e-6	1.78280126040303e-5	0.474068109990461
GCA_013815345.1	s__C7867-001 sp013815345	KERQ	0	5.93283844170554e-6	0
GCA_013815345.1	s__C7867-001 sp013815345	KGIE	2.95809228402757e-5	1.70219593208118e-5	1.73780951315685
GCA_013815345.1	s__C7867-001 sp013815345	KGLN	4.22584612003939e-6	1.41540773809489e-5	0.29856033751287
GCA_013815345.1	s__C7867-001 sp013815345	KHFK	4.22584612003939e-6	2.63705277328288e-6	1.60248826373641
GCA_013815345.1	s__C7867-001 sp013815345	KHSR	8.45169224007877e-6	4.18192552979286e-6	2.02100496048226
GCA_013815345.1	s__C7867-001 sp013815345	KIEP	2.11292306001969e-5	1.07254964818671e-5	1.97000023597218
GCA_013815345.1	s__C7867-001 sp013815345	KIMT	4.22584612003939e-6	4.98533564429557e-6	0.847655287738705
GCA_013815345.1	s__C7867-001 sp013815345	KISV	1.26775383601182e-5	1.81585058608363e-5	0.698159774668501
GCA_013815345.1	s__C7867-001 sp013815345	KIYD	1.26775383601182e-5	5.42137905134881e-6	2.33843423233136
GCA_013815345.1	s__C7867-001 sp013815345	KLPA	1.69033844801575e-5	2.20320839384927e-5	0.767216779281842
GCA_013815345.1	s__C7867-001 sp013815345	KLRE	1.69033844801575e-5	1.76757042048053e-5	0.956306141147247
GCA_013815345.1	s__C7867-001 sp013815345	KMIL	4.22584612003939e-6	7.31057143914438e-6	0.578045937341114
GCA_013815345.1	s__C7867-001 sp013815345	KMKV	4.22584612003939e-6	4.17664410933755e-6	1.01178027368715
GCA_013815345.1	s__C7867-001 sp013815345	KMRK	1.26775383601182e-5	3.16460919047017e-6	4.00603600542366
GCA_013815345.1	s__C7867-001 sp013815345	KNLR	1.26775383601182e-5	1.02907703324556e-5	1.23193288262737
GCA_013815345.1	s__C7867-001 sp013815345	KNVQ	1.26775383601182e-5	4.55870058218364e-6	2.78095438197118
GCA_013815345.1	s__C7867-001 sp013815345	KQPL	0	7.96301154124803e-6	0
GCA_013815345.1	s__C7867-001 sp013815345	KRMH	0	1.20632947707713e-6	0
GCA_013815345.1	s__C7867-001 sp013815345	KTAT	1.69033844801575e-5	2.17765537684629e-5	0.776219444999476
GCA_013815345.1	s__C7867-001 sp013815345	KTMH	4.22584612003939e-6	1.51529773151575e-6	2.78878931324755
GCA_013815345.1	s__C7867-001 sp013815345	KTQA	1.69033844801575e-5	1.0718447156729e-5	1.5770366950538801
GCA_013815345.1	s__C7867-001 sp013815345	KTSA	1.69033844801575e-5	2.29229044291047e-5	0.737401516131425
GCA_013815345.1	s__C7867-001 sp013815345	KVPH	8.45169224007877e-6	3.61753458614896e-6	2.33631276738559
GCA_013815345.1	s__C7867-001 sp013815345	KYLH	4.22584612003939e-6	3.33630490314942e-6	1.26662467691435
GCA_013815345.1	s__C7867-001 sp013815345	LAAM	2.53550767202363e-5	1.61295920150099e-5	1.57196020188492
GCA_013815345.1	s__C7867-001 sp013815345	LARP	8.45169224007877e-6	2.14244540595714e-5	0.394488103014368
GCA_013815345.1	s__C7867-001 sp013815345	LAVD	2.53550767202363e-5	2.96832997932071e-5	0.854186593029617
GCA_013815345.1	s__C7867-001 sp013815345	LDAD	2.53550767202363e-5	2.04616832526381e-5	1.23914911628628
GCA_013815345.1	s__C7867-001 sp013815345	LDDL	2.11292306001969e-5	2.20331873975205e-5	0.958972944721322
GCA_013815345.1	s__C7867-001 sp013815345	LDEV	1.69033844801575e-5	2.06383447276005e-5	0.819028110212346
GCA_013815345.1	s__C7867-001 sp013815345	LDKV	1.69033844801575e-5	1.78445256273115e-5	0.947258830701919
GCA_013815345.1	s__C7867-001 sp013815345	LDNL	0	1.67697887755529e-5	0
GCA_013815345.1	s__C7867-001 sp013815345	LDQN	0	5.62876852622563e-6	0
GCA_013815345.1	s__C7867-001 sp013815345	LDVF	1.69033844801575e-5	1.40691685114157e-5	1.20144871862485
GCA_013815345.1	s__C7867-001 sp013815345	LEFV	1.69033844801575e-5	1.83927867262386e-5	0.919022480483814
GCA_013815345.1	s__C7867-001 sp013815345	LHHE	0	2.64127882041718e-6	0
GCA_013815345.1	s__C7867-001 sp013815345	LINH	0	5.05919989803765e-6	0
GCA_013815345.1	s__C7867-001 sp013815345	LKAH	1.26775383601182e-5	9.96565182340936e-6	1.27212334775118
GCA_013815345.1	s__C7867-001 sp013815345	LKEV	2.95809228402757e-5	2.33283547515782e-5	1.26802439157328
GCA_013815345.1	s__C7867-001 sp013815345	LKHF	8.45169224007877e-6	4.72347871720548e-6	1.78929402376539
GCA_013815345.1	s__C7867-001 sp013815345	LKPI	1.26775383601182e-5	1.66108054447833e-5	0.763210333313463
GCA_013815345.1	s__C7867-001 sp013815345	LKVS	2.11292306001969e-5	2.59346843890512e-5	0.814709378499977
GCA_013815345.1	s__C7867-001 sp013815345	LLEG	2.11292306001969e-5	4.35465292761426e-5	0.485210439302973
GCA_013815345.1	s__C7867-001 sp013815345	LLIK	1.69033844801575e-5	3.53051540337801e-5	0.478779513721547
GCA_013815345.1	s__C7867-001 sp013815345	LLTM	1.69033844801575e-5	1.2753764739661e-5	1.32536430028321
GCA_013815345.1	s__C7867-001 sp013815345	LLTR	3.38067689603151e-5	3.34376872565512e-5	1.01103789568136
GCA_013815345.1	s__C7867-001 sp013815345	LMGP	0	6.57041239791327e-6	0
GCA_013815345.1	s__C7867-001 sp013815345	LNFV	4.22584612003939e-6	1.07082547761861e-5	0.394634439352077
GCA_013815345.1	s__C7867-001 sp013815345	LNIR	1.26775383601182e-5	1.2905955725385e-5	0.9823013986622
GCA_013815345.1	s__C7867-001 sp013815345	LNTI	1.26775383601182e-5	1.62114627929864e-5	0.782010761274599
GCA_013815345.1	s__C7867-001 sp013815345	LPES	2.11292306001969e-5	1.96963146142861e-5	1.07275046189969
GCA_013815345.1	s__C7867-001 sp013815345	LPIV	2.11292306001969e-5	2.13182849935123e-5	0.991131819779455
GCA_013815345.1	s__C7867-001 sp013815345	LPLH	4.22584612003939e-6	9.04351791698624e-6	0.467279012308039
GCA_013815345.1	s__C7867-001 sp013815345	LPPS	2.53550767202363e-5	1.43519476133323e-5	1.76666452549496
GCA_013815345.1	s__C7867-001 sp013815345	LRRN	8.45169224007877e-6	1.00069578910826e-5	0.844581573348102
GCA_013815345.1	s__C7867-001 sp013815345	LSAR	2.53550767202363e-5	3.26874282219732e-5	0.775682826683565
GCA_013815345.1	s__C7867-001 sp013815345	LSHM	0	2.85707477398715e-6	0
GCA_013815345.1	s__C7867-001 sp013815345	LSSK	3.38067689603151e-5	2.59828093271609e-5	1.30112061920015
GCA_013815345.1	s__C7867-001 sp013815345	LTEL	2.53550767202363e-5	3.9769662004059e-5	0.637548207416209
GCA_013815345.1	s__C7867-001 sp013815345	LTEM	1.26775383601182e-5	8.23502865652757e-6	1.53946499628379
GCA_013815345.1	s__C7867-001 sp013815345	LTHE	0	8.46358993241296e-6	0
GCA_013815345.1	s__C7867-001 sp013815345	LTSA	2.53550767202363e-5	4.10594176591384e-5	0.617521586173621
GCA_013815345.1	s__C7867-001 sp013815345	LVMK	0	7.48118875726468e-6	0
GCA_013815345.1	s__C7867-001 sp013815345	LVNG	2.95809228402757e-5	1.81653235558218e-5	1.62842807337694
GCA_013815345.1	s__C7867-001 sp013815345	LVVY	2.95809228402757e-5	1.44159418920186e-5	2.05195907848749
GCA_013815345.1	s__C7867-001 sp013815345	MAAN	0	6.06347032130561e-6	0
GCA_013815345.1	s__C7867-001 sp013815345	MDEG	4.22584612003939e-6	4.45363243436156e-6	0.948853813672473
GCA_013815345.1	s__C7867-001 sp013815345	MENG	1.26775383601182e-5	3.38972631878943e-6	3.73998876836926
GCA_013815345.1	s__C7867-001 sp013815345	MEVD	0	4.27354298957175e-6	0
GCA_013815345.1	s__C7867-001 sp013815345	MFNT	0	2.11036005347729e-6	0
GCA_013815345.1	s__C7867-001 sp013815345	MGFT	8.45169224007877e-6	4.191827556308e-6	2.01623089846823
GCA_013815345.1	s__C7867-001 sp013815345	MGKN	0	2.93085802003866e-6	0
GCA_013815345.1	s__C7867-001 sp013815345	MGVR	4.22584612003939e-6	5.43212210369554e-6	0.77793651161937
GCA_013815345.1	s__C7867-001 sp013815345	MHKE	0	1.43476775773394e-6	0
GCA_013815345.1	s__C7867-001 sp013815345	MIGK	8.45169224007877e-6	5.45878575894251e-6	1.5482732998329
GCA_013815345.1	s__C7867-001 sp013815345	MIKT	0	4.98533564429557e-6	0
GCA_013815345.1	s__C7867-001 sp013815345	MINQ	0	1.65225904457564e-6	0
GCA_013815345.1	s__C7867-001 sp013815345	MKNV	8.45169224007877e-6	2.81234428964766e-6	3.00521250943199
GCA_013815345.1	s__C7867-001 sp013815345	MLAF	4.22584612003939e-6	7.64503777074984e-6	0.552756735382997
GCA_013815345.1	s__C7867-001 sp013815345	MLDH	0	1.96582858918778e-6	0
GCA_013815345.1	s__C7867-001 sp013815345	MLYT	8.45169224007877e-6	3.96517587055253e-6	2.13147979206811
GCA_013815345.1	s__C7867-001 sp013815345	MMHF	4.22584612003939e-6	3.6277014135043e-7	11.6488256291118
GCA_013815345.1	s__C7867-001 sp013815345	MNPR	4.22584612003939e-6	1.79579526993139e-6	2.35318924756987
GCA_013815345.1	s__C7867-001 sp013815345	MNSY	4.22584612003939e-6	1.56906458544612e-6	2.69322637145487
GCA_013815345.1	s__C7867-001 sp013815345	MPAA	0	7.58884990584399e-6	0
GCA_013815345.1	s__C7867-001 sp013815345	MPRP	4.22584612003939e-6	2.24756122203621e-6	1.88019177346854
GCA_013815345.1	s__C7867-001 sp013815345	MQRV	4.22584612003939e-6	2.44180284799089e-6	1.73062543665899
GCA_013815345.1	s__C7867-001 sp013815345	MSLQ	0	4.50614010101237e-6	0
GCA_013815345.1	s__C7867-001 sp013815345	MTSI	0	6.41004553111892e-6	0
GCA_013815345.1	s__C7867-001 sp013815345	MVAT	4.22584612003939e-6	8.48634847527247e-6	0.49795811854211
GCA_013815345.1	s__C7867-001 sp013815345	MVIV	8.45169224007877e-6	6.7225080051234e-6	1.25722308305732
GCA_013815345.1	s__C7867-001 sp013815345	MYKR	0	1.76233018527451e-6	0
GCA_013815345.1	s__C7867-001 sp013815345	NAIN	1.69033844801575e-5	8.29929169971691e-6	2.03672615588799
GCA_013815345.1	s__C7867-001 sp013815345	NAKK	8.45169224007877e-6	9.8278321053035e-6	0.859975236605628
GCA_013815345.1	s__C7867-001 sp013815345	NDHF	4.22584612003939e-6	1.57090740904655e-6	2.69006696111022
GCA_013815345.1	s__C7867-001 sp013815345	NDKQ	0	3.1424635403104802e-06	0
GCA_013815345.1	s__C7867-001 sp013815345	NDYA	0	4.84189842943735e-6	0
GCA_013815345.1	s__C7867-001 sp013815345	NFFG	4.22584612003939e-6	4.91207819733498e-6	0.860296996560863
GCA_013815345.1	s__C7867-001 sp013815345	NGDK	4.22584612003939e-6	6.99083698400273e-6	0.604483573241583
GCA_013815345.1	s__C7867-001 sp013815345	NHNG	0	2.02826779268542e-6	0
GCA_013815345.1	s__C7867-001 sp013815345	NISH	4.22584612003939e-6	3.63166189283995e-6	1.16361220970788
GCA_013815345.1	s__C7867-001 sp013815345	NKNT	4.22584612003939e-6	4.85934565688826e-6	0.86963274860868
GCA_013815345.1	s__C7867-001 sp013815345	NLKP	4.22584612003939e-6	8.91845082533082e-6	0.473831857438383
GCA_013815345.1	s__C7867-001 sp013815345	NMDA	4.22584612003939e-6	3.22481523207664e-6	1.31041495897367
GCA_013815345.1	s__C7867-001 sp013815345	NMEQ	0	1.52372189378783e-6	0
GCA_013815345.1	s__C7867-001 sp013815345	NMKS	4.22584612003939e-6	2.81756293402568e-6	1.49982315177662
GCA_013815345.1	s__C7867-001 sp013815345	NNFV	4.22584612003939e-6	4.02546976811077e-6	1.04977713496098
GCA_013815345.1	s__C7867-001 sp013815345	NNIG	1.26775383601182e-5	6.67300921313773e-6	1.8998232963861
GCA_013815345.1	s__C7867-001 sp013815345	NNMA	0	2.45445515015211e-6	0
GCA_013815345.1	s__C7867-001 sp013815345	NPVE	1.69033844801575e-5	7.39056613158604e-6	2.28715692129664
GCA_013815345.1	s__C7867-001 sp013815345	NRQN	4.22584612003939e-6	2.32581248935041e-6	1.81693328219234
GCA_013815345.1	s__C7867-001 sp013815345	NSFY	8.45169224007877e-6	3.33539971839965e-6	2.53393684524683
GCA_013815345.1	s__C7867-001 sp013815345	NSIH	4.22584612003939e-6	3.63166189283995e-6	1.16361220970788
GCA_013815345.1	s__C7867-001 sp013815345	NSIP	4.22584612003939e-6	8.02888572439625e-6	0.526330335876982
GCA_013815345.1	s__C7867-001 sp013815345	NSPV	1.26775383601182e-5	8.21626737591202e-6	1.5429802585643
GCA_013815345.1	s__C7867-001 sp013815345	NYLG	1.26775383601182e-5	7.88222377925011e-6	1.60837077392952
GCA_013815345.1	s__C7867-001 sp013815345	NYLL	8.45169224007877e-6	1.05561131325098e-5	0.800644340770656
GCA_013815345.1	s__C7867-001 sp013815345	PAKS	2.11292306001969e-5	1.58153623639798e-5	1.33599408688351
GCA_013815345.1	s__C7867-001 sp013815345	PARE	8.45169224007877e-6	1.38336402413298e-5	0.610952149444237
GCA_013815345.1	s__C7867-001 sp013815345	PDAE	1.69033844801575e-5	1.25855744208528e-5	1.34307612151184
GCA_013815345.1	s__C7867-001 sp013815345	PEMS	0	4.0784785965763e-6	0
GCA_013815345.1	s__C7867-001 sp013815345	PFHN	0	1.49642708208064e-6	0
GCA_013815345.1	s__C7867-001 sp013815345	PFQN	4.22584612003939e-6	2.36014476911791e-6	1.79050292818214
GCA_013815345.1	s__C7867-001 sp013815345	PGEI	1.26775383601182e-5	1.43451558538301e-5	0.883750479206773
GCA_013815345.1	s__C7867-001 sp013815345	PGKK	4.22584612003939e-6	9.88992802372806e-6	0.42728785385502
GCA_013815345.1	s__C7867-001 sp013815345	PGPA	1.26775383601182e-5	1.38642386265845e-5	0.91440566637458
GCA_013815345.1	s__C7867-001 sp013815345	PKII	1.69033844801575e-5	1.1630271010726e-5	1.45339557991111
GCA_013815345.1	s__C7867-001 sp013815345	PKQF	4.22584612003939e-6	3.50507751963581e-6	1.20563556622236
GCA_013815345.1	s__C7867-001 sp013815345	PKVE	0	1.09758128162984e-5	0
GCA_013815345.1	s__C7867-001 sp013815345	PLDH	4.22584612003939e-6	4.46668177783554e-6	0.946081751560806
GCA_013815345.1	s__C7867-001 sp013815345	PLDQ	4.22584612003939e-6	7.04479072820253e-6	0.599854031592732
GCA_013815345.1	s__C7867-001 sp013815345	PLGE	8.45169224007877e-6	2.04883095796571e-5	0.412512911678692
GCA_013815345.1	s__C7867-001 sp013815345	PMMR	4.22584612003939e-6	9.89172796717485e-7	4.27210102629452
GCA_013815345.1	s__C7867-001 sp013815345	PMMT	0	1.24252231535851e-6	0
GCA_013815345.1	s__C7867-001 sp013815345	PMPF	0	1.82230374638629e-6	0
GCA_013815345.1	s__C7867-001 sp013815345	PPKH	0	2.37545519035401e-6	0
GCA_013815345.1	s__C7867-001 sp013815345	PRKH	0	2.74097646303565e-6	0
GCA_013815345.1	s__C7867-001 sp013815345	PSEQ	0	6.61105499105347e-6	0
GCA_013815345.1	s__C7867-001 sp013815345	PSTD	8.45169224007877e-6	1.02742220301169e-5	0.822611407005244
GCA_013815345.1	s__C7867-001 sp013815345	PVLF	1.26775383601182e-5	1.34021169303778e-5	0.945935513469723
GCA_013815345.1	s__C7867-001 sp013815345	PVRT	4.22584612003939e-6	1.12721625489842e-5	0.374892226906381
GCA_013815345.1	s__C7867-001 sp013815345	PVYV	8.45169224007877e-6	6.78259060539731e-6	1.2460861537704
GCA_013815345.1	s__C7867-001 sp013815345	PYYI	1.26775383601182e-5	2.87595402784932e-6	4.40811578952762
GCA_013815345.1	s__C7867-001 sp013815345	QAGH	4.22584612003939e-6	4.4738289248424e-6	0.944570342547966
GCA_013815345.1	s__C7867-001 sp013815345	QDQI	0	3.51884758147564e-6	0
GCA_013815345.1	s__C7867-001 sp013815345	QEPI	0	6.44831646824089e-6	0
GCA_013815345.1	s__C7867-001 sp013815345	QFMH	4.22584612003939e-6	5.88036273034064e-7	7.18636981054838
GCA_013815345.1	s__C7867-001 sp013815345	QFNK	0	2.80054735274457e-6	0
GCA_013815345.1	s__C7867-001 sp013815345	QGHS	4.22584612003939e-6	3.45811087216955e-6	1.22201001536662
GCA_013815345.1	s__C7867-001 sp013815345	QHKQ	0	1.20896373730007e-6	0
GCA_013815345.1	s__C7867-001 sp013815345	QHLS	1.69033844801575e-5	4.63120695551437e-6	3.64988752230792
GCA_013815345.1	s__C7867-001 sp013815345	QIMM	0	9.10109146287644e-7	0
GCA_013815345.1	s__C7867-001 sp013815345	QIRQ	4.22584612003939e-6	3.86779894809991e-6	1.09257129875258
GCA_013815345.1	s__C7867-001 sp013815345	QIRY	4.22584612003939e-6	3.58263155823873e-6	1.1795368994396
GCA_013815345.1	s__C7867-001 sp013815345	QKMQ	0	1.17631538163739e-6	0
GCA_013815345.1	s__C7867-001 sp013815345	QLMR	0	3.40794176964896e-6	0
GCA_013815345.1	s__C7867-001 sp013815345	QLQF	1.26775383601182e-5	4.47892701120809e-6	2.8304855891587
GCA_013815345.1	s__C7867-001 sp013815345	QMAE	4.22584612003939e-6	3.76419283128213e-6	1.12264336856516
GCA_013815345.1	s__C7867-001 sp013815345	QMEF	4.22584612003939e-6	1.78413665669646e-6	2.36856638989977
GCA_013815345.1	s__C7867-001 sp013815345	QMIK	0	2.45378847498473e-6	0
GCA_013815345.1	s__C7867-001 sp013815345	QMKH	0	7.45831449486935e-7	0
GCA_013815345.1	s__C7867-001 sp013815345	QNFM	0	1.03872187286247e-6	0
GCA_013815345.1	s__C7867-001 sp013815345	QNYP	0	1.66702615525049e-6	0
GCA_013815345.1	s__C7867-001 sp013815345	QPEP	0	4.33311066809204e-6	0
GCA_013815345.1	s__C7867-001 sp013815345	QPHL	0	3.0354508156774e-6	0
GCA_013815345.1	s__C7867-001 sp013815345	QPTG	0	7.26287030829572e-6	0
GCA_013815345.1	s__C7867-001 sp013815345	QQAN	4.22584612003939e-6	3.5523488330772e-6	1.18959210331232
GCA_013815345.1	s__C7867-001 sp013815345	QQMS	4.22584612003939e-6	1.5124829486414e-6	2.79397934623679
GCA_013815345.1	s__C7867-001 sp013815345	QQSR	0	3.96541200577937e-6	0
GCA_013815345.1	s__C7867-001 sp013815345	QRTK	4.22584612003939e-6	6.2658340234552e-6	0.674426756952158
GCA_013815345.1	s__C7867-001 sp013815345	QRVS	0	8.46488282245722e-6	0
GCA_013815345.1	s__C7867-001 sp013815345	QTDH	0	2.1730079068013e-6	0
GCA_013815345.1	s__C7867-001 sp013815345	QVVL	2.95809228402757e-5	1.55634102975496e-5	1.90067101456119
GCA_013815345.1	s__C7867-001 sp013815345	QYPD	8.45169224007877e-6	2.19024223660749e-6	3.85879337856701
GCA_013815345.1	s__C7867-001 sp013815345	RAFY	4.22584612003939e-6	6.23162797713018e-6	0.678128754724779
GCA_013815345.1	s__C7867-001 sp013815345	RAGP	8.45169224007877e-6	1.59975872867189e-5	0.528310431354566
GCA_013815345.1	s__C7867-001 sp013815345	RAPP	0	1.00800420755489e-5	0
GCA_013815345.1	s__C7867-001 sp013815345	RDMI	0	3.51118022146434e-6	0
GCA_013815345.1	s__C7867-001 sp013815345	RDVF	8.45169224007877e-6	7.63799686985332e-6	1.10653256136266
GCA_013815345.1	s__C7867-001 sp013815345	RDYR	0	4.08767031513022e-6	0
GCA_013815345.1	s__C7867-001 sp013815345	RGDR	1.26775383601182e-5	9.81740104654672e-6	1.2913334496585
GCA_013815345.1	s__C7867-001 sp013815345	RGID	1.26775383601182e-5	1.2661484601428e-5	1.00126792072143
GCA_013815345.1	s__C7867-001 sp013815345	RGPP	0	8.10481376877597e-6	0
GCA_013815345.1	s__C7867-001 sp013815345	RHEK	4.22584612003939e-6	3.76165912953525e-6	1.12339953582171
GCA_013815345.1	s__C7867-001 sp013815345	RHQG	4.22584612003939e-6	2.6153293553159e-6	1.61579883292709
GCA_013815345.1	s__C7867-001 sp013815345	RKDV	2.11292306001969e-5	9.68759673145091e-6	2.18106009012541
GCA_013815345.1	s__C7867-001 sp013815345	RKII	8.45169224007877e-6	1.34198696858496e-5	0.629789441919139
GCA_013815345.1	s__C7867-001 sp013815345	RMDM	0	1.03840600975374e-6	0
GCA_013815345.1	s__C7867-001 sp013815345	RMPS	4.22584612003939e-6	3.42911870311942e-6	1.23234174314094
GCA_013815345.1	s__C7867-001 sp013815345	RNHA	0	3.64298824711155e-6	0
GCA_013815345.1	s__C7867-001 sp013815345	RNIG	8.45169224007877e-6	9.6368454785964e-6	0.877018549155958
GCA_013815345.1	s__C7867-001 sp013815345	RNVA	1.26775383601182e-5	1.22651676050475e-5	1.03362128984695
GCA_013815345.1	s__C7867-001 sp013815345	RPQS	4.22584612003939e-6	5.55846788952207e-6	0.760253761293696
GCA_013815345.1	s__C7867-001 sp013815345	RQIE	2.53550767202363e-5	7.44054602142144e-6	3.40769032907513
GCA_013815345.1	s__C7867-001 sp013815345	RSQN	8.45169224007877e-6	4.44120064281321e-6	1.90301968314703
GCA_013815345.1	s__C7867-001 sp013815345	RTFG	2.11292306001969e-5	1.09900897281994e-5	1.922571254899
GCA_013815345.1	s__C7867-001 sp013815345	RTIN	1.26775383601182e-5	8.80102487706391e-6	1.44046159818917
GCA_013815345.1	s__C7867-001 sp013815345	RTNR	8.45169224007877e-6	6.82409634878254e-6	1.23850716755876
GCA_013815345.1	s__C7867-001 sp013815345	RVIA	1.69033844801575e-5	2.28441370396349e-5	0.739944102542806
GCA_013815345.1	s__C7867-001 sp013815345	RVLT	4.22584612003938e-5	2.39582262526996e-5	1.76383930741251
GCA_013815345.1	s__C7867-001 sp013815345	RYMS	8.45169224007877e-6	2.26596914119532e-6	3.72983554207646
GCA_013815345.1	s__C7867-001 sp013815345	RYVK	8.45169224007877e-6	6.0980712666106e-6	1.38596153940594
GCA_013815345.1	s__C7867-001 sp013815345	SEVF	2.11292306001969e-5	1.32029538272883e-5	1.60034117187673
GCA_013815345.1	s__C7867-001 sp013815345	SFVY	4.22584612003939e-6	6.3572376150125e-6	0.664729930820916
GCA_013815345.1	s__C7867-001 sp013815345	SGFQ	0	7.1524772029577e-6	0
GCA_013815345.1	s__C7867-001 sp013815345	SGGK	2.11292306001969e-5	2.01814323170682e-5	1.04696387591515
GCA_013815345.1	s__C7867-001 sp013815345	SGMP	0	4.71646046937186e-6	0
GCA_013815345.1	s__C7867-001 sp013815345	SGRN	4.22584612003939e-6	9.8800540750547e-6	0.427714877665383
GCA_013815345.1	s__C7867-001 sp013815345	SHRQ	4.22584612003939e-6	2.51423132796796e-6	1.68077060890605
GCA_013815345.1	s__C7867-001 sp013815345	SKGK	3.80326150803545e-5	1.50891271953634e-5	2.52053114722508
GCA_013815345.1	s__C7867-001 sp013815345	SLAK	4.64843073204332e-5	3.36144930609437e-5	1.38286504086664
GCA_013815345.1	s__C7867-001 sp013815345	SLEN	8.45169224007877e-6	1.57373015126907e-5	0.537048377275052
GCA_013815345.1	s__C7867-001 sp013815345	SLKI	8.45169224007877e-6	2.53432133755094e-5	0.33348936912026
GCA_013815345.1	s__C7867-001 sp013815345	SNLH	4.22584612003939e-6	5.18688077754709e-6	0.814718190233364
GCA_013815345.1	s__C7867-001 sp013815345	SNSE	4.22584612003939e-6	1.12967582526121e-5	0.374075998223848
GCA_013815345.1	s__C7867-001 sp013815345	SPPQ	4.22584612003939e-6	4.81722173708778e-6	0.87723720241163206
GCA_013815345.1	s__C7867-001 sp013815345	SRAR	2.11292306001969e-5	1.77456453265456e-5	1.19067130055788
GCA_013815345.1	s__C7867-001 sp013815345	SRLG	4.64843073204332e-5	2.62821837779778e-5	1.76866228899073
GCA_013815345.1	s__C7867-001 sp013815345	STET	2.11292306001969e-5	1.94678749153271e-5	1.08533831720697
GCA_013815345.1	s__C7867-001 sp013815345	STFM	0	4.02978850143176e-6	0
GCA_013815345.1	s__C7867-001 sp013815345	SVAL	3.38067689603151e-5	4.31407944285261e-5	0.783638071763484
GCA_013815345.1	s__C7867-001 sp013815345	SYEA	4.22584612003939e-6	1.20870543284716e-5	0.349617533370825
GCA_013815345.1	s__C7867-001 sp013815345	SYIL	8.45169224007877e-6	1.41133098071036e-5	0.598845512186291
GCA_013815345.1	s__C7867-001 sp013815345	TAAS	1.26775383601182e-5	3.81308788202661e-5	0.33247432926671
GCA_013815345.1	s__C7867-001 sp013815345	TDKL	2.11292306001969e-5	1.6983596161514e-5	1.24409638566873
GCA_013815345.1	s__C7867-001 sp013815345	TDTH	8.45169224007877e-6	4.41487678483781e-6	1.91436650488294
GCA_013815345.1	s__C7867-001 sp013815345	TEAP	1.26775383601182e-5	1.73767482886036e-5	0.729569085628788
GCA_013815345.1	s__C7867-001 sp013815345	TENE	1.69033844801575e-5	9.65331519964029e-6	1.75104449928118
GCA_013815345.1	s__C7867-001 sp013815345	TETF	8.45169224007877e-6	1.19375515478283e-5	0.707992104261643
GCA_013815345.1	s__C7867-001 sp013815345	TEVL	2.95809228402757e-5	2.84951095144883e-5	1.03810525189367
GCA_013815345.1	s__C7867-001 sp013815345	TFKG	4.22584612003939e-6	1.13017852735007e-5	0.373909609656781
GCA_013815345.1	s__C7867-001 sp013815345	TGEQ	1.69033844801575e-5	9.96741225992635e-6	1.69586488843419
GCA_013815345.1	s__C7867-001 sp013815345	THIA	0	8.52297221495316e-6	0
GCA_013815345.1	s__C7867-001 sp013815345	THKQ	0	2.45623861782151e-6	0
GCA_013815345.1	s__C7867-001 sp013815345	THYD	4.22584612003939e-6	2.01279508259681e-6	2.09949147659254
GCA_013815345.1	s__C7867-001 sp013815345	TIAM	0	8.29280730628655e-6	0
GCA_013815345.1	s__C7867-001 sp013815345	TIPN	4.22584612003939e-6	7.62736948186057e-6	0.554037159218431
GCA_013815345.1	s__C7867-001 sp013815345	TISK	0	1.72824280610139e-5	0
GCA_013815345.1	s__C7867-001 sp013815345	TKRG	1.26775383601182e-5	1.39391988689439e-5	0.909488305555587
GCA_013815345.1	s__C7867-001 sp013815345	TLGY	0	1.42986147279038e-5	0
GCA_013815345.1	s__C7867-001 sp013815345	TLSD	2.53550767202363e-5	2.18371705427718e-5	1.16109716094281
GCA_013815345.1	s__C7867-001 sp013815345	TMLE	4.22584612003939e-6	8.23502865652757e-6	0.513154998761265
GCA_013815345.1	s__C7867-001 sp013815345	TNIT	4.22584612003939e-6	1.10551663410741e-5	0.382250794756364
GCA_013815345.1	s__C7867-001 sp013815345	TPFG	1.69033844801575e-5	9.52451290238167e-6	1.77472429859702
GCA_013815345.1	s__C7867-001 sp013815345	TPGL	2.11292306001969e-5	2.16382678390267e-5	0.976475139201684
GCA_013815345.1	s__C7867-001 sp013815345	TPVT	3.38067689603151e-5	1.41592182437074e-5	2.38761550097156
GCA_013815345.1	s__C7867-001 sp013815345	TQYA	8.45169224007877e-6	5.96896546355753e-6	1.41593920951279
GCA_013815345.1	s__C7867-001 sp013815345	TQYY	4.22584612003939e-6	1.99829264514518e-6	2.11472835588221
GCA_013815345.1	s__C7867-001 sp013815345	TRDS	1.26775383601182e-5	1.18551597499745e-5	1.06936883411845
GCA_013815345.1	s__C7867-001 sp013815345	TRNF	4.22584612003939e-6	5.53291995793611e-6	0.763764188198326
GCA_013815345.1	s__C7867-001 sp013815345	TSAK	8.45169224007877e-6	2.29229044291047e-5	0.368700758065713
GCA_013815345.1	s__C7867-001 sp013815345	TTDN	1.26775383601182e-5	7.79854796838037e-6	1.62562805428907
GCA_013815345.1	s__C7867-001 sp013815345	TTGR	2.95809228402757e-5	1.70264471088736e-5	1.73735146570062
GCA_013815345.1	s__C7867-001 sp013815345	TYEG	8.45169224007877e-6	9.23252893843677e-6	0.915425480541174
GCA_013815345.1	s__C7867-001 sp013815345	TYMP	0	1.8655849759805e-6	0
GCA_013815345.1	s__C7867-001 sp013815345	TYRY	4.22584612003939e-6	3.23209663969431e-6	1.30746279926799
GCA_013815345.1	s__C7867-001 sp013815345	TYSQ	8.45169224007877e-6	4.61379831725684e-6	1.83182958138139
GCA_013815345.1	s__C7867-001 sp013815345	TYVG	4.22584612003939e-6	1.02450101923298e-5	0.412478469099347
GCA_013815345.1	s__C7867-001 sp013815345	VADV	1.26775383601182e-5	2.1268193787327e-5	0.5960796900239
GCA_013815345.1	s__C7867-001 sp013815345	VDPQ	0	5.04761854114563e-6	0
GCA_013815345.1	s__C7867-001 sp013815345	VEDH	0	4.39215416616716e-6	0
GCA_013815345.1	s__C7867-001 sp013815345	VGHK	0	5.74122854556549e-6	0
GCA_013815345.1	s__C7867-001 sp013815345	VGLY	1.26775383601182e-5	1.50234375876956e-5	0.843850702351983
GCA_013815345.1	s__C7867-001 sp013815345	VHSE	8.45169224007877e-6	6.38342169843172e-6	1.32400656565666
GCA_013815345.1	s__C7867-001 sp013815345	VHSG	1.26775383601182e-5	7.38195760675499e-6	1.71736807977837
GCA_013815345.1	s__C7867-001 sp013815345	VHSV	4.22584612003939e-6	7.08345685114582e-6	0.596579637434484
GCA_013815345.1	s__C7867-001 sp013815345	VIAR	1.26775383601182e-5	2.28441370396349e-5	0.554958076907105
GCA_013815345.1	s__C7867-001 sp013815345	VIMP	4.22584612003939e-6	4.41433693380844e-6	0.957300311100985
GCA_013815345.1	s__C7867-001 sp013815345	VKRF	8.45169224007877e-6	8.63353640629391e-6	0.978937464596481
GCA_013815345.1	s__C7867-001 sp013815345	VLHS	4.22584612003939e-6	9.88614150253298e-6	0.427451510678525
GCA_013815345.1	s__C7867-001 sp013815345	VPHG	4.22584612003939e-6	4.83838650571203e-6	0.873399864820742
GCA_013815345.1	s__C7867-001 sp013815345	VSKI	2.11292306001969e-5	1.81585058608363e-5	1.1635996244475
GCA_013815345.1	s__C7867-001 sp013815345	VSVV	2.95809228402757e-5	2.38484945899319e-5	1.24036855780255
GCA_013815345.1	s__C7867-001 sp013815345	VTHQ	0	3.15233328334687e-6	0
GCA_013815345.1	s__C7867-001 sp013815345	VTMD	0	4.51340641210169e-6	0
GCA_013815345.1	s__C7867-001 sp013815345	VTQD	0	7.31605604413997e-6	0
GCA_013815345.1	s__C7867-001 sp013815345	VVMG	0	7.16930256472885e-6	0
GCA_013815345.1	s__C7867-001 sp013815345	VYFI	4.22584612003939e-6	6.20074709117997e-6	0.681505963378234
GCA_013815345.1	s__C7867-001 sp013815345	VYGA	4.22584612003939e-6	1.39518997292149e-5	0.302886789760293
GCA_013815345.1	s__C7867-001 sp013815345	VYVD	4.22584612003939e-6	7.12017442222019e-6	0.593503174142986
GCA_013815345.1	s__C7867-001 sp013815345	YAVV	1.69033844801575e-5	1.338773330708e-5	1.26260242062174
GCA_013815345.1	s__C7867-001 sp013815345	YDKG	0	5.78169735277077e-6	0
GCA_013815345.1	s__C7867-001 sp013815345	YDYV	4.22584612003939e-6	3.08955730795368e-6	1.36778369805942
GCA_013815345.1	s__C7867-001 sp013815345	YEYR	8.45169224007877e-6	3.06032798179861e-6	2.76169491974241
GCA_013815345.1	s__C7867-001 sp013815345	YFLI	8.45169224007877e-6	8.65417330168515e-6	0.976603072928185
GCA_013815345.1	s__C7867-001 sp013815345	YFSK	4.22584612003939e-6	4.95343960461018e-6	0.853113484235555
GCA_013815345.1	s__C7867-001 sp013815345	YFYI	0	2.69060311648291e-6	0
GCA_013815345.1	s__C7867-001 sp013815345	YGQR	8.45169224007877e-6	3.82074213959793e-6	2.21205512732355
GCA_013815345.1	s__C7867-001 sp013815345	YGYV	0	4.67082257133324e-6	0
GCA_013815345.1	s__C7867-001 sp013815345	YHMR	0	6.71789381526628e-7	0
GCA_013815345.1	s__C7867-001 sp013815345	YILK	8.45169224007877e-6	1.09764565787816e-5	0.76998366270738
GCA_013815345.1	s__C7867-001 sp013815345	YIMY	0	1.26573437068883e-6	0
GCA_013815345.1	s__C7867-001 sp013815345	YIQA	4.22584612003939e-6	6.128513282552e-6	0.689538543070545
GCA_013815345.1	s__C7867-001 sp013815345	YKAT	8.45169224007877e-6	9.92819108601181e-6	0.851282188956523
GCA_013815345.1	s__C7867-001 sp013815345	YKDE	8.45169224007877e-6	4.99962398885491e-6	1.69046557479506
GCA_013815345.1	s__C7867-001 sp013815345	YKPT	4.22584612003939e-6	5.02989221879414e-6	0.840146455673455
GCA_013815345.1	s__C7867-001 sp013815345	YLDE	4.22584612003939e-6	8.9553071309934e-6	0.471881763319336
GCA_013815345.1	s__C7867-001 sp013815345	YLNL	8.45169224007877e-6	1.05561131325098e-5	0.800644340770656
GCA_013815345.1	s__C7867-001 sp013815345	YMQF	0	8.59063874087854e-7	0
GCA_013815345.1	s__C7867-001 sp013815345	YMRT	8.45169224007877e-6	2.15265037611314e-6	3.9261797149518
GCA_013815345.1	s__C7867-001 sp013815345	YMSV	0	2.9906209885297e-6	0
GCA_013815345.1	s__C7867-001 sp013815345	YQVD	4.22584612003939e-6	3.33547737509249e-6	1.26693892502335
GCA_013815345.1	s__C7867-001 sp013815345	YRID	8.45169224007877e-6	5.2718611071655e-6	1.60317050625466
GCA_013815345.1	s__C7867-001 sp013815345	YRKH	0	1.81124324344079e-6	0
GCA_013815345.1	s__C7867-001 sp013815345	YRYE	0	3.06032798179861e-6	0
GCA_013815345.1	s__C7867-001 sp013815345	YSAP	4.22584612003939e-6	8.80737203476141e-6	0.479807836362605
GCA_013815345.1	s__C7867-001 sp013815345	YSDT	0	6.78922839528876e-6	0
GCA_013815345.1	s__C7867-001 sp013815345	YSLR	1.69033844801575e-5	1.09431102933119e-5	1.54465997573727
GCA_013815345.1	s__C7867-001 sp013815345	YTFL	8.45169224007877e-6	8.42887323104403e-6	1.00270724311652
GCA_013815345.1	s__C7867-001 sp013815345	YYLA	2.11292306001969e-5	8.10763604085785e-6	2.60609017150224
GCA_013815345.1	s__C7867-001 sp013815345	YYMH	4.22584612003939e-6	3.8472122189023e-7	10.9841773200781
GCA_017991775.1	s__JACROF01 sp017991775	AAAS	3.32256269260481e-5	2.71858517740039e-5	1.22216611795918
GCA_017991775.1	s__JACROF01 sp017991775	AAYF	8.30640673151202e-6	7.67193357853559e-6	1.08270055344999
GCA_017991775.1	s__JACROF01 sp017991775	ADMN	4.15320336575601e-6	3.49680256458676e-6	1.18771457325524
GCA_017991775.1	s__JACROF01 sp017991775	ADRI	1.2459610097268e-5	1.2815434418098e-5	0.972234704714536
GCA_017991775.1	s__JACROF01 sp017991775	AEMN	0	4.11027669872479e-6	0
GCA_017991775.1	s__JACROF01 sp017991775	AGHI	8.30640673151202e-6	6.89876861654317e-6	1.20404193751235
GCA_017991775.1	s__JACROF01 sp017991775	AGRN	1.2459610097268e-5	8.33074273629355e-6	1.49561815694857
GCA_017991775.1	s__JACROF01 sp017991775	AHGT	4.15320336575601e-6	5.58244418949435e-6	0.743975797119827
GCA_017991775.1	s__JACROF01 sp017991775	AIDH	0	5.47309268156617e-6	0
GCA_017991775.1	s__JACROF01 sp017991775	AIHE	4.15320336575601e-6	6.43328438008655e-6	0.645580565132756
GCA_017991775.1	s__JACROF01 sp017991775	AIMV	1.2459610097268e-5	8.71426848708496e-6	1.42979414918577
GCA_017991775.1	s__JACROF01 sp017991775	AKGP	0	1.45489174425468e-5	0
GCA_017991775.1	s__JACROF01 sp017991775	AKTM	8.30640673151202e-6	7.11933553239726e-6	1.16673904379318
GCA_017991775.1	s__JACROF01 sp017991775	ALHV	4.15320336575601e-6	9.11684597214502e-6	0.455552652578032
GCA_017991775.1	s__JACROF01 sp017991775	AMNV	0	4.49409812438767e-6	0
GCA_017991775.1	s__JACROF01 sp017991775	AMSK	1.2459610097268e-5	8.31383591241035e-6	1.49865961134368
GCA_017991775.1	s__JACROF01 sp017991775	APEP	1.6612813463024e-5	8.24116168747768e-6	2.01583394344355
GCA_017991775.1	s__JACROF01 sp017991775	AQTE	1.2459610097268e-5	9.65123810570572e-6	1.29098567052263
GCA_017991775.1	s__JACROF01 sp017991775	ARRH	0	2.45441505880498e-6	0
GCA_017991775.1	s__JACROF01 sp017991775	AYDA	4.15320336575601e-6	9.01811613149839e-6	0.460540018025465
GCA_017991775.1	s__JACROF01 sp017991775	AYDD	0	6.73545846772312e-6	0
GCA_017991775.1	s__JACROF01 sp017991775	AYFK	8.30640673151202e-6	7.43504028396678e-6	1.11719727321778
GCA_017991775.1	s__JACROF01 sp017991775	AYGK	8.30640673151202e-6	1.1016232465933e-5	0.75401520049608906
GCA_017991775.1	s__JACROF01 sp017991775	AYKT	8.30640673151202e-6	1.00562703024871e-5	0.825992786754914
GCA_017991775.1	s__JACROF01 sp017991775	DAET	8.30640673151202e-6	1.52645351147065e-5	0.544163754028073
GCA_017991775.1	s__JACROF01 sp017991775	DAKH	4.15320336575601e-6	4.99424845006556e-6	0.831597267793414
GCA_017991775.1	s__JACROF01 sp017991775	DALM	8.30640673151202e-6	8.78819883144843e-6	0.945177378302783
GCA_017991775.1	s__JACROF01 sp017991775	DDKT	8.30640673151202e-6	1.25852581135236e-5	0.660010836216885
GCA_017991775.1	s__JACROF01 sp017991775	DDRY	8.30640673151202e-6	4.01717738840046e-6	2.06772216618978
GCA_017991775.1	s__JACROF01 sp017991775	DDSA	4.15320336575601e-6	1.51651120101496e-5	0.273865657106679
GCA_017991775.1	s__JACROF01 sp017991775	DEPF	4.15320336575601e-6	6.64362401873892e-6	0.625141241292634
GCA_017991775.1	s__JACROF01 sp017991775	DERG	4.15320336575601e-6	9.97317828858188e-6	0.416437292664359
GCA_017991775.1	s__JACROF01 sp017991775	DETH	8.30640673151202e-6	3.8880952827353e-6	2.13636912870829
GCA_017991775.1	s__JACROF01 sp017991775	DFIL	4.15320336575601e-6	1.87932271082683e-5	0.220994688236847
GCA_017991775.1	s__JACROF01 sp017991775	DGSP	2.076601682878e-5	1.12527708593148e-5	1.84541363975171
GCA_017991775.1	s__JACROF01 sp017991775	DHVH	4.15320336575601e-6	1.25999187979983e-6	3.29621439021958
GCA_017991775.1	s__JACROF01 sp017991775	DHYY	0	1.02387427084012e-6	0
GCA_017991775.1	s__JACROF01 sp017991775	DIFL	1.6612813463024e-5	1.87932271082683e-5	0.883978752947389
GCA_017991775.1	s__JACROF01 sp017991775	DMVG	8.30640673151202e-6	5.76940783281072e-6	1.43973297992098
GCA_017991775.1	s__JACROF01 sp017991775	DNPI	4.15320336575601e-6	6.92799119494846e-6	0.599481617237665
GCA_017991775.1	s__JACROF01 sp017991775	DPPR	4.15320336575601e-6	4.18159853378265e-6	0.99320949445595
GCA_017991775.1	s__JACROF01 sp017991775	DQKP	8.30640673151202e-6	5.45057964253651e-6	1.52394924508368
GCA_017991775.1	s__JACROF01 sp017991775	DQLI	1.6612813463024e-5	1.39672787142863e-5	1.18940946213322
GCA_017991775.1	s__JACROF01 sp017991775	DRPG	4.15320336575601e-6	6.68740111978693e-6	0.621048938348764
GCA_017991775.1	s__JACROF01 sp017991775	DSAQ	2.076601682878e-5	9.58837631213806e-6	2.16574904371369
GCA_017991775.1	s__JACROF01 sp017991775	DSDT	4.15320336575601e-6	1.30328556185898e-5	0.318671785163642
GCA_017991775.1	s__JACROF01 sp017991775	DSIF	8.30640673151202e-6	1.37017419393781e-5	0.606229979243722
GCA_017991775.1	s__JACROF01 sp017991775	DSLG	2.076601682878e-5	2.63127310077193e-5	0.78920036170658
GCA_017991775.1	s__JACROF01 sp017991775	DSSF	1.2459610097268e-5	1.29476389874522e-5	0.962307499409184
GCA_017991775.1	s__JACROF01 sp017991775	DVHE	4.15320336575601e-6	4.34275886104123e-6	0.956351365260981
GCA_017991775.1	s__JACROF01 sp017991775	DVLL	4.15320336575601e-5	3.67979958844554e-5	1.12864933699024
GCA_017991775.1	s__JACROF01 sp017991775	DVNG	4.15320336575601e-6	1.00139171158408e-5	0.41474313375194
GCA_017991775.1	s__JACROF01 sp017991775	DVQN	8.30640673151202e-6	5.02301718446018e-6	1.65366878640386
GCA_017991775.1	s__JACROF01 sp017991775	EDKV	1.2459610097268e-5	1.65230755949838e-5	0.754073297410237
GCA_017991775.1	s__JACROF01 sp017991775	EDLA	2.4919220194536e-5	2.44495656242319e-5	1.01920911714843
GCA_017991775.1	s__JACROF01 sp017991775	EFAG	4.15320336575601e-6	1.42255395182178e-5	0.291954014147389
GCA_017991775.1	s__JACROF01 sp017991775	EFTE	0	1.14004994687763e-5	0
GCA_017991775.1	s__JACROF01 sp017991775	EGGP	0	1.24077658430154e-5	0
GCA_017991775.1	s__JACROF01 sp017991775	EHER	4.15320336575601e-6	3.17173380958433e-6	1.30944259988208
GCA_017991775.1	s__JACROF01 sp017991775	EHQK	0	2.77217649801829e-6	0
GCA_017991775.1	s__JACROF01 sp017991775	EIPI	0	1.57904919258234e-5	0
GCA_017991775.1	s__JACROF01 sp017991775	EKMA	4.15320336575601e-6	7.27271863137168e-6	0.57106614132447
GCA_017991775.1	s__JACROF01 sp017991775	EKYF	8.30640673151202e-6	6.52731560279884e-6	1.27256091737778
GCA_017991775.1	s__JACROF01 sp017991775	ELLK	6.64512538520961e-5	4.36696617273986e-5	1.52168006857732
GCA_017991775.1	s__JACROF01 sp017991775	ENHG	4.15320336575601e-6	3.12344943108699e-6	1.32968484279595
GCA_017991775.1	s__JACROF01 sp017991775	ENMA	0	4.11027669872479e-6	0
GCA_017991775.1	s__JACROF01 sp017991775	EPYD	0	4.66060381266146e-6	0
GCA_017991775.1	s__JACROF01 sp017991775	EQET	4.15320336575601e-6	8.47294361128725e-6	0.490172430774035
GCA_017991775.1	s__JACROF01 sp017991775	ERLN	2.076601682878e-5	1.06936612078502e-5	1.94189963803377
GCA_017991775.1	s__JACROF01 sp017991775	ESQS	8.30640673151202e-6	1.13109990561716e-5	0.734365434057732
GCA_017991775.1	s__JACROF01 sp017991775	ETIR	2.4919220194536e-5	1.29457507530572e-5	1.92489571828433
GCA_017991775.1	s__JACROF01 sp017991775	ETRS	4.15320336575601e-6	1.2233255298029e-5	0.339501078378146
GCA_017991775.1	s__JACROF01 sp017991775	ETSN	1.2459610097268e-5	1.12341691121645e-5	1.10908158608513
GCA_017991775.1	s__JACROF01 sp017991775	ETTH	0	4.47383046072173e-6	0
GCA_017991775.1	s__JACROF01 sp017991775	EYQV	0	4.80495511339732e-6	0
GCA_017991775.1	s__JACROF01 sp017991775	EYYF	4.15320336575601e-6	3.00215844314256e-6	1.38340578767341
GCA_017991775.1	s__JACROF01 sp017991775	FENS	0	8.30591237043229e-6	0
GCA_017991775.1	s__JACROF01 sp017991775	FFMS	0	3.46340799950714e-6	0
GCA_017991775.1	s__JACROF01 sp017991775	FFTI	1.6612813463024e-5	9.98166079176123e-6	1.66433360235364
GCA_017991775.1	s__JACROF01 sp017991775	FFVS	8.30640673151202e-6	1.05352882079249e-5	0.788436592106115
GCA_017991775.1	s__JACROF01 sp017991775	FGSP	4.15320336575601e-6	9.57300941219968e-6	0.433845114626466
GCA_017991775.1	s__JACROF01 sp017991775	FHNN	4.15320336575601e-6	1.31518301705274e-6	3.15789005173069
GCA_017991775.1	s__JACROF01 sp017991775	FHRD	4.15320336575601e-6	1.95292627307598e-6	2.12665650670696
GCA_017991775.1	s__JACROF01 sp017991775	FIDA	2.076601682878e-5	1.36527404780826e-5	1.52101454371865
GCA_017991775.1	s__JACROF01 sp017991775	FISV	1.2459610097268e-5	1.76095080043159e-5	0.707550153826802
GCA_017991775.1	s__JACROF01 sp017991775	FKTQ	8.30640673151202e-6	6.76940636567496e-6	1.2270509824363
GCA_017991775.1	s__JACROF01 sp017991775	FKVA	1.2459610097268e-5	1.60113744561038e-5	0.778172425573259
GCA_017991775.1	s__JACROF01 sp017991775	FKVF	0	1.01734666045078e-5	0
GCA_017991775.1	s__JACROF01 sp017991775	FNML	8.30640673151202e-6	4.09488443471615e-6	2.02848379824614
GCA_017991775.1	s__JACROF01 sp017991775	FNVV	1.6612813463024e-5	8.68611680392718e-6	1.91257081133344
GCA_017991775.1	s__JACROF01 sp017991775	FNYF	0	2.66991815512969e-6	0
GCA_017991775.1	s__JACROF01 sp017991775	FPHT	0	2.2179395256861e-6	0
GCA_017991775.1	s__JACROF01 sp017991775	FPSA	4.15320336575601e-6	1.01685345968134e-5	0.408436764040469
GCA_017991775.1	s__JACROF01 sp017991775	FQLN	0	6.12791064801628e-6	0
GCA_017991775.1	s__JACROF01 sp017991775	FTGL	3.32256269260481e-5	1.9168712750974e-5	1.73332593365508
GCA_017991775.1	s__JACROF01 sp017991775	FTIF	8.30640673151202e-6	9.98166079176123e-6	0.832166801176819
GCA_017991775.1	s__JACROF01 sp017991775	FTLA	2.076601682878e-5	2.03611748815641e-5	1.0198830347252
GCA_017991775.1	s__JACROF01 sp017991775	FTSA	1.6612813463024e-5	1.48448992928414e-5	1.11909236535105
GCA_017991775.1	s__JACROF01 sp017991775	FVAR	1.6612813463024e-5	9.85380513673217e-6	1.68592875873871
GCA_017991775.1	s__JACROF01 sp017991775	FVHF	0	2.67389155186376e-6	0
GCA_017991775.1	s__JACROF01 sp017991775	FYGI	1.2459610097268e-5	7.67071947165991e-6	1.62430788184877
GCA_017991775.1	s__JACROF01 sp017991775	GAAP	2.076601682878e-5	1.50124712168023e-5	1.38325106698878
GCA_017991775.1	s__JACROF01 sp017991775	GADV	2.076601682878e-5	1.82831586368165e-5	1.1358002870994
GCA_017991775.1	s__JACROF01 sp017991775	GDAA	1.2459610097268e-5	1.90470819367345e-5	0.654147975981466
GCA_017991775.1	s__JACROF01 sp017991775	GETN	8.30640673151202e-6	1.05384107957833e-5	0.788202974098866
GCA_017991775.1	s__JACROF01 sp017991775	GFNN	0	4.8609705562059e-6	0
GCA_017991775.1	s__JACROF01 sp017991775	GFPT	2.4919220194536e-5	8.19759576425024e-6	3.03982056583089
GCA_017991775.1	s__JACROF01 sp017991775	GFQH	0	1.94904364501035e-6	0
GCA_017991775.1	s__JACROF01 sp017991775	GGKH	1.2459610097268e-5	5.92651018778752e-6	2.10235192423071
GCA_017991775.1	s__JACROF01 sp017991775	GGLD	1.2459610097268e-5	2.468312215614e-5	0.504782580520052
GCA_017991775.1	s__JACROF01 sp017991775	GHGF	8.30640673151202e-6	3.88562507344626e-6	2.13772728312793
GCA_017991775.1	s__JACROF01 sp017991775	GHTE	0	4.90089813479792e-6	0
GCA_017991775.1	s__JACROF01 sp017991775	GIAL	4.56852370233161e-5	3.72820503943002e-5	1.22539496996927
GCA_017991775.1	s__JACROF01 sp017991775	GIDI	2.076601682878e-5	2.1483782732372e-5	0.966590338743725
GCA_017991775.1	s__JACROF01 sp017991775	GIEA	2.076601682878e-5	2.37776838248558e-5	0.873340607173541
GCA_017991775.1	s__JACROF01 sp017991775	GIYT	4.15320336575601e-6	1.03750383959464e-5	0.40030727668234
GCA_017991775.1	s__JACROF01 sp017991775	GLFL	2.4919220194536e-5	3.0702978951875e-5	0.811622228370589
GCA_017991775.1	s__JACROF01 sp017991775	GLHH	4.15320336575601e-6	2.27753611549344e-6	1.82355104601984
GCA_017991775.1	s__JACROF01 sp017991775	GLKN	3.32256269260481e-5	1.86333050972428e-5	1.78313115964405
GCA_017991775.1	s__JACROF01 sp017991775	GLVG	2.4919220194536e-5	3.1722801312647e-5	0.785530254687861
GCA_017991775.1	s__JACROF01 sp017991775	GMSN	1.2459610097268e-5	4.42349802049867e-6	2.8166871646669
GCA_017991775.1	s__JACROF01 sp017991775	GNKE	8.30640673151202e-6	1.18839182000046e-5	0.698961957808559
GCA_017991775.1	s__JACROF01 sp017991775	GQAH	0	3.06747629345169e-6	0
GCA_017991775.1	s__JACROF01 sp017991775	GQSL	1.6612813463024e-5	1.66366306119745e-5	0.998568391069925
GCA_017991775.1	s__JACROF01 sp017991775	GSAQ	2.076601682878e-5	1.20860349777331e-5	1.71818275117014
GCA_017991775.1	s__JACROF01 sp017991775	GTFR	4.15320336575601e-6	8.3054901825158e-6	0.500055177296949
GCA_017991775.1	s__JACROF01 sp017991775	GTIY	2.076601682878e-5	1.03750383959464e-5	2.0015363834117
GCA_017991775.1	s__JACROF01 sp017991775	GVNG	2.4919220194536e-5	1.26224241296163e-5	1.97420241457958
GCA_017991775.1	s__JACROF01 sp017991775	HAFS	0	4.3998372382031e-6	0
GCA_017991775.1	s__JACROF01 sp017991775	HAII	1.2459610097268e-5	7.78256245383345e-6	1.60096499979011
GCA_017991775.1	s__JACROF01 sp017991775	HDAS	0	5.17187000742783e-6	0
GCA_017991775.1	s__JACROF01 sp017991775	HDHA	0	1.31263798837476e-6	0
GCA_017991775.1	s__JACROF01 sp017991775	HEET	0	4.57021726216254e-6	0
GCA_017991775.1	s__JACROF01 sp017991775	HEIM	1.2459610097268e-5	2.03007817360562e-6	6.13750261406857
GCA_017991775.1	s__JACROF01 sp017991775	HFKG	4.15320336575601e-6	3.99990124807227e-6	1.03832647562427
GCA_017991775.1	s__JACROF01 sp017991775	HFNF	0	1.5257162668181e-6	0
GCA_017991775.1	s__JACROF01 sp017991775	HGFA	4.15320336575601e-6	4.12734504775807e-6	1.00626512145186
GCA_017991775.1	s__JACROF01 sp017991775	HGTD	4.15320336575601e-6	4.16942080124599e-6	0.996110386486982
GCA_017991775.1	s__JACROF01 sp017991775	HGVT	0	5.3585485187028e-6	0
GCA_017991775.1	s__JACROF01 sp017991775	HKNK	0	3.54936008744836e-6	0
GCA_017991775.1	s__JACROF01 sp017991775	HMDF	0	1.03326570126735e-6	0
GCA_017991775.1	s__JACROF01 sp017991775	HNEM	0	1.04694622685572e-6	0
GCA_017991775.1	s__JACROF01 sp017991775	HNET	4.15320336575601e-6	2.85126987400588e-6	1.45661531502838
GCA_017991775.1	s__JACROF01 sp017991775	HNSN	0	2.07731229520319e-6	0
GCA_017991775.1	s__JACROF01 sp017991775	HNTQ	4.15320336575601e-6	1.53369084916514e-6	2.70797949144497
GCA_017991775.1	s__JACROF01 sp017991775	HPHG	8.30640673151202e-6	9.73999697102627e-7	8.52814098014735
GCA_017991775.1	s__JACROF01 sp017991775	HPPP	4.15320336575601e-6	1.40755554684573e-6	2.95064970974905
GCA_017991775.1	s__JACROF01 sp017991775	HQDD	0	1.81758101357956e-6	0
GCA_017991775.1	s__JACROF01 sp017991775	HQES	4.15320336575601e-6	2.87076957198814e-6	1.44672125770085
GCA_017991775.1	s__JACROF01 sp017991775	HRTH	0	9.00827091293941e-7	0
GCA_017991775.1	s__JACROF01 sp017991775	HTDK	8.30640673151202e-6	4.29204340393317e-6	1.9353035255655
GCA_017991775.1	s__JACROF01 sp017991775	HTKN	0	3.14749849621766e-6	0
GCA_017991775.1	s__JACROF01 sp017991775	HTYD	4.15320336575601e-6	1.97407251733426e-6	2.10387578434271
GCA_017991775.1	s__JACROF01 sp017991775	HVNE	4.15320336575601e-6	3.18468983143024e-6	1.30411549808316
GCA_017991775.1	s__JACROF01 sp017991775	HVTI	8.30640673151202e-6	6.04502641365553e-6	1.37408940228087
GCA_017991775.1	s__JACROF01 sp017991775	HVYE	4.15320336575601e-6	2.59174258800813e-6	1.60247525544114
GCA_017991775.1	s__JACROF01 sp017991775	HYQN	0	7.95465509039976e-7	0
GCA_017991775.1	s__JACROF01 sp017991775	HYRA	8.30640673151202e-6	1.83430541790908e-6	4.52836624174641
GCA_017991775.1	s__JACROF01 sp017991775	IDEF	8.30640673151202e-6	1.19859129930641e-5	0.693014102164659
GCA_017991775.1	s__JACROF01 sp017991775	IDNE	8.30640673151202e-6	1.03319795136123e-5	0.803951142234496
GCA_017991775.1	s__JACROF01 sp017991775	IEAG	2.076601682878e-5	2.37776838248558e-5	0.873340607173541
GCA_017991775.1	s__JACROF01 sp017991775	IEQR	8.30640673151202e-6	7.1135119650044e-6	1.16769420960788
GCA_017991775.1	s__JACROF01 sp017991775	IFFF	2.4919220194536e-5	7.37987821083944e-6	3.3766438256305
GCA_017991775.1	s__JACROF01 sp017991775	IFFT	1.6612813463024e-5	9.98166079176123e-6	1.66433360235364
GCA_017991775.1	s__JACROF01 sp017991775	IGTP	1.2459610097268e-5	1.37021052844215e-5	0.909320855345775
GCA_017991775.1	s__JACROF01 sp017991775	IHHN	0	1.02232162088952e-6	0
GCA_017991775.1	s__JACROF01 sp017991775	IHHV	0	1.79166808720278e-6	0
GCA_017991775.1	s__JACROF01 sp017991775	IHTL	0	8.66875946386996e-6	0
GCA_017991775.1	s__JACROF01 sp017991775	IILG	4.98384403890721e-5	3.95950540335295e-5	1.25870368422451
GCA_017991775.1	s__JACROF01 sp017991775	ILFE	2.076601682878e-5	2.20902844956837e-5	0.94005203205226
GCA_017991775.1	s__JACROF01 sp017991775	ILMH	0	3.18304664702524e-6	0
GCA_017991775.1	s__JACROF01 sp017991775	ILVA	3.73788302918041e-5	3.80130267530144e-5	0.983316338755896
GCA_017991775.1	s__JACROF01 sp017991775	IMFV	0	5.5369587213843e-6	0
GCA_017991775.1	s__JACROF01 sp017991775	IMGF	0	5.43048506563449e-6	0
GCA_017991775.1	s__JACROF01 sp017991775	INDM	4.15320336575601e-6	3.71374656235551e-6	1.1183324699254
GCA_017991775.1	s__JACROF01 sp017991775	IQIK	8.30640673151202e-6	1.39829426370949e-5	0.59403853302496
GCA_017991775.1	s__JACROF01 sp017991775	IQIT	1.2459610097268e-5	1.23997818870482e-5	1.00482494053241
GCA_017991775.1	s__JACROF01 sp017991775	IQMY	0	1.91089328696356e-6	0
GCA_017991775.1	s__JACROF01 sp017991775	IQQA	4.15320336575601e-6	6.41548834421973e-6	0.647371352408113
GCA_017991775.1	s__JACROF01 sp017991775	IRLI	4.15320336575601e-6	2.50844551090481e-5	0.165568809356274
GCA_017991775.1	s__JACROF01 sp017991775	IRNS	1.6612813463024e-5	9.43171583129707e-6	1.76137764964229
GCA_017991775.1	s__JACROF01 sp017991775	IRQE	8.30640673151202e-6	7.1135119650044e-6	1.16769420960788
GCA_017991775.1	s__JACROF01 sp017991775	IRTV	1.2459610097268e-5	1.41546368876224e-5	0.880249362536696
GCA_017991775.1	s__JACROF01 sp017991775	ISDE	2.076601682878e-5	1.89315738622628e-5	1.09689859807028
GCA_017991775.1	s__JACROF01 sp017991775	ISFA	2.90724235602921e-5	1.83452842305037e-5	1.58473552085673
GCA_017991775.1	s__JACROF01 sp017991775	ISTA	1.2459610097268e-5	2.48129303879807e-5	0.502141822930492
GCA_017991775.1	s__JACROF01 sp017991775	ITAA	2.4919220194536e-5	2.47241920470155e-5	1.00788815048636
GCA_017991775.1	s__JACROF01 sp017991775	IVQE	2.076601682878e-5	1.14486162096054e-5	1.81384513626697
GCA_017991775.1	s__JACROF01 sp017991775	IVYR	8.30640673151202e-6	7.34145701085566e-6	1.13143844869343
GCA_017991775.1	s__JACROF01 sp017991775	IYRE	1.6612813463024e-5	6.71445501437983e-6	2.47418642725964
GCA_017991775.1	s__JACROF01 sp017991775	KALY	8.30640673151202e-6	1.61073651341527e-5	0.515689975506906
GCA_017991775.1	s__JACROF01 sp017991775	KATK	8.30640673151202e-6	2.18644189820563e-5	0.379905212131588
GCA_017991775.1	s__JACROF01 sp017991775	KERQ	4.15320336575601e-6	6.49114644548277e-6	0.639825861369411
GCA_017991775.1	s__JACROF01 sp017991775	KGIE	2.90724235602921e-5	2.30434785817024e-5	1.26163345769232
GCA_017991775.1	s__JACROF01 sp017991775	KGLN	0	1.86333050972429e-5	0
GCA_017991775.1	s__JACROF01 sp017991775	KHFK	4.15320336575601e-6	4.1175382832652e-6	1.00866174885022
GCA_017991775.1	s__JACROF01 sp017991775	KHSR	0	4.00247474635341e-6	0
GCA_017991775.1	s__JACROF01 sp017991775	KIEP	1.6612813463024e-5	1.44089721140533e-5	1.15294924103721
GCA_017991775.1	s__JACROF01 sp017991775	KIMT	8.30640673151202e-6	7.56102392724604e-6	1.09858225703797
GCA_017991775.1	s__JACROF01 sp017991775	KISV	2.90724235602921e-5	2.68587232727892e-5	1.08242016066883
GCA_017991775.1	s__JACROF01 sp017991775	KIYD	1.2459610097268e-5	9.28186967383173e-6	1.34235994849133
GCA_017991775.1	s__JACROF01 sp017991775	KLPA	1.6612813463024e-5	2.12726743265849e-5	0.780946166334276
GCA_017991775.1	s__JACROF01 sp017991775	KLRE	4.15320336575601e-5	1.89213512384793e-5	2.19498243725315
GCA_017991775.1	s__JACROF01 sp017991775	KMIL	2.076601682878e-5	1.21106702108133e-5	1.71468766528202
GCA_017991775.1	s__JACROF01 sp017991775	KMKV	4.15320336575601e-6	7.70631521391838e-6	0.538935048783743
GCA_017991775.1	s__JACROF01 sp017991775	KMRK	8.30640673151202e-6	4.7882612602832e-6	1.73474384123742
GCA_017991775.1	s__JACROF01 sp017991775	KNLR	1.6612813463024e-5	1.18046639069916e-5	1.40730931383695
GCA_017991775.1	s__JACROF01 sp017991775	KNVQ	8.30640673151202e-6	6.51766173339833e-6	1.27444581680998
GCA_017991775.1	s__JACROF01 sp017991775	KQPL	8.30640673151202e-6	1.00455305356954e-5	0.826875863051366
GCA_017991775.1	s__JACROF01 sp017991775	KRMH	4.15320336575601e-6	1.2584983889675e-6	3.30012608849137
GCA_017991775.1	s__JACROF01 sp017991775	KTAT	1.2459610097268e-5	1.9388910725079e-5	0.642615269828019
GCA_017991775.1	s__JACROF01 sp017991775	KTMH	0	1.81339652283645e-6	0
GCA_017991775.1	s__JACROF01 sp017991775	KTQA	1.2459610097268e-5	1.0653939741477e-5	1.16948381534029
GCA_017991775.1	s__JACROF01 sp017991775	KTSA	2.076601682878e-5	2.26420319080538e-5	0.917144579298712
GCA_017991775.1	s__JACROF01 sp017991775	KVPH	4.15320336575601e-6	3.7784759185358e-6	1.09917423196531
GCA_017991775.1	s__JACROF01 sp017991775	KYLH	0	4.10277613597658e-6	0
GCA_017991775.1	s__JACROF01 sp017991775	LAAM	3.32256269260481e-5	1.17665334926327e-5	2.82373962959027
GCA_017991775.1	s__JACROF01 sp017991775	LARP	4.15320336575601e-6	1.30917422564821e-5	0.317238399931043
GCA_017991775.1	s__JACROF01 sp017991775	LAVD	1.2459610097268e-5	2.67326885919976e-5	0.466081443861872
GCA_017991775.1	s__JACROF01 sp017991775	LDAD	2.4919220194536e-5	2.08003767250928e-5	1.19801773419202
GCA_017991775.1	s__JACROF01 sp017991775	LDDL	2.076601682878e-5	2.86320687307977e-5	0.725271269220004
GCA_017991775.1	s__JACROF01 sp017991775	LDEV	2.076601682878e-5	2.34689643481276e-5	0.884828854002534
GCA_017991775.1	s__JACROF01 sp017991775	LDKV	2.90724235602921e-5	2.59072389698895e-5	1.12217375205753
GCA_017991775.1	s__JACROF01 sp017991775	LDNL	0	2.0996850402585e-5	0
GCA_017991775.1	s__JACROF01 sp017991775	LDQN	4.15320336575601e-6	7.2031658383837e-6	0.576580278580388
GCA_017991775.1	s__JACROF01 sp017991775	LDVF	8.30640673151202e-6	1.69856819840796e-5	0.48902403443662
GCA_017991775.1	s__JACROF01 sp017991775	LEFV	0	1.99656261918129e-5	0
GCA_017991775.1	s__JACROF01 sp017991775	LHHE	0	2.12386272555243e-6	0
GCA_017991775.1	s__JACROF01 sp017991775	LINH	4.15320336575601e-6	5.52478975708623e-6	0.75173962238635506
GCA_017991775.1	s__JACROF01 sp017991775	LKAH	2.4919220194536e-5	9.20450274984622e-6	2.70728586560011
GCA_017991775.1	s__JACROF01 sp017991775	LKEV	6.22980504863401e-5	3.04523686137298e-5	2.04575385503026
GCA_017991775.1	s__JACROF01 sp017991775	LKHF	1.6612813463024e-5	5.84844865088788e-6	2.84055045272595
GCA_017991775.1	s__JACROF01 sp017991775	LKPI	2.076601682878e-5	2.25924454393093e-5	0.919157551340088
GCA_017991775.1	s__JACROF01 sp017991775	LKVS	8.30640673151202e-6	3.48117407851697e-5	0.23860934685147
GCA_017991775.1	s__JACROF01 sp017991775	LLEG	4.56852370233161e-5	4.24220304535455e-5	1.07692245125664
GCA_017991775.1	s__JACROF01 sp017991775	LLIK	2.4919220194536e-5	5.28286718963119e-5	0.471698782120543
GCA_017991775.1	s__JACROF01 sp017991775	LLTM	2.4919220194536e-5	1.39195124626849e-5	1.79023656621157
GCA_017991775.1	s__JACROF01 sp017991775	LLTR	2.90724235602921e-5	2.63086073247604e-5	1.10505368837713
GCA_017991775.1	s__JACROF01 sp017991775	LMGP	1.2459610097268e-5	6.52099289805454e-6	1.91069217403767
GCA_017991775.1	s__JACROF01 sp017991775	LNFV	0	1.2456166788325e-5	0
GCA_017991775.1	s__JACROF01 sp017991775	LNIR	1.6612813463024e-5	1.29364848953111e-5	1.2841829598584
GCA_017991775.1	s__JACROF01 sp017991775	LNTI	2.076601682878e-5	1.86404503434681e-5	1.1140297817996
GCA_017991775.1	s__JACROF01 sp017991775	LPES	2.4919220194536e-5	1.93397490423178e-5	1.28849759839229
GCA_017991775.1	s__JACROF01 sp017991775	LPIV	2.076601682878e-5	2.2377291940916e-5	0.927995080173674
GCA_017991775.1	s__JACROF01 sp017991775	LPLH	0	7.69623719067453e-6	0
GCA_017991775.1	s__JACROF01 sp017991775	LPPS	4.15320336575601e-6	1.29680484655594e-5	0.320264330965921
GCA_017991775.1	s__JACROF01 sp017991775	LRRN	0	7.2648889802066e-6	0
GCA_017991775.1	s__JACROF01 sp017991775	LSAR	2.076601682878e-5	2.23191843211254e-5	0.930411099706933
GCA_017991775.1	s__JACROF01 sp017991775	LSHM	4.15320336575601e-6	3.0078612667094e-6	1.38078288773591
GCA_017991775.1	s__JACROF01 sp017991775	LSSK	2.90724235602921e-5	3.63964404814261e-5	0.79877106595433
GCA_017991775.1	s__JACROF01 sp017991775	LTEL	2.076601682878e-5	3.87253451976844e-5	0.536238391750263
GCA_017991775.1	s__JACROF01 sp017991775	LTEM	8.30640673151202e-6	8.87756340741551e-6	0.935662900990783
GCA_017991775.1	s__JACROF01 sp017991775	LTHE	1.2459610097268e-5	7.16583968127004e-6	1.73875088635248
GCA_017991775.1	s__JACROF01 sp017991775	LTSA	2.4919220194536e-5	3.21601772360471e-5	0.774847103970717
GCA_017991775.1	s__JACROF01 sp017991775	LVMK	0	1.09458578683614e-5	0
GCA_017991775.1	s__JACROF01 sp017991775	LVNG	2.4919220194536e-5	1.84558554807739e-5	1.35020672547503
GCA_017991775.1	s__JACROF01 sp017991775	LVVY	1.6612813463024e-5	1.53141031103547e-5	1.08480485884878
GCA_017991775.1	s__JACROF01 sp017991775	MAAN	1.2459610097268e-5	4.68187455501078e-6	2.66124389939775
GCA_017991775.1	s__JACROF01 sp017991775	MDEG	1.6612813463024e-5	5.27666773717213e-6	3.14835314454102
GCA_017991775.1	s__JACROF01 sp017991775	MENG	1.2459610097268e-5	3.86955634059289e-6	3.21990662509877
GCA_017991775.1	s__JACROF01 sp017991775	MEVD	0	5.38012554938658e-6	0
GCA_017991775.1	s__JACROF01 sp017991775	MFNT	0	2.55654878311783e-6	0
GCA_017991775.1	s__JACROF01 sp017991775	MGFT	4.15320336575601e-6	4.39431752038924e-6	0.945130465990569
GCA_017991775.1	s__JACROF01 sp017991775	MGKN	8.30640673151202e-6	4.27157838480375e-6	1.94457551359991
GCA_017991775.1	s__JACROF01 sp017991775	MGVR	4.15320336575601e-6	4.60716480562131e-6	0.901466203398798
GCA_017991775.1	s__JACROF01 sp017991775	MHKE	0	1.85246539058069e-6	0
GCA_017991775.1	s__JACROF01 sp017991775	MIGK	8.30640673151202e-6	8.28279220402657e-6	1.0028510346395
GCA_017991775.1	s__JACROF01 sp017991775	MIKT	1.6612813463024e-5	7.56102392724604e-6	2.19716451407593
GCA_017991775.1	s__JACROF01 sp017991775	MINQ	0	2.34807362741151e-6	0
GCA_017991775.1	s__JACROF01 sp017991775	MKNV	1.6612813463024e-5	4.35532975525315e-6	3.8143641002123
GCA_017991775.1	s__JACROF01 sp017991775	MLAF	8.30640673151202e-6	7.47633726675396e-6	1.11102621981077
GCA_017991775.1	s__JACROF01 sp017991775	MLDH	4.15320336575601e-6	2.23847985959129e-6	1.8553677612781
GCA_017991775.1	s__JACROF01 sp017991775	MLYT	8.30640673151202e-6	4.50733654118228e-6	1.84286366363343
GCA_017991775.1	s__JACROF01 sp017991775	MMHF	0	4.36556729162459e-7	0
GCA_017991775.1	s__JACROF01 sp017991775	MNPR	0	1.64379894231971e-6	0
GCA_017991775.1	s__JACROF01 sp017991775	MNSY	4.15320336575601e-6	2.0943690476479e-6	1.98303320535619
GCA_017991775.1	s__JACROF01 sp017991775	MPAA	0	5.03201682722347e-6	0
GCA_017991775.1	s__JACROF01 sp017991775	MPRP	0	1.76673335458597e-6	0
GCA_017991775.1	s__JACROF01 sp017991775	MQRV	4.15320336575601e-6	2.31097059448079e-6	1.79716841731996
GCA_017991775.1	s__JACROF01 sp017991775	MSLQ	8.30640673151202e-6	5.5764173651877e-6	1.48955972760701
GCA_017991775.1	s__JACROF01 sp017991775	MTSI	4.15320336575601e-6	7.8299334255697e-6	0.530426395733221
GCA_017991775.1	s__JACROF01 sp017991775	MVAT	0	7.05153632269481e-6	0
GCA_017991775.1	s__JACROF01 sp017991775	MVIV	4.15320336575601e-6	8.36476441285789e-6	0.496511696058279
GCA_017991775.1	s__JACROF01 sp017991775	MYKR	0	2.20230181061994e-6	0
GCA_017991775.1	s__JACROF01 sp017991775	NAIN	4.15320336575601e-6	8.63045468495264e-6	0.481226484277497
GCA_017991775.1	s__JACROF01 sp017991775	NAKK	1.2459610097268e-5	1.39346717993695e-5	0.894144496308249
GCA_017991775.1	s__JACROF01 sp017991775	NDHF	0	1.79343138689011e-6	0
GCA_017991775.1	s__JACROF01 sp017991775	NDKQ	4.15320336575601e-6	5.07131256008381e-6	0.818960242846355
GCA_017991775.1	s__JACROF01 sp017991775	NDYA	4.15320336575601e-6	4.93933620966362e-6	0.840842410692843
GCA_017991775.1	s__JACROF01 sp017991775	NFFG	8.30640673151202e-6	5.63911011164598e-6	1.47299956323915
GCA_017991775.1	s__JACROF01 sp017991775	NGDK	2.90724235602921e-5	1.01101990656756e-5	2.87555401940539
GCA_017991775.1	s__JACROF01 sp017991775	NHNG	4.15320336575601e-6	1.94865949581248e-6	2.13131302553418
GCA_017991775.1	s__JACROF01 sp017991775	NISH	4.15320336575601e-6	4.0280066369022e-6	1.03108155972406
GCA_017991775.1	s__JACROF01 sp017991775	NKNT	1.2459610097268e-5	6.76807214105045e-6	1.8409393158942
GCA_017991775.1	s__JACROF01 sp017991775	NLKP	1.2459610097268e-5	1.16513126517283e-5	1.06937393834503
GCA_017991775.1	s__JACROF01 sp017991775	NMDA	0	3.49680256458676e-6	0
GCA_017991775.1	s__JACROF01 sp017991775	NMEQ	0	1.94098351026775e-6	0
GCA_017991775.1	s__JACROF01 sp017991775	NMKS	0	4.55359303036023e-6	0
GCA_017991775.1	s__JACROF01 sp017991775	NNFV	4.15320336575601e-6	4.95627793655148e-6	0.837968213026761
GCA_017991775.1	s__JACROF01 sp017991775	NNIG	8.30640673151202e-6	8.12500790000811e-6	1.0223259883235
GCA_017991775.1	s__JACROF01 sp017991775	NNMA	0	2.56432188069696e-6	0
GCA_017991775.1	s__JACROF01 sp017991775	NPVE	8.30640673151202e-6	7.36018788373264e-6	1.12855906163356
GCA_017991775.1	s__JACROF01 sp017991775	NRQN	0	2.28874368783607e-6	0
GCA_017991775.1	s__JACROF01 sp017991775	NSFY	8.30640673151202e-6	4.21709658574057e-6	1.96969800492566
GCA_017991775.1	s__JACROF01 sp017991775	NSIH	4.15320336575601e-6	4.0280066369022e-6	1.03108155972406
GCA_017991775.1	s__JACROF01 sp017991775	NSIP	1.2459610097268e-5	9.30919091458521e-6	1.3384203000657
GCA_017991775.1	s__JACROF01 sp017991775	NSPV	8.30640673151202e-6	8.41382672030073e-6	0.987232921195117
GCA_017991775.1	s__JACROF01 sp017991775	NYLG	8.30640673151202e-6	8.57015925464864e-6	0.969224314823139
GCA_017991775.1	s__JACROF01 sp017991775	NYLL	1.6612813463024e-5	1.25308434439226e-5	1.32575381197354
GCA_017991775.1	s__JACROF01 sp017991775	PAKS	8.30640673151202e-6	1.55094541402665e-5	0.535570540161466
GCA_017991775.1	s__JACROF01 sp017991775	PARE	1.6612813463024e-5	8.34962950800386e-6	1.98964677978815
GCA_017991775.1	s__JACROF01 sp017991775	PDAE	4.15320336575601e-6	1.04559788757217e-5	0.397208469443215
GCA_017991775.1	s__JACROF01 sp017991775	PEMS	4.15320336575601e-6	4.43352660977561e-6	0.936771949580384
GCA_017991775.1	s__JACROF01 sp017991775	PFHN	4.15320336575601e-6	1.41354130592948e-6	2.93815493635332
GCA_017991775.1	s__JACROF01 sp017991775	PFQN	4.15320336575601e-6	2.62063160027945e-6	1.5848100760569
GCA_017991775.1	s__JACROF01 sp017991775	PGEI	1.2459610097268e-5	1.39973113976092e-5	0.890143095580209
GCA_017991775.1	s__JACROF01 sp017991775	PGKK	1.2459610097268e-5	1.40996772412216e-5	0.883680518646291
GCA_017991775.1	s__JACROF01 sp017991775	PGPA	8.30640673151202e-6	8.83745599516994e-6	0.939909260770502
GCA_017991775.1	s__JACROF01 sp017991775	PKII	4.15320336575601e-6	1.74310225924842e-5	0.23826504404548
GCA_017991775.1	s__JACROF01 sp017991775	PKQF	4.15320336575601e-6	4.63694239154918e-6	0.895677154265539
GCA_017991775.1	s__JACROF01 sp017991775	PKVE	8.30640673151202e-6	1.30231075608671e-5	0.637820634797781
GCA_017991775.1	s__JACROF01 sp017991775	PLDH	8.30640673151202e-6	4.17588235947948e-6	1.9891381069814
GCA_017991775.1	s__JACROF01 sp017991775	PLDQ	1.2459610097268e-5	7.74186734013093e-6	1.60938046983602
GCA_017991775.1	s__JACROF01 sp017991775	PLGE	8.30640673151202e-6	1.81419932404803e-5	0.457855243434767
GCA_017991775.1	s__JACROF01 sp017991775	PMMR	0	9.47056619670154e-7	0
GCA_017991775.1	s__JACROF01 sp017991775	PMMT	0	1.36463359515945e-6	0
GCA_017991775.1	s__JACROF01 sp017991775	PMPF	0	1.88216420896909e-6	0
GCA_017991775.1	s__JACROF01 sp017991775	PPKH	0	2.3172290145546e-6	0
GCA_017991775.1	s__JACROF01 sp017991775	PRKH	8.30640673151202e-6	2.34772772218834e-6	3.5380622092623
GCA_017991775.1	s__JACROF01 sp017991775	PSEQ	8.30640673151202e-6	6.63468172385449e-6	1.25196762666805
GCA_017991775.1	s__JACROF01 sp017991775	PSTD	8.30640673151202e-6	1.02721965756589e-5	0.808630040355239
GCA_017991775.1	s__JACROF01 sp017991775	PVLF	1.2459610097268e-5	1.33877232602208e-5	0.930674309222504
GCA_017991775.1	s__JACROF01 sp017991775	PVRT	8.30640673151202e-6	7.84571735649621e-6	1.05871857907733
GCA_017991775.1	s__JACROF01 sp017991775	PVYV	4.15320336575601e-6	6.54915269593972e-6	0.634158884145558
GCA_017991775.1	s__JACROF01 sp017991775	PYYI	4.15320336575601e-6	3.36479183220584e-6	1.23431212772331
GCA_017991775.1	s__JACROF01 sp017991775	QAGH	0	3.06747629345169e-6	0
GCA_017991775.1	s__JACROF01 sp017991775	QDQI	0	4.79160554849431e-6	0
GCA_017991775.1	s__JACROF01 sp017991775	QEPI	0	7.02110221935146e-6	0
GCA_017991775.1	s__JACROF01 sp017991775	QFMH	0	6.53298199680019e-7	0
GCA_017991775.1	s__JACROF01 sp017991775	QFNK	8.30640673151202e-6	4.31429054024521e-6	1.9253239099284
GCA_017991775.1	s__JACROF01 sp017991775	QGHS	4.15320336575601e-6	3.07848586483478e-6	1.34910587480606
GCA_017991775.1	s__JACROF01 sp017991775	QHKQ	0	1.49114672239284e-6	0
GCA_017991775.1	s__JACROF01 sp017991775	QHLS	4.15320336575601e-6	4.50120275135479e-6	0.922687467145522
GCA_017991775.1	s__JACROF01 sp017991775	QIMM	0	1.35281670711799e-6	0
GCA_017991775.1	s__JACROF01 sp017991775	QIRQ	0	3.82634008292806e-6	0
GCA_017991775.1	s__JACROF01 sp017991775	QIRY	0	3.61168835913007e-6	0
GCA_017991775.1	s__JACROF01 sp017991775	QKMQ	4.15320336575601e-6	1.84734101886243e-6	2.24820610994363
GCA_017991775.1	s__JACROF01 sp017991775	QLMR	8.30640673151202e-6	3.31400507471333e-6	2.50645564633921
GCA_017991775.1	s__JACROF01 sp017991775	QLQF	0	5.28336294585052e-6	0
GCA_017991775.1	s__JACROF01 sp017991775	QMAE	0	3.54379899685144e-6	0
GCA_017991775.1	s__JACROF01 sp017991775	QMEF	0	2.25169430934223e-6	0
GCA_017991775.1	s__JACROF01 sp017991775	QMIK	4.15320336575601e-6	4.15467864321793e-6	0.999644911775709
GCA_017991775.1	s__JACROF01 sp017991775	QMKH	0	9.96436445329222e-7	0
GCA_017991775.1	s__JACROF01 sp017991775	QNFM	0	1.40478839000754e-6	0
GCA_017991775.1	s__JACROF01 sp017991775	QNYP	4.15320336575601e-6	1.83841313015211e-6	2.25912407697631
GCA_017991775.1	s__JACROF01 sp017991775	QPEP	8.30640673151202e-6	3.89169881088717e-6	2.13439095242277
GCA_017991775.1	s__JACROF01 sp017991775	QPHL	4.15320336575601e-6	2.64026612339629e-6	1.57302452542684
GCA_017991775.1	s__JACROF01 sp017991775	QPTG	8.30640673151202e-6	6.09251961713173e-6	1.36337792137016
GCA_017991775.1	s__JACROF01 sp017991775	QQAN	0	3.30857767092203e-6	0
GCA_017991775.1	s__JACROF01 sp017991775	QQMS	0	1.91304211323735e-6	0
GCA_017991775.1	s__JACROF01 sp017991775	QQSR	0	3.61574975329153e-6	0
GCA_017991775.1	s__JACROF01 sp017991775	QRTK	1.6612813463024e-5	6.35424686113612e-6	2.61444256511836
GCA_017991775.1	s__JACROF01 sp017991775	QRVS	4.15320336575601e-6	7.34971258212198e-6	0.565083779719304
GCA_017991775.1	s__JACROF01 sp017991775	QTDH	0	2.09139661249792e-6	0
GCA_017991775.1	s__JACROF01 sp017991775	QVVL	2.076601682878e-5	1.62242587783398e-5	1.27993624315853
GCA_017991775.1	s__JACROF01 sp017991775	QYPD	0	2.50692699566196e-6	0
GCA_017991775.1	s__JACROF01 sp017991775	RAFY	4.15320336575601e-6	4.57571199417131e-6	0.907662757412724
GCA_017991775.1	s__JACROF01 sp017991775	RAGP	0	8.95377207136689e-6	0
GCA_017991775.1	s__JACROF01 sp017991775	RAPP	0	5.59874897509435e-6	0
GCA_017991775.1	s__JACROF01 sp017991775	RDMI	4.15320336575601e-6	4.04402046612231e-6	1.02699860214565
GCA_017991775.1	s__JACROF01 sp017991775	RDVF	8.30640673151202e-6	7.35961860323356e-6	1.12864635782382
GCA_017991775.1	s__JACROF01 sp017991775	RDYR	1.6612813463024e-5	3.2079199145053e-6	5.17868709499437
GCA_017991775.1	s__JACROF01 sp017991775	RGDR	8.30640673151202e-6	6.77541878670757e-6	1.2259621128967
GCA_017991775.1	s__JACROF01 sp017991775	RGID	1.2459610097268e-5	1.20648922554019e-5	1.03271623430283
GCA_017991775.1	s__JACROF01 sp017991775	RGPP	0	5.27085551264365e-6	0
GCA_017991775.1	s__JACROF01 sp017991775	RHEK	8.30640673151202e-6	3.50125657591428e-6	2.37240732046122
GCA_017991775.1	s__JACROF01 sp017991775	RHQG	4.15320336575601e-6	1.82951115570818e-6	2.27011644766296
GCA_017991775.1	s__JACROF01 sp017991775	RKDV	2.076601682878e-5	1.12251835434059e-5	1.84994897842706
GCA_017991775.1	s__JACROF01 sp017991775	RKII	8.30640673151202e-6	1.76604447421578e-5	0.470339612211662
GCA_017991775.1	s__JACROF01 sp017991775	RMDM	0	1.20157865904149e-6	0
GCA_017991775.1	s__JACROF01 sp017991775	RMPS	4.15320336575601e-6	3.01197859037903e-6	1.37889538093741
GCA_017991775.1	s__JACROF01 sp017991775	RNHA	0	2.25396373821292e-6	0
GCA_017991775.1	s__JACROF01 sp017991775	RNIG	8.30640673151202e-6	8.8475876539614e-6	0.938832940275299
GCA_017991775.1	s__JACROF01 sp017991775	RNVA	8.30640673151202e-6	8.4940807481882e-6	0.9779053175688
GCA_017991775.1	s__JACROF01 sp017991775	RPQS	4.15320336575601e-6	4.50736424185805e-6	0.921426169020666
GCA_017991775.1	s__JACROF01 sp017991775	RQIE	2.076601682878e-5	7.1135119650044e-6	2.9192355240197
GCA_017991775.1	s__JACROF01 sp017991775	RSQN	4.15320336575601e-6	4.19372881266073e-6	0.990336655345386
GCA_017991775.1	s__JACROF01 sp017991775	RTFG	1.2459610097268e-5	8.3054901825158e-6	1.50016553189085
GCA_017991775.1	s__JACROF01 sp017991775	RTIN	8.30640673151202e-6	8.07660270862376e-6	1.02845305522369
GCA_017991775.1	s__JACROF01 sp017991775	RTNR	4.15320336575601e-6	4.5356696575787e-6	0.915675893374724
GCA_017991775.1	s__JACROF01 sp017991775	RVIA	8.30640673151202e-6	1.6470423685014e-5	0.504322590017511
GCA_017991775.1	s__JACROF01 sp017991775	RVLT	2.076601682878e-5	1.83459036840861e-5	1.13191572278848
GCA_017991775.1	s__JACROF01 sp017991775	RYMS	0	2.28062716453358e-6	0
GCA_017991775.1	s__JACROF01 sp017991775	RYVK	1.2459610097268e-5	6.69914843963446e-6	1.85987968613334
GCA_017991775.1	s__JACROF01 sp017991775	SEVF	2.90724235602921e-5	1.45565131609542e-5	1.99721068080196
GCA_017991775.1	s__JACROF01 sp017991775	SFVY	1.6612813463024e-5	7.39066573467266e-6	2.24781015126776
GCA_017991775.1	s__JACROF01 sp017991775	SGFQ	1.2459610097268e-5	7.67934530317654e-6	1.62248337656
GCA_017991775.1	s__JACROF01 sp017991775	SGGK	2.90724235602921e-5	2.33507947814952e-5	1.24502929482002
GCA_017991775.1	s__JACROF01 sp017991775	SGMP	4.15320336575601e-6	4.75431714643361e-6	0.873564644056504
GCA_017991775.1	s__JACROF01 sp017991775	SGRN	4.15320336575601e-6	8.36064285549748e-6	0.496756462097302
GCA_017991775.1	s__JACROF01 sp017991775	SHRQ	0	1.95029764108655e-6	0
GCA_017991775.1	s__JACROF01 sp017991775	SKGK	2.076601682878e-5	2.40375413027543e-5	0.863899371704901
GCA_017991775.1	s__JACROF01 sp017991775	SLAK	4.98384403890721e-5	3.62662760995954e-5	1.37423650148707
GCA_017991775.1	s__JACROF01 sp017991775	SLEN	2.4919220194536e-5	1.79940334165144e-5	1.38486017102013
GCA_017991775.1	s__JACROF01 sp017991775	SLKI	3.73788302918041e-5	3.85162604140977e-5	0.970468832901614
GCA_017991775.1	s__JACROF01 sp017991775	SNLH	0	5.2207218303203e-6	0
GCA_017991775.1	s__JACROF01 sp017991775	SNSE	1.2459610097268e-5	1.31190668266417e-5	0.949732954478553
GCA_017991775.1	s__JACROF01 sp017991775	SPPQ	4.15320336575601e-6	4.44881026947362e-6	0.933553717553214
GCA_017991775.1	s__JACROF01 sp017991775	SRAR	8.30640673151202e-6	9.67053806215801e-6	0.858939459016866
GCA_017991775.1	s__JACROF01 sp017991775	SRLG	2.076601682878e-5	2.10120504134107e-5	0.98829083407902
GCA_017991775.1	s__JACROF01 sp017991775	STET	4.15320336575601e-6	1.76271521798421e-5	0.235613973453153
GCA_017991775.1	s__JACROF01 sp017991775	STFM	4.15320336575601e-6	4.68443554851298e-6	0.886596330068923
GCA_017991775.1	s__JACROF01 sp017991775	SVAL	5.81448471205841e-5	3.59209032979885e-5	1.61869111804435
GCA_017991775.1	s__JACROF01 sp017991775	SYEA	4.15320336575601e-6	1.06382874150126e-5	0.390401500141371
GCA_017991775.1	s__JACROF01 sp017991775	SYIL	1.2459610097268e-5	1.7715079741338e-5	0.7033335598368
GCA_017991775.1	s__JACROF01 sp017991775	TAAS	3.32256269260481e-5	2.33634463630632e-5	1.42212011060905
GCA_017991775.1	s__JACROF01 sp017991775	TDKL	1.2459610097268e-5	2.31948898961828e-5	0.537170478197377
GCA_017991775.1	s__JACROF01 sp017991775	TDTH	0	3.80609457106177e-6	0
GCA_017991775.1	s__JACROF01 sp017991775	TEAP	8.30640673151202e-6	1.20311549458629e-5	0.690408092065038
GCA_017991775.1	s__JACROF01 sp017991775	TENE	1.6612813463024e-5	9.82734707189235e-6	1.69046776729186
GCA_017991775.1	s__JACROF01 sp017991775	TETF	1.2459610097268e-5	1.11600606415633e-5	1.11644645109408
GCA_017991775.1	s__JACROF01 sp017991775	TEVL	1.6612813463024e-5	2.70045253387875e-5	0.615186279136797
GCA_017991775.1	s__JACROF01 sp017991775	TFKG	8.30640673151202e-6	1.34955290376135e-5	0.615493228043238
GCA_017991775.1	s__JACROF01 sp017991775	TGEQ	1.2459610097268e-5	9.08600864221427e-6	1.3712963070913
GCA_017991775.1	s__JACROF01 sp017991775	THIA	8.30640673151202e-6	6.2976051183391e-6	1.31897865544525
GCA_017991775.1	s__JACROF01 sp017991775	THKQ	4.15320336575601e-6	2.71371073800168e-6	1.53045175655469
GCA_017991775.1	s__JACROF01 sp017991775	THYD	0	1.97407251733426e-6	0
GCA_017991775.1	s__JACROF01 sp017991775	TIAM	4.15320336575601e-6	7.80193127946327e-6	0.532330165056481
GCA_017991775.1	s__JACROF01 sp017991775	TIPN	4.15320336575601e-6	7.97168170677327e-6	0.520994630559217
GCA_017991775.1	s__JACROF01 sp017991775	TISK	5.39916437548281e-5	2.40467588919239e-5	2.24527737802375
GCA_017991775.1	s__JACROF01 sp017991775	TKRG	4.15320336575601e-6	1.26678645651194e-5	0.327853470836099
GCA_017991775.1	s__JACROF01 sp017991775	TLGY	4.15320336575601e-6	1.34471450339479e-5	0.30885391324858
GCA_017991775.1	s__JACROF01 sp017991775	TLSD	3.32256269260481e-5	2.40198213162751e-5	1.38325870490699
GCA_017991775.1	s__JACROF01 sp017991775	TMLE	1.6612813463024e-5	8.87756340741551e-6	1.87132580198157
GCA_017991775.1	s__JACROF01 sp017991775	TNIT	2.076601682878e-5	1.16377449479023e-5	1.78436775524309
GCA_017991775.1	s__JACROF01 sp017991775	TPFG	8.30640673151202e-6	8.19759576425024e-6	1.01327352194363
GCA_017991775.1	s__JACROF01 sp017991775	TPGL	1.2459610097268e-5	1.77593749534488e-5	0.701579314020195
GCA_017991775.1	s__JACROF01 sp017991775	TPVT	1.2459610097268e-5	1.1305057438413e-5	1.10212709357248
GCA_017991775.1	s__JACROF01 sp017991775	TQYA	4.15320336575601e-6	4.90014840616752e-6	0.847566853389301
GCA_017991775.1	s__JACROF01 sp017991775	TQYY	0	2.18417143108612e-6	0
GCA_017991775.1	s__JACROF01 sp017991775	TRDS	4.15320336575601e-6	1.04073962983232e-5	0.399062671076067
GCA_017991775.1	s__JACROF01 sp017991775	TRNF	4.15320336575601e-6	4.83201105081434e-6	0.859518598380704
GCA_017991775.1	s__JACROF01 sp017991775	TSAK	4.15320336575601e-6	2.26420319080538e-5	0.183428915859742
GCA_017991775.1	s__JACROF01 sp017991775	TTDN	2.076601682878e-5	8.18425256233234e-6	2.53731378285596
GCA_017991775.1	s__JACROF01 sp017991775	TTGR	1.2459610097268e-5	1.12335980815252e-5	1.10913796335291
GCA_017991775.1	s__JACROF01 sp017991775	TYEG	8.30640673151202e-6	8.57629769775418e-6	0.968530597263101
GCA_017991775.1	s__JACROF01 sp017991775	TYMP	0	1.92758498799919e-6	0
GCA_017991775.1	s__JACROF01 sp017991775	TYRY	4.15320336575601e-6	2.75860667294494e-6	1.50554386984146
GCA_017991775.1	s__JACROF01 sp017991775	TYSQ	1.2459610097268e-5	4.91773567612642e-6	2.53360711470409
GCA_017991775.1	s__JACROF01 sp017991775	TYVG	1.2459610097268e-5	9.37716027965349e-6	1.32871890057194
GCA_017991775.1	s__JACROF01 sp017991775	VADV	2.076601682878e-5	1.86416302494234e-5	1.1139592702426
GCA_017991775.1	s__JACROF01 sp017991775	VDPQ	4.15320336575601e-6	5.39867241179811e-6	0.769300866761189
GCA_017991775.1	s__JACROF01 sp017991775	VEDH	8.30640673151202e-6	4.34275886104123e-6	1.91270273052196
GCA_017991775.1	s__JACROF01 sp017991775	VGHK	4.15320336575601e-6	6.0427092377629e-6	0.687308159691228
GCA_017991775.1	s__JACROF01 sp017991775	VGLY	2.076601682878e-5	1.50196186063631e-5	1.38259281896695
GCA_017991775.1	s__JACROF01 sp017991775	VHSE	1.2459610097268e-5	5.8353958883373304e-06	2.1351782013916
GCA_017991775.1	s__JACROF01 sp017991775	VHSG	0	6.2576195363254e-6	0
GCA_017991775.1	s__JACROF01 sp017991775	VHSV	8.30640673151202e-6	6.3803105335883e-6	1.30188126232791
GCA_017991775.1	s__JACROF01 sp017991775	VIAR	1.2459610097268e-5	1.6470423685014e-5	0.756483885026267
GCA_017991775.1	s__JACROF01 sp017991775	VIMP	0	5.1298659076539e-6	0
GCA_017991775.1	s__JACROF01 sp017991775	VKRF	8.30640673151202e-6	9.54954020286851e-6	0.869822688323457
GCA_017991775.1	s__JACROF01 sp017991775	VLHS	4.15320336575601e-6	9.14956751810555e-6	0.453923462233321
GCA_017991775.1	s__JACROF01 sp017991775	VPHG	8.30640673151202e-6	3.67052580999377e-6	2.2630018589969
GCA_017991775.1	s__JACROF01 sp017991775	VSKI	4.98384403890721e-5	2.68587232727892e-5	1.85557741828942
GCA_017991775.1	s__JACROF01 sp017991775	VSVV	2.4919220194536e-5	2.40442523329074e-5	1.03638989682499
GCA_017991775.1	s__JACROF01 sp017991775	VTHQ	0	2.68786739313329e-6	0
GCA_017991775.1	s__JACROF01 sp017991775	VTMD	0	5.26665761924053e-6	0
GCA_017991775.1	s__JACROF01 sp017991775	VTQD	1.6612813463024e-5	7.88144520777843e-6	2.10783847696211
GCA_017991775.1	s__JACROF01 sp017991775	VVMG	4.15320336575601e-6	7.41485526888084e-6	0.560119276122145
GCA_017991775.1	s__JACROF01 sp017991775	VYFI	1.2459610097268e-5	7.82111663406946e-6	1.59307304573274
GCA_017991775.1	s__JACROF01 sp017991775	VYGA	8.30640673151202e-6	1.09113221338255e-5	0.761264916353432
GCA_017991775.1	s__JACROF01 sp017991775	VYVD	8.30640673151202e-6	8.30924144428237e-6	0.999658848188567
GCA_017991775.1	s__JACROF01 sp017991775	YAVV	4.15320336575601e-6	1.11252566797474e-5	0.373313037650319
GCA_017991775.1	s__JACROF01 sp017991775	YDKG	0	8.22781334406551e-6	0
GCA_017991775.1	s__JACROF01 sp017991775	YDYV	8.30640673151202e-6	3.85847854828567e-6	2.1527673738662
GCA_017991775.1	s__JACROF01 sp017991775	YEYR	0	2.81803969705546e-6	0
GCA_017991775.1	s__JACROF01 sp017991775	YFLI	3.32256269260481e-5	1.12157291300603e-5	2.96241345888044
GCA_017991775.1	s__JACROF01 sp017991775	YFSK	1.6612813463024e-5	7.46172561057134e-6	2.2264036940045
GCA_017991775.1	s__JACROF01 sp017991775	YFYI	8.30640673151202e-6	3.63181295892691e-6	2.28712404120236
GCA_017991775.1	s__JACROF01 sp017991775	YGQR	4.15320336575601e-6	3.20154222372194e-6	1.29725084835137
GCA_017991775.1	s__JACROF01 sp017991775	YGYV	0	4.86356659118388e-6	0
GCA_017991775.1	s__JACROF01 sp017991775	YHMR	0	5.78830838591602e-7	0
GCA_017991775.1	s__JACROF01 sp017991775	YILK	1.6612813463024e-5	1.71066769686592e-5	0.971130365848378
GCA_017991775.1	s__JACROF01 sp017991775	YIMY	0	1.80369514744877e-6	0
GCA_017991775.1	s__JACROF01 sp017991775	YIQA	8.30640673151202e-6	6.05558943240139e-6	1.37169252047823
GCA_017991775.1	s__JACROF01 sp017991775	YKAT	1.2459610097268e-5	1.00562703024871e-5	1.23898918013237
GCA_017991775.1	s__JACROF01 sp017991775	YKDE	8.30640673151202e-6	7.67265377501056e-6	1.08259892536342
GCA_017991775.1	s__JACROF01 sp017991775	YKPT	0	5.91986788785959e-6	0
GCA_017991775.1	s__JACROF01 sp017991775	YLDE	1.6612813463024e-5	1.08980460003413e-5	1.52438459724833
GCA_017991775.1	s__JACROF01 sp017991775	YLNL	1.2459610097268e-5	1.25308434439226e-5	0.994315358980158
GCA_017991775.1	s__JACROF01 sp017991775	YMQF	0	1.14323531968161e-6	0
GCA_017991775.1	s__JACROF01 sp017991775	YMRT	4.15320336575601e-6	1.95295531204525e-6	2.12662488493223
GCA_017991775.1	s__JACROF01 sp017991775	YMSV	0	3.67048305427704e-6	0
GCA_017991775.1	s__JACROF01 sp017991775	YQVD	4.15320336575601e-6	4.08779763378578e-6	1.01600023724992
GCA_017991775.1	s__JACROF01 sp017991775	YRID	8.30640673151202e-6	5.71229754954702e-6	1.45412711075786
GCA_017991775.1	s__JACROF01 sp017991775	YRKH	4.15320336575601e-6	1.77766589551936e-6	2.33632392691126
GCA_017991775.1	s__JACROF01 sp017991775	YRYE	4.15320336575601e-6	2.81803969705546e-6	1.47379164675915
GCA_017991775.1	s__JACROF01 sp017991775	YSAP	8.30640673151202e-6	7.13338246978103e-6	1.16444152079329
GCA_017991775.1	s__JACROF01 sp017991775	YSDT	8.30640673151202e-6	7.77796051562522e-6	1.06794148862355
GCA_017991775.1	s__JACROF01 sp017991775	YSLR	4.15320336575601e-6	9.94845884626475e-6	0.417472035612367
GCA_017991775.1	s__JACROF01 sp017991775	YTFL	8.30640673151202e-6	9.07570399779852e-6	0.915235527021032
GCA_017991775.1	s__JACROF01 sp017991775	YYLA	1.2459610097268e-5	7.40838426956739e-6	1.68182557004371
GCA_017991775.1	s__JACROF01 sp017991775	YYMH	0	4.3258883189805e-7	0
GCA_012511375.1	s__UBA2177 sp012511375	AAAS	1.69769679135306e-5	8.52444654876782e-6	1.99156248049729
GCA_012511375.1	s__UBA2177 sp012511375	AAYF	0	4.59327848175102e-6	0
GCA_012511375.1	s__UBA2177 sp012511375	ADMN	0	2.90755649097685e-6	0
GCA_012511375.1	s__UBA2177 sp012511375	ADRI	2.26359572180409e-5	9.75490653250305e-6	2.32046889866331
GCA_012511375.1	s__UBA2177 sp012511375	AEMN	0	4.5725290397845e-6	0
GCA_012511375.1	s__UBA2177 sp012511375	AGHI	5.65898930451021e-6	3.65012761625601e-6	1.55035382305749
GCA_012511375.1	s__UBA2177 sp012511375	AGRN	5.65898930451021e-6	6.50736512665709e-6	0.8696283663765
GCA_012511375.1	s__UBA2177 sp012511375	AHGT	0	2.23374191479446e-6	0
GCA_012511375.1	s__UBA2177 sp012511375	AIDH	0	3.17540476724971e-6	0
GCA_012511375.1	s__UBA2177 sp012511375	AIHE	1.13179786090204e-5	4.99375697647797e-6	2.26642559145977
GCA_012511375.1	s__UBA2177 sp012511375	AIMV	0	6.08001370171539e-6	0
GCA_012511375.1	s__UBA2177 sp012511375	AKGP	0	9.40415767210088e-6	0
GCA_012511375.1	s__UBA2177 sp012511375	AKTM	0	5.09491855564326e-6	0
GCA_012511375.1	s__UBA2177 sp012511375	ALHV	0	4.35161476209519e-6	0
GCA_012511375.1	s__UBA2177 sp012511375	AMNV	5.65898930451021e-6	3.52839879356609e-6	1.60384061881814
GCA_012511375.1	s__UBA2177 sp012511375	AMSK	1.69769679135306e-5	6.46286780331597e-6	2.6268474662007
GCA_012511375.1	s__UBA2177 sp012511375	APEP	0	4.72661372752077e-6	0
GCA_012511375.1	s__UBA2177 sp012511375	AQTE	0	6.30678015757028e-6	0
GCA_012511375.1	s__UBA2177 sp012511375	ARRH	0	1.17636894086942e-6	0
GCA_012511375.1	s__UBA2177 sp012511375	AYDA	0	5.45156730231316e-6	0
GCA_012511375.1	s__UBA2177 sp012511375	AYDD	0	5.8736671034365e-6	0
GCA_012511375.1	s__UBA2177 sp012511375	AYFK	0	8.22371354036672e-6	0
GCA_012511375.1	s__UBA2177 sp012511375	AYGK	5.65898930451021e-6	1.12195524059653e-5	0.504386369415361
GCA_012511375.1	s__UBA2177 sp012511375	AYKT	5.65898930451021e-6	9.44137058684784e-6	0.599382182115951
GCA_012511375.1	s__UBA2177 sp012511375	DAET	1.13179786090204e-5	1.22682432307008e-5	0.922542730543329
GCA_012511375.1	s__UBA2177 sp012511375	DAKH	0	3.33820355056837e-6	0
GCA_012511375.1	s__UBA2177 sp012511375	DALM	5.65898930451021e-6	5.65792126877399e-6	1.00018876822166
GCA_012511375.1	s__UBA2177 sp012511375	DDKT	5.65898930451021e-6	1.39668755717633e-5	0.405172171502047
GCA_012511375.1	s__UBA2177 sp012511375	DDRY	1.13179786090204e-5	4.84274130656584e-6	2.33710163160592
GCA_012511375.1	s__UBA2177 sp012511375	DDSA	0	9.89559912202686e-6	0
GCA_012511375.1	s__UBA2177 sp012511375	DEPF	5.65898930451021e-6	7.02864096802122e-6	0.805132788864501
GCA_012511375.1	s__UBA2177 sp012511375	DERG	5.65898930451021e-6	1.20200093639434e-5	0.470797412311972
GCA_012511375.1	s__UBA2177 sp012511375	DETH	5.65898930451021e-6	3.29261004725318e-6	1.71869405222497
GCA_012511375.1	s__UBA2177 sp012511375	DFIL	1.13179786090204e-5	2.0656837871277e-5	0.54790470252748
GCA_012511375.1	s__UBA2177 sp012511375	DGSP	5.65898930451021e-6	7.48181735392568e-6	0.756365604346245
GCA_012511375.1	s__UBA2177 sp012511375	DHVH	0	6.54279017733109e-7	0
GCA_012511375.1	s__UBA2177 sp012511375	DHYY	0	1.14812977894706e-6	0
GCA_012511375.1	s__UBA2177 sp012511375	DIFL	2.82949465225511e-5	2.0656837871277e-5	1.3697617563187
GCA_012511375.1	s__UBA2177 sp012511375	DMVG	0	4.76384848840047e-6	0
GCA_012511375.1	s__UBA2177 sp012511375	DNPI	5.65898930451021e-6	7.69133637909386e-6	0.73576151472092
GCA_012511375.1	s__UBA2177 sp012511375	DPPR	0	2.47801392448136e-6	0
GCA_012511375.1	s__UBA2177 sp012511375	DQKP	5.65898930451021e-6	4.53131455838436e-6	1.24886260523214
GCA_012511375.1	s__UBA2177 sp012511375	DQLI	1.13179786090204e-5	1.26034010800523e-5	0.898009873456591
GCA_012511375.1	s__UBA2177 sp012511375	DRPG	0	4.66599852120296e-6	0
GCA_012511375.1	s__UBA2177 sp012511375	DSAQ	5.65898930451021e-6	5.08706642153066e-6	1.11242685579235
GCA_012511375.1	s__UBA2177 sp012511375	DSDT	5.65898930451021e-6	1.03133204802106e-5	0.548706821956012
GCA_012511375.1	s__UBA2177 sp012511375	DSIF	1.69769679135306e-5	1.41995626122606e-5	1.19559794742353
GCA_012511375.1	s__UBA2177 sp012511375	DSLG	2.82949465225511e-5	2.18768288884505e-5	1.29337513525504
GCA_012511375.1	s__UBA2177 sp012511375	DSSF	2.26359572180409e-5	1.10226987573227e-5	2.05357668901214
GCA_012511375.1	s__UBA2177 sp012511375	DVHE	1.13179786090204e-5	4.13067792114367e-6	2.73998090025058
GCA_012511375.1	s__UBA2177 sp012511375	DVLL	3.39539358270613e-5	3.35980282684752e-5	1.01059310849262
GCA_012511375.1	s__UBA2177 sp012511375	DVNG	0	1.11185624347584e-5	0
GCA_012511375.1	s__UBA2177 sp012511375	DVQN	1.13179786090204e-5	4.97238786435603e-6	2.27616568090997
GCA_012511375.1	s__UBA2177 sp012511375	EDKV	1.69769679135306e-5	2.75555198903446e-5	0.616100439443327
GCA_012511375.1	s__UBA2177 sp012511375	EDLA	2.82949465225511e-5	2.26391062729826e-5	1.24982612747033
GCA_012511375.1	s__UBA2177 sp012511375	EFAG	1.13179786090204e-5	1.22835603307682e-5	0.921392357285115
GCA_012511375.1	s__UBA2177 sp012511375	EFTE	1.69769679135306e-5	1.75145925275781e-5	0.969304189452257
GCA_012511375.1	s__UBA2177 sp012511375	EGGP	1.69769679135306e-5	1.10226970969838e-5	1.5401827487554
GCA_012511375.1	s__UBA2177 sp012511375	EHER	0	4.09632241004971e-6	0
GCA_012511375.1	s__UBA2177 sp012511375	EHQK	5.65898930451021e-6	2.90773210221194e-6	1.94618661746912
GCA_012511375.1	s__UBA2177 sp012511375	EIPI	1.69769679135306e-5	2.0842845513267e-5	0.814522561361612
GCA_012511375.1	s__UBA2177 sp012511375	EKMA	1.13179786090204e-5	8.28317978354578e-6	1.36638089535412
GCA_012511375.1	s__UBA2177 sp012511375	EKYF	2.26359572180409e-5	1.39342704544783e-5	1.6244809724334
GCA_012511375.1	s__UBA2177 sp012511375	ELLK	1.0752079678569e-4	7.23518841313053e-5	1.48608150398079
GCA_012511375.1	s__UBA2177 sp012511375	ENHG	0	3.58919800074656e-6	0
GCA_012511375.1	s__UBA2177 sp012511375	ENMA	5.65898930451021e-6	4.5725290397845e-6	1.23760598462529
GCA_012511375.1	s__UBA2177 sp012511375	EPYD	0	6.07566321562676e-6	0
GCA_012511375.1	s__UBA2177 sp012511375	EQET	5.65898930451021e-6	1.06862161456809e-5	0.529559689544314
GCA_012511375.1	s__UBA2177 sp012511375	ERLN	2.82949465225511e-5	1.71221323926001e-5	1.65253637069058
GCA_012511375.1	s__UBA2177 sp012511375	ESQS	5.65898930451021e-6	1.05764559696848e-5	0.535055345640405
GCA_012511375.1	s__UBA2177 sp012511375	ETIR	1.69769679135306e-5	1.59885044985181e-5	1.06182338161172
GCA_012511375.1	s__UBA2177 sp012511375	ETRS	5.65898930451021e-6	1.24114012156326e-5	0.455950879855734
GCA_012511375.1	s__UBA2177 sp012511375	ETSN	5.65898930451021e-6	1.48779623572465e-5	0.380360506944954
GCA_012511375.1	s__UBA2177 sp012511375	ETTH	0	3.18499509880702e-6	0
GCA_012511375.1	s__UBA2177 sp012511375	EYQV	5.65898930451021e-6	6.2086961861256e-6	0.911461784384972
GCA_012511375.1	s__UBA2177 sp012511375	EYYF	1.69769679135306e-5	6.10732062359214e-6	2.77977348167211
GCA_012511375.1	s__UBA2177 sp012511375	FENS	5.65898930451021e-6	1.29591460651693e-5	0.436679182104449
GCA_012511375.1	s__UBA2177 sp012511375	FFMS	0	2.97480685793318e-6	0
GCA_012511375.1	s__UBA2177 sp012511375	FFTI	5.65898930451021e-6	9.43166439837849e-6	0.599999010300146
GCA_012511375.1	s__UBA2177 sp012511375	FFVS	0	9.18506734466778e-6	0
GCA_012511375.1	s__UBA2177 sp012511375	FGSP	5.65898930451021e-6	6.30388817571715e-6	0.897698237463806
GCA_012511375.1	s__UBA2177 sp012511375	FHNN	5.65898930451021e-6	1.53453988180421e-6	3.68774338914983
GCA_012511375.1	s__UBA2177 sp012511375	FHRD	0	1.39552913606595e-6	0
GCA_012511375.1	s__UBA2177 sp012511375	FIDA	1.13179786090204e-5	1.07406489064423e-5	1.05375184568521
GCA_012511375.1	s__UBA2177 sp012511375	FISV	1.13179786090204e-5	1.72315550001348e-5	0.656817020224343
GCA_012511375.1	s__UBA2177 sp012511375	FKTQ	0	6.04959049386569e-6	0
GCA_012511375.1	s__UBA2177 sp012511375	FKVA	1.13179786090204e-5	1.37023086594162e-5	0.825990633428237
GCA_012511375.1	s__UBA2177 sp012511375	FKVF	0	1.24389320556265e-5	0
GCA_012511375.1	s__UBA2177 sp012511375	FNML	0	4.71153997737042e-6	0
GCA_012511375.1	s__UBA2177 sp012511375	FNVV	0	9.88987005032548e-6	0
GCA_012511375.1	s__UBA2177 sp012511375	FNYF	5.65898930451021e-6	4.12113373439883e-6	1.37316322867055
GCA_012511375.1	s__UBA2177 sp012511375	FPHT	5.65898930451021e-6	1.07691515469045e-6	5.25481443906028
GCA_012511375.1	s__UBA2177 sp012511375	FPSA	0	5.08992746953142e-6	0
GCA_012511375.1	s__UBA2177 sp012511375	FQLN	5.65898930451021e-6	6.16257563671797e-6	0.9182831397302
GCA_012511375.1	s__UBA2177 sp012511375	FTGL	5.65898930451021e-6	1.45310749218752e-5	0.389440515236154
GCA_012511375.1	s__UBA2177 sp012511375	FTIF	1.13179786090204e-5	9.43166439837849e-6	1.19999802060029
GCA_012511375.1	s__UBA2177 sp012511375	FTLA	0	1.17327775088995e-5	0
GCA_012511375.1	s__UBA2177 sp012511375	FTSA	5.65898930451021e-6	8.06514094226377e-6	0.701660311335095
GCA_012511375.1	s__UBA2177 sp012511375	FVAR	1.69769679135306e-5	6.31001643421153e-6	2.69047919138296
GCA_012511375.1	s__UBA2177 sp012511375	FVHF	0	1.86464353455318e-6	0
GCA_012511375.1	s__UBA2177 sp012511375	FYGI	0	9.68837986815254e-6	0
GCA_012511375.1	s__UBA2177 sp012511375	GAAP	1.13179786090204e-5	5.25260453957015e-6	2.15473647859023
GCA_012511375.1	s__UBA2177 sp012511375	GADV	3.39539358270613e-5	1.12497807168366e-5	3.01818645906985
GCA_012511375.1	s__UBA2177 sp012511375	GDAA	0	8.60412285581673e-6	0
GCA_012511375.1	s__UBA2177 sp012511375	GETN	0	1.39378541568726e-5	0
GCA_012511375.1	s__UBA2177 sp012511375	GFNN	0	7.0813680224483e-6	0
GCA_012511375.1	s__UBA2177 sp012511375	GFPT	0	4.96958901475324e-6	0
GCA_012511375.1	s__UBA2177 sp012511375	GFQH	0	1.07765361094718e-6	0
GCA_012511375.1	s__UBA2177 sp012511375	GGKH	1.13179786090204e-5	4.75246227046819e-6	2.38149783520647
GCA_012511375.1	s__UBA2177 sp012511375	GGLD	2.26359572180409e-5	2.04944765378821e-5	1.10449062586207
GCA_012511375.1	s__UBA2177 sp012511375	GHGF	0	2.40969917939232e-6	0
GCA_012511375.1	s__UBA2177 sp012511375	GHTE	0	3.78485507957786e-6	0
GCA_012511375.1	s__UBA2177 sp012511375	GIAL	2.26359572180409e-5	2.61567298924836e-5	0.865397062671261
GCA_012511375.1	s__UBA2177 sp012511375	GIDI	6.22488823496124e-5	2.49556883236892e-5	2.49437649413671
GCA_012511375.1	s__UBA2177 sp012511375	GIEA	2.26359572180409e-5	2.30444522064375e-5	0.982273608210027
GCA_012511375.1	s__UBA2177 sp012511375	GIYT	5.65898930451021e-6	1.11229050321839e-5	0.50876900307393
GCA_012511375.1	s__UBA2177 sp012511375	GLFL	2.82949465225511e-5	2.68148049586895e-5	1.05519866977
GCA_012511375.1	s__UBA2177 sp012511375	GLHH	5.65898930451021e-6	1.10628701604458e-6	5.11529939557945
GCA_012511375.1	s__UBA2177 sp012511375	GLKN	1.69769679135306e-5	2.71770148634932e-5	0.624681113757484
GCA_012511375.1	s__UBA2177 sp012511375	GLVG	3.39539358270613e-5	2.48706040675195e-5	1.36522360835636
GCA_012511375.1	s__UBA2177 sp012511375	GMSN	5.65898930451021e-6	4.41856821486874e-6	1.28072919310545
GCA_012511375.1	s__UBA2177 sp012511375	GNKE	1.13179786090204e-5	2.39433378220333e-5	0.472698447189988
GCA_012511375.1	s__UBA2177 sp012511375	GQAH	5.65898930451021e-6	1.18710692679228e-6	4.76704261157126
GCA_012511375.1	s__UBA2177 sp012511375	GQSL	3.39539358270613e-5	1.12463005297262e-5	3.0191204420791
GCA_012511375.1	s__UBA2177 sp012511375	GSAQ	1.69769679135306e-5	5.84758258930254e-6	2.90324551287022
GCA_012511375.1	s__UBA2177 sp012511375	GTFR	0	6.22940207186261e-6	0
GCA_012511375.1	s__UBA2177 sp012511375	GTIY	1.13179786090204e-5	1.11229050321839e-5	1.01753800614786
GCA_012511375.1	s__UBA2177 sp012511375	GVNG	1.13179786090204e-5	1.27807869455739e-5	0.885546301430205
GCA_012511375.1	s__UBA2177 sp012511375	HAFS	0	2.07688984401079e-6	0
GCA_012511375.1	s__UBA2177 sp012511375	HAII	0	5.01929379180383e-6	0
GCA_012511375.1	s__UBA2177 sp012511375	HDAS	0	2.46497241765305e-6	0
GCA_012511375.1	s__UBA2177 sp012511375	HDHA	5.65898930451021e-6	5.00409491727566e-7	11.3087169569339
GCA_012511375.1	s__UBA2177 sp012511375	HEET	0	5.17807826072304e-6	0
GCA_012511375.1	s__UBA2177 sp012511375	HEIM	0	2.1146635852404e-6	0
GCA_012511375.1	s__UBA2177 sp012511375	HFKG	0	3.4834623440906e-6	0
GCA_012511375.1	s__UBA2177 sp012511375	HFNF	5.65898930451021e-6	1.40949307790311e-6	4.01491102952349
GCA_012511375.1	s__UBA2177 sp012511375	HGFA	5.65898930451021e-6	1.94565539625883e-6	2.90852599868996
GCA_012511375.1	s__UBA2177 sp012511375	HGTD	5.65898930451021e-6	2.40669438253627e-6	2.35135351857453
GCA_012511375.1	s__UBA2177 sp012511375	HGVT	0	2.92058901767727e-6	0
GCA_012511375.1	s__UBA2177 sp012511375	HKNK	0	5.48244954144257e-6	0
GCA_012511375.1	s__UBA2177 sp012511375	HMDF	5.65898930451021e-6	7.16755196265616e-7	7.89528884337952
GCA_012511375.1	s__UBA2177 sp012511375	HNEM	0	1.22719730727831e-6	0
GCA_012511375.1	s__UBA2177 sp012511375	HNET	0	3.02034762247773e-6	0
GCA_012511375.1	s__UBA2177 sp012511375	HNSN	0	2.23477228748799e-6	0
GCA_012511375.1	s__UBA2177 sp012511375	HNTQ	0	9.87310905767651e-7	0
GCA_012511375.1	s__UBA2177 sp012511375	HPHG	1.13179786090204e-5	3.78347220123603e-7	29.9142639539493
GCA_012511375.1	s__UBA2177 sp012511375	HPPP	0	4.92433765359132e-7	0
GCA_012511375.1	s__UBA2177 sp012511375	HQDD	0	1.11267628983867e-6	0
GCA_012511375.1	s__UBA2177 sp012511375	HQES	0	2.14710676604978e-6	0
GCA_012511375.1	s__UBA2177 sp012511375	HRTH	0	3.99094689970396e-7	0
GCA_012511375.1	s__UBA2177 sp012511375	HTDK	0	3.47911860824621e-6	0
GCA_012511375.1	s__UBA2177 sp012511375	HTKN	5.65898930451021e-6	3.19143398882014e-6	1.77318074706672
GCA_012511375.1	s__UBA2177 sp012511375	HTYD	0	1.52488017923008e-6	0
GCA_012511375.1	s__UBA2177 sp012511375	HVNE	5.65898930451021e-6	3.78911655473917e-6	1.4934851495746
GCA_012511375.1	s__UBA2177 sp012511375	HVTI	5.65898930451021e-6	4.01610460400128e-6	1.40907418070538
GCA_012511375.1	s__UBA2177 sp012511375	HVYE	1.13179786090204e-5	3.00846570109897e-6	3.76204342462208
GCA_012511375.1	s__UBA2177 sp012511375	HYQN	5.65898930451021e-6	7.43377130499114e-7	7.61254156515507
GCA_012511375.1	s__UBA2177 sp012511375	HYRA	0	1.11962681195117e-6	0
GCA_012511375.1	s__UBA2177 sp012511375	IDEF	1.13179786090204e-5	1.81989688702471e-5	0.621902190707288
GCA_012511375.1	s__UBA2177 sp012511375	IDNE	1.69769679135306e-5	1.98135372049179e-5	0.856836804955595
GCA_012511375.1	s__UBA2177 sp012511375	IEAG	3.39539358270613e-5	2.30444522064375e-5	1.47341041231504
GCA_012511375.1	s__UBA2177 sp012511375	IEQR	0	8.49698181940004e-6	0
GCA_012511375.1	s__UBA2177 sp012511375	IFFF	2.82949465225511e-5	8.21525916260382e-6	3.44419402510766
GCA_012511375.1	s__UBA2177 sp012511375	IFFT	1.13179786090204e-5	9.43166439837849e-6	1.19999802060029
GCA_012511375.1	s__UBA2177 sp012511375	IGTP	1.69769679135306e-5	9.3231484563365e-6	1.8209479333124
GCA_012511375.1	s__UBA2177 sp012511375	IHHN	0	7.81760359557143e-7	0
GCA_012511375.1	s__UBA2177 sp012511375	IHHV	0	1.03420472428769e-6	0
GCA_012511375.1	s__UBA2177 sp012511375	IHTL	1.13179786090204e-5	5.90746125820511e-6	1.91587860069339
GCA_012511375.1	s__UBA2177 sp012511375	IILG	3.96129251315715e-5	4.45466369675256e-5	0.889246143551739
GCA_012511375.1	s__UBA2177 sp012511375	ILFE	5.09309037405919e-5	3.24856942004937e-5	1.5677948399766
GCA_012511375.1	s__UBA2177 sp012511375	ILMH	5.65898930451021e-6	2.40026031936452e-6	2.35765648369693
GCA_012511375.1	s__UBA2177 sp012511375	ILVA	3.96129251315715e-5	2.76136613897687e-5	1.43454084456358
GCA_012511375.1	s__UBA2177 sp012511375	IMFV	5.65898930451021e-6	5.51942590206822e-6	1.02528585489112
GCA_012511375.1	s__UBA2177 sp012511375	IMGF	0	5.22821405116046e-6	0
GCA_012511375.1	s__UBA2177 sp012511375	INDM	0	4.9517605602273e-6	0
GCA_012511375.1	s__UBA2177 sp012511375	IQIK	1.13179786090204e-5	1.85456969275369e-5	0.610275184224289
GCA_012511375.1	s__UBA2177 sp012511375	IQIT	5.65898930451021e-6	1.07957888300646e-5	0.524184882974998
GCA_012511375.1	s__UBA2177 sp012511375	IQMY	5.65898930451021e-6	2.02111977485172e-6	2.79992773061923
GCA_012511375.1	s__UBA2177 sp012511375	IQQA	1.69769679135306e-5	3.36883508562885e-6	5.03941792400373
GCA_012511375.1	s__UBA2177 sp012511375	IRLI	2.82949465225511e-5	2.96551385391493e-5	0.954133007512255
GCA_012511375.1	s__UBA2177 sp012511375	IRNS	5.65898930451021e-6	1.18299849016564e-5	0.478359807857226
GCA_012511375.1	s__UBA2177 sp012511375	IRQE	1.13179786090204e-5	8.49698181940004e-6	1.33199986178381
GCA_012511375.1	s__UBA2177 sp012511375	IRTV	1.13179786090204e-5	1.23375531336496e-5	0.917360070219402
GCA_012511375.1	s__UBA2177 sp012511375	ISDE	2.26359572180409e-5	2.65034175874708e-5	0.854076918319461
GCA_012511375.1	s__UBA2177 sp012511375	ISFA	2.82949465225511e-5	1.31791383272059e-5	2.14694965786506
GCA_012511375.1	s__UBA2177 sp012511375	ISTA	3.39539358270613e-5	1.51305281186791e-5	2.24406812245662
GCA_012511375.1	s__UBA2177 sp012511375	ITAA	5.09309037405919e-5	1.1444837755176e-5	4.45012020529152
GCA_012511375.1	s__UBA2177 sp012511375	IVQE	1.13179786090204e-5	1.3474734035885e-5	0.839940779452801
GCA_012511375.1	s__UBA2177 sp012511375	IVYR	1.13179786090204e-5	9.28932800427425e-6	1.21838507627384
GCA_012511375.1	s__UBA2177 sp012511375	IYRE	0	1.20382429948339e-5	0
GCA_012511375.1	s__UBA2177 sp012511375	KALY	1.13179786090204e-5	1.74225590460559e-5	0.649616315209594
GCA_012511375.1	s__UBA2177 sp012511375	KATK	1.13179786090204e-5	2.1541133882818e-5	0.5254123887159
GCA_012511375.1	s__UBA2177 sp012511375	KERQ	1.13179786090204e-5	8.93261078750704e-6	1.2670403847495
GCA_012511375.1	s__UBA2177 sp012511375	KGIE	5.65898930451021e-5	4.12583243958179e-5	1.371599401425
GCA_012511375.1	s__UBA2177 sp012511375	KGLN	2.82949465225511e-5	2.71770148634932e-5	1.04113518959581
GCA_012511375.1	s__UBA2177 sp012511375	KHFK	1.13179786090204e-5	5.03569491431592e-6	2.24755049731958
GCA_012511375.1	s__UBA2177 sp012511375	KHSR	5.65898930451021e-6	3.37715700825624e-6	1.6756666304455199
GCA_012511375.1	s__UBA2177 sp012511375	KIEP	2.26359572180409e-5	2.19114305092509e-5	1.03306615277739
GCA_012511375.1	s__UBA2177 sp012511375	KIMT	0	8.67698249017626e-6	0
GCA_012511375.1	s__UBA2177 sp012511375	KISV	2.26359572180409e-5	3.39844556947103e-5	0.666067964171165
GCA_012511375.1	s__UBA2177 sp012511375	KIYD	1.69769679135306e-5	1.66225654025424e-5	1.02132056649535
GCA_012511375.1	s__UBA2177 sp012511375	KLPA	5.65898930451021e-6	1.46034784982584e-5	0.387509681695708
GCA_012511375.1	s__UBA2177 sp012511375	KLRE	5.09309037405919e-5	3.10169054480765e-5	1.64203691518653
GCA_012511375.1	s__UBA2177 sp012511375	KMIL	1.13179786090204e-5	1.60120014764892e-5	0.706843465236928
GCA_012511375.1	s__UBA2177 sp012511375	KMKV	0	1.14436213041803e-5	0
GCA_012511375.1	s__UBA2177 sp012511375	KMRK	0	7.21619008662925e-6	0
GCA_012511375.1	s__UBA2177 sp012511375	KNLR	5.65898930451021e-6	1.8092008639057e-5	0.312789442975038
GCA_012511375.1	s__UBA2177 sp012511375	KNVQ	5.65898930451021e-6	8.26270493966658e-6	0.68488338211658
GCA_012511375.1	s__UBA2177 sp012511375	KQPL	0	8.08852963700469e-6	0
GCA_012511375.1	s__UBA2177 sp012511375	KRMH	0	1.08173451940785e-6	0
GCA_012511375.1	s__UBA2177 sp012511375	KTAT	5.65898930451021e-6	1.25394873790779e-5	0.451293512520473
GCA_012511375.1	s__UBA2177 sp012511375	KTMH	0	1.36739871477828e-6	0
GCA_012511375.1	s__UBA2177 sp012511375	KTQA	0	6.66402516223433e-6	0
GCA_012511375.1	s__UBA2177 sp012511375	KTSA	5.65898930451021e-6	1.59062501916869e-5	0.355771425465682
GCA_012511375.1	s__UBA2177 sp012511375	KVPH	0	2.66451623475262e-6	0
GCA_012511375.1	s__UBA2177 sp012511375	KYLH	1.13179786090204e-5	4.67595008390037e-6	2.42046608837615
GCA_012511375.1	s__UBA2177 sp012511375	LAAM	1.69769679135306e-5	5.25132562753928e-6	3.2328918672457
GCA_012511375.1	s__UBA2177 sp012511375	LARP	0	6.72501193857874e-6	0
GCA_012511375.1	s__UBA2177 sp012511375	LAVD	1.69769679135306e-5	1.74694998251495e-5	0.971806181255985
GCA_012511375.1	s__UBA2177 sp012511375	LDAD	1.13179786090204e-5	1.43956396605034e-5	0.786208801827195
GCA_012511375.1	s__UBA2177 sp012511375	LDDL	2.26359572180409e-5	2.76862596581088e-5	0.817588128463976
GCA_012511375.1	s__UBA2177 sp012511375	LDEV	3.96129251315715e-5	2.96003422387253e-5	1.338259024578
GCA_012511375.1	s__UBA2177 sp012511375	LDKV	2.26359572180409e-5	3.12770416220767e-5	0.723724369189169
GCA_012511375.1	s__UBA2177 sp012511375	LDNL	5.65898930451021e-5	2.53969122773682e-5	2.22821941608748
GCA_012511375.1	s__UBA2177 sp012511375	LDQN	0	7.3140994983514e-6	0
GCA_012511375.1	s__UBA2177 sp012511375	LDVF	5.65898930451021e-6	1.58587816675319e-5	0.35683632091966
GCA_012511375.1	s__UBA2177 sp012511375	LEFV	2.26359572180409e-5	2.49400965846854e-5	0.9076130535894
GCA_012511375.1	s__UBA2177 sp012511375	LHHE	0	1.51351653562902e-6	0
GCA_012511375.1	s__UBA2177 sp012511375	LINH	5.65898930451021e-6	5.60207661631325e-6	1.01015921275179
GCA_012511375.1	s__UBA2177 sp012511375	LKAH	5.65898930451021e-6	5.95879142911539e-6	0.949687427698794
GCA_012511375.1	s__UBA2177 sp012511375	LKEV	9.62028181766736e-5	4.9187412708685e-5	1.95584221407293
GCA_012511375.1	s__UBA2177 sp012511375	LKHF	0	5.40938053307387e-6	0
GCA_012511375.1	s__UBA2177 sp012511375	LKPI	1.69769679135306e-5	2.48706874979781e-5	0.682609514309197
GCA_012511375.1	s__UBA2177 sp012511375	LKVS	2.26359572180409e-5	3.83779845699902e-5	0.589816205089131
GCA_012511375.1	s__UBA2177 sp012511375	LLEG	4.52719144360817e-5	5.00497087658946e-5	0.904539018355515
GCA_012511375.1	s__UBA2177 sp012511375	LLIK	3.39539358270613e-5	7.27218734424075e-5	0.466901280451078
GCA_012511375.1	s__UBA2177 sp012511375	LLTM	1.13179786090204e-5	1.05258866655309e-5	1.07525180240477
GCA_012511375.1	s__UBA2177 sp012511375	LLTR	1.13179786090204e-5	2.04940007428044e-5	0.552258134029503
GCA_012511375.1	s__UBA2177 sp012511375	LMGP	0	4.27781410845874e-6	0
GCA_012511375.1	s__UBA2177 sp012511375	LNFV	5.65898930451021e-6	1.45474358692681e-5	0.389002526312215
GCA_012511375.1	s__UBA2177 sp012511375	LNIR	1.13179786090204e-5	1.72096906648497e-5	0.6576514842383
GCA_012511375.1	s__UBA2177 sp012511375	LNTI	1.13179786090204e-5	2.17544216946403e-5	0.520261065446244
GCA_012511375.1	s__UBA2177 sp012511375	LPES	5.65898930451021e-6	1.82714000482734e-5	0.309718428229859
GCA_012511375.1	s__UBA2177 sp012511375	LPIV	2.82949465225511e-5	1.81626848576784e-5	1.55786144748249
GCA_012511375.1	s__UBA2177 sp012511375	LPLH	0	4.21019644320716e-6	0
GCA_012511375.1	s__UBA2177 sp012511375	LPPS	2.82949465225511e-5	7.09270043177256e-6	3.98930517293535
GCA_012511375.1	s__UBA2177 sp012511375	LRRN	5.65898930451021e-6	8.33150636713291e-6	0.679227627651399
GCA_012511375.1	s__UBA2177 sp012511375	LSAR	2.26359572180409e-5	1.35170354806664e-5	1.67462438420151
GCA_012511375.1	s__UBA2177 sp012511375	LSHM	0	1.86325080299766e-6	0
GCA_012511375.1	s__UBA2177 sp012511375	LSSK	7.9225850263143e-5	3.8805131212188e-5	2.0416333559068
GCA_012511375.1	s__UBA2177 sp012511375	LTEL	3.39539358270613e-5	4.21173529143083e-5	0.806174497626756
GCA_012511375.1	s__UBA2177 sp012511375	LTEM	5.65898930451021e-6	9.27345632237874e-6	0.610235181768627
GCA_012511375.1	s__UBA2177 sp012511375	LTHE	5.65898930451021e-6	5.87740568595673e-6	0.962837960638247
GCA_012511375.1	s__UBA2177 sp012511375	LTSA	1.13179786090204e-5	1.70866110050676e-5	0.662388732655276
GCA_012511375.1	s__UBA2177 sp012511375	LVMK	1.13179786090204e-5	1.22928222150074e-5	0.920698144906316
GCA_012511375.1	s__UBA2177 sp012511375	LVNG	1.13179786090204e-5	1.98469606591372e-5	0.570262560771984
GCA_012511375.1	s__UBA2177 sp012511375	LVVY	1.69769679135306e-5	1.66357220754206e-5	1.02051283596606
GCA_012511375.1	s__UBA2177 sp012511375	MAAN	5.65898930451021e-6	2.69861053013441e-6	2.0970011201388
GCA_012511375.1	s__UBA2177 sp012511375	MDEG	5.65898930451021e-6	6.17357527557964e-6	0.916647007916962
GCA_012511375.1	s__UBA2177 sp012511375	MENG	0	5.66308889852893e-6	0
GCA_012511375.1	s__UBA2177 sp012511375	MEVD	5.65898930451021e-6	6.51744380604291e-6	0.868283559156007
GCA_012511375.1	s__UBA2177 sp012511375	MFNT	5.65898930451021e-6	2.55320672718127e-6	2.21642424965632
GCA_012511375.1	s__UBA2177 sp012511375	MGFT	0	3.19947193451095e-6	0
GCA_012511375.1	s__UBA2177 sp012511375	MGKN	1.69769679135306e-5	5.98387227283753e-6	2.83712070369447
GCA_012511375.1	s__UBA2177 sp012511375	MGVR	0	3.64545659149483e-6	0
GCA_012511375.1	s__UBA2177 sp012511375	MHKE	5.65898930451021e-6	2.2230795775435e-6	2.54556308360467
GCA_012511375.1	s__UBA2177 sp012511375	MIGK	1.69769679135306e-5	1.03111999342331e-5	1.64645899815861
GCA_012511375.1	s__UBA2177 sp012511375	MIKT	5.65898930451021e-6	8.67698249017626e-6	0.6521840179944
GCA_012511375.1	s__UBA2177 sp012511375	MINQ	0	2.54556945595353e-6	0
GCA_012511375.1	s__UBA2177 sp012511375	MKNV	5.65898930451021e-6	6.31717433413738e-6	0.895810215958359
GCA_012511375.1	s__UBA2177 sp012511375	MLAF	0	4.76714430440469e-6	0
GCA_012511375.1	s__UBA2177 sp012511375	MLDH	5.65898930451021e-6	1.51850008724261e-6	3.72669672662724
GCA_012511375.1	s__UBA2177 sp012511375	MLYT	0	4.29474172040146e-6	0
GCA_012511375.1	s__UBA2177 sp012511375	MMHF	0	2.81706444805086e-7	0
GCA_012511375.1	s__UBA2177 sp012511375	MNPR	5.65898930451021e-6	1.4634510633931e-6	3.86687976527859
GCA_012511375.1	s__UBA2177 sp012511375	MNSY	0	2.79960228449482e-6	0
GCA_012511375.1	s__UBA2177 sp012511375	MPAA	0	1.79593941204067e-6	0
GCA_012511375.1	s__UBA2177 sp012511375	MPRP	0	9.73934331387045e-7	0
GCA_012511375.1	s__UBA2177 sp012511375	MQRV	5.65898930451021e-6	1.6303028581212e-6	3.47112763516331
GCA_012511375.1	s__UBA2177 sp012511375	MSLQ	0	3.8452684204248e-6	0
GCA_012511375.1	s__UBA2177 sp012511375	MTSI	1.13179786090204e-5	6.40719542195121e-6	1.76644816704743
GCA_012511375.1	s__UBA2177 sp012511375	MVAT	0	3.72074153998394e-6	0
GCA_012511375.1	s__UBA2177 sp012511375	MVIV	0	7.9495402431893e-6	0
GCA_012511375.1	s__UBA2177 sp012511375	MYKR	0	3.1628198034342e-6	0
GCA_012511375.1	s__UBA2177 sp012511375	NAIN	1.69769679135306e-5	1.07266073710201e-5	1.58269687015832
GCA_012511375.1	s__UBA2177 sp012511375	NAKK	3.96129251315715e-5	2.04275706838022e-5	1.93918923325436
GCA_012511375.1	s__UBA2177 sp012511375	NDHF	0	1.67286751867135e-6	0
GCA_012511375.1	s__UBA2177 sp012511375	NDKQ	0	6.80883391757231e-6	0
GCA_012511375.1	s__UBA2177 sp012511375	NDYA	0	5.38797981433906e-6	0
GCA_012511375.1	s__UBA2177 sp012511375	NFFG	0	6.50432049898252e-6	0
GCA_012511375.1	s__UBA2177 sp012511375	NGDK	1.13179786090204e-5	1.52249677791845e-5	0.743382762654798
GCA_012511375.1	s__UBA2177 sp012511375	NHNG	0	2.09356156904492e-6	0
GCA_012511375.1	s__UBA2177 sp012511375	NISH	5.65898930451021e-6	3.85088163869601e-6	1.46953083357464
GCA_012511375.1	s__UBA2177 sp012511375	NKNT	5.65898930451021e-6	1.17525613404523e-5	0.481511148130065
GCA_012511375.1	s__UBA2177 sp012511375	NLKP	1.69769679135306e-5	1.44331424349039e-5	1.17624890006455
GCA_012511375.1	s__UBA2177 sp012511375	NMDA	0	2.90755649097685e-6	0
GCA_012511375.1	s__UBA2177 sp012511375	NMEQ	0	2.53261828397751e-6	0
GCA_012511375.1	s__UBA2177 sp012511375	NMKS	5.65898930451021e-6	6.3874844308045e-6	0.885949604388698
GCA_012511375.1	s__UBA2177 sp012511375	NNFV	1.69769679135306e-5	7.47580066590873e-6	2.2709230318231
GCA_012511375.1	s__UBA2177 sp012511375	NNIG	5.65898930451021e-6	1.32849306353591e-5	0.425970557155057
GCA_012511375.1	s__UBA2177 sp012511375	NNMA	0	2.66713373545943e-6	0
GCA_012511375.1	s__UBA2177 sp012511375	NPVE	1.13179786090204e-5	9.28615857641169e-6	1.21880091922723
GCA_012511375.1	s__UBA2177 sp012511375	NRQN	0	2.87624658641543e-6	0
GCA_012511375.1	s__UBA2177 sp012511375	NSFY	3.39539358270613e-5	6.00166575784146e-6	5.65741865626203
GCA_012511375.1	s__UBA2177 sp012511375	NSIH	1.69769679135306e-5	3.85088163869601e-6	4.40859250072392
GCA_012511375.1	s__UBA2177 sp012511375	NSIP	1.69769679135306e-5	9.43752904913868e-6	1.79887848028188
GCA_012511375.1	s__UBA2177 sp012511375	NSPV	5.65898930451021e-6	7.24543192931722e-6	0.781042367068859
GCA_012511375.1	s__UBA2177 sp012511375	NYLG	0	1.19115488611848e-5	0
GCA_012511375.1	s__UBA2177 sp012511375	NYLL	1.13179786090204e-5	1.84971428319753e-5	0.611877126744972
GCA_012511375.1	s__UBA2177 sp012511375	PAKS	5.65898930451021e-6	1.00384680649092e-5	0.56373036880915794
GCA_012511375.1	s__UBA2177 sp012511375	PARE	1.13179786090204e-5	5.92483146185765e-6	1.91026169805543
GCA_012511375.1	s__UBA2177 sp012511375	PDAE	1.69769679135306e-5	7.74251419409288e-6	2.19269445143325
GCA_012511375.1	s__UBA2177 sp012511375	PEMS	0	4.02302183238134e-6	0
GCA_012511375.1	s__UBA2177 sp012511375	PFHN	5.65898930451021e-6	1.02124431158398e-6	5.54126886223037
GCA_012511375.1	s__UBA2177 sp012511375	PFQN	5.65898930451021e-6	2.10758449402224e-6	2.68505928021431
GCA_012511375.1	s__UBA2177 sp012511375	PGEI	1.69769679135306e-5	1.51573207636432e-5	1.12005071201317
GCA_012511375.1	s__UBA2177 sp012511375	PGKK	0	1.68370150190235e-5	0
GCA_012511375.1	s__UBA2177 sp012511375	PGPA	0	3.45486241710674e-6	0
GCA_012511375.1	s__UBA2177 sp012511375	PKII	5.65898930451021e-6	2.20234800457172e-5	0.25695254758844
GCA_012511375.1	s__UBA2177 sp012511375	PKQF	0	3.81790932788092e-6	0
GCA_012511375.1	s__UBA2177 sp012511375	PKVE	1.69769679135306e-5	1.68219644572358e-5	1.00921434929249
GCA_012511375.1	s__UBA2177 sp012511375	PLDH	0	2.3586146423304e-6	0
GCA_012511375.1	s__UBA2177 sp012511375	PLDQ	1.13179786090204e-5	4.86757144315372e-6	2.3251797618583
GCA_012511375.1	s__UBA2177 sp012511375	PLGE	5.65898930451021e-6	1.71168674177128e-5	0.330608934824967
GCA_012511375.1	s__UBA2177 sp012511375	PMMR	0	6.27028824733561e-7	0
GCA_012511375.1	s__UBA2177 sp012511375	PMMT	0	7.92614448080069e-7	0
GCA_012511375.1	s__UBA2177 sp012511375	PMPF	0	1.07235130100983e-6	0
GCA_012511375.1	s__UBA2177 sp012511375	PPKH	5.65898930451021e-6	1.34040786966612e-6	4.22184130112559
GCA_012511375.1	s__UBA2177 sp012511375	PRKH	0	1.6802072637497e-6	0
GCA_012511375.1	s__UBA2177 sp012511375	PSEQ	5.65898930451021e-6	5.26201124245891e-6	1.07544226793894
GCA_012511375.1	s__UBA2177 sp012511375	PSTD	0	6.29602748358873e-6	0
GCA_012511375.1	s__UBA2177 sp012511375	PVLF	5.65898930451021e-6	9.68139460289268e-6	0.584522120689036
GCA_012511375.1	s__UBA2177 sp012511375	PVRT	0	4.764898056509e-6	0
GCA_012511375.1	s__UBA2177 sp012511375	PVYV	0	5.68937274929621e-6	0
GCA_012511375.1	s__UBA2177 sp012511375	PYYI	5.65898930451021e-6	4.44767081933509e-6	1.27234895170507
GCA_012511375.1	s__UBA2177 sp012511375	QAGH	0	1.18710692679228e-6	0
GCA_012511375.1	s__UBA2177 sp012511375	QDQI	1.13179786090204e-5	3.62967468290537e-6	3.11817989152707
GCA_012511375.1	s__UBA2177 sp012511375	QEPI	0	6.7785811577294e-6	0
GCA_012511375.1	s__UBA2177 sp012511375	QFMH	0	3.68464935413997e-7	0
GCA_012511375.1	s__UBA2177 sp012511375	QFNK	5.65898930451021e-6	5.73685851885771e-6	0.986426506058754
GCA_012511375.1	s__UBA2177 sp012511375	QGHS	5.65898930451021e-6	1.56940230346089e-6	3.60582451805432
GCA_012511375.1	s__UBA2177 sp012511375	QHKQ	0	9.50498410911212e-7	0
GCA_012511375.1	s__UBA2177 sp012511375	QHLS	5.65898930451021e-6	2.43708512690092e-6	2.32203185766694
GCA_012511375.1	s__UBA2177 sp012511375	QIMM	0	1.09067222278238e-6	0
GCA_012511375.1	s__UBA2177 sp012511375	QIRQ	0	2.7775487675558e-6	0
GCA_012511375.1	s__UBA2177 sp012511375	QIRY	0	3.9351392888115e-6	0
GCA_012511375.1	s__UBA2177 sp012511375	QKMQ	0	1.49971024105693e-6	0
GCA_012511375.1	s__UBA2177 sp012511375	QLMR	5.65898930451021e-6	2.3980827003103e-6	2.35979739304986
GCA_012511375.1	s__UBA2177 sp012511375	QLQF	0	3.45359133693108e-6	0
GCA_012511375.1	s__UBA2177 sp012511375	QMAE	0	2.56250756348944e-6	0
GCA_012511375.1	s__UBA2177 sp012511375	QMEF	0	2.32623992544276e-6	0
GCA_012511375.1	s__UBA2177 sp012511375	QMIK	5.65898930451021e-6	4.61132324621817e-6	1.22719423522332
GCA_012511375.1	s__UBA2177 sp012511375	QMKH	0	7.26694733733161e-7	0
GCA_012511375.1	s__UBA2177 sp012511375	QNFM	0	1.35688432548772e-6	0
GCA_012511375.1	s__UBA2177 sp012511375	QNYP	0	1.82182781030019e-6	0
GCA_012511375.1	s__UBA2177 sp012511375	QPEP	1.13179786090204e-5	2.6179622356608e-6	4.32320163173157
GCA_012511375.1	s__UBA2177 sp012511375	QPHL	0	1.21250155754814e-6	0
GCA_012511375.1	s__UBA2177 sp012511375	QPTG	0	3.03210607287808e-6	0
GCA_012511375.1	s__UBA2177 sp012511375	QQAN	0	1.95502744483986e-6	0
GCA_012511375.1	s__UBA2177 sp012511375	QQMS	0	1.10740532225715e-6	0
GCA_012511375.1	s__UBA2177 sp012511375	QQSR	0	2.15612862061715e-6	0
GCA_012511375.1	s__UBA2177 sp012511375	QRTK	5.65898930451021e-6	5.49437844413499e-6	1.02995986935537
GCA_012511375.1	s__UBA2177 sp012511375	QRVS	1.13179786090204e-5	5.0897781517577e-6	2.22366835480087
GCA_012511375.1	s__UBA2177 sp012511375	QTDH	0	1.07630982073063e-6	0
GCA_012511375.1	s__UBA2177 sp012511375	QVVL	1.69769679135306e-5	1.17420314648991e-5	1.4458288554481
GCA_012511375.1	s__UBA2177 sp012511375	QYPD	1.13179786090204e-5	1.98605236957418e-6	5.69873120286704
GCA_012511375.1	s__UBA2177 sp012511375	RAFY	1.69769679135306e-5	3.7870820808216e-6	4.4828624125959
GCA_012511375.1	s__UBA2177 sp012511375	RAGP	0	4.33068550240942e-6	0
GCA_012511375.1	s__UBA2177 sp012511375	RAPP	0	2.2999362148862e-6	0
GCA_012511375.1	s__UBA2177 sp012511375	RDMI	1.13179786090204e-5	4.13082689423479e-6	2.73988208627585
GCA_012511375.1	s__UBA2177 sp012511375	RDVF	1.13179786090204e-5	6.79858358091731e-6	1.66475538239883
GCA_012511375.1	s__UBA2177 sp012511375	RDYR	0	3.70582802117039e-6	0
GCA_012511375.1	s__UBA2177 sp012511375	RGDR	1.13179786090204e-5	5.84885002944914e-6	1.93507758824967
GCA_012511375.1	s__UBA2177 sp012511375	RGID	2.26359572180409e-5	1.2081476664172e-5	1.87360848737708
GCA_012511375.1	s__UBA2177 sp012511375	RGPP	0	2.84847687844548e-6	0
GCA_012511375.1	s__UBA2177 sp012511375	RHEK	0	4.32835693193281e-6	0
GCA_012511375.1	s__UBA2177 sp012511375	RHQG	0	9.7875001229197e-7	0
GCA_012511375.1	s__UBA2177 sp012511375	RKDV	1.13179786090204e-5	1.34083176179203e-5	0.84410132065293
GCA_012511375.1	s__UBA2177 sp012511375	RKII	4.52719144360817e-5	2.76065308054912e-5	1.63989871654126
GCA_012511375.1	s__UBA2177 sp012511375	RMDM	0	1.02711578636899e-6	0
GCA_012511375.1	s__UBA2177 sp012511375	RMPS	0	1.95757346357663e-6	0
GCA_012511375.1	s__UBA2177 sp012511375	RNHA	0	1.41015285191529e-6	0
GCA_012511375.1	s__UBA2177 sp012511375	RNIG	1.69769679135306e-5	1.10824722013752e-5	1.53187552425568
GCA_012511375.1	s__UBA2177 sp012511375	RNVA	1.13179786090204e-5	6.86982577278267e-6	1.64749136053213
GCA_012511375.1	s__UBA2177 sp012511375	RPQS	0	2.56045679155117e-6	0
GCA_012511375.1	s__UBA2177 sp012511375	RQIE	1.69769679135306e-5	8.49698181940004e-6	1.99799979267572
GCA_012511375.1	s__UBA2177 sp012511375	RSQN	0	3.84738795379679e-6	0
GCA_012511375.1	s__UBA2177 sp012511375	RTFG	5.65898930451021e-6	6.22940207186261e-6	0.908432180043591
GCA_012511375.1	s__UBA2177 sp012511375	RTIN	1.13179786090204e-5	9.32601616228384e-6	1.21359200027901
GCA_012511375.1	s__UBA2177 sp012511375	RTNR	0	4.5148843491273e-6	0
GCA_012511375.1	s__UBA2177 sp012511375	RVIA	1.69769679135306e-5	1.18378440960471e-5	1.43412666831789
GCA_012511375.1	s__UBA2177 sp012511375	RVLT	3.39539358270613e-5	1.39325586982503e-5	2.43702083460989
GCA_012511375.1	s__UBA2177 sp012511375	RYMS	0	2.33546680403738e-6	0
GCA_012511375.1	s__UBA2177 sp012511375	RYVK	1.13179786090204e-5	9.76557950850486e-6	1.15896640841064
GCA_012511375.1	s__UBA2177 sp012511375	SEVF	1.69769679135306e-5	1.71438854880345e-5	0.990263725535246
GCA_012511375.1	s__UBA2177 sp012511375	SFVY	1.69769679135306e-5	7.93971068560122e-6	2.13823508006641
GCA_012511375.1	s__UBA2177 sp012511375	SGFQ	5.65898930451021e-6	5.30842534101093e-6	1.06603916245953
GCA_012511375.1	s__UBA2177 sp012511375	SGGK	3.39539358270613e-5	2.34102042553154e-5	1.45039041337505
GCA_012511375.1	s__UBA2177 sp012511375	SGMP	0	2.94058024055724e-6	0
GCA_012511375.1	s__UBA2177 sp012511375	SGRN	2.82949465225511e-5	8.60299404269563e-6	3.28896502567904
GCA_012511375.1	s__UBA2177 sp012511375	SHRQ	5.65898930451021e-6	1.04476669623166e-6	5.41651004470327
GCA_012511375.1	s__UBA2177 sp012511375	SKGK	4.52719144360817e-5	3.38418030301299e-5	1.33775125384943
GCA_012511375.1	s__UBA2177 sp012511375	SLAK	3.39539358270613e-5	2.93524738401913e-5	1.15676572993208
GCA_012511375.1	s__UBA2177 sp012511375	SLEN	3.96129251315715e-5	2.74549309625888e-5	1.44283462907081
GCA_012511375.1	s__UBA2177 sp012511375	SLKI	2.26359572180409e-5	4.99891997827119e-5	0.452816954790886
GCA_012511375.1	s__UBA2177 sp012511375	SNLH	5.65898930451021e-6	4.34872570678651e-6	1.30129828507669
GCA_012511375.1	s__UBA2177 sp012511375	SNSE	1.13179786090204e-5	1.88725890016617e-5	0.59970460905093
GCA_012511375.1	s__UBA2177 sp012511375	SPPQ	0	2.04263873117414e-6	0
GCA_012511375.1	s__UBA2177 sp012511375	SRAR	1.69769679135306e-5	5.79468823066515e-6	2.92974656059829
GCA_012511375.1	s__UBA2177 sp012511375	SRLG	1.13179786090204e-5	1.67408829786658e-5	0.676068199236792
GCA_012511375.1	s__UBA2177 sp012511375	STET	1.69769679135306e-5	1.5689001105506e-5	1.08209361446043
GCA_012511375.1	s__UBA2177 sp012511375	STFM	1.13179786090204e-5	3.41527630214502e-6	3.31392766140531
GCA_012511375.1	s__UBA2177 sp012511375	SVAL	3.96129251315715e-5	2.143566526643e-5	1.84799140307572
GCA_012511375.1	s__UBA2177 sp012511375	SYEA	5.65898930451021e-6	1.13342851775345e-5	0.499280652980818
GCA_012511375.1	s__UBA2177 sp012511375	SYIL	4.52719144360817e-5	2.1910014721417e-5	2.0662658155053
GCA_012511375.1	s__UBA2177 sp012511375	TAAS	5.65898930451021e-6	8.88428766057984e-6	0.636966014689002
GCA_012511375.1	s__UBA2177 sp012511375	TDKL	2.26359572180409e-5	2.49312833048703e-5	0.907933897394641
GCA_012511375.1	s__UBA2177 sp012511375	TDTH	0	2.02525847133871e-6	0
GCA_012511375.1	s__UBA2177 sp012511375	TEAP	5.65898930451021e-6	7.48945954933286e-6	0.755593813843924
GCA_012511375.1	s__UBA2177 sp012511375	TENE	2.26359572180409e-5	1.90684446546576e-5	1.18708985593703
GCA_012511375.1	s__UBA2177 sp012511375	TETF	2.26359572180409e-5	1.0773087726594e-5	2.10115779175944
GCA_012511375.1	s__UBA2177 sp012511375	TEVL	2.26359572180409e-5	2.86328911108074e-5	0.790557863348175
GCA_012511375.1	s__UBA2177 sp012511375	TFKG	5.65898930451021e-6	1.35272531921598e-5	0.418339867238539
GCA_012511375.1	s__UBA2177 sp012511375	TGEQ	5.65898930451021e-6	7.81096333889703e-6	0.724493133430749
GCA_012511375.1	s__UBA2177 sp012511375	THIA	0	3.07162053060489e-6	0
GCA_012511375.1	s__UBA2177 sp012511375	THKQ	0	1.78852308286582e-6	0
GCA_012511375.1	s__UBA2177 sp012511375	THYD	0	1.52488017923008e-6	0
GCA_012511375.1	s__UBA2177 sp012511375	TIAM	0	4.84644762527559e-6	0
GCA_012511375.1	s__UBA2177 sp012511375	TIPN	1.69769679135306e-5	7.43995441887397e-6	2.28186450584466
GCA_012511375.1	s__UBA2177 sp012511375	TISK	2.26359572180409e-5	2.70893936557156e-5	0.835602210434301
GCA_012511375.1	s__UBA2177 sp012511375	TKRG	1.13179786090204e-5	1.22857651972846e-5	0.921226999480824
GCA_012511375.1	s__UBA2177 sp012511375	TLGY	1.13179786090204e-5	1.25608802310482e-5	0.901049799125098
GCA_012511375.1	s__UBA2177 sp012511375	TLSD	3.39539358270613e-5	1.84095801086593e-5	1.84436231715521
GCA_012511375.1	s__UBA2177 sp012511375	TMLE	5.65898930451021e-6	9.27345632237874e-6	0.610235181768627
GCA_012511375.1	s__UBA2177 sp012511375	TNIT	1.13179786090204e-5	1.1788828298915e-5	0.960059670227118
GCA_012511375.1	s__UBA2177 sp012511375	TPFG	0	4.96958901475324e-6	0
GCA_012511375.1	s__UBA2177 sp012511375	TPGL	0	1.0528450148363e-5	0
GCA_012511375.1	s__UBA2177 sp012511375	TPVT	1.69769679135306e-5	6.02321120535805e-6	2.81859083713161
GCA_012511375.1	s__UBA2177 sp012511375	TQYA	5.65898930451021e-6	2.92080869554032e-6	1.93747345149675
GCA_012511375.1	s__UBA2177 sp012511375	TQYY	0	2.29200095815339e-6	0
GCA_012511375.1	s__UBA2177 sp012511375	TRDS	1.69769679135306e-5	7.89209862914973e-6	2.15113478825843
GCA_012511375.1	s__UBA2177 sp012511375	TRNF	0	4.97111760995261e-6	0
GCA_012511375.1	s__UBA2177 sp012511375	TSAK	5.65898930451021e-6	1.59062501916869e-5	0.355771425465682
GCA_012511375.1	s__UBA2177 sp012511375	TTDN	0	7.45808138224358e-6	0
GCA_012511375.1	s__UBA2177 sp012511375	TTGR	0	7.15176826214085e-6	0
GCA_012511375.1	s__UBA2177 sp012511375	TYEG	1.13179786090204e-5	1.10663146863154e-5	1.02274143920887
GCA_012511375.1	s__UBA2177 sp012511375	TYMP	0	1.46879025740756e-6	0
GCA_012511375.1	s__UBA2177 sp012511375	TYRY	1.69769679135306e-5	3.41179926021148e-6	4.97595744026227
GCA_012511375.1	s__UBA2177 sp012511375	TYSQ	0	3.86142460404636e-6	0
GCA_012511375.1	s__UBA2177 sp012511375	TYVG	1.13179786090204e-5	8.53933808810938e-6	1.32539296280823
GCA_012511375.1	s__UBA2177 sp012511375	VADV	5.65898930451021e-6	1.1876394209092e-5	0.476490524386431
GCA_012511375.1	s__UBA2177 sp012511375	VDPQ	0	3.30915011181882e-6	0
GCA_012511375.1	s__UBA2177 sp012511375	VEDH	5.65898930451021e-6	4.13067792114367e-6	1.36999045012529
GCA_012511375.1	s__UBA2177 sp012511375	VGHK	5.65898930451021e-6	5.01717471732089e-6	1.12792350742213
GCA_012511375.1	s__UBA2177 sp012511375	VGLY	5.65898930451021e-6	1.57580004603963e-5	0.359118488334396
GCA_012511375.1	s__UBA2177 sp012511375	VHSE	0	5.06848107428919e-6	0
GCA_012511375.1	s__UBA2177 sp012511375	VHSG	5.65898930451021e-6	3.7047463120206e-6	1.52749711529472
GCA_012511375.1	s__UBA2177 sp012511375	VHSV	0	3.91110091420598e-6	0
GCA_012511375.1	s__UBA2177 sp012511375	VIAR	0	1.18378440960471e-5	0
GCA_012511375.1	s__UBA2177 sp012511375	VIMP	0	3.99908477314561e-6	0
GCA_012511375.1	s__UBA2177 sp012511375	VKRF	0	1.12973266907562e-5	0
GCA_012511375.1	s__UBA2177 sp012511375	VLHS	5.65898930451021e-6	5.75300680778658e-6	0.983657675643784
GCA_012511375.1	s__UBA2177 sp012511375	VPHG	0	1.84318989273792e-6	0
GCA_012511375.1	s__UBA2177 sp012511375	VSKI	3.96129251315715e-5	3.39844556947103e-5	1.16561893729954
GCA_012511375.1	s__UBA2177 sp012511375	VSVV	2.26359572180409e-5	1.90536662914753e-5	1.18801058398762
GCA_012511375.1	s__UBA2177 sp012511375	VTHQ	5.65898930451021e-6	1.30613120837195e-6	4.3326346298424
GCA_012511375.1	s__UBA2177 sp012511375	VTMD	1.69769679135306e-5	4.00882828219331e-6	4.23489526576633
GCA_012511375.1	s__UBA2177 sp012511375	VTQD	1.69769679135306e-5	5.2434464362581e-6	3.23774985020082
GCA_012511375.1	s__UBA2177 sp012511375	VVMG	5.65898930451021e-6	5.78105956371519e-6	0.978884448800503
GCA_012511375.1	s__UBA2177 sp012511375	VYFI	0	1.02280232351023e-5	0
GCA_012511375.1	s__UBA2177 sp012511375	VYGA	5.65898930451021e-6	8.1934685002303e-6	0.690670782996378
GCA_012511375.1	s__UBA2177 sp012511375	VYVD	2.82949465225511e-5	9.31957883726126e-6	3.03607566571818
GCA_012511375.1	s__UBA2177 sp012511375	YAVV	1.69769679135306e-5	8.64984521012742e-6	1.96269037203737
GCA_012511375.1	s__UBA2177 sp012511375	YDKG	1.69769679135306e-5	1.20882513647476e-5	1.40441883621314
GCA_012511375.1	s__UBA2177 sp012511375	YDYV	1.13179786090204e-5	5.59333091813199e-6	2.02347738309757
GCA_012511375.1	s__UBA2177 sp012511375	YEYR	0	5.54681028735938e-6	0
GCA_012511375.1	s__UBA2177 sp012511375	YFLI	2.82949465225511e-5	1.5044839954913e-5	1.88070771157065
GCA_012511375.1	s__UBA2177 sp012511375	YFSK	5.65898930451021e-6	1.08720745216512e-5	0.520506853888888
GCA_012511375.1	s__UBA2177 sp012511375	YFYI	5.65898930451021e-6	6.1385519229195e-6	0.921876914224877
GCA_012511375.1	s__UBA2177 sp012511375	YGQR	5.65898930451021e-6	2.86170947302586e-6	1.97748561055942
GCA_012511375.1	s__UBA2177 sp012511375	YGYV	0	6.42953360204697e-6	0
GCA_012511375.1	s__UBA2177 sp012511375	YHMR	0	4.74118796618293e-7	0
GCA_012511375.1	s__UBA2177 sp012511375	YILK	3.39539358270613e-5	2.96717676888562e-5	1.14431793154721
GCA_012511375.1	s__UBA2177 sp012511375	YIMY	0	2.8634556938533e-6	0
GCA_012511375.1	s__UBA2177 sp012511375	YIQA	0	4.7728542007385e-6	0
GCA_012511375.1	s__UBA2177 sp012511375	YKAT	0	9.44137058684784e-6	0
GCA_012511375.1	s__UBA2177 sp012511375	YKDE	1.13179786090204e-5	1.6537994265539e-5	0.684362228411472
GCA_012511375.1	s__UBA2177 sp012511375	YKPT	1.13179786090204e-5	6.2099928065681e-6	1.8225429499773
GCA_012511375.1	s__UBA2177 sp012511375	YLDE	2.26359572180409e-5	1.77652351380081e-5	1.27417155147088
GCA_012511375.1	s__UBA2177 sp012511375	YLNL	1.13179786090204e-5	1.84971428319753e-5	0.611877126744972
[truncated: 501,001 more rows]
