# Supplementary material for: Evolutionary adaptation of bacterial proteomes to translation-impeding sequences
Source: EMBO J. 2025 Dec 9;45(6):1957–79. doi: 10.1038/s44318-025-00651-6 (PMC12992588; doi:10.1038/s44318-025-00651-6)
Supplement: Supplementary file 9 — Figure EV2 Source Data [file 44318_2025_651_MOESM9_ESM.zip › Fig EV2/Verrucomicrobiota.csv]

genome_id	org	pattern	freq	freq_exp	bias
GCA_002692605.1	s__MB11C04 sp002692605	AAAS	2.29045807889101e-5	3.10215871211762e-5	0.73834329299273
GCA_002692605.1	s__MB11C04 sp002692605	AAYF	1.27247671049501e-5	6.92992680581897e-6	1.83620512330162
GCA_002692605.1	s__MB11C04 sp002692605	ADMN	5.08990684198002e-6	3.71526916334237e-6	1.3699967938261
GCA_002692605.1	s__MB11C04 sp002692605	ADRI	2.41770574994051e-5	1.27587969205584e-5	1.89493238664598
GCA_002692605.1	s__MB11C04 sp002692605	AEMN	8.90733697346504e-6	4.7656853393307e-6	1.86905688043517
GCA_002692605.1	s__MB11C04 sp002692605	AGHI	1.27247671049501e-6	6.62917955448392e-6	0.191950859082451
GCA_002692605.1	s__MB11C04 sp002692605	AGRN	1.14522903944551e-5	1.32164352967039e-5	0.866518856057293
GCA_002692605.1	s__MB11C04 sp002692605	AHGT	1.14522903944551e-5	5.85663400936852e-6	1.95543897333101
GCA_002692605.1	s__MB11C04 sp002692605	AIDH	6.36238355247503e-6	4.72500100055816e-6	1.34653591644181
GCA_002692605.1	s__MB11C04 sp002692605	AIHE	6.36238355247503e-6	6.06089814941567e-6	1.04974269417288
GCA_002692605.1	s__MB11C04 sp002692605	AIMV	6.36238355247503e-6	5.57706828784708e-6	1.1408114844746
GCA_002692605.1	s__MB11C04 sp002692605	AKGP	1.14522903944551e-5	1.62395238075952e-5	0.705210973556923
GCA_002692605.1	s__MB11C04 sp002692605	AKTM	6.36238355247503e-6	4.5213061173201e-6	1.40720035038154
GCA_002692605.1	s__MB11C04 sp002692605	ALHV	7.63486026297004e-6	1.04252182421621e-5	0.732345365403751
GCA_002692605.1	s__MB11C04 sp002692605	AMNV	2.54495342099001e-6	4.11768095780708e-6	0.61805502831996
GCA_002692605.1	s__MB11C04 sp002692605	AMSK	5.08990684198002e-6	7.25634016538876e-6	0.701442700585872
GCA_002692605.1	s__MB11C04 sp002692605	APEP	6.36238355247503e-6	1.24649911551713e-5	0.510420221985919
GCA_002692605.1	s__MB11C04 sp002692605	AQTE	7.63486026297004e-6	8.41554126922213e-6	0.907233417165067
GCA_002692605.1	s__MB11C04 sp002692605	ARRH	2.54495342099001e-6	5.39204364897745e-6	0.471983089653333
GCA_002692605.1	s__MB11C04 sp002692605	AYDA	1.017981368396e-5	8.40325068712726e-6	1.21141378056878
GCA_002692605.1	s__MB11C04 sp002692605	AYDD	1.27247671049501e-5	6.32338008319153e-6	2.01233627230069
GCA_002692605.1	s__MB11C04 sp002692605	AYFK	3.81743013148502e-6	5.3035012197607e-6	0.719794334591906
GCA_002692605.1	s__MB11C04 sp002692605	AYGK	1.017981368396e-5	9.022756198925e-6	1.12823769805205
GCA_002692605.1	s__MB11C04 sp002692605	AYKT	1.27247671049501e-6	5.28063021024203e-6	0.240970615216907
GCA_002692605.1	s__MB11C04 sp002692605	DAET	2.54495342099001e-5	1.40394245662379e-5	1.81271918160388
GCA_002692605.1	s__MB11C04 sp002692605	DAKH	0	5.17032514125407e-6	0
GCA_002692605.1	s__MB11C04 sp002692605	DALM	1.017981368396e-5	1.00176162418059e-5	1.01619122136834
GCA_002692605.1	s__MB11C04 sp002692605	DDKT	5.08990684198002e-6	8.37622340554794e-6	0.607661304569403
GCA_002692605.1	s__MB11C04 sp002692605	DDRY	1.27247671049501e-6	4.90043976675247e-6	0.259665820020532
GCA_002692605.1	s__MB11C04 sp002692605	DDSA	1.39972438154451e-5	1.75658005787538e-5	0.796846335166472
GCA_002692605.1	s__MB11C04 sp002692605	DEPF	1.27247671049501e-5	9.05944788511499e-6	1.40458527564989
GCA_002692605.1	s__MB11C04 sp002692605	DERG	1.65421972364351e-5	1.85903918019948e-5	0.889825099579667
GCA_002692605.1	s__MB11C04 sp002692605	DETH	3.81743013148502e-6	4.02927821857356e-6	0.947422819771542
GCA_002692605.1	s__MB11C04 sp002692605	DFIL	1.52697205259401e-5	1.42247999150028e-5	1.07345766669345
GCA_002692605.1	s__MB11C04 sp002692605	DGSP	1.78146739469301e-5	1.58343897896547e-5	1.12506223375713
GCA_002692605.1	s__MB11C04 sp002692605	DHVH	2.54495342099001e-6	1.61706008141828e-6	1.5738150055364
GCA_002692605.1	s__MB11C04 sp002692605	DHYY	0	8.60927750171016e-7	0
GCA_002692605.1	s__MB11C04 sp002692605	DIFL	1.27247671049501e-6	1.42247999150028e-5	0.0894548055577875
GCA_002692605.1	s__MB11C04 sp002692605	DMVG	2.54495342099001e-6	6.33504492452704e-6	0.401726183682906
GCA_002692605.1	s__MB11C04 sp002692605	DNPI	5.08990684198002e-6	5.46215814046292e-6	0.931849044112196
GCA_002692605.1	s__MB11C04 sp002692605	DPPR	6.36238355247503e-6	7.53082684425213e-6	0.844845285127103
GCA_002692605.1	s__MB11C04 sp002692605	DQKP	3.81743013148502e-6	5.22095712163238e-6	0.731174388632302
GCA_002692605.1	s__MB11C04 sp002692605	DQLI	1.017981368396e-5	1.03394535094549e-5	0.984560129280638
GCA_002692605.1	s__MB11C04 sp002692605	DRPG	8.90733697346504e-6	1.23744812109137e-5	0.719814982272485
GCA_002692605.1	s__MB11C04 sp002692605	DSAQ	6.36238355247503e-6	1.05293289621657e-5	0.604253469080182
GCA_002692605.1	s__MB11C04 sp002692605	DSDT	3.81743013148502e-6	1.08536128484031e-5	0.351719762332105
GCA_002692605.1	s__MB11C04 sp002692605	DSIF	6.36238355247503e-6	1.01313507539354e-5	0.627989663668848
GCA_002692605.1	s__MB11C04 sp002692605	DSLG	3.69018246043552e-5	3.43134779937007e-5	1.07543235958563
GCA_002692605.1	s__MB11C04 sp002692605	DSSF	1.90871506574251e-5	1.43651238754054e-5	1.3287146580131
GCA_002692605.1	s__MB11C04 sp002692605	DVHE	7.63486026297004e-6	5.43857668271164e-6	1.40383425818745
GCA_002692605.1	s__MB11C04 sp002692605	DVLL	2.54495342099001e-5	3.80581864048519e-5	0.668700655863509
GCA_002692605.1	s__MB11C04 sp002692605	DVNG	1.017981368396e-5	1.07027384237126e-5	0.951141033345827
GCA_002692605.1	s__MB11C04 sp002692605	DVQN	7.63486026297004e-6	4.57266915623454e-6	1.66967257024497
GCA_002692605.1	s__MB11C04 sp002692605	EDKV	1.27247671049501e-5	1.45024485514397e-5	0.877421978765567
GCA_002692605.1	s__MB11C04 sp002692605	EDLA	4.07192547358402e-5	3.163602020984e-5	1.28711685179588
GCA_002692605.1	s__MB11C04 sp002692605	EFAG	1.39972438154451e-5	1.97826333681886e-5	0.707552101630375
GCA_002692605.1	s__MB11C04 sp002692605	EFTE	7.63486026297004e-6	1.11755185589609e-5	0.683177270270661
GCA_002692605.1	s__MB11C04 sp002692605	EGGP	1.78146739469301e-5	2.16240062390462e-5	0.823837810163148
GCA_002692605.1	s__MB11C04 sp002692605	EHER	5.08990684198002e-6	6.48248809138118e-6	0.785177970283868
GCA_002692605.1	s__MB11C04 sp002692605	EHQK	3.81743013148502e-6	2.99149065027281e-6	1.27609629371126
GCA_002692605.1	s__MB11C04 sp002692605	EIPI	1.14522903944551e-5	9.4897029680384e-6	1.20681231362317
GCA_002692605.1	s__MB11C04 sp002692605	EKMA	7.63486026297004e-6	7.06308743518334e-6	1.08095225112725
GCA_002692605.1	s__MB11C04 sp002692605	EKYF	1.017981368396e-5	5.11917199759802e-6	1.98856644956187
GCA_002692605.1	s__MB11C04 sp002692605	ELLK	5.21715451302953e-5	4.47974008751851e-5	1.16461098436617
GCA_002692605.1	s__MB11C04 sp002692605	ENHG	7.63486026297004e-6	4.7243662954684e-6	1.61606018362576
GCA_002692605.1	s__MB11C04 sp002692605	ENMA	3.81743013148502e-6	4.7656853393307e-6	0.801024377329357
GCA_002692605.1	s__MB11C04 sp002692605	EPYD	6.36238355247503e-6	5.21146558708451e-6	1.22084343572043
GCA_002692605.1	s__MB11C04 sp002692605	EQET	3.81743013148502e-6	8.12304955253243e-6	0.469950368614322
GCA_002692605.1	s__MB11C04 sp002692605	ERLN	1.78146739469301e-5	1.68240462101133e-5	1.05888165810085
GCA_002692605.1	s__MB11C04 sp002692605	ESQS	1.017981368396e-5	1.33935552945709e-5	0.760053134516602
GCA_002692605.1	s__MB11C04 sp002692605	ETIR	1.78146739469301e-5	1.01123288470578e-5	1.76167866140085
GCA_002692605.1	s__MB11C04 sp002692605	ETRS	1.27247671049501e-5	1.43381529358654e-5	0.887476034177342
GCA_002692605.1	s__MB11C04 sp002692605	ETSN	6.36238355247503e-6	9.55371423984489e-6	0.665959164440983
GCA_002692605.1	s__MB11C04 sp002692605	ETTH	3.81743013148502e-6	3.30850402201699e-6	1.15382363330414
GCA_002692605.1	s__MB11C04 sp002692605	EYQV	8.90733697346504e-6	4.05491255363589e-6	2.19667794450417
GCA_002692605.1	s__MB11C04 sp002692605	EYYF	1.27247671049501e-6	2.38785051020051e-6	0.532896303625036
GCA_002692605.1	s__MB11C04 sp002692605	FENS	1.39972438154451e-5	9.59509246187876e-6	1.45879196798322
GCA_002692605.1	s__MB11C04 sp002692605	FFMS	1.27247671049501e-6	3.65132254377678e-6	0.348497481457447
GCA_002692605.1	s__MB11C04 sp002692605	FFTI	1.27247671049501e-6	5.20588964563632e-6	0.244430212146664
GCA_002692605.1	s__MB11C04 sp002692605	FFVS	1.52697205259401e-5	9.96311130569888e-6	1.5326257087187
GCA_002692605.1	s__MB11C04 sp002692605	FGSP	1.78146739469301e-5	1.30581802617419e-5	1.36425394579089
GCA_002692605.1	s__MB11C04 sp002692605	FHNN	1.27247671049501e-6	1.48557564764694e-6	0.856554637598245
GCA_002692605.1	s__MB11C04 sp002692605	FHRD	0	3.24902380429008e-6	0
GCA_002692605.1	s__MB11C04 sp002692605	FIDA	1.017981368396e-5	1.0216620264742e-5	0.996397381929814
GCA_002692605.1	s__MB11C04 sp002692605	FISV	6.36238355247503e-6	1.12287073270389e-5	0.566617631680032
GCA_002692605.1	s__MB11C04 sp002692605	FKTQ	5.08990684198002e-6	4.14059092872724e-6	1.22927063542222
GCA_002692605.1	s__MB11C04 sp002692605	FKVA	1.017981368396e-5	1.23904081582218e-5	0.82158824422625
GCA_002692605.1	s__MB11C04 sp002692605	FKVF	5.08990684198002e-6	7.68898313183825e-6	0.661973989890019
GCA_002692605.1	s__MB11C04 sp002692605	FNML	1.27247671049501e-6	4.26589857512357e-6	0.298290427699198
GCA_002692605.1	s__MB11C04 sp002692605	FNVV	5.08990684198002e-6	6.97237557561569e-6	0.730010422814976
GCA_002692605.1	s__MB11C04 sp002692605	FNYF	2.54495342099001e-6	2.22063279798954e-6	1.14604874038341
GCA_002692605.1	s__MB11C04 sp002692605	FPHT	3.81743013148502e-6	2.21180605058786e-6	1.72593348791609
GCA_002692605.1	s__MB11C04 sp002692605	FPSA	1.017981368396e-5	1.23686646518437e-5	0.82303255610076
GCA_002692605.1	s__MB11C04 sp002692605	FQLN	5.08990684198002e-6	6.29543355444524e-6	0.808507753748908
GCA_002692605.1	s__MB11C04 sp002692605	FTGL	6.36238355247503e-6	1.76316252523177e-5	0.360850656784386
GCA_002692605.1	s__MB11C04 sp002692605	FTIF	3.81743013148502e-6	5.20588964563632e-6	0.733290636439991
GCA_002692605.1	s__MB11C04 sp002692605	FTLA	1.14522903944551e-5	1.67006164443778e-5	0.685740579253313
GCA_002692605.1	s__MB11C04 sp002692605	FTSA	8.90733697346504e-6	1.18947053045351e-5	0.748848899187856
GCA_002692605.1	s__MB11C04 sp002692605	FVAR	5.08990684198002e-6	1.25469265583322e-5	0.405669613057542
GCA_002692605.1	s__MB11C04 sp002692605	FVHF	2.54495342099001e-6	2.88345269602265e-6	0.882606267306012
GCA_002692605.1	s__MB11C04 sp002692605	FYGI	2.54495342099001e-6	5.11689573517549e-6	0.497362766939931
GCA_002692605.1	s__MB11C04 sp002692605	GAAP	5.08990684198002e-6	2.12197012284401e-5	0.239867036165344
GCA_002692605.1	s__MB11C04 sp002692605	GADV	2.16321040784151e-5	2.07266972719504e-5	1.04368312011243
GCA_002692605.1	s__MB11C04 sp002692605	GDAA	1.52697205259401e-5	2.48522506968167e-5	0.614420026267316
GCA_002692605.1	s__MB11C04 sp002692605	GETN	5.08990684198002e-6	1.0171195272871e-5	0.500423667565995
GCA_002692605.1	s__MB11C04 sp002692605	GFNN	7.63486026297004e-6	5.46483014482911e-6	1.39709013100695
GCA_002692605.1	s__MB11C04 sp002692605	GFPT	1.017981368396e-5	8.13633718277034e-6	1.2511543530321
GCA_002692605.1	s__MB11C04 sp002692605	GFQH	2.54495342099001e-6	2.65313724227769e-6	0.959224189550479
GCA_002692605.1	s__MB11C04 sp002692605	GGKH	8.90733697346504e-6	7.65835646678848e-6	1.16308727755008
GCA_002692605.1	s__MB11C04 sp002692605	GGLD	1.90871506574251e-5	3.65312460058422e-5	0.52248835570439
GCA_002692605.1	s__MB11C04 sp002692605	GHGF	7.63486026297004e-6	6.20990343628783e-6	1.22946521492676
GCA_002692605.1	s__MB11C04 sp002692605	GHTE	6.36238355247503e-6	5.65308002744125e-6	1.12547204737783
GCA_002692605.1	s__MB11C04 sp002692605	GIAL	3.43568711833652e-5	3.21603486702873e-5	1.06829908890594
GCA_002692605.1	s__MB11C04 sp002692605	GIDI	7.63486026297004e-6	1.21563130758195e-5	0.628057225521508
GCA_002692605.1	s__MB11C04 sp002692605	GIEA	1.65421972364351e-5	2.22955855288342e-5	0.741949441742247
GCA_002692605.1	s__MB11C04 sp002692605	GIYT	7.63486026297004e-6	5.09482944986396e-6	1.49855070480797
GCA_002692605.1	s__MB11C04 sp002692605	GLFL	4.70816382883152e-5	3.97305780007563e-5	1.18502273708223
GCA_002692605.1	s__MB11C04 sp002692605	GLHH	2.54495342099001e-6	3.78755170353133e-6	0.671925724107534
GCA_002692605.1	s__MB11C04 sp002692605	GLKN	1.14522903944551e-5	1.81719488553607e-5	0.630218062223781
GCA_002692605.1	s__MB11C04 sp002692605	GLVG	5.72614519722753e-5	4.04880533360594e-5	1.41428019512307
GCA_002692605.1	s__MB11C04 sp002692605	GMSN	2.54495342099001e-6	5.16902056362838e-6	0.492347319896052
GCA_002692605.1	s__MB11C04 sp002692605	GNKE	3.81743013148502e-6	1.25979430162278e-5	0.303020114201793
GCA_002692605.1	s__MB11C04 sp002692605	GQAH	0	4.27539672905231e-6	0
GCA_002692605.1	s__MB11C04 sp002692605	GQSL	2.29045807889101e-5	2.0568256824497e-5	1.11358881719284
GCA_002692605.1	s__MB11C04 sp002692605	GSAQ	1.27247671049501e-5	1.47726555550313e-5	0.861373031920197
GCA_002692605.1	s__MB11C04 sp002692605	GTFR	7.63486026297004e-6	9.8138451352757e-6	0.777968284370686
GCA_002692605.1	s__MB11C04 sp002692605	GTIY	2.54495342099001e-6	5.09482944986396e-6	0.499516901602656
GCA_002692605.1	s__MB11C04 sp002692605	GVNG	1.52697205259401e-5	1.50159491452136e-5	1.01690012254786
GCA_002692605.1	s__MB11C04 sp002692605	HAFS	7.63486026297004e-6	5.52491062531853e-6	1.38189751486339
GCA_002692605.1	s__MB11C04 sp002692605	HAII	3.81743013148502e-6	4.39155183014757e-6	0.869266782935074
GCA_002692605.1	s__MB11C04 sp002692605	HDAS	5.08990684198002e-6	6.69952371928955e-6	0.75974159585777
GCA_002692605.1	s__MB11C04 sp002692605	HDHA	0	1.93892842684628e-6	0
GCA_002692605.1	s__MB11C04 sp002692605	HEET	5.08990684198002e-6	5.16847401631208e-6	0.984798767666416
GCA_002692605.1	s__MB11C04 sp002692605	HEIM	1.27247671049501e-6	1.8524930217171e-6	0.686899597233317
GCA_002692605.1	s__MB11C04 sp002692605	HFKG	7.63486026297004e-6	4.50151837947412e-6	1.696063332271
GCA_002692605.1	s__MB11C04 sp002692605	HFNF	0	1.78530844683046e-6	0
GCA_002692605.1	s__MB11C04 sp002692605	HGFA	1.017981368396e-5	5.8819997567969e-6	1.73067223816132
GCA_002692605.1	s__MB11C04 sp002692605	HGTD	1.27247671049501e-6	4.40707105241001e-6	0.28873523829373
GCA_002692605.1	s__MB11C04 sp002692605	HGVT	8.90733697346504e-6	4.88441395613071e-6	1.82362450305526
GCA_002692605.1	s__MB11C04 sp002692605	HKNK	0	2.71528062212354e-6	0
GCA_002692605.1	s__MB11C04 sp002692605	HMDF	0	1.28140590062582e-6	0
GCA_002692605.1	s__MB11C04 sp002692605	HNEM	1.27247671049501e-6	1.36773925767002e-6	0.930350359806664
GCA_002692605.1	s__MB11C04 sp002692605	HNET	1.27247671049501e-6	2.76496791380355e-6	0.460213915735666
GCA_002692605.1	s__MB11C04 sp002692605	HNSN	5.08990684198002e-6	2.37395004510106e-6	2.14406653269039
GCA_002692605.1	s__MB11C04 sp002692605	HNTQ	0	1.29207511175627e-6	0
GCA_002692605.1	s__MB11C04 sp002692605	HPHG	5.08990684198002e-6	1.74781379005637e-6	2.91215624395312
GCA_002692605.1	s__MB11C04 sp002692605	HPPP	2.54495342099001e-6	2.38126857536786e-6	1.0687385065739
GCA_002692605.1	s__MB11C04 sp002692605	HQDD	3.81743013148502e-6	2.29308688537897e-6	1.66475599150886
GCA_002692605.1	s__MB11C04 sp002692605	HQES	2.54495342099001e-6	3.87626735650023e-6	0.656547442921423
GCA_002692605.1	s__MB11C04 sp002692605	HRTH	2.54495342099001e-6	1.23382043018139e-6	2.06266111237586
GCA_002692605.1	s__MB11C04 sp002692605	HTDK	1.27247671049501e-6	3.19465697745715e-6	0.39831403480065
GCA_002692605.1	s__MB11C04 sp002692605	HTKN	1.27247671049501e-6	2.19223482696231e-6	0.580447265431971
GCA_002692605.1	s__MB11C04 sp002692605	HTYD	0	1.49015569258388e-6	0
GCA_002692605.1	s__MB11C04 sp002692605	HVNE	1.27247671049501e-6	3.73205552179055e-6	0.340958676275133
GCA_002692605.1	s__MB11C04 sp002692605	HVTI	5.08990684198002e-6	3.23571821700552e-6	1.57303773092159
GCA_002692605.1	s__MB11C04 sp002692605	HVYE	1.27247671049501e-6	2.58002983194298e-6	0.493202324539296
GCA_002692605.1	s__MB11C04 sp002692605	HYQN	2.54495342099001e-6	7.46487984143088e-7	3.40923561403527
GCA_002692605.1	s__MB11C04 sp002692605	HYRA	2.54495342099001e-6	2.48375680062429e-6	1.02463873288655
GCA_002692605.1	s__MB11C04 sp002692605	IDEF	1.52697205259401e-5	9.86152999729483e-6	1.54841292681042
GCA_002692605.1	s__MB11C04 sp002692605	IDNE	2.54495342099001e-6	8.20589228630487e-6	0.310137317453872
GCA_002692605.1	s__MB11C04 sp002692605	IEAG	3.18119177623752e-5	2.22955855288342e-5	1.42682584950432
GCA_002692605.1	s__MB11C04 sp002692605	IEQR	3.81743013148502e-6	7.38209312834866e-6	0.517120288936122
GCA_002692605.1	s__MB11C04 sp002692605	IFFF	7.63486026297004e-6	5.22843694527635e-6	1.46025673502055
GCA_002692605.1	s__MB11C04 sp002692605	IFFT	1.39972438154451e-5	5.20588964563632e-6	2.6887323336133
GCA_002692605.1	s__MB11C04 sp002692605	IGTP	1.14522903944551e-5	9.16988138907718e-6	1.24890278385679
GCA_002692605.1	s__MB11C04 sp002692605	IHHN	0	9.3055638410213e-7	0
GCA_002692605.1	s__MB11C04 sp002692605	IHHV	0	1.50294214946667e-6	0
GCA_002692605.1	s__MB11C04 sp002692605	IHTL	2.54495342099001e-6	5.40188370648392e-6	0.471123326467633
GCA_002692605.1	s__MB11C04 sp002692605	IILG	2.41770574994051e-5	2.24925566944548e-5	1.07489147756002
GCA_002692605.1	s__MB11C04 sp002692605	ILFE	1.52697205259401e-5	1.82465704177553e-5	0.836854278713192
GCA_002692605.1	s__MB11C04 sp002692605	ILMH	1.27247671049501e-6	2.67213531623321e-6	0.476202197832092
GCA_002692605.1	s__MB11C04 sp002692605	ILVA	3.05394410518802e-5	2.54053558363545e-5	1.20208672724744
GCA_002692605.1	s__MB11C04 sp002692605	IMFV	2.54495342099001e-6	3.46090164607785e-6	0.735344046507112
GCA_002692605.1	s__MB11C04 sp002692605	IMGF	5.08990684198002e-6	4.38111571309548e-6	1.16178324776173
GCA_002692605.1	s__MB11C04 sp002692605	INDM	1.27247671049501e-6	2.59841406411255e-6	0.489712832173113
GCA_002692605.1	s__MB11C04 sp002692605	IQIK	0	5.28212656973866e-6	0
GCA_002692605.1	s__MB11C04 sp002692605	IQIT	5.08990684198002e-6	4.2646280212275e-6	1.19351718758228
GCA_002692605.1	s__MB11C04 sp002692605	IQMY	1.27247671049501e-6	1.07675707991448e-6	1.18176767465143
GCA_002692605.1	s__MB11C04 sp002692605	IQQA	6.36238355247503e-6	4.45134665015529e-6	1.42931657597439
GCA_002692605.1	s__MB11C04 sp002692605	IRLI	1.52697205259401e-5	1.65106719139568e-5	0.924839437517517
GCA_002692605.1	s__MB11C04 sp002692605	IRNS	1.52697205259401e-5	8.68225754183396e-6	1.75872697306727
GCA_002692605.1	s__MB11C04 sp002692605	IRQE	1.14522903944551e-5	7.38209312834866e-6	1.55136086680837
GCA_002692605.1	s__MB11C04 sp002692605	IRTV	1.65421972364351e-5	8.73732547740159e-6	1.89327927398609
GCA_002692605.1	s__MB11C04 sp002692605	ISDE	1.39972438154451e-5	1.57587259988576e-5	0.88822179003936
GCA_002692605.1	s__MB11C04 sp002692605	ISFA	1.52697205259401e-5	1.34637296927382e-5	1.13413748451709
GCA_002692605.1	s__MB11C04 sp002692605	ISTA	1.017981368396e-5	1.34056682202882e-5	0.759366375228789
GCA_002692605.1	s__MB11C04 sp002692605	ITAA	1.27247671049501e-5	1.35184956999543e-5	0.94128573085192
GCA_002692605.1	s__MB11C04 sp002692605	IVQE	6.36238355247503e-6	7.94434561356345e-6	0.800869431160255
GCA_002692605.1	s__MB11C04 sp002692605	IVYR	3.81743013148502e-6	5.04793291278713e-6	0.756236304530698
GCA_002692605.1	s__MB11C04 sp002692605	IYRE	1.017981368396e-5	5.84233215805197e-6	1.74242295860055
GCA_002692605.1	s__MB11C04 sp002692605	KALY	5.08990684198002e-6	1.18992144773263e-5	0.427751500040506
GCA_002692605.1	s__MB11C04 sp002692605	KATK	8.90733697346504e-6	1.13208319308361e-5	0.786809399510908
GCA_002692605.1	s__MB11C04 sp002692605	KERQ	7.63486026297004e-6	8.07784415115918e-6	0.945160629507122
GCA_002692605.1	s__MB11C04 sp002692605	KGIE	2.41770574994051e-5	1.70629024462658e-5	1.41693698217774
GCA_002692605.1	s__MB11C04 sp002692605	KGLN	1.14522903944551e-5	1.81719488553607e-5	0.630218062223781
GCA_002692605.1	s__MB11C04 sp002692605	KHFK	7.63486026297004e-6	3.26312122702774e-6	2.33974153326947
GCA_002692605.1	s__MB11C04 sp002692605	KHSR	3.81743013148502e-6	5.28033839661251e-6	0.722951796789011
GCA_002692605.1	s__MB11C04 sp002692605	KIEP	1.52697205259401e-5	1.03840930050356e-5	1.47049150258335
GCA_002692605.1	s__MB11C04 sp002692605	KIMT	3.81743013148502e-6	3.16214650591657e-6	1.20722747170075
GCA_002692605.1	s__MB11C04 sp002692605	KISV	1.39972438154451e-5	1.3847790751334e-5	1.01079255650196
GCA_002692605.1	s__MB11C04 sp002692605	KIYD	3.81743013148502e-6	4.49779254652e-6	0.84873414947486
GCA_002692605.1	s__MB11C04 sp002692605	KLPA	2.03596273679201e-5	2.14166904808139e-5	0.950643022373564
GCA_002692605.1	s__MB11C04 sp002692605	KLRE	4.96265917093052e-5	2.49344429886938e-5	1.99028274791652
GCA_002692605.1	s__MB11C04 sp002692605	KMIL	8.90733697346504e-6	7.12548653940012e-6	1.2500671953013
GCA_002692605.1	s__MB11C04 sp002692605	KMKV	6.36238355247503e-6	4.67042000492154e-6	1.36227224655824
GCA_002692605.1	s__MB11C04 sp002692605	KMRK	0	4.33987607059412e-6	0
GCA_002692605.1	s__MB11C04 sp002692605	KNLR	2.54495342099001e-5	1.3339127679604e-5	1.90788594435703
GCA_002692605.1	s__MB11C04 sp002692605	KNVQ	3.81743013148502e-6	4.65052344771432e-6	0.820860312694744
GCA_002692605.1	s__MB11C04 sp002692605	KQPL	1.27247671049501e-6	9.66022126323996e-6	0.131723350409909
GCA_002692605.1	s__MB11C04 sp002692605	KRMH	1.27247671049501e-6	1.62750095059281e-6	0.781859273281232
GCA_002692605.1	s__MB11C04 sp002692605	KTAT	1.27247671049501e-5	9.14009470209254e-6	1.39219204173419
GCA_002692605.1	s__MB11C04 sp002692605	KTMH	1.27247671049501e-6	1.29760305859195e-6	0.980636337182951
GCA_002692605.1	s__MB11C04 sp002692605	KTQA	1.14522903944551e-5	6.67235325445379e-6	1.71637950775623
GCA_002692605.1	s__MB11C04 sp002692605	KTSA	8.90733697346504e-6	1.4669132012137e-5	0.607216361956199
GCA_002692605.1	s__MB11C04 sp002692605	KVPH	2.54495342099001e-6	3.68176251934429e-6	0.691232367003199
GCA_002692605.1	s__MB11C04 sp002692605	KYLH	5.08990684198002e-6	3.41504350733327e-6	1.49043689518164
GCA_002692605.1	s__MB11C04 sp002692605	LAAM	1.65421972364351e-5	1.33125859049808e-5	1.24259834674538
GCA_002692605.1	s__MB11C04 sp002692605	LARP	7.63486026297004e-6	2.16872308929547e-5	0.352044034605188
GCA_002692605.1	s__MB11C04 sp002692605	LAVD	3.30843944728702e-5	2.73343766370343e-5	1.21035847688018
GCA_002692605.1	s__MB11C04 sp002692605	LDAD	2.54495342099001e-5	2.46630488518576e-5	1.03188921867555
GCA_002692605.1	s__MB11C04 sp002692605	LDDL	5.34440218407903e-5	3.43388445611834e-5	1.55637216463606
GCA_002692605.1	s__MB11C04 sp002692605	LDEV	3.94467780253452e-5	2.63843392607756e-5	1.49508303526058
GCA_002692605.1	s__MB11C04 sp002692605	LDKV	2.03596273679201e-5	2.09191098114027e-5	0.97325495929193
GCA_002692605.1	s__MB11C04 sp002692605	LDNL	2.79944876308901e-5	2.35639730637345e-5	1.18802069392849
GCA_002692605.1	s__MB11C04 sp002692605	LDQN	8.90733697346504e-6	7.6338622072797e-6	1.16681919736132
GCA_002692605.1	s__MB11C04 sp002692605	LDVF	1.017981368396e-5	1.69626018931432e-5	0.600132794962017
GCA_002692605.1	s__MB11C04 sp002692605	LEFV	1.27247671049501e-5	2.17584297677994e-5	0.584820101484603
GCA_002692605.1	s__MB11C04 sp002692605	LHHE	5.08990684198002e-6	3.46286669746666e-6	1.46985353080546
GCA_002692605.1	s__MB11C04 sp002692605	LINH	6.36238355247503e-6	4.51443765010768e-6	1.40934132788904
GCA_002692605.1	s__MB11C04 sp002692605	LKAH	1.017981368396e-5	9.56653803197497e-6	1.06410633083099
GCA_002692605.1	s__MB11C04 sp002692605	LKEV	3.69018246043552e-5	2.68335591735063e-5	1.37521170284372
GCA_002692605.1	s__MB11C04 sp002692605	LKHF	3.81743013148502e-6	5.93660423600614e-6	0.643032612538308
GCA_002692605.1	s__MB11C04 sp002692605	LKPI	1.27247671049501e-5	1.49785728315922e-5	0.84953134374134
GCA_002692605.1	s__MB11C04 sp002692605	LKVS	2.41770574994051e-5	2.75677506469938e-5	0.877005084999256
GCA_002692605.1	s__MB11C04 sp002692605	LLEG	4.96265917093052e-5	6.17985999790751e-5	0.80303747538146
GCA_002692605.1	s__MB11C04 sp002692605	LLIK	1.65421972364351e-5	3.2458903441273e-5	0.509635122651768
GCA_002692605.1	s__MB11C04 sp002692605	LLTM	6.36238355247503e-6	1.14526955545676e-5	0.555535901758742
GCA_002692605.1	s__MB11C04 sp002692605	LLTR	2.29045807889101e-5	2.90384806733793e-5	0.788766500786924
GCA_002692605.1	s__MB11C04 sp002692605	LMGP	6.36238355247503e-6	9.03020842259745e-6	0.704566633983068
GCA_002692605.1	s__MB11C04 sp002692605	LNFV	1.017981368396e-5	1.16400624193601e-5	0.874549750440228
GCA_002692605.1	s__MB11C04 sp002692605	LNIR	2.54495342099001e-6	1.2190218199201e-5	0.208770128590219
GCA_002692605.1	s__MB11C04 sp002692605	LNTI	1.52697205259401e-5	9.71923513434804e-6	1.57108253014442
GCA_002692605.1	s__MB11C04 sp002692605	LPES	4.83541149988102e-5	2.67864698720413e-5	1.80516937206721
GCA_002692605.1	s__MB11C04 sp002692605	LPIV	1.90871506574251e-5	1.63230303588968e-5	1.16933867289058
GCA_002692605.1	s__MB11C04 sp002692605	LPLH	1.017981368396e-5	1.11824044977651e-5	0.91034210808548
GCA_002692605.1	s__MB11C04 sp002692605	LPPS	2.92669643413851e-5	1.78301066308195e-5	1.64143518305139
GCA_002692605.1	s__MB11C04 sp002692605	LRRN	2.03596273679201e-5	1.35076305163644e-5	1.50726860223594
GCA_002692605.1	s__MB11C04 sp002692605	LSAR	3.43568711833652e-5	3.34725421047636e-5	1.02641953741768
GCA_002692605.1	s__MB11C04 sp002692605	LSHM	6.36238355247503e-6	3.78878944790507e-6	1.67926553849356
GCA_002692605.1	s__MB11C04 sp002692605	LSSK	4.70816382883152e-5	3.27791021019517e-5	1.43633093249104
GCA_002692605.1	s__MB11C04 sp002692605	LTEL	4.07192547358402e-5	3.61680562796374e-5	1.12583475376765
GCA_002692605.1	s__MB11C04 sp002692605	LTEM	6.36238355247503e-6	7.93973211827993e-6	0.801334787835813
GCA_002692605.1	s__MB11C04 sp002692605	LTHE	8.90733697346504e-6	7.45528419708686e-6	1.19476826610387
GCA_002692605.1	s__MB11C04 sp002692605	LTSA	2.16321040784151e-5	2.66875868786243e-5	0.810568005897213
GCA_002692605.1	s__MB11C04 sp002692605	LVMK	1.017981368396e-5	8.49690626124855e-6	1.19806119674247
GCA_002692605.1	s__MB11C04 sp002692605	LVNG	2.79944876308901e-5	1.98030397275734e-5	1.41364598647505
GCA_002692605.1	s__MB11C04 sp002692605	LVVY	5.08990684198002e-6	1.08146638225954e-5	0.470648642017472
GCA_002692605.1	s__MB11C04 sp002692605	MAAN	5.08990684198002e-6	4.93728634669734e-6	1.03091181765967
GCA_002692605.1	s__MB11C04 sp002692605	MDEG	6.36238355247503e-6	7.33199852785543e-6	0.867755705119596
GCA_002692605.1	s__MB11C04 sp002692605	MENG	1.017981368396e-5	5.03135786953725e-6	2.02327362670712
GCA_002692605.1	s__MB11C04 sp002692605	MEVD	6.36238355247503e-6	5.79197798822033e-6	1.09848199793141
GCA_002692605.1	s__MB11C04 sp002692605	MFNT	2.54495342099001e-6	1.8931193258639e-6	1.34431749030329
GCA_002692605.1	s__MB11C04 sp002692605	MGFT	3.81743013148502e-6	3.8705530712226e-6	0.98627510364538
GCA_002692605.1	s__MB11C04 sp002692605	MGKN	6.36238355247503e-6	3.98916670730456e-6	1.5949154345505001
GCA_002692605.1	s__MB11C04 sp002692605	MGVR	6.36238355247503e-6	6.52429365487966e-6	0.975183504763994
GCA_002692605.1	s__MB11C04 sp002692605	MHKE	0	2.02708766475398e-6	0
GCA_002692605.1	s__MB11C04 sp002692605	MIGK	8.90733697346504e-6	5.40300605273022e-6	1.6485891162317
GCA_002692605.1	s__MB11C04 sp002692605	MIKT	5.08990684198002e-6	3.16214650591657e-6	1.60963662893433
GCA_002692605.1	s__MB11C04 sp002692605	MINQ	1.27247671049501e-6	1.55754679886613e-6	0.816974945100429
GCA_002692605.1	s__MB11C04 sp002692605	MKNV	5.08990684198002e-6	3.1512780140734e-6	1.6151881297838
GCA_002692605.1	s__MB11C04 sp002692605	MLAF	6.36238355247503e-6	8.26124911765905e-6	0.77014788706407
GCA_002692605.1	s__MB11C04 sp002692605	MLDH	5.08990684198002e-6	2.87502972324123e-6	1.77038407667028
GCA_002692605.1	s__MB11C04 sp002692605	MLYT	0	2.93636635939089e-6	0
GCA_002692605.1	s__MB11C04 sp002692605	MMHF	0	5.20480360703185e-7	0
GCA_002692605.1	s__MB11C04 sp002692605	MNPR	8.90733697346504e-6	2.45838326175957e-6	3.62324992690101
GCA_002692605.1	s__MB11C04 sp002692605	MNSY	2.54495342099001e-6	1.74779242866115e-6	1.45609591806019
GCA_002692605.1	s__MB11C04 sp002692605	MPAA	2.54495342099001e-6	6.14326167596384e-6	0.414267461688538
GCA_002692605.1	s__MB11C04 sp002692605	MPRP	2.54495342099001e-6	3.05886485334215e-6	0.83199276300467
GCA_002692605.1	s__MB11C04 sp002692605	MQRV	0	2.7874582355285e-6	0
GCA_002692605.1	s__MB11C04 sp002692605	MSLQ	2.54495342099001e-6	5.95466366519634e-6	0.427388273138698
GCA_002692605.1	s__MB11C04 sp002692605	MTSI	8.90733697346504e-6	4.09739715423743e-6	2.17390129347195
GCA_002692605.1	s__MB11C04 sp002692605	MVAT	7.63486026297004e-6	4.92713276789781e-6	1.5495544006271
GCA_002692605.1	s__MB11C04 sp002692605	MVIV	5.08990684198002e-6	4.6512570421643e-6	1.09430779590104
GCA_002692605.1	s__MB11C04 sp002692605	MYKR	2.54495342099001e-6	2.02434598685834e-6	1.25717315000072
GCA_002692605.1	s__MB11C04 sp002692605	NAIN	8.90733697346504e-6	5.83380090149752e-6	1.52684966865745
GCA_002692605.1	s__MB11C04 sp002692605	NAKK	1.14522903944551e-5	9.46099410429057e-6	1.2104743188944
GCA_002692605.1	s__MB11C04 sp002692605	NDHF	2.54495342099001e-6	2.16487054667949e-6	1.17556840749369
GCA_002692605.1	s__MB11C04 sp002692605	NDKQ	1.27247671049501e-6	4.19603814276452e-6	0.303256707208254
GCA_002692605.1	s__MB11C04 sp002692605	NDYA	6.36238355247503e-6	4.3392245678678e-6	1.46624896982489
GCA_002692605.1	s__MB11C04 sp002692605	NFFG	7.63486026297004e-6	6.56742551852589e-6	1.16253473167424
GCA_002692605.1	s__MB11C04 sp002692605	NGDK	5.08990684198002e-6	9.821200074512e-6	0.518257117599036
GCA_002692605.1	s__MB11C04 sp002692605	NHNG	2.54495342099001e-6	2.52738451984051e-6	1.0069514159842201
GCA_002692605.1	s__MB11C04 sp002692605	NISH	0	3.2153247541833e-6	0
GCA_002692605.1	s__MB11C04 sp002692605	NKNT	1.27247671049501e-6	3.94433625577292e-6	0.322608577966093
GCA_002692605.1	s__MB11C04 sp002692605	NLKP	2.03596273679201e-5	1.10590333380305e-5	1.84099520686913
GCA_002692605.1	s__MB11C04 sp002692605	NMDA	1.27247671049501e-6	3.71526916334237e-6	0.342499198456525
GCA_002692605.1	s__MB11C04 sp002692605	NMEQ	2.54495342099001e-6	2.14961199958303e-6	1.18391292078927
GCA_002692605.1	s__MB11C04 sp002692605	NMKS	0	3.7469891939193e-6	0
GCA_002692605.1	s__MB11C04 sp002692605	NNFV	0	4.31699157984845e-6	0
GCA_002692605.1	s__MB11C04 sp002692605	NNIG	0	6.15901764072097e-6	0
GCA_002692605.1	s__MB11C04 sp002692605	NNMA	0	2.54948888374903e-6	0
GCA_002692605.1	s__MB11C04 sp002692605	NPVE	8.90733697346504e-6	8.35498460365185e-6	1.06611051917101
GCA_002692605.1	s__MB11C04 sp002692605	NRQN	1.27247671049501e-6	2.91577501440103e-6	0.436411144279046
GCA_002692605.1	s__MB11C04 sp002692605	NSFY	7.63486026297004e-6	3.54857145059571e-6	2.15153065656557
GCA_002692605.1	s__MB11C04 sp002692605	NSIH	1.27247671049501e-6	3.2153247541833e-6	0.395753713163639
GCA_002692605.1	s__MB11C04 sp002692605	NSIP	1.27247671049501e-5	7.19817501644602e-6	1.76777684286325
GCA_002692605.1	s__MB11C04 sp002692605	NSPV	1.14522903944551e-5	8.583584858186e-6	1.33420832713423
GCA_002692605.1	s__MB11C04 sp002692605	NYLG	1.017981368396e-5	8.47635073913722e-6	1.20096654766273
GCA_002692605.1	s__MB11C04 sp002692605	NYLL	1.27247671049501e-5	1.1178614738815e-5	1.13831341380489
GCA_002692605.1	s__MB11C04 sp002692605	PAKS	1.39972438154451e-5	1.52536418470638e-5	0.917632913882755
GCA_002692605.1	s__MB11C04 sp002692605	PARE	1.017981368396e-5	1.50349586136228e-5	0.677076269085064
GCA_002692605.1	s__MB11C04 sp002692605	PDAE	7.63486026297004e-6	1.45988429237037e-5	0.52297708132564
GCA_002692605.1	s__MB11C04 sp002692605	PEMS	2.54495342099001e-6	5.88025503870169e-6	0.432796435569556
GCA_002692605.1	s__MB11C04 sp002692605	PFHN	1.27247671049501e-6	1.84844047966539e-6	0.688405563767653
GCA_002692605.1	s__MB11C04 sp002692605	PFQN	3.81743013148502e-6	2.90510769016938e-6	1.31404083380553
GCA_002692605.1	s__MB11C04 sp002692605	PGEI	1.52697205259401e-5	1.43249920135251e-5	1.06594967114278
GCA_002692605.1	s__MB11C04 sp002692605	PGKK	1.27247671049501e-5	1.24281737362067e-5	1.02386459789175
GCA_002692605.1	s__MB11C04 sp002692605	PGPA	1.65421972364351e-5	1.36337325715745e-5	1.21332856938419
GCA_002692605.1	s__MB11C04 sp002692605	PKII	6.36238355247503e-6	7.52401401846413e-6	0.845610273566951
GCA_002692605.1	s__MB11C04 sp002692605	PKQF	2.54495342099001e-6	4.30557793124704e-6	0.591082884023634
GCA_002692605.1	s__MB11C04 sp002692605	PKVE	1.52697205259401e-5	1.23826863448545e-5	1.23315087701347
GCA_002692605.1	s__MB11C04 sp002692605	PLDH	6.36238355247503e-6	6.04363531731359e-6	1.05274114310774
GCA_002692605.1	s__MB11C04 sp002692605	PLDQ	6.36238355247503e-6	9.49849975157718e-6	0.669830364676125
GCA_002692605.1	s__MB11C04 sp002692605	PLGE	2.16321040784151e-5	2.85177480610758e-5	0.758548817812899
GCA_002692605.1	s__MB11C04 sp002692605	PMMR	1.27247671049501e-6	1.4551386559581e-6	0.874471106437053
GCA_002692605.1	s__MB11C04 sp002692605	PMMT	0	1.16017896638331e-6	0
GCA_002692605.1	s__MB11C04 sp002692605	PMPF	1.27247671049501e-6	2.44938929919067e-6	0.519507744610242
GCA_002692605.1	s__MB11C04 sp002692605	PPKH	1.27247671049501e-6	2.83639623404311e-6	0.448624453531011
GCA_002692605.1	s__MB11C04 sp002692605	PRKH	1.27247671049501e-6	3.42118975134465e-6	0.371939822979675
GCA_002692605.1	s__MB11C04 sp002692605	PSEQ	1.39972438154451e-5	8.67783287094818e-6	1.61298840662227
GCA_002692605.1	s__MB11C04 sp002692605	PSTD	1.017981368396e-5	9.26718568478675e-6	1.09847952012783
GCA_002692605.1	s__MB11C04 sp002692605	PVLF	8.90733697346504e-6	1.44832493692644e-5	0.615009570460601
GCA_002692605.1	s__MB11C04 sp002692605	PVRT	1.017981368396e-5	8.02667992081561e-6	1.26824711890663
GCA_002692605.1	s__MB11C04 sp002692605	PVYV	1.14522903944551e-5	4.99056383740788e-6	2.29478887908654
GCA_002692605.1	s__MB11C04 sp002692605	PYYI	0	1.79134968775149e-6	0
GCA_002692605.1	s__MB11C04 sp002692605	QAGH	1.27247671049501e-6	4.27539672905231e-6	0.297627750390562
GCA_002692605.1	s__MB11C04 sp002692605	QDQI	5.08990684198002e-6	3.34960336171952e-6	1.51955509125329
GCA_002692605.1	s__MB11C04 sp002692605	QEPI	5.08990684198002e-6	6.12025133665095e-6	0.831649970238846
GCA_002692605.1	s__MB11C04 sp002692605	QFMH	1.27247671049501e-6	7.6810300795904e-7	1.65664851889613
GCA_002692605.1	s__MB11C04 sp002692605	QFNK	0	3.46035579401754e-6	0
GCA_002692605.1	s__MB11C04 sp002692605	QGHS	0	4.23971359919687e-6	0
GCA_002692605.1	s__MB11C04 sp002692605	QHKQ	0	1.3979296457556301e-06	0
GCA_002692605.1	s__MB11C04 sp002692605	QHLS	7.63486026297004e-6	5.59133598725533e-6	1.36548050061249
GCA_002692605.1	s__MB11C04 sp002692605	QIMM	0	9.21925637368564e-7	0
GCA_002692605.1	s__MB11C04 sp002692605	QIRQ	6.36238355247503e-6	3.44966708517253e-6	1.84434711970382
GCA_002692605.1	s__MB11C04 sp002692605	QIRY	1.27247671049501e-6	2.73013366207495e-6	0.466085865381368
GCA_002692605.1	s__MB11C04 sp002692605	QKMQ	1.27247671049501e-6	1.48876778055471e-6	0.854718060879101
GCA_002692605.1	s__MB11C04 sp002692605	QLMR	7.63486026297004e-6	4.65353415073972e-6	1.64065847926708
GCA_002692605.1	s__MB11C04 sp002692605	QLQF	3.81743013148502e-6	5.49914981039352e-6	0.69418551287146
GCA_002692605.1	s__MB11C04 sp002692605	QMAE	5.08990684198002e-6	4.16289321514172e-6	1.22268494023975
GCA_002692605.1	s__MB11C04 sp002692605	QMEF	2.54495342099001e-6	2.58332213936221e-6	0.985147528530192
GCA_002692605.1	s__MB11C04 sp002692605	QMIK	3.81743013148502e-6	2.30839605250279e-6	1.65371541306619
GCA_002692605.1	s__MB11C04 sp002692605	QMKH	1.27247671049501e-6	9.47262175413019e-7	1.34332051202212
GCA_002692605.1	s__MB11C04 sp002692605	QNFM	1.27247671049501e-6	1.38199453142488e-6	0.92075379573539
GCA_002692605.1	s__MB11C04 sp002692605	QNYP	1.27247671049501e-6	1.67116903216228e-6	0.761429087067621
GCA_002692605.1	s__MB11C04 sp002692605	QPEP	1.27247671049501e-6	5.62246406423795e-6	0.22632011444745
GCA_002692605.1	s__MB11C04 sp002692605	QPHL	2.54495342099001e-6	3.62268853605941e-6	0.702504064497439
GCA_002692605.1	s__MB11C04 sp002692605	QPTG	6.36238355247503e-6	5.91398687792977e-6	1.07581969385468
GCA_002692605.1	s__MB11C04 sp002692605	QQAN	2.54495342099001e-6	3.28653414158183e-6	0.774357822360887
GCA_002692605.1	s__MB11C04 sp002692605	QQMS	1.27247671049501e-6	1.92909242375444e-6	0.659624544073675
GCA_002692605.1	s__MB11C04 sp002692605	QQSR	0	4.89124265963874e-6	0
GCA_002692605.1	s__MB11C04 sp002692605	QRTK	6.36238355247503e-6	5.17088405184756e-6	1.23042471822623
GCA_002692605.1	s__MB11C04 sp002692605	QRVS	8.90733697346504e-6	9.04375677608894e-6	0.984915582539262
GCA_002692605.1	s__MB11C04 sp002692605	QTDH	0	1.88288988041053e-6	0
GCA_002692605.1	s__MB11C04 sp002692605	QVVL	1.78146739469301e-5	1.3664894999192e-5	1.30368172956935
GCA_002692605.1	s__MB11C04 sp002692605	QYPD	2.54495342099001e-6	2.43532843445668e-6	1.04501445676989
GCA_002692605.1	s__MB11C04 sp002692605	RAFY	1.017981368396e-5	5.37049623036088e-6	1.89550709046415
GCA_002692605.1	s__MB11C04 sp002692605	RAGP	6.36238355247503e-6	1.64446650953125e-5	0.386896511154163
GCA_002692605.1	s__MB11C04 sp002692605	RAPP	2.54495342099001e-6	1.00078478631728e-5	0.254295774254823
GCA_002692605.1	s__MB11C04 sp002692605	RDMI	1.27247671049501e-6	3.89968312916111e-6	0.326302591351503
GCA_002692605.1	s__MB11C04 sp002692605	RDVF	6.36238355247503e-6	9.44146360238453e-6	0.673876828892096
GCA_002692605.1	s__MB11C04 sp002692605	RDYR	5.08990684198002e-6	5.04683209941562e-6	1.0085350060624
GCA_002692605.1	s__MB11C04 sp002692605	RGDR	1.14522903944551e-5	1.49257877968052e-5	0.767282139499958
GCA_002692605.1	s__MB11C04 sp002692605	RGID	2.41770574994051e-5	1.34700612233653e-5	1.79487361627335
GCA_002692605.1	s__MB11C04 sp002692605	RGPP	1.27247671049501e-6	1.05657550841529e-5	0.120434053256027
GCA_002692605.1	s__MB11C04 sp002692605	RHEK	2.54495342099001e-6	5.13971105716925e-6	0.495154959623678
GCA_002692605.1	s__MB11C04 sp002692605	RHQG	6.36238355247503e-6	3.31331089924248e-6	1.9202494863762
GCA_002692605.1	s__MB11C04 sp002692605	RKDV	7.63486026297004e-6	1.16436744270041e-5	0.655708840953436
GCA_002692605.1	s__MB11C04 sp002692605	RKII	2.67220109203951e-5	9.07527634538234e-6	2.94448454277558
GCA_002692605.1	s__MB11C04 sp002692605	RMDM	1.27247671049501e-6	1.70424033247136e-6	0.746653324798243
GCA_002692605.1	s__MB11C04 sp002692605	RMPS	6.36238355247503e-6	4.72111829775089e-6	1.34764332330033
GCA_002692605.1	s__MB11C04 sp002692605	RNHA	6.36238355247503e-6	3.59279500096864e-6	1.77087296958488
GCA_002692605.1	s__MB11C04 sp002692605	RNIG	2.54495342099001e-6	9.24341409533137e-6	0.275326128932751
GCA_002692605.1	s__MB11C04 sp002692605	RNVA	1.39972438154451e-5	1.04404415836179e-5	1.34067545930319
GCA_002692605.1	s__MB11C04 sp002692605	RPQS	3.81743013148502e-6	6.96722765972125e-6	0.547912357386317
GCA_002692605.1	s__MB11C04 sp002692605	RQIE	1.14522903944551e-5	7.38209312834866e-6	1.55136086680837
GCA_002692605.1	s__MB11C04 sp002692605	RSQN	2.54495342099001e-6	5.59950069085683e-6	0.454496492007859
GCA_002692605.1	s__MB11C04 sp002692605	RTFG	1.78146739469301e-5	9.8138451352757e-6	1.81525933019827
GCA_002692605.1	s__MB11C04 sp002692605	RTIN	7.63486026297004e-6	5.4097717639095e-6	1.41130912655223
GCA_002692605.1	s__MB11C04 sp002692605	RTNR	5.08990684198002e-6	5.9944126487859e-6	0.849108518248393
GCA_002692605.1	s__MB11C04 sp002692605	RVIA	7.63486026297004e-6	1.41407399610981e-5	0.539919430240138
GCA_002692605.1	s__MB11C04 sp002692605	RVLT	7.63486026297004e-6	1.73939955049819e-5	0.438936543405643
GCA_002692605.1	s__MB11C04 sp002692605	RYMS	1.27247671049501e-6	2.62307564504861e-6	0.485108659712871
GCA_002692605.1	s__MB11C04 sp002692605	RYVK	5.08990684198002e-6	5.5236928938775e-6	0.92146810834138
GCA_002692605.1	s__MB11C04 sp002692605	SEVF	1.90871506574251e-5	1.54970393362051e-5	1.23166433557619
GCA_002692605.1	s__MB11C04 sp002692605	SFVY	6.36238355247503e-6	5.73129978431166e-6	1.11011180568339
GCA_002692605.1	s__MB11C04 sp002692605	SGFQ	8.90733697346504e-6	9.16730893160453e-6	0.971641409700591
GCA_002692605.1	s__MB11C04 sp002692605	SGGK	3.05394410518802e-5	2.64616991992204e-5	1.1540997734862
GCA_002692605.1	s__MB11C04 sp002692605	SGMP	1.017981368396e-5	6.43159900013671e-6	1.58278115344935
GCA_002692605.1	s__MB11C04 sp002692605	SGRN	1.39972438154451e-5	1.31061288604114e-5	1.06799223207132
GCA_002692605.1	s__MB11C04 sp002692605	SHRQ	2.54495342099001e-6	3.11216377917314e-6	0.8177440525531
GCA_002692605.1	s__MB11C04 sp002692605	SKGK	3.56293478938602e-5	1.91819126528339e-5	1.85744500763309
GCA_002692605.1	s__MB11C04 sp002692605	SLAK	6.23513588142553e-5	3.30549841702759e-5	1.8862922000829
GCA_002692605.1	s__MB11C04 sp002692605	SLEN	2.67220109203951e-5	2.15280544686711e-5	1.24126455362153
GCA_002692605.1	s__MB11C04 sp002692605	SLKI	1.65421972364351e-5	2.31182538817168e-5	0.715547001130459
GCA_002692605.1	s__MB11C04 sp002692605	SNLH	6.36238355247503e-6	6.40096840457335e-6	0.993972028971312
GCA_002692605.1	s__MB11C04 sp002692605	SNSE	1.39972438154451e-5	1.53329587885378e-5	0.912886026010109
GCA_002692605.1	s__MB11C04 sp002692605	SPPQ	1.39972438154451e-5	5.77629998101895e-6	2.42321968413004
GCA_002692605.1	s__MB11C04 sp002692605	SRAR	1.27247671049501e-5	1.86309735942785e-5	0.68298991679414
GCA_002692605.1	s__MB11C04 sp002692605	SRLG	3.30843944728702e-5	3.5338534993557e-5	0.936212960692972
GCA_002692605.1	s__MB11C04 sp002692605	STET	8.90733697346504e-6	1.14317789475707e-5	0.779173304025258
GCA_002692605.1	s__MB11C04 sp002692605	STFM	6.36238355247503e-6	3.63557644903783e-6	1.75003431826027
GCA_002692605.1	s__MB11C04 sp002692605	SVAL	3.69018246043552e-5	3.60219572445683e-5	1.02442586208776
GCA_002692605.1	s__MB11C04 sp002692605	SYEA	8.90733697346504e-6	1.06891334800723e-5	0.833307675507181
GCA_002692605.1	s__MB11C04 sp002692605	SYIL	3.81743013148502e-6	1.07835670206636e-5	0.354004396149254
GCA_002692605.1	s__MB11C04 sp002692605	TAAS	2.41770574994051e-5	1.91677171243475e-5	1.26134256586532
GCA_002692605.1	s__MB11C04 sp002692605	TDKL	7.63486026297004e-6	1.54983405461532e-5	0.492624370992097
GCA_002692605.1	s__MB11C04 sp002692605	TDTH	2.54495342099001e-6	2.57926868741197e-6	0.986695737985954
GCA_002692605.1	s__MB11C04 sp002692605	TEAP	7.63486026297004e-6	1.19873406376409e-5	0.636910261730294
GCA_002692605.1	s__MB11C04 sp002692605	TENE	1.14522903944551e-5	9.2992772484179e-6	1.2315247828968101
GCA_002692605.1	s__MB11C04 sp002692605	TETF	8.90733697346504e-6	7.15380361471382e-6	1.24511902383574
GCA_002692605.1	s__MB11C04 sp002692605	TEVL	2.79944876308901e-5	2.16645979322421e-5	1.2921766523637
GCA_002692605.1	s__MB11C04 sp002692605	TFKG	1.017981368396e-5	9.69142094379236e-6	1.0503943377344
GCA_002692605.1	s__MB11C04 sp002692605	TGEQ	8.90733697346504e-6	8.88468221808005e-6	1.00254986670642
GCA_002692605.1	s__MB11C04 sp002692605	THIA	2.54495342099001e-6	3.8797729931678e-6	0.655954208009495
GCA_002692605.1	s__MB11C04 sp002692605	THKQ	1.27247671049501e-6	1.91494797439574e-6	0.664496752658011
GCA_002692605.1	s__MB11C04 sp002692605	THYD	1.27247671049501e-6	1.49015569258388e-6	0.853921987365345
GCA_002692605.1	s__MB11C04 sp002692605	TIAM	2.54495342099001e-6	4.13188249182053e-6	0.615930735210404
GCA_002692605.1	s__MB11C04 sp002692605	TIPN	5.08990684198002e-6	4.48506437041523e-6	1.1348570324998
GCA_002692605.1	s__MB11C04 sp002692605	TISK	1.39972438154451e-5	1.02594125089902e-5	1.36433190528009
GCA_002692605.1	s__MB11C04 sp002692605	TKRG	6.36238355247503e-6	1.21029135359192e-5	0.525690242567845
GCA_002692605.1	s__MB11C04 sp002692605	TLGY	1.017981368396e-5	1.01426278303115e-5	1.00366629381169
GCA_002692605.1	s__MB11C04 sp002692605	TLSD	3.81743013148502e-5	2.00821993321286e-5	1.9009024202731
GCA_002692605.1	s__MB11C04 sp002692605	TMLE	1.14522903944551e-5	7.93973211827993e-6	1.44240261810446
GCA_002692605.1	s__MB11C04 sp002692605	TNIT	1.27247671049501e-6	4.31319956192741e-6	0.295019206096363
GCA_002692605.1	s__MB11C04 sp002692605	TPFG	1.27247671049501e-6	8.13633718277033e-6	0.156394294129013
GCA_002692605.1	s__MB11C04 sp002692605	TPGL	1.39972438154451e-5	1.82551143453866e-5	0.766757389223498
GCA_002692605.1	s__MB11C04 sp002692605	TPVT	7.63486026297004e-6	6.39965488916929e-6	1.19301124751136
GCA_002692605.1	s__MB11C04 sp002692605	TQYA	1.27247671049501e-6	3.11233577038655e-6	0.408849431543488
GCA_002692605.1	s__MB11C04 sp002692605	TQYY	1.27247671049501e-6	1.11103536407574e-6	1.14530711770239
GCA_002692605.1	s__MB11C04 sp002692605	TRDS	8.90733697346504e-6	1.11778461373174e-5	0.796874179876908
GCA_002692605.1	s__MB11C04 sp002692605	TRNF	3.81743013148502e-6	4.80003233252589e-6	0.795292587013929
GCA_002692605.1	s__MB11C04 sp002692605	TSAK	1.27247671049501e-5	1.4669132012137e-5	0.867451945651713
GCA_002692605.1	s__MB11C04 sp002692605	TTDN	6.36238355247503e-6	4.64069946887754e-6	1.3709966773638
GCA_002692605.1	s__MB11C04 sp002692605	TTGR	3.81743013148502e-6	9.77152355634076e-6	0.39066887670837
GCA_002692605.1	s__MB11C04 sp002692605	TYEG	8.90733697346504e-6	7.03151040420063e-6	1.26677434312602
GCA_002692605.1	s__MB11C04 sp002692605	TYMP	0	1.35502351316181e-6	0
GCA_002692605.1	s__MB11C04 sp002692605	TYRY	1.39972438154451e-5	1.90888136157984e-6	7.33269447602577
GCA_002692605.1	s__MB11C04 sp002692605	TYSQ	1.27247671049501e-6	3.08635972921737e-6	0.412290472315641
GCA_002692605.1	s__MB11C04 sp002692605	TYVG	6.36238355247503e-6	6.07541506298139e-6	1.04723438423857
GCA_002692605.1	s__MB11C04 sp002692605	VADV	1.52697205259401e-5	1.63732403807174e-5	0.932602232110575
GCA_002692605.1	s__MB11C04 sp002692605	VDPQ	6.36238355247503e-6	5.68958355092131e-6	1.11825118579106
GCA_002692605.1	s__MB11C04 sp002692605	VEDH	2.54495342099001e-6	5.43857668271165e-6	0.467944752729148
GCA_002692605.1	s__MB11C04 sp002692605	VGHK	7.63486026297004e-6	6.04978736875959e-6	1.26200472803318
GCA_002692605.1	s__MB11C04 sp002692605	VGLY	1.52697205259401e-5	1.36901589384122e-5	1.1153793461883
GCA_002692605.1	s__MB11C04 sp002692605	VHSE	3.81743013148502e-6	7.16709875397401e-6	0.532632556425755
GCA_002692605.1	s__MB11C04 sp002692605	VHSG	6.36238355247503e-6	7.83909964390216e-6	0.811621722071638
GCA_002692605.1	s__MB11C04 sp002692605	VHSV	5.08990684198002e-6	6.19256706237058e-6	0.821938105912341
GCA_002692605.1	s__MB11C04 sp002692605	VIAR	1.52697205259401e-5	1.41407399610981e-5	1.07983886048028
GCA_002692605.1	s__MB11C04 sp002692605	VIMP	3.81743013148502e-6	3.58328596389506e-6	1.0653434221966
GCA_002692605.1	s__MB11C04 sp002692605	VKRF	6.36238355247503e-6	9.60221401624154e-6	0.662595474513842
GCA_002692605.1	s__MB11C04 sp002692605	VLHS	1.27247671049501e-5	1.03382077400071e-5	1.23084846280534
GCA_002692605.1	s__MB11C04 sp002692605	VPHG	0	5.07903951358359e-6	0
GCA_002692605.1	s__MB11C04 sp002692605	VSKI	1.65421972364351e-5	1.3847790751334e-5	1.1945730213205
GCA_002692605.1	s__MB11C04 sp002692605	VSVV	1.90871506574251e-5	1.79952195017766e-5	1.06067895729423
GCA_002692605.1	s__MB11C04 sp002692605	VTHQ	3.81743013148502e-6	2.08683125376551e-6	1.82929507337826
GCA_002692605.1	s__MB11C04 sp002692605	VTMD	7.63486026297004e-6	3.70762867511411e-6	2.05923001788604
GCA_002692605.1	s__MB11C04 sp002692605	VTQD	2.54495342099001e-6	5.47156233503761e-6	0.465123718813032
GCA_002692605.1	s__MB11C04 sp002692605	VVMG	7.63486026297004e-6	7.02121238212251e-6	1.08739913386042
GCA_002692605.1	s__MB11C04 sp002692605	VYFI	1.27247671049501e-6	4.04213767277222e-6	0.314802912099306
GCA_002692605.1	s__MB11C04 sp002692605	VYGA	1.14522903944551e-5	9.83262724772702e-6	1.16472333445799
GCA_002692605.1	s__MB11C04 sp002692605	VYVD	7.63486026297004e-6	5.84488642278805e-6	1.30624612878759
GCA_002692605.1	s__MB11C04 sp002692605	YAVV	5.08990684198002e-6	7.76737207036346e-6	0.655293295579421
GCA_002692605.1	s__MB11C04 sp002692605	YDKG	1.27247671049501e-6	6.78955311081882e-6	0.187416857888243
GCA_002692605.1	s__MB11C04 sp002692605	YDYV	0	2.50180315908721e-6	0
GCA_002692605.1	s__MB11C04 sp002692605	YEYR	2.54495342099001e-6	2.98201351785969e-6	0.85343456887366
GCA_002692605.1	s__MB11C04 sp002692605	YFLI	8.90733697346504e-6	6.74816413838419e-6	1.31996448082809
GCA_002692605.1	s__MB11C04 sp002692605	YFSK	6.36238355247503e-6	5.25923736901038e-6	1.20975402060475
GCA_002692605.1	s__MB11C04 sp002692605	YFYI	0	1.7301675460758e-6	0
GCA_002692605.1	s__MB11C04 sp002692605	YGQR	2.54495342099001e-6	4.12121886604886e-6	0.617524451796451
GCA_002692605.1	s__MB11C04 sp002692605	YGYV	3.81743013148502e-6	3.51003150043884e-6	1.08757717160309
GCA_002692605.1	s__MB11C04 sp002692605	YHMR	2.54495342099001e-6	7.59151866170607e-7	3.35236404519103
GCA_002692605.1	s__MB11C04 sp002692605	YILK	5.08990684198002e-6	8.32216587558371e-6	0.61160843439966
GCA_002692605.1	s__MB11C04 sp002692605	YIMY	0	8.52166506845699e-7	0
GCA_002692605.1	s__MB11C04 sp002692605	YIQA	2.54495342099001e-6	3.52288236258767e-6	0.722406586157098
GCA_002692605.1	s__MB11C04 sp002692605	YKAT	6.36238355247503e-6	5.28063021024203e-6	1.20485307608453
GCA_002692605.1	s__MB11C04 sp002692605	YKDE	5.08990684198002e-6	6.20752380389021e-6	0.819957684059176
GCA_002692605.1	s__MB11C04 sp002692605	YKPT	5.08990684198002e-6	3.39282345782159e-6	1.5001979635121
GCA_002692605.1	s__MB11C04 sp002692605	YLDE	2.03596273679201e-5	1.12933628711215e-5	1.80279581912506
GCA_002692605.1	s__MB11C04 sp002692605	YLNL	1.52697205259401e-5	1.1178614738815e-5	1.36597609656586
GCA_002692605.1	s__MB11C04 sp002692605	YMQF	0	9.55394982159204e-7	0
GCA_002692605.1	s__MB11C04 sp002692605	YMRT	2.54495342099001e-6	1.63439525846929e-6	1.5571223715942
GCA_002692605.1	s__MB11C04 sp002692605	YMSV	1.27247671049501e-6	2.82286055356884e-6	0.450775617975978
GCA_002692605.1	s__MB11C04 sp002692605	YQVD	2.54495342099001e-6	3.16115951807449e-6	0.805069597544442
GCA_002692605.1	s__MB11C04 sp002692605	YRID	2.54495342099001e-6	4.55460966540908e-6	0.558764330633684
GCA_002692605.1	s__MB11C04 sp002692605	YRKH	3.81743013148502e-6	1.90082919932704e-6	2.00829729090679
GCA_002692605.1	s__MB11C04 sp002692605	YRYE	3.81743013148502e-6	2.98201351785969e-6	1.28015185331049
GCA_002692605.1	s__MB11C04 sp002692605	YSAP	1.27247671049501e-6	7.11509917697968e-6	0.178841739073996
GCA_002692605.1	s__MB11C04 sp002692605	YSDT	2.54495342099001e-6	5.14889217656073e-6	0.494272036337329
GCA_002692605.1	s__MB11C04 sp002692605	YSLR	1.14522903944551e-5	1.19489607637313e-5	0.958434011200051
GCA_002692605.1	s__MB11C04 sp002692605	YTFL	3.81743013148502e-6	5.96175247160561e-6	0.640320132321246
GCA_002692605.1	s__MB11C04 sp002692605	YYLA	1.52697205259401e-5	5.55041818755081e-6	2.75109370320762
GCA_002692605.1	s__MB11C04 sp002692605	YYMH	0	3.49690902570019e-7	0
GCA_003220055.1	s__AV40 sp003220055	AAAS	1.2248098761033e-4	6.30686614194305e-5	1.94202611651748
GCA_003220055.1	s__AV40 sp003220055	AAYF	1.27252974140605e-5	1.17655441816994e-5	1.08157321221521
GCA_003220055.1	s__AV40 sp003220055	ADMN	1.59066217675756e-6	3.61957382165084e-6	0.439461178341731
GCA_003220055.1	s__AV40 sp003220055	ADRI	2.70412570048786e-5	2.22376846110331e-5	1.21601045602842
GCA_003220055.1	s__AV40 sp003220055	AEMN	1.59066217675756e-6	4.26178113920082e-6	0.373238823112312
GCA_003220055.1	s__AV40 sp003220055	AGHI	1.74972839443332e-5	9.62515723368474e-6	1.81786993391637
GCA_003220055.1	s__AV40 sp003220055	AGRN	9.54397306054537e-6	1.74719970906717e-5	0.546243970338165
GCA_003220055.1	s__AV40 sp003220055	AHGT	9.54397306054537e-6	8.3260718234708e-6	1.14627561026334
GCA_003220055.1	s__AV40 sp003220055	AIDH	9.54397306054537e-6	6.77064968051741e-6	1.40960964026956
GCA_003220055.1	s__AV40 sp003220055	AIHE	4.77198653027269e-6	7.97194049088484e-6	0.598597861553157
GCA_003220055.1	s__AV40 sp003220055	AIMV	3.18132435351512e-6	8.8553381932862e-6	0.359254980902603
GCA_003220055.1	s__AV40 sp003220055	AKGP	6.36264870703025e-6	1.84008489367816e-5	0.345780171821959
GCA_003220055.1	s__AV40 sp003220055	AKTM	3.18132435351512e-6	5.3144523118901e-6	0.598617537012704
GCA_003220055.1	s__AV40 sp003220055	ALHV	1.11346352373029e-5	1.53368387117031e-5	0.726005889910441
GCA_003220055.1	s__AV40 sp003220055	AMNV	6.36264870703025e-6	4.89418796785128e-6	1.30004175336643
GCA_003220055.1	s__AV40 sp003220055	AMSK	7.95331088378781e-6	5.95335264315344e-6	1.33593814452339
GCA_003220055.1	s__AV40 sp003220055	APEP	1.59066217675756e-5	1.57024470427753e-5	1.0130027329017
GCA_003220055.1	s__AV40 sp003220055	AQTE	9.54397306054537e-6	1.15084550923016e-5	0.829300977759356
GCA_003220055.1	s__AV40 sp003220055	ARRH	1.11346352373029e-5	1.06878684778447e-5	1.04180129652459
GCA_003220055.1	s__AV40 sp003220055	AYDA	9.54397306054537e-6	1.3728556522984e-5	0.695191300306564
GCA_003220055.1	s__AV40 sp003220055	AYDD	3.18132435351512e-6	6.90725157904337e-6	0.460577455028173
GCA_003220055.1	s__AV40 sp003220055	AYFK	1.59066217675756e-6	5.55311498129066e-6	0.286445028081853
GCA_003220055.1	s__AV40 sp003220055	AYGK	6.36264870703025e-6	9.21142906800674e-6	0.690734158625733
GCA_003220055.1	s__AV40 sp003220055	AYKT	0	6.4687777107225e-6	0
GCA_003220055.1	s__AV40 sp003220055	DAET	9.54397306054537e-6	1.67805047635166e-5	0.568753633758113
GCA_003220055.1	s__AV40 sp003220055	DAKH	6.36264870703025e-6	5.50343964409528e-6	1.15612219239232
GCA_003220055.1	s__AV40 sp003220055	DALM	4.77198653027269e-6	1.09714554965054e-5	0.43494562155337
GCA_003220055.1	s__AV40 sp003220055	DDKT	9.54397306054537e-6	6.7266055738871e-6	1.41883940654933
GCA_003220055.1	s__AV40 sp003220055	DDRY	4.77198653027269e-6	4.69068472173759e-6	1.01733260991904
GCA_003220055.1	s__AV40 sp003220055	DDSA	9.54397306054537e-6	1.59652017131309e-5	0.597798463936458
GCA_003220055.1	s__AV40 sp003220055	DEPF	4.77198653027269e-6	7.00514884845306e-6	0.681211296648819
GCA_003220055.1	s__AV40 sp003220055	DERG	2.06786082978483e-5	1.6227094827378e-5	1.27432596640526
GCA_003220055.1	s__AV40 sp003220055	DETH	1.59066217675756e-6	3.469578888209e-6	0.458459723214037
GCA_003220055.1	s__AV40 sp003220055	DFIL	1.27252974140605e-5	1.37350176395624e-5	0.926485698671877
GCA_003220055.1	s__AV40 sp003220055	DGSP	1.11346352373029e-5	1.1036968629686201e-05	1.00884904278463
GCA_003220055.1	s__AV40 sp003220055	DHVH	1.59066217675756e-6	1.64015507408342e-6	0.969824257408393
GCA_003220055.1	s__AV40 sp003220055	DHYY	0	6.91008967551958e-7	0
GCA_003220055.1	s__AV40 sp003220055	DIFL	7.95331088378781e-6	1.37350176395624e-5	0.579053561669923
GCA_003220055.1	s__AV40 sp003220055	DMVG	6.36264870703025e-6	5.48810807306573e-6	1.15935193373041
GCA_003220055.1	s__AV40 sp003220055	DNPI	4.77198653027269e-6	5.11037514336506e-6	0.933783997534562
GCA_003220055.1	s__AV40 sp003220055	DPPR	1.11346352373029e-5	9.05658780255516e-6	1.22945147555037
GCA_003220055.1	s__AV40 sp003220055	DQKP	4.77198653027269e-6	4.46635023643614e-6	1.06843088375452
GCA_003220055.1	s__AV40 sp003220055	DQLI	1.59066217675756e-5	1.09914271440772e-5	1.44718438825726
GCA_003220055.1	s__AV40 sp003220055	DRPG	2.22692704746059e-5	1.33206243260245e-5	1.67178879379538
GCA_003220055.1	s__AV40 sp003220055	DSAQ	7.95331088378781e-6	1.09493015582328e-5	0.726376092711387
GCA_003220055.1	s__AV40 sp003220055	DSDT	3.18132435351512e-6	8.0191347785338e-6	0.396716658514223
GCA_003220055.1	s__AV40 sp003220055	DSIF	3.18132435351512e-6	7.94478841293312e-6	0.400429084849677
GCA_003220055.1	s__AV40 sp003220055	DSLG	2.86319191816361e-5	2.20777586838272e-5	1.29686711371703
GCA_003220055.1	s__AV40 sp003220055	DSSF	6.36264870703025e-6	7.69870626227551e-6	0.826456873437023
GCA_003220055.1	s__AV40 sp003220055	DVHE	6.36264870703025e-6	4.69923613245311e-6	1.35397509886544
GCA_003220055.1	s__AV40 sp003220055	DVLL	3.81758922421815e-5	3.63034237858666e-5	1.05157828824519
GCA_003220055.1	s__AV40 sp003220055	DVNG	9.54397306054537e-6	8.80634271084465e-6	1.08376125866557
GCA_003220055.1	s__AV40 sp003220055	DVQN	6.36264870703025e-6	4.24844597951059e-6	1.49764142882269
GCA_003220055.1	s__AV40 sp003220055	EDKV	4.77198653027269e-6	1.07270466497033e-5	0.44485557731817
GCA_003220055.1	s__AV40 sp003220055	EDLA	2.86319191816361e-5	3.24978777457334e-5	0.881039660671231
GCA_003220055.1	s__AV40 sp003220055	EFAG	1.11346352373029e-5	2.04784436753572e-5	0.54372468014753506
GCA_003220055.1	s__AV40 sp003220055	EFTE	6.36264870703025e-6	8.51934618208952e-6	0.746847066786257
GCA_003220055.1	s__AV40 sp003220055	EGGP	9.54397306054537e-6	1.65190551535437e-5	0.577755384423303
GCA_003220055.1	s__AV40 sp003220055	EHER	3.18132435351512e-6	5.52316906614425e-6	0.575996192659738
GCA_003220055.1	s__AV40 sp003220055	EHQK	0	2.23594088709095e-6	0
GCA_003220055.1	s__AV40 sp003220055	EIPI	1.11346352373029e-5	1.08870694545651e-5	1.02273943266101
GCA_003220055.1	s__AV40 sp003220055	EKMA	6.36264870703025e-6	6.26786327517205e-6	1.01512244726742
GCA_003220055.1	s__AV40 sp003220055	EKYF	6.36264870703025e-6	3.28965814094245e-6	1.93413675051579
GCA_003220055.1	s__AV40 sp003220055	ELLK	4.45385409492117e-5	2.96553007050889e-5	1.50187453474612
GCA_003220055.1	s__AV40 sp003220055	ENHG	1.59066217675756e-6	3.15135572109339e-6	0.504754879339889
GCA_003220055.1	s__AV40 sp003220055	ENMA	3.18132435351512e-6	4.26178113920082e-6	0.746477646224625
GCA_003220055.1	s__AV40 sp003220055	EPYD	3.18132435351512e-6	3.95491257670562e-6	0.80439814833154
GCA_003220055.1	s__AV40 sp003220055	EQET	6.36264870703025e-6	6.81759392910344e-6	0.933268946962199
GCA_003220055.1	s__AV40 sp003220055	ERLN	1.59066217675756e-5	1.40767321491341e-5	1.12999392181758
GCA_003220055.1	s__AV40 sp003220055	ESQS	1.59066217675756e-6	7.25397940730574e-6	0.219281319596186
GCA_003220055.1	s__AV40 sp003220055	ETIR	2.22692704746059e-5	1.31515328404487e-5	1.69328326551524
GCA_003220055.1	s__AV40 sp003220055	ETRS	2.06786082978483e-5	1.274417680809e-5	1.62259270325892
GCA_003220055.1	s__AV40 sp003220055	ETSN	4.77198653027269e-6	6.02250396606443e-6	0.792359217554999
GCA_003220055.1	s__AV40 sp003220055	ETTH	0	3.46377338657068e-6	0
GCA_003220055.1	s__AV40 sp003220055	EYQV	1.59066217675756e-6	3.79450029150242e-6	0.419202017277418
GCA_003220055.1	s__AV40 sp003220055	EYYF	0	1.69673173580505e-6	0
GCA_003220055.1	s__AV40 sp003220055	FENS	3.18132435351512e-6	5.17001178497745e-6	0.615341799173288
GCA_003220055.1	s__AV40 sp003220055	FFMS	3.18132435351512e-6	2.34515765519794e-6	1.35655031399013
GCA_003220055.1	s__AV40 sp003220055	FFTI	3.18132435351512e-6	6.07807961208031e-6	0.52340945768334
GCA_003220055.1	s__AV40 sp003220055	FFVS	1.59066217675756e-5	7.9772334291499e-6	1.99400229526325
GCA_003220055.1	s__AV40 sp003220055	FGSP	2.06786082978483e-5	9.45881978394467e-6	2.18617214094173
GCA_003220055.1	s__AV40 sp003220055	FHNN	0	1.0291750641902e-6	0
GCA_003220055.1	s__AV40 sp003220055	FHRD	3.18132435351512e-6	3.41435026144486e-6	0.931751024327795
GCA_003220055.1	s__AV40 sp003220055	FIDA	1.90879461210907e-5	1.411972175749e-5	1.35186418322764
GCA_003220055.1	s__AV40 sp003220055	FISV	1.59066217675756e-6	1.074250444213e-5	0.148071819316108
GCA_003220055.1	s__AV40 sp003220055	FKTQ	3.18132435351512e-6	3.95362170846506e-6	0.804660786514709
GCA_003220055.1	s__AV40 sp003220055	FKVA	7.95331088378781e-6	1.55186239526826e-5	0.512501037981077
GCA_003220055.1	s__AV40 sp003220055	FKVF	1.59066217675756e-6	6.69145791044171e-6	0.237715337680808
GCA_003220055.1	s__AV40 sp003220055	FNML	1.59066217675756e-6	3.01750267899179e-6	0.527145240941106
GCA_003220055.1	s__AV40 sp003220055	FNVV	4.77198653027269e-6	7.17841302609151e-6	0.664769011329922
GCA_003220055.1	s__AV40 sp003220055	FNYF	3.18132435351512e-6	1.62808035429691e-6	1.95403399169999
GCA_003220055.1	s__AV40 sp003220055	FPHT	1.59066217675756e-6	2.44088723212804e-6	0.651673766743733
GCA_003220055.1	s__AV40 sp003220055	FPSA	9.54397306054537e-6	1.32244939929997e-5	0.72168909189247
GCA_003220055.1	s__AV40 sp003220055	FQLN	0	5.20615053516853e-6	0
GCA_003220055.1	s__AV40 sp003220055	FTGL	1.74972839443332e-5	1.68903648482512e-5	1.03593285885383
GCA_003220055.1	s__AV40 sp003220055	FTIF	1.59066217675756e-6	6.07807961208031e-6	0.26170472884167
GCA_003220055.1	s__AV40 sp003220055	FTLA	2.22692704746059e-5	2.36146298985855e-5	0.943028561965302
GCA_003220055.1	s__AV40 sp003220055	FTSA	1.90879461210907e-5	1.36594828574216e-5	1.39741352731518
GCA_003220055.1	s__AV40 sp003220055	FVAR	2.22692704746059e-5	2.23284991173898e-5	0.997347397043011
GCA_003220055.1	s__AV40 sp003220055	FVHF	0	2.93135117412832e-6	0
GCA_003220055.1	s__AV40 sp003220055	FYGI	3.18132435351512e-6	4.88641883029538e-6	0.651054374175047
GCA_003220055.1	s__AV40 sp003220055	GAAP	2.70412570048786e-5	3.89864070662843e-5	0.693607311874195
GCA_003220055.1	s__AV40 sp003220055	GADV	5.40825140097571e-5	2.74409603950296e-5	1.97086811945376
GCA_003220055.1	s__AV40 sp003220055	GDAA	4.45385409492117e-5	4.03362669269363e-5	1.10418103464774
GCA_003220055.1	s__AV40 sp003220055	GETN	3.18132435351512e-6	7.6555920926621e-6	0.415555624569448
GCA_003220055.1	s__AV40 sp003220055	GFNN	4.77198653027269e-6	3.56020820250813e-6	1.34036726473212
GCA_003220055.1	s__AV40 sp003220055	GFPT	7.95331088378781e-6	8.44372065315953e-6	0.941920180745414
GCA_003220055.1	s__AV40 sp003220055	GFQH	1.59066217675756e-6	2.46630621038532e-6	0.644957292837149
GCA_003220055.1	s__AV40 sp003220055	GGKH	3.18132435351512e-6	5.59589535553742e-6	0.568510336843066
GCA_003220055.1	s__AV40 sp003220055	GGLD	1.74972839443332e-5	2.80644588622926e-5	0.62346771160596
GCA_003220055.1	s__AV40 sp003220055	GHGF	6.36264870703025e-6	5.11225465106175e-6	1.24458759222974
GCA_003220055.1	s__AV40 sp003220055	GHTE	4.77198653027269e-6	4.93235419191451e-6	0.967486588472355
GCA_003220055.1	s__AV40 sp003220055	GIAL	4.29478787724542e-5	4.52834148177301e-5	0.948424029974844
GCA_003220055.1	s__AV40 sp003220055	GIDI	1.74972839443332e-5	1.35999486134434e-5	1.28656985711236
GCA_003220055.1	s__AV40 sp003220055	GIEA	2.06786082978483e-5	2.75772013072303e-5	0.749844339440882
GCA_003220055.1	s__AV40 sp003220055	GIYT	3.18132435351512e-6	5.69214887881231e-6	0.558896898385223
GCA_003220055.1	s__AV40 sp003220055	GLFL	3.02225813583937e-5	3.27106377105352e-5	0.92393739387905
GCA_003220055.1	s__AV40 sp003220055	GLHH	9.54397306054537e-6	3.33397147083837e-6	2.86264389003467
GCA_003220055.1	s__AV40 sp003220055	GLKN	7.95331088378781e-6	1.18124316750703e-5	0.673300053923101
GCA_003220055.1	s__AV40 sp003220055	GLVG	2.86319191816361e-5	3.79472124774748e-5	0.754519694921777
GCA_003220055.1	s__AV40 sp003220055	GMSN	0	2.89528369485342e-6	0
GCA_003220055.1	s__AV40 sp003220055	GNKE	3.18132435351512e-6	7.19366698696437e-6	0.442239592030045
GCA_003220055.1	s__AV40 sp003220055	GQAH	4.77198653027269e-6	5.71978171922908e-6	0.834295216936332
GCA_003220055.1	s__AV40 sp003220055	GQSL	4.77198653027269e-6	1.51414333437638e-5	0.31516081878986
GCA_003220055.1	s__AV40 sp003220055	GSAQ	1.27252974140605e-5	1.55655297600578e-5	0.817530634049762
GCA_003220055.1	s__AV40 sp003220055	GTFR	6.36264870703025e-6	1.17914419420232e-5	0.539598866560552
GCA_003220055.1	s__AV40 sp003220055	GTIY	4.77198653027269e-6	5.69214887881231e-6	0.838345347577834
GCA_003220055.1	s__AV40 sp003220055	GVNG	9.54397306054537e-6	1.25190989410511e-5	0.762353033991126
GCA_003220055.1	s__AV40 sp003220055	HAFS	6.36264870703025e-6	5.6228034264224e-6	1.13157943191313
GCA_003220055.1	s__AV40 sp003220055	HAII	6.36264870703025e-6	7.81395179891779e-6	0.814267718916753
GCA_003220055.1	s__AV40 sp003220055	HDAS	1.11346352373029e-5	6.56093534350388e-6	1.69711095359712
GCA_003220055.1	s__AV40 sp003220055	HDHA	4.77198653027269e-6	2.41091171436481e-6	1.97932860910667
GCA_003220055.1	s__AV40 sp003220055	HEET	4.77198653027269e-6	4.08517317102113e-6	1.16812343822377
GCA_003220055.1	s__AV40 sp003220055	HEIM	1.59066217675756e-6	1.59436369340591e-6	0.997678373721345
GCA_003220055.1	s__AV40 sp003220055	HFKG	3.18132435351512e-6	3.37348853290295e-6	0.943036954916676
GCA_003220055.1	s__AV40 sp003220055	HFNF	0	1.38280366108166e-6	0
GCA_003220055.1	s__AV40 sp003220055	HGFA	1.43159595908181e-5	7.1475070323685e-6	2.00293046596334
GCA_003220055.1	s__AV40 sp003220055	HGTD	4.77198653027269e-6	4.1890982969415e-6	1.13914408113955
GCA_003220055.1	s__AV40 sp003220055	HGVT	4.77198653027269e-6	5.66426753293474e-6	0.842471952909373
GCA_003220055.1	s__AV40 sp003220055	HKNK	1.59066217675756e-6	1.65681772563264e-6	0.96007071396474
GCA_003220055.1	s__AV40 sp003220055	HMDF	0	1.00554254420138e-6	0
GCA_003220055.1	s__AV40 sp003220055	HNEM	0	8.81176464899123e-7	0
GCA_003220055.1	s__AV40 sp003220055	HNET	6.36264870703025e-6	2.21305722452661e-6	2.87504933741208
GCA_003220055.1	s__AV40 sp003220055	HNSN	0	1.34300587006148e-6	0
GCA_003220055.1	s__AV40 sp003220055	HNTQ	0	1.28905351176951e-6	0
GCA_003220055.1	s__AV40 sp003220055	HPHG	3.18132435351512e-6	1.66669719797541e-6	1.90875964595104
GCA_003220055.1	s__AV40 sp003220055	HPPP	1.59066217675756e-6	2.66515756496672e-6	0.596836073659092
GCA_003220055.1	s__AV40 sp003220055	HQDD	3.18132435351512e-6	2.02433490911068e-6	1.57154052879162
GCA_003220055.1	s__AV40 sp003220055	HQES	0	2.66558089863672e-6	0
GCA_003220055.1	s__AV40 sp003220055	HRTH	1.59066217675756e-6	1.63450020992149e-6	0.973179548771039
GCA_003220055.1	s__AV40 sp003220055	HTDK	0	2.76431360182741e-6	0
GCA_003220055.1	s__AV40 sp003220055	HTKN	0	1.76320654018599e-6	0
GCA_003220055.1	s__AV40 sp003220055	HTYD	1.59066217675756e-6	1.42577082936478e-6	1.1156506669913
GCA_003220055.1	s__AV40 sp003220055	HVNE	0	2.99738925320998e-6	0
GCA_003220055.1	s__AV40 sp003220055	HVTI	4.77198653027269e-6	4.59839900834359e-6	1.03774955622905
GCA_003220055.1	s__AV40 sp003220055	HVYE	1.59066217675756e-6	2.27370402952644e-6	0.699590692588453
GCA_003220055.1	s__AV40 sp003220055	HYQN	3.18132435351512e-6	6.2474804361366e-7	5.09217177394226
GCA_003220055.1	s__AV40 sp003220055	HYRA	4.77198653027269e-6	3.83130911670294e-6	1.24552375830725
GCA_003220055.1	s__AV40 sp003220055	IDEF	4.77198653027269e-6	8.36450492811038e-6	0.570504359945511
GCA_003220055.1	s__AV40 sp003220055	IDNE	9.54397306054537e-6	6.22542457659788e-6	1.53306380040685
GCA_003220055.1	s__AV40 sp003220055	IEAG	3.65852300654239e-5	2.75772013072303e-5	1.32664767747233
GCA_003220055.1	s__AV40 sp003220055	IEQR	2.06786082978483e-5	9.03474035722184e-6	2.28878833040499
GCA_003220055.1	s__AV40 sp003220055	IFFF	9.54397306054537e-6	5.2177206360598e-6	1.82914604407655
GCA_003220055.1	s__AV40 sp003220055	IFFT	1.43159595908181e-5	6.07807961208031e-6	2.35534255957503
GCA_003220055.1	s__AV40 sp003220055	IGTP	1.11346352373029e-5	1.13706973012995e-5	0.97923943820318
GCA_003220055.1	s__AV40 sp003220055	IHHN	0	8.92931136540365e-7	0
GCA_003220055.1	s__AV40 sp003220055	IHHV	3.18132435351512e-6	1.8928896481702e-6	1.68067079694287
GCA_003220055.1	s__AV40 sp003220055	IHTL	4.77198653027269e-6	6.57515705656978e-6	0.725760082872029
GCA_003220055.1	s__AV40 sp003220055	IILG	1.59066217675756e-5	2.62941994016714e-5	0.604947940212415
GCA_003220055.1	s__AV40 sp003220055	ILFE	1.11346352373029e-5	1.61719699630771e-5	0.688514464392706
GCA_003220055.1	s__AV40 sp003220055	ILMH	0	2.6180405942752e-6	0
GCA_003220055.1	s__AV40 sp003220055	ILVA	2.86319191816361e-5	4.30709932283431e-5	0.664761061576698
GCA_003220055.1	s__AV40 sp003220055	IMFV	1.59066217675756e-6	3.81832326008897e-6	0.416586566513098
GCA_003220055.1	s__AV40 sp003220055	IMGF	4.77198653027269e-6	4.01445852846073e-6	1.18869991966324
GCA_003220055.1	s__AV40 sp003220055	INDM	0	2.10173628023947e-6	0
GCA_003220055.1	s__AV40 sp003220055	IQIK	3.18132435351512e-6	6.15482960226999e-6	0.516882604246559
GCA_003220055.1	s__AV40 sp003220055	IQIT	1.59066217675756e-6	6.55004810762087e-6	0.242847403655991
GCA_003220055.1	s__AV40 sp003220055	IQMY	1.59066217675756e-6	1.09340489454326e-6	1.45477872350482
GCA_003220055.1	s__AV40 sp003220055	IQQA	1.43159595908181e-5	7.7493095547769e-6	1.84738517536614
GCA_003220055.1	s__AV40 sp003220055	IRLI	1.11346352373029e-5	2.49650841177571e-5	0.446008320451968
GCA_003220055.1	s__AV40 sp003220055	IRNS	9.54397306054537e-6	7.9810795714092e-6	1.19582482233794
GCA_003220055.1	s__AV40 sp003220055	IRQE	7.95331088378781e-6	9.03474035722184e-6	0.880303204001918
GCA_003220055.1	s__AV40 sp003220055	IRTV	7.95331088378781e-6	1.51030922715555e-5	0.526601489336506
GCA_003220055.1	s__AV40 sp003220055	ISDE	7.95331088378781e-6	1.09151296115491e-5	0.728650155044662
GCA_003220055.1	s__AV40 sp003220055	ISFA	1.90879461210907e-5	1.57907201644458e-5	1.20880782651503
GCA_003220055.1	s__AV40 sp003220055	ISTA	1.90879461210907e-5	1.83944793111924e-5	1.0376997249102
GCA_003220055.1	s__AV40 sp003220055	ITAA	3.34039057119088e-5	3.26912330761564e-5	1.02180011485318
GCA_003220055.1	s__AV40 sp003220055	IVQE	1.11346352373029e-5	9.05082800290142e-6	1.23023387846212
GCA_003220055.1	s__AV40 sp003220055	IVYR	9.54397306054537e-6	7.31981043689834e-6	1.30385522177395
GCA_003220055.1	s__AV40 sp003220055	IYRE	1.27252974140605e-5	6.3739746547157e-6	1.99644618992105
GCA_003220055.1	s__AV40 sp003220055	KALY	4.77198653027269e-6	1.25277248908769e-5	0.380914058365682
GCA_003220055.1	s__AV40 sp003220055	KATK	1.11346352373029e-5	1.25417983343894e-5	0.88780212697026
GCA_003220055.1	s__AV40 sp003220055	KERQ	7.95331088378781e-6	7.34377801278332e-6	1.08299990412884
GCA_003220055.1	s__AV40 sp003220055	KGIE	1.11346352373029e-5	1.3015918971215e-5	0.855462857592111
GCA_003220055.1	s__AV40 sp003220055	KGLN	0	1.18124316750703e-5	0
GCA_003220055.1	s__AV40 sp003220055	KHFK	3.18132435351512e-6	2.22610680773974e-6	1.42909780539473
GCA_003220055.1	s__AV40 sp003220055	KHSR	4.77198653027269e-6	4.17966019886901e-6	1.14171638439985
GCA_003220055.1	s__AV40 sp003220055	KIEP	1.74972839443332e-5	8.84942102626905e-6	1.97722358246866
GCA_003220055.1	s__AV40 sp003220055	KIMT	1.59066217675756e-6	3.08588187003951e-6	0.515464377363608
GCA_003220055.1	s__AV40 sp003220055	KISV	1.59066217675756e-5	1.17587903611316e-5	1.3527430355553
GCA_003220055.1	s__AV40 sp003220055	KIYD	1.11346352373029e-5	3.76244626084543e-6	2.95941376045089
GCA_003220055.1	s__AV40 sp003220055	KLPA	3.18132435351512e-5	2.50255168374723e-5	1.27123222835963
GCA_003220055.1	s__AV40 sp003220055	KLRE	3.65852300654239e-5	2.07028539453663e-5	1.76715877733429
GCA_003220055.1	s__AV40 sp003220055	KMIL	1.59066217675756e-6	5.97625716053271e-6	0.266163609434734
GCA_003220055.1	s__AV40 sp003220055	KMKV	0	3.39729815465465e-6	0
GCA_003220055.1	s__AV40 sp003220055	KMRK	7.95331088378781e-6	3.39125953266753e-6	2.34523804715466
GCA_003220055.1	s__AV40 sp003220055	KNLR	2.06786082978483e-5	1.12153386341417e-5	1.84377921812353
GCA_003220055.1	s__AV40 sp003220055	KNVQ	7.95331088378781e-6	3.98542232364494e-6	1.99560052559599
GCA_003220055.1	s__AV40 sp003220055	KQPL	3.18132435351512e-6	8.63526084197606e-6	0.368410915632182
GCA_003220055.1	s__AV40 sp003220055	KRMH	1.59066217675756e-6	1.48562133183957e-6	1.07070499236029
GCA_003220055.1	s__AV40 sp003220055	KTAT	2.06786082978483e-5	1.33471416359003e-5	1.54929114127539
GCA_003220055.1	s__AV40 sp003220055	KTMH	1.59066217675756e-6	1.0988293739421e-6	1.44759706509391
GCA_003220055.1	s__AV40 sp003220055	KTQA	1.59066217675756e-6	9.16911820503127e-6	0.173480387229029
GCA_003220055.1	s__AV40 sp003220055	KTSA	2.06786082978483e-5	1.49517271533048e-5	1.38302472255038
GCA_003220055.1	s__AV40 sp003220055	KVPH	1.59066217675756e-6	3.61872285556872e-6	0.439564520479857
GCA_003220055.1	s__AV40 sp003220055	KYLH	6.36264870703025e-6	2.59026354756494e-6	2.45637117235104
GCA_003220055.1	s__AV40 sp003220055	LAAM	3.02225813583937e-5	2.18063936429022e-5	1.38595046266309
GCA_003220055.1	s__AV40 sp003220055	LARP	2.70412570048786e-5	3.60072022056525e-5	0.75099578274464
GCA_003220055.1	s__AV40 sp003220055	LAVD	2.06786082978483e-5	3.73202464061062e-5	0.554085524324539
GCA_003220055.1	s__AV40 sp003220055	LDAD	3.18132435351512e-5	2.76007762260931e-5	1.15262133479694
GCA_003220055.1	s__AV40 sp003220055	LDDL	1.74972839443332e-5	2.68487690368194e-5	0.651697808578788
GCA_003220055.1	s__AV40 sp003220055	LDEV	3.81758922421815e-5	2.21084657575901e-5	1.7267544777084
GCA_003220055.1	s__AV40 sp003220055	LDKV	1.27252974140605e-5	1.76144525253292e-5	0.722435022931412
GCA_003220055.1	s__AV40 sp003220055	LDNL	1.43159595908181e-5	1.71253815523564e-5	0.835949817938406
GCA_003220055.1	s__AV40 sp003220055	LDQN	7.95331088378781e-6	6.07476635040787e-6	1.30923733112037
GCA_003220055.1	s__AV40 sp003220055	LDVF	1.74972839443332e-5	1.60920748382852e-5	1.08732305312829
GCA_003220055.1	s__AV40 sp003220055	LEFV	7.95331088378781e-6	1.8947230921549e-5	0.419761120594271
GCA_003220055.1	s__AV40 sp003220055	LHHE	3.18132435351512e-6	2.76132862233322e-6	1.15209914813653
GCA_003220055.1	s__AV40 sp003220055	LINH	6.36264870703025e-6	4.20096732738205e-6	1.51456752961593
GCA_003220055.1	s__AV40 sp003220055	LKAH	1.27252974140605e-5	1.0640373983021e-5	1.1959445630733
GCA_003220055.1	s__AV40 sp003220055	LKEV	2.22692704746059e-5	2.07397183339e-5	1.07374989939983
GCA_003220055.1	s__AV40 sp003220055	LKHF	9.54397306054537e-6	4.58801082337176e-6	2.08019846246384
GCA_003220055.1	s__AV40 sp003220055	LKPI	1.74972839443332e-5	1.45312788910243e-5	1.20411176989665
GCA_003220055.1	s__AV40 sp003220055	LKVS	1.11346352373029e-5	1.9699034829057e-5	0.565237603462625
GCA_003220055.1	s__AV40 sp003220055	LLEG	3.02225813583937e-5	4.49402591648255e-5	0.672505720261817
GCA_003220055.1	s__AV40 sp003220055	LLIK	1.59066217675756e-5	2.90675890715608e-5	0.547228795907891
GCA_003220055.1	s__AV40 sp003220055	LLTM	4.77198653027269e-6	1.06546707380637e-5	0.44787742836809
GCA_003220055.1	s__AV40 sp003220055	LLTR	4.61292031259693e-5	3.61782582247767e-5	1.27505317805426
GCA_003220055.1	s__AV40 sp003220055	LMGP	3.18132435351512e-6	7.58472159091698e-6	0.41943851404182
GCA_003220055.1	s__AV40 sp003220055	LNFV	1.27252974140605e-5	1.0264266536644e-5	1.23976685217892
GCA_003220055.1	s__AV40 sp003220055	LNIR	3.18132435351512e-6	1.37977581023565e-5	0.230568207524365
GCA_003220055.1	s__AV40 sp003220055	LNTI	9.54397306054537e-6	1.02054147799853e-5	0.935187179188722
GCA_003220055.1	s__AV40 sp003220055	LPES	2.38599326513634e-5	1.76737500283171e-5	1.35002094140376
GCA_003220055.1	s__AV40 sp003220055	LPIV	2.22692704746059e-5	2.09451172470108e-5	1.06322013918466
GCA_003220055.1	s__AV40 sp003220055	LPLH	7.95331088378781e-6	1.06643217009573e-5	0.745786849535294
GCA_003220055.1	s__AV40 sp003220055	LPPS	1.74972839443332e-5	1.4508165944903e-5	1.20603003927456
GCA_003220055.1	s__AV40 sp003220055	LRRN	1.90879461210907e-5	1.61368481868762e-5	1.18287945080964
GCA_003220055.1	s__AV40 sp003220055	LSAR	3.81758922421815e-5	4.16627243651176e-5	0.91630811052156
GCA_003220055.1	s__AV40 sp003220055	LSHM	3.18132435351512e-6	2.53694931449997e-6	1.25399602401681
GCA_003220055.1	s__AV40 sp003220055	LSSK	1.59066217675756e-5	1.62928680462624e-5	0.976293536681811
GCA_003220055.1	s__AV40 sp003220055	LTEL	2.86319191816361e-5	3.15595489747849e-5	0.907234739143837
GCA_003220055.1	s__AV40 sp003220055	LTEM	3.18132435351512e-6	6.48860076009095e-6	0.490294359468425
GCA_003220055.1	s__AV40 sp003220055	LTHE	4.77198653027269e-6	6.70809881121296e-6	0.711376898965181
GCA_003220055.1	s__AV40 sp003220055	LTSA	2.06786082978483e-5	3.08155411811147e-5	0.671044787963068
GCA_003220055.1	s__AV40 sp003220055	LVMK	6.36264870703025e-6	7.00183865822792e-6	0.908711128262495
GCA_003220055.1	s__AV40 sp003220055	LVNG	2.5450594828121e-5	1.70262210409762e-5	1.49478823086287
GCA_003220055.1	s__AV40 sp003220055	LVVY	1.11346352373029e-5	1.22844232180313e-5	0.906402770376657
GCA_003220055.1	s__AV40 sp003220055	MAAN	9.54397306054537e-6	7.19410944150505e-6	1.32663717978534
GCA_003220055.1	s__AV40 sp003220055	MDEG	3.18132435351512e-6	4.77895733251862e-6	0.665694236662811
GCA_003220055.1	s__AV40 sp003220055	MENG	3.18132435351512e-6	3.04823910658915e-6	1.04365971377977
GCA_003220055.1	s__AV40 sp003220055	MEVD	1.59066217675756e-6	4.54547078076935e-6	0.349944428965911
GCA_003220055.1	s__AV40 sp003220055	MFNT	0	1.5581084548019e-6	0
GCA_003220055.1	s__AV40 sp003220055	MGFT	1.59066217675756e-6	3.47263626232869e-6	0.458056086672001
GCA_003220055.1	s__AV40 sp003220055	MGKN	1.59066217675756e-6	2.42862004164323e-6	0.654965432831272
GCA_003220055.1	s__AV40 sp003220055	MGVR	0	7.4075267042785e-6	0
GCA_003220055.1	s__AV40 sp003220055	MHKE	1.59066217675756e-6	1.29595899528591e-6	1.22740162500792
GCA_003220055.1	s__AV40 sp003220055	MIGK	4.77198653027269e-6	4.39424312123133e-6	1.08596324750814
GCA_003220055.1	s__AV40 sp003220055	MIKT	0	3.08588187003951e-6	0
GCA_003220055.1	s__AV40 sp003220055	MINQ	0	1.44141895240153e-6	0
GCA_003220055.1	s__AV40 sp003220055	MKNV	1.59066217675756e-6	2.30996442712792e-6	0.688608949158278
GCA_003220055.1	s__AV40 sp003220055	MLAF	7.95331088378781e-6	9.4026742116385e-6	0.845856264374587
GCA_003220055.1	s__AV40 sp003220055	MLDH	4.77198653027269e-6	2.26848541805261e-6	2.10360026663483
GCA_003220055.1	s__AV40 sp003220055	MLYT	1.59066217675756e-6	2.66639208538283e-6	0.596559742836613
GCA_003220055.1	s__AV40 sp003220055	MMHF	0	3.99708514832226e-7	0
GCA_003220055.1	s__AV40 sp003220055	MNPR	4.77198653027269e-6	2.37577833873863e-6	2.00859922513069
GCA_003220055.1	s__AV40 sp003220055	MNSY	6.36264870703025e-6	9.85417562980415e-7	6.45680465424859
GCA_003220055.1	s__AV40 sp003220055	MPAA	1.27252974140605e-5	1.09013095944203e-5	1.16731822941473
GCA_003220055.1	s__AV40 sp003220055	MPRP	1.59066217675756e-6	3.6000418688222e-6	0.441845465891197
GCA_003220055.1	s__AV40 sp003220055	MQRV	0	3.57361484537216e-6	0
GCA_003220055.1	s__AV40 sp003220055	MSLQ	4.77198653027269e-6	4.23382058015789e-6	1.1271111847859001
GCA_003220055.1	s__AV40 sp003220055	MTSI	9.54397306054537e-6	3.6788395505968e-6	2.59428902219916
GCA_003220055.1	s__AV40 sp003220055	MVAT	6.36264870703025e-6	7.66015349446913e-6	0.830616346216075
GCA_003220055.1	s__AV40 sp003220055	MVIV	6.36264870703025e-6	6.02433004240873e-6	1.05615872009666
GCA_003220055.1	s__AV40 sp003220055	MYKR	1.59066217675756e-6	1.74913545022035e-6	0.909399084306009
GCA_003220055.1	s__AV40 sp003220055	NAIN	1.59066217675756e-6	6.70302363100749e-6	0.23730517216131
GCA_003220055.1	s__AV40 sp003220055	NAKK	7.95331088378781e-6	8.01314471670904e-6	0.99253303976946
GCA_003220055.1	s__AV40 sp003220055	NDHF	0	1.61351637698808e-6	0
GCA_003220055.1	s__AV40 sp003220055	NDKQ	1.59066217675756e-6	2.94748187148631e-6	0.539668179860746
GCA_003220055.1	s__AV40 sp003220055	NDYA	6.36264870703025e-6	4.40576320676067e-6	1.44416492862502
GCA_003220055.1	s__AV40 sp003220055	NFFG	9.54397306054537e-6	4.78350973312287e-6	1.99518211376455
GCA_003220055.1	s__AV40 sp003220055	NGDK	6.36264870703025e-6	6.1096541228236e-6	1.04140898635514
GCA_003220055.1	s__AV40 sp003220055	NHNG	0	1.70718112884202e-6	0
GCA_003220055.1	s__AV40 sp003220055	NISH	1.59066217675756e-6	2.42997842606039e-6	0.65459930001783
GCA_003220055.1	s__AV40 sp003220055	NKNT	3.18132435351512e-6	2.7367033107447e-6	1.1624659279012
GCA_003220055.1	s__AV40 sp003220055	NLKP	3.18132435351512e-6	8.03117947091647e-6	0.396121686115438
GCA_003220055.1	s__AV40 sp003220055	NMDA	1.59066217675756e-6	3.61957382165084e-6	0.439461178341731
GCA_003220055.1	s__AV40 sp003220055	NMEQ	1.59066217675756e-6	1.47056270715287e-6	1.08166905703546
GCA_003220055.1	s__AV40 sp003220055	NMKS	0	1.91054769583131e-6	0
GCA_003220055.1	s__AV40 sp003220055	NNFV	4.77198653027269e-6	3.38626634053402e-6	1.40921771957256
GCA_003220055.1	s__AV40 sp003220055	NNIG	4.77198653027269e-6	4.79433788293028e-6	0.995337968828361
GCA_003220055.1	s__AV40 sp003220055	NNMA	0	2.30873090187805e-6	0
GCA_003220055.1	s__AV40 sp003220055	NPVE	4.77198653027269e-6	7.04967845532136e-6	0.676908395257462
GCA_003220055.1	s__AV40 sp003220055	NRQN	3.18132435351512e-6	2.70503782394329e-6	1.17607388900667
GCA_003220055.1	s__AV40 sp003220055	NSFY	3.18132435351512e-6	2.12453794192242e-6	1.49741941094093
GCA_003220055.1	s__AV40 sp003220055	NSIH	1.59066217675756e-6	2.42997842606039e-6	0.65459930001783
GCA_003220055.1	s__AV40 sp003220055	NSIP	4.77198653027269e-6	5.71516246638575e-6	0.834969532071846
GCA_003220055.1	s__AV40 sp003220055	NSPV	1.11346352373029e-5	6.6959376780945e-6	1.66289409677893
GCA_003220055.1	s__AV40 sp003220055	NYLG	6.36264870703025e-6	6.09258677996818e-6	1.04432631603213
GCA_003220055.1	s__AV40 sp003220055	NYLL	6.36264870703025e-6	8.28603797410028e-6	0.767875880718628
GCA_003220055.1	s__AV40 sp003220055	PAKS	1.27252974140605e-5	1.4475586520204e-5	0.879086826381748
GCA_003220055.1	s__AV40 sp003220055	PARE	1.90879461210907e-5	2.192806942083e-5	0.870480011476008
GCA_003220055.1	s__AV40 sp003220055	PDAE	2.5450594828121e-5	1.62461263549268e-5	1.56656388557528
GCA_003220055.1	s__AV40 sp003220055	PEMS	6.36264870703025e-6	3.6336992001698e-6	1.75101139542121
GCA_003220055.1	s__AV40 sp003220055	PFHN	1.59066217675756e-6	1.55951978390359e-6	1.01996921948372
GCA_003220055.1	s__AV40 sp003220055	PFQN	3.18132435351512e-6	2.6026247030307e-6	1.22235232371788
GCA_003220055.1	s__AV40 sp003220055	PGEI	2.86319191816361e-5	1.34105965855521e-5	2.13502203268739
GCA_003220055.1	s__AV40 sp003220055	PGKK	6.36264870703025e-6	8.68485369833096e-6	0.732614379935153
GCA_003220055.1	s__AV40 sp003220055	PGPA	7.95331088378781e-6	1.89588120876131e-5	0.419504705623628
GCA_003220055.1	s__AV40 sp003220055	PKII	6.36264870703025e-6	8.67404233971155e-6	0.733527513221919
GCA_003220055.1	s__AV40 sp003220055	PKQF	1.27252974140605e-5	3.8277178631094e-6	3.32451290015489
GCA_003220055.1	s__AV40 sp003220055	PKVE	1.43159595908181e-5	1.03680642549763e-5	1.38077458228973
GCA_003220055.1	s__AV40 sp003220055	PLDH	3.18132435351512e-6	5.51582593996108e-6	0.576763006690812
GCA_003220055.1	s__AV40 sp003220055	PLDQ	6.36264870703025e-6	9.20515725233511e-6	0.691204781473582
GCA_003220055.1	s__AV40 sp003220055	PLGE	1.27252974140605e-5	2.24662402427422e-5	0.566418647560376
GCA_003220055.1	s__AV40 sp003220055	PMMR	1.59066217675756e-6	1.48058379156534e-6	1.07434796045946
GCA_003220055.1	s__AV40 sp003220055	PMMT	1.59066217675756e-6	1.09510339269298e-6	1.45252237128583
GCA_003220055.1	s__AV40 sp003220055	PMPF	1.59066217675756e-6	2.2858310292729e-6	0.695879160089771
GCA_003220055.1	s__AV40 sp003220055	PPKH	6.36264870703025e-6	2.58672123121652e-6	2.45973498429049
GCA_003220055.1	s__AV40 sp003220055	PRKH	3.18132435351512e-6	3.61229065609544e-6	0.880694455787191
GCA_003220055.1	s__AV40 sp003220055	PSEQ	6.36264870703025e-6	6.26928524945874e-6	1.01489220124089
GCA_003220055.1	s__AV40 sp003220055	PSTD	4.77198653027269e-6	7.75077310356005e-6	0.615678780234302
GCA_003220055.1	s__AV40 sp003220055	PVLF	1.11346352373029e-5	1.55535508856806e-5	0.715890237486159
GCA_003220055.1	s__AV40 sp003220055	PVRT	7.95331088378781e-6	1.26486158288472e-5	0.628789030468378
GCA_003220055.1	s__AV40 sp003220055	PVYV	7.95331088378781e-6	6.1411484577246e-6	1.29508526597884
GCA_003220055.1	s__AV40 sp003220055	PYYI	6.36264870703025e-6	1.87564321616742e-6	3.39224893742389
GCA_003220055.1	s__AV40 sp003220055	QAGH	1.59066217675756e-6	5.71978171922908e-6	0.278098405645444
GCA_003220055.1	s__AV40 sp003220055	QDQI	6.36264870703025e-6	3.89891177336206e-6	1.63190374055161
GCA_003220055.1	s__AV40 sp003220055	QEPI	0	6.46967725620831e-6	0
GCA_003220055.1	s__AV40 sp003220055	QFMH	0	6.89624142802914e-7	0
GCA_003220055.1	s__AV40 sp003220055	QFNK	4.77198653027269e-6	2.52602872892514e-6	1.88912599276067
GCA_003220055.1	s__AV40 sp003220055	QGHS	4.77198653027269e-6	3.21836763556139e-6	1.48273506032828
GCA_003220055.1	s__AV40 sp003220055	QHKQ	1.59066217675756e-6	1.30238270419336e-6	1.22134774335993
GCA_003220055.1	s__AV40 sp003220055	QHLS	0	4.37704334890348e-6	0
GCA_003220055.1	s__AV40 sp003220055	QIMM	0	8.98291521133187e-7	0
GCA_003220055.1	s__AV40 sp003220055	QIRQ	9.54397306054537e-6	5.26252265704232e-6	1.81357377108365
GCA_003220055.1	s__AV40 sp003220055	QIRY	0	3.71268954165821e-6	0
GCA_003220055.1	s__AV40 sp003220055	QKMQ	1.59066217675756e-6	1.25976698349055e-6	1.26266380815138
GCA_003220055.1	s__AV40 sp003220055	QLMR	3.18132435351512e-6	5.10983906037228e-6	0.622587975066938
GCA_003220055.1	s__AV40 sp003220055	QLQF	3.18132435351512e-6	5.59774165383498e-6	0.568322825569418
GCA_003220055.1	s__AV40 sp003220055	QMAE	7.95331088378781e-6	4.58233960798455e-6	1.73564413906151
GCA_003220055.1	s__AV40 sp003220055	QMEF	1.59066217675756e-6	1.97585383289594e-6	0.805050530699522
GCA_003220055.1	s__AV40 sp003220055	QMIK	3.18132435351512e-6	2.11991573964043e-6	1.50068434043267
GCA_003220055.1	s__AV40 sp003220055	QMKH	0	7.54865475446498e-7	0
GCA_003220055.1	s__AV40 sp003220055	QNFM	0	1.07037753760778e-6	0
GCA_003220055.1	s__AV40 sp003220055	QNYP	3.18132435351512e-6	1.46936965839547e-6	2.16509462771206
GCA_003220055.1	s__AV40 sp003220055	QPEP	7.95331088378781e-6	5.4182587697308e-6	1.46787210094489
GCA_003220055.1	s__AV40 sp003220055	QPHL	4.77198653027269e-6	3.78287995632926e-6	1.26146919420177
GCA_003220055.1	s__AV40 sp003220055	QPTG	9.54397306054537e-6	6.75707471367325e-6	1.41244154681799
GCA_003220055.1	s__AV40 sp003220055	QQAN	4.77198653027269e-6	4.28290560499413e-6	1.11419372042855
GCA_003220055.1	s__AV40 sp003220055	QQMS	1.59066217675756e-6	1.50183344618494e-6	1.05914685866017
GCA_003220055.1	s__AV40 sp003220055	QQSR	1.11346352373029e-5	5.09952109853369e-6	2.18346684368157
GCA_003220055.1	s__AV40 sp003220055	QRTK	1.59066217675756e-6	6.22670858068019e-6	0.255457944778877
GCA_003220055.1	s__AV40 sp003220055	QRVS	2.22692704746059e-5	1.00540396231349e-5	2.21495750060136
GCA_003220055.1	s__AV40 sp003220055	QTDH	3.18132435351512e-6	2.0209476739418e-6	1.57417452937317
GCA_003220055.1	s__AV40 sp003220055	QVVL	1.90879461210907e-5	1.74124592935161e-5	1.09622344548415
GCA_003220055.1	s__AV40 sp003220055	QYPD	3.18132435351512e-6	2.30364307314027e-6	1.38099707832708
GCA_003220055.1	s__AV40 sp003220055	RAFY	1.11346352373029e-5	7.98993025003863e-6	1.39358353438055
GCA_003220055.1	s__AV40 sp003220055	RAGP	7.95331088378781e-6	2.64755006949652e-5	0.300402661895655
GCA_003220055.1	s__AV40 sp003220055	RAPP	4.77198653027269e-6	1.80004848715769e-5	0.26510322162531
GCA_003220055.1	s__AV40 sp003220055	RDMI	6.36264870703025e-6	4.44746884523057e-6	1.43062243456826
GCA_003220055.1	s__AV40 sp003220055	RDVF	1.43159595908181e-5	1.12341425355283e-5	1.27432597063313
GCA_003220055.1	s__AV40 sp003220055	RDYR	9.54397306054537e-6	6.33121138924885e-6	1.50744817599238
GCA_003220055.1	s__AV40 sp003220055	RGDR	1.43159595908181e-5	1.86019143483916e-5	0.76959603848815
GCA_003220055.1	s__AV40 sp003220055	RGID	3.02225813583937e-5	1.59055046839074e-5	1.90013344178709
GCA_003220055.1	s__AV40 sp003220055	RGPP	1.59066217675756e-6	1.28748474243321e-5	0.123548040946208
GCA_003220055.1	s__AV40 sp003220055	RHEK	6.36264870703025e-6	4.40046814517487e-6	1.44590268515111
GCA_003220055.1	s__AV40 sp003220055	RHQG	1.59066217675756e-6	3.88427906744604e-6	0.409512846306237
GCA_003220055.1	s__AV40 sp003220055	RKDV	2.38599326513634e-5	1.22969394775654e-5	1.94031471773067
GCA_003220055.1	s__AV40 sp003220055	RKII	1.11346352373029e-5	1.2113080341317e-5	0.919224088634442
GCA_003220055.1	s__AV40 sp003220055	RMDM	1.59066217675756e-6	1.53184731598215e-6	1.03839472783076
GCA_003220055.1	s__AV40 sp003220055	RMPS	3.18132435351512e-6	4.16548753849242e-6	0.763733974502902
GCA_003220055.1	s__AV40 sp003220055	RNHA	0	5.05075622112638e-6	0
GCA_003220055.1	s__AV40 sp003220055	RNIG	1.27252974140605e-5	1.01452634987162e-5	1.25430920701771
GCA_003220055.1	s__AV40 sp003220055	RNVA	1.43159595908181e-5	1.66183639508411e-5	0.861454210123583
GCA_003220055.1	s__AV40 sp003220055	RPQS	4.77198653027269e-6	7.18678903874442e-6	0.663994240619366
GCA_003220055.1	s__AV40 sp003220055	RQIE	1.11346352373029e-5	9.03474035722184e-6	1.23242448560268
GCA_003220055.1	s__AV40 sp003220055	RSQN	6.36264870703025e-6	4.74278309683083e-6	1.34154326207366
GCA_003220055.1	s__AV40 sp003220055	RTFG	1.59066217675756e-5	1.17914419420232e-5	1.34899716640138
GCA_003220055.1	s__AV40 sp003220055	RTIN	1.59066217675756e-6	7.12456817562004e-6	0.22326436319337
GCA_003220055.1	s__AV40 sp003220055	RTNR	6.36264870703025e-6	8.33237357795068e-6	0.76360578981567
GCA_003220055.1	s__AV40 sp003220055	RVIA	3.97665544189391e-5	3.0068569897699e-5	1.32252895811923
GCA_003220055.1	s__AV40 sp003220055	RVLT	3.02225813583937e-5	2.53016110966027e-5	1.19449236821333
GCA_003220055.1	s__AV40 sp003220055	RYMS	1.59066217675756e-6	2.08523493270958e-6	0.762821565956904
GCA_003220055.1	s__AV40 sp003220055	RYVK	4.77198653027269e-6	5.94981823703072e-6	0.802039043911057
GCA_003220055.1	s__AV40 sp003220055	SEVF	9.54397306054537e-6	1.09597049405381e-5	0.870823905600213
GCA_003220055.1	s__AV40 sp003220055	SFVY	7.95331088378781e-6	4.5037245458715e-6	1.76594079029067
GCA_003220055.1	s__AV40 sp003220055	SGFQ	1.59066217675756e-6	6.71168317247292e-6	0.236998996508276
GCA_003220055.1	s__AV40 sp003220055	SGGK	7.95331088378781e-6	1.52283915657059e-5	0.522268609227158
GCA_003220055.1	s__AV40 sp003220055	SGMP	1.59066217675756e-6	4.38725379116156e-6	0.36256443152709
GCA_003220055.1	s__AV40 sp003220055	SGRN	7.95331088378781e-6	9.83102375676312e-6	0.80900128822458
GCA_003220055.1	s__AV40 sp003220055	SHRQ	1.59066217675756e-6	3.05568606658356e-6	0.520558114314413
GCA_003220055.1	s__AV40 sp003220055	SKGK	7.95331088378781e-6	1.00489525322835e-5	0.791456707376897
GCA_003220055.1	s__AV40 sp003220055	SLAK	3.02225813583937e-5	2.89561850470721e-5	1.04373491567563
GCA_003220055.1	s__AV40 sp003220055	SLEN	9.54397306054537e-6	1.16634511518318e-5	0.818280364559717
GCA_003220055.1	s__AV40 sp003220055	SLKI	1.27252974140605e-5	1.68136547697216e-5	0.75684302957002
GCA_003220055.1	s__AV40 sp003220055	SNLH	1.59066217675756e-6	4.07084642031275e-6	0.390744826142411
GCA_003220055.1	s__AV40 sp003220055	SNSE	9.54397306054537e-6	6.7465258507551e-6	1.4146500393943
GCA_003220055.1	s__AV40 sp003220055	SPPQ	7.95331088378781e-6	5.14637983502931e-6	1.54541855415585
GCA_003220055.1	s__AV40 sp003220055	SRAR	3.34039057119088e-5	2.90854342053281e-5	1.14847540098919
GCA_003220055.1	s__AV40 sp003220055	SRLG	1.59066217675756e-5	2.97992650370148e-5	0.533792418967964
GCA_003220055.1	s__AV40 sp003220055	STET	1.27252974140605e-5	9.42614078252429e-6	1.35000078055833
GCA_003220055.1	s__AV40 sp003220055	STFM	4.77198653027269e-6	2.73185475524745e-6	1.74679364673634
GCA_003220055.1	s__AV40 sp003220055	SVAL	3.81758922421815e-5	4.17369107967284e-5	0.914679393214074
GCA_003220055.1	s__AV40 sp003220055	SYEA	4.77198653027269e-6	9.09525285974789e-6	0.524667824397898
GCA_003220055.1	s__AV40 sp003220055	SYIL	4.77198653027269e-6	8.6721052523967e-6	0.550268520893916
GCA_003220055.1	s__AV40 sp003220055	TAAS	2.86319191816361e-5	3.16786536939372e-5	0.903823737531996
GCA_003220055.1	s__AV40 sp003220055	TDKL	9.54397306054537e-6	1.30052482758168e-5	0.733855506495199
GCA_003220055.1	s__AV40 sp003220055	TDTH	1.59066217675756e-6	2.94181776695205e-6	0.54070724387718
GCA_003220055.1	s__AV40 sp003220055	TEAP	1.11346352373029e-5	1.62189423893192e-5	0.686520425933292
GCA_003220055.1	s__AV40 sp003220055	TENE	1.59066217675756e-6	6.3406678045328e-6	0.250866663542984
GCA_003220055.1	s__AV40 sp003220055	TETF	1.43159595908181e-5	7.22345989781581e-6	1.98187015548419
GCA_003220055.1	s__AV40 sp003220055	TEVL	1.90879461210907e-5	2.20714725839769e-5	0.864824313306033
GCA_003220055.1	s__AV40 sp003220055	TFKG	7.95331088378781e-6	8.19521958892585e-6	0.970481729926441
GCA_003220055.1	s__AV40 sp003220055	TGEQ	6.36264870703025e-6	8.23142290111999e-6	0.772970698196606
GCA_003220055.1	s__AV40 sp003220055	THIA	1.59066217675756e-6	6.75932063480921e-6	0.235328705752758
GCA_003220055.1	s__AV40 sp003220055	THKQ	0	1.89582967830834e-6	0
GCA_003220055.1	s__AV40 sp003220055	THYD	0	1.42577082936478e-6	0
GCA_003220055.1	s__AV40 sp003220055	TIAM	4.77198653027269e-6	6.53814653645374e-6	0.729868396749179
GCA_003220055.1	s__AV40 sp003220055	TIPN	3.18132435351512e-6	5.10182416579022e-6	0.623566052089208
GCA_003220055.1	s__AV40 sp003220055	TISK	4.77198653027269e-6	8.68184735517008e-6	0.549651051792675
GCA_003220055.1	s__AV40 sp003220055	TKRG	1.59066217675756e-5	1.29069617423601e-5	1.23240636217048
GCA_003220055.1	s__AV40 sp003220055	TLGY	1.27252974140605e-5	9.53583111631479e-6	1.33447176851621
GCA_003220055.1	s__AV40 sp003220055	TLSD	1.43159595908181e-5	1.55042298238698e-5	0.923358319210262
GCA_003220055.1	s__AV40 sp003220055	TMLE	7.95331088378781e-6	6.48860076009094e-6	1.22573589867106
GCA_003220055.1	s__AV40 sp003220055	TNIT	6.36264870703025e-6	5.26963676425578e-6	1.20741694193961
GCA_003220055.1	s__AV40 sp003220055	TPFG	7.95331088378781e-6	8.44372065315953e-6	0.941920180745414
GCA_003220055.1	s__AV40 sp003220055	TPGL	1.11346352373029e-5	1.90488779278999e-5	0.584529717679307
GCA_003220055.1	s__AV40 sp003220055	TPVT	2.5450594828121e-5	9.35545977603618e-6	2.72040021948597
GCA_003220055.1	s__AV40 sp003220055	TQYA	1.59066217675756e-6	4.7292250991671e-6	0.336347317668958
GCA_003220055.1	s__AV40 sp003220055	TQYY	3.18132435351512e-6	1.15126962662677e-6	2.76331823574329
GCA_003220055.1	s__AV40 sp003220055	TRDS	1.90879461210907e-5	1.08237582471686e-5	1.76352295433835
GCA_003220055.1	s__AV40 sp003220055	TRNF	9.54397306054537e-6	5.29060460016388e-6	1.80394752241544
GCA_003220055.1	s__AV40 sp003220055	TSAK	1.74972839443332e-5	1.49517271533048e-5	1.17025168831186
GCA_003220055.1	s__AV40 sp003220055	TTDN	4.77198653027269e-6	4.56604614316824e-6	1.04510256371644
GCA_003220055.1	s__AV40 sp003220055	TTGR	7.95331088378781e-6	1.37357531887643e-5	0.579022553367772
GCA_003220055.1	s__AV40 sp003220055	TYEG	1.59066217675756e-6	5.80723727185433e-6	0.273910312648486
GCA_003220055.1	s__AV40 sp003220055	TYMP	0	1.33296528068186e-6	0
GCA_003220055.1	s__AV40 sp003220055	TYRY	6.36264870703025e-6	2.26576889743704e-6	2.80816314242262
GCA_003220055.1	s__AV40 sp003220055	TYSQ	0	2.6610080152666e-6	0
GCA_003220055.1	s__AV40 sp003220055	TYVG	1.59066217675756e-6	6.66897474413637e-6	0.238516749243373
GCA_003220055.1	s__AV40 sp003220055	VADV	1.74972839443332e-5	2.61002714594481e-5	0.670387048330843
GCA_003220055.1	s__AV40 sp003220055	VDPQ	9.54397306054537e-6	6.43771481298538e-6	1.48250945215753
GCA_003220055.1	s__AV40 sp003220055	VEDH	9.54397306054537e-6	4.69923613245311e-6	2.03096264829816
GCA_003220055.1	s__AV40 sp003220055	VGHK	1.59066217675756e-6	5.32249548615093e-6	0.29885646326924
GCA_003220055.1	s__AV40 sp003220055	VGLY	1.59066217675756e-5	1.29154354400308e-5	1.23159779176115
GCA_003220055.1	s__AV40 sp003220055	VHSE	4.77198653027269e-6	5.25536721110363e-6	0.908021521348756
GCA_003220055.1	s__AV40 sp003220055	VHSG	1.43159595908181e-5	6.34522244432976e-6	2.25617930914481
GCA_003220055.1	s__AV40 sp003220055	VHSV	1.11346352373029e-5	6.03521253933907e-6	1.8449450064475
GCA_003220055.1	s__AV40 sp003220055	VIAR	1.90879461210907e-5	3.0068569897699e-5	0.634813899897229
GCA_003220055.1	s__AV40 sp003220055	VIMP	4.77198653027269e-6	4.30628789396615e-6	1.10814386956317
GCA_003220055.1	s__AV40 sp003220055	VKRF	1.11346352373029e-5	1.05386305166722e-5	1.05655428565294
GCA_003220055.1	s__AV40 sp003220055	VLHS	6.36264870703025e-6	8.62962745162645e-6	0.737302825955837
GCA_003220055.1	s__AV40 sp003220055	VPHG	4.77198653027269e-6	5.48388784157662e-6	0.87018310150208
GCA_003220055.1	s__AV40 sp003220055	VSKI	9.54397306054537e-6	1.17587903611316e-5	0.811645821333181
GCA_003220055.1	s__AV40 sp003220055	VSVV	2.06786082978483e-5	1.98574934343297e-5	1.04135037819522
GCA_003220055.1	s__AV40 sp003220055	VTHQ	1.59066217675756e-6	2.73261391446131e-6	0.582102787495737
GCA_003220055.1	s__AV40 sp003220055	VTMD	7.95331088378781e-6	3.8540546656748e-6	2.06362171108315
GCA_003220055.1	s__AV40 sp003220055	VTQD	3.18132435351512e-6	6.64946841637127e-6	0.478432884301333
GCA_003220055.1	s__AV40 sp003220055	VVMG	1.27252974140605e-5	7.42071686362661e-6	1.71483397735262
GCA_003220055.1	s__AV40 sp003220055	VYFI	1.59066217675756e-6	4.64768200891282e-6	0.342248495853882
GCA_003220055.1	s__AV40 sp003220055	VYGA	2.06786082978483e-5	1.3277183879603e-5	1.55745438832219
GCA_003220055.1	s__AV40 sp003220055	VYVD	1.11346352373029e-5	6.3537787159398e-6	1.75244303195032
GCA_003220055.1	s__AV40 sp003220055	YAVV	4.77198653027269e-6	1.26284976358705e-5	0.377874444598868
GCA_003220055.1	s__AV40 sp003220055	YDKG	4.77198653027269e-6	4.6345482767045e-6	1.0296551563092
GCA_003220055.1	s__AV40 sp003220055	YDYV	6.36264870703025e-6	2.27360775561495e-6	2.79848126455274
GCA_003220055.1	s__AV40 sp003220055	YEYR	0	2.67224707812307e-6	0
GCA_003220055.1	s__AV40 sp003220055	YFLI	9.54397306054537e-6	6.64562581501673e-6	1.43612856429253
GCA_003220055.1	s__AV40 sp003220055	YFSK	1.11346352373029e-5	3.12458873600962e-6	3.56355225536749
GCA_003220055.1	s__AV40 sp003220055	YFYI	0	1.6631057412476e-6	0
GCA_003220055.1	s__AV40 sp003220055	YGQR	1.59066217675756e-6	4.57325838678278e-6	0.347818129269658
GCA_003220055.1	s__AV40 sp003220055	YGYV	4.77198653027269e-6	3.23216133873975e-6	1.47640727988329
GCA_003220055.1	s__AV40 sp003220055	YHMR	0	7.66250094424402e-7	0
GCA_003220055.1	s__AV40 sp003220055	YILK	4.77198653027269e-6	7.27432985466954e-6	0.656003594229296
GCA_003220055.1	s__AV40 sp003220055	YIMY	0	7.71392957583994e-7	0
GCA_003220055.1	s__AV40 sp003220055	YIQA	0	5.46710815593185e-6	0
GCA_003220055.1	s__AV40 sp003220055	YKAT	0	6.4687777107225e-6	0
GCA_003220055.1	s__AV40 sp003220055	YKDE	7.95331088378781e-6	3.83851839164992e-6	2.07197415051833
GCA_003220055.1	s__AV40 sp003220055	YKPT	4.77198653027269e-6	3.14572052884012e-6	1.5169772669005
GCA_003220055.1	s__AV40 sp003220055	YLDE	4.77198653027269e-6	7.91119449676485e-6	0.603194186696347
GCA_003220055.1	s__AV40 sp003220055	YLNL	7.95331088378781e-6	8.28603797410028e-6	0.959844850898285
GCA_003220055.1	s__AV40 sp003220055	YMQF	0	8.1194716961338e-7	0
GCA_003220055.1	s__AV40 sp003220055	YMRT	0	1.86145223930536e-6	0
GCA_003220055.1	s__AV40 sp003220055	YMSV	1.59066217675756e-6	2.08894799135098e-6	0.761465667572145
GCA_003220055.1	s__AV40 sp003220055	YQVD	4.77198653027269e-6	3.2227074720088e-6	1.48073834554341
GCA_003220055.1	s__AV40 sp003220055	YRID	4.77198653027269e-6	5.41348113535489e-6	0.881500537446659
GCA_003220055.1	s__AV40 sp003220055	YRKH	3.18132435351512e-6	1.80830565296008e-6	1.75928463659199
GCA_003220055.1	s__AV40 sp003220055	YRYE	3.18132435351512e-6	2.67224707812307e-6	1.190505316503
GCA_003220055.1	s__AV40 sp003220055	YSAP	1.59066217675756e-6	7.46618219611882e-6	0.213048936521325
GCA_003220055.1	s__AV40 sp003220055	YSDT	1.59066217675756e-6	3.8800218898023e-6	0.409962165661548
GCA_003220055.1	s__AV40 sp003220055	YSLR	1.11346352373029e-5	1.01422596975835e-5	1.09784560534925
GCA_003220055.1	s__AV40 sp003220055	YTFL	6.36264870703025e-6	5.74868093106034e-6	1.10680150513357
GCA_003220055.1	s__AV40 sp003220055	YYLA	6.36264870703025e-6	6.46151894485183e-6	0.984698607453537
GCA_003220055.1	s__AV40 sp003220055	YYMH	0	2.74679743536169e-7	0
GCA_003219265.1	s__AV133 sp003219265	AAAS	1.050965245893e-4	6.56631294731751e-5	1.60054090373863
GCA_003219265.1	s__AV133 sp003219265	AAYF	1.97055983604942e-5	1.21600727019282e-5	1.62051649225498
GCA_003219265.1	s__AV133 sp003219265	ADMN	0	3.55880174373276e-6	0
GCA_003219265.1	s__AV133 sp003219265	ADRI	1.47791987703707e-5	2.22466549540214e-5	0.664333527935583
GCA_003219265.1	s__AV133 sp003219265	AEMN	0	4.29391924585719e-6	0
GCA_003219265.1	s__AV133 sp003219265	AGHI	6.56853278683141e-6	9.90300861372109e-6	0.663286587242829
GCA_003219265.1	s__AV133 sp003219265	AGRN	1.47791987703707e-5	1.79976492320769e-5	0.821173842194345
GCA_003219265.1	s__AV133 sp003219265	AHGT	1.1494932376955e-5	8.6866198883128e-6	1.32329174348017
GCA_003219265.1	s__AV133 sp003219265	AIDH	4.92639959012355e-6	6.78390415322791e-6	0.726189444728443
GCA_003219265.1	s__AV133 sp003219265	AIHE	4.92639959012355e-6	8.18520915274208e-6	0.601866060865799
GCA_003219265.1	s__AV133 sp003219265	AIMV	1.64213319670785e-6	8.89799514184188e-6	0.184550920800787
GCA_003219265.1	s__AV133 sp003219265	AKGP	6.56853278683141e-6	1.73491649769964e-5	0.3786080076788
GCA_003219265.1	s__AV133 sp003219265	AKTM	1.1494932376955e-5	5.073156607429e-6	2.2658343249491
GCA_003219265.1	s__AV133 sp003219265	ALHV	1.31370655736628e-5	1.61405126591364e-5	0.813918730532174
GCA_003219265.1	s__AV133 sp003219265	AMNV	1.64213319670785e-6	4.93123585945356e-6	0.333006419386685
GCA_003219265.1	s__AV133 sp003219265	AMSK	3.2842663934157e-6	5.72395355380229e-6	0.573775863578425
GCA_003219265.1	s__AV133 sp003219265	APEP	1.64213319670785e-5	1.59041005758398e-5	1.03252188885327
GCA_003219265.1	s__AV133 sp003219265	AQTE	1.31370655736628e-5	1.1283177518906e-5	1.16430549387798
GCA_003219265.1	s__AV133 sp003219265	ARRH	1.80634651637864e-5	1.1907365127871e-5	1.51699935038576
GCA_003219265.1	s__AV133 sp003219265	AYDA	1.1494932376955e-5	1.37206715551817e-5	0.83778205248371
GCA_003219265.1	s__AV133 sp003219265	AYDD	4.92639959012355e-6	6.63208318932581e-6	0.742813298550369
GCA_003219265.1	s__AV133 sp003219265	AYFK	1.64213319670785e-6	5.29377151162879e-6	0.31020099622747
GCA_003219265.1	s__AV133 sp003219265	AYGK	4.92639959012355e-6	8.71950523571981e-6	0.564986138197653
GCA_003219265.1	s__AV133 sp003219265	AYKT	1.64213319670785e-6	6.14812891595703e-6	0.267094789187945
GCA_003219265.1	s__AV133 sp003219265	DAET	1.64213319670785e-5	1.64060116895338e-5	1.0009338209575
GCA_003219265.1	s__AV133 sp003219265	DAKH	4.92639959012355e-6	5.20689970784344e-6	0.946129149117784
GCA_003219265.1	s__AV133 sp003219265	DALM	6.56853278683141e-6	1.1026198959316e-5	0.595720502692515
GCA_003219265.1	s__AV133 sp003219265	DDKT	6.56853278683141e-6	5.91945822203352e-6	1.10965100866527
GCA_003219265.1	s__AV133 sp003219265	DDRY	4.92639959012355e-6	4.60065856148687e-6	1.07080313052647
GCA_003219265.1	s__AV133 sp003219265	DDSA	1.31370655736628e-5	1.53416040804085e-5	0.856303259086126
GCA_003219265.1	s__AV133 sp003219265	DEPF	1.1494932376955e-5	6.82059365991072e-6	1.68532725303935
GCA_003219265.1	s__AV133 sp003219265	DERG	2.13477315572021e-5	1.6140683894228e-5	1.32260390557777
GCA_003219265.1	s__AV133 sp003219265	DETH	1.64213319670785e-6	3.47046795901685e-6	0.473173421019871
GCA_003219265.1	s__AV133 sp003219265	DFIL	1.1494932376955e-5	1.33796648061089e-5	0.859134555576206
GCA_003219265.1	s__AV133 sp003219265	DGSP	1.80634651637864e-5	1.08132229490318e-5	1.67049780152769
GCA_003219265.1	s__AV133 sp003219265	DHVH	4.92639959012355e-6	1.69457888808499e-6	2.90715270015595
GCA_003219265.1	s__AV133 sp003219265	DHYY	0	7.04320922990987e-7	0
GCA_003219265.1	s__AV133 sp003219265	DIFL	6.56853278683141e-6	1.33796648061089e-5	0.490934031757832
GCA_003219265.1	s__AV133 sp003219265	DMVG	8.21066598353926e-6	5.35056075358307e-6	1.53454308093612
GCA_003219265.1	s__AV133 sp003219265	DNPI	1.64213319670785e-6	4.86726213608095e-6	0.337383348337608
GCA_003219265.1	s__AV133 sp003219265	DPPR	1.64213319670785e-5	9.1438495925373508e-06	1.79588824169643
GCA_003219265.1	s__AV133 sp003219265	DQKP	4.92639959012355e-6	3.95088259665991e-6	1.24691115708889
GCA_003219265.1	s__AV133 sp003219265	DQLI	1.31370655736628e-5	1.03827604609495e-5	1.26527676556466
GCA_003219265.1	s__AV133 sp003219265	DRPG	1.64213319670785e-5	1.33626991504614e-5	1.22889333825282
GCA_003219265.1	s__AV133 sp003219265	DSAQ	6.56853278683141e-6	1.05511348851746e-5	0.622542774622365
GCA_003219265.1	s__AV133 sp003219265	DSDT	4.92639959012355e-6	7.63280106743167e-6	0.645424863900091
GCA_003219265.1	s__AV133 sp003219265	DSIF	9.85279918024711e-6	7.71189460414049e-6	1.2776107151357
GCA_003219265.1	s__AV133 sp003219265	DSLG	2.62741311473256e-5	2.18108894666207e-5	1.20463363896899
GCA_003219265.1	s__AV133 sp003219265	DSSF	1.1494932376955e-5	7.63242558496518e-6	1.50606543738839
GCA_003219265.1	s__AV133 sp003219265	DVHE	3.2842663934157e-6	4.67198504169946e-6	0.702970228736227
GCA_003219265.1	s__AV133 sp003219265	DVLL	3.2842663934157e-5	3.59188192441317e-5	0.914358117145589
GCA_003219265.1	s__AV133 sp003219265	DVNG	1.31370655736628e-5	8.39937399497151e-6	1.56405293793652
GCA_003219265.1	s__AV133 sp003219265	DVQN	3.2842663934157e-6	3.95719881333822e-6	0.829947280471652
GCA_003219265.1	s__AV133 sp003219265	EDKV	9.85279918024711e-6	9.61491484239228e-6	1.02474117990167
GCA_003219265.1	s__AV133 sp003219265	EDLA	1.64213319670785e-5	3.21147833421301e-5	0.511332484860205
GCA_003219265.1	s__AV133 sp003219265	EFAG	1.31370655736628e-5	2.06211412578994e-5	0.637067823228765
GCA_003219265.1	s__AV133 sp003219265	EFTE	3.2842663934157e-6	8.47985633362945e-6	0.38730212685219
GCA_003219265.1	s__AV133 sp003219265	EGGP	1.1494932376955e-5	1.63997142447561e-5	0.700922723737736
GCA_003219265.1	s__AV133 sp003219265	EHER	1.64213319670785e-6	5.83841527539867e-6	0.281263514027053
GCA_003219265.1	s__AV133 sp003219265	EHQK	0	2.08848947817953e-6	0
GCA_003219265.1	s__AV133 sp003219265	EIPI	8.21066598353926e-6	1.05967137690103e-5	0.774831345124285
GCA_003219265.1	s__AV133 sp003219265	EKMA	1.47791987703707e-5	5.9468881590854e-6	2.48519870813303
GCA_003219265.1	s__AV133 sp003219265	EKYF	6.56853278683141e-6	3.08737844070817e-6	2.12754377637124
GCA_003219265.1	s__AV133 sp003219265	ELLK	4.26954631144041e-5	2.81692038907445e-5	1.51567872773403
GCA_003219265.1	s__AV133 sp003219265	ENHG	4.92639959012355e-6	3.20077718223512e-6	1.53912606521502
GCA_003219265.1	s__AV133 sp003219265	ENMA	1.64213319670785e-6	4.29391924585719e-6	0.38243224957996
GCA_003219265.1	s__AV133 sp003219265	EPYD	4.92639959012355e-6	3.86364286995089e-6	1.27506598201354
GCA_003219265.1	s__AV133 sp003219265	EQET	4.92639959012355e-6	6.58045760721456e-6	0.748640882470307
GCA_003219265.1	s__AV133 sp003219265	ERLN	1.1494932376955e-5	1.44875037151893e-5	0.793437751798689
GCA_003219265.1	s__AV133 sp003219265	ESQS	6.56853278683141e-6	7.14628377383399e-6	0.919153646106525
GCA_003219265.1	s__AV133 sp003219265	ETIR	2.95583975407413e-5	1.33545103692478e-5	2.2133643782858
GCA_003219265.1	s__AV133 sp003219265	ETRS	2.29898647539099e-5	1.32168956980046e-5	1.73942999015879
GCA_003219265.1	s__AV133 sp003219265	ETSN	6.56853278683141e-6	5.9889756486892e-6	1.09677066198609
GCA_003219265.1	s__AV133 sp003219265	ETTH	1.64213319670785e-6	3.57212473143422e-6	0.459707686648593
GCA_003219265.1	s__AV133 sp003219265	EYQV	3.2842663934157e-6	3.68599740073955e-6	0.891011586919936
GCA_003219265.1	s__AV133 sp003219265	EYYF	0	1.72096106642195e-6	0
GCA_003219265.1	s__AV133 sp003219265	FENS	6.56853278683141e-6	5.15673452952219e-6	1.27377757168353
GCA_003219265.1	s__AV133 sp003219265	FFMS	4.92639959012355e-6	2.41289198036499e-6	2.04169918513234
GCA_003219265.1	s__AV133 sp003219265	FFTI	8.21066598353926e-6	6.05764832313773e-6	1.35542136907781
GCA_003219265.1	s__AV133 sp003219265	FFVS	6.56853278683141e-6	8.0708440251684e-6	0.813859463316087
GCA_003219265.1	s__AV133 sp003219265	FGSP	2.13477315572021e-5	9.58331934946199e-6	2.22759263035522
GCA_003219265.1	s__AV133 sp003219265	FHNN	0	1.04736302984222e-6	0
GCA_003219265.1	s__AV133 sp003219265	FHRD	3.2842663934157e-6	3.55431267007855e-6	0.92402292602556
GCA_003219265.1	s__AV133 sp003219265	FIDA	1.64213319670785e-5	1.37382077902101e-5	1.19530379929036
GCA_003219265.1	s__AV133 sp003219265	FISV	1.47791987703707e-5	1.06859482361543e-5	1.38304981867378
GCA_003219265.1	s__AV133 sp003219265	FKTQ	3.2842663934157e-6	3.60803853447414e-6	0.910263668759396
GCA_003219265.1	s__AV133 sp003219265	FKVA	8.21066598353926e-6	1.46110548329074e-5	0.561948885787969
GCA_003219265.1	s__AV133 sp003219265	FKVF	3.2842663934157e-6	6.2591732185166e-6	0.524712494567144
GCA_003219265.1	s__AV133 sp003219265	FNML	0	3.07170673857731e-6	0
GCA_003219265.1	s__AV133 sp003219265	FNVV	3.2842663934157e-6	7.0659774887675e-6	0.46480000801539
GCA_003219265.1	s__AV133 sp003219265	FNYF	3.2842663934157e-6	1.63743735591883e-6	2.00573559748352
GCA_003219265.1	s__AV133 sp003219265	FPHT	1.64213319670785e-6	2.54636760684909e-6	0.644892431199221
GCA_003219265.1	s__AV133 sp003219265	FPSA	1.31370655736628e-5	1.35816930267928e-5	0.967262737255738
GCA_003219265.1	s__AV133 sp003219265	FQLN	6.56853278683141e-6	5.09961334137334e-6	1.28804525894947
GCA_003219265.1	s__AV133 sp003219265	FTGL	9.85279918024711e-6	1.7132326721981e-5	0.575099888073338
GCA_003219265.1	s__AV133 sp003219265	FTIF	1.64213319670785e-6	6.05764832313773e-6	0.271084273815563
GCA_003219265.1	s__AV133 sp003219265	FTLA	2.46319979506178e-5	2.42803139379602e-5	1.01448432724372
GCA_003219265.1	s__AV133 sp003219265	FTSA	1.64213319670785e-5	1.39949112895189e-5	1.17337878228473
GCA_003219265.1	s__AV133 sp003219265	FVAR	1.64213319670785e-5	2.32821234511228e-5	0.705319340890557
GCA_003219265.1	s__AV133 sp003219265	FVHF	1.64213319670785e-6	3.04139601126613e-6	0.53992745128387
GCA_003219265.1	s__AV133 sp003219265	FYGI	9.85279918024711e-6	4.86662332647161e-6	2.02456580657344
GCA_003219265.1	s__AV133 sp003219265	GAAP	4.59797295078198e-5	3.98519480817396e-5	1.15376366077542
GCA_003219265.1	s__AV133 sp003219265	GADV	4.92639959012355e-5	2.67210670460491e-5	1.84363879692146
GCA_003219265.1	s__AV133 sp003219265	GDAA	4.4337596311112e-5	3.98958037988155e-5	1.11133482946465
GCA_003219265.1	s__AV133 sp003219265	GETN	3.2842663934157e-6	7.52806902878525e-6	0.436269431225667
GCA_003219265.1	s__AV133 sp003219265	GFNN	3.2842663934157e-6	3.49360875889525e-6	0.940078474744337
GCA_003219265.1	s__AV133 sp003219265	GFPT	4.92639959012355e-6	8.49372368623251e-6	0.580004691947863
GCA_003219265.1	s__AV133 sp003219265	GFQH	1.64213319670785e-6	2.48642890675817e-6	0.660438427273949
GCA_003219265.1	s__AV133 sp003219265	GGKH	0	5.36325833500855e-6	0
GCA_003219265.1	s__AV133 sp003219265	GGLD	1.47791987703707e-5	2.74160208882904e-5	0.539071619130659
GCA_003219265.1	s__AV133 sp003219265	GHGF	9.85279918024711e-6	5.27758328173365e-6	1.86691495979776
GCA_003219265.1	s__AV133 sp003219265	GHTE	9.85279918024711e-6	5.06612023335175e-6	1.94484116570768
GCA_003219265.1	s__AV133 sp003219265	GIAL	4.76218627045277e-5	4.55929073432687e-5	1.04450155691944
GCA_003219265.1	s__AV133 sp003219265	GIDI	1.80634651637864e-5	1.2834715395032e-5	1.40739117368962
GCA_003219265.1	s__AV133 sp003219265	GIEA	2.29898647539099e-5	2.73027761861301e-5	0.842033960106548
GCA_003219265.1	s__AV133 sp003219265	GIYT	3.2842663934157e-6	5.65204363860901e-6	0.581075908717502
GCA_003219265.1	s__AV133 sp003219265	GLFL	2.79162643440335e-5	3.35365457025736e-5	0.832413230379037
GCA_003219265.1	s__AV133 sp003219265	GLHH	6.56853278683141e-6	3.59697832015061e-6	1.82612520904946
GCA_003219265.1	s__AV133 sp003219265	GLKN	3.2842663934157e-6	1.09999299332878e-5	0.298571573940385
GCA_003219265.1	s__AV133 sp003219265	GLVG	1.97055983604942e-5	3.79888723967135e-5	0.51872027562995
GCA_003219265.1	s__AV133 sp003219265	GMSN	0	2.91623322045349e-6	0
GCA_003219265.1	s__AV133 sp003219265	GNKE	3.2842663934157e-6	6.58717863220476e-6	0.498584686524046
GCA_003219265.1	s__AV133 sp003219265	GQAH	4.92639959012355e-6	5.80417697776699e-6	0.848767983642508
GCA_003219265.1	s__AV133 sp003219265	GQSL	8.21066598353926e-6	1.50003634249581e-5	0.547364470508632
GCA_003219265.1	s__AV133 sp003219265	GSAQ	1.31370655736628e-5	1.54023372518758e-5	0.852926757727171
GCA_003219265.1	s__AV133 sp003219265	GTFR	1.80634651637864e-5	1.22031298779187e-5	1.48023214900563
GCA_003219265.1	s__AV133 sp003219265	GTIY	1.47791987703707e-5	5.65204363860901e-6	2.61484158922876
GCA_003219265.1	s__AV133 sp003219265	GVNG	9.85279918024711e-6	1.2261239419559e-5	0.803572856144548
GCA_003219265.1	s__AV133 sp003219265	HAFS	0	5.95034298325569e-6	0
GCA_003219265.1	s__AV133 sp003219265	HAII	9.85279918024711e-6	7.9603949995879e-6	1.23772742191275
GCA_003219265.1	s__AV133 sp003219265	HDAS	4.92639959012355e-6	6.71399782839992e-6	0.733750548635137
GCA_003219265.1	s__AV133 sp003219265	HDHA	1.64213319670785e-6	2.53008559591373e-6	0.649042545975525
GCA_003219265.1	s__AV133 sp003219265	HEET	6.56853278683141e-6	4.18733895126252e-6	1.56866517453786
GCA_003219265.1	s__AV133 sp003219265	HEIM	0	1.63898615190242e-6	0
GCA_003219265.1	s__AV133 sp003219265	HFKG	0	3.25613247722651e-6	0
GCA_003219265.1	s__AV133 sp003219265	HFNF	0	1.42737970438674e-6	0
GCA_003219265.1	s__AV133 sp003219265	HGFA	1.1494932376955e-5	7.47950824156397e-6	1.5368567031021
GCA_003219265.1	s__AV133 sp003219265	HGTD	4.92639959012355e-6	4.19880218702456e-6	1.17328689723642
GCA_003219265.1	s__AV133 sp003219265	HGVT	1.31370655736628e-5	5.81804927680242e-6	2.25798458360306
GCA_003219265.1	s__AV133 sp003219265	HKNK	3.2842663934157e-6	1.47409936602995e-6	2.22798168773446
GCA_003219265.1	s__AV133 sp003219265	HMDF	0	1.02596157250032e-6	0
GCA_003219265.1	s__AV133 sp003219265	HNEM	0	9.08320038005328e-7	0
GCA_003219265.1	s__AV133 sp003219265	HNET	4.92639959012355e-6	2.25687011082007e-6	2.18284586538897
GCA_003219265.1	s__AV133 sp003219265	HNSN	1.64213319670785e-6	1.3724383493336e-6	1.19650780488989
GCA_003219265.1	s__AV133 sp003219265	HNTQ	0	1.28642624393378e-6	0
GCA_003219265.1	s__AV133 sp003219265	HPHG	1.64213319670785e-6	1.78328025448697e-6	0.920849761318239
GCA_003219265.1	s__AV133 sp003219265	HPPP	3.2842663934157e-6	2.78526418391329e-6	1.17915794572898
GCA_003219265.1	s__AV133 sp003219265	HQDD	3.2842663934157e-6	1.92188673638393e-6	1.70887614303178
GCA_003219265.1	s__AV133 sp003219265	HQES	3.2842663934157e-6	2.69298711477218e-6	1.21956260963898
GCA_003219265.1	s__AV133 sp003219265	HRTH	1.64213319670785e-6	1.80652438537389e-6	0.909001400702371
GCA_003219265.1	s__AV133 sp003219265	HTDK	0	2.59055242461835e-6	0
GCA_003219265.1	s__AV133 sp003219265	HTKN	1.64213319670785e-6	1.68465475165773e-6	0.974759484156599
GCA_003219265.1	s__AV133 sp003219265	HTYD	3.2842663934157e-6	1.44402118137178e-6	2.27438934815051
GCA_003219265.1	s__AV133 sp003219265	HVNE	0	3.03822525472819e-6	0
GCA_003219265.1	s__AV133 sp003219265	HVTI	8.21066598353926e-6	4.67675755691495e-6	1.75563216258648
GCA_003219265.1	s__AV133 sp003219265	HVYE	1.64213319670785e-6	2.34550868824795e-6	0.70011814705086
GCA_003219265.1	s__AV133 sp003219265	HYQN	1.64213319670785e-6	6.27454036807503e-7	2.61713703375478
GCA_003219265.1	s__AV133 sp003219265	HYRA	3.2842663934157e-6	4.16539155433961e-6	0.788465226034769
GCA_003219265.1	s__AV133 sp003219265	IDEF	4.92639959012355e-6	8.01225486447436e-6	0.614858073470277
GCA_003219265.1	s__AV133 sp003219265	IDNE	1.47791987703707e-5	5.87912207588053e-6	2.51384451277228
GCA_003219265.1	s__AV133 sp003219265	IEAG	3.2842663934157e-5	2.73027761861301e-5	1.20290565729507
GCA_003219265.1	s__AV133 sp003219265	IEQR	1.1494932376955e-5	8.92314187004142e-6	1.28821580384686
GCA_003219265.1	s__AV133 sp003219265	IFFF	6.56853278683141e-6	5.21586429934198e-6	1.25933736191336
GCA_003219265.1	s__AV133 sp003219265	IFFT	9.85279918024711e-6	6.05764832313772e-6	1.62650564289338
GCA_003219265.1	s__AV133 sp003219265	IGTP	9.85279918024711e-6	1.12458488059289e-5	0.876127658327812
GCA_003219265.1	s__AV133 sp003219265	IHHN	0	9.33218310935101e-7	0
GCA_003219265.1	s__AV133 sp003219265	IHHV	4.92639959012355e-6	1.98845930049004e-6	2.47749581241592
GCA_003219265.1	s__AV133 sp003219265	IHTL	3.2842663934157e-6	6.80038392340713e-6	0.482953084767929
GCA_003219265.1	s__AV133 sp003219265	IILG	1.80634651637864e-5	2.58598974685742e-5	0.698512636631205
GCA_003219265.1	s__AV133 sp003219265	ILFE	1.97055983604942e-5	1.61434112802838e-5	1.22065888171733
GCA_003219265.1	s__AV133 sp003219265	ILMH	3.2842663934157e-6	2.73694305850658e-6	1.19997614974415
GCA_003219265.1	s__AV133 sp003219265	ILVA	3.44847971308649e-5	4.32774650155657e-5	0.796830339264595
GCA_003219265.1	s__AV133 sp003219265	IMFV	4.92639959012355e-6	3.81177769348122e-6	1.29241524198762
GCA_003219265.1	s__AV133 sp003219265	IMGF	4.92639959012355e-6	4.01571642723343e-6	1.22677974886726
GCA_003219265.1	s__AV133 sp003219265	INDM	0	2.01852115968427e-6	0
GCA_003219265.1	s__AV133 sp003219265	IQIK	3.2842663934157e-6	5.44604991944593e-6	0.603054772173267
GCA_003219265.1	s__AV133 sp003219265	IQIT	4.92639959012355e-6	6.22394533637795e-6	0.791523595384032
GCA_003219265.1	s__AV133 sp003219265	IQMY	0	1.07171371193493e-6	0
GCA_003219265.1	s__AV133 sp003219265	IQQA	6.56853278683141e-6	7.33206128387037e-6	0.895864414183412
GCA_003219265.1	s__AV133 sp003219265	IRLI	1.1494932376955e-5	2.54234676692109e-5	0.452138651049397
GCA_003219265.1	s__AV133 sp003219265	IRNS	8.21066598353926e-6	8.1210886171331e-6	1.01103021659155
GCA_003219265.1	s__AV133 sp003219265	IRQE	9.85279918024711e-6	8.92314187004142e-6	1.10418497472588
GCA_003219265.1	s__AV133 sp003219265	IRTV	6.56853278683141e-6	1.5336627600022e-5	0.428290557620502
GCA_003219265.1	s__AV133 sp003219265	ISDE	1.31370655736628e-5	1.04990586141806e-5	1.25126128507552
GCA_003219265.1	s__AV133 sp003219265	ISFA	2.46319979506178e-5	1.59546208801922e-5	1.543878612697
GCA_003219265.1	s__AV133 sp003219265	ISTA	2.29898647539099e-5	1.8529523943594e-5	1.24071534832161
GCA_003219265.1	s__AV133 sp003219265	ITAA	4.26954631144041e-5	3.30090675842606e-5	1.2934465054312
GCA_003219265.1	s__AV133 sp003219265	IVQE	1.1494932376955e-5	8.61537800505159e-6	1.3342342460441
GCA_003219265.1	s__AV133 sp003219265	IVYR	8.21066598353926e-6	7.48043577626403e-6	1.09761867210896
GCA_003219265.1	s__AV133 sp003219265	IYRE	9.85279918024711e-6	6.51365865729612e-6	1.51263670674709
GCA_003219265.1	s__AV133 sp003219265	KALY	4.92639959012355e-6	1.20349681465488e-5	0.409340476030781
GCA_003219265.1	s__AV133 sp003219265	KATK	4.92639959012355e-6	1.10296514175564e-5	0.4466505244474
GCA_003219265.1	s__AV133 sp003219265	KERQ	1.64213319670785e-6	6.84884452178718e-6	0.239767918731983
GCA_003219265.1	s__AV133 sp003219265	KGIE	8.21066598353926e-6	1.18860028476305e-5	0.690784453679992
GCA_003219265.1	s__AV133 sp003219265	KGLN	0	1.09999299332878e-5	0
GCA_003219265.1	s__AV133 sp003219265	KHFK	4.92639959012355e-6	2.00894957848329e-6	2.45222659786358
GCA_003219265.1	s__AV133 sp003219265	KHSR	6.56853278683141e-6	4.19474590478567e-6	1.56589527373698
GCA_003219265.1	s__AV133 sp003219265	KIEP	1.64213319670785e-5	8.13337343537001e-6	2.01900627059201
GCA_003219265.1	s__AV133 sp003219265	KIMT	3.2842663934157e-6	2.87744996655719e-6	1.14138088640522
GCA_003219265.1	s__AV133 sp003219265	KISV	1.80634651637864e-5	1.08594214218062e-5	1.6633911202225
GCA_003219265.1	s__AV133 sp003219265	KIYD	1.47791987703707e-5	3.38792588474914e-6	4.36231466482183
GCA_003219265.1	s__AV133 sp003219265	KLPA	2.79162643440335e-5	2.39459283781408e-5	1.16580421953976
GCA_003219265.1	s__AV133 sp003219265	KLRE	3.12005307374492e-5	2.00645516055498e-5	1.55500762493089
GCA_003219265.1	s__AV133 sp003219265	KMIL	4.92639959012355e-6	5.63261102104151e-6	0.874620947855303
GCA_003219265.1	s__AV133 sp003219265	KMKV	1.64213319670785e-6	2.97317652124236e-6	0.552316078435086
GCA_003219265.1	s__AV133 sp003219265	KMRK	6.56853278683141e-6	3.07938617297651e-6	2.13306562342661
GCA_003219265.1	s__AV133 sp003219265	KNLR	9.85279918024711e-6	1.08142873869618e-5	0.911090932549663
GCA_003219265.1	s__AV133 sp003219265	KNVQ	3.2842663934157e-6	3.56403774145369e-6	0.921501575366629
GCA_003219265.1	s__AV133 sp003219265	KQPL	4.92639959012355e-6	7.96039613777073e-6	0.618863622470824
GCA_003219265.1	s__AV133 sp003219265	KRMH	3.2842663934157e-6	1.49630510239473e-6	2.19491759278202
GCA_003219265.1	s__AV133 sp003219265	KTAT	1.1494932376955e-5	1.26050896553586e-5	0.911927855433247
GCA_003219265.1	s__AV133 sp003219265	KTMH	0	1.07315707134287e-6	0
GCA_003219265.1	s__AV133 sp003219265	KTQA	3.2842663934157e-6	8.42239813886128e-6	0.389944329307109
GCA_003219265.1	s__AV133 sp003219265	KTSA	1.64213319670785e-5	1.42221014078553e-5	1.15463471228018
GCA_003219265.1	s__AV133 sp003219265	KVPH	3.2842663934157e-6	3.48359875265034e-6	0.942779759269639
GCA_003219265.1	s__AV133 sp003219265	KYLH	3.2842663934157e-6	2.54583332809833e-6	1.2900555418013
GCA_003219265.1	s__AV133 sp003219265	LAAM	2.79162643440335e-5	2.28113625996661e-5	1.22378767257166
GCA_003219265.1	s__AV133 sp003219265	LARP	2.62741311473256e-5	3.81568659502923e-5	0.688582002032176
GCA_003219265.1	s__AV133 sp003219265	LAVD	2.62741311473256e-5	3.68813576054292e-5	0.712395986840188
GCA_003219265.1	s__AV133 sp003219265	LDAD	2.46319979506178e-5	2.66167434489693e-5	0.925432444350048
GCA_003219265.1	s__AV133 sp003219265	LDDL	3.12005307374492e-5	2.59220934066217e-5	1.2036269697832
GCA_003219265.1	s__AV133 sp003219265	LDEV	2.95583975407413e-5	2.15095623384803e-5	1.37419799973623
GCA_003219265.1	s__AV133 sp003219265	LDKV	1.47791987703707e-5	1.60559467848293e-5	0.920481300071012
GCA_003219265.1	s__AV133 sp003219265	LDNL	2.62741311473256e-5	1.68573225599997e-5	1.55861828317095
GCA_003219265.1	s__AV133 sp003219265	LDQN	9.85279918024711e-6	5.75408728471755e-6	1.71231312503991
GCA_003219265.1	s__AV133 sp003219265	LDVF	1.47791987703707e-5	1.57994620119087e-5	0.935424178318918
GCA_003219265.1	s__AV133 sp003219265	LEFV	1.97055983604942e-5	1.90630495577892e-5	1.03370650644101
GCA_003219265.1	s__AV133 sp003219265	LHHE	6.56853278683141e-6	2.97303789350625e-6	2.20936732800429
GCA_003219265.1	s__AV133 sp003219265	LINH	4.92639959012355e-6	4.29648580963095e-6	1.14661139554577
GCA_003219265.1	s__AV133 sp003219265	LKAH	6.56853278683141e-6	1.04910696053377e-5	0.626107063810674
GCA_003219265.1	s__AV133 sp003219265	LKEV	1.80634651637864e-5	1.93725146480131e-5	0.932427487705579
GCA_003219265.1	s__AV133 sp003219265	LKHF	3.2842663934157e-6	4.49422869589332e-6	0.730774203016585
GCA_003219265.1	s__AV133 sp003219265	LKPI	9.85279918024711e-6	1.3581920713814e-5	0.725434891563309
GCA_003219265.1	s__AV133 sp003219265	LKVS	1.47791987703707e-5	1.86462854352107e-5	0.792608201870724
GCA_003219265.1	s__AV133 sp003219265	LLEG	4.26954631144041e-5	4.56570242621605e-5	0.935134599864608
GCA_003219265.1	s__AV133 sp003219265	LLIK	8.21066598353926e-6	2.73955112948011e-5	0.299708441108651
GCA_003219265.1	s__AV133 sp003219265	LLTM	6.56853278683141e-6	1.10529843060272e-5	0.594276858173912
GCA_003219265.1	s__AV133 sp003219265	LLTR	6.07589282781905e-5	3.82916506954064e-5	1.58674089977216
GCA_003219265.1	s__AV133 sp003219265	LMGP	3.2842663934157e-6	7.7715959167349e-6	0.422598707987835
GCA_003219265.1	s__AV133 sp003219265	LNFV	1.31370655736628e-5	1.0274503036131e-5	1.27860836942336
GCA_003219265.1	s__AV133 sp003219265	LNIR	3.2842663934157e-6	1.40895913566569e-5	0.233098768465274
GCA_003219265.1	s__AV133 sp003219265	LNTI	9.85279918024711e-6	1.0105121323538e-5	0.975030270769416
GCA_003219265.1	s__AV133 sp003219265	LPES	2.95583975407413e-5	1.80077037637128e-5	1.64143068592145
GCA_003219265.1	s__AV133 sp003219265	LPIV	1.97055983604942e-5	2.08957876997753e-5	0.943041661966452
GCA_003219265.1	s__AV133 sp003219265	LPLH	1.1494932376955e-5	1.13319026081676e-5	1.01438679579455
GCA_003219265.1	s__AV133 sp003219265	LPPS	2.13477315572021e-5	1.49083848839377e-5	1.43192785290928
GCA_003219265.1	s__AV133 sp003219265	LRRN	2.62741311473256e-5	1.72321284711149e-5	1.52471769180268
GCA_003219265.1	s__AV133 sp003219265	LSAR	4.76218627045277e-5	4.43615557008836e-5	1.07349397360244
GCA_003219265.1	s__AV133 sp003219265	LSHM	0	2.70873958950671e-6	0
GCA_003219265.1	s__AV133 sp003219265	LSSK	1.80634651637864e-5	1.56277608108818e-5	1.15585753982161
GCA_003219265.1	s__AV133 sp003219265	LTEL	3.94111967209884e-5	3.21927980423499e-5	1.22422402268801
GCA_003219265.1	s__AV133 sp003219265	LTEM	1.64213319670785e-6	6.61894961916317e-6	0.24809573893017
GCA_003219265.1	s__AV133 sp003219265	LTHE	6.56853278683141e-6	6.99243752790078e-6	0.939376685257761
GCA_003219265.1	s__AV133 sp003219265	LTSA	2.29898647539099e-5	3.1816316819332e-5	0.72258096009218
GCA_003219265.1	s__AV133 sp003219265	LVMK	3.2842663934157e-6	6.65130443433617e-6	0.493777788378061
GCA_003219265.1	s__AV133 sp003219265	LVNG	1.64213319670785e-5	1.69233943741555e-5	0.970333232448704
GCA_003219265.1	s__AV133 sp003219265	LVVY	6.56853278683141e-6	1.24013532586826e-5	0.529662581963188
GCA_003219265.1	s__AV133 sp003219265	MAAN	1.64213319670785e-5	7.36256594826109e-6	2.23038164716975
GCA_003219265.1	s__AV133 sp003219265	MDEG	1.64213319670785e-6	4.65905027679702e-6	0.352460930693535
GCA_003219265.1	s__AV133 sp003219265	MENG	4.92639959012355e-6	3.02981368469109e-6	1.62597443368068
GCA_003219265.1	s__AV133 sp003219265	MEVD	1.64213319670785e-6	4.42243974137819e-6	0.371318388206258
GCA_003219265.1	s__AV133 sp003219265	MFNT	0	1.56919808933627e-6	0
GCA_003219265.1	s__AV133 sp003219265	MGFT	6.56853278683141e-6	3.52246509553655e-6	1.86475454225356
GCA_003219265.1	s__AV133 sp003219265	MGKN	1.64213319670785e-6	2.26162329683109e-6	0.726086081182817
GCA_003219265.1	s__AV133 sp003219265	MGVR	9.85279918024711e-6	7.67882448402196e-6	1.28311295573284
GCA_003219265.1	s__AV133 sp003219265	MHKE	4.92639959012355e-6	1.25798306148525e-6	3.91610963688743
GCA_003219265.1	s__AV133 sp003219265	MIGK	1.64213319670785e-6	4.08090662897423e-6	0.402394209426108
GCA_003219265.1	s__AV133 sp003219265	MIKT	0	2.87744996655719e-6	0
GCA_003219265.1	s__AV133 sp003219265	MINQ	1.64213319670785e-6	1.38823091202081e-6	1.1828962908753
GCA_003219265.1	s__AV133 sp003219265	MKNV	1.64213319670785e-6	2.14676643386829e-6	0.764933329868061
GCA_003219265.1	s__AV133 sp003219265	MLAF	9.85279918024711e-6	9.77207131822728e-6	1.00826107990731
GCA_003219265.1	s__AV133 sp003219265	MLDH	1.64213319670785e-6	2.33244196835864e-6	0.70404032296822
GCA_003219265.1	s__AV133 sp003219265	MLYT	4.92639959012355e-6	2.75406762470499e-6	1.78877219496426
GCA_003219265.1	s__AV133 sp003219265	MMHF	0	4.25012791091062e-7	0
GCA_003219265.1	s__AV133 sp003219265	MNPR	0	2.4660175851618e-6	0
GCA_003219265.1	s__AV133 sp003219265	MNSY	6.56853278683141e-6	1.0029294909792e-6	6.54934653523678
GCA_003219265.1	s__AV133 sp003219265	MPAA	1.31370655736628e-5	1.13092292700345e-5	1.1616234192432
GCA_003219265.1	s__AV133 sp003219265	MPRP	1.64213319670785e-6	3.78791286224317e-6	0.433519264151023
GCA_003219265.1	s__AV133 sp003219265	MQRV	3.2842663934157e-6	3.6177261727119e-6	0.907826141787223
GCA_003219265.1	s__AV133 sp003219265	MSLQ	4.92639959012355e-6	4.2568194849281e-6	1.15729586550856
GCA_003219265.1	s__AV133 sp003219265	MTSI	3.2842663934157e-6	3.71030630716639e-6	0.88517392406988
GCA_003219265.1	s__AV133 sp003219265	MVAT	8.21066598353926e-6	7.80505244215788e-6	1.05196807380698
GCA_003219265.1	s__AV133 sp003219265	MVIV	3.2842663934157e-6	5.95962236929877e-6	0.551086325592496
GCA_003219265.1	s__AV133 sp003219265	MYKR	1.64213319670785e-6	1.71650603058403e-6	0.956671964705612
GCA_003219265.1	s__AV133 sp003219265	NAIN	0	6.5555076604961e-6	0
GCA_003219265.1	s__AV133 sp003219265	NAKK	6.56853278683141e-6	6.96853903168515e-6	0.942598262988129
GCA_003219265.1	s__AV133 sp003219265	NDHF	1.64213319670785e-6	1.61056669548672e-6	1.01959962372846
GCA_003219265.1	s__AV133 sp003219265	NDKQ	3.2842663934157e-6	2.57211459571522e-6	1.27687405486786
GCA_003219265.1	s__AV133 sp003219265	NDYA	3.2842663934157e-6	4.31289108535724e-6	0.761499961027573
GCA_003219265.1	s__AV133 sp003219265	NFFG	6.56853278683141e-6	4.76120131743246e-6	1.37959568371572
GCA_003219265.1	s__AV133 sp003219265	NGDK	1.64213319670785e-6	5.45945590969997e-6	0.30078696922714
GCA_003219265.1	s__AV133 sp003219265	NHNG	1.64213319670785e-6	1.72513819350672e-6	0.951885015872184
GCA_003219265.1	s__AV133 sp003219265	NISH	1.64213319670785e-6	2.47644811826159e-6	0.663100181505354
GCA_003219265.1	s__AV133 sp003219265	NKNT	1.64213319670785e-6	2.50333523011551e-6	0.655978143459467
GCA_003219265.1	s__AV133 sp003219265	NLKP	9.85279918024711e-6	7.52705001481386e-6	1.30898548048119
GCA_003219265.1	s__AV133 sp003219265	NMDA	0	3.55880174373276e-6	0
GCA_003219265.1	s__AV133 sp003219265	NMEQ	3.2842663934157e-6	1.4274367500332e-6	2.30081395434111
GCA_003219265.1	s__AV133 sp003219265	NMKS	0	1.79924052229569e-6	0
GCA_003219265.1	s__AV133 sp003219265	NNFV	1.64213319670785e-6	3.3161853378382e-6	0.495187400405777
GCA_003219265.1	s__AV133 sp003219265	NNIG	6.56853278683141e-6	4.62560325023144e-6	1.42003808616806
GCA_003219265.1	s__AV133 sp003219265	NNMA	0	2.31431420218043e-6	0
GCA_003219265.1	s__AV133 sp003219265	NPVE	6.56853278683141e-6	6.93476710033113e-6	0.94718866427652
GCA_003219265.1	s__AV133 sp003219265	NRQN	1.64213319670785e-6	2.66532305994055e-6	0.616110377533176
GCA_003219265.1	s__AV133 sp003219265	NSFY	3.2842663934157e-6	2.14565700512931e-6	1.53065768925998
GCA_003219265.1	s__AV133 sp003219265	NSIH	0	2.47644811826159e-6	0
GCA_003219265.1	s__AV133 sp003219265	NSIP	9.85279918024711e-6	5.65250746615027e-6	1.74308468219636
GCA_003219265.1	s__AV133 sp003219265	NSPV	9.85279918024711e-6	6.67479927768414e-6	1.47611917158138
GCA_003219265.1	s__AV133 sp003219265	NYLG	1.47791987703707e-5	6.13156161841165e-6	2.41034824244319
GCA_003219265.1	s__AV133 sp003219265	NYLL	8.21066598353926e-6	8.46299724253717e-6	0.970184173317506
GCA_003219265.1	s__AV133 sp003219265	PAKS	1.64213319670785e-5	1.38021750564486e-5	1.18976406978741
GCA_003219265.1	s__AV133 sp003219265	PARE	2.46319979506178e-5	2.28497902790314e-5	1.07799667523521
GCA_003219265.1	s__AV133 sp003219265	PDAE	2.46319979506178e-5	1.59216024990525e-5	1.54708032386084
GCA_003219265.1	s__AV133 sp003219265	PEMS	8.21066598353926e-6	3.70244561569428e-6	2.21763310951418
GCA_003219265.1	s__AV133 sp003219265	PFHN	1.64213319670785e-6	1.60879626976261e-6	1.0207216585293
GCA_003219265.1	s__AV133 sp003219265	PFQN	3.2842663934157e-6	2.52824425608676e-6	1.29903049735358
GCA_003219265.1	s__AV133 sp003219265	PGEI	1.80634651637864e-5	1.31826809771473e-5	1.37024215295054
GCA_003219265.1	s__AV133 sp003219265	PGKK	4.92639959012355e-6	7.55279327328427e-6	0.652261939638836
GCA_003219265.1	s__AV133 sp003219265	PGPA	1.1494932376955e-5	1.92418351268722e-5	0.597392727936936
GCA_003219265.1	s__AV133 sp003219265	PKII	6.56853278683141e-6	7.90998299695381e-6	0.830410481205964
GCA_003219265.1	s__AV133 sp003219265	PKQF	6.56853278683141e-6	3.50150642546529e-6	1.87591624537961
GCA_003219265.1	s__AV133 sp003219265	PKVE	1.1494932376955e-5	9.60434558585683e-6	1.19684701827912
GCA_003219265.1	s__AV133 sp003219265	PLDH	3.2842663934157e-6	5.62421970298983e-6	0.583950586366637
GCA_003219265.1	s__AV133 sp003219265	PLDQ	6.56853278683141e-6	8.83853439140068e-6	0.743169907583565
GCA_003219265.1	s__AV133 sp003219265	PLGE	1.31370655736628e-5	2.26354630466424e-5	0.580375384704642
GCA_003219265.1	s__AV133 sp003219265	PMMR	4.92639959012355e-6	1.57090003573025e-6	3.13603633463123
GCA_003219265.1	s__AV133 sp003219265	PMMT	0	1.12665690908802e-6	0
GCA_003219265.1	s__AV133 sp003219265	PMPF	0	2.33918915451598e-6	0
GCA_003219265.1	s__AV133 sp003219265	PPKH	1.64213319670785e-6	2.51129933879054e-6	0.653897833421449
GCA_003219265.1	s__AV133 sp003219265	PRKH	3.2842663934157e-6	3.60804202322544e-6	0.910262788591276
GCA_003219265.1	s__AV133 sp003219265	PSEQ	6.56853278683141e-6	6.14675900546701e-6	1.0686172633398
GCA_003219265.1	s__AV133 sp003219265	PSTD	8.21066598353926e-6	7.62441066211991e-6	1.07689188678307
GCA_003219265.1	s__AV133 sp003219265	PVLF	1.47791987703707e-5	1.57820943524064e-5	0.936453580897338
GCA_003219265.1	s__AV133 sp003219265	PVRT	1.1494932376955e-5	1.30556137744608e-5	0.880458979220203
GCA_003219265.1	s__AV133 sp003219265	PVYV	6.56853278683141e-6	6.14824066946287e-6	1.06835973735642
GCA_003219265.1	s__AV133 sp003219265	PYYI	8.21066598353926e-6	1.88641575811454e-6	4.3525219444444
GCA_003219265.1	s__AV133 sp003219265	QAGH	4.92639959012355e-6	5.80417697776699e-6	0.848767983642508
GCA_003219265.1	s__AV133 sp003219265	QDQI	3.2842663934157e-6	3.54405687712123e-6	0.926696863872977
GCA_003219265.1	s__AV133 sp003219265	QEPI	1.64213319670785e-6	6.21075922451057e-6	0.26440136178959
GCA_003219265.1	s__AV133 sp003219265	QFMH	0	7.05601505665267e-7	0
GCA_003219265.1	s__AV133 sp003219265	QFNK	3.2842663934157e-6	2.27956046872763e-6	1.44074545881596
GCA_003219265.1	s__AV133 sp003219265	QGHS	3.2842663934157e-6	3.25815432404617e-6	1.00801437463438
GCA_003219265.1	s__AV133 sp003219265	QHKQ	0	1.19044851630095e-6	0
GCA_003219265.1	s__AV133 sp003219265	QHLS	3.2842663934157e-6	4.49701932006452e-6	0.730320721274683
GCA_003219265.1	s__AV133 sp003219265	QIMM	0	8.84329455887576e-7	0
GCA_003219265.1	s__AV133 sp003219265	QIRQ	9.85279918024711e-6	5.08623151369332e-6	1.93715114102083
GCA_003219265.1	s__AV133 sp003219265	QIRY	0	3.7128151064606e-6	0
GCA_003219265.1	s__AV133 sp003219265	QKMQ	0	1.12686294617051e-6	0
GCA_003219265.1	s__AV133 sp003219265	QLMR	6.56853278683141e-6	5.26046659567019e-6	1.24865972768231
GCA_003219265.1	s__AV133 sp003219265	QLQF	8.21066598353926e-6	5.39320746732095e-6	1.52240870266722
GCA_003219265.1	s__AV133 sp003219265	QMAE	6.56853278683141e-6	4.54112807983862e-6	1.44645398045343
GCA_003219265.1	s__AV133 sp003219265	QMEF	0	1.9453562788063e-6	0
GCA_003219265.1	s__AV133 sp003219265	QMIK	3.2842663934157e-6	1.92263838700228e-6	1.70820806222247
GCA_003219265.1	s__AV133 sp003219265	QMKH	0	7.1705607556243e-7	0
GCA_003219265.1	s__AV133 sp003219265	QNFM	1.64213319670785e-6	1.04849798204427e-6	1.56617678319816
GCA_003219265.1	s__AV133 sp003219265	QNYP	0	1.43216754737032e-6	0
GCA_003219265.1	s__AV133 sp003219265	QPEP	6.56853278683141e-6	5.28703413788721e-6	1.24238516633757
GCA_003219265.1	s__AV133 sp003219265	QPHL	3.2842663934157e-6	3.86803755324926e-6	0.849078207799929
GCA_003219265.1	s__AV133 sp003219265	QPTG	3.2842663934157e-6	6.59121881852977e-6	0.498279071570603
GCA_003219265.1	s__AV133 sp003219265	QQAN	6.56853278683141e-6	4.06340113142031e-6	1.61651103949353
GCA_003219265.1	s__AV133 sp003219265	QQMS	0	1.45302498569281e-6	0
GCA_003219265.1	s__AV133 sp003219265	QQSR	1.64213319670785e-6	5.03381925309594e-6	0.326220135078925
GCA_003219265.1	s__AV133 sp003219265	QRTK	4.92639959012355e-6	5.84259530522298e-6	0.843186860079048
GCA_003219265.1	s__AV133 sp003219265	QRVS	6.56853278683141e-6	1.01419436606424e-5	0.647660153380829
GCA_003219265.1	s__AV133 sp003219265	QTDH	3.2842663934157e-6	1.97818254573291e-6	1.66024434928926
GCA_003219265.1	s__AV133 sp003219265	QVVL	1.80634651637864e-5	1.6988767807747e-5	1.06325928803084
GCA_003219265.1	s__AV133 sp003219265	QYPD	3.2842663934157e-6	2.20229403600298e-6	1.49129332401791
GCA_003219265.1	s__AV133 sp003219265	RAFY	1.31370655736628e-5	8.43541026060561e-6	1.55737126800038
GCA_003219265.1	s__AV133 sp003219265	RAGP	8.21066598353926e-6	2.7645190945324e-5	0.297001601463998
GCA_003219265.1	s__AV133 sp003219265	RAPP	4.92639959012355e-6	1.89170963975711e-5	0.260420494064623
GCA_003219265.1	s__AV133 sp003219265	RDMI	4.92639959012355e-6	4.45461547962738e-6	1.10590905380135
GCA_003219265.1	s__AV133 sp003219265	RDVF	8.21066598353926e-6	1.12537479620439e-5	0.729593910511572
GCA_003219265.1	s__AV133 sp003219265	RDYR	1.1494932376955e-5	6.60260694748919e-6	1.7409687519452
GCA_003219265.1	s__AV133 sp003219265	RGDR	3.12005307374492e-5	1.91984998896242e-5	1.62515461712253
GCA_003219265.1	s__AV133 sp003219265	RGID	1.47791987703707e-5	1.56973654507653e-5	0.941508230583377
GCA_003219265.1	s__AV133 sp003219265	RGPP	1.64213319670785e-6	1.33480101180942e-5	0.123024569368719
GCA_003219265.1	s__AV133 sp003219265	RHEK	3.2842663934157e-6	4.35812144823765e-6	0.753596803674163
GCA_003219265.1	s__AV133 sp003219265	RHQG	1.64213319670785e-6	4.02634221297565e-6	0.407847398419282
GCA_003219265.1	s__AV133 sp003219265	RKDV	1.31370655736628e-5	1.14364386757135e-5	1.14870248913771
GCA_003219265.1	s__AV133 sp003219265	RKII	1.31370655736628e-5	1.13644560866061e-5	1.1559783832634
GCA_003219265.1	s__AV133 sp003219265	RMDM	0	1.57262875793425e-6	0
GCA_003219265.1	s__AV133 sp003219265	RMPS	1.64213319670785e-6	4.40386554931948e-6	0.372884498474666
GCA_003219265.1	s__AV133 sp003219265	RNHA	3.2842663934157e-6	5.39558769474414e-6	0.608694840900263
GCA_003219265.1	s__AV133 sp003219265	RNIG	8.21066598353926e-6	1.02081089129225e-5	0.804327819538184
GCA_003219265.1	s__AV133 sp003219265	RNVA	1.80634651637864e-5	1.70836360388109e-5	1.05735483492797
GCA_003219265.1	s__AV133 sp003219265	RPQS	3.2842663934157e-6	7.31124857294341e-6	0.44920732220345
GCA_003219265.1	s__AV133 sp003219265	RQIE	1.64213319670785e-5	8.92314187004142e-6	1.8403082912098
GCA_003219265.1	s__AV133 sp003219265	RSQN	1.64213319670785e-6	4.75978941598212e-6	0.345001228666545
GCA_003219265.1	s__AV133 sp003219265	RTFG	1.47791987703707e-5	1.22031298779187e-5	1.21109903100461
GCA_003219265.1	s__AV133 sp003219265	RTIN	6.56853278683141e-6	7.19774435453923e-6	0.912582117853211
GCA_003219265.1	s__AV133 sp003219265	RTNR	1.64213319670785e-6	8.80312652652345e-6	0.186539769905632
GCA_003219265.1	s__AV133 sp003219265	RVIA	4.76218627045277e-5	3.08259663116537e-5	1.54486195900773
GCA_003219265.1	s__AV133 sp003219265	RVLT	1.31370655736628e-5	2.63339200806131e-5	0.498864792383655
GCA_003219265.1	s__AV133 sp003219265	RYMS	1.64213319670785e-6	2.21333584444047e-6	0.741926807372055
GCA_003219265.1	s__AV133 sp003219265	RYVK	3.2842663934157e-6	5.74151373283151e-6	0.57202099415619
GCA_003219265.1	s__AV133 sp003219265	SEVF	8.21066598353926e-6	1.09877363262535e-5	0.747257282095601
GCA_003219265.1	s__AV133 sp003219265	SFVY	3.2842663934157e-6	4.57186874444823e-6	0.71836410382601
GCA_003219265.1	s__AV133 sp003219265	SGFQ	1.1494932376955e-5	6.59814763081808e-6	1.74214537475115
GCA_003219265.1	s__AV133 sp003219265	SGGK	1.64213319670785e-5	1.42322871892366e-5	1.15380836184204
GCA_003219265.1	s__AV133 sp003219265	SGMP	4.92639959012355e-6	4.47946413339619e-6	1.09977431304679
GCA_003219265.1	s__AV133 sp003219265	SGRN	1.64213319670785e-5	1.01029170703746e-5	1.62540500458345
GCA_003219265.1	s__AV133 sp003219265	SHRQ	3.2842663934157e-6	3.20316742242886e-6	1.02531836781899
GCA_003219265.1	s__AV133 sp003219265	SKGK	4.92639959012355e-6	8.78095333947343e-6	0.561032430041244
GCA_003219265.1	s__AV133 sp003219265	SLAK	2.79162643440335e-5	2.78397769077815e-5	1.00274741555959
GCA_003219265.1	s__AV133 sp003219265	SLEN	1.31370655736628e-5	1.17234254758972e-5	1.12058251239555
GCA_003219265.1	s__AV133 sp003219265	SLKI	1.97055983604942e-5	1.57904774741131e-5	1.24794189363808
GCA_003219265.1	s__AV133 sp003219265	SNLH	6.56853278683141e-6	4.25221166809786e-6	1.5447332587208
GCA_003219265.1	s__AV133 sp003219265	SNSE	3.2842663934157e-6	6.75725610318244e-6	0.486035506611763
GCA_003219265.1	s__AV133 sp003219265	SPPQ	4.92639959012355e-6	5.08883588072855e-6	0.968079872408513
GCA_003219265.1	s__AV133 sp003219265	SRAR	3.44847971308649e-5	3.1598149777861e-5	1.09135494873267
GCA_003219265.1	s__AV133 sp003219265	SRLG	1.47791987703707e-5	3.13017643884198e-5	0.472152259117965
GCA_003219265.1	s__AV133 sp003219265	STET	1.1494932376955e-5	9.47921988424329e-6	1.21264539881201
GCA_003219265.1	s__AV133 sp003219265	STFM	6.56853278683141e-6	2.8023066207099e-6	2.34397361740787
GCA_003219265.1	s__AV133 sp003219265	SVAL	4.76218627045277e-5	4.28315022692214e-5	1.11184198969245
GCA_003219265.1	s__AV133 sp003219265	SYEA	6.56853278683141e-6	9.29301099530755e-6	0.706825031214118
GCA_003219265.1	s__AV133 sp003219265	SYIL	3.2842663934157e-6	8.80190021244312e-6	0.373131518666024
GCA_003219265.1	s__AV133 sp003219265	TAAS	3.94111967209884e-5	3.2668917937583e-5	1.20638206616721
GCA_003219265.1	s__AV133 sp003219265	TDKL	9.85279918024711e-6	1.19267609744231e-5	0.826108547104817
GCA_003219265.1	s__AV133 sp003219265	TDTH	3.2842663934157e-6	2.96057820261155e-6	1.1093327615932
GCA_003219265.1	s__AV133 sp003219265	TEAP	4.92639959012355e-6	1.63879772764253e-5	0.300610594402663
GCA_003219265.1	s__AV133 sp003219265	TENE	6.56853278683141e-6	6.22223224480602e-6	1.05565535460597
GCA_003219265.1	s__AV133 sp003219265	TETF	4.92639959012355e-6	7.23397481812018e-6	0.681008672823073
GCA_003219265.1	s__AV133 sp003219265	TEVL	2.13477315572021e-5	2.21396193536326e-5	0.964232095241482
GCA_003219265.1	s__AV133 sp003219265	TFKG	8.21066598353926e-6	7.65826193446981e-6	1.07213177791466
GCA_003219265.1	s__AV133 sp003219265	TGEQ	9.85279918024711e-6	7.96147381825196e-6	1.23755970378992
GCA_003219265.1	s__AV133 sp003219265	THIA	1.64213319670785e-6	6.98261793152809e-6	0.235174430680684
GCA_003219265.1	s__AV133 sp003219265	THKQ	1.64213319670785e-6	1.78164342633306e-6	0.921695762708059
GCA_003219265.1	s__AV133 sp003219265	THYD	1.64213319670785e-6	1.44402118137178e-6	1.13719467407526
GCA_003219265.1	s__AV133 sp003219265	TIAM	4.92639959012355e-6	6.60965451807546e-6	0.745333901590666
GCA_003219265.1	s__AV133 sp003219265	TIPN	6.56853278683141e-6	5.00983373308352e-6	1.31112790100292
GCA_003219265.1	s__AV133 sp003219265	TISK	4.92639959012355e-6	8.06665127594898e-6	0.610711858192234
GCA_003219265.1	s__AV133 sp003219265	TKRG	1.1494932376955e-5	1.24012326356771e-5	0.926918534201609
GCA_003219265.1	s__AV133 sp003219265	TLGY	1.1494932376955e-5	9.7049018436787e-6	1.18444602141362
GCA_003219265.1	s__AV133 sp003219265	TLSD	1.31370655736628e-5	1.53788726065721e-5	0.854228129053411
GCA_003219265.1	s__AV133 sp003219265	TMLE	9.85279918024711e-6	6.61894961916317e-6	1.48857443358102
GCA_003219265.1	s__AV133 sp003219265	TNIT	8.21066598353926e-6	5.16225617317603e-6	1.59051889485905
GCA_003219265.1	s__AV133 sp003219265	TPFG	9.85279918024711e-6	8.49372368623251e-6	1.16000938389573
GCA_003219265.1	s__AV133 sp003219265	TPGL	1.47791987703707e-5	1.93098046987569e-5	0.765372773103298
GCA_003219265.1	s__AV133 sp003219265	TPVT	1.1494932376955e-5	9.3635477285754e-6	1.22762575790318
GCA_003219265.1	s__AV133 sp003219265	TQYA	3.2842663934157e-6	4.69479837384636e-6	0.699554300715361
GCA_003219265.1	s__AV133 sp003219265	TQYY	1.64213319670785e-6	1.13927126770361e-6	1.44138910833576
GCA_003219265.1	s__AV133 sp003219265	TRDS	1.80634651637864e-5	1.09541676877538e-5	1.64900389319222
GCA_003219265.1	s__AV133 sp003219265	TRNF	6.56853278683141e-6	5.43628611469194e-6	1.20827576920197
GCA_003219265.1	s__AV133 sp003219265	TSAK	1.31370655736628e-5	1.42221014078553e-5	0.923707769824144
GCA_003219265.1	s__AV133 sp003219265	TTDN	4.92639959012355e-6	4.39931072453669e-6	1.11981169291977
GCA_003219265.1	s__AV133 sp003219265	TTGR	9.85279918024711e-6	1.41725829123529e-5	0.69520137868866
GCA_003219265.1	s__AV133 sp003219265	TYEG	1.64213319670785e-6	5.81166629606132e-6	0.282558067351657
GCA_003219265.1	s__AV133 sp003219265	TYMP	0	1.36538893969553e-6	0
GCA_003219265.1	s__AV133 sp003219265	TYRY	9.85279918024711e-6	2.37735578704849e-6	4.14443611424247
GCA_003219265.1	s__AV133 sp003219265	TYSQ	3.2842663934157e-6	2.63540854816548e-6	1.24620768787515
GCA_003219265.1	s__AV133 sp003219265	TYVG	4.92639959012355e-6	6.67425156399143e-6	0.738120153681681
GCA_003219265.1	s__AV133 sp003219265	VADV	2.79162643440335e-5	2.53640338300275e-5	1.10062399897072
GCA_003219265.1	s__AV133 sp003219265	VDPQ	1.31370655736628e-5	6.07843365501132e-6	2.16125836346541
GCA_003219265.1	s__AV133 sp003219265	VEDH	8.21066598353926e-6	4.67198504169946e-6	1.75742557184057
GCA_003219265.1	s__AV133 sp003219265	VGHK	1.64213319670785e-6	5.09088449252057e-6	0.322563436495258
GCA_003219265.1	s__AV133 sp003219265	VGLY	8.21066598353926e-6	1.30648537258569e-5	0.62845448987227
GCA_003219265.1	s__AV133 sp003219265	VHSE	6.56853278683141e-6	5.42572591974926e-6	1.21062745962202
GCA_003219265.1	s__AV133 sp003219265	VHSG	9.85279918024711e-6	6.56440287796026e-6	1.50094370553147
GCA_003219265.1	s__AV133 sp003219265	VHSV	8.21066598353926e-6	6.23102873787116e-6	1.31770632570448
GCA_003219265.1	s__AV133 sp003219265	VIAR	2.46319979506178e-5	3.08259663116537e-5	0.79906653052124
GCA_003219265.1	s__AV133 sp003219265	VIMP	9.85279918024711e-6	4.29624557193184e-6	2.29335102365127
GCA_003219265.1	s__AV133 sp003219265	VKRF	1.31370655736628e-5	1.0135650080137701e-05	1.29612461655586
GCA_003219265.1	s__AV133 sp003219265	VLHS	9.85279918024711e-6	9.06041998962604e-6	1.0874550177065
GCA_003219265.1	s__AV133 sp003219265	VPHG	6.56853278683141e-6	5.64626367810301e-6	1.16334148762926
GCA_003219265.1	s__AV133 sp003219265	VSKI	9.85279918024711e-6	1.08594214218062e-5	0.90730424739409
GCA_003219265.1	s__AV133 sp003219265	VSVV	1.47791987703707e-5	1.97288290224352e-5	0.749116876301382
GCA_003219265.1	s__AV133 sp003219265	VTHQ	1.64213319670785e-6	2.74105876317559e-6	0.599087191697195
GCA_003219265.1	s__AV133 sp003219265	VTMD	1.64213319670785e-6	3.77268393061218e-6	0.435269221305106
GCA_003219265.1	s__AV133 sp003219265	VTQD	1.64213319670785e-6	6.2633678741889e-6	0.262180544028879
GCA_003219265.1	s__AV133 sp003219265	VVMG	8.21066598353926e-6	7.41397778134702e-6	1.10745759235975
GCA_003219265.1	s__AV133 sp003219265	VYFI	4.92639959012355e-6	4.61947116400346e-6	1.06644232970038
GCA_003219265.1	s__AV133 sp003219265	VYGA	1.97055983604942e-5	1.34149605267071e-5	1.46892704762444
GCA_003219265.1	s__AV133 sp003219265	VYVD	1.1494932376955e-5	6.15500659976976e-6	1.86757433816317
GCA_003219265.1	s__AV133 sp003219265	YAVV	1.80634651637864e-5	1.27336798355211e-5	1.41855813850429
GCA_003219265.1	s__AV133 sp003219265	YDKG	1.64213319670785e-6	4.21469779088302e-6	0.389620627191827
GCA_003219265.1	s__AV133 sp003219265	YDYV	3.2842663934157e-6	2.23003739048077e-6	1.47274050535433
GCA_003219265.1	s__AV133 sp003219265	YEYR	0	2.78679924038393e-6	0
GCA_003219265.1	s__AV133 sp003219265	YFLI	1.1494932376955e-5	6.71708487259162e-6	1.71129777202293
GCA_003219265.1	s__AV133 sp003219265	YFSK	8.21066598353926e-6	2.97164001152864e-6	2.76300828891976
GCA_003219265.1	s__AV133 sp003219265	YFYI	1.64213319670785e-6	1.67369331827537e-6	0.981143426204248
GCA_003219265.1	s__AV133 sp003219265	YGQR	3.2842663934157e-6	4.6188712975093e-6	0.711053887815996
GCA_003219265.1	s__AV133 sp003219265	YGYV	6.56853278683141e-6	3.2553643135337e-6	2.01775658703503
GCA_003219265.1	s__AV133 sp003219265	YHMR	0	8.34067761423893e-7	0
GCA_003219265.1	s__AV133 sp003219265	YILK	1.64213319670785e-6	6.82612845818564e-6	0.240565820987249
GCA_003219265.1	s__AV133 sp003219265	YIMY	0	7.82322796113464e-7	0
GCA_003219265.1	s__AV133 sp003219265	YIQA	1.64213319670785e-6	5.35221171567972e-6	0.306813946073376
GCA_003219265.1	s__AV133 sp003219265	YKAT	0	6.14812891595703e-6	0
GCA_003219265.1	s__AV133 sp003219265	YKDE	0	3.4836062735701e-6	0
GCA_003219265.1	s__AV133 sp003219265	YKPT	1.64213319670785e-6	2.96851944845846e-6	0.553182562964377
GCA_003219265.1	s__AV133 sp003219265	YLDE	1.47791987703707e-5	7.79318876270291e-6	1.89642509894047
GCA_003219265.1	s__AV133 sp003219265	YLNL	9.85279918024711e-6	8.46299724253717e-6	1.16422100798101
GCA_003219265.1	s__AV133 sp003219265	YMQF	0	8.09440025116006e-7	0
GCA_003219265.1	s__AV133 sp003219265	YMRT	1.64213319670785e-6	1.96168596724963e-6	0.837102994119997
GCA_003219265.1	s__AV133 sp003219265	YMSV	0	2.13699672488747e-6	0
GCA_003219265.1	s__AV133 sp003219265	YQVD	3.2842663934157e-6	3.05495590998886e-6	1.07506179800404
GCA_003219265.1	s__AV133 sp003219265	YRID	1.64213319670785e-6	5.39852252927916e-6	0.304181966047499
GCA_003219265.1	s__AV133 sp003219265	YRKH	3.2842663934157e-6	1.8133634301089e-6	1.81114625942273
GCA_003219265.1	s__AV133 sp003219265	YRYE	3.2842663934157e-6	2.78679924038393e-6	1.17850842853081
GCA_003219265.1	s__AV133 sp003219265	YSAP	0	7.69358417189695e-6	0
GCA_003219265.1	s__AV133 sp003219265	YSDT	0	3.83194746120527e-6	0
GCA_003219265.1	s__AV133 sp003219265	YSLR	8.21066598353926e-6	1.0765072698797e-5	0.762713472846014
GCA_003219265.1	s__AV133 sp003219265	YTFL	3.2842663934157e-6	5.89202386079866e-6	0.557408875287637
GCA_003219265.1	s__AV133 sp003219265	YYLA	1.80634651637864e-5	6.70851080086187e-6	2.69261922653023
GCA_003219265.1	s__AV133 sp003219265	YYMH	0	2.91770578282687e-7	0
GCA_003218135.1	s__Udaeobacter sp003218135	AAAS	9.40674777373636e-5	6.25154254114455e-5	1.50470827189063
GCA_003218135.1	s__Udaeobacter sp003218135	AAYF	1.25423303649818e-5	1.20880947567584e-5	1.03757710519017
GCA_003218135.1	s__Udaeobacter sp003218135	ADMN	0	3.55151918907771e-6	0
GCA_003218135.1	s__Udaeobacter sp003218135	ADRI	2.63388937664618e-5	2.13516422590044e-5	1.23357695145694
GCA_003218135.1	s__Udaeobacter sp003218135	AEMN	0	4.18249975566512e-6	0
GCA_003218135.1	s__Udaeobacter sp003218135	AGHI	8.77963125548727e-6	9.75807779238153e-6	0.89972958222795
GCA_003218135.1	s__Udaeobacter sp003218135	AGRN	1.379656340148e-5	1.75369542642693e-5	0.786713769881344
GCA_003218135.1	s__Udaeobacter sp003218135	AHGT	1.12880973284836e-5	8.86012579976304e-6	1.27403352769388
GCA_003218135.1	s__Udaeobacter sp003218135	AIDH	5.01693214599273e-6	6.69388443790207e-6	0.749479945842191
GCA_003218135.1	s__Udaeobacter sp003218135	AIHE	1.12880973284836e-5	7.88315324666639e-6	1.43192666376962
GCA_003218135.1	s__Udaeobacter sp003218135	AIMV	2.50846607299636e-6	8.82471762105282e-6	0.284254542832283
GCA_003218135.1	s__Udaeobacter sp003218135	AKGP	1.12880973284836e-5	1.73416622468478e-5	0.650923606272833
GCA_003218135.1	s__Udaeobacter sp003218135	AKTM	3.76269910949454e-6	5.05994445020952e-6	0.743624588475223
GCA_003218135.1	s__Udaeobacter sp003218135	ALHV	7.52539821898909e-6	1.6063898176542e-5	0.468466503975876
GCA_003218135.1	s__Udaeobacter sp003218135	AMNV	3.76269910949454e-6	4.97207460958941e-6	0.756766421452647
GCA_003218135.1	s__Udaeobacter sp003218135	AMSK	0	5.56456094059571e-6	0
GCA_003218135.1	s__Udaeobacter sp003218135	APEP	1.50507964379782e-5	1.60380871525848e-5	0.938440868589025
GCA_003218135.1	s__Udaeobacter sp003218135	AQTE	2.13219616204691e-5	1.1564591949508e-5	1.84372796840239
GCA_003218135.1	s__Udaeobacter sp003218135	ARRH	1.63050294744764e-5	1.133926820581e-5	1.43792607940273
GCA_003218135.1	s__Udaeobacter sp003218135	AYDA	1.75592625109745e-5	1.39067995284616e-5	1.2626386448613
GCA_003218135.1	s__Udaeobacter sp003218135	AYDD	3.76269910949454e-6	6.87367131255618e-6	0.547407482609941
GCA_003218135.1	s__Udaeobacter sp003218135	AYFK	5.01693214599273e-6	5.28216804240585e-6	0.949786547061021
GCA_003218135.1	s__Udaeobacter sp003218135	AYGK	3.76269910949454e-6	8.85865151071653e-6	0.424748518997808
GCA_003218135.1	s__Udaeobacter sp003218135	AYKT	2.50846607299636e-6	6.34766207567341e-6	0.3951795232783
GCA_003218135.1	s__Udaeobacter sp003218135	DAET	1.63050294744764e-5	1.63548637110798e-5	0.996952940881451
GCA_003218135.1	s__Udaeobacter sp003218135	DAKH	1.25423303649818e-6	5.14415879937854e-6	0.243816935948732
GCA_003218135.1	s__Udaeobacter sp003218135	DALM	8.77963125548727e-6	1.08050456684652e-5	0.812549203851198
GCA_003218135.1	s__Udaeobacter sp003218135	DDKT	7.52539821898909e-6	6.06847445760386e-6	1.24008072730037
GCA_003218135.1	s__Udaeobacter sp003218135	DDRY	8.77963125548727e-6	4.74276988764042e-6	1.85116112809243
GCA_003218135.1	s__Udaeobacter sp003218135	DDSA	3.76269910949454e-6	1.52725067099266e-5	0.246370761588792
GCA_003218135.1	s__Udaeobacter sp003218135	DEPF	1.25423303649818e-5	6.80809887280866e-6	1.84226618903487
GCA_003218135.1	s__Udaeobacter sp003218135	DERG	1.25423303649818e-5	1.57486757338438e-5	0.79640539794901
GCA_003218135.1	s__Udaeobacter sp003218135	DETH	5.01693214599273e-6	3.53783153121839e-6	1.41808113295461
GCA_003218135.1	s__Udaeobacter sp003218135	DFIL	8.77963125548727e-6	1.2958289616929e-5	0.677530099652763
GCA_003218135.1	s__Udaeobacter sp003218135	DGSP	1.12880973284836e-5	1.11372226066513e-5	1.01354688930634
GCA_003218135.1	s__Udaeobacter sp003218135	DHVH	2.50846607299636e-6	1.76211913088021e-6	1.42355078554952
GCA_003218135.1	s__Udaeobacter sp003218135	DHYY	0	7.68731747389363e-7	0
GCA_003218135.1	s__Udaeobacter sp003218135	DIFL	6.27116518249091e-6	1.2958289616929e-5	0.483950071180545
GCA_003218135.1	s__Udaeobacter sp003218135	DMVG	2.50846607299636e-6	5.52702991633114e-6	0.453854260058265
GCA_003218135.1	s__Udaeobacter sp003218135	DNPI	5.01693214599273e-6	4.95933587944654e-6	1.01161370553362
GCA_003218135.1	s__Udaeobacter sp003218135	DPPR	8.77963125548727e-6	9.39667276868883e-6	0.934334042656286
GCA_003218135.1	s__Udaeobacter sp003218135	DQKP	2.50846607299636e-6	4.15766610497509e-6	0.603335142760674
GCA_003218135.1	s__Udaeobacter sp003218135	DQLI	1.50507964379782e-5	1.05414512527266e-5	1.42777271147416
GCA_003218135.1	s__Udaeobacter sp003218135	DRPG	1.379656340148e-5	1.35344691172581e-5	1.01936494752407
GCA_003218135.1	s__Udaeobacter sp003218135	DSAQ	7.52539821898909e-6	1.07992528257371e-5	0.696844341032034
GCA_003218135.1	s__Udaeobacter sp003218135	DSDT	6.27116518249091e-6	7.88504431077319e-6	0.795324025500114
GCA_003218135.1	s__Udaeobacter sp003218135	DSIF	8.77963125548727e-6	7.54847441821804e-6	1.16310008738956
GCA_003218135.1	s__Udaeobacter sp003218135	DSLG	3.63727580584473e-5	2.17002057844658e-5	1.67614807065493
GCA_003218135.1	s__Udaeobacter sp003218135	DSSF	1.00338642919855e-5	7.53737206418276e-6	1.33121520425745
GCA_003218135.1	s__Udaeobacter sp003218135	DVHE	3.76269910949454e-6	4.74163776216682e-6	0.793544192581906
GCA_003218135.1	s__Udaeobacter sp003218135	DVLL	4.138969020444e-5	3.57758328491826e-5	1.15691758676655
GCA_003218135.1	s__Udaeobacter sp003218135	DVNG	1.25423303649818e-5	8.69275584603503e-6	1.44284857266556
GCA_003218135.1	s__Udaeobacter sp003218135	DVQN	6.27116518249091e-6	4.21652617199509e-6	1.48728240420802
GCA_003218135.1	s__Udaeobacter sp003218135	EDKV	7.52539821898909e-6	9.57838990315672e-6	0.785664218629163
GCA_003218135.1	s__Udaeobacter sp003218135	EDLA	1.88134955474727e-5	3.08759677009624e-5	0.609324887552797
GCA_003218135.1	s__Udaeobacter sp003218135	EFAG	2.00677285839709e-5	1.98395313814369e-5	1.01150214680713
GCA_003218135.1	s__Udaeobacter sp003218135	EFTE	5.01693214599273e-6	8.27486498681873e-6	0.606285680066604
GCA_003218135.1	s__Udaeobacter sp003218135	EGGP	1.25423303649818e-5	1.66443685572849e-5	0.7535479836207
GCA_003218135.1	s__Udaeobacter sp003218135	EHER	1.25423303649818e-6	5.56811743411231e-6	0.225252619281033
GCA_003218135.1	s__Udaeobacter sp003218135	EHQK	3.76269910949454e-6	2.11729355951722e-6	1.77712679121949
GCA_003218135.1	s__Udaeobacter sp003218135	EIPI	3.76269910949454e-6	1.03659345375269e-5	0.362986964259979
GCA_003218135.1	s__Udaeobacter sp003218135	EKMA	5.01693214599273e-6	5.7047321879252e-6	0.879433421364057
GCA_003218135.1	s__Udaeobacter sp003218135	EKYF	1.25423303649818e-6	3.07464896330479e-6	0.407927230544741
GCA_003218135.1	s__Udaeobacter sp003218135	ELLK	3.38642919854509e-5	2.66060762198315e-5	1.27280293815776
GCA_003218135.1	s__Udaeobacter sp003218135	ENHG	0	3.20025379390555e-6	0
GCA_003218135.1	s__Udaeobacter sp003218135	ENMA	3.76269910949454e-6	4.18249975566512e-6	0.899629247891296
GCA_003218135.1	s__Udaeobacter sp003218135	EPYD	3.76269910949454e-6	4.04940327640425e-6	0.929198415830717
GCA_003218135.1	s__Udaeobacter sp003218135	EQET	2.50846607299636e-6	6.73152772936067e-6	0.372644394236879
GCA_003218135.1	s__Udaeobacter sp003218135	ERLN	1.12880973284836e-5	1.38088440431315e-5	0.817454183219506
GCA_003218135.1	s__Udaeobacter sp003218135	ESQS	5.01693214599273e-6	7.22095161628638e-6	0.694774374983675
GCA_003218135.1	s__Udaeobacter sp003218135	ETIR	2.13219616204691e-5	1.29821569918761e-5	1.64240515915898
GCA_003218135.1	s__Udaeobacter sp003218135	ETRS	2.25761946569673e-5	1.29630627358609e-5	1.74157875472689
GCA_003218135.1	s__Udaeobacter sp003218135	ETSN	1.12880973284836e-5	6.01893081023549e-6	1.87543231254423
GCA_003218135.1	s__Udaeobacter sp003218135	ETTH	6.27116518249091e-6	3.69546756673235e-6	1.69698828882865
GCA_003218135.1	s__Udaeobacter sp003218135	EYQV	5.01693214599273e-6	3.96076378307943e-6	1.2666577510694501
GCA_003218135.1	s__Udaeobacter sp003218135	EYYF	1.25423303649818e-6	1.79803683827125e-6	0.69755691863582
GCA_003218135.1	s__Udaeobacter sp003218135	FENS	6.27116518249091e-6	5.00861633720554e-6	1.25207537576931
GCA_003218135.1	s__Udaeobacter sp003218135	FFMS	3.76269910949454e-6	2.35050404080049e-6	1.60080520781114
GCA_003218135.1	s__Udaeobacter sp003218135	FFTI	2.50846607299636e-6	5.96629461744364e-6	0.420439524669527
GCA_003218135.1	s__Udaeobacter sp003218135	FFVS	8.77963125548727e-6	7.98466474409734e-6	1.0995616643739
GCA_003218135.1	s__Udaeobacter sp003218135	FGSP	1.25423303649818e-5	9.68071783308472e-6	1.29559920878153
GCA_003218135.1	s__Udaeobacter sp003218135	FHNN	1.25423303649818e-6	1.05026940015474e-6	1.19420125570962
GCA_003218135.1	s__Udaeobacter sp003218135	FHRD	5.01693214599273e-6	3.48975975753147e-6	1.4376153358882
GCA_003218135.1	s__Udaeobacter sp003218135	FIDA	1.88134955474727e-5	1.329475137479e-5	1.41510698599055
GCA_003218135.1	s__Udaeobacter sp003218135	FISV	7.52539821898909e-6	1.05677531213632e-5	0.712109578314824
GCA_003218135.1	s__Udaeobacter sp003218135	FKTQ	2.50846607299636e-6	3.72986895824274e-6	0.672534638905432
GCA_003218135.1	s__Udaeobacter sp003218135	FKVA	6.27116518249091e-6	1.43034185619196e-5	0.438438206596766
GCA_003218135.1	s__Udaeobacter sp003218135	FKVF	0	6.14514416689858e-6	0
GCA_003218135.1	s__Udaeobacter sp003218135	FNML	2.50846607299636e-6	3.00893141918226e-6	0.833673395480078
GCA_003218135.1	s__Udaeobacter sp003218135	FNVV	3.76269910949454e-6	7.25647242279903e-6	0.518530063956773
GCA_003218135.1	s__Udaeobacter sp003218135	FNYF	0	1.66381526697776e-6	0
GCA_003218135.1	s__Udaeobacter sp003218135	FPHT	2.50846607299636e-6	2.64280423662659e-6	0.949168325913651
GCA_003218135.1	s__Udaeobacter sp003218135	FPSA	1.88134955474727e-5	1.34356885930226e-5	1.40026284601765
GCA_003218135.1	s__Udaeobacter sp003218135	FQLN	2.50846607299636e-6	5.16259297108892e-6	0.485892668092186
GCA_003218135.1	s__Udaeobacter sp003218135	FTGL	1.12880973284836e-5	1.71517864135308e-5	0.658129541514031
GCA_003218135.1	s__Udaeobacter sp003218135	FTIF	5.01693214599273e-6	5.96629461744364e-6	0.840879049339055
GCA_003218135.1	s__Udaeobacter sp003218135	FTLA	2.13219616204691e-5	2.38046460024551e-5	0.895705889441498
GCA_003218135.1	s__Udaeobacter sp003218135	FTSA	2.13219616204691e-5	1.38667036079761e-5	1.53763736669216
GCA_003218135.1	s__Udaeobacter sp003218135	FVAR	1.75592625109745e-5	2.25854518050148e-5	0.777458988315466
GCA_003218135.1	s__Udaeobacter sp003218135	FVHF	0	3.04206113243756e-6	0
GCA_003218135.1	s__Udaeobacter sp003218135	FYGI	6.27116518249091e-6	4.95249093801785e-6	1.26626484752355
GCA_003218135.1	s__Udaeobacter sp003218135	GAAP	2.38304276934654e-5	3.96859120718388e-5	0.60047574691815
GCA_003218135.1	s__Udaeobacter sp003218135	GADV	4.51523893139345e-5	2.7133290266392e-5	1.66409561356668
GCA_003218135.1	s__Udaeobacter sp003218135	GDAA	3.88812241314436e-5	3.92118581211842e-5	0.99156801014839
GCA_003218135.1	s__Udaeobacter sp003218135	GETN	3.76269910949454e-6	7.63814706142214e-6	0.492619359019512
GCA_003218135.1	s__Udaeobacter sp003218135	GFNN	7.52539821898909e-6	3.4983086659718e-6	2.15115329650267
GCA_003218135.1	s__Udaeobacter sp003218135	GFPT	1.25423303649818e-5	8.80283188493888e-6	1.42480630425772
GCA_003218135.1	s__Udaeobacter sp003218135	GFQH	5.01693214599273e-6	2.57681508368723e-6	1.94695078345081
GCA_003218135.1	s__Udaeobacter sp003218135	GGKH	3.76269910949454e-6	5.40316294203587e-6	0.696388235901838
GCA_003218135.1	s__Udaeobacter sp003218135	GGLD	1.25423303649818e-5	2.75380077077822e-5	0.455455256533949
GCA_003218135.1	s__Udaeobacter sp003218135	GHGF	6.27116518249091e-6	5.31234088659169e-6	1.18048997915764
GCA_003218135.1	s__Udaeobacter sp003218135	GHTE	3.76269910949454e-6	5.15730972325972e-6	0.729585638908709
GCA_003218135.1	s__Udaeobacter sp003218135	GIAL	5.518625360592e-5	4.39684867906176e-5	1.25513197369567
GCA_003218135.1	s__Udaeobacter sp003218135	GIDI	2.13219616204691e-5	1.26780898536466e-5	1.68179606443917
GCA_003218135.1	s__Udaeobacter sp003218135	GIEA	2.38304276934654e-5	2.62577423601351e-5	0.907558135296704
GCA_003218135.1	s__Udaeobacter sp003218135	GIYT	3.76269910949454e-6	5.95148406014242e-6	0.632228713287439
GCA_003218135.1	s__Udaeobacter sp003218135	GLFL	3.88812241314436e-5	3.23804595790801e-5	1.20076196066604
GCA_003218135.1	s__Udaeobacter sp003218135	GLHH	5.01693214599273e-6	3.61829319734198e-6	1.38654660426032
GCA_003218135.1	s__Udaeobacter sp003218135	GLKN	7.52539821898909e-6	1.08251194285497e-5	0.695179232770582
GCA_003218135.1	s__Udaeobacter sp003218135	GLVG	3.38642919854509e-5	3.85528056116454e-5	0.878387226252134
GCA_003218135.1	s__Udaeobacter sp003218135	GMSN	2.50846607299636e-6	2.93953881123479e-6	0.853353615679138
GCA_003218135.1	s__Udaeobacter sp003218135	GNKE	3.76269910949454e-6	6.46470273871704e-6	0.582037451924862
GCA_003218135.1	s__Udaeobacter sp003218135	GQAH	3.76269910949454e-6	5.9977868212078e-6	0.627347923769127
GCA_003218135.1	s__Udaeobacter sp003218135	GQSL	7.52539821898909e-6	1.53443054953547e-5	0.490435896317843
GCA_003218135.1	s__Udaeobacter sp003218135	GSAQ	1.63050294744764e-5	1.57427201127729e-5	1.03571869141262
GCA_003218135.1	s__Udaeobacter sp003218135	GTFR	1.379656340148e-5	1.21418591469741e-5	1.13628096278141
GCA_003218135.1	s__Udaeobacter sp003218135	GTIY	3.76269910949454e-6	5.95148406014242e-6	0.632228713287439
GCA_003218135.1	s__Udaeobacter sp003218135	GVNG	7.52539821898909e-6	1.26719528194266e-5	0.593862550328655
GCA_003218135.1	s__Udaeobacter sp003218135	HAFS	8.77963125548727e-6	5.80991312075195e-6	1.51114673713933
GCA_003218135.1	s__Udaeobacter sp003218135	HAII	5.01693214599273e-6	7.70078228096078e-6	0.651483441935044
GCA_003218135.1	s__Udaeobacter sp003218135	HDAS	6.27116518249091e-6	6.68403902136048e-6	0.938229888013798
GCA_003218135.1	s__Udaeobacter sp003218135	HDHA	2.50846607299636e-6	2.54653839155966e-6	0.985049383630153
GCA_003218135.1	s__Udaeobacter sp003218135	HEET	3.76269910949454e-6	4.16638028041962e-6	0.903109859457087
GCA_003218135.1	s__Udaeobacter sp003218135	HEIM	0	1.60579212478759e-6	0
GCA_003218135.1	s__Udaeobacter sp003218135	HFKG	0	3.22175610879459e-6	0
GCA_003218135.1	s__Udaeobacter sp003218135	HFNF	3.76269910949454e-6	1.40843860312821e-6	2.67153932101648
GCA_003218135.1	s__Udaeobacter sp003218135	HGFA	1.25423303649818e-5	7.37289931210444e-6	1.70113951568421
GCA_003218135.1	s__Udaeobacter sp003218135	HGTD	6.27116518249091e-6	4.37926730811278e-6	1.43201242154671
GCA_003218135.1	s__Udaeobacter sp003218135	HGVT	1.00338642919855e-5	6.13090979720343e-6	1.63660282468392
GCA_003218135.1	s__Udaeobacter sp003218135	HKNK	1.25423303649818e-6	1.45700881202131e-6	0.860827351317241
GCA_003218135.1	s__Udaeobacter sp003218135	HMDF	1.25423303649818e-6	1.0302475536226e-6	1.21740938096673
GCA_003218135.1	s__Udaeobacter sp003218135	HNEM	0	9.04744898906179e-7	0
GCA_003218135.1	s__Udaeobacter sp003218135	HNET	2.50846607299636e-6	2.29314017099891e-6	1.09390001741745
GCA_003218135.1	s__Udaeobacter sp003218135	HNSN	0	1.38799356149773e-6	0
GCA_003218135.1	s__Udaeobacter sp003218135	HNTQ	0	1.37686775009898e-6	0
GCA_003218135.1	s__Udaeobacter sp003218135	HPHG	2.50846607299636e-6	1.85702095156061e-6	1.35080116941507
GCA_003218135.1	s__Udaeobacter sp003218135	HPPP	1.25423303649818e-6	2.98153541677043e-6	0.420666824698247
GCA_003218135.1	s__Udaeobacter sp003218135	HQDD	1.25423303649818e-6	2.03360465325468e-6	0.616753622436322
GCA_003218135.1	s__Udaeobacter sp003218135	HQES	5.01693214599273e-6	2.75109562581895e-6	1.82361241787053
GCA_003218135.1	s__Udaeobacter sp003218135	HRTH	2.50846607299636e-6	1.83537903880822e-6	1.36672917144418
GCA_003218135.1	s__Udaeobacter sp003218135	HTDK	1.25423303649818e-6	2.65587836005925e-6	0.472247921953098
GCA_003218135.1	s__Udaeobacter sp003218135	HTKN	2.50846607299636e-6	1.72147862412237e-6	1.45715783968866
GCA_003218135.1	s__Udaeobacter sp003218135	HTYD	1.25423303649818e-6	1.55314222415203e-6	0.807545514502352
GCA_003218135.1	s__Udaeobacter sp003218135	HVNE	2.50846607299636e-6	3.07341939060775e-6	0.816180857276472
GCA_003218135.1	s__Udaeobacter sp003218135	HVTI	1.12880973284836e-5	4.83833010322317e-6	2.33305646527999
GCA_003218135.1	s__Udaeobacter sp003218135	HVYE	1.25423303649818e-6	2.45145660609046e-6	0.51162767204695
GCA_003218135.1	s__Udaeobacter sp003218135	HYQN	1.25423303649818e-6	6.8148424207289e-7	1.84044319599107
GCA_003218135.1	s__Udaeobacter sp003218135	HYRA	5.01693214599273e-6	4.19951502069478e-6	1.19464560104436
GCA_003218135.1	s__Udaeobacter sp003218135	IDEF	5.01693214599273e-6	7.73862043080231e-6	0.648297999734378
GCA_003218135.1	s__Udaeobacter sp003218135	IDNE	1.12880973284836e-5	5.77067130923e-6	1.95611510751421
GCA_003218135.1	s__Udaeobacter sp003218135	IEAG	3.63727580584473e-5	2.62577423601351e-5	1.38522031176865
GCA_003218135.1	s__Udaeobacter sp003218135	IEQR	2.38304276934654e-5	8.78816078647636e-6	2.71165130821649
GCA_003218135.1	s__Udaeobacter sp003218135	IFFF	3.76269910949454e-6	4.96481545238772e-6	0.757872904960638
GCA_003218135.1	s__Udaeobacter sp003218135	IFFT	1.00338642919855e-5	5.96629461744364e-6	1.68175809867811
GCA_003218135.1	s__Udaeobacter sp003218135	IGTP	1.88134955474727e-5	1.16506023872408e-5	1.61480882465583
GCA_003218135.1	s__Udaeobacter sp003218135	IHHN	0	9.38559658811377e-7	0
GCA_003218135.1	s__Udaeobacter sp003218135	IHHV	2.50846607299636e-6	2.02717807663217e-6	1.23741771969228
GCA_003218135.1	s__Udaeobacter sp003218135	IHTL	5.01693214599273e-6	6.81518923770878e-6	0.736139815198937
GCA_003218135.1	s__Udaeobacter sp003218135	IILG	2.38304276934654e-5	2.50011347426579e-5	0.953173843457796
GCA_003218135.1	s__Udaeobacter sp003218135	ILFE	1.12880973284836e-5	1.52605238128301e-5	0.739692651899229
GCA_003218135.1	s__Udaeobacter sp003218135	ILMH	2.50846607299636e-6	2.68889262674744e-6	0.932899308824643
GCA_003218135.1	s__Udaeobacter sp003218135	ILVA	3.01015928759564e-5	4.22259010005107e-5	0.712870351199665
GCA_003218135.1	s__Udaeobacter sp003218135	IMFV	2.50846607299636e-6	3.79134273242313e-6	0.661629994973613
GCA_003218135.1	s__Udaeobacter sp003218135	IMGF	5.01693214599273e-6	3.94780452043485e-6	1.2708157458212
GCA_003218135.1	s__Udaeobacter sp003218135	INDM	0	2.01944656885972e-6	0
GCA_003218135.1	s__Udaeobacter sp003218135	IQIK	1.25423303649818e-6	5.43680723099019e-6	0.230692938559411
GCA_003218135.1	s__Udaeobacter sp003218135	IQIT	2.50846607299636e-6	6.42367249559687e-6	0.390503419144703
GCA_003218135.1	s__Udaeobacter sp003218135	IQMY	0	1.13898533984683e-6	0
GCA_003218135.1	s__Udaeobacter sp003218135	IQQA	7.52539821898909e-6	7.64744437460182e-6	0.984040922740404
GCA_003218135.1	s__Udaeobacter sp003218135	IRLI	1.88134955474727e-5	2.39417218567319e-5	0.7858037805323
GCA_003218135.1	s__Udaeobacter sp003218135	IRNS	8.77963125548727e-6	7.85784948820966e-6	1.11730712947107
GCA_003218135.1	s__Udaeobacter sp003218135	IRQE	8.77963125548727e-6	8.78816078647636e-6	0.999029429342916
GCA_003218135.1	s__Udaeobacter sp003218135	IRTV	1.12880973284836e-5	1.54329365039606e-5	0.731429000928418
GCA_003218135.1	s__Udaeobacter sp003218135	ISDE	1.50507964379782e-5	1.02270477757858e-5	1.47166579915793
GCA_003218135.1	s__Udaeobacter sp003218135	ISFA	1.50507964379782e-5	1.52720599671562e-5	0.985511873993827
GCA_003218135.1	s__Udaeobacter sp003218135	ISTA	2.13219616204691e-5	1.83526678993676e-5	1.1617908490135
GCA_003218135.1	s__Udaeobacter sp003218135	ITAA	3.88812241314436e-5	3.23236382966746e-5	1.20287276372114
GCA_003218135.1	s__Udaeobacter sp003218135	IVQE	1.00338642919855e-5	8.8133240694211e-6	1.13848806794693
GCA_003218135.1	s__Udaeobacter sp003218135	IVYR	1.00338642919855e-5	7.6385717042211e-6	1.31357859564776
GCA_003218135.1	s__Udaeobacter sp003218135	IYRE	6.27116518249091e-6	6.42555206732377e-6	0.975972977385402
GCA_003218135.1	s__Udaeobacter sp003218135	KALY	5.01693214599273e-6	1.1983603941153e-5	0.418649695920276
GCA_003218135.1	s__Udaeobacter sp003218135	KATK	6.27116518249091e-6	1.08545232249764e-5	0.577746719271913
GCA_003218135.1	s__Udaeobacter sp003218135	KERQ	2.50846607299636e-6	6.75358158024525e-6	0.371427522299252
GCA_003218135.1	s__Udaeobacter sp003218135	KGIE	1.00338642919855e-5	1.14739179623726e-5	0.874493292081254
GCA_003218135.1	s__Udaeobacter sp003218135	KGLN	2.50846607299636e-6	1.08251194285497e-5	0.231726410923527
GCA_003218135.1	s__Udaeobacter sp003218135	KHFK	3.76269910949454e-6	1.95388674148408e-6	1.92575087880302
GCA_003218135.1	s__Udaeobacter sp003218135	KHSR	5.01693214599273e-6	4.07732246612357e-6	1.23044772339591
GCA_003218135.1	s__Udaeobacter sp003218135	KIEP	8.77963125548727e-6	7.9660791666898e-6	1.10212704038887
GCA_003218135.1	s__Udaeobacter sp003218135	KIMT	3.76269910949454e-6	2.87715958005284e-6	1.30778255595591
GCA_003218135.1	s__Udaeobacter sp003218135	KISV	8.77963125548727e-6	1.07484239556335e-5	0.816829638626756
GCA_003218135.1	s__Udaeobacter sp003218135	KIYD	6.27116518249091e-6	3.45541133266545e-6	1.81488239133991
GCA_003218135.1	s__Udaeobacter sp003218135	KLPA	2.38304276934654e-5	2.34590571483786e-5	1.01583058273561
GCA_003218135.1	s__Udaeobacter sp003218135	KLRE	3.76269910949454e-5	1.88346112834057e-5	1.99775777311087
GCA_003218135.1	s__Udaeobacter sp003218135	KMIL	6.27116518249091e-6	5.43172280940766e-6	1.15454440562198
GCA_003218135.1	s__Udaeobacter sp003218135	KMKV	3.76269910949454e-6	2.96340719730894e-6	1.26972058140084
GCA_003218135.1	s__Udaeobacter sp003218135	KMRK	1.00338642919855e-5	2.95494625190412e-6	3.39561651435108
GCA_003218135.1	s__Udaeobacter sp003218135	KNLR	1.75592625109745e-5	1.0366409408691e-5	1.69386156948935
GCA_003218135.1	s__Udaeobacter sp003218135	KNVQ	5.01693214599273e-6	3.7277569717935e-6	1.34583133609673
GCA_003218135.1	s__Udaeobacter sp003218135	KQPL	6.27116518249091e-6	8.19889839127191e-6	0.764878997545188
GCA_003218135.1	s__Udaeobacter sp003218135	KRMH	0	1.46280166863788e-6	0
GCA_003218135.1	s__Udaeobacter sp003218135	KTAT	1.25423303649818e-5	1.2824788397068e-5	0.977975618517748
GCA_003218135.1	s__Udaeobacter sp003218135	KTMH	1.25423303649818e-6	1.0945509139301e-6	1.14588825474981
GCA_003218135.1	s__Udaeobacter sp003218135	KTQA	7.52539821898909e-6	8.68163145434913e-6	0.866818438280881
GCA_003218135.1	s__Udaeobacter sp003218135	KTSA	1.25423303649818e-5	1.41037747129367e-5	0.889288904585048
GCA_003218135.1	s__Udaeobacter sp003218135	KVPH	3.76269910949454e-6	3.60261910871587e-6	1.04443433955907
GCA_003218135.1	s__Udaeobacter sp003218135	KYLH	6.27116518249091e-6	2.59225467295837e-6	2.41919331765888
GCA_003218135.1	s__Udaeobacter sp003218135	LAAM	3.13558259124545e-5	2.18607491069192e-5	1.43434361554106
GCA_003218135.1	s__Udaeobacter sp003218135	LARP	2.759312680296e-5	3.70424316622032e-5	0.744905924497259
GCA_003218135.1	s__Udaeobacter sp003218135	LAVD	2.759312680296e-5	3.6704751708478e-5	0.751758982654734
GCA_003218135.1	s__Udaeobacter sp003218135	LDAD	2.759312680296e-5	2.62179553322828e-5	1.05245151474432
GCA_003218135.1	s__Udaeobacter sp003218135	LDDL	3.88812241314436e-5	2.55544348880157e-5	1.52150592653793
GCA_003218135.1	s__Udaeobacter sp003218135	LDEV	3.13558259124545e-5	2.13651337637926e-5	1.46761664397314
GCA_003218135.1	s__Udaeobacter sp003218135	LDKV	1.75592625109745e-5	1.60389763962238e-5	1.0947869787444
GCA_003218135.1	s__Udaeobacter sp003218135	LDNL	2.13219616204691e-5	1.65637907491609e-5	1.28726340143782
GCA_003218135.1	s__Udaeobacter sp003218135	LDQN	7.52539821898909e-6	5.93932682864174e-6	1.26704564946632
GCA_003218135.1	s__Udaeobacter sp003218135	LDVF	1.75592625109745e-5	1.57693763824628e-5	1.11350392590682
GCA_003218135.1	s__Udaeobacter sp003218135	LEFV	1.50507964379782e-5	1.85710422372151e-5	0.810444359865675
GCA_003218135.1	s__Udaeobacter sp003218135	LHHE	1.25423303649818e-6	2.92307156930914e-6	0.429080508895858
GCA_003218135.1	s__Udaeobacter sp003218135	LINH	7.52539821898909e-6	4.2290140372598e-6	1.7794687254964
GCA_003218135.1	s__Udaeobacter sp003218135	LKAH	7.52539821898909e-6	1.01442574366911e-5	0.741838253411261
GCA_003218135.1	s__Udaeobacter sp003218135	LKEV	2.759312680296e-5	1.88885407305783e-5	1.46083952151423
GCA_003218135.1	s__Udaeobacter sp003218135	LKHF	7.52539821898909e-6	4.3582535283253e-6	1.72670042485591
GCA_003218135.1	s__Udaeobacter sp003218135	LKPI	8.77963125548727e-6	1.33391683797378e-5	0.658184303964822
GCA_003218135.1	s__Udaeobacter sp003218135	LKVS	1.00338642919855e-5	1.84244294932369e-5	0.544595657394364
GCA_003218135.1	s__Udaeobacter sp003218135	LLEG	2.759312680296e-5	4.38706536936676e-5	0.62896548101682
GCA_003218135.1	s__Udaeobacter sp003218135	LLIK	1.63050294744764e-5	2.59905641700183e-5	0.627344191831174
GCA_003218135.1	s__Udaeobacter sp003218135	LLTM	6.27116518249091e-6	1.10008518425746e-5	0.570061779963327
GCA_003218135.1	s__Udaeobacter sp003218135	LLTR	3.88812241314436e-5	3.72632091421066e-5	1.04342124649454
GCA_003218135.1	s__Udaeobacter sp003218135	LMGP	2.50846607299636e-6	7.87940062298453e-6	0.318357473242199
GCA_003218135.1	s__Udaeobacter sp003218135	LNFV	1.379656340148e-5	1.02213432536663e-5	1.34977987325994
GCA_003218135.1	s__Udaeobacter sp003218135	LNIR	6.27116518249091e-6	1.34893865691202e-5	0.464896246419892
GCA_003218135.1	s__Udaeobacter sp003218135	LNTI	1.75592625109745e-5	1.00935217084731e-5	1.73965668456772
GCA_003218135.1	s__Udaeobacter sp003218135	LPES	2.63388937664618e-5	1.77426501317889e-5	1.48449603474237
GCA_003218135.1	s__Udaeobacter sp003218135	LPIV	1.25423303649818e-5	2.1123186586021e-5	0.593770751108269
GCA_003218135.1	s__Udaeobacter sp003218135	LPLH	7.52539821898909e-6	1.13191516025043e-5	0.664837655970979
GCA_003218135.1	s__Udaeobacter sp003218135	LPPS	1.12880973284836e-5	1.52480979560051e-5	0.740295436260499
GCA_003218135.1	s__Udaeobacter sp003218135	LRRN	2.13219616204691e-5	1.63688169424319e-5	1.3025963755021
GCA_003218135.1	s__Udaeobacter sp003218135	LSAR	3.76269910949454e-5	4.20434112421071e-5	0.894955713233407
GCA_003218135.1	s__Udaeobacter sp003218135	LSHM	1.25423303649818e-6	2.68493778286098e-6	0.467136722684767
GCA_003218135.1	s__Udaeobacter sp003218135	LSSK	1.25423303649818e-5	1.51177785107933e-5	0.829641098130076
GCA_003218135.1	s__Udaeobacter sp003218135	LTEL	3.63727580584473e-5	3.14354938050578e-5	1.15706017802701
GCA_003218135.1	s__Udaeobacter sp003218135	LTEM	5.01693214599273e-6	6.56964918533378e-6	0.763652975137946
GCA_003218135.1	s__Udaeobacter sp003218135	LTHE	6.27116518249091e-6	6.97658746939498e-6	0.898887200941917
GCA_003218135.1	s__Udaeobacter sp003218135	LTSA	3.51185250219491e-5	3.14592573869833e-5	1.11631767368037
GCA_003218135.1	s__Udaeobacter sp003218135	LVMK	3.76269910949454e-6	6.6100453006434e-6	0.569239534429257
GCA_003218135.1	s__Udaeobacter sp003218135	LVNG	1.88134955474727e-5	1.71420744528986e-5	1.09750401558263
GCA_003218135.1	s__Udaeobacter sp003218135	LVVY	1.00338642919855e-5	1.31311622033478e-5	0.764126140291477
GCA_003218135.1	s__Udaeobacter sp003218135	MAAN	6.27116518249091e-6	7.18542728305421e-6	0.872761623693631
GCA_003218135.1	s__Udaeobacter sp003218135	MDEG	2.50846607299636e-6	4.64932710985964e-6	0.539533143984806
GCA_003218135.1	s__Udaeobacter sp003218135	MENG	3.76269910949454e-6	3.0135857712992e-6	1.24857873478491
GCA_003218135.1	s__Udaeobacter sp003218135	MEVD	1.25423303649818e-6	4.4650621522371e-6	0.28089934557121
GCA_003218135.1	s__Udaeobacter sp003218135	MFNT	0	1.59381768219617e-6	0
GCA_003218135.1	s__Udaeobacter sp003218135	MGFT	1.25423303649818e-6	3.58452201633754e-6	0.349902450251843
GCA_003218135.1	s__Udaeobacter sp003218135	MGKN	0	2.26232288495083e-6	0
GCA_003218135.1	s__Udaeobacter sp003218135	MGVR	7.52539821898909e-6	7.71566816368677e-6	0.975339796805522
GCA_003218135.1	s__Udaeobacter sp003218135	MHKE	0	1.23402932412854e-6	0
GCA_003218135.1	s__Udaeobacter sp003218135	MIGK	2.50846607299636e-6	4.01529787763689e-6	0.624727267923809
GCA_003218135.1	s__Udaeobacter sp003218135	MIKT	1.25423303649818e-6	2.87715958005284e-6	0.435927518651972
GCA_003218135.1	s__Udaeobacter sp003218135	MINQ	2.50846607299636e-6	1.42795904296501e-6	1.75667928667463
GCA_003218135.1	s__Udaeobacter sp003218135	MKNV	2.50846607299636e-6	2.17266112945939e-6	1.1545592816955
GCA_003218135.1	s__Udaeobacter sp003218135	MLAF	1.12880973284836e-5	9.39198236259886e-6	1.20188655522135
GCA_003218135.1	s__Udaeobacter sp003218135	MLDH	6.27116518249091e-6	2.33731273689881e-6	2.68306636227534
GCA_003218135.1	s__Udaeobacter sp003218135	MLYT	2.50846607299636e-6	2.88413946723289e-6	0.869745066594524
GCA_003218135.1	s__Udaeobacter sp003218135	MMHF	0	4.2458962667504e-7	0
GCA_003218135.1	s__Udaeobacter sp003218135	MNPR	8.77963125548727e-6	2.4801411694454e-6	3.53997238691479
GCA_003218135.1	s__Udaeobacter sp003218135	MNSY	5.01693214599273e-6	1.04253098202172e-6	4.8122619207572
GCA_003218135.1	s__Udaeobacter sp003218135	MPAA	1.12880973284836e-5	1.12196184483283e-5	1.00610349455917
GCA_003218135.1	s__Udaeobacter sp003218135	MPRP	2.50846607299636e-6	3.87259330907046e-6	0.647748387913852
GCA_003218135.1	s__Udaeobacter sp003218135	MQRV	3.76269910949454e-6	3.74257799515372e-6	1.00537627121382
GCA_003218135.1	s__Udaeobacter sp003218135	MSLQ	1.00338642919855e-5	4.33799411490986e-6	2.31301934170419
GCA_003218135.1	s__Udaeobacter sp003218135	MTSI	3.76269910949454e-6	3.73842403661364e-6	1.00649339738969
GCA_003218135.1	s__Udaeobacter sp003218135	MVAT	5.01693214599273e-6	8.01265473933378e-6	0.626126085448911
GCA_003218135.1	s__Udaeobacter sp003218135	MVIV	5.01693214599273e-6	6.1064085254764e-6	0.821584753961629
GCA_003218135.1	s__Udaeobacter sp003218135	MYKR	1.25423303649818e-6	1.72803538857468e-6	0.725814439212785
GCA_003218135.1	s__Udaeobacter sp003218135	NAIN	3.76269910949454e-6	6.42593704603487e-6	0.585548704031628
GCA_003218135.1	s__Udaeobacter sp003218135	NAKK	8.77963125548727e-6	6.73553286417918e-6	1.30347983337428
GCA_003218135.1	s__Udaeobacter sp003218135	NDHF	5.01693214599273e-6	1.62034412336978e-6	3.09621399160516
GCA_003218135.1	s__Udaeobacter sp003218135	NDKQ	0	2.66271153534361e-6	0
GCA_003218135.1	s__Udaeobacter sp003218135	NDYA	2.50846607299636e-6	4.45535398448919e-6	0.563022844364174
GCA_003218135.1	s__Udaeobacter sp003218135	NFFG	6.27116518249091e-6	4.69132297873927e-6	1.33675835386124
GCA_003218135.1	s__Udaeobacter sp003218135	NGDK	6.27116518249091e-6	5.48942430830714e-6	1.14240853508095
GCA_003218135.1	s__Udaeobacter sp003218135	NHNG	2.50846607299636e-6	1.76139239298083e-6	1.42413813241877
GCA_003218135.1	s__Udaeobacter sp003218135	NISH	1.25423303649818e-6	2.46348902657927e-6	0.509128728793152
GCA_003218135.1	s__Udaeobacter sp003218135	NKNT	1.25423303649818e-6	2.54956704167661e-6	0.491939617980546
GCA_003218135.1	s__Udaeobacter sp003218135	NLKP	3.76269910949454e-6	7.51563316379743e-6	0.500649649535763
GCA_003218135.1	s__Udaeobacter sp003218135	NMDA	0	3.55151918907771e-6	0
GCA_003218135.1	s__Udaeobacter sp003218135	NMEQ	1.25423303649818e-6	1.46177616181765e-6	0.858019900214132
GCA_003218135.1	s__Udaeobacter sp003218135	NMKS	2.50846607299636e-6	1.78273144067955e-6	1.40709139680634
GCA_003218135.1	s__Udaeobacter sp003218135	NNFV	3.76269910949454e-6	3.35966157084295e-6	1.11996373151075
GCA_003218135.1	s__Udaeobacter sp003218135	NNIG	5.01693214599273e-6	4.63003313340673e-6	1.08356290364197
GCA_003218135.1	s__Udaeobacter sp003218135	NNMA	1.25423303649818e-6	2.30201219268992e-6	0.544842047527386
GCA_003218135.1	s__Udaeobacter sp003218135	NPVE	1.00338642919855e-5	7.10742226083728e-6	1.41174450085416
GCA_003218135.1	s__Udaeobacter sp003218135	NRQN	3.76269910949454e-6	2.72525100739303e-6	1.3806798343665
GCA_003218135.1	s__Udaeobacter sp003218135	NSFY	1.25423303649818e-6	2.19883096446161e-6	0.570409029511408
GCA_003218135.1	s__Udaeobacter sp003218135	NSIH	1.25423303649818e-6	2.46348902657927e-6	0.509128728793152
GCA_003218135.1	s__Udaeobacter sp003218135	NSIP	1.25423303649818e-6	5.69693052641785e-6	0.220159440365657
GCA_003218135.1	s__Udaeobacter sp003218135	NSPV	8.77963125548727e-6	6.93278544866445e-6	1.26639304223364
GCA_003218135.1	s__Udaeobacter sp003218135	NYLG	1.00338642919855e-5	6.33046690647157e-6	1.58501172823887
GCA_003218135.1	s__Udaeobacter sp003218135	NYLL	1.00338642919855e-5	8.56358420668872e-6	1.17168980298557
GCA_003218135.1	s__Udaeobacter sp003218135	PAKS	1.379656340148e-5	1.36653908806537e-5	1.00959888538659
GCA_003218135.1	s__Udaeobacter sp003218135	PARE	2.63388937664618e-5	2.21215397202751e-5	1.19064468836775
GCA_003218135.1	s__Udaeobacter sp003218135	PDAE	1.88134955474727e-5	1.58465098855218e-5	1.18723275240952
GCA_003218135.1	s__Udaeobacter sp003218135	PEMS	5.01693214599273e-6	3.70800559732943e-6	1.35300015447819
GCA_003218135.1	s__Udaeobacter sp003218135	PFHN	1.25423303649818e-6	1.63993336422467e-6	0.764807317089473
GCA_003218135.1	s__Udaeobacter sp003218135	PFQN	8.77963125548727e-6	2.64960377415915e-6	3.31356383966259
GCA_003218135.1	s__Udaeobacter sp003218135	PGEI	1.88134955474727e-5	1.3135236384751e-5	1.43229211842078
GCA_003218135.1	s__Udaeobacter sp003218135	PGKK	3.76269910949454e-6	7.57783389076115e-6	0.496540193904488
GCA_003218135.1	s__Udaeobacter sp003218135	PGPA	2.13219616204691e-5	1.98525763966466e-5	1.07401483789634
GCA_003218135.1	s__Udaeobacter sp003218135	PKII	7.52539821898909e-6	7.78178977067547e-6	0.967052367226296
GCA_003218135.1	s__Udaeobacter sp003218135	PKQF	8.77963125548727e-6	3.6139344455957e-6	2.4293830969145
GCA_003218135.1	s__Udaeobacter sp003218135	PKVE	8.77963125548727e-6	9.69418838331211e-6	0.905659237095167
GCA_003218135.1	s__Udaeobacter sp003218135	PLDH	6.27116518249091e-6	5.73994830877589e-6	1.09254732710795
GCA_003218135.1	s__Udaeobacter sp003218135	PLDQ	7.52539821898909e-6	9.27390650997662e-6	0.811459357595795
GCA_003218135.1	s__Udaeobacter sp003218135	PLGE	7.52539821898909e-6	2.25157881422236e-5	0.3342276171482
GCA_003218135.1	s__Udaeobacter sp003218135	PMMR	5.01693214599273e-6	1.57692389882337e-6	3.1814675075545
GCA_003218135.1	s__Udaeobacter sp003218135	PMMT	1.25423303649818e-6	1.17994361892038e-6	1.06296014181235
GCA_003218135.1	s__Udaeobacter sp003218135	PMPF	5.01693214599273e-6	2.4112976695296e-6	2.08059428306561
GCA_003218135.1	s__Udaeobacter sp003218135	PPKH	0	2.604436781484e-6	0
GCA_003218135.1	s__Udaeobacter sp003218135	PRKH	1.25423303649818e-6	3.59233312317163e-6	0.349141628433065
GCA_003218135.1	s__Udaeobacter sp003218135	PSEQ	1.00338642919855e-5	6.36203388069702e-6	1.57714725827366
GCA_003218135.1	s__Udaeobacter sp003218135	PSTD	8.77963125548727e-6	7.98037099473335e-6	1.1001532712303
GCA_003218135.1	s__Udaeobacter sp003218135	PVLF	1.88134955474727e-5	1.59600211397289e-5	1.1787888864784
GCA_003218135.1	s__Udaeobacter sp003218135	PVRT	1.12880973284836e-5	1.35772207147585e-5	0.831399707321062
GCA_003218135.1	s__Udaeobacter sp003218135	PVYV	1.50507964379782e-5	6.73932210575717e-6	2.2332804697257
GCA_003218135.1	s__Udaeobacter sp003218135	PYYI	2.50846607299636e-6	2.04513387769013e-6	1.22655347914413
GCA_003218135.1	s__Udaeobacter sp003218135	QAGH	5.01693214599273e-6	5.9977868212078e-6	0.83646389835883606
GCA_003218135.1	s__Udaeobacter sp003218135	QDQI	5.01693214599273e-6	3.77987896528517e-6	1.32727322543097
GCA_003218135.1	s__Udaeobacter sp003218135	QEPI	3.76269910949454e-6	6.37140499199768e-6	0.59056034174886
GCA_003218135.1	s__Udaeobacter sp003218135	QFMH	1.25423303649818e-6	7.28492317337544e-7	1.72168327194182
GCA_003218135.1	s__Udaeobacter sp003218135	QFNK	5.01693214599273e-6	2.31448718903822e-6	2.16762147993461
GCA_003218135.1	s__Udaeobacter sp003218135	QGHS	5.01693214599273e-6	3.40541459629422e-6	1.47322213026636
GCA_003218135.1	s__Udaeobacter sp003218135	QHKQ	3.76269910949454e-6	1.27128435342077e-6	2.95976199138287
GCA_003218135.1	s__Udaeobacter sp003218135	QHLS	6.27116518249091e-6	4.60669885569417e-6	1.36131433352526
GCA_003218135.1	s__Udaeobacter sp003218135	QIMM	0	9.07925229875528e-7	0
GCA_003218135.1	s__Udaeobacter sp003218135	QIRQ	6.27116518249091e-6	5.27666617270627e-6	1.18847108709069
GCA_003218135.1	s__Udaeobacter sp003218135	QIRY	6.27116518249091e-6	3.85808749502917e-6	1.62545955491439
GCA_003218135.1	s__Udaeobacter sp003218135	QKMQ	3.76269910949454e-6	1.19713144190001e-6	3.14309605261276
GCA_003218135.1	s__Udaeobacter sp003218135	QLMR	1.25423303649818e-5	5.27173151266915e-6	2.37916713604246
GCA_003218135.1	s__Udaeobacter sp003218135	QLQF	6.27116518249091e-6	5.63193736082586e-6	1.11350052046234
GCA_003218135.1	s__Udaeobacter sp003218135	QMAE	2.50846607299636e-6	4.562741391291e-6	0.549771695977406
GCA_003218135.1	s__Udaeobacter sp003218135	QMEF	0	1.9602798816506e-6	0
GCA_003218135.1	s__Udaeobacter sp003218135	QMIK	1.25423303649818e-6	1.94766871280927e-6	0.643966311236323
GCA_003218135.1	s__Udaeobacter sp003218135	QMKH	0	7.40946934058939e-7	0
GCA_003218135.1	s__Udaeobacter sp003218135	QNFM	1.25423303649818e-6	1.07892132749851e-6	1.16248794470133
GCA_003218135.1	s__Udaeobacter sp003218135	QNYP	0	1.57596333494886e-6	0
GCA_003218135.1	s__Udaeobacter sp003218135	QPEP	7.52539821898909e-6	5.60528268986695e-6	1.34255462843886
GCA_003218135.1	s__Udaeobacter sp003218135	QPHL	6.27116518249091e-6	4.05874125122128e-6	1.54510100406226
GCA_003218135.1	s__Udaeobacter sp003218135	QPTG	6.27116518249091e-6	7.16102401969792e-6	0.875735811699658
GCA_003218135.1	s__Udaeobacter sp003218135	QQAN	5.01693214599273e-6	4.30876835225791e-6	1.16435411139328
GCA_003218135.1	s__Udaeobacter sp003218135	QQMS	5.01693214599273e-6	1.55548722024753e-6	3.22531235273945
GCA_003218135.1	s__Udaeobacter sp003218135	QQSR	5.01693214599273e-6	5.26890521165247e-6	0.952177339402028
GCA_003218135.1	s__Udaeobacter sp003218135	QRTK	3.76269910949454e-6	5.99024573113707e-6	0.628137688899167
GCA_003218135.1	s__Udaeobacter sp003218135	QRVS	5.01693214599273e-6	1.04318293231573e-5	0.480925443714442
GCA_003218135.1	s__Udaeobacter sp003218135	QTDH	2.50846607299636e-6	2.12421647931622e-6	1.18089003518315
GCA_003218135.1	s__Udaeobacter sp003218135	QVVL	8.77963125548727e-6	1.7959354083078e-5	0.488861192606019
GCA_003218135.1	s__Udaeobacter sp003218135	QYPD	6.27116518249091e-6	2.43137896624847e-6	2.57926274330122
GCA_003218135.1	s__Udaeobacter sp003218135	RAFY	1.12880973284836e-5	8.34067403056801e-6	1.35337950951128
GCA_003218135.1	s__Udaeobacter sp003218135	RAGP	6.27116518249091e-6	2.73829137558612e-5	0.229017453672132
GCA_003218135.1	s__Udaeobacter sp003218135	RAPP	5.01693214599273e-6	1.90113315703647e-5	0.263891675731606
GCA_003218135.1	s__Udaeobacter sp003218135	RDMI	1.25423303649818e-6	4.34931275822781e-6	0.288374993066545
GCA_003218135.1	s__Udaeobacter sp003218135	RDVF	7.52539821898909e-6	1.11632422568203e-5	0.674122987377738
GCA_003218135.1	s__Udaeobacter sp003218135	RDYR	8.77963125548727e-6	6.62085047190236e-6	1.3260579275648
GCA_003218135.1	s__Udaeobacter sp003218135	RGDR	1.25423303649818e-5	1.8668267189333e-5	0.671852949059379
GCA_003218135.1	s__Udaeobacter sp003218135	RGID	1.75592625109745e-5	1.53843416771159e-5	1.14137236935486
GCA_003218135.1	s__Udaeobacter sp003218135	RGPP	2.50846607299636e-6	1.36980948382127e-5	0.183125179276658
GCA_003218135.1	s__Udaeobacter sp003218135	RHEK	6.27116518249091e-6	4.18003018771067e-6	1.50026791694668
GCA_003218135.1	s__Udaeobacter sp003218135	RHQG	2.50846607299636e-6	4.13841765697295e-6	0.60614135182073
GCA_003218135.1	s__Udaeobacter sp003218135	RKDV	1.379656340148e-5	1.135409382844e-5	1.21511796625478
GCA_003218135.1	s__Udaeobacter sp003218135	RKII	1.50507964379782e-5	1.07335226370237e-5	1.40222338434007
GCA_003218135.1	s__Udaeobacter sp003218135	RMDM	0	1.55808731513177e-6	0
GCA_003218135.1	s__Udaeobacter sp003218135	RMPS	1.25423303649818e-6	4.39541967847686e-6	0.285350007108493
GCA_003218135.1	s__Udaeobacter sp003218135	RNHA	1.25423303649818e-6	5.26498036460677e-6	0.238221788048749
GCA_003218135.1	s__Udaeobacter sp003218135	RNIG	1.25423303649818e-5	9.97177270677379e-6	1.25778341863547
GCA_003218135.1	s__Udaeobacter sp003218135	RNVA	1.75592625109745e-5	1.68419190348742e-5	1.04259273985434
GCA_003218135.1	s__Udaeobacter sp003218135	RPQS	1.12880973284836e-5	7.54146890568132e-6	1.4968035365073
GCA_003218135.1	s__Udaeobacter sp003218135	RQIE	1.75592625109745e-5	8.78816078647635e-6	1.99805885868583
GCA_003218135.1	s__Udaeobacter sp003218135	RSQN	6.27116518249091e-6	4.82981455017853e-6	1.29842773823668
GCA_003218135.1	s__Udaeobacter sp003218135	RTFG	1.25423303649818e-5	1.21418591469741e-5	1.03298269343764
GCA_003218135.1	s__Udaeobacter sp003218135	RTIN	3.76269910949454e-6	7.14526848261845e-6	0.526600101682347
GCA_003218135.1	s__Udaeobacter sp003218135	RTNR	2.50846607299636e-6	8.67049003282716e-6	0.289310761387086
GCA_003218135.1	s__Udaeobacter sp003218135	RVIA	4.64066223504327e-5	2.98919850061689e-5	1.55247710517905
GCA_003218135.1	s__Udaeobacter sp003218135	RVLT	3.38642919854509e-5	2.64543947712254e-5	1.28010080284601
GCA_003218135.1	s__Udaeobacter sp003218135	RYMS	3.76269910949454e-6	2.24531481588795e-6	1.67580024095931
GCA_003218135.1	s__Udaeobacter sp003218135	RYVK	2.50846607299636e-6	5.87013806579369e-6	0.427326588383607
GCA_003218135.1	s__Udaeobacter sp003218135	SEVF	7.52539821898909e-6	1.08180200775978e-5	0.695635445766354
GCA_003218135.1	s__Udaeobacter sp003218135	SFVY	3.76269910949454e-6	4.74921533599854e-6	0.792278059277223
GCA_003218135.1	s__Udaeobacter sp003218135	SGFQ	5.01693214599273e-6	6.7635079161901e-6	0.741764807280476
GCA_003218135.1	s__Udaeobacter sp003218135	SGGK	1.379656340148e-5	1.41819781955919e-5	0.972823622431482
GCA_003218135.1	s__Udaeobacter sp003218135	SGMP	0	4.58991547432212e-6	0
GCA_003218135.1	s__Udaeobacter sp003218135	SGRN	1.25423303649818e-5	9.95710614704051e-6	1.25963610106835
GCA_003218135.1	s__Udaeobacter sp003218135	SHRQ	1.25423303649818e-6	3.26111154195809e-6	0.38460292460438
GCA_003218135.1	s__Udaeobacter sp003218135	SKGK	1.75592625109745e-5	8.60089287601316e-6	2.04156274983324
GCA_003218135.1	s__Udaeobacter sp003218135	SLAK	2.50846607299636e-5	2.66261890157649e-5	0.942104809483305
GCA_003218135.1	s__Udaeobacter sp003218135	SLEN	1.00338642919855e-5	1.13629998130317e-5	0.883029521876618
GCA_003218135.1	s__Udaeobacter sp003218135	SLKI	1.25423303649818e-5	1.51400466073957e-5	0.828420855643538
GCA_003218135.1	s__Udaeobacter sp003218135	SNLH	2.50846607299636e-6	4.22279397099734e-6	0.594029945629555
GCA_003218135.1	s__Udaeobacter sp003218135	SNSE	6.27116518249091e-6	6.61918477966643e-6	0.947422589222073
GCA_003218135.1	s__Udaeobacter sp003218135	SPPQ	3.76269910949454e-6	5.46755502090887e-6	0.688186784605795
GCA_003218135.1	s__Udaeobacter sp003218135	SRAR	3.38642919854509e-5	2.97627993406714e-5	1.13780601071267
GCA_003218135.1	s__Udaeobacter sp003218135	SRLG	2.25761946569673e-5	3.02932297185385e-5	0.745255453668294
GCA_003218135.1	s__Udaeobacter sp003218135	STET	8.77963125548727e-6	9.69969645856503e-6	0.905144948915868
GCA_003218135.1	s__Udaeobacter sp003218135	STFM	3.76269910949454e-6	2.82463663380741e-6	1.33210022997637
GCA_003218135.1	s__Udaeobacter sp003218135	SVAL	3.63727580584473e-5	4.2163794821647e-5	0.862653805529227
GCA_003218135.1	s__Udaeobacter sp003218135	SYEA	6.27116518249091e-6	9.29882170117277e-6	0.674404283039429
GCA_003218135.1	s__Udaeobacter sp003218135	SYIL	3.76269910949454e-6	8.85381123443149e-6	0.424980724104646
GCA_003218135.1	s__Udaeobacter sp003218135	TAAS	3.38642919854509e-5	3.2276096441699e-5	1.04920655589875
GCA_003218135.1	s__Udaeobacter sp003218135	TDKL	1.25423303649818e-5	1.19670036534165e-5	1.0480760872335
GCA_003218135.1	s__Udaeobacter sp003218135	TDTH	7.52539821898909e-6	3.13796168382014e-6	2.39818040411115
GCA_003218135.1	s__Udaeobacter sp003218135	TEAP	1.00338642919855e-5	1.65525867501333e-5	0.60618104248296
GCA_003218135.1	s__Udaeobacter sp003218135	TENE	6.27116518249091e-6	6.17054763108934e-6	1.01630609751631
GCA_003218135.1	s__Udaeobacter sp003218135	TETF	6.27116518249091e-6	7.33958331206336e-6	0.854430683031229
GCA_003218135.1	s__Udaeobacter sp003218135	TEVL	1.50507964379782e-5	2.23171053189757e-5	0.67440630058688
GCA_003218135.1	s__Udaeobacter sp003218135	TFKG	2.50846607299636e-6	7.68946731720819e-6	0.326221046207283
GCA_003218135.1	s__Udaeobacter sp003218135	TGEQ	6.27116518249091e-6	8.33255033732247e-6	0.752610536824677
GCA_003218135.1	s__Udaeobacter sp003218135	THIA	3.76269910949454e-6	6.99214550422709e-6	0.538132266729834
GCA_003218135.1	s__Udaeobacter sp003218135	THKQ	1.25423303649818e-6	1.87798260164076e-6	0.667861904259594
GCA_003218135.1	s__Udaeobacter sp003218135	THYD	1.25423303649818e-6	1.55314222415203e-6	0.807545514502352
GCA_003218135.1	s__Udaeobacter sp003218135	TIAM	1.00338642919855e-5	6.5842997335149e-6	1.52390758289934
GCA_003218135.1	s__Udaeobacter sp003218135	TIPN	5.01693214599273e-6	5.18031023617315e-6	0.968461717014633
GCA_003218135.1	s__Udaeobacter sp003218135	TISK	8.77963125548727e-6	8.0196158138757e-6	1.09476955745144
GCA_003218135.1	s__Udaeobacter sp003218135	TKRG	1.379656340148e-5	1.23494415721579e-5	1.11718115518556
GCA_003218135.1	s__Udaeobacter sp003218135	TLGY	1.12880973284836e-5	1.02017466838704e-5	1.10648672999603
GCA_003218135.1	s__Udaeobacter sp003218135	TLSD	1.63050294744764e-5	1.5549271029087e-5	1.04860410780516
GCA_003218135.1	s__Udaeobacter sp003218135	TMLE	6.27116518249091e-6	6.56964918533378e-6	0.954566218922432
GCA_003218135.1	s__Udaeobacter sp003218135	TNIT	0	5.34649386557548e-6	0
GCA_003218135.1	s__Udaeobacter sp003218135	TPFG	8.77963125548727e-6	8.80283188493888e-6	0.997364412980407
GCA_003218135.1	s__Udaeobacter sp003218135	TPGL	1.88134955474727e-5	1.99709002104397e-5	0.942045443581861
GCA_003218135.1	s__Udaeobacter sp003218135	TPVT	2.00677285839709e-5	1.0159244182301e-5	1.97531708302985
GCA_003218135.1	s__Udaeobacter sp003218135	TQYA	6.27116518249091e-6	5.07696760102193e-6	1.23521867290006
GCA_003218135.1	s__Udaeobacter sp003218135	TQYY	1.25423303649818e-6	1.29736386032611e-6	0.966755029065564
GCA_003218135.1	s__Udaeobacter sp003218135	TRDS	1.12880973284836e-5	1.10074282713991e-5	1.02549814999147
GCA_003218135.1	s__Udaeobacter sp003218135	TRNF	7.52539821898909e-6	5.39874206797463e-6	1.39391697625819
GCA_003218135.1	s__Udaeobacter sp003218135	TSAK	5.01693214599273e-6	1.41037747129367e-5	0.355715561834019
GCA_003218135.1	s__Udaeobacter sp003218135	TTDN	6.27116518249091e-6	4.64742551839155e-6	1.34938476317127
GCA_003218135.1	s__Udaeobacter sp003218135	TTGR	1.25423303649818e-5	1.45910577279385e-5	0.859590209211915
GCA_003218135.1	s__Udaeobacter sp003218135	TYEG	5.01693214599273e-6	6.09242790919957e-6	0.823470087913089
GCA_003218135.1	s__Udaeobacter sp003218135	TYMP	0	1.48023035330824e-6	0
GCA_003218135.1	s__Udaeobacter sp003218135	TYRY	6.27116518249091e-6	2.56129816115084e-6	2.44843231358631
GCA_003218135.1	s__Udaeobacter sp003218135	TYSQ	5.01693214599273e-6	2.88259321126577e-6	1.74042321559126
GCA_003218135.1	s__Udaeobacter sp003218135	TYVG	5.01693214599273e-6	7.24256016442203e-6	0.69270148015306
GCA_003218135.1	s__Udaeobacter sp003218135	VADV	3.38642919854509e-5	2.60579272164371e-5	1.2995773495019
GCA_003218135.1	s__Udaeobacter sp003218135	VDPQ	8.77963125548727e-6	6.58385548466182e-6	1.33350910814201
GCA_003218135.1	s__Udaeobacter sp003218135	VEDH	6.27116518249091e-6	4.74163776216682e-6	1.32257365430318
GCA_003218135.1	s__Udaeobacter sp003218135	VGHK	1.25423303649818e-6	5.18902150457269e-6	0.24170896871268
GCA_003218135.1	s__Udaeobacter sp003218135	VGLY	1.50507964379782e-5	1.36730612776355e-5	1.10076274305858
GCA_003218135.1	s__Udaeobacter sp003218135	VHSE	5.01693214599273e-6	5.44685449204106e-6	0.921069610602498
GCA_003218135.1	s__Udaeobacter sp003218135	VHSG	3.76269910949454e-6	6.74233117053708e-6	0.558070942278383
GCA_003218135.1	s__Udaeobacter sp003218135	VHSV	1.12880973284836e-5	6.47511500396935e-6	1.74330453151239
GCA_003218135.1	s__Udaeobacter sp003218135	VIAR	4.01354571679418e-5	2.98919850061688e-5	1.34268290177648
GCA_003218135.1	s__Udaeobacter sp003218135	VIMP	5.01693214599273e-6	4.41449803229046e-6	1.13646718365161
GCA_003218135.1	s__Udaeobacter sp003218135	VKRF	6.27116518249091e-6	9.86922704928724e-6	0.635426173820148
GCA_003218135.1	s__Udaeobacter sp003218135	VLHS	5.01693214599273e-6	9.12073652407075e-6	0.550057786753561
GCA_003218135.1	s__Udaeobacter sp003218135	VPHG	6.27116518249091e-6	5.94034437858438e-6	1.05569050930771
GCA_003218135.1	s__Udaeobacter sp003218135	VSKI	8.77963125548727e-6	1.07484239556335e-5	0.816829638626756
GCA_003218135.1	s__Udaeobacter sp003218135	VSVV	3.13558259124545e-5	2.07129666373402e-5	1.51382592660232
GCA_003218135.1	s__Udaeobacter sp003218135	VTHQ	0	2.97387181647816e-6	0
GCA_003218135.1	s__Udaeobacter sp003218135	VTMD	7.52539821898909e-6	3.96039037640954e-6	1.90016576744931
GCA_003218135.1	s__Udaeobacter sp003218135	VTQD	1.25423303649818e-6	6.79506464975419e-6	0.184580000507214
GCA_003218135.1	s__Udaeobacter sp003218135	VVMG	5.01693214599273e-6	7.73776056115512e-6	0.648370042771623
GCA_003218135.1	s__Udaeobacter sp003218135	VYFI	3.76269910949454e-6	4.75621080731149e-6	0.791112770634626
GCA_003218135.1	s__Udaeobacter sp003218135	VYGA	2.38304276934654e-5	1.40280820688674e-5	1.69876591657191
GCA_003218135.1	s__Udaeobacter sp003218135	VYVD	1.00338642919855e-5	6.65881992999302e-6	1.5068532258682
GCA_003218135.1	s__Udaeobacter sp003218135	YAVV	7.52539821898909e-6	1.34721125948195e-5	0.558590804970178
GCA_003218135.1	s__Udaeobacter sp003218135	YDKG	2.50846607299636e-6	4.37853861577026e-6	0.572900296907643
GCA_003218135.1	s__Udaeobacter sp003218135	YDYV	1.25423303649818e-6	2.45906289339714e-6	0.510045123232081
GCA_003218135.1	s__Udaeobacter sp003218135	YEYR	0	2.88768388794976e-6	0
GCA_003218135.1	s__Udaeobacter sp003218135	YFLI	7.52539821898909e-6	6.69951739850693e-6	1.12327467358562
GCA_003218135.1	s__Udaeobacter sp003218135	YFSK	7.52539821898909e-6	2.99910161663022e-6	2.50921748608325
GCA_003218135.1	s__Udaeobacter sp003218135	YFYI	3.76269910949454e-6	1.75644057541685e-6	2.14222966729264
GCA_003218135.1	s__Udaeobacter sp003218135	YGQR	2.50846607299636e-6	4.88879136336419e-6	0.513105568749446
GCA_003218135.1	s__Udaeobacter sp003218135	YGYV	8.77963125548727e-6	3.58472382257746e-6	2.4491792645757
GCA_003218135.1	s__Udaeobacter sp003218135	YHMR	0	8.55437911347286e-7	0
GCA_003218135.1	s__Udaeobacter sp003218135	YILK	3.76269910949454e-6	6.8140552178235e-6	0.552196744700933
GCA_003218135.1	s__Udaeobacter sp003218135	YIMY	0	8.32780576382543e-7	0
GCA_003218135.1	s__Udaeobacter sp003218135	YIQA	1.25423303649818e-6	5.5915058002334e-6	0.224310423937292
GCA_003218135.1	s__Udaeobacter sp003218135	YKAT	0	6.34766207567341e-6	0
GCA_003218135.1	s__Udaeobacter sp003218135	YKDE	5.01693214599273e-6	3.53724285038103e-6	1.41831713518123
GCA_003218135.1	s__Udaeobacter sp003218135	YKPT	1.25423303649818e-6	3.17536979040038e-6	0.394988023218561
GCA_003218135.1	s__Udaeobacter sp003218135	YLDE	1.12880973284836e-5	7.89001778143352e-6	1.43068084777278
GCA_003218135.1	s__Udaeobacter sp003218135	YLNL	6.27116518249091e-6	8.56358420668871e-6	0.732306126865982
[truncated: 433,096 more rows]
