# Supplementary material for: Evolutionary adaptation of bacterial proteomes to translation-impeding sequences
Source: EMBO J. 2025 Dec 9;45(6):1957–79. doi: 10.1038/s44318-025-00651-6 (PMC12992588; doi:10.1038/s44318-025-00651-6)
Supplement: Supplementary file 9 — Figure EV2 Source Data [file 44318_2025_651_MOESM9_ESM.zip › Fig EV2/Planctomycetota.csv]

genome_id	org	pattern	freq	freq_exp	bias
GCA_021201355.1	s__JAJBSZ01 sp021201355	AAAS	1.1329791013363e-4	7.11408153465395e-5	1.5925866126462
GCA_021201355.1	s__JAJBSZ01 sp021201355	AAYF	1.53624284926961e-5	1.17773219720652e-5	1.30440761737978
GCA_021201355.1	s__JAJBSZ01 sp021201355	ADMN	4.80075890396754e-6	5.96141890853538e-6	0.805304739966178
GCA_021201355.1	s__JAJBSZ01 sp021201355	ADRI	3.55256158893598e-5	2.56480267212128e-5	1.38512082334886
GCA_021201355.1	s__JAJBSZ01 sp021201355	AEMN	8.64136602714157e-6	5.83016484489579e-6	1.48218210926007
GCA_021201355.1	s__JAJBSZ01 sp021201355	AGHI	1.15218213695221e-5	9.23719696938196e-6	1.24732875218671
GCA_021201355.1	s__JAJBSZ01 sp021201355	AGRN	1.53624284926961e-5	2.15084073621026e-5	0.714252256527576
GCA_021201355.1	s__JAJBSZ01 sp021201355	AHGT	5.76091068476105e-6	9.17825317738036e-6	0.627669620070921
GCA_021201355.1	s__JAJBSZ01 sp021201355	AIDH	5.76091068476105e-6	6.79696653401563e-6	0.847570847367041
GCA_021201355.1	s__JAJBSZ01 sp021201355	AIHE	6.72106246555455e-6	6.64731600757224e-6	1.0110941706244
GCA_021201355.1	s__JAJBSZ01 sp021201355	AIMV	9.60151780793508e-6	1.18142414841643e-5	0.81270708921981
GCA_021201355.1	s__JAJBSZ01 sp021201355	AKGP	4.80075890396754e-6	1.72804517705479e-5	0.27781443261511
GCA_021201355.1	s__JAJBSZ01 sp021201355	AKTM	6.72106246555455e-6	5.92619857447007e-6	1.13412711050702
GCA_021201355.1	s__JAJBSZ01 sp021201355	ALHV	6.72106246555455e-6	1.40776310732496e-5	0.47742851269387
GCA_021201355.1	s__JAJBSZ01 sp021201355	AMNV	6.72106246555455e-6	7.29012653815623e-6	0.921940439631162
GCA_021201355.1	s__JAJBSZ01 sp021201355	AMSK	4.80075890396754e-6	6.15579197147757e-6	0.779876728487824
GCA_021201355.1	s__JAJBSZ01 sp021201355	APEP	2.78444016430117e-5	1.60676534825911e-5	1.73294760639321
GCA_021201355.1	s__JAJBSZ01 sp021201355	AQTE	8.64136602714157e-6	9.80713985200088e-6	0.881130090683731
GCA_021201355.1	s__JAJBSZ01 sp021201355	ARRH	1.72827320542831e-5	9.72121181261133e-6	1.77783720666
GCA_021201355.1	s__JAJBSZ01 sp021201355	AYDA	1.63225802734896e-5	1.93094471752106e-5	0.845315773433666
GCA_021201355.1	s__JAJBSZ01 sp021201355	AYDD	3.84060712317403e-6	1.11092768067176e-5	0.345711713732047
GCA_021201355.1	s__JAJBSZ01 sp021201355	AYFK	5.76091068476105e-6	4.18310194741345e-6	1.3771862979154
GCA_021201355.1	s__JAJBSZ01 sp021201355	AYGK	2.88045534238052e-6	9.32066317407622e-6	0.309039741978017
GCA_021201355.1	s__JAJBSZ01 sp021201355	AYKT	3.84060712317403e-6	6.02140544088339e-6	0.637825697153285
GCA_021201355.1	s__JAJBSZ01 sp021201355	DAET	2.59240980814247e-5	2.2170433885925e-5	1.16930946028452
GCA_021201355.1	s__JAJBSZ01 sp021201355	DAKH	2.88045534238052e-6	4.74891923972762e-6	0.606549658348314
GCA_021201355.1	s__JAJBSZ01 sp021201355	DALM	1.05616695887286e-5	1.63624917234948e-5	0.645480515266704
GCA_021201355.1	s__JAJBSZ01 sp021201355	DDKT	7.68121424634806e-6	8.05183561510294e-6	0.953970574354537
GCA_021201355.1	s__JAJBSZ01 sp021201355	DDRY	9.60151780793508e-6	7.18509514545348e-6	1.33631046124847
GCA_021201355.1	s__JAJBSZ01 sp021201355	DDSA	2.30436427390442e-5	2.35478214482905e-5	0.97858915694798
GCA_021201355.1	s__JAJBSZ01 sp021201355	DEPF	9.60151780793508e-6	7.06834787951679e-6	1.3583821808996
GCA_021201355.1	s__JAJBSZ01 sp021201355	DERG	1.24819731503156e-5	2.21957523839168e-5	0.562358641167764
GCA_021201355.1	s__JAJBSZ01 sp021201355	DETH	0	3.79998692275351e-6	0
GCA_021201355.1	s__JAJBSZ01 sp021201355	DFIL	8.64136602714157e-6	1.19812229170824e-5	0.721242404631416
GCA_021201355.1	s__JAJBSZ01 sp021201355	DGSP	1.34421249311091e-5	1.46865217174434e-5	0.915269468818046
GCA_021201355.1	s__JAJBSZ01 sp021201355	DHVH	1.92030356158702e-6	1.61232343464871e-6	1.19101634344564
GCA_021201355.1	s__JAJBSZ01 sp021201355	DHYY	0	8.19242768081006e-7	0
GCA_021201355.1	s__JAJBSZ01 sp021201355	DIFL	2.88045534238052e-6	1.19812229170824e-5	0.240414134877139
GCA_021201355.1	s__JAJBSZ01 sp021201355	DMVG	1.63225802734896e-5	1.04541942067696e-5	1.56134274441926
GCA_021201355.1	s__JAJBSZ01 sp021201355	DNPI	6.72106246555455e-6	5.70889214966397e-6	1.17729715141845
GCA_021201355.1	s__JAJBSZ01 sp021201355	DPPR	1.05616695887286e-5	1.06259556471793e-5	0.993950091588442
GCA_021201355.1	s__JAJBSZ01 sp021201355	DQKP	2.88045534238052e-6	3.23604195279462e-6	0.890116810720883
GCA_021201355.1	s__JAJBSZ01 sp021201355	DQLI	6.72106246555455e-6	8.68945656247707e-6	0.773473279626891
GCA_021201355.1	s__JAJBSZ01 sp021201355	DRPG	3.84060712317403e-5	1.81036387374507e-5	2.12145590114381
GCA_021201355.1	s__JAJBSZ01 sp021201355	DSAQ	6.72106246555455e-6	1.04164302485727e-5	0.645236641072452
GCA_021201355.1	s__JAJBSZ01 sp021201355	DSDT	6.72106246555455e-6	1.18944074524646e-5	0.565060722227226
GCA_021201355.1	s__JAJBSZ01 sp021201355	DSIF	4.80075890396754e-6	7.30129154606734e-6	0.657521874544696
GCA_021201355.1	s__JAJBSZ01 sp021201355	DSLG	2.40037945198377e-5	2.75535193083163e-5	0.871169822309876
GCA_021201355.1	s__JAJBSZ01 sp021201355	DSSF	5.76091068476105e-6	7.53576340220254e-6	0.764476056012754
GCA_021201355.1	s__JAJBSZ01 sp021201355	DVHE	4.80075890396754e-6	5.29287208566278e-6	0.907023413048605
GCA_021201355.1	s__JAJBSZ01 sp021201355	DVLL	3.93662230125338e-5	4.06854279675219e-5	0.967575492728229
GCA_021201355.1	s__JAJBSZ01 sp021201355	DVNG	1.24819731503156e-5	1.34610469675473e-5	0.927266146564074
GCA_021201355.1	s__JAJBSZ01 sp021201355	DVQN	3.84060712317403e-6	4.3814911893038e-6	0.876552515396997
GCA_021201355.1	s__JAJBSZ01 sp021201355	EDKV	1.44022767119026e-5	1.0968200727608e-5	1.31309383093717
GCA_021201355.1	s__JAJBSZ01 sp021201355	EDLA	2.49639463006312e-5	3.77905650653353e-5	0.660586743211476
GCA_021201355.1	s__JAJBSZ01 sp021201355	EFAG	1.44022767119026e-5	2.09314755009583e-5	0.688067915290694
GCA_021201355.1	s__JAJBSZ01 sp021201355	EFTE	2.88045534238052e-6	7.60848242820206e-6	0.378584740066384
GCA_021201355.1	s__JAJBSZ01 sp021201355	EGGP	7.68121424634806e-6	2.14038231298356e-5	0.358871132495994
GCA_021201355.1	s__JAJBSZ01 sp021201355	EHER	2.88045534238052e-6	4.75847677130699e-6	0.605331386663334
GCA_021201355.1	s__JAJBSZ01 sp021201355	EHQK	0	1.18197992776716e-6	0
GCA_021201355.1	s__JAJBSZ01 sp021201355	EIPI	6.72106246555455e-6	9.04802536021966e-6	0.74282091373265
GCA_021201355.1	s__JAJBSZ01 sp021201355	EKMA	1.53624284926961e-5	6.60132726621104e-6	2.32717268409474
GCA_021201355.1	s__JAJBSZ01 sp021201355	EKYF	3.84060712317403e-6	2.35367010131432e-6	1.63175252174439
GCA_021201355.1	s__JAJBSZ01 sp021201355	ELLK	2.97647052045987e-5	2.00872557698205e-5	1.48177060847295
GCA_021201355.1	s__JAJBSZ01 sp021201355	ENHG	6.72106246555455e-6	3.2071300343673498e-06	2.09566259974874
GCA_021201355.1	s__JAJBSZ01 sp021201355	ENMA	4.80075890396754e-6	5.83016484489579e-6	0.823434505144486
GCA_021201355.1	s__JAJBSZ01 sp021201355	EPYD	4.80075890396754e-6	4.98609015285146e-6	0.962830345380351
GCA_021201355.1	s__JAJBSZ01 sp021201355	EQET	4.80075890396754e-6	5.51809928116513e-6	0.870002270592324
GCA_021201355.1	s__JAJBSZ01 sp021201355	ERLN	1.92030356158702e-5	1.33264859194623e-5	1.44096768885079
GCA_021201355.1	s__JAJBSZ01 sp021201355	ESQS	2.88045534238052e-6	5.34502715919874e-6	0.538903780390206
GCA_021201355.1	s__JAJBSZ01 sp021201355	ETIR	3.26451605469793e-5	1.26700179023572e-5	2.57656783112405
GCA_021201355.1	s__JAJBSZ01 sp021201355	ETRS	8.64136602714157e-6	1.30768996980077e-5	0.660811524650458
GCA_021201355.1	s__JAJBSZ01 sp021201355	ETSN	3.84060712317403e-6	6.34248616828586e-6	0.605536539027567
GCA_021201355.1	s__JAJBSZ01 sp021201355	ETTH	9.60151780793508e-7	3.33624727117259e-6	0.287793950133691
GCA_021201355.1	s__JAJBSZ01 sp021201355	EYQV	4.80075890396754e-6	3.38132200985547e-6	1.41978755349974
GCA_021201355.1	s__JAJBSZ01 sp021201355	EYYF	2.88045534238052e-6	1.64031990953782e-6	1.75603266511111
GCA_021201355.1	s__JAJBSZ01 sp021201355	FENS	2.88045534238052e-6	4.40615841309419e-6	0.653733949696499
GCA_021201355.1	s__JAJBSZ01 sp021201355	FFMS	2.88045534238052e-6	2.1341126765202e-6	1.3497203657856
GCA_021201355.1	s__JAJBSZ01 sp021201355	FFTI	2.88045534238052e-6	4.2871498438659e-6	0.671881190834024
GCA_021201355.1	s__JAJBSZ01 sp021201355	FFVS	3.84060712317403e-6	6.16318953445682e-6	0.623152525441928
GCA_021201355.1	s__JAJBSZ01 sp021201355	FGSP	7.68121424634806e-6	8.95768238969136e-6	0.857500178303678
GCA_021201355.1	s__JAJBSZ01 sp021201355	FHNN	9.60151780793508e-7	8.02458411955468e-7	1.19651282420202
GCA_021201355.1	s__JAJBSZ01 sp021201355	FHRD	4.80075890396754e-6	3.03446598938441e-6	1.58207701808563
GCA_021201355.1	s__JAJBSZ01 sp021201355	FIDA	2.20834909582507e-5	1.39155340354914e-5	1.58696683159461
GCA_021201355.1	s__JAJBSZ01 sp021201355	FISV	8.64136602714157e-6	8.92863596392999e-6	0.96782599963209
GCA_021201355.1	s__JAJBSZ01 sp021201355	FKTQ	1.92030356158702e-6	2.17239994757512e-6	0.883954892251998
GCA_021201355.1	s__JAJBSZ01 sp021201355	FKVA	4.80075890396754e-6	1.18895373680018e-5	0.403780126625262
GCA_021201355.1	s__JAJBSZ01 sp021201355	FKVF	2.88045534238052e-6	4.17212788400707e-6	0.690404374569177
GCA_021201355.1	s__JAJBSZ01 sp021201355	FNML	4.80075890396754e-6	3.13060027656926e-6	1.53349469106563
GCA_021201355.1	s__JAJBSZ01 sp021201355	FNVV	7.68121424634806e-6	7.38781311030937e-6	1.03971420658019
GCA_021201355.1	s__JAJBSZ01 sp021201355	FNYF	2.88045534238052e-6	1.29640493435856e-6	2.22187934189384
GCA_021201355.1	s__JAJBSZ01 sp021201355	FPHT	9.60151780793508e-7	1.89040480857085e-6	0.507908029243421
GCA_021201355.1	s__JAJBSZ01 sp021201355	FPSA	9.60151780793508e-6	1.14565706866341e-5	0.83807956766127
GCA_021201355.1	s__JAJBSZ01 sp021201355	FQLN	2.88045534238052e-6	3.27038247945982e-6	0.880770173052143
GCA_021201355.1	s__JAJBSZ01 sp021201355	FTGL	2.20834909582507e-5	1.61787904585498e-5	1.36496550930855
GCA_021201355.1	s__JAJBSZ01 sp021201355	FTIF	4.80075890396754e-6	4.2871498438659e-6	1.11980198472337
GCA_021201355.1	s__JAJBSZ01 sp021201355	FTLA	1.92030356158702e-5	2.06921219629225e-5	0.928036073355812
GCA_021201355.1	s__JAJBSZ01 sp021201355	FTSA	1.15218213695221e-5	1.26096656579752e-5	0.913729331295543
GCA_021201355.1	s__JAJBSZ01 sp021201355	FVAR	1.05616695887286e-5	2.16500942155624e-5	0.48783480956571
GCA_021201355.1	s__JAJBSZ01 sp021201355	FVHF	0	2.01332376781658e-6	0
GCA_021201355.1	s__JAJBSZ01 sp021201355	FYGI	1.05616695887286e-5	4.68122825057019e-6	2.25617488047974
GCA_021201355.1	s__JAJBSZ01 sp021201355	GAAP	4.80075890396754e-5	4.86522793092167e-5	0.986749022272033
GCA_021201355.1	s__JAJBSZ01 sp021201355	GADV	4.41669819165014e-5	4.2911862843238e-5	1.0292487668934
GCA_021201355.1	s__JAJBSZ01 sp021201355	GDAA	6.72106246555456e-5	6.09924381252093e-5	1.10195012236716
GCA_021201355.1	s__JAJBSZ01 sp021201355	GETN	6.72106246555455e-6	9.45149996036402e-6	0.711110669601663
GCA_021201355.1	s__JAJBSZ01 sp021201355	GFNN	5.76091068476105e-6	3.66062840372547e-6	1.57374910791221
GCA_021201355.1	s__JAJBSZ01 sp021201355	GFPT	7.68121424634806e-6	8.62358651077072e-6	0.890721538741955
GCA_021201355.1	s__JAJBSZ01 sp021201355	GFQH	9.60151780793508e-7	1.62272428427734e-6	0.591691262709549
GCA_021201355.1	s__JAJBSZ01 sp021201355	GGKH	7.68121424634806e-6	5.04615838255183e-6	1.52219047917868
GCA_021201355.1	s__JAJBSZ01 sp021201355	GGLD	3.26451605469793e-5	4.1059937655461e-5	0.79506113284703
GCA_021201355.1	s__JAJBSZ01 sp021201355	GHGF	8.64136602714157e-6	4.98541863084464e-6	1.73332806470407
GCA_021201355.1	s__JAJBSZ01 sp021201355	GHTE	4.80075890396754e-6	5.16424900886073e-6	0.929614140551797
GCA_021201355.1	s__JAJBSZ01 sp021201355	GIAL	5.28083479436429e-5	4.64016651299843e-5	1.1380701057971
GCA_021201355.1	s__JAJBSZ01 sp021201355	GIDI	2.49639463006312e-5	1.57623327454332e-5	1.58377231998633
GCA_021201355.1	s__JAJBSZ01 sp021201355	GIEA	2.97647052045987e-5	3.03235076401795e-5	0.981571972404658
GCA_021201355.1	s__JAJBSZ01 sp021201355	GIYT	5.76091068476105e-6	6.73843803291231e-6	0.854932650062705
GCA_021201355.1	s__JAJBSZ01 sp021201355	GLFL	3.36053123277728e-5	2.75775222374157e-5	1.21857620269376
GCA_021201355.1	s__JAJBSZ01 sp021201355	GLHH	3.84060712317403e-6	2.68149589241798e-6	1.43226291490264
GCA_021201355.1	s__JAJBSZ01 sp021201355	GLKN	1.34421249311091e-5	1.01698533279954e-5	1.32176192690074
GCA_021201355.1	s__JAJBSZ01 sp021201355	GLVG	6.72106246555456e-5	5.02115596554609e-5	1.338548834506
GCA_021201355.1	s__JAJBSZ01 sp021201355	GMSN	1.92030356158702e-6	4.25083772488645e-6	0.451747087484576
GCA_021201355.1	s__JAJBSZ01 sp021201355	GNKE	2.88045534238052e-6	6.64600341878028e-6	0.4334116552274
GCA_021201355.1	s__JAJBSZ01 sp021201355	GQAH	1.92030356158702e-6	4.62436472521288e-6	0.415257808519551
GCA_021201355.1	s__JAJBSZ01 sp021201355	GQSL	1.53624284926961e-5	1.2188359445821e-5	1.26041807028947
GCA_021201355.1	s__JAJBSZ01 sp021201355	GSAQ	6.72106246555455e-6	1.41561117657951e-5	0.474781675699565
GCA_021201355.1	s__JAJBSZ01 sp021201355	GTFR	1.05616695887286e-5	1.21532243456217e-5	0.869042592185299
GCA_021201355.1	s__JAJBSZ01 sp021201355	GTIY	8.64136602714157e-6	6.73843803291231e-6	1.28239897509406
GCA_021201355.1	s__JAJBSZ01 sp021201355	GVNG	1.82428838350766e-5	1.82937993928705e-5	0.997216786043162
GCA_021201355.1	s__JAJBSZ01 sp021201355	HAFS	1.92030356158702e-6	4.27877454632771e-6	0.448797556588984
GCA_021201355.1	s__JAJBSZ01 sp021201355	HAII	3.84060712317403e-6	6.00580783576205e-6	0.639482185944219
GCA_021201355.1	s__JAJBSZ01 sp021201355	HDAS	3.84060712317403e-6	7.01524262246711e-6	0.547466043565486
GCA_021201355.1	s__JAJBSZ01 sp021201355	HDHA	7.68121424634806e-6	2.29166320942258e-6	3.35180763681391
GCA_021201355.1	s__JAJBSZ01 sp021201355	HEET	9.60151780793508e-7	3.71632165227996e-6	0.258360785376167
GCA_021201355.1	s__JAJBSZ01 sp021201355	HEIM	0	1.61942008322483e-6	0
GCA_021201355.1	s__JAJBSZ01 sp021201355	HFKG	2.88045534238052e-6	2.26470955583065e-6	1.27188730888894
GCA_021201355.1	s__JAJBSZ01 sp021201355	HFNF	9.60151780793508e-7	8.97663813385131e-7	1.06961177054997
GCA_021201355.1	s__JAJBSZ01 sp021201355	HGFA	7.68121424634806e-6	6.37618063043449e-6	1.20467325057958
GCA_021201355.1	s__JAJBSZ01 sp021201355	HGTD	3.84060712317403e-6	5.28051135925605e-6	0.727317273248915
GCA_021201355.1	s__JAJBSZ01 sp021201355	HGVT	8.64136602714157e-6	6.45745527797604e-6	1.33819990308164
GCA_021201355.1	s__JAJBSZ01 sp021201355	HKNK	9.60151780793508e-7	9.19670399594269e-7	1.0440172709887101
GCA_021201355.1	s__JAJBSZ01 sp021201355	HMDF	9.60151780793508e-7	1.14300659045968e-6	0.840022961203898
GCA_021201355.1	s__JAJBSZ01 sp021201355	HNEM	0	9.99283563059454e-7	0
GCA_021201355.1	s__JAJBSZ01 sp021201355	HNET	1.92030356158702e-6	2.0718944433344e-6	0.926834650174831
GCA_021201355.1	s__JAJBSZ01 sp021201355	HNSN	9.60151780793508e-7	1.19985755618e-6	0.800221472830788
GCA_021201355.1	s__JAJBSZ01 sp021201355	HNTQ	9.60151780793508e-7	9.37140286283996e-7	1.02455501577118
GCA_021201355.1	s__JAJBSZ01 sp021201355	HPHG	1.92030356158702e-6	1.42928557396098e-6	1.34354085465599
GCA_021201355.1	s__JAJBSZ01 sp021201355	HPPP	9.60151780793508e-7	2.24624110326673e-6	0.427448228686203
GCA_021201355.1	s__JAJBSZ01 sp021201355	HQDD	1.92030356158702e-6	1.95768563822255e-6	0.980904964563426
GCA_021201355.1	s__JAJBSZ01 sp021201355	HQES	9.60151780793508e-7	1.74605537588556e-6	0.549897668799044
GCA_021201355.1	s__JAJBSZ01 sp021201355	HRTH	9.60151780793508e-7	1.30128869692444e-6	0.737846861394246
GCA_021201355.1	s__JAJBSZ01 sp021201355	HTDK	5.76091068476105e-6	2.39876034902878e-6	2.40161993968824
GCA_021201355.1	s__JAJBSZ01 sp021201355	HTKN	9.60151780793508e-7	1.30789351097091e-6	0.734120761927127
GCA_021201355.1	s__JAJBSZ01 sp021201355	HTYD	1.92030356158702e-6	1.67174420770549e-6	1.14868264698382
GCA_021201355.1	s__JAJBSZ01 sp021201355	HVNE	2.88045534238052e-6	2.88587105337147e-6	0.998123370417185
GCA_021201355.1	s__JAJBSZ01 sp021201355	HVTI	1.92030356158702e-6	4.19848528034e-6	0.457380086713441
GCA_021201355.1	s__JAJBSZ01 sp021201355	HVYE	1.92030356158702e-6	2.27724793597831e-6	0.843256252974513
GCA_021201355.1	s__JAJBSZ01 sp021201355	HYQN	1.92030356158702e-6	4.59248130591269e-7	4.18140746509883
GCA_021201355.1	s__JAJBSZ01 sp021201355	HYRA	7.68121424634806e-6	3.72056192378377e-6	2.06453068211168
GCA_021201355.1	s__JAJBSZ01 sp021201355	IDEF	8.64136602714157e-6	7.82973420559589e-6	1.10366020100218
GCA_021201355.1	s__JAJBSZ01 sp021201355	IDNE	9.60151780793508e-6	6.99931977090874e-6	1.37177870453095
GCA_021201355.1	s__JAJBSZ01 sp021201355	IEAG	2.78444016430117e-5	3.03235076401795e-5	0.918244748378552
GCA_021201355.1	s__JAJBSZ01 sp021201355	IEQR	7.68121424634806e-6	6.38365304629775e-6	1.20326311449568
GCA_021201355.1	s__JAJBSZ01 sp021201355	IFFF	5.76091068476105e-6	2.97830548645098e-6	1.93429139857171
GCA_021201355.1	s__JAJBSZ01 sp021201355	IFFT	2.88045534238052e-6	4.2871498438659e-6	0.671881190834024
GCA_021201355.1	s__JAJBSZ01 sp021201355	IGTP	1.44022767119026e-5	1.2493022359228e-5	1.15282565721692
GCA_021201355.1	s__JAJBSZ01 sp021201355	IHHN	0	6.35197184945363e-7	0
GCA_021201355.1	s__JAJBSZ01 sp021201355	IHHV	9.60151780793508e-7	1.42465093349152e-6	0.673955814874861
GCA_021201355.1	s__JAJBSZ01 sp021201355	IHTL	4.80075890396754e-6	5.13798144776517e-6	0.934366726072101
GCA_021201355.1	s__JAJBSZ01 sp021201355	IILG	2.88045534238052e-5	2.35887981457313e-5	1.22111153123831
GCA_021201355.1	s__JAJBSZ01 sp021201355	ILFE	9.60151780793508e-6	1.1717429310331e-5	0.819421867514032
GCA_021201355.1	s__JAJBSZ01 sp021201355	ILMH	9.60151780793508e-7	2.47807045603794e-6	0.387459435809846
GCA_021201355.1	s__JAJBSZ01 sp021201355	ILVA	4.22466783549143e-5	4.17535992591186e-5	1.01180925966971
GCA_021201355.1	s__JAJBSZ01 sp021201355	IMFV	9.60151780793508e-7	4.14570599333243e-6	0.231601513068637
GCA_021201355.1	s__JAJBSZ01 sp021201355	IMGF	4.80075890396754e-6	4.60721146543957e-6	1.04200967113835
GCA_021201355.1	s__JAJBSZ01 sp021201355	INDM	2.88045534238052e-6	3.03055303945801e-6	0.95047184618675
GCA_021201355.1	s__JAJBSZ01 sp021201355	IQIK	1.92030356158702e-6	3.16737545902675e-6	0.606275948787288
GCA_021201355.1	s__JAJBSZ01 sp021201355	IQIT	4.80075890396754e-6	4.50442877306606e-6	1.06578639508596
GCA_021201355.1	s__JAJBSZ01 sp021201355	IQMY	0	1.05784846517375e-6	0
GCA_021201355.1	s__JAJBSZ01 sp021201355	IQQA	7.68121424634806e-6	4.46436322365979e-6	1.72056211861076
GCA_021201355.1	s__JAJBSZ01 sp021201355	IRLI	1.44022767119026e-5	1.95124376684117e-5	0.738107506435149
GCA_021201355.1	s__JAJBSZ01 sp021201355	IRNS	1.24819731503156e-5	7.33735097653596e-6	1.70115525211096
GCA_021201355.1	s__JAJBSZ01 sp021201355	IRQE	4.80075890396754e-6	6.38365304629775e-6	0.752039446559799
GCA_021201355.1	s__JAJBSZ01 sp021201355	IRTV	1.82428838350766e-5	1.58427825295118e-5	1.15149493474988
GCA_021201355.1	s__JAJBSZ01 sp021201355	ISDE	1.24819731503156e-5	1.17072306919584e-5	1.0661764065937
GCA_021201355.1	s__JAJBSZ01 sp021201355	ISFA	6.72106246555455e-6	1.26906463735198e-5	0.529607576141958
GCA_021201355.1	s__JAJBSZ01 sp021201355	ISTA	1.92030356158702e-5	1.82676702797285e-5	1.05120331831146
GCA_021201355.1	s__JAJBSZ01 sp021201355	ITAA	3.45654641085663e-5	3.48163589856396e-5	0.992793764644465
GCA_021201355.1	s__JAJBSZ01 sp021201355	IVQE	8.64136602714157e-6	6.94422706842225e-6	1.24439566016451
GCA_021201355.1	s__JAJBSZ01 sp021201355	IVYR	2.88045534238052e-6	7.76379840513803e-6	0.371011094321338
GCA_021201355.1	s__JAJBSZ01 sp021201355	IYRE	5.76091068476105e-6	6.20897652291529e-6	0.927835797655125
GCA_021201355.1	s__JAJBSZ01 sp021201355	KALY	1.24819731503156e-5	1.02637736035888e-5	1.21611929806706
GCA_021201355.1	s__JAJBSZ01 sp021201355	KATK	5.76091068476105e-6	8.64002312700809e-6	0.666770285226767
GCA_021201355.1	s__JAJBSZ01 sp021201355	KERQ	7.68121424634806e-6	4.46014448057006e-6	1.72218955682044
GCA_021201355.1	s__JAJBSZ01 sp021201355	KGIE	1.53624284926961e-5	1.07703877131754e-5	1.42635798281461
GCA_021201355.1	s__JAJBSZ01 sp021201355	KGLN	7.68121424634806e-6	1.01698533279954e-5	0.755292529657568
GCA_021201355.1	s__JAJBSZ01 sp021201355	KHFK	2.88045534238052e-6	1.0287820847257e-6	2.7998692678912
GCA_021201355.1	s__JAJBSZ01 sp021201355	KHSR	4.80075890396754e-6	2.8010791710884e-6	1.71389618455595
GCA_021201355.1	s__JAJBSZ01 sp021201355	KIEP	5.76091068476105e-6	6.32169387618052e-6	0.911292257675993
GCA_021201355.1	s__JAJBSZ01 sp021201355	KIMT	2.88045534238052e-6	3.01264839425693e-6	0.956120650478692
GCA_021201355.1	s__JAJBSZ01 sp021201355	KISV	1.15218213695221e-5	9.03741782793989e-6	1.2749019231911
GCA_021201355.1	s__JAJBSZ01 sp021201355	KIYD	9.60151780793508e-7	3.48653468168363e-6	0.275388564421179
GCA_021201355.1	s__JAJBSZ01 sp021201355	KLPA	1.44022767119026e-5	1.90289726630119e-5	0.75686044469954
GCA_021201355.1	s__JAJBSZ01 sp021201355	KLRE	2.30436427390442e-5	1.5089195109113e-5	1.52716182489596
GCA_021201355.1	s__JAJBSZ01 sp021201355	KMIL	4.80075890396754e-6	5.13520329588237e-6	0.934872219726334
GCA_021201355.1	s__JAJBSZ01 sp021201355	KMKV	9.60151780793508e-7	2.93182063332182e-6	0.327493356817546
GCA_021201355.1	s__JAJBSZ01 sp021201355	KMRK	4.80075890396754e-6	2.69514886720945e-6	1.78125927008189
GCA_021201355.1	s__JAJBSZ01 sp021201355	KNLR	1.24819731503156e-5	8.41240948069706e-6	1.4837572016622
GCA_021201355.1	s__JAJBSZ01 sp021201355	KNVQ	3.84060712317403e-6	2.70494161659978e-6	1.41984843576839
GCA_021201355.1	s__JAJBSZ01 sp021201355	KQPL	9.60151780793508e-7	4.84283269795243e-6	0.198262430415873
GCA_021201355.1	s__JAJBSZ01 sp021201355	KRMH	1.92030356158702e-6	1.30058507864941e-6	1.47649207507528
GCA_021201355.1	s__JAJBSZ01 sp021201355	KTAT	1.34421249311091e-5	1.22872609441793e-5	1.09398872475943
GCA_021201355.1	s__JAJBSZ01 sp021201355	KTMH	0	1.01574363408933e-6	0
GCA_021201355.1	s__JAJBSZ01 sp021201355	KTQA	7.68121424634806e-6	6.1908050455377e-6	1.24074562029451
GCA_021201355.1	s__JAJBSZ01 sp021201355	KTSA	1.92030356158702e-5	1.27632952762459e-5	1.5045515441149
GCA_021201355.1	s__JAJBSZ01 sp021201355	KVPH	9.60151780793508e-7	2.66516041908257e-6	0.36026040831119
GCA_021201355.1	s__JAJBSZ01 sp021201355	KYLH	3.84060712317403e-6	1.75919901578925e-6	2.18315670296744
GCA_021201355.1	s__JAJBSZ01 sp021201355	LAAM	5.08880443820559e-5	2.84402553907551e-5	1.78929632251466
GCA_021201355.1	s__JAJBSZ01 sp021201355	LARP	3.64857676701533e-5	3.4650553526862e-5	1.05296348705854
GCA_021201355.1	s__JAJBSZ01 sp021201355	LAVD	5.8569258628404e-5	4.72538956623009e-5	1.23945883841976
GCA_021201355.1	s__JAJBSZ01 sp021201355	LDAD	4.80075890396754e-5	3.86413412207306e-5	1.24238930438367
GCA_021201355.1	s__JAJBSZ01 sp021201355	LDDL	4.12865265741208e-5	3.32700507073477e-5	1.2409517177262
GCA_021201355.1	s__JAJBSZ01 sp021201355	LDEV	3.93662230125338e-5	2.65879442550415e-5	1.48060424058808
GCA_021201355.1	s__JAJBSZ01 sp021201355	LDKV	1.05616695887286e-5	1.67837699807048e-5	0.629278737784816
GCA_021201355.1	s__JAJBSZ01 sp021201355	LDNL	3.26451605469793e-5	1.81400711611025e-5	1.79961590321541
GCA_021201355.1	s__JAJBSZ01 sp021201355	LDQN	6.72106246555455e-6	5.36193863763324e-6	1.25347619951899
GCA_021201355.1	s__JAJBSZ01 sp021201355	LDVF	2.01631873966637e-5	1.65817465910182e-5	1.21598694600637
GCA_021201355.1	s__JAJBSZ01 sp021201355	LEFV	6.72106246555455e-6	1.62166620942389e-5	0.414454122956799
GCA_021201355.1	s__JAJBSZ01 sp021201355	LHHE	1.92030356158702e-6	1.92967094119483e-6	0.995145607778075
GCA_021201355.1	s__JAJBSZ01 sp021201355	LINH	1.92030356158702e-6	3.19081721057156e-6	0.601821864074451
GCA_021201355.1	s__JAJBSZ01 sp021201355	LKAH	4.80075890396754e-6	7.10689839920872e-6	0.675506899676806
GCA_021201355.1	s__JAJBSZ01 sp021201355	LKEV	9.60151780793508e-6	1.64142374840024e-5	0.584950584350499
GCA_021201355.1	s__JAJBSZ01 sp021201355	LKHF	7.68121424634806e-6	2.49386397993442e-6	3.08004538665739
GCA_021201355.1	s__JAJBSZ01 sp021201355	LKPI	3.84060712317403e-6	9.67358808807859e-6	0.397019915279117
GCA_021201355.1	s__JAJBSZ01 sp021201355	LKVS	8.64136602714157e-6	1.53064114604855e-5	0.564558587063323
GCA_021201355.1	s__JAJBSZ01 sp021201355	LLEG	3.84060712317403e-5	4.42190827073513e-5	0.868540658925867
GCA_021201355.1	s__JAJBSZ01 sp021201355	LLIK	1.05616695887286e-5	1.81487081348198e-5	0.581951591830669
GCA_021201355.1	s__JAJBSZ01 sp021201355	LLTM	1.24819731503156e-5	1.23687792920262e-5	1.00915157879504
GCA_021201355.1	s__JAJBSZ01 sp021201355	LLTR	3.07248569853922e-5	3.28367661263976e-5	0.935684618489042
GCA_021201355.1	s__JAJBSZ01 sp021201355	LMGP	4.80075890396754e-6	1.02051092317094e-5	0.470426998375539
GCA_021201355.1	s__JAJBSZ01 sp021201355	LNFV	8.64136602714157e-6	9.04098601418746e-6	0.955799070320561
GCA_021201355.1	s__JAJBSZ01 sp021201355	LNIR	6.72106246555455e-6	1.20403954719629e-5	0.558209444299828
GCA_021201355.1	s__JAJBSZ01 sp021201355	LNTI	2.88045534238052e-6	9.40342562230876e-6	0.306319787923553
GCA_021201355.1	s__JAJBSZ01 sp021201355	LPES	1.92030356158702e-5	1.58165003550746e-5	1.21411406978592
GCA_021201355.1	s__JAJBSZ01 sp021201355	LPIV	1.92030356158702e-5	1.91618335607154e-5	1.00215021464539
GCA_021201355.1	s__JAJBSZ01 sp021201355	LPLH	5.76091068476105e-6	7.90628784023467e-6	0.72864924743115
GCA_021201355.1	s__JAJBSZ01 sp021201355	LPPS	2.78444016430117e-5	1.290049571496e-5	2.15839780565348
GCA_021201355.1	s__JAJBSZ01 sp021201355	LRRN	2.20834909582507e-5	1.53184646466688e-5	1.44162561115765
GCA_021201355.1	s__JAJBSZ01 sp021201355	LSAR	4.03263747933273e-5	3.9615655315314e-5	1.01794036908784
GCA_021201355.1	s__JAJBSZ01 sp021201355	LSHM	1.92030356158702e-6	2.5576505927569e-6	0.750807622833702
GCA_021201355.1	s__JAJBSZ01 sp021201355	LSSK	8.64136602714157e-6	1.14148924117451e-5	0.757025621919157
GCA_021201355.1	s__JAJBSZ01 sp021201355	LTEL	3.55256158893598e-5	2.85667468325082e-5	1.2436003335505
GCA_021201355.1	s__JAJBSZ01 sp021201355	LTEM	1.24819731503156e-5	8.0830024593037e-6	1.5442248363971
GCA_021201355.1	s__JAJBSZ01 sp021201355	LTHE	6.72106246555455e-6	5.68679306070489e-6	1.18187217185664
GCA_021201355.1	s__JAJBSZ01 sp021201355	LTSA	2.20834909582507e-5	3.09394213092111e-5	0.71376548182807
GCA_021201355.1	s__JAJBSZ01 sp021201355	LVMK	5.76091068476105e-6	7.10700738438626e-6	0.810595849023245
GCA_021201355.1	s__JAJBSZ01 sp021201355	LVNG	2.30436427390442e-5	2.0144855769504e-5	1.14389713198784
GCA_021201355.1	s__JAJBSZ01 sp021201355	LVVY	1.15218213695221e-5	1.43040134731341e-5	0.805495701689771
GCA_021201355.1	s__JAJBSZ01 sp021201355	MAAN	2.20834909582507e-5	1.0361763911946e-5	2.13124822625912
GCA_021201355.1	s__JAJBSZ01 sp021201355	MDEG	1.24819731503156e-5	8.36057854785009e-6	1.49295567033759
GCA_021201355.1	s__JAJBSZ01 sp021201355	MENG	5.76091068476105e-6	4.55849890762243e-6	1.26377362406033
GCA_021201355.1	s__JAJBSZ01 sp021201355	MEVD	5.76091068476105e-6	7.5230973992729e-6	0.765763139703314
GCA_021201355.1	s__JAJBSZ01 sp021201355	MFNT	0	1.83661626479894e-6	0
GCA_021201355.1	s__JAJBSZ01 sp021201355	MGFT	4.80075890396754e-6	4.57781223153491e-6	1.04870157646415
GCA_021201355.1	s__JAJBSZ01 sp021201355	MGKN	5.76091068476105e-6	2.87757475301317e-6	2.00200209524659
GCA_021201355.1	s__JAJBSZ01 sp021201355	MGVR	8.64136602714157e-6	1.17522589232674e-5	0.735294047175319
GCA_021201355.1	s__JAJBSZ01 sp021201355	MHKE	0	1.13145991699979e-6	0
GCA_021201355.1	s__JAJBSZ01 sp021201355	MIGK	6.72106246555455e-6	4.66334333744364e-6	1.44125404869694
GCA_021201355.1	s__JAJBSZ01 sp021201355	MIKT	1.92030356158702e-6	3.01264839425693e-6	0.637413766985794
GCA_021201355.1	s__JAJBSZ01 sp021201355	MINQ	0	1.34057175605118e-6	0
GCA_021201355.1	s__JAJBSZ01 sp021201355	MKNV	1.15218213695221e-5	2.58932740320627e-6	4.449735230568
GCA_021201355.1	s__JAJBSZ01 sp021201355	MLAF	8.64136602714157e-6	9.97989903824106e-6	0.86587709895957
GCA_021201355.1	s__JAJBSZ01 sp021201355	MLDH	2.88045534238052e-6	2.80451230196338e-6	1.02707887584019
GCA_021201355.1	s__JAJBSZ01 sp021201355	MLYT	2.88045534238052e-6	3.55598922230467e-6	0.810029266768608
GCA_021201355.1	s__JAJBSZ01 sp021201355	MMHF	0	4.84000691628757e-7	0
GCA_021201355.1	s__JAJBSZ01 sp021201355	MNPR	1.92030356158702e-6	3.07555553295862e-6	0.624376162617919
GCA_021201355.1	s__JAJBSZ01 sp021201355	MNSY	9.60151780793508e-7	1.34576234402346e-6	0.713463105174217
GCA_021201355.1	s__JAJBSZ01 sp021201355	MPAA	1.63225802734896e-5	1.51591680094344e-5	1.07674644567111
GCA_021201355.1	s__JAJBSZ01 sp021201355	MPRP	2.88045534238052e-6	4.49951026125139e-6	0.640170857523374
GCA_021201355.1	s__JAJBSZ01 sp021201355	MQRV	4.80075890396754e-6	3.82529078539391e-6	1.25500495865524
GCA_021201355.1	s__JAJBSZ01 sp021201355	MSLQ	4.80075890396754e-6	3.7976717889058e-6	1.26413212379018
GCA_021201355.1	s__JAJBSZ01 sp021201355	MTSI	2.88045534238052e-6	4.45037246476959e-6	0.647239161482106
GCA_021201355.1	s__JAJBSZ01 sp021201355	MVAT	7.68121424634806e-6	1.17388532256907e-5	0.654341109703765
GCA_021201355.1	s__JAJBSZ01 sp021201355	MVIV	6.72106246555455e-6	8.31203220839617e-6	0.808594372236125
GCA_021201355.1	s__JAJBSZ01 sp021201355	MYKR	2.88045534238052e-6	1.87830331174419e-6	1.53354110828125
GCA_021201355.1	s__JAJBSZ01 sp021201355	NAIN	1.15218213695221e-5	6.78256894771495e-6	1.69874002879157
GCA_021201355.1	s__JAJBSZ01 sp021201355	NAKK	9.60151780793508e-6	5.36567419981344e-6	1.78943362015325
GCA_021201355.1	s__JAJBSZ01 sp021201355	NDHF	9.60151780793508e-7	1.47176005094974e-6	0.652383369268592
GCA_021201355.1	s__JAJBSZ01 sp021201355	NDKQ	0	2.21193555630113e-6	0
GCA_021201355.1	s__JAJBSZ01 sp021201355	NDYA	4.80075890396754e-6	6.05719160439201e-6	0.792571742403948
GCA_021201355.1	s__JAJBSZ01 sp021201355	NFFG	9.60151780793508e-7	4.09493327419501e-6	0.23447311995145
GCA_021201355.1	s__JAJBSZ01 sp021201355	NGDK	3.84060712317403e-6	6.79562439501069e-6	0.565158828671252
GCA_021201355.1	s__JAJBSZ01 sp021201355	NHNG	0	1.78801393393383e-6	0
GCA_021201355.1	s__JAJBSZ01 sp021201355	NISH	1.92030356158702e-6	1.94446651112518e-6	0.987573481260843
GCA_021201355.1	s__JAJBSZ01 sp021201355	NKNT	2.88045534238052e-6	2.39367920599726e-6	1.20335896939058
GCA_021201355.1	s__JAJBSZ01 sp021201355	NLKP	8.64136602714157e-6	5.96920939313967e-6	1.44765670929101
GCA_021201355.1	s__JAJBSZ01 sp021201355	NMDA	4.80075890396754e-6	5.96141890853538e-6	0.805304739966178
GCA_021201355.1	s__JAJBSZ01 sp021201355	NMEQ	1.92030356158702e-6	1.48376443885463e-6	1.29421053052691
GCA_021201355.1	s__JAJBSZ01 sp021201355	NMKS	9.60151780793508e-7	1.93101392855444e-6	0.49722675046279
GCA_021201355.1	s__JAJBSZ01 sp021201355	NNFV	2.88045534238052e-6	3.29394238283346e-6	0.874470469608746
GCA_021201355.1	s__JAJBSZ01 sp021201355	NNIG	8.64136602714157e-6	5.30316619882556e-6	1.62947297956743
GCA_021201355.1	s__JAJBSZ01 sp021201355	NNMA	0	3.2503876887116e-6	0
GCA_021201355.1	s__JAJBSZ01 sp021201355	NPVE	1.05616695887286e-5	7.72702215493856e-6	1.36684862252897
GCA_021201355.1	s__JAJBSZ01 sp021201355	NRQN	1.92030356158702e-6	2.19610362051341e-6	0.874413913646791
GCA_021201355.1	s__JAJBSZ01 sp021201355	NSFY	1.92030356158702e-6	1.93841977750428e-6	0.990654131717235
GCA_021201355.1	s__JAJBSZ01 sp021201355	NSIH	1.92030356158702e-6	1.94446651112518e-6	0.987573481260843
GCA_021201355.1	s__JAJBSZ01 sp021201355	NSIP	3.84060712317403e-6	5.20637808589791e-6	0.737673495817903
GCA_021201355.1	s__JAJBSZ01 sp021201355	NSPV	5.76091068476105e-6	7.20551171402558e-6	0.799514443026633
GCA_021201355.1	s__JAJBSZ01 sp021201355	NYLG	6.72106246555455e-6	7.08757479719649e-6	0.948288047445099
GCA_021201355.1	s__JAJBSZ01 sp021201355	NYLL	8.64136602714157e-6	7.80473038863313e-6	1.10719596921976
GCA_021201355.1	s__JAJBSZ01 sp021201355	PAKS	6.72106246555455e-6	1.15961515945676e-5	0.579594222336929
GCA_021201355.1	s__JAJBSZ01 sp021201355	PARE	2.78444016430117e-5	2.2644151274849e-5	1.22965092862362
GCA_021201355.1	s__JAJBSZ01 sp021201355	PDAE	2.88045534238052e-5	2.01430513589234e-5	1.42999950258503
GCA_021201355.1	s__JAJBSZ01 sp021201355	PEMS	9.60151780793508e-7	4.4753017211663e-6	0.214544591765153
GCA_021201355.1	s__JAJBSZ01 sp021201355	PFHN	1.92030356158702e-6	1.17398948584347e-6	1.63570763174881
GCA_021201355.1	s__JAJBSZ01 sp021201355	PFQN	1.92030356158702e-6	1.74317272401701e-6	1.10161404841273
GCA_021201355.1	s__JAJBSZ01 sp021201355	PGEI	2.20834909582507e-5	1.39162615125043e-5	1.58688387239689
GCA_021201355.1	s__JAJBSZ01 sp021201355	PGKK	7.68121424634806e-6	6.13771888252856e-6	1.25147703786388
GCA_021201355.1	s__JAJBSZ01 sp021201355	PGPA	2.59240980814247e-5	2.23278207152177e-5	1.16106710153562
GCA_021201355.1	s__JAJBSZ01 sp021201355	PKII	7.68121424634806e-6	5.71161030611516e-6	1.34484214340116
GCA_021201355.1	s__JAJBSZ01 sp021201355	PKQF	3.84060712317403e-6	1.97374412883767e-6	1.94584853581591
GCA_021201355.1	s__JAJBSZ01 sp021201355	PKVE	8.64136602714157e-6	8.74908401306523e-6	0.987688084173977
GCA_021201355.1	s__JAJBSZ01 sp021201355	PLDH	4.80075890396754e-6	5.28308135705097e-6	0.908704329824543
GCA_021201355.1	s__JAJBSZ01 sp021201355	PLDQ	5.76091068476105e-6	7.8444683120458e-6	0.734391478886429
GCA_021201355.1	s__JAJBSZ01 sp021201355	PLGE	2.40037945198377e-5	2.35695669667478e-5	1.01842322999411
GCA_021201355.1	s__JAJBSZ01 sp021201355	PMMR	0	2.38855528197543e-6	0
GCA_021201355.1	s__JAJBSZ01 sp021201355	PMMT	1.92030356158702e-6	1.8654372268029e-6	1.02941205096359
GCA_021201355.1	s__JAJBSZ01 sp021201355	PMPF	9.60151780793508e-7	2.44124387673461e-6	0.393304327332425
GCA_021201355.1	s__JAJBSZ01 sp021201355	PPKH	1.92030356158702e-6	1.73846169516973e-6	1.10459929426258
GCA_021201355.1	s__JAJBSZ01 sp021201355	PRKH	9.60151780793508e-7	2.45001484837882e-6	0.391896310925969
GCA_021201355.1	s__JAJBSZ01 sp021201355	PSEQ	3.84060712317403e-6	4.67512523037204e-6	0.82149823457636
GCA_021201355.1	s__JAJBSZ01 sp021201355	PSTD	3.84060712317403e-6	9.48789803101434e-6	0.404790092665386
GCA_021201355.1	s__JAJBSZ01 sp021201355	PVLF	1.53624284926961e-5	1.3226881747615e-5	1.1614550417725
GCA_021201355.1	s__JAJBSZ01 sp021201355	PVRT	1.72827320542831e-5	1.43021838746565e-5	1.20839811638194
GCA_021201355.1	s__JAJBSZ01 sp021201355	PVYV	6.72106246555455e-6	7.62429663409206e-6	0.88153213182988
GCA_021201355.1	s__JAJBSZ01 sp021201355	PYYI	9.60151780793508e-7	1.938224827664e-6	0.495376886669391
GCA_021201355.1	s__JAJBSZ01 sp021201355	QAGH	4.80075890396754e-6	4.62436472521288e-6	1.03814452129888
GCA_021201355.1	s__JAJBSZ01 sp021201355	QDQI	0	2.56847575010008e-6	0
GCA_021201355.1	s__JAJBSZ01 sp021201355	QEPI	1.92030356158702e-6	4.52966083188663e-6	0.423939812020583
GCA_021201355.1	s__JAJBSZ01 sp021201355	QFMH	0	5.05611461736579e-7	0
GCA_021201355.1	s__JAJBSZ01 sp021201355	QFNK	9.60151780793508e-7	1.34911564228837e-6	0.711689754901141
GCA_021201355.1	s__JAJBSZ01 sp021201355	QGHS	2.88045534238052e-6	2.42634130950452e-6	1.18715999727538
GCA_021201355.1	s__JAJBSZ01 sp021201355	QHKQ	1.92030356158702e-6	5.34622317007139e-7	3.59188814327288
GCA_021201355.1	s__JAJBSZ01 sp021201355	QHLS	1.92030356158702e-6	2.67185042745177e-6	0.718716714774515
GCA_021201355.1	s__JAJBSZ01 sp021201355	QIMM	1.92030356158702e-6	1.04112239706588e-6	1.84445514475423
GCA_021201355.1	s__JAJBSZ01 sp021201355	QIRQ	6.72106246555455e-6	2.88739537991011e-6	2.3277250189975
GCA_021201355.1	s__JAJBSZ01 sp021201355	QIRY	9.60151780793508e-7	2.80838729740071e-6	0.341887239584858
GCA_021201355.1	s__JAJBSZ01 sp021201355	QKMQ	0	7.59892870557822e-7	0
GCA_021201355.1	s__JAJBSZ01 sp021201355	QLMR	3.84060712317403e-6	4.68127712146446e-6	0.820418664292312
GCA_021201355.1	s__JAJBSZ01 sp021201355	QLQF	9.60151780793508e-7	2.65326849222965e-6	0.361875092402221
GCA_021201355.1	s__JAJBSZ01 sp021201355	QMAE	9.60151780793508e-6	4.7300255504127e-6	2.02990823318012
GCA_021201355.1	s__JAJBSZ01 sp021201355	QMEF	0	1.65980146074089e-6	0
GCA_021201355.1	s__JAJBSZ01 sp021201355	QMIK	9.60151780793508e-7	1.51789068078936e-6	0.63255660828894
GCA_021201355.1	s__JAJBSZ01 sp021201355	QMKH	9.60151780793508e-7	5.11771569226085e-7	1.87613349105242
GCA_021201355.1	s__JAJBSZ01 sp021201355	QNFM	1.92030356158702e-6	9.25359467051939e-7	2.07519740161607
GCA_021201355.1	s__JAJBSZ01 sp021201355	QNYP	9.60151780793508e-7	1.22965316677858e-6	0.780831381347064
GCA_021201355.1	s__JAJBSZ01 sp021201355	QPEP	5.76091068476105e-6	4.08918332286599e-6	1.40881692746497
GCA_021201355.1	s__JAJBSZ01 sp021201355	QPHL	3.84060712317403e-6	2.33698257709744e-6	1.64340426018242
GCA_021201355.1	s__JAJBSZ01 sp021201355	QPTG	7.68121424634806e-6	6.25430984104857e-6	1.22814738021682
GCA_021201355.1	s__JAJBSZ01 sp021201355	QQAN	1.92030356158702e-6	2.75479156714336e-6	0.697077624489143
GCA_021201355.1	s__JAJBSZ01 sp021201355	QQMS	9.60151780793508e-7	1.12253600976206e-6	0.855341630418634
GCA_021201355.1	s__JAJBSZ01 sp021201355	QQSR	2.88045534238052e-6	2.98012047516923e-6	0.966556676611186
GCA_021201355.1	s__JAJBSZ01 sp021201355	QRTK	9.60151780793508e-7	4.00399810474112e-6	0.239798260557765
GCA_021201355.1	s__JAJBSZ01 sp021201355	QRVS	5.76091068476105e-6	8.23855549184847e-6	0.699262229945663
GCA_021201355.1	s__JAJBSZ01 sp021201355	QTDH	1.92030356158702e-6	1.71877522241605e-6	1.11725113123732
GCA_021201355.1	s__JAJBSZ01 sp021201355	QVVL	1.82428838350766e-5	1.47064268716518e-5	1.24047016955843
GCA_021201355.1	s__JAJBSZ01 sp021201355	QYPD	7.68121424634806e-6	2.25526255370475e-6	3.40590687932543
GCA_021201355.1	s__JAJBSZ01 sp021201355	RAFY	6.72106246555455e-6	7.61716360121293e-6	0.882357635653817
GCA_021201355.1	s__JAJBSZ01 sp021201355	RAGP	2.01631873966637e-5	3.14666077695101e-5	0.640780459856273
GCA_021201355.1	s__JAJBSZ01 sp021201355	RAPP	3.84060712317403e-6	1.8469368692953e-5	0.207944688690925
GCA_021201355.1	s__JAJBSZ01 sp021201355	RDMI	1.05616695887286e-5	6.24837596408908e-6	1.69030635311144
GCA_021201355.1	s__JAJBSZ01 sp021201355	RDVF	1.44022767119026e-5	1.24559179426418e-5	1.15625976168305
GCA_021201355.1	s__JAJBSZ01 sp021201355	RDYR	9.60151780793508e-6	8.0772460189233e-6	1.18871181903346
GCA_021201355.1	s__JAJBSZ01 sp021201355	RGDR	2.40037945198377e-5	2.55134662096249e-5	0.940828436348734
GCA_021201355.1	s__JAJBSZ01 sp021201355	RGID	5.37684997244364e-5	2.00537214472894e-5	2.68122302714563
GCA_021201355.1	s__JAJBSZ01 sp021201355	RGPP	1.92030356158702e-6	1.44408604646936e-5	0.132977087222881
GCA_021201355.1	s__JAJBSZ01 sp021201355	RHEK	1.92030356158702e-6	3.00381175851908e-6	0.639288915539019
GCA_021201355.1	s__JAJBSZ01 sp021201355	RHQG	2.88045534238052e-6	2.99087880480588e-6	0.963079927462147
GCA_021201355.1	s__JAJBSZ01 sp021201355	RKDV	1.05616695887286e-5	1.26076743785889e-5	0.837717510111544
GCA_021201355.1	s__JAJBSZ01 sp021201355	RKII	1.44022767119026e-5	8.04937497157188e-6	1.78924161972419
GCA_021201355.1	s__JAJBSZ01 sp021201355	RMDM	9.60151780793508e-7	2.99438818310265e-6	0.320650404049699
GCA_021201355.1	s__JAJBSZ01 sp021201355	RMPS	6.72106246555455e-6	5.14424819965052e-6	1.30651986543168
GCA_021201355.1	s__JAJBSZ01 sp021201355	RNHA	6.72106246555455e-6	4.71492883514722e-6	1.42548545281377
GCA_021201355.1	s__JAJBSZ01 sp021201355	RNIG	1.15218213695221e-5	1.09340360583946e-5	1.05375739644431
GCA_021201355.1	s__JAJBSZ01 sp021201355	RNVA	1.44022767119026e-5	1.93539050631784e-5	0.744153526892284
GCA_021201355.1	s__JAJBSZ01 sp021201355	RPQS	2.88045534238052e-6	5.37394036154829e-6	0.536004337337051
GCA_021201355.1	s__JAJBSZ01 sp021201355	RQIE	1.63225802734896e-5	6.38365304629775e-6	2.55693411830332
GCA_021201355.1	s__JAJBSZ01 sp021201355	RSQN	6.72106246555455e-6	3.67325576631819e-6	1.82972896338533
GCA_021201355.1	s__JAJBSZ01 sp021201355	RTFG	1.24819731503156e-5	1.21532243456217e-5	1.02705033621899
GCA_021201355.1	s__JAJBSZ01 sp021201355	RTIN	5.76091068476105e-6	7.06368881518537e-6	0.815566885162942
GCA_021201355.1	s__JAJBSZ01 sp021201355	RTNR	8.64136602714157e-6	8.98682004610657e-6	0.96155992696052
GCA_021201355.1	s__JAJBSZ01 sp021201355	RVIA	2.78444016430117e-5	3.13645732870651e-5	0.887765995990608
GCA_021201355.1	s__JAJBSZ01 sp021201355	RVLT	2.30436427390442e-5	2.68324595246667e-5	0.858797260752801
GCA_021201355.1	s__JAJBSZ01 sp021201355	RYMS	1.92030356158702e-6	2.77468467777623e-6	0.692079924240632
GCA_021201355.1	s__JAJBSZ01 sp021201355	RYVK	1.92030356158702e-6	5.42442741699717e-6	0.354010370858654
GCA_021201355.1	s__JAJBSZ01 sp021201355	SEVF	7.68121424634806e-6	9.88234495539538e-6	0.777266355406307
GCA_021201355.1	s__JAJBSZ01 sp021201355	SFVY	3.84060712317403e-6	4.34758152424342e-6	0.883389328470933
GCA_021201355.1	s__JAJBSZ01 sp021201355	SGFQ	3.84060712317403e-6	4.96748584904113e-6	0.773149081826852
GCA_021201355.1	s__JAJBSZ01 sp021201355	SGGK	2.49639463006312e-5	1.54473070996837e-5	1.6160710821333
GCA_021201355.1	s__JAJBSZ01 sp021201355	SGMP	1.34421249311091e-5	6.21893760560441e-6	2.16148252058282
GCA_021201355.1	s__JAJBSZ01 sp021201355	SGRN	1.63225802734896e-5	1.12851689659747e-5	1.44637446924392
GCA_021201355.1	s__JAJBSZ01 sp021201355	SHRQ	0	2.0070472972599e-6	0
GCA_021201355.1	s__JAJBSZ01 sp021201355	SKGK	8.64136602714157e-6	7.01719686769361e-6	1.23145554985431
GCA_021201355.1	s__JAJBSZ01 sp021201355	SLAK	2.01631873966637e-5	2.17556473214206e-5	0.926802457254905
GCA_021201355.1	s__JAJBSZ01 sp021201355	SLEN	1.92030356158702e-5	1.08110710621122e-5	1.77623803465393
GCA_021201355.1	s__JAJBSZ01 sp021201355	SLKI	1.05616695887286e-5	1.10597232180595e-5	0.954966899305614
GCA_021201355.1	s__JAJBSZ01 sp021201355	SNLH	2.88045534238052e-6	3.29328631884239e-6	0.87464467510769806
GCA_021201355.1	s__JAJBSZ01 sp021201355	SNSE	3.84060712317403e-6	6.58820742223153e-6	0.582951761690763
GCA_021201355.1	s__JAJBSZ01 sp021201355	SPPQ	2.88045534238052e-6	3.81319708199325e-6	0.755391153523813
GCA_021201355.1	s__JAJBSZ01 sp021201355	SRAR	1.92030356158702e-5	2.97585871996632e-5	0.64529392766628
GCA_021201355.1	s__JAJBSZ01 sp021201355	SRLG	4.03263747933273e-5	3.0974753936453e-5	1.3019110620236
GCA_021201355.1	s__JAJBSZ01 sp021201355	STET	1.34421249311091e-5	1.02129248135535e-5	1.31618759332
GCA_021201355.1	s__JAJBSZ01 sp021201355	STFM	5.76091068476105e-6	3.07196856385552e-6	1.87531563719218
GCA_021201355.1	s__JAJBSZ01 sp021201355	SVAL	3.55256158893598e-5	4.30944639344765e-5	0.824366116802733
GCA_021201355.1	s__JAJBSZ01 sp021201355	SYEA	7.68121424634806e-6	9.90833876075307e-6	0.775227253712131
GCA_021201355.1	s__JAJBSZ01 sp021201355	SYIL	5.76091068476105e-6	7.70774297486732e-6	0.747418628714746
GCA_021201355.1	s__JAJBSZ01 sp021201355	TAAS	4.51271336972949e-5	3.59344428566541e-5	1.25581837673987
GCA_021201355.1	s__JAJBSZ01 sp021201355	TDKL	1.44022767119026e-5	1.20498106526968e-5	1.1952284668207
GCA_021201355.1	s__JAJBSZ01 sp021201355	TDTH	4.80075890396754e-6	3.41135595562622e-6	1.40728759074521
GCA_021201355.1	s__JAJBSZ01 sp021201355	TEAP	1.05616695887286e-5	1.76848503680118e-5	0.597215660237217
GCA_021201355.1	s__JAJBSZ01 sp021201355	TENE	9.60151780793508e-6	6.80153375427046e-6	1.41166950791159
GCA_021201355.1	s__JAJBSZ01 sp021201355	TETF	7.68121424634806e-6	6.83035030707871e-6	1.12457105434073
GCA_021201355.1	s__JAJBSZ01 sp021201355	TEVL	1.82428838350766e-5	2.33432267716056e-5	0.781506516368466
GCA_021201355.1	s__JAJBSZ01 sp021201355	TFKG	3.84060712317403e-6	6.6741610249027e-6	0.575444180750796
GCA_021201355.1	s__JAJBSZ01 sp021201355	TGEQ	9.60151780793508e-6	7.66802268745208e-6	1.25215041729688
GCA_021201355.1	s__JAJBSZ01 sp021201355	THIA	3.84060712317403e-6	5.9674839709526e-6	0.643589013706382
GCA_021201355.1	s__JAJBSZ01 sp021201355	THKQ	0	1.06109687953805e-6	0
GCA_021201355.1	s__JAJBSZ01 sp021201355	THYD	2.88045534238052e-6	1.67174420770549e-6	1.72302397047574
GCA_021201355.1	s__JAJBSZ01 sp021201355	TIAM	9.60151780793508e-6	8.48196639092867e-6	1.13199196570783
GCA_021201355.1	s__JAJBSZ01 sp021201355	TIPN	5.76091068476105e-6	5.01219510564366e-6	1.14937877782817
GCA_021201355.1	s__JAJBSZ01 sp021201355	TISK	3.84060712317403e-6	6.48836189611612e-6	0.591922458189792
GCA_021201355.1	s__JAJBSZ01 sp021201355	TKRG	1.05616695887286e-5	1.23012929199693e-5	0.85858207405039
GCA_021201355.1	s__JAJBSZ01 sp021201355	TLGY	1.44022767119026e-5	1.14126963139705e-5	1.26195215536162
GCA_021201355.1	s__JAJBSZ01 sp021201355	TLSD	2.20834909582507e-5	1.78003333003207e-5	1.24062232912531
GCA_021201355.1	s__JAJBSZ01 sp021201355	TMLE	2.88045534238052e-6	8.0830024593037e-6	0.3563595776301
GCA_021201355.1	s__JAJBSZ01 sp021201355	TNIT	5.76091068476105e-6	5.51666866320143e-6	1.04427346220534
GCA_021201355.1	s__JAJBSZ01 sp021201355	TPFG	1.24819731503156e-5	8.62358651077072e-6	1.44742250045568
GCA_021201355.1	s__JAJBSZ01 sp021201355	TPGL	1.82428838350766e-5	2.11590682489203e-5	0.862178032627101
GCA_021201355.1	s__JAJBSZ01 sp021201355	TPVT	1.92030356158702e-5	1.11698592139342e-5	1.71918331718225
GCA_021201355.1	s__JAJBSZ01 sp021201355	TQYA	3.84060712317403e-6	4.31449622722915e-6	0.890163514093635
GCA_021201355.1	s__JAJBSZ01 sp021201355	TQYY	9.60151780793508e-7	1.06798452576908e-6	0.899031547392581
GCA_021201355.1	s__JAJBSZ01 sp021201355	TRDS	1.05616695887286e-5	1.33712989595781e-5	0.789876108570821
GCA_021201355.1	s__JAJBSZ01 sp021201355	TRNF	5.76091068476105e-6	4.87586829122419e-6	1.18151482785739
GCA_021201355.1	s__JAJBSZ01 sp021201355	TSAK	1.44022767119026e-5	1.27632952762459e-5	1.12841365808617
GCA_021201355.1	s__JAJBSZ01 sp021201355	TTDN	2.88045534238052e-6	6.24339194800013e-6	0.461360646003201
GCA_021201355.1	s__JAJBSZ01 sp021201355	TTGR	1.72827320542831e-5	1.74940730871387e-5	0.987919278043322
GCA_021201355.1	s__JAJBSZ01 sp021201355	TYEG	5.76091068476105e-6	7.45820183181538e-6	0.772426224802071
GCA_021201355.1	s__JAJBSZ01 sp021201355	TYMP	1.92030356158702e-6	1.8954062584887e-6	1.01313560245293
GCA_021201355.1	s__JAJBSZ01 sp021201355	TYRY	3.84060712317403e-6	2.71411079076593e-6	1.41505171278959
GCA_021201355.1	s__JAJBSZ01 sp021201355	TYSQ	2.88045534238052e-6	2.26375752084424e-6	1.2724222077046
GCA_021201355.1	s__JAJBSZ01 sp021201355	TYVG	8.64136602714157e-6	9.32584867624178e-6	0.926603714807857
GCA_021201355.1	s__JAJBSZ01 sp021201355	VADV	2.88045534238052e-5	3.86133713003551e-5	0.745973543717492
GCA_021201355.1	s__JAJBSZ01 sp021201355	VDPQ	4.80075890396754e-6	6.41008245651477e-6	0.748938712806787
GCA_021201355.1	s__JAJBSZ01 sp021201355	VEDH	4.80075890396754e-6	5.29287208566278e-6	0.907023413048604
GCA_021201355.1	s__JAJBSZ01 sp021201355	VGHK	4.80075890396754e-6	4.54068349299306e-6	1.05727670985564
GCA_021201355.1	s__JAJBSZ01 sp021201355	VGLY	1.15218213695221e-5	1.58963551639252e-5	0.724809005001943
GCA_021201355.1	s__JAJBSZ01 sp021201355	VHSE	9.60151780793508e-7	4.82697737421392e-6	0.198913669229674
GCA_021201355.1	s__JAJBSZ01 sp021201355	VHSG	9.60151780793508e-6	6.70763067703902e-6	1.43143209133475
GCA_021201355.1	s__JAJBSZ01 sp021201355	VHSV	5.76091068476105e-6	6.03572571119395e-6	0.954468602520617
GCA_021201355.1	s__JAJBSZ01 sp021201355	VIAR	2.01631873966637e-5	3.13645732870651e-5	0.642865031579406
GCA_021201355.1	s__JAJBSZ01 sp021201355	VIMP	6.72106246555455e-6	5.42186860492547e-6	1.23962105231559
GCA_021201355.1	s__JAJBSZ01 sp021201355	VKRF	1.44022767119026e-5	7.68974062945847e-6	1.87292100031687
GCA_021201355.1	s__JAJBSZ01 sp021201355	VLHS	8.64136602714157e-6	7.38634165829501e-6	1.16991149704497
GCA_021201355.1	s__JAJBSZ01 sp021201355	VPHG	6.72106246555455e-6	5.86695118289045e-6	1.1455800902443
GCA_021201355.1	s__JAJBSZ01 sp021201355	VSKI	3.84060712317403e-6	9.03741782793989e-6	0.424967307730366
GCA_021201355.1	s__JAJBSZ01 sp021201355	VSVV	1.82428838350766e-5	2.47755303390883e-5	0.736326673350554
GCA_021201355.1	s__JAJBSZ01 sp021201355	VTHQ	4.80075890396754e-6	2.10186350838731e-6	2.28404883800043
GCA_021201355.1	s__JAJBSZ01 sp021201355	VTMD	8.64136602714157e-6	6.75369774671997e-6	1.27950144516585
GCA_021201355.1	s__JAJBSZ01 sp021201355	VTQD	5.76091068476105e-6	7.05525229386519e-6	0.816542122777151
GCA_021201355.1	s__JAJBSZ01 sp021201355	VVMG	1.44022767119026e-5	1.27842716291405e-5	1.12656216401676
GCA_021201355.1	s__JAJBSZ01 sp021201355	VYFI	2.88045534238052e-6	4.21230849943077e-6	0.683818704819406
GCA_021201355.1	s__JAJBSZ01 sp021201355	VYGA	2.11233391774572e-5	1.84627456524885e-5	1.14410605957788
GCA_021201355.1	s__JAJBSZ01 sp021201355	VYVD	6.72106246555455e-6	9.55812240054717e-6	0.703178112175023
GCA_021201355.1	s__JAJBSZ01 sp021201355	YAVV	1.05616695887286e-5	1.66133280139316e-5	0.635734729361378
GCA_021201355.1	s__JAJBSZ01 sp021201355	YDKG	6.72106246555455e-6	5.36244390030617e-6	1.25335809390394
GCA_021201355.1	s__JAJBSZ01 sp021201355	YDYV	8.64136602714157e-6	3.36283903988981e-6	2.56966388359305
GCA_021201355.1	s__JAJBSZ01 sp021201355	YEYR	4.80075890396754e-6	3.02330968857264e-6	1.58791503302266
GCA_021201355.1	s__JAJBSZ01 sp021201355	YFLI	3.84060712317403e-6	5.15489789226703e-6	0.745040387499315
GCA_021201355.1	s__JAJBSZ01 sp021201355	YFSK	1.92030356158702e-6	2.19481672834766e-6	0.874926610857706
GCA_021201355.1	s__JAJBSZ01 sp021201355	YFYI	9.60151780793508e-7	1.48201863047229e-6	0.647867551089777
GCA_021201355.1	s__JAJBSZ01 sp021201355	YGQR	5.76091068476105e-6	4.31942335516118e-6	1.33372216869584
GCA_021201355.1	s__JAJBSZ01 sp021201355	YGYV	3.84060712317403e-6	4.57015735362719e-6	0.840366496380231
GCA_021201355.1	s__JAJBSZ01 sp021201355	YHMR	0	9.06403831771127e-7	0
GCA_021201355.1	s__JAJBSZ01 sp021201355	YILK	1.92030356158702e-6	5.21770249128606e-6	0.368036231424475
GCA_021201355.1	s__JAJBSZ01 sp021201355	YIMY	0	1.02890245403845e-6	0
GCA_021201355.1	s__JAJBSZ01 sp021201355	YIQA	3.84060712317403e-6	4.34220441562782e-6	0.884483261394026
GCA_021201355.1	s__JAJBSZ01 sp021201355	YKAT	1.92030356158702e-6	6.02140544088339e-6	0.318912848576643
GCA_021201355.1	s__JAJBSZ01 sp021201355	YKDE	1.92030356158702e-6	3.85894761109531e-6	0.497623641239836
GCA_021201355.1	s__JAJBSZ01 sp021201355	YKPT	1.92030356158702e-6	2.76338258035552e-6	0.694910496736201
GCA_021201355.1	s__JAJBSZ01 sp021201355	YLDE	1.15218213695221e-5	9.35444987879093e-6	1.23169416895858
GCA_021201355.1	s__JAJBSZ01 sp021201355	YLNL	6.72106246555455e-6	7.80473038863313e-6	0.861152420504258
GCA_021201355.1	s__JAJBSZ01 sp021201355	YMQF	0	7.30203428153923e-7	0
GCA_021201355.1	s__JAJBSZ01 sp021201355	YMRT	9.60151780793508e-7	2.6711968920052e-6	0.359446278058801
GCA_021201355.1	s__JAJBSZ01 sp021201355	YMSV	1.92030356158702e-6	3.01834080048019e-6	0.636211643589588
GCA_021201355.1	s__JAJBSZ01 sp021201355	YQVD	2.88045534238052e-6	3.45744545851852e-6	0.833116639709703
GCA_021201355.1	s__JAJBSZ01 sp021201355	YRID	8.64136602714157e-6	6.34875874543494e-6	1.36111110433282
GCA_021201355.1	s__JAJBSZ01 sp021201355	YRKH	1.92030356158702e-6	1.32147952359352e-6	1.45314666425183
GCA_021201355.1	s__JAJBSZ01 sp021201355	YRYE	8.64136602714157e-6	3.02330968857264e-6	2.85824705944078
GCA_021201355.1	s__JAJBSZ01 sp021201355	YSAP	2.88045534238052e-6	8.08159067150754e-6	0.356421830733875
GCA_021201355.1	s__JAJBSZ01 sp021201355	YSDT	2.88045534238052e-6	5.11754570721282e-6	0.562858742682205
GCA_021201355.1	s__JAJBSZ01 sp021201355	YSLR	6.72106246555455e-6	9.80622177577579e-6	0.685387565082153
GCA_021201355.1	s__JAJBSZ01 sp021201355	YTFL	2.88045534238052e-6	5.12200379786172e-6	0.562368841581692
GCA_021201355.1	s__JAJBSZ01 sp021201355	YYLA	9.60151780793508e-6	7.15302972135051e-6	1.3423008406181
GCA_021201355.1	s__JAJBSZ01 sp021201355	YYMH	0	3.4690444453483e-7	0
GCF_001707835.1	s__Planctopirus hydrillae	AAAS	7.58625832881158e-5	6.0378958038174e-5	1.25644074944375
GCF_001707835.1	s__Planctopirus hydrillae	AAYF	6.42903248204371e-6	7.83360033317694e-6	0.820699577283182
GCF_001707835.1	s__Planctopirus hydrillae	ADMN	2.57161299281748e-6	3.32416752299245e-6	0.77361112971301
GCF_001707835.1	s__Planctopirus hydrillae	ADRI	1.99300006943355e-5	1.64327285422329e-5	1.21282358210412
GCF_001707835.1	s__Planctopirus hydrillae	AEMN	4.5003227374306e-6	4.05423182081902e-6	1.11003093466951
GCF_001707835.1	s__Planctopirus hydrillae	AGHI	9.64354872306557e-6	8.32810181431926e-6	1.15795278901184
GCF_001707835.1	s__Planctopirus hydrillae	AGRN	1.41438714604962e-5	1.41795500791221e-5	0.997483797551625
GCF_001707835.1	s__Planctopirus hydrillae	AHGT	8.35774222665683e-6	9.14109503213355e-6	0.914304270689342
GCF_001707835.1	s__Planctopirus hydrillae	AIDH	1.15722584676787e-5	5.72959745406539e-6	2.01973324661189
GCF_001707835.1	s__Planctopirus hydrillae	AIHE	5.78612923383934e-6	6.98794996283595e-6	0.828015264077697
GCF_001707835.1	s__Planctopirus hydrillae	AIMV	1.92870974461311e-6	7.51941293457888e-6	0.256497383691182
GCF_001707835.1	s__Planctopirus hydrillae	AKGP	7.07193573024808e-6	1.55828944923259e-5	0.453826837737418
GCF_001707835.1	s__Planctopirus hydrillae	AKTM	5.14322598563497e-6	4.65700336816733e-6	1.10440675666915
GCF_001707835.1	s__Planctopirus hydrillae	ALHV	1.15722584676787e-5	1.53393382113933e-5	0.754417062079209
GCF_001707835.1	s__Planctopirus hydrillae	AMNV	6.42903248204371e-6	4.46390341839583e-6	1.44022660874551
GCF_001707835.1	s__Planctopirus hydrillae	AMSK	2.57161299281748e-6	5.48542680192466e-6	0.468808186796912
GCF_001707835.1	s__Planctopirus hydrillae	APEP	1.02864519712699e-5	1.89520838093513e-5	0.542761000571053
GCF_001707835.1	s__Planctopirus hydrillae	AQTE	1.09293552194743e-5	1.54651013336872e-5	0.706710870084453
GCF_001707835.1	s__Planctopirus hydrillae	ARRH	1.60725812051093e-5	8.72471448452401e-6	1.84218993453814
GCF_001707835.1	s__Planctopirus hydrillae	AYDA	1.22151617158831e-5	1.0845202491302e-5	1.12631937722507
GCF_001707835.1	s__Planctopirus hydrillae	AYDD	5.78612923383934e-6	5.75936171977057e-6	1.00464765287738
GCF_001707835.1	s__Planctopirus hydrillae	AYFK	2.57161299281748e-6	3.15210304819021e-6	0.815840394016936
GCF_001707835.1	s__Planctopirus hydrillae	AYGK	5.14322598563497e-6	6.34305646020586e-6	0.810843481829587
GCF_001707835.1	s__Planctopirus hydrillae	AYKT	2.57161299281748e-6	4.89683262250781e-6	0.525158442417925
GCF_001707835.1	s__Planctopirus hydrillae	DAET	2.44303234317661e-5	1.76311564232536e-5	1.38563363884317
GCF_001707835.1	s__Planctopirus hydrillae	DAKH	1.28580649640874e-6	4.2465869142479e-6	0.302785866007988
GCF_001707835.1	s__Planctopirus hydrillae	DALM	9.0006454748612e-6	1.11635590180259e-5	0.80625233049136
GCF_001707835.1	s__Planctopirus hydrillae	DDKT	7.71483897845246e-6	5.81693377339813e-6	1.32627244506956
GCF_001707835.1	s__Planctopirus hydrillae	DDRY	6.42903248204371e-6	3.81608291353345e-6	1.68472033436266
GCF_001707835.1	s__Planctopirus hydrillae	DDSA	1.15722584676787e-5	1.70278178095208e-5	0.679609013740343
GCF_001707835.1	s__Planctopirus hydrillae	DEPF	8.35774222665683e-6	6.61926883447601e-6	1.26263828160689
GCF_001707835.1	s__Planctopirus hydrillae	DERG	1.02864519712699e-5	1.51323912881843e-5	0.679763810978232
GCF_001707835.1	s__Planctopirus hydrillae	DETH	4.5003227374306e-6	4.0732275720077e-6	1.1048542360751
GCF_001707835.1	s__Planctopirus hydrillae	DFIL	5.14322598563497e-6	1.02967551348491e-5	0.499499688812435
GCF_001707835.1	s__Planctopirus hydrillae	DGSP	1.92870974461311e-5	1.4435272418248e-5	1.33610900350934
GCF_001707835.1	s__Planctopirus hydrillae	DHVH	3.85741948922623e-6	1.73871129183237e-6	2.21855089303585
GCF_001707835.1	s__Planctopirus hydrillae	DHYY	6.42903248204371e-7	5.94826163291221e-7	1.08082543754823
GCF_001707835.1	s__Planctopirus hydrillae	DIFL	6.42903248204371e-6	1.02967551348491e-5	0.624374611015543
GCF_001707835.1	s__Planctopirus hydrillae	DMVG	5.14322598563497e-6	5.67748689963028e-6	0.90589834491206
GCF_001707835.1	s__Planctopirus hydrillae	DNPI	3.85741948922623e-6	4.66191395152036e-6	0.827432580124786
GCF_001707835.1	s__Planctopirus hydrillae	DPPR	7.07193573024808e-6	1.02961471107103e-5	0.686852630814848
GCF_001707835.1	s__Planctopirus hydrillae	DQKP	5.78612923383934e-6	4.9938429102251e-6	1.15865263242302
GCF_001707835.1	s__Planctopirus hydrillae	DQLI	2.31445169353574e-5	1.25039898192019e-5	1.85097055180061
GCF_001707835.1	s__Planctopirus hydrillae	DRPG	2.18587104389486e-5	1.36266553130486e-5	1.60411413782641
GCF_001707835.1	s__Planctopirus hydrillae	DSAQ	9.64354872306557e-6	1.49358851792892e-5	0.645663019453162
GCF_001707835.1	s__Planctopirus hydrillae	DSDT	6.42903248204371e-6	1.0146921089952e-5	0.63359441007283
GCF_001707835.1	s__Planctopirus hydrillae	DSIF	6.42903248204371e-6	6.677375973098e-6	0.962808221065457
GCF_001707835.1	s__Planctopirus hydrillae	DSLG	1.92870974461311e-5	2.67888842218802e-5	0.719966434077091
GCF_001707835.1	s__Planctopirus hydrillae	DSSF	7.07193573024808e-6	8.63300316683881e-6	0.819174462649671
GCF_001707835.1	s__Planctopirus hydrillae	DVHE	3.21451624102186e-6	4.87452120981896e-6	0.65945271394998
GCF_001707835.1	s__Planctopirus hydrillae	DVLL	3.92170981404666e-5	3.81644626840337e-5	1.02758156102308
GCF_001707835.1	s__Planctopirus hydrillae	DVNG	7.71483897845246e-6	8.10446352726271e-6	0.951924695879055
GCF_001707835.1	s__Planctopirus hydrillae	DVQN	3.85741948922623e-6	4.89073721598193e-6	0.788719434080606
GCF_001707835.1	s__Planctopirus hydrillae	EDKV	7.07193573024808e-6	8.49010545713639e-6	0.832962059888637
GCF_001707835.1	s__Planctopirus hydrillae	EDLA	3.79312916440579e-5	3.20242690289225e-5	1.18445456506128
GCF_001707835.1	s__Planctopirus hydrillae	EFAG	1.80012909497224e-5	1.64963499463268e-5	1.09122872685729
GCF_001707835.1	s__Planctopirus hydrillae	EFTE	8.35774222665683e-6	8.24834674912716e-6	1.01326271565162
GCF_001707835.1	s__Planctopirus hydrillae	EGGP	1.22151617158831e-5	1.93611034407669e-5	0.630912476308695
GCF_001707835.1	s__Planctopirus hydrillae	EHER	3.85741948922623e-6	5.52373085416109e-6	0.698335887658319
GCF_001707835.1	s__Planctopirus hydrillae	EHQK	1.92870974461311e-6	2.41253906769559e-6	0.799452232893943
GCF_001707835.1	s__Planctopirus hydrillae	EIPI	1.09293552194743e-5	9.57765247354813e-6	1.14113090338779
GCF_001707835.1	s__Planctopirus hydrillae	EKMA	9.64354872306557e-6	5.06166769773084e-6	1.90521174027066
GCF_001707835.1	s__Planctopirus hydrillae	EKYF	6.42903248204371e-7	2.04156293848437e-6	0.314907385946991
GCF_001707835.1	s__Planctopirus hydrillae	ELLK	5.91470988348022e-5	2.62636599762722e-5	2.25205089040287
GCF_001707835.1	s__Planctopirus hydrillae	ENHG	3.85741948922623e-6	3.20213211756471e-6	1.20464095409026
GCF_001707835.1	s__Planctopirus hydrillae	ENMA	1.92870974461311e-6	4.05423182081902e-6	0.475727543429789
GCF_001707835.1	s__Planctopirus hydrillae	EPYD	3.85741948922623e-6	4.09679379926295e-6	0.941570329929763
GCF_001707835.1	s__Planctopirus hydrillae	EQET	5.14322598563497e-6	1.00164801848368e-5	0.513476379998325
GCF_001707835.1	s__Planctopirus hydrillae	ERLN	1.41438714604962e-5	1.28777481290887e-5	1.09831869040422
GCF_001707835.1	s__Planctopirus hydrillae	ESQS	1.35009682122918e-5	1.27860324559526e-5	1.0559153716215
GCF_001707835.1	s__Planctopirus hydrillae	ETIR	3.08593559138098e-5	1.19429233541165e-5	2.58390303603289
GCF_001707835.1	s__Planctopirus hydrillae	ETRS	1.09293552194743e-5	1.54406904078468e-5	0.70782814309392
GCF_001707835.1	s__Planctopirus hydrillae	ETSN	7.71483897845246e-6	7.51064462366374e-6	1.02718732745594
GCF_001707835.1	s__Planctopirus hydrillae	ETTH	7.07193573024808e-6	4.57064270199665e-6	1.54725192742779
GCF_001707835.1	s__Planctopirus hydrillae	EYQV	3.85741948922623e-6	4.39380299581939e-6	0.877922722729372
GCF_001707835.1	s__Planctopirus hydrillae	EYYF	6.42903248204371e-7	1.20453187639123e-6	0.533737015022388
GCF_001707835.1	s__Planctopirus hydrillae	FENS	5.14322598563497e-6	4.83462017944153e-6	1.06383248212667
GCF_001707835.1	s__Planctopirus hydrillae	FFMS	6.42903248204371e-7	2.0058215748831e-6	0.320518662404875
GCF_001707835.1	s__Planctopirus hydrillae	FFTI	1.92870974461311e-6	4.0947340799071e-6	0.471021977734113
GCF_001707835.1	s__Planctopirus hydrillae	FFVS	8.35774222665683e-6	6.33541491563537e-6	1.31920992357272
GCF_001707835.1	s__Planctopirus hydrillae	FGSP	1.15722584676787e-5	1.04267444444471e-5	1.10986305738428
GCF_001707835.1	s__Planctopirus hydrillae	FHNN	0	7.91831282031234e-7	0
GCF_001707835.1	s__Planctopirus hydrillae	FHRD	3.85741948922623e-6	2.68228488699824e-6	1.43810954157934
GCF_001707835.1	s__Planctopirus hydrillae	FIDA	1.22151617158831e-5	9.51320093190049e-6	1.28402225531914
GCF_001707835.1	s__Planctopirus hydrillae	FISV	8.35774222665683e-6	8.96680483942447e-6	0.93207584823417
GCF_001707835.1	s__Planctopirus hydrillae	FKTQ	3.21451624102186e-6	3.68544416489213e-6	0.872219493010808
GCF_001707835.1	s__Planctopirus hydrillae	FKVA	8.35774222665683e-6	9.46835349436708e-6	0.882702809060627
GCF_001707835.1	s__Planctopirus hydrillae	FKVF	1.92870974461311e-6	3.63190850353049e-6	0.531045796648859
GCF_001707835.1	s__Planctopirus hydrillae	FNML	3.85741948922623e-6	2.5988449064122e-6	1.48428229776572
GCF_001707835.1	s__Planctopirus hydrillae	FNVV	6.42903248204371e-6	5.40826532286614e-6	1.18874206390389
GCF_001707835.1	s__Planctopirus hydrillae	FNYF	0	9.68446848878789e-7	0
GCF_001707835.1	s__Planctopirus hydrillae	FPHT	2.57161299281748e-6	2.64937923384813e-6	0.970647372774302
GCF_001707835.1	s__Planctopirus hydrillae	FPSA	1.15722584676787e-5	1.3507971127642e-5	0.856698489975138
GCF_001707835.1	s__Planctopirus hydrillae	FQLN	6.42903248204371e-6	5.3617086479056e-6	1.19906412381341
GCF_001707835.1	s__Planctopirus hydrillae	FTGL	1.60725812051093e-5	1.64276143245422e-5	0.978388029301219
GCF_001707835.1	s__Planctopirus hydrillae	FTIF	6.42903248204371e-7	4.0947340799071e-6	0.157007325911371
GCF_001707835.1	s__Planctopirus hydrillae	FTLA	1.41438714604962e-5	2.12821692498784e-5	0.664587866698643
GCF_001707835.1	s__Planctopirus hydrillae	FTSA	1.67154844533137e-5	1.38013426310954e-5	1.21114915411581
GCF_001707835.1	s__Planctopirus hydrillae	FVAR	1.41438714604962e-5	1.55911774221616e-5	0.907171477658373
GCF_001707835.1	s__Planctopirus hydrillae	FVHF	0	2.08522910839702e-6	0
GCF_001707835.1	s__Planctopirus hydrillae	FYGI	2.57161299281748e-6	3.28279003229567e-6	0.783362008388682
GCF_001707835.1	s__Planctopirus hydrillae	GAAP	2.70019364245836e-5	3.87265789286401e-5	0.697245591311821
GCF_001707835.1	s__Planctopirus hydrillae	GADV	2.37874201835617e-5	2.51460820002013e-5	0.945969244169781
GCF_001707835.1	s__Planctopirus hydrillae	GDAA	3.53596786512404e-5	3.52615784911317e-5	1.00278206944517
GCF_001707835.1	s__Planctopirus hydrillae	GETN	7.71483897845246e-6	8.25955517111596e-6	0.934050178081211
GCF_001707835.1	s__Planctopirus hydrillae	GFNN	1.92870974461311e-6	2.64565605822611e-6	0.729010008166479
GCF_001707835.1	s__Planctopirus hydrillae	GFPT	7.07193573024808e-6	8.85207035845837e-6	0.798901888922593
GCF_001707835.1	s__Planctopirus hydrillae	GFQH	4.5003227374306e-6	2.74089269250702e-6	1.64191861641773
GCF_001707835.1	s__Planctopirus hydrillae	GGKH	3.21451624102186e-6	4.76453517999678e-6	0.674675727973957
GCF_001707835.1	s__Planctopirus hydrillae	GGLD	2.70019364245836e-5	2.94600900841615e-5	0.916559872948266
GCF_001707835.1	s__Planctopirus hydrillae	GHGF	8.35774222665683e-6	4.54194610701531e-6	1.84012360114705
GCF_001707835.1	s__Planctopirus hydrillae	GHTE	5.14322598563497e-6	5.92053005547594e-6	0.868710392049773
GCF_001707835.1	s__Planctopirus hydrillae	GIAL	3.85741948922623e-5	3.90177179355762e-5	0.988632778471404
GCF_001707835.1	s__Planctopirus hydrillae	GIDI	1.47867747087005e-5	1.03931675847847e-5	1.4227399479585
GCF_001707835.1	s__Planctopirus hydrillae	GIEA	2.63590331763792e-5	2.33480446823628e-5	1.12896105583912
GCF_001707835.1	s__Planctopirus hydrillae	GIYT	9.0006454748612e-6	5.09985653299584e-6	1.76488209357017
GCF_001707835.1	s__Planctopirus hydrillae	GLFL	3.15022591620142e-5	2.98382209313663e-5	1.05576868119837
GCF_001707835.1	s__Planctopirus hydrillae	GLHH	6.42903248204371e-6	3.83578739229658e-6	1.67606590890704
GCF_001707835.1	s__Planctopirus hydrillae	GLKN	1.54296779569049e-5	9.32033915361822e-6	1.65548460228671
GCF_001707835.1	s__Planctopirus hydrillae	GLVG	4.5003227374306e-5	3.95608813103841e-5	1.13756887823663
GCF_001707835.1	s__Planctopirus hydrillae	GMSN	5.14322598563497e-6	3.39143874786008e-6	1.51653217646352
GCF_001707835.1	s__Planctopirus hydrillae	GNKE	5.14322598563497e-6	5.57725327177672e-6	0.92217902523127
GCF_001707835.1	s__Planctopirus hydrillae	GQAH	1.92870974461311e-6	7.1454831192903e-6	0.269920131699181
GCF_001707835.1	s__Planctopirus hydrillae	GQSL	4.17887111332841e-5	2.34977672004193e-5	1.77841199875954
GCF_001707835.1	s__Planctopirus hydrillae	GSAQ	1.09293552194743e-5	2.17096529830109e-5	0.503432976474898
GCF_001707835.1	s__Planctopirus hydrillae	GTFR	9.0006454748612e-6	1.00564391418167e-5	0.895013169963386
GCF_001707835.1	s__Planctopirus hydrillae	GTIY	1.09293552194743e-5	5.09985653299584e-6	2.14307111362092
GCF_001707835.1	s__Planctopirus hydrillae	GVNG	1.28580649640874e-5	1.17800243292119e-5	1.09151429612944
GCF_001707835.1	s__Planctopirus hydrillae	HAFS	7.07193573024808e-6	5.35061774986297e-6	1.32170453223447
GCF_001707835.1	s__Planctopirus hydrillae	HAII	3.21451624102186e-6	5.85747590249841e-6	0.548788641136493
GCF_001707835.1	s__Planctopirus hydrillae	HDAS	7.71483897845246e-6	7.40764533327741e-6	1.04146981008864
GCF_001707835.1	s__Planctopirus hydrillae	HDHA	5.14322598563497e-6	2.43814144445538e-6	2.10948630455024
GCF_001707835.1	s__Planctopirus hydrillae	HEET	1.92870974461311e-6	4.96780283233293e-6	0.388242007524959
GCF_001707835.1	s__Planctopirus hydrillae	HEIM	6.42903248204371e-7	1.57774059469604e-6	0.407483492765317
GCF_001707835.1	s__Planctopirus hydrillae	HFKG	1.28580649640874e-6	2.36767652287142e-6	0.543066793114698
GCF_001707835.1	s__Planctopirus hydrillae	HFNF	6.42903248204371e-7	9.42408393969458e-7	0.68219176772868
GCF_001707835.1	s__Planctopirus hydrillae	HGFA	6.42903248204371e-6	5.88414506596474e-6	1.09260264829818
GCF_001707835.1	s__Planctopirus hydrillae	HGTD	1.92870974461311e-6	4.8543927923041e-6	0.397312254515289
GCF_001707835.1	s__Planctopirus hydrillae	HGVT	8.35774222665683e-6	6.51878716398e-6	1.28210079826476
GCF_001707835.1	s__Planctopirus hydrillae	HKNK	2.57161299281748e-6	1.03704181524695e-6	2.47975824601163
GCF_001707835.1	s__Planctopirus hydrillae	HMDF	6.42903248204371e-7	9.14002259277538e-7	0.703393500047304
GCF_001707835.1	s__Planctopirus hydrillae	HNEM	6.42903248204371e-7	9.3662652859747e-7	0.686402988357667
GCF_001707835.1	s__Planctopirus hydrillae	HNET	1.92870974461311e-6	2.47204247877087e-6	0.780208981510742
GCF_001707835.1	s__Planctopirus hydrillae	HNSN	1.92870974461311e-6	1.44894326291108e-6	1.33111474685222
GCF_001707835.1	s__Planctopirus hydrillae	HNTQ	6.42903248204371e-7	1.77787910132979e-6	0.361612467193918
GCF_001707835.1	s__Planctopirus hydrillae	HPHG	3.85741948922623e-6	2.06692579980832e-6	1.86625929657657
GCF_001707835.1	s__Planctopirus hydrillae	HPPP	1.28580649640874e-6	3.94272559850364e-6	0.326121223576081
GCF_001707835.1	s__Planctopirus hydrillae	HQDD	1.92870974461311e-6	2.61063630116458e-6	0.738789138783038
GCF_001707835.1	s__Planctopirus hydrillae	HQES	4.5003227374306e-6	4.20837583853616e-6	1.06937281984681
GCF_001707835.1	s__Planctopirus hydrillae	HRTH	1.92870974461311e-6	1.81276263762419e-6	1.06396154939562
GCF_001707835.1	s__Planctopirus hydrillae	HTDK	0	2.53055222944677e-6	0
GCF_001707835.1	s__Planctopirus hydrillae	HTKN	1.28580649640874e-6	1.53579256139066e-6	0.837226672881164
GCF_001707835.1	s__Planctopirus hydrillae	HTYD	6.42903248204371e-7	1.49303789159908e-6	0.430600758240506
GCF_001707835.1	s__Planctopirus hydrillae	HVNE	1.28580649640874e-6	2.95834771844152e-6	0.434636702235299
GCF_001707835.1	s__Planctopirus hydrillae	HVTI	5.78612923383934e-6	4.58491497556817e-6	1.26199270099274
GCF_001707835.1	s__Planctopirus hydrillae	HVYE	1.92870974461311e-6	2.17916339518022e-6	0.885068897944481
GCF_001707835.1	s__Planctopirus hydrillae	HYQN	6.42903248204371e-7	7.08306875927311e-7	0.907662017769751
GCF_001707835.1	s__Planctopirus hydrillae	HYRA	1.92870974461311e-6	3.12609590798197e-6	0.616970752461072
GCF_001707835.1	s__Planctopirus hydrillae	IDEF	1.09293552194743e-5	6.16153664775462e-6	1.77380349161068
GCF_001707835.1	s__Planctopirus hydrillae	IDNE	4.5003227374306e-6	5.17705221461779e-6	0.869282856511203
GCF_001707835.1	s__Planctopirus hydrillae	IEAG	4.17887111332841e-5	2.33480446823628e-5	1.78981630803763
GCF_001707835.1	s__Planctopirus hydrillae	IEQR	1.54296779569049e-5	9.33563833674525e-6	1.6527716049339
GCF_001707835.1	s__Planctopirus hydrillae	IFFF	6.42903248204371e-7	2.63579026889292e-6	0.243912899972274
GCF_001707835.1	s__Planctopirus hydrillae	IFFT	1.92870974461311e-6	4.0947340799071e-6	0.471021977734113
GCF_001707835.1	s__Planctopirus hydrillae	IGTP	1.35009682122918e-5	1.2528743324018e-5	1.07759955353304
GCF_001707835.1	s__Planctopirus hydrillae	IHHN	1.28580649640874e-6	8.03339721609329e-7	1.60057627155905
GCF_001707835.1	s__Planctopirus hydrillae	IHHV	2.57161299281748e-6	1.7775174564984e-6	1.44674415624778
GCF_001707835.1	s__Planctopirus hydrillae	IHTL	5.78612923383934e-6	6.95883315291993e-6	0.831479805118114
GCF_001707835.1	s__Planctopirus hydrillae	IILG	1.80012909497224e-5	2.11828775170393e-5	0.849803853855186
GCF_001707835.1	s__Planctopirus hydrillae	ILFE	1.09293552194743e-5	1.25581614133897e-5	0.870298992002228
GCF_001707835.1	s__Planctopirus hydrillae	ILMH	3.21451624102186e-6	2.63661639922511e-6	1.21918237403309
GCF_001707835.1	s__Planctopirus hydrillae	ILVA	2.70019364245836e-5	3.60472249724949e-5	0.749071154442175
GCF_001707835.1	s__Planctopirus hydrillae	IMFV	1.28580649640874e-6	2.88432617084917e-6	0.445790947433032
GCF_001707835.1	s__Planctopirus hydrillae	IMGF	1.92870974461311e-6	3.12201078042109e-6	0.617778054037652
GCF_001707835.1	s__Planctopirus hydrillae	INDM	1.28580649640874e-6	1.80470404758e-6	0.71247498897835
GCF_001707835.1	s__Planctopirus hydrillae	IQIK	1.92870974461311e-6	4.75226108907163e-6	0.405850964091263
GCF_001707835.1	s__Planctopirus hydrillae	IQIT	7.07193573024808e-6	7.03779454509702e-6	1.00485111989733
GCF_001707835.1	s__Planctopirus hydrillae	IQMY	0	1.16605367025379e-6	0
GCF_001707835.1	s__Planctopirus hydrillae	IQQA	1.92870974461311e-5	1.01332059084513e-5	1.90335591918105
GCF_001707835.1	s__Planctopirus hydrillae	IRLI	1.35009682122918e-5	1.81831782526126e-5	0.74249770995628706
GCF_001707835.1	s__Planctopirus hydrillae	IRNS	1.22151617158831e-5	7.00012984486196e-6	1.74499073397172
GCF_001707835.1	s__Planctopirus hydrillae	IRQE	1.47867747087005e-5	9.33563833674525e-6	1.58390612139499
GCF_001707835.1	s__Planctopirus hydrillae	IRTV	1.60725812051093e-5	1.31497306375811e-5	1.22227455817041
GCF_001707835.1	s__Planctopirus hydrillae	ISDE	1.54296779569049e-5	1.12747718075018e-5	1.36851354691175
GCF_001707835.1	s__Planctopirus hydrillae	ISFA	1.41438714604962e-5	1.25738750337923e-5	1.12486178067497
GCF_001707835.1	s__Planctopirus hydrillae	ISTA	1.80012909497224e-5	1.95336765694138e-5	0.921551602728446
GCF_001707835.1	s__Planctopirus hydrillae	ITAA	2.82877429209923e-5	2.78294633838589e-5	1.01646742270278
GCF_001707835.1	s__Planctopirus hydrillae	IVQE	8.35774222665683e-6	1.00477576122672e-5	0.831801736185691
GCF_001707835.1	s__Planctopirus hydrillae	IVYR	6.42903248204371e-6	5.23885151708242e-6	1.22718356515363
GCF_001707835.1	s__Planctopirus hydrillae	IYRE	6.42903248204371e-6	4.75805960262785e-6	1.35118788308011
GCF_001707835.1	s__Planctopirus hydrillae	KALY	8.35774222665683e-6	8.89433917595836e-6	0.939669835084323
GCF_001707835.1	s__Planctopirus hydrillae	KATK	1.67154844533137e-5	8.29964917825563e-6	2.01399891661768
GCF_001707835.1	s__Planctopirus hydrillae	KERQ	5.78612923383934e-6	6.91926438372104e-6	0.836234737243509
GCF_001707835.1	s__Planctopirus hydrillae	KGIE	8.35774222665683e-6	9.3948426882164e-6	0.889609597948844
GCF_001707835.1	s__Planctopirus hydrillae	KGLN	5.78612923383934e-6	9.32033915361822e-6	0.620806725857516
GCF_001707835.1	s__Planctopirus hydrillae	KHFK	1.92870974461311e-6	1.23424892873517e-6	1.562658633692
GCF_001707835.1	s__Planctopirus hydrillae	KHSR	6.42903248204371e-7	3.71899790682108e-6	0.17287002152521
GCF_001707835.1	s__Planctopirus hydrillae	KIEP	8.35774222665683e-6	7.09863720609636e-6	1.17737278071897
GCF_001707835.1	s__Planctopirus hydrillae	KIMT	6.42903248204371e-7	2.52830604053295e-6	0.25428221026156
GCF_001707835.1	s__Planctopirus hydrillae	KISV	9.0006454748612e-6	9.40624483492121e-6	0.956879778574953
GCF_001707835.1	s__Planctopirus hydrillae	KIYD	5.78612923383934e-6	2.36918924280202e-6	2.44224020998683
GCF_001707835.1	s__Planctopirus hydrillae	KLPA	3.15022591620142e-5	2.18505936101067e-5	1.44171182367528
GCF_001707835.1	s__Planctopirus hydrillae	KLRE	2.57161299281748e-5	1.60777391637546e-5	1.59948669811418
GCF_001707835.1	s__Planctopirus hydrillae	KMIL	3.21451624102186e-6	4.59227692646921e-6	0.699983100429735
GCF_001707835.1	s__Planctopirus hydrillae	KMKV	1.92870974461311e-6	2.24253297746442e-6	0.86005858731846
GCF_001707835.1	s__Planctopirus hydrillae	KMRK	1.28580649640874e-6	2.08359692219013e-6	0.617109040004336
GCF_001707835.1	s__Planctopirus hydrillae	KNLR	1.15722584676787e-5	8.00048945516119e-6	1.44644381228617
GCF_001707835.1	s__Planctopirus hydrillae	KNVQ	7.07193573024808e-6	3.70575441550611e-6	1.90836599982361
GCF_001707835.1	s__Planctopirus hydrillae	KQPL	8.35774222665683e-6	1.01782215906437e-5	0.821139739612238
GCF_001707835.1	s__Planctopirus hydrillae	KRMH	6.42903248204371e-7	1.19627929726034e-6	0.537419020521976
GCF_001707835.1	s__Planctopirus hydrillae	KTAT	1.28580649640874e-5	1.22912492849498e-5	1.04611538387979
GCF_001707835.1	s__Planctopirus hydrillae	KTMH	1.28580649640874e-6	1.07588147179806e-6	1.19511910011783
GCF_001707835.1	s__Planctopirus hydrillae	KTQA	1.47867747087005e-5	9.6079204922234508e-06	1.5390192623543
GCF_001707835.1	s__Planctopirus hydrillae	KTSA	1.47867747087005e-5	1.44777108639571e-5	1.02134756299857
GCF_001707835.1	s__Planctopirus hydrillae	KVPH	3.21451624102186e-6	3.32595201168853e-6	0.966495075612923
GCF_001707835.1	s__Planctopirus hydrillae	KYLH	0	2.05480949159523e-6	0
GCF_001707835.1	s__Planctopirus hydrillae	LAAM	3.79312916440579e-5	2.10216103736777e-5	1.80439514241753
GCF_001707835.1	s__Planctopirus hydrillae	LARP	2.2501613687153e-5	3.59805410684548e-5	0.625382860261676
GCF_001707835.1	s__Planctopirus hydrillae	LAVD	2.82877429209923e-5	3.52602540525066e-5	0.802255788596095
GCF_001707835.1	s__Planctopirus hydrillae	LDAD	2.7644839672788e-5	2.62575106107306e-5	1.05283551371737
GCF_001707835.1	s__Planctopirus hydrillae	LDDL	4.30745176296929e-5	2.84202088387282e-5	1.51562987711038
GCF_001707835.1	s__Planctopirus hydrillae	LDEV	3.21451624102186e-5	2.28374601891495e-5	1.40756293142839
GCF_001707835.1	s__Planctopirus hydrillae	LDKV	1.28580649640874e-5	1.4188106305111e-5	0.906256598842623
GCF_001707835.1	s__Planctopirus hydrillae	LDNL	1.47867747087005e-5	1.724822938637e-5	0.857292327082887
GCF_001707835.1	s__Planctopirus hydrillae	LDQN	7.71483897845246e-6	7.42300009098356e-6	1.03931549021849
GCF_001707835.1	s__Planctopirus hydrillae	LDVF	1.28580649640874e-5	1.35252677887587e-5	0.950669899103527
GCF_001707835.1	s__Planctopirus hydrillae	LEFV	1.60725812051093e-5	1.64957303369962e-5	0.974347960154398
GCF_001707835.1	s__Planctopirus hydrillae	LHHE	5.78612923383934e-6	3.21853538334011e-6	1.79775225209258
GCF_001707835.1	s__Planctopirus hydrillae	LINH	2.57161299281748e-6	3.76370070431941e-6	0.68326713382554
GCF_001707835.1	s__Planctopirus hydrillae	LKAH	6.42903248204371e-6	8.6551986905e-6	0.742794326501165
GCF_001707835.1	s__Planctopirus hydrillae	LKEV	3.02164526656054e-5	1.73041435672177e-5	1.74619752478532
GCF_001707835.1	s__Planctopirus hydrillae	LKHF	5.14322598563497e-6	3.31999536587583e-6	1.54916661586308
GCF_001707835.1	s__Planctopirus hydrillae	LKPI	7.07193573024808e-6	1.18627760055505e-5	0.596145095122691
GCF_001707835.1	s__Planctopirus hydrillae	LKVS	2.18587104389486e-5	1.87528337647533e-5	1.16562172486341
GCF_001707835.1	s__Planctopirus hydrillae	LLEG	5.27180663527584e-5	5.03819364819885e-5	1.04636840173075
GCF_001707835.1	s__Planctopirus hydrillae	LLIK	1.47867747087005e-5	2.20148621899968e-5	0.671672372104124
GCF_001707835.1	s__Planctopirus hydrillae	LLTM	1.54296779569049e-5	1.35586042862568e-5	1.13799898803336
GCF_001707835.1	s__Planctopirus hydrillae	LLTR	4.17887111332841e-5	3.97898790694049e-5	1.05023468556898
GCF_001707835.1	s__Planctopirus hydrillae	LMGP	5.78612923383934e-6	9.46386773602245e-6	0.611391599632729
GCF_001707835.1	s__Planctopirus hydrillae	LNFV	7.71483897845246e-6	8.20848723020961e-6	0.939861238994149
GCF_001707835.1	s__Planctopirus hydrillae	LNIR	3.85741948922623e-6	1.07944532725258e-5	0.357352002166167
GCF_001707835.1	s__Planctopirus hydrillae	LNTI	8.35774222665683e-6	9.70806090241401e-6	0.860907477885577
GCF_001707835.1	s__Planctopirus hydrillae	LPES	4.75748403671235e-5	2.4686855199651e-5	1.92713247525331
GCF_001707835.1	s__Planctopirus hydrillae	LPIV	2.31445169353574e-5	2.10240272675506e-5	1.10086029859177
GCF_001707835.1	s__Planctopirus hydrillae	LPLH	1.22151617158831e-5	1.35786262563008e-5	0.899587446131739
GCF_001707835.1	s__Planctopirus hydrillae	LPPS	3.72883883958535e-5	2.2230410261163e-5	1.67735943501669
GCF_001707835.1	s__Planctopirus hydrillae	LRRN	9.0006454748612e-6	1.31741015619832e-5	0.683207536583332
GCF_001707835.1	s__Planctopirus hydrillae	LSAR	3.34309689066273e-5	4.33014835655467e-5	0.772051351451316
GCF_001707835.1	s__Planctopirus hydrillae	LSHM	3.85741948922623e-6	3.40881175718626e-6	1.131602377601
GCF_001707835.1	s__Planctopirus hydrillae	LSSK	2.31445169353574e-5	1.84576958968877e-5	1.25392232403503
GCF_001707835.1	s__Planctopirus hydrillae	LTEL	4.82177436153278e-5	3.88947996439734e-5	1.23969641331728
GCF_001707835.1	s__Planctopirus hydrillae	LTEM	5.78612923383934e-6	8.11341399383468e-6	0.713155921568427
GCF_001707835.1	s__Planctopirus hydrillae	LTHE	9.0006454748612e-6	8.30186562979917e-6	1.0841714231743
GCF_001707835.1	s__Planctopirus hydrillae	LTSA	2.89306461691967e-5	3.89434674462992e-5	0.742888295940529
GCF_001707835.1	s__Planctopirus hydrillae	LVMK	5.14322598563497e-6	6.03216978331534e-6	0.852632828714613
GCF_001707835.1	s__Planctopirus hydrillae	LVNG	2.63590331763792e-5	1.65181458721639e-5	1.59576222297437
GCF_001707835.1	s__Planctopirus hydrillae	LVVY	1.47867747087005e-5	1.12411785395796e-5	1.31541142742615
GCF_001707835.1	s__Planctopirus hydrillae	MAAN	7.71483897845246e-6	6.25959466621225e-6	1.23248219570754
GCF_001707835.1	s__Planctopirus hydrillae	MDEG	1.92870974461311e-6	5.15643953135438e-6	0.374039050178976
GCF_001707835.1	s__Planctopirus hydrillae	MENG	1.28580649640874e-6	3.12944399382979e-6	0.410873784270918
GCF_001707835.1	s__Planctopirus hydrillae	MEVD	5.14322598563497e-6	4.76386999748945e-6	1.07963189347011
GCF_001707835.1	s__Planctopirus hydrillae	MFNT	1.28580649640874e-6	1.43080989681128e-6	0.898656417791283
GCF_001707835.1	s__Planctopirus hydrillae	MGFT	4.5003227374306e-6	3.42678294183503e-6	1.31327919328929
GCF_001707835.1	s__Planctopirus hydrillae	MGKN	0	1.94421287186058e-6	0
GCF_001707835.1	s__Planctopirus hydrillae	MGVR	4.5003227374306e-6	7.08374464281497e-6	0.635302790310951
GCF_001707835.1	s__Planctopirus hydrillae	MHKE	0	1.16936881119981e-6	0
GCF_001707835.1	s__Planctopirus hydrillae	MIGK	2.57161299281748e-6	3.27501248257223e-6	0.785222348464978
GCF_001707835.1	s__Planctopirus hydrillae	MIKT	1.28580649640874e-6	2.52830604053295e-6	0.50856442052312
GCF_001707835.1	s__Planctopirus hydrillae	MINQ	3.21451624102186e-6	1.58298924376451e-6	2.03066208673497
GCF_001707835.1	s__Planctopirus hydrillae	MKNV	1.92870974461311e-6	1.79619625376596e-6	1.07377450574753
GCF_001707835.1	s__Planctopirus hydrillae	MLAF	8.35774222665683e-6	8.06355249827607e-6	1.03648388578653
GCF_001707835.1	s__Planctopirus hydrillae	MLDH	3.21451624102186e-6	2.57905467471129e-6	1.24639321242063
GCF_001707835.1	s__Planctopirus hydrillae	MLYT	6.42903248204371e-7	2.97396457940959e-6	0.216177170587555
GCF_001707835.1	s__Planctopirus hydrillae	MMHF	0	3.88594269857552e-7	0
GCF_001707835.1	s__Planctopirus hydrillae	MNPR	5.78612923383934e-6	2.41898810449804e-6	2.39196266533109
GCF_001707835.1	s__Planctopirus hydrillae	MNSY	0	1.04308546387509e-6	0
GCF_001707835.1	s__Planctopirus hydrillae	MPAA	1.09293552194743e-5	1.13275592182543e-5	0.964846442988509
GCF_001707835.1	s__Planctopirus hydrillae	MPRP	5.78612923383934e-6	4.37747689157243e-6	1.32179549479264
GCF_001707835.1	s__Planctopirus hydrillae	MQRV	6.42903248204371e-6	4.274771974306e-6	1.50394746683242
GCF_001707835.1	s__Planctopirus hydrillae	MSLQ	5.78612923383934e-6	6.87311807092402e-6	0.841849241367893
GCF_001707835.1	s__Planctopirus hydrillae	MTSI	7.07193573024808e-6	4.41031699584747e-6	1.60349828298208
GCF_001707835.1	s__Planctopirus hydrillae	MVAT	5.78612923383934e-6	8.25346156343289e-6	0.701054847032291
GCF_001707835.1	s__Planctopirus hydrillae	MVIV	3.85741948922623e-6	5.36231735325884e-6	0.719356806974872
GCF_001707835.1	s__Planctopirus hydrillae	MYKR	0	1.22933212737095e-6	0
GCF_001707835.1	s__Planctopirus hydrillae	NAIN	5.14322598563497e-6	4.85106879285641e-6	1.06022532461481
GCF_001707835.1	s__Planctopirus hydrillae	NAKK	5.14322598563497e-6	4.48888409469876e-6	1.14576938881291
GCF_001707835.1	s__Planctopirus hydrillae	NDHF	1.28580649640874e-6	1.30471423450275e-6	0.985508138415293
GCF_001707835.1	s__Planctopirus hydrillae	NDKQ	6.42903248204371e-7	2.7595911742728e-6	0.232970468306338
GCF_001707835.1	s__Planctopirus hydrillae	NDYA	5.14322598563497e-6	3.49535756846065e-6	1.47144487649658
GCF_001707835.1	s__Planctopirus hydrillae	NFFG	1.28580649640874e-6	3.14876228485513e-6	0.408352990822201
GCF_001707835.1	s__Planctopirus hydrillae	NGDK	1.92870974461311e-6	4.57293144865066e-6	0.421766599012154
GCF_001707835.1	s__Planctopirus hydrillae	NHNG	2.57161299281748e-6	1.5934220588902e-6	1.61389317944336
GCF_001707835.1	s__Planctopirus hydrillae	NISH	1.92870974461311e-6	2.44073441815636e-6	0.790216965133794
GCF_001707835.1	s__Planctopirus hydrillae	NKNT	1.28580649640874e-6	2.14253846755887e-6	0.60013228041303
GCF_001707835.1	s__Planctopirus hydrillae	NLKP	9.64354872306557e-6	7.04234317539932e-6	1.36936648539834
GCF_001707835.1	s__Planctopirus hydrillae	NMDA	1.28580649640874e-6	3.32416752299245e-6	0.386805564856505
GCF_001707835.1	s__Planctopirus hydrillae	NMEQ	3.21451624102186e-6	1.88850109010533e-6	1.70215217659344
GCF_001707835.1	s__Planctopirus hydrillae	NMKS	6.42903248204371e-7	1.76792716445098e-6	0.363648039993786
GCF_001707835.1	s__Planctopirus hydrillae	NNFV	1.92870974461311e-6	2.44423723827693e-6	0.789084510459699
GCF_001707835.1	s__Planctopirus hydrillae	NNIG	6.42903248204371e-7	3.74451900345274e-6	0.171691810780387
GCF_001707835.1	s__Planctopirus hydrillae	NNMA	6.42903248204371e-7	2.01743781267234e-6	0.318673142818101
GCF_001707835.1	s__Planctopirus hydrillae	NPVE	9.64354872306557e-6	7.46853493080441e-6	1.2912236218231
GCF_001707835.1	s__Planctopirus hydrillae	NRQN	2.57161299281748e-6	2.75782339679346e-6	0.932479213791396
GCF_001707835.1	s__Planctopirus hydrillae	NSFY	1.92870974461311e-6	1.77212566491537e-6	1.08835946727583
GCF_001707835.1	s__Planctopirus hydrillae	NSIH	1.28580649640874e-6	2.44073441815636e-6	0.526811310089196
GCF_001707835.1	s__Planctopirus hydrillae	NSIP	5.78612923383934e-6	6.16178759014182e-6	0.939034192463321
GCF_001707835.1	s__Planctopirus hydrillae	NSPV	1.35009682122918e-5	8.09379519301733e-6	1.66806397868077
GCF_001707835.1	s__Planctopirus hydrillae	NYLG	7.07193573024808e-6	5.49904457887784e-6	1.28602989643179
GCF_001707835.1	s__Planctopirus hydrillae	NYLL	1.22151617158831e-5	7.71085169036432e-6	1.58415207637146
GCF_001707835.1	s__Planctopirus hydrillae	PAKS	1.67154844533137e-5	1.41699619792107e-5	1.1796421527339
GCF_001707835.1	s__Planctopirus hydrillae	PARE	1.99300006943355e-5	2.15306103229552e-5	0.925658882650752
GCF_001707835.1	s__Planctopirus hydrillae	PDAE	1.99300006943355e-5	1.72563755772324e-5	1.15493549645678
GCF_001707835.1	s__Planctopirus hydrillae	PEMS	2.57161299281748e-6	5.14965183711015e-6	0.499376088745566
GCF_001707835.1	s__Planctopirus hydrillae	PFHN	0	1.4329227715798e-6	0
GCF_001707835.1	s__Planctopirus hydrillae	PFQN	1.28580649640874e-6	2.88917314803943e-6	0.445043073060983
GCF_001707835.1	s__Planctopirus hydrillae	PGEI	2.05729039425399e-5	1.36174123922309e-5	1.51077923984129
GCF_001707835.1	s__Planctopirus hydrillae	PGKK	9.0006454748612e-6	6.27028277417447e-6	1.43544490719499
GCF_001707835.1	s__Planctopirus hydrillae	PGPA	1.67154844533137e-5	2.25867220568554e-5	0.740058004487651
GCF_001707835.1	s__Planctopirus hydrillae	PKII	3.85741948922623e-6	5.95025674145117e-6	0.648277823434803
GCF_001707835.1	s__Planctopirus hydrillae	PKQF	5.14322598563497e-6	3.60710364944751e-6	1.4258603260327
GCF_001707835.1	s__Planctopirus hydrillae	PKVE	1.02864519712699e-5	9.32439082898577e-6	1.10317683588439
GCF_001707835.1	s__Planctopirus hydrillae	PLDH	5.78612923383934e-6	6.66221754524957e-6	0.868498993696939
GCF_001707835.1	s__Planctopirus hydrillae	PLDQ	1.54296779569049e-5	1.34328942354032e-5	1.14864880840341
GCF_001707835.1	s__Planctopirus hydrillae	PLGE	2.50732266799705e-5	2.71484609830206e-5	0.923559781000182
GCF_001707835.1	s__Planctopirus hydrillae	PMMR	0	1.69459375410228e-6	0
GCF_001707835.1	s__Planctopirus hydrillae	PMMT	1.92870974461311e-6	1.52404378010947e-6	1.26552122044327
GCF_001707835.1	s__Planctopirus hydrillae	PMPF	2.57161299281748e-6	2.53419979142557e-6	1.01476331957666
GCF_001707835.1	s__Planctopirus hydrillae	PPKH	1.92870974461311e-6	2.72014136708371e-6	0.709047613463156
GCF_001707835.1	s__Planctopirus hydrillae	PRKH	1.92870974461311e-6	3.09023030856019e-6	0.624131392171784
GCF_001707835.1	s__Planctopirus hydrillae	PSEQ	8.35774222665683e-6	1.06243095617639e-5	0.786662152309241
GCF_001707835.1	s__Planctopirus hydrillae	PSTD	7.71483897845246e-6	1.11440144567419e-5	0.692285442413901
GCF_001707835.1	s__Planctopirus hydrillae	PVLF	1.22151617158831e-5	1.48543364467955e-5	0.822329678584749
GCF_001707835.1	s__Planctopirus hydrillae	PVRT	1.86441941979268e-5	1.41266062618997e-5	1.31979286831341
GCF_001707835.1	s__Planctopirus hydrillae	PVYV	1.09293552194743e-5	6.05734353013696e-6	1.80431490555187
GCF_001707835.1	s__Planctopirus hydrillae	PYYI	1.28580649640874e-6	1.5351918645934e-6	0.837554266710038
GCF_001707835.1	s__Planctopirus hydrillae	QAGH	1.15722584676787e-5	7.1454831192903e-6	1.61952079019509
GCF_001707835.1	s__Planctopirus hydrillae	QDQI	5.78612923383934e-6	5.38125482253499e-6	1.07523791841428
GCF_001707835.1	s__Planctopirus hydrillae	QEPI	2.57161299281748e-6	8.21759334816217e-6	0.312939918521597
GCF_001707835.1	s__Planctopirus hydrillae	QFMH	1.28580649640874e-6	8.0171358132263e-7	1.60382276958247
GCF_001707835.1	s__Planctopirus hydrillae	QFNK	6.42903248204371e-7	1.99328084095738e-6	0.322535206777777
GCF_001707835.1	s__Planctopirus hydrillae	QGHS	3.85741948922623e-6	5.0154598476871e-6	0.769105845998367
GCF_001707835.1	s__Planctopirus hydrillae	QHKQ	1.92870974461311e-6	1.73508458144712e-6	1.11159407745097
GCF_001707835.1	s__Planctopirus hydrillae	QHLS	6.42903248204371e-6	7.03276114418849e-6	0.91415481774983
GCF_001707835.1	s__Planctopirus hydrillae	QIMM	0	1.10894455425653e-6	0
GCF_001707835.1	s__Planctopirus hydrillae	QIRQ	1.47867747087005e-5	6.71413878968824e-6	2.20233378723277
GCF_001707835.1	s__Planctopirus hydrillae	QIRY	5.14322598563497e-6	3.42196980959632e-6	1.50300156687873
GCF_001707835.1	s__Planctopirus hydrillae	QKMQ	6.42903248204371e-7	1.69569831063869e-6	0.379137753556068
GCF_001707835.1	s__Planctopirus hydrillae	QLMR	5.78612923383934e-6	6.48810830614961e-6	0.891805278335919
GCF_001707835.1	s__Planctopirus hydrillae	QLQF	5.78612923383934e-6	7.74921888406261e-6	0.74667257699216
GCF_001707835.1	s__Planctopirus hydrillae	QMAE	1.22151617158831e-5	5.85953692178528e-6	2.0846633238999
GCF_001707835.1	s__Planctopirus hydrillae	QMEF	2.57161299281748e-6	2.2476243610511e-6	1.14414714370459
GCF_001707835.1	s__Planctopirus hydrillae	QMIK	1.92870974461311e-6	1.97634616744721e-6	0.97589672112167
GCF_001707835.1	s__Planctopirus hydrillae	QMKH	6.42903248204371e-7	8.41003497728205e-7	0.764447769766761
GCF_001707835.1	s__Planctopirus hydrillae	QNFM	1.28580649640874e-6	1.11844674282882e-6	1.14963587193846
GCF_001707835.1	s__Planctopirus hydrillae	QNYP	4.5003227374306e-6	1.78816526928717e-6	2.51672639812795
GCF_001707835.1	s__Planctopirus hydrillae	QPEP	1.41438714604962e-5	8.82806719387274e-6	1.60214814294945
GCF_001707835.1	s__Planctopirus hydrillae	QPHL	5.78612923383934e-6	5.84373860516972e-6	0.990141692635018
GCF_001707835.1	s__Planctopirus hydrillae	QPTG	1.22151617158831e-5	1.07496192918493e-5	1.13633435605901
GCF_001707835.1	s__Planctopirus hydrillae	QQAN	6.42903248204371e-6	6.01558298335132e-6	1.06872974736391
GCF_001707835.1	s__Planctopirus hydrillae	QQMS	3.21451624102186e-6	2.95793585086053e-6	1.08674305431157
GCF_001707835.1	s__Planctopirus hydrillae	QQSR	9.0006454748612e-6	8.68053284216697e-6	1.03687707177827
GCF_001707835.1	s__Planctopirus hydrillae	QRTK	7.07193573024808e-6	6.36609107205414e-6	1.11087567711566
GCF_001707835.1	s__Planctopirus hydrillae	QRVS	1.02864519712699e-5	1.3289428364254e-5	0.774032688940821
GCF_001707835.1	s__Planctopirus hydrillae	QTDH	1.28580649640874e-6	2.92944244988599e-6	0.438925330811256
GCF_001707835.1	s__Planctopirus hydrillae	QVVL	1.92870974461311e-5	2.20559610615927e-5	0.874461892287109
GCF_001707835.1	s__Planctopirus hydrillae	QYPD	5.14322598563497e-6	2.94639114850023e-6	1.74560189954853
GCF_001707835.1	s__Planctopirus hydrillae	RAFY	8.35774222665683e-6	5.19044814988236e-6	1.61021591687536
GCF_001707835.1	s__Planctopirus hydrillae	RAGP	4.5003227374306e-6	2.56597594212358e-5	0.175384447825577
GCF_001707835.1	s__Planctopirus hydrillae	RAPP	0	1.93882248987021e-5	0
GCF_001707835.1	s__Planctopirus hydrillae	RDMI	4.5003227374306e-6	3.71018439464889e-6	1.21296470976518
GCF_001707835.1	s__Planctopirus hydrillae	RDVF	1.02864519712699e-5	8.27971911851029e-6	1.24236726198518
GCF_001707835.1	s__Planctopirus hydrillae	RDYR	6.42903248204371e-6	4.76128917127764e-6	1.35027137625387
GCF_001707835.1	s__Planctopirus hydrillae	RGDR	9.64354872306557e-6	1.54806304415831e-5	0.622942893666765
GCF_001707835.1	s__Planctopirus hydrillae	RGID	1.67154844533137e-5	1.26843520330166e-5	1.31780357481441
GCF_001707835.1	s__Planctopirus hydrillae	RGPP	1.28580649640874e-6	1.49656868777689e-5	0.0859169717307643
GCF_001707835.1	s__Planctopirus hydrillae	RHEK	5.14322598563497e-6	3.43169861755881e-6	1.49874058267205
GCF_001707835.1	s__Planctopirus hydrillae	RHQG	1.92870974461311e-6	4.73451006677727e-6	0.407372614570438
GCF_001707835.1	s__Planctopirus hydrillae	RKDV	7.71483897845246e-6	8.6854868136156e-6	0.888244855355542
GCF_001707835.1	s__Planctopirus hydrillae	RKII	6.42903248204371e-6	6.7598191581714e-6	0.951065750667631
GCF_001707835.1	s__Planctopirus hydrillae	RMDM	6.42903248204371e-7	1.54297261271039e-6	0.4166653658713
GCF_001707835.1	s__Planctopirus hydrillae	RMPS	4.5003227374306e-6	5.26815990116305e-6	0.854249457469402
GCF_001707835.1	s__Planctopirus hydrillae	RNHA	2.57161299281748e-6	4.24386657625689e-6	0.605959906280951
GCF_001707835.1	s__Planctopirus hydrillae	RNIG	5.78612923383934e-6	7.69813532069487e-6	0.751627373746537
GCF_001707835.1	s__Planctopirus hydrillae	RNVA	1.47867747087005e-5	1.31000340039063e-5	1.12875849820629
GCF_001707835.1	s__Planctopirus hydrillae	RPQS	1.02864519712699e-5	1.08688049952202e-5	0.946419774372034
GCF_001707835.1	s__Planctopirus hydrillae	RQIE	2.12158071907443e-5	9.33563833674525e-6	2.27256095678412
GCF_001707835.1	s__Planctopirus hydrillae	RSQN	6.42903248204371e-6	6.00608767213901e-6	1.07041935332823
GCF_001707835.1	s__Planctopirus hydrillae	RTFG	1.02864519712699e-5	1.00564391418167e-5	1.02287219424387
GCF_001707835.1	s__Planctopirus hydrillae	RTIN	7.07193573024808e-6	5.94295201490842e-6	1.18997018863816
GCF_001707835.1	s__Planctopirus hydrillae	RTNR	7.07193573024808e-6	7.25308187878946e-6	0.975024940905313
GCF_001707835.1	s__Planctopirus hydrillae	RVIA	3.27880656584229e-5	2.20669122737864e-5	1.48584746482054
GCF_001707835.1	s__Planctopirus hydrillae	RVLT	2.89306461691967e-5	2.62160635860068e-5	1.10354653643116
GCF_001707835.1	s__Planctopirus hydrillae	RYMS	3.21451624102186e-6	2.14441775954565e-6	1.49901586419566
GCF_001707835.1	s__Planctopirus hydrillae	RYVK	1.92870974461311e-6	3.88286236101013e-6	0.496723696410232
GCF_001707835.1	s__Planctopirus hydrillae	SEVF	4.5003227374306e-6	1.06973694108903e-5	0.420694337511531
GCF_001707835.1	s__Planctopirus hydrillae	SFVY	3.21451624102186e-6	3.92111110625221e-6	0.819797285492959
GCF_001707835.1	s__Planctopirus hydrillae	SGFQ	7.07193573024808e-6	8.32747460523112e-6	0.849229336082954
GCF_001707835.1	s__Planctopirus hydrillae	SGGK	2.05729039425399e-5	1.44757749274972e-5	1.42119534502163
GCF_001707835.1	s__Planctopirus hydrillae	SGMP	7.07193573024808e-6	6.13725413545242e-6	1.15229638111226
GCF_001707835.1	s__Planctopirus hydrillae	SGRN	6.42903248204371e-6	9.95271598754667e-6	0.645957594900531
GCF_001707835.1	s__Planctopirus hydrillae	SHRQ	7.71483897845246e-6	4.30522247772795e-6	1.79197219617879
GCF_001707835.1	s__Planctopirus hydrillae	SKGK	6.42903248204371e-6	7.54609403957211e-6	0.851968243216892
GCF_001707835.1	s__Planctopirus hydrillae	SLAK	2.82877429209923e-5	2.62965228428708e-5	1.07572180132026
GCF_001707835.1	s__Planctopirus hydrillae	SLEN	1.41438714604962e-5	1.36419244566178e-5	1.03679444241716
GCF_001707835.1	s__Planctopirus hydrillae	SLKI	9.0006454748612e-6	1.42764890408072e-5	0.630452308626738
GCF_001707835.1	s__Planctopirus hydrillae	SNLH	6.42903248204371e-7	4.86598930932266e-6	0.132121796275352
GCF_001707835.1	s__Planctopirus hydrillae	SNSE	7.71483897845246e-6	8.84669562405523e-6	0.872058823576441
GCF_001707835.1	s__Planctopirus hydrillae	SPPQ	3.21451624102186e-6	9.56714649920039e-6	0.335995298210446
GCF_001707835.1	s__Planctopirus hydrillae	SRAR	1.99300006943355e-5	2.65077281231723e-5	0.751856236103208
GCF_001707835.1	s__Planctopirus hydrillae	SRLG	3.40738721548317e-5	3.342422773465e-5	1.01943633298992
GCF_001707835.1	s__Planctopirus hydrillae	STET	1.86441941979268e-5	1.38866841210219e-5	1.34259511021086
GCF_001707835.1	s__Planctopirus hydrillae	STFM	3.21451624102186e-6	3.11606961214577e-6	1.03159320590669
GCF_001707835.1	s__Planctopirus hydrillae	SVAL	3.85741948922623e-5	4.66045058114226e-5	0.827692391983434
GCF_001707835.1	s__Planctopirus hydrillae	SYEA	7.71483897845246e-6	9.28415754276473e-6	0.830968124239203
GCF_001707835.1	s__Planctopirus hydrillae	SYIL	5.14322598563497e-6	8.42319666390923e-6	0.610602624021839
GCF_001707835.1	s__Planctopirus hydrillae	TAAS	3.15022591620142e-5	3.59799787359903e-5	0.875549688152063
GCF_001707835.1	s__Planctopirus hydrillae	TDKL	5.78612923383934e-6	1.18558076391467e-5	0.488041760624904
GCF_001707835.1	s__Planctopirus hydrillae	TDTH	1.92870974461311e-6	3.74758590546269e-6	0.514653911415805
GCF_001707835.1	s__Planctopirus hydrillae	TEAP	1.22151617158831e-5	1.93636927229464e-5	0.630828111696267
GCF_001707835.1	s__Planctopirus hydrillae	TENE	5.78612923383934e-6	6.93043379366504e-6	0.834887022386437
GCF_001707835.1	s__Planctopirus hydrillae	TETF	7.07193573024808e-6	7.58891750434697e-6	0.931876743448225
GCF_001707835.1	s__Planctopirus hydrillae	TEVL	1.67154844533137e-5	2.56263292193677e-5	0.652277753486461
GCF_001707835.1	s__Planctopirus hydrillae	TFKG	3.85741948922623e-6	6.10716677202103e-6	0.631621770490754
GCF_001707835.1	s__Planctopirus hydrillae	TGEQ	1.28580649640874e-5	1.19374447790949e-5	1.07712037224287
GCF_001707835.1	s__Planctopirus hydrillae	THIA	1.92870974461311e-6	6.4292854562738e-6	0.299988195847028
GCF_001707835.1	s__Planctopirus hydrillae	THKQ	1.92870974461311e-6	2.21966419666989e-6	0.86891960842848
GCF_001707835.1	s__Planctopirus hydrillae	THYD	3.21451624102186e-6	1.49303789159908e-6	2.15300379120253
GCF_001707835.1	s__Planctopirus hydrillae	TIAM	8.35774222665683e-6	6.28334122923542e-6	1.33014297994346
GCF_001707835.1	s__Planctopirus hydrillae	TIPN	7.07193573024808e-6	5.23121838963448e-6	1.35187162980252
GCF_001707835.1	s__Planctopirus hydrillae	TISK	7.07193573024808e-6	7.86000802160404e-6	0.899736452025257
GCF_001707835.1	s__Planctopirus hydrillae	TKRG	8.35774222665683e-6	1.05492793062154e-5	0.792257175495643
GCF_001707835.1	s__Planctopirus hydrillae	TLGY	1.54296779569049e-5	1.01673689624052e-5	1.51756841066333
GCF_001707835.1	s__Planctopirus hydrillae	TLSD	1.22151617158831e-5	2.06809892046949e-5	0.590646878395449
GCF_001707835.1	s__Planctopirus hydrillae	TMLE	5.78612923383934e-6	8.11341399383468e-6	0.713155921568427
GCF_001707835.1	s__Planctopirus hydrillae	TNIT	4.5003227374306e-6	5.34483207664625e-6	0.841995159603675
GCF_001707835.1	s__Planctopirus hydrillae	TPFG	1.02864519712699e-5	8.85207035845837e-6	1.16203911116014
GCF_001707835.1	s__Planctopirus hydrillae	TPGL	1.41438714604962e-5	2.49780273594739e-5	0.566252540961028
GCF_001707835.1	s__Planctopirus hydrillae	TPVT	1.7358387701518e-5	1.27048541016895e-5	1.366279971622
GCF_001707835.1	s__Planctopirus hydrillae	TQYA	3.21451624102186e-6	5.66871894104197e-6	0.567062201258296
GCF_001707835.1	s__Planctopirus hydrillae	TQYY	1.92870974461311e-6	1.34579665952947e-6	1.43313607665474
GCF_001707835.1	s__Planctopirus hydrillae	TRDS	8.35774222665683e-6	1.26602137852039e-5	0.660158064346794
GCF_001707835.1	s__Planctopirus hydrillae	TRNF	2.57161299281748e-6	4.1989390326212e-6	0.612443517955093
GCF_001707835.1	s__Planctopirus hydrillae	TSAK	1.35009682122918e-5	1.44777108639571e-5	0.932534731433478
GCF_001707835.1	s__Planctopirus hydrillae	TTDN	6.42903248204371e-6	5.22814549620209e-6	1.22969655047167
GCF_001707835.1	s__Planctopirus hydrillae	TTGR	2.18587104389486e-5	1.56228075361262e-5	1.39915379411815
GCF_001707835.1	s__Planctopirus hydrillae	TYEG	5.78612923383934e-6	6.08411248521165e-6	0.9510227248269
GCF_001707835.1	s__Planctopirus hydrillae	TYMP	1.28580649640874e-6	1.6025299340737e-6	0.802360360995047
GCF_001707835.1	s__Planctopirus hydrillae	TYRY	2.57161299281748e-6	1.91431865202246e-6	1.34335680744718
GCF_001707835.1	s__Planctopirus hydrillae	TYSQ	4.5003227374306e-6	3.97890971988514e-6	1.13104419407649
GCF_001707835.1	s__Planctopirus hydrillae	TYVG	6.42903248204371e-6	6.6988992541513e-6	0.959714758817973
GCF_001707835.1	s__Planctopirus hydrillae	VADV	2.7644839672788e-5	2.32316630238276e-5	1.18996387148152
GCF_001707835.1	s__Planctopirus hydrillae	VDPQ	1.80012909497224e-5	8.85043175942229e-6	2.03394494630818
GCF_001707835.1	s__Planctopirus hydrillae	VEDH	5.14322598563497e-6	4.87452120981896e-6	1.05512434231997
GCF_001707835.1	s__Planctopirus hydrillae	VGHK	4.5003227374306e-6	4.40180206864715e-6	1.02238189433486
GCF_001707835.1	s__Planctopirus hydrillae	VGLY	1.02864519712699e-5	1.21675145272746e-5	0.845402892119989
GCF_001707835.1	s__Planctopirus hydrillae	VHSE	1.92870974461311e-6	6.44279680210533e-6	0.299359083307247
GCF_001707835.1	s__Planctopirus hydrillae	VHSG	9.0006454748612e-6	7.67839896139269e-6	1.17220341377373
GCF_001707835.1	s__Planctopirus hydrillae	VHSV	5.14322598563497e-6	7.09382786678875e-6	0.725028303789843
GCF_001707835.1	s__Planctopirus hydrillae	VIAR	2.05729039425399e-5	2.20669122737864e-5	0.932296448514851
GCF_001707835.1	s__Planctopirus hydrillae	VIMP	5.78612923383934e-6	4.38558981150935e-6	1.31935030007924
GCF_001707835.1	s__Planctopirus hydrillae	VKRF	7.07193573024808e-6	6.27361567951462e-6	1.12725039140352
GCF_001707835.1	s__Planctopirus hydrillae	VLHS	1.28580649640874e-5	1.0766778621538e-5	1.19423510188702
GCF_001707835.1	s__Planctopirus hydrillae	VPHG	4.5003227374306e-6	6.38021902303112e-6	0.705355524815914
GCF_001707835.1	s__Planctopirus hydrillae	VSKI	5.14322598563497e-6	9.40624483492121e-6	0.546788444899973
GCF_001707835.1	s__Planctopirus hydrillae	VSVV	2.18587104389486e-5	2.18973392784546e-5	0.998235911723576
GCF_001707835.1	s__Planctopirus hydrillae	VTHQ	6.42903248204371e-6	3.93384150335122e-6	1.63428864039562
GCF_001707835.1	s__Planctopirus hydrillae	VTMD	5.78612923383934e-6	4.38301365254883e-6	1.32012576106729
GCF_001707835.1	s__Planctopirus hydrillae	VTQD	1.92870974461311e-6	9.04264896561396e-6	0.213290347988441
GCF_001707835.1	s__Planctopirus hydrillae	VVMG	1.09293552194743e-5	7.62409024330471e-6	1.43352909930102
GCF_001707835.1	s__Planctopirus hydrillae	VYFI	1.92870974461311e-6	3.0328649929505e-6	0.63593656463316
GCF_001707835.1	s__Planctopirus hydrillae	VYGA	7.71483897845246e-6	1.12416007784843e-5	0.686275836553294
GCF_001707835.1	s__Planctopirus hydrillae	VYVD	5.78612923383934e-6	5.515372135743e-6	1.04909135620091
GCF_001707835.1	s__Planctopirus hydrillae	YAVV	5.14322598563497e-6	1.03857563628423e-5	0.495219202718464
GCF_001707835.1	s__Planctopirus hydrillae	YDKG	2.57161299281748e-6	3.36849003903359e-6	0.763431971897793
GCF_001707835.1	s__Planctopirus hydrillae	YDYV	2.57161299281748e-6	1.83611874348814e-6	1.40057008945516
GCF_001707835.1	s__Planctopirus hydrillae	YEYR	1.92870974461311e-6	2.08066091391274e-6	0.926969758366887
GCF_001707835.1	s__Planctopirus hydrillae	YFLI	5.14322598563497e-6	4.60318273593696e-6	1.1173195331747099
GCF_001707835.1	s__Planctopirus hydrillae	YFSK	1.92870974461311e-6	2.21248108910798e-6	0.871740668929615
GCF_001707835.1	s__Planctopirus hydrillae	YFYI	1.28580649640874e-6	1.00966899838668e-6	1.27349309373992
GCF_001707835.1	s__Planctopirus hydrillae	YGQR	6.42903248204371e-6	4.86532312795162e-6	1.32139886970887
GCF_001707835.1	s__Planctopirus hydrillae	YGYV	2.57161299281748e-6	2.66884086736308e-6	0.963569249956194
GCF_001707835.1	s__Planctopirus hydrillae	YHMR	1.92870974461311e-6	7.05810494231801e-7	2.73261698483572
GCF_001707835.1	s__Planctopirus hydrillae	YILK	2.57161299281748e-6	4.82877285827987e-6	0.532560356076379
GCF_001707835.1	s__Planctopirus hydrillae	YIMY	0	5.94298178957174e-7	0
GCF_001707835.1	s__Planctopirus hydrillae	YIQA	1.92870974461311e-6	5.16455286065862e-6	0.37345144810216
GCF_001707835.1	s__Planctopirus hydrillae	YKAT	2.57161299281748e-6	4.89683262250781e-6	0.525158442417925
GCF_001707835.1	s__Planctopirus hydrillae	YKDE	3.85741948922623e-6	2.82643516708761e-6	1.36476489329878
GCF_001707835.1	s__Planctopirus hydrillae	YKPT	5.14322598563497e-6	2.8560074363225e-6	1.80084474578875
GCF_001707835.1	s__Planctopirus hydrillae	YLDE	1.02864519712699e-5	7.60280316086284e-6	1.35298149296062
GCF_001707835.1	s__Planctopirus hydrillae	YLNL	6.42903248204371e-6	7.71085169036432e-6	0.833764250721823
GCF_001707835.1	s__Planctopirus hydrillae	YMQF	0	8.23864681706551e-7	0
GCF_001707835.1	s__Planctopirus hydrillae	YMRT	2.57161299281748e-6	1.82056220774981e-6	1.41253783137461
GCF_001707835.1	s__Planctopirus hydrillae	YMSV	0	2.30799320733623e-6	0
GCF_001707835.1	s__Planctopirus hydrillae	YQVD	3.21451624102186e-6	3.60259054406492e-6	0.892279097972319
GCF_001707835.1	s__Planctopirus hydrillae	YRID	6.42903248204371e-6	3.90125377692947e-6	1.64794008532912
GCF_001707835.1	s__Planctopirus hydrillae	YRKH	2.57161299281748e-6	1.25788603214184e-6	2.04439267716387
GCF_001707835.1	s__Planctopirus hydrillae	YRYE	6.42903248204371e-7	2.08066091391273e-6	0.308989919455629
GCF_001707835.1	s__Planctopirus hydrillae	YSAP	1.02864519712699e-5	8.36034518920209e-6	1.2303860353225
GCF_001707835.1	s__Planctopirus hydrillae	YSDT	1.92870974461311e-6	4.53619915910201e-6	0.425181892806251
GCF_001707835.1	s__Planctopirus hydrillae	YSLR	7.07193573024808e-6	1.02800990031923e-5	0.687924866098275
GCF_001707835.1	s__Planctopirus hydrillae	YTFL	1.28580649640874e-6	5.0525476005982e-6	0.254486765499549
GCF_001707835.1	s__Planctopirus hydrillae	YYLA	3.21451624102186e-6	5.2477025591142e-6	0.612556867469344
GCF_001707835.1	s__Planctopirus hydrillae	YYMH	0	2.52894384308226e-7	0
GCA_020631815.1	s__JACKGW01 sp020631815	AAAS	1.3617079221613e-4	1.1031892781314e-4	1.23433752408091
GCA_020631815.1	s__JACKGW01 sp020631815	AAYF	5.31917157094286e-6	8.7985857755981e-6	0.604548470243364
GCA_020631815.1	s__JACKGW01 sp020631815	ADMN	2.12766862837714e-6	2.21573498266292e-6	0.960254112077998
GCA_020631815.1	s__JACKGW01 sp020631815	ADRI	3.08511951114686e-5	2.38465663596974e-5	1.29373741469168
GCA_020631815.1	s__JACKGW01 sp020631815	AEMN	0	2.18000568217716e-6	0
GCA_020631815.1	s__JACKGW01 sp020631815	AGHI	1.06383431418857e-5	8.50467858983364e-6	1.25088126841179
GCA_020631815.1	s__JACKGW01 sp020631815	AGRN	1.489368039864e-5	1.70316706121358e-5	0.874469729823662
GCA_020631815.1	s__JACKGW01 sp020631815	AHGT	1.27660117702629e-5	1.39634981852705e-5	0.914241660712872
GCA_020631815.1	s__JACKGW01 sp020631815	AIDH	4.25533725675428e-6	5.79885591024068e-6	0.73382358910478
GCA_020631815.1	s__JACKGW01 sp020631815	AIHE	7.44684019932e-6	5.70534785674522e-6	1.30523859128342
GCA_020631815.1	s__JACKGW01 sp020631815	AIMV	3.19150294256571e-6	6.12675076822045e-6	0.520912807343182
GCA_020631815.1	s__JACKGW01 sp020631815	AKGP	1.06383431418857e-5	1.66542939660084e-5	0.638774790669522
GCA_020631815.1	s__JACKGW01 sp020631815	AKTM	0	2.58884191891902e-6	0
GCA_020631815.1	s__JACKGW01 sp020631815	ALHV	2.65958578547143e-5	2.65075413511227e-5	1.00333175010167
GCA_020631815.1	s__JACKGW01 sp020631815	AMNV	3.19150294256571e-6	2.98363725424284e-6	1.06966855237756
GCA_020631815.1	s__JACKGW01 sp020631815	AMSK	2.12766862837714e-6	2.36952701814555e-6	0.897929676295612
GCA_020631815.1	s__JACKGW01 sp020631815	APEP	4.89363784526743e-5	3.16567697416666e-5	1.54584244861421
GCA_020631815.1	s__JACKGW01 sp020631815	AQTE	3.19150294256571e-6	1.16492440461976e-5	0.273966527777177
GCA_020631815.1	s__JACKGW01 sp020631815	ARRH	4.04257039391657e-5	2.35857315883466e-5	1.71398982421811
GCA_020631815.1	s__JACKGW01 sp020631815	AYDA	4.14895382533543e-5	1.98015331185323e-5	2.09526898775954
GCA_020631815.1	s__JACKGW01 sp020631815	AYDD	1.91490176553943e-5	9.44722282591202e-6	2.02694675549221
GCA_020631815.1	s__JACKGW01 sp020631815	AYFK	2.12766862837714e-6	1.45474010555455e-6	1.46257645627091
GCA_020631815.1	s__JACKGW01 sp020631815	AYGK	2.12766862837714e-6	4.80161067971537e-6	0.443115606470465
GCA_020631815.1	s__JACKGW01 sp020631815	AYKT	4.25533725675428e-6	2.69163300339527e-6	1.58095002230487
GCA_020631815.1	s__JACKGW01 sp020631815	DAET	3.40426980540343e-5	2.69925798854164e-5	1.26118726696543
GCA_020631815.1	s__JACKGW01 sp020631815	DAKH	4.25533725675428e-6	4.01329749457657e-6	1.06030944940035
GCA_020631815.1	s__JACKGW01 sp020631815	DALM	7.44684019932e-6	1.54454629693268e-5	0.48213771345726
GCA_020631815.1	s__JACKGW01 sp020631815	DDKT	5.31917157094286e-6	4.53604259472577e-6	1.17264586032055
GCA_020631815.1	s__JACKGW01 sp020631815	DDRY	8.51067451350857e-6	6.43231195867301e-6	1.32311283535202
GCA_020631815.1	s__JACKGW01 sp020631815	DDSA	1.59575147128286e-5	2.51108097211941e-5	0.635483876864395
GCA_020631815.1	s__JACKGW01 sp020631815	DEPF	1.489368039864e-5	6.83443551717099e-6	2.17921148882315
GCA_020631815.1	s__JACKGW01 sp020631815	DERG	4.89363784526743e-5	3.27852450936095e-5	1.49263421130297
GCA_020631815.1	s__JACKGW01 sp020631815	DETH	2.12766862837714e-6	4.46913834415173e-6	0.476080278687588
GCA_020631815.1	s__JACKGW01 sp020631815	DFIL	1.06383431418857e-6	6.02136202332174e-6	0.176676690434517
GCA_020631815.1	s__JACKGW01 sp020631815	DGSP	3.61703666824114e-5	1.72530147114783e-5	2.09646646034258
GCA_020631815.1	s__JACKGW01 sp020631815	DHVH	2.12766862837714e-6	2.58191396539995e-6	0.824066431682031
GCA_020631815.1	s__JACKGW01 sp020631815	DHYY	0	4.42820405561859e-7	0
GCA_020631815.1	s__JACKGW01 sp020631815	DIFL	3.19150294256571e-6	6.02136202332174e-6	0.530030071303551
GCA_020631815.1	s__JACKGW01 sp020631815	DMVG	4.25533725675428e-6	8.56136441490737e-6	0.497039613142122
GCA_020631815.1	s__JACKGW01 sp020631815	DNPI	0	1.90889004281285e-6	0
GCA_020631815.1	s__JACKGW01 sp020631815	DPPR	1.80851833412057e-5	2.19073439252319e-5	0.825530625845334
GCA_020631815.1	s__JACKGW01 sp020631815	DQKP	1.06383431418857e-6	2.33813363300092e-6	0.454992947868072
GCA_020631815.1	s__JACKGW01 sp020631815	DQLI	4.25533725675428e-6	5.84835910557446e-6	0.727612169488402
GCA_020631815.1	s__JACKGW01 sp020631815	DRPG	2.87235264830914e-5	3.27206535001575e-5	0.877840856172176
GCA_020631815.1	s__JACKGW01 sp020631815	DSAQ	3.19150294256571e-6	1.08371245683657e-5	0.294497209331884
GCA_020631815.1	s__JACKGW01 sp020631815	DSDT	8.51067451350857e-6	9.84941752860268e-6	0.864078965968657
GCA_020631815.1	s__JACKGW01 sp020631815	DSIF	3.19150294256571e-6	2.66555885607495e-6	1.19731100114038
GCA_020631815.1	s__JACKGW01 sp020631815	DSLG	1.70213490270171e-5	2.98668026058086e-5	0.56990864578543
GCA_020631815.1	s__JACKGW01 sp020631815	DSSF	7.44684019932e-6	4.00572136443861e-6	1.85905097279867
GCA_020631815.1	s__JACKGW01 sp020631815	DVHE	1.06383431418857e-5	7.31993992530738e-6	1.45333749326351
GCA_020631815.1	s__JACKGW01 sp020631815	DVLL	8.61705794492743e-5	6.19452219567477e-5	1.39107709565463
GCA_020631815.1	s__JACKGW01 sp020631815	DVNG	1.06383431418857e-5	7.66713660059792e-6	1.38752492567513
GCA_020631815.1	s__JACKGW01 sp020631815	DVQN	2.12766862837714e-6	2.25616553850655e-6	0.943046328854725
GCA_020631815.1	s__JACKGW01 sp020631815	EDKV	8.51067451350857e-6	7.30971851458734e-6	1.16429579285777
GCA_020631815.1	s__JACKGW01 sp020631815	EDLA	7.34045676790114e-5	5.58093534317884e-5	1.31527357271265
GCA_020631815.1	s__JACKGW01 sp020631815	EFAG	5.31917157094286e-6	2.13958502893538e-5	0.24860762713364
GCA_020631815.1	s__JACKGW01 sp020631815	EFTE	2.12766862837714e-6	5.62993790199871e-6	0.377920443424747
GCA_020631815.1	s__JACKGW01 sp020631815	EGGP	3.82980353107886e-5	3.30841339191074e-5	1.15759522085207
GCA_020631815.1	s__JACKGW01 sp020631815	EHER	8.51067451350857e-6	7.6326740922957e-6	1.11503182378756
GCA_020631815.1	s__JACKGW01 sp020631815	EHQK	1.06383431418857e-6	8.13017428818581e-7	1.30850124053854
GCA_020631815.1	s__JACKGW01 sp020631815	EIPI	5.31917157094286e-6	3.85660283684185e-6	1.37923758187625
GCA_020631815.1	s__JACKGW01 sp020631815	EKMA	3.19150294256571e-6	3.09813868585433e-6	1.03013559629776
GCA_020631815.1	s__JACKGW01 sp020631815	EKYF	0	6.82858257529427e-7	0
GCA_020631815.1	s__JACKGW01 sp020631815	ELLK	1.27660117702629e-5	1.56850755589738e-5	0.813895458919808
GCA_020631815.1	s__JACKGW01 sp020631815	ENHG	0	1.94410119013619e-6	0
GCA_020631815.1	s__JACKGW01 sp020631815	ENMA	3.19150294256571e-6	2.18000568217716e-6	1.46398835959839
GCA_020631815.1	s__JACKGW01 sp020631815	EPYD	3.19150294256571e-6	4.35444347831638e-6	0.732930157081678
GCA_020631815.1	s__JACKGW01 sp020631815	EQET	4.25533725675428e-6	5.46818119645447e-6	0.778199753057455
GCA_020631815.1	s__JACKGW01 sp020631815	ERLN	8.51067451350857e-6	9.26603421184304e-6	0.918480799761236
GCA_020631815.1	s__JACKGW01 sp020631815	ESQS	1.06383431418857e-6	3.82789344748353e-6	0.277916386332002
GCA_020631815.1	s__JACKGW01 sp020631815	ETIR	2.34043549121486e-5	9.20270490932043e-6	2.54320388872241
GCA_020631815.1	s__JACKGW01 sp020631815	ETRS	1.489368039864e-5	1.3829547069229e-5	1.07694636158972
GCA_020631815.1	s__JACKGW01 sp020631815	ETSN	1.06383431418857e-6	2.36305770667954e-6	0.450193963178082
GCA_020631815.1	s__JACKGW01 sp020631815	ETTH	1.06383431418857e-6	3.67424648306038e-6	0.289538091440854
GCA_020631815.1	s__JACKGW01 sp020631815	EYQV	1.06383431418857e-6	2.57709760526909e-6	0.41280326830209
GCA_020631815.1	s__JACKGW01 sp020631815	EYYF	0	5.57837147358289e-7	0
GCA_020631815.1	s__JACKGW01 sp020631815	FENS	2.12766862837714e-6	1.2771558430552e-6	1.6659428369269
GCA_020631815.1	s__JACKGW01 sp020631815	FFMS	0	6.44062363851883e-7	0
GCA_020631815.1	s__JACKGW01 sp020631815	FFTI	0	1.29403552506078e-6	0
GCA_020631815.1	s__JACKGW01 sp020631815	FFVS	7.44684019932e-6	3.18509490817061e-6	2.33802772413999
GCA_020631815.1	s__JACKGW01 sp020631815	FGSP	9.57450882769714e-6	7.66618063954482e-6	1.24892815312863
GCA_020631815.1	s__JACKGW01 sp020631815	FHNN	0	1.45982733419663e-7	0
GCA_020631815.1	s__JACKGW01 sp020631815	FHRD	4.25533725675428e-6	3.50357285162901e-6	1.21457079300513
GCA_020631815.1	s__JACKGW01 sp020631815	FIDA	5.31917157094286e-6	7.42475816203823e-6	0.716410077588661
GCA_020631815.1	s__JACKGW01 sp020631815	FISV	1.06383431418857e-6	3.58935557211991e-6	0.296385881201583
GCA_020631815.1	s__JACKGW01 sp020631815	FKTQ	0	8.69850321023119e-7	0
GCA_020631815.1	s__JACKGW01 sp020631815	FKVA	3.19150294256571e-6	6.91941781761348e-6	0.461238651385048
GCA_020631815.1	s__JACKGW01 sp020631815	FKVF	0	1.46686097220977e-6	0
GCA_020631815.1	s__JACKGW01 sp020631815	FNML	3.19150294256571e-6	7.98443697179383e-7	3.99715465704113
GCA_020631815.1	s__JACKGW01 sp020631815	FNVV	5.31917157094286e-6	3.12795052754896e-6	1.70052931595147
GCA_020631815.1	s__JACKGW01 sp020631815	FNYF	0	2.17000922989418e-7	0
GCA_020631815.1	s__JACKGW01 sp020631815	FPHT	2.12766862837714e-6	1.98189840695811e-6	1.07355080407112
GCA_020631815.1	s__JACKGW01 sp020631815	FPSA	6.38300588513143e-6	1.09561537501215e-5	0.582595501186777
GCA_020631815.1	s__JACKGW01 sp020631815	FQLN	1.06383431418857e-6	1.26550508542816e-6	0.840640094171284
GCA_020631815.1	s__JACKGW01 sp020631815	FTGL	1.80851833412057e-5	1.44992872709644e-5	1.24731533372831
GCA_020631815.1	s__JACKGW01 sp020631815	FTIF	1.06383431418857e-6	1.29403552506078e-6	0.822105957360489
GCA_020631815.1	s__JACKGW01 sp020631815	FTLA	1.489368039864e-5	2.07217163379153e-5	0.718747431716766
GCA_020631815.1	s__JACKGW01 sp020631815	FTSA	1.17021774560743e-5	9.17316618460559e-6	1.27569665920943
GCA_020631815.1	s__JACKGW01 sp020631815	FVAR	3.29788637398457e-5	2.84944288198786e-5	1.15737935820067
GCA_020631815.1	s__JACKGW01 sp020631815	FVHF	0	1.46891213032704e-6	0
GCA_020631815.1	s__JACKGW01 sp020631815	FYGI	1.06383431418857e-6	1.47077861221016e-6	0.723313696131283
GCA_020631815.1	s__JACKGW01 sp020631815	GAAP	9.89365912195371e-5	1.0072880608188e-4	0.982207524023515
GCA_020631815.1	s__JACKGW01 sp020631815	GADV	6.48938931655028e-5	6.59028035605701e-5	0.984690933608917
GCA_020631815.1	s__JACKGW01 sp020631815	GDAA	8.936208239184e-5	1.0258180608826e-4	0.871129938138853
GCA_020631815.1	s__JACKGW01 sp020631815	GETN	6.38300588513143e-6	4.60563263456764e-6	1.38591294434204
GCA_020631815.1	s__JACKGW01 sp020631815	GFNN	2.12766862837714e-6	6.16940126481941e-7	3.44874411153969
GCA_020631815.1	s__JACKGW01 sp020631815	GFPT	1.70213490270171e-5	8.37573475452134e-6	2.0322215931956
GCA_020631815.1	s__JACKGW01 sp020631815	GFQH	0	1.55389793977998e-6	0
GCA_020631815.1	s__JACKGW01 sp020631815	GGKH	6.38300588513143e-6	4.11848863585372e-6	1.54984181079531
GCA_020631815.1	s__JACKGW01 sp020631815	GGLD	4.14895382533543e-5	5.82108174432984e-5	0.712746188348379
GCA_020631815.1	s__JACKGW01 sp020631815	GHGF	1.06383431418857e-5	5.28061774029539e-6	2.0146020153488
GCA_020631815.1	s__JACKGW01 sp020631815	GHTE	4.25533725675428e-6	6.5544972627082e-6	0.649224049716981
GCA_020631815.1	s__JACKGW01 sp020631815	GIAL	4.36172068817314e-5	4.16572818543349e-5	1.04704879771681
GCA_020631815.1	s__JACKGW01 sp020631815	GIDI	8.51067451350857e-6	5.85460160995604e-6	1.4536726972226
GCA_020631815.1	s__JACKGW01 sp020631815	GIEA	4.89363784526743e-5	2.41114681573004e-5	2.02958932792558
GCA_020631815.1	s__JACKGW01 sp020631815	GIYT	3.19150294256571e-6	2.72130825169192e-6	1.17278259108701
GCA_020631815.1	s__JACKGW01 sp020631815	GLFL	3.61703666824114e-5	2.99784552365621e-5	1.20654538057376
GCA_020631815.1	s__JACKGW01 sp020631815	GLHH	6.38300588513143e-6	4.78009174276301e-6	1.33533125065961
GCA_020631815.1	s__JACKGW01 sp020631815	GLKN	5.31917157094286e-6	3.35412524820579e-6	1.58585955422751
GCA_020631815.1	s__JACKGW01 sp020631815	GLVG	7.97875735641428e-5	7.83848090510453e-5	1.01789587204562
GCA_020631815.1	s__JACKGW01 sp020631815	GMSN	3.19150294256571e-6	1.16664672470548e-6	2.73562071103521
GCA_020631815.1	s__JACKGW01 sp020631815	GNKE	1.06383431418857e-6	1.94138648797354e-6	0.547976572814732
GCA_020631815.1	s__JACKGW01 sp020631815	GQAH	1.06383431418857e-6	7.32998511445082e-6	0.145134580436085
GCA_020631815.1	s__JACKGW01 sp020631815	GQSL	1.38298460844514e-5	1.28896783453683e-5	1.07293958110452
GCA_020631815.1	s__JACKGW01 sp020631815	GSAQ	9.57450882769714e-6	1.58938698802942e-5	0.602402618104228
GCA_020631815.1	s__JACKGW01 sp020631815	GTFR	3.29788637398457e-5	1.21729872704787e-5	2.70918411455373
GCA_020631815.1	s__JACKGW01 sp020631815	GTIY	4.25533725675428e-6	2.72130825169192e-6	1.56371012144935
GCA_020631815.1	s__JACKGW01 sp020631815	GVNG	1.06383431418857e-5	1.12447237009772e-5	0.946074214430117
GCA_020631815.1	s__JACKGW01 sp020631815	HAFS	5.31917157094286e-6	3.87212023011969e-6	1.373710333054
GCA_020631815.1	s__JACKGW01 sp020631815	HAII	0	2.90369153476158e-6	0
GCA_020631815.1	s__JACKGW01 sp020631815	HDAS	1.38298460844514e-5	8.71434556997792e-6	1.58702061714159
GCA_020631815.1	s__JACKGW01 sp020631815	HDHA	5.31917157094286e-6	4.01890941546681e-6	1.32353606938041
GCA_020631815.1	s__JACKGW01 sp020631815	HEET	2.12766862837714e-6	4.39707233081529e-6	0.483883017676591
GCA_020631815.1	s__JACKGW01 sp020631815	HEIM	0	7.41175784282279e-7	0
GCA_020631815.1	s__JACKGW01 sp020631815	HFKG	2.12766862837714e-6	1.24777517222662e-6	1.70516987013003
GCA_020631815.1	s__JACKGW01 sp020631815	HFNF	1.06383431418857e-6	2.66006089519787e-7	3.99928556563905
GCA_020631815.1	s__JACKGW01 sp020631815	HGFA	1.17021774560743e-5	7.54681667163673e-6	1.55061106758492
GCA_020631815.1	s__JACKGW01 sp020631815	HGTD	8.51067451350857e-6	6.66192248831518e-6	1.27751028752377
GCA_020631815.1	s__JACKGW01 sp020631815	HGVT	1.27660117702629e-5	8.97072992778541e-6	1.42307391628435
GCA_020631815.1	s__JACKGW01 sp020631815	HKNK	0	1.61807207176984e-7	0
GCA_020631815.1	s__JACKGW01 sp020631815	HMDF	0	6.68478286933805e-7	0
GCA_020631815.1	s__JACKGW01 sp020631815	HNEM	0	3.60941674565551e-7	0
GCA_020631815.1	s__JACKGW01 sp020631815	HNET	1.06383431418857e-6	1.08980241722155e-6	0.976171732946618
GCA_020631815.1	s__JACKGW01 sp020631815	HNSN	1.06383431418857e-6	2.47222535871319e-7	4.30314457555076
GCA_020631815.1	s__JACKGW01 sp020631815	HNTQ	0	4.78036770827984e-7	0
GCA_020631815.1	s__JACKGW01 sp020631815	HPHG	3.19150294256571e-6	2.76129300643876e-6	1.15580017590447
GCA_020631815.1	s__JACKGW01 sp020631815	HPPP	3.19150294256571e-6	5.23105799369109e-6	0.610106587695036
GCA_020631815.1	s__JACKGW01 sp020631815	HQDD	0	2.3844754057571e-6	0
GCA_020631815.1	s__JACKGW01 sp020631815	HQES	1.06383431418857e-6	1.76535999105831e-6	0.602616078067349
GCA_020631815.1	s__JACKGW01 sp020631815	HRTH	3.19150294256571e-6	2.24965357470914e-6	1.41866417942964
GCA_020631815.1	s__JACKGW01 sp020631815	HTDK	0	1.57416838124565e-6	0
GCA_020631815.1	s__JACKGW01 sp020631815	HTKN	0	3.8386202773073e-7	0
GCA_020631815.1	s__JACKGW01 sp020631815	HTYD	1.06383431418857e-6	1.28596174912309e-6	0.827267463370514
GCA_020631815.1	s__JACKGW01 sp020631815	HVNE	2.12766862837714e-6	1.78497231685734e-6	1.19198970666568
GCA_020631815.1	s__JACKGW01 sp020631815	HVTI	2.12766862837714e-6	3.06281210710074e-6	0.694678143476191
GCA_020631815.1	s__JACKGW01 sp020631815	HVYE	2.12766862837714e-6	2.07229500391949e-6	1.02672091780028
GCA_020631815.1	s__JACKGW01 sp020631815	HYQN	0	1.64611767710726e-7	0
GCA_020631815.1	s__JACKGW01 sp020631815	HYRA	5.31917157094286e-6	4.67881439475631e-6	1.13686312859604
GCA_020631815.1	s__JACKGW01 sp020631815	IDEF	3.19150294256571e-6	3.48519807885142e-6	0.915730718989006
GCA_020631815.1	s__JACKGW01 sp020631815	IDNE	4.25533725675428e-6	1.91265825146398e-6	2.2248288493238
GCA_020631815.1	s__JACKGW01 sp020631815	IEAG	3.40426980540343e-5	2.41114681573004e-5	1.41188822812214
GCA_020631815.1	s__JACKGW01 sp020631815	IEQR	1.489368039864e-5	4.83085893684997e-6	3.08302945569999
GCA_020631815.1	s__JACKGW01 sp020631815	IFFF	2.12766862837714e-6	6.99384118839249e-7	3.04220323433764
GCA_020631815.1	s__JACKGW01 sp020631815	IFFT	2.12766862837714e-6	1.29403552506078e-6	1.64421191472098
GCA_020631815.1	s__JACKGW01 sp020631815	IGTP	1.59575147128286e-5	9.43880514662805e-6	1.69062868286133
GCA_020631815.1	s__JACKGW01 sp020631815	IHHN	1.06383431418857e-6	2.34123867185963e-7	4.54389519093144
GCA_020631815.1	s__JACKGW01 sp020631815	IHHV	2.12766862837714e-6	1.29285532195667e-6	1.6457128591597
GCA_020631815.1	s__JACKGW01 sp020631815	IHTL	4.25533725675428e-6	3.86633279056416e-6	1.10061329100782
GCA_020631815.1	s__JACKGW01 sp020631815	IILG	5.31917157094286e-6	9.95186399259371e-6	0.534489978450413
GCA_020631815.1	s__JACKGW01 sp020631815	ILFE	3.19150294256571e-6	5.92426600112226e-6	0.538717022827998
GCA_020631815.1	s__JACKGW01 sp020631815	ILMH	0	1.28052627687486e-6	0
GCA_020631815.1	s__JACKGW01 sp020631815	ILVA	4.468104119592e-5	3.82475435346564e-5	1.16820681975129
GCA_020631815.1	s__JACKGW01 sp020631815	IMFV	1.06383431418857e-6	1.29882192768906e-6	0.819076342575617
GCA_020631815.1	s__JACKGW01 sp020631815	IMGF	0	1.4146108774622e-6	0
GCA_020631815.1	s__JACKGW01 sp020631815	INDM	0	5.29335861811607e-7	0
GCA_020631815.1	s__JACKGW01 sp020631815	IQIK	3.19150294256571e-6	5.97038456233046e-7	5.34555673800676
GCA_020631815.1	s__JACKGW01 sp020631815	IQIT	4.25533725675428e-6	1.41637938409112e-6	3.00437672600331
GCA_020631815.1	s__JACKGW01 sp020631815	IQMY	0	2.65219078074599e-7	0
GCA_020631815.1	s__JACKGW01 sp020631815	IQQA	2.12766862837714e-6	3.11225342277369e-6	0.683642473587812
GCA_020631815.1	s__JACKGW01 sp020631815	IRLI	7.44684019932e-6	9.68381406006144e-6	0.768998676878018
GCA_020631815.1	s__JACKGW01 sp020631815	IRNS	1.06383431418857e-6	2.08764084994237e-6	0.509586844987221
GCA_020631815.1	s__JACKGW01 sp020631815	IRQE	5.31917157094286e-6	4.83085893684997e-6	1.10108194846428
GCA_020631815.1	s__JACKGW01 sp020631815	IRTV	1.27660117702629e-5	1.25951658895816e-5	1.01356440099154
GCA_020631815.1	s__JACKGW01 sp020631815	ISDE	1.17021774560743e-5	5.90220149249134e-6	1.98268010181651
GCA_020631815.1	s__JACKGW01 sp020631815	ISFA	5.31917157094286e-6	5.58705483511974e-6	0.952052866477524
GCA_020631815.1	s__JACKGW01 sp020631815	ISTA	8.51067451350857e-6	1.03374486814295e-5	0.823285781219637
GCA_020631815.1	s__JACKGW01 sp020631815	ITAA	1.70213490270171e-5	2.87943581876538e-5	0.591134864548411
GCA_020631815.1	s__JACKGW01 sp020631815	IVQE	1.17021774560743e-5	4.55821667096528e-6	2.56727099670674
GCA_020631815.1	s__JACKGW01 sp020631815	IVYR	6.38300588513143e-6	4.3371402540913e-6	1.47170843255766
GCA_020631815.1	s__JACKGW01 sp020631815	IYRE	4.25533725675428e-6	3.16894769458753e-6	1.34282344389031
GCA_020631815.1	s__JACKGW01 sp020631815	KALY	4.25533725675428e-6	5.56517006647122e-6	0.764637415555661
GCA_020631815.1	s__JACKGW01 sp020631815	KATK	1.06383431418857e-5	3.29487527195222e-6	3.22875443342123
GCA_020631815.1	s__JACKGW01 sp020631815	KERQ	4.25533725675428e-6	3.34336192656116e-6	1.27277194339865
GCA_020631815.1	s__JACKGW01 sp020631815	KGIE	1.38298460844514e-5	3.98654063582643e-6	3.46913460762564
GCA_020631815.1	s__JACKGW01 sp020631815	KGLN	1.06383431418857e-6	3.35412524820579e-6	0.317171910845501
GCA_020631815.1	s__JACKGW01 sp020631815	KHFK	0	2.94841050232521e-7	0
GCA_020631815.1	s__JACKGW01 sp020631815	KHSR	0	2.05619791956427e-6	0
GCA_020631815.1	s__JACKGW01 sp020631815	KIEP	2.12766862837714e-6	2.66909451489232e-6	0.797149975958413
GCA_020631815.1	s__JACKGW01 sp020631815	KIMT	2.12766862837714e-6	6.18470565734388e-7	3.44021000554924
GCA_020631815.1	s__JACKGW01 sp020631815	KISV	0	2.79943007822928e-6	0
GCA_020631815.1	s__JACKGW01 sp020631815	KIYD	0	7.82140652978084e-7	0
GCA_020631815.1	s__JACKGW01 sp020631815	KLPA	2.234052059796e-5	1.93026849614006e-5	1.15737891607484
GCA_020631815.1	s__JACKGW01 sp020631815	KLRE	1.91490176553943e-5	1.31685248762703e-5	1.45415054725688
GCA_020631815.1	s__JACKGW01 sp020631815	KMIL	1.06383431418857e-6	1.27873817681566e-6	0.831940684556513
GCA_020631815.1	s__JACKGW01 sp020631815	KMKV	1.06383431418857e-6	7.01070656691332e-7	1.51744236338358
GCA_020631815.1	s__JACKGW01 sp020631815	KMRK	0	7.43004049985935e-7	0
GCA_020631815.1	s__JACKGW01 sp020631815	KNLR	4.25533725675428e-6	3.26378307239275e-6	1.30380517404749
GCA_020631815.1	s__JACKGW01 sp020631815	KNVQ	2.12766862837714e-6	7.8187649727771e-7	2.72123364212267
GCA_020631815.1	s__JACKGW01 sp020631815	KQPL	3.19150294256571e-6	3.97444428542574e-6	0.803006084213818
GCA_020631815.1	s__JACKGW01 sp020631815	KRMH	0	7.44043016061907e-7	0
GCA_020631815.1	s__JACKGW01 sp020631815	KTAT	6.38300588513143e-6	7.81657087516512e-6	0.816599246277107
GCA_020631815.1	s__JACKGW01 sp020631815	KTMH	0	4.2863234029139e-7	0
GCA_020631815.1	s__JACKGW01 sp020631815	KTQA	3.19150294256571e-6	4.10322308928637e-6	0.777803905154173
GCA_020631815.1	s__JACKGW01 sp020631815	KTSA	6.38300588513143e-6	7.15438657826089e-6	0.892180736294939
GCA_020631815.1	s__JACKGW01 sp020631815	KVPH	4.25533725675428e-6	2.53173501619725e-6	1.68079883144562
GCA_020631815.1	s__JACKGW01 sp020631815	KYLH	0	9.21420443743119e-7	0
GCA_020631815.1	s__JACKGW01 sp020631815	LAAM	3.08511951114686e-5	3.23739422848495e-5	0.952963801566621
GCA_020631815.1	s__JACKGW01 sp020631815	LARP	7.23407333648228e-5	7.9489199404188e-5	0.910069970600452
GCA_020631815.1	s__JACKGW01 sp020631815	LAVD	6.702156179388e-5	7.63827669788419e-5	0.877443492096129
GCA_020631815.1	s__JACKGW01 sp020631815	LDAD	6.59577274796914e-5	5.67240433222701e-5	1.16278254540075
GCA_020631815.1	s__JACKGW01 sp020631815	LDDL	7.23407333648228e-5	4.60023064476771e-5	1.57254579065732
GCA_020631815.1	s__JACKGW01 sp020631815	LDEV	6.27662245371257e-5	3.58542415688508e-5	1.75059412194219
GCA_020631815.1	s__JACKGW01 sp020631815	LDKV	2.12766862837714e-5	1.26289698516686e-5	1.68475232213498
GCA_020631815.1	s__JACKGW01 sp020631815	LDNL	9.57450882769714e-6	1.12176936366378e-5	0.853518480521353
GCA_020631815.1	s__JACKGW01 sp020631815	LDQN	0	2.84806462082521e-6	0
GCA_020631815.1	s__JACKGW01 sp020631815	LDVF	1.38298460844514e-5	1.61925327800627e-5	0.854087885588821
GCA_020631815.1	s__JACKGW01 sp020631815	LEFV	6.38300588513143e-6	1.59314239950089e-5	0.400655075599717
GCA_020631815.1	s__JACKGW01 sp020631815	LHHE	5.31917157094286e-6	3.2067156790874e-6	1.65875995980306
GCA_020631815.1	s__JACKGW01 sp020631815	LINH	0	1.14677630920128e-6	0
GCA_020631815.1	s__JACKGW01 sp020631815	LKAH	6.38300588513143e-6	6.82194852676628e-6	0.935657292060671
GCA_020631815.1	s__JACKGW01 sp020631815	LKEV	1.27660117702629e-5	1.2425324441822e-5	1.02741878733517
GCA_020631815.1	s__JACKGW01 sp020631815	LKHF	2.12766862837714e-6	1.446198265823e-6	1.4712150323084
GCA_020631815.1	s__JACKGW01 sp020631815	LKPI	4.25533725675428e-6	4.61138333747891e-6	0.92278974557789
GCA_020631815.1	s__JACKGW01 sp020631815	LKVS	7.44684019932e-6	9.50317108415783e-6	0.783616345888393
GCA_020631815.1	s__JACKGW01 sp020631815	LLEG	1.0000042553372e-4	6.63796572476982e-5	1.50649204409975
GCA_020631815.1	s__JACKGW01 sp020631815	LLIK	2.12766862837714e-6	7.98279478592043e-6	0.26653179562247997
GCA_020631815.1	s__JACKGW01 sp020631815	LLTM	1.27660117702629e-5	1.02981175714839e-5	1.23964517608662
GCA_020631815.1	s__JACKGW01 sp020631815	LLTR	4.57448755101086e-5	5.39736381144528e-5	0.847541079463739
GCA_020631815.1	s__JACKGW01 sp020631815	LMGP	7.44684019932e-6	1.06121946203301e-5	0.701724804881911
GCA_020631815.1	s__JACKGW01 sp020631815	LNFV	2.12766862837714e-6	3.9485601039278e-6	0.538846711807846
GCA_020631815.1	s__JACKGW01 sp020631815	LNIR	1.06383431418857e-6	4.7158746105078e-6	0.225585793103608
GCA_020631815.1	s__JACKGW01 sp020631815	LNTI	1.06383431418857e-6	2.71674664930195e-6	0.391583924272776
GCA_020631815.1	s__JACKGW01 sp020631815	LPES	1.70213490270171e-5	1.96741645855254e-5	0.865162480115674
GCA_020631815.1	s__JACKGW01 sp020631815	LPIV	2.44681892263371e-5	1.79181115226096e-5	1.36555625270344
GCA_020631815.1	s__JACKGW01 sp020631815	LPLH	8.51067451350857e-6	1.56760634569102e-5	0.54290890929999
GCA_020631815.1	s__JACKGW01 sp020631815	LPPS	2.65958578547143e-5	1.96354036844924e-5	1.35448490298771
GCA_020631815.1	s__JACKGW01 sp020631815	LRRN	1.70213490270171e-5	1.34403842767072e-5	1.26643321177326
GCA_020631815.1	s__JACKGW01 sp020631815	LSAR	4.04257039391657e-5	6.09151613697291e-5	0.663639445913947
GCA_020631815.1	s__JACKGW01 sp020631815	LSHM	0	1.92433622439527e-6	0
GCA_020631815.1	s__JACKGW01 sp020631815	LSSK	3.19150294256571e-6	5.31056785790971e-6	0.60097206701016
GCA_020631815.1	s__JACKGW01 sp020631815	LTEL	2.87235264830914e-5	3.72103629635716e-5	0.77192277084777
GCA_020631815.1	s__JACKGW01 sp020631815	LTEM	3.19150294256571e-6	5.96060815425312e-6	0.535432435747089
GCA_020631815.1	s__JACKGW01 sp020631815	LTHE	6.38300588513143e-6	7.5968033229536e-6	0.840222605980241
GCA_020631815.1	s__JACKGW01 sp020631815	LTSA	3.40426980540343e-5	3.50923368857509e-5	0.970089229590667
GCA_020631815.1	s__JACKGW01 sp020631815	LVMK	3.19150294256571e-6	3.4387585009849e-6	0.928097434481553
GCA_020631815.1	s__JACKGW01 sp020631815	LVNG	1.91490176553943e-5	1.30328766575734e-5	1.46928557359336
GCA_020631815.1	s__JACKGW01 sp020631815	LVVY	1.06383431418857e-5	1.38922630782898e-5	0.765774667664539
GCA_020631815.1	s__JACKGW01 sp020631815	MAAN	2.12766862837714e-6	4.64421666023897e-6	0.458132939101007
GCA_020631815.1	s__JACKGW01 sp020631815	MDEG	6.38300588513143e-6	6.25539282469635e-6	1.02040048706953
GCA_020631815.1	s__JACKGW01 sp020631815	MENG	2.12766862837714e-6	1.52538178415203e-6	1.39484334379929
GCA_020631815.1	s__JACKGW01 sp020631815	MEVD	2.12766862837714e-6	5.74337543734995e-6	0.370456128384125
GCA_020631815.1	s__JACKGW01 sp020631815	MFNT	0	3.86172817903423e-7	0
GCA_020631815.1	s__JACKGW01 sp020631815	MGFT	5.31917157094286e-6	2.32259411236535e-6	2.29018559145737
GCA_020631815.1	s__JACKGW01 sp020631815	MGKN	1.06383431418857e-6	5.37286516780666e-7	1.98001304883453
GCA_020631815.1	s__JACKGW01 sp020631815	MGVR	7.44684019932e-6	1.22180129418279e-5	0.609496833468397
GCA_020631815.1	s__JACKGW01 sp020631815	MHKE	2.12766862837714e-6	5.1295617000034e-7	4.14785658660804
GCA_020631815.1	s__JACKGW01 sp020631815	MIGK	0	1.10329115067837e-6	0
GCA_020631815.1	s__JACKGW01 sp020631815	MIKT	0	6.18470565734388e-7	0
GCA_020631815.1	s__JACKGW01 sp020631815	MINQ	0	2.2844658283217e-7	0
GCA_020631815.1	s__JACKGW01 sp020631815	MKNV	1.06383431418857e-6	4.9330845716267e-7	2.15652964943548
GCA_020631815.1	s__JACKGW01 sp020631815	MLAF	5.31917157094286e-6	6.86301560419371e-6	0.775048736257066
GCA_020631815.1	s__JACKGW01 sp020631815	MLDH	4.25533725675428e-6	2.55729208146897e-6	1.66400126430217
GCA_020631815.1	s__JACKGW01 sp020631815	MLYT	0	1.71512123761199e-6	0
GCA_020631815.1	s__JACKGW01 sp020631815	MMHF	0	1.82020815546861e-7	0
GCA_020631815.1	s__JACKGW01 sp020631815	MNPR	1.06383431418857e-6	1.4813718915086e-6	0.718141285308973
GCA_020631815.1	s__JACKGW01 sp020631815	MNSY	0	2.25199717550363e-7	0
GCA_020631815.1	s__JACKGW01 sp020631815	MPAA	2.12766862837714e-5	1.87013022411857e-5	1.13771148176591
GCA_020631815.1	s__JACKGW01 sp020631815	MPRP	8.51067451350857e-6	5.96517895297197e-6	1.42672576641953
GCA_020631815.1	s__JACKGW01 sp020631815	MQRV	4.25533725675428e-6	3.59532654553583e-6	1.18357462190408
GCA_020631815.1	s__JACKGW01 sp020631815	MSLQ	3.19150294256571e-6	2.3930966711988e-6	1.33362892564092
GCA_020631815.1	s__JACKGW01 sp020631815	MTSI	2.12766862837714e-6	1.34292716698737e-6	1.58435146795802
GCA_020631815.1	s__JACKGW01 sp020631815	MVAT	8.51067451350857e-6	1.00592717678851e-5	0.846052747146113
GCA_020631815.1	s__JACKGW01 sp020631815	MVIV	2.12766862837714e-6	3.93607860632904e-6	0.540555421061953
GCA_020631815.1	s__JACKGW01 sp020631815	MYKR	0	6.06971146866373e-7	0
GCA_020631815.1	s__JACKGW01 sp020631815	NAIN	4.25533725675428e-6	9.93610547656629e-7	4.28270137307846
GCA_020631815.1	s__JACKGW01 sp020631815	NAKK	5.31917157094286e-6	9.77278756983716e-7	5.44283965340657
GCA_020631815.1	s__JACKGW01 sp020631815	NDHF	1.06383431418857e-6	5.98656252913471e-7	1.77703700414257
GCA_020631815.1	s__JACKGW01 sp020631815	NDKQ	1.06383431418857e-6	5.8064401249736e-7	1.83216272154948
GCA_020631815.1	s__JACKGW01 sp020631815	NDYA	2.12766862837714e-6	2.30371169538357e-6	0.923582856587828
GCA_020631815.1	s__JACKGW01 sp020631815	NFFG	1.06383431418857e-6	1.12417288448443e-6	0.946326253613979
GCA_020631815.1	s__JACKGW01 sp020631815	NGDK	2.12766862837714e-6	1.97320492851931e-6	1.07828061729693
GCA_020631815.1	s__JACKGW01 sp020631815	NHNG	1.06383431418857e-6	4.81840192049075e-7	2.20785715210785
GCA_020631815.1	s__JACKGW01 sp020631815	NISH	0	5.07659186590828e-7	0
GCA_020631815.1	s__JACKGW01 sp020631815	NKNT	1.06383431418857e-6	2.69727396507827e-7	3.94410923014156
GCA_020631815.1	s__JACKGW01 sp020631815	NLKP	1.06383431418857e-6	2.24567566721717e-6	0.473725716370641
GCA_020631815.1	s__JACKGW01 sp020631815	NMDA	0	2.21573498266292e-6	0
GCA_020631815.1	s__JACKGW01 sp020631815	NMEQ	3.19150294256571e-6	4.48865592690894e-7	7.11015278188967
GCA_020631815.1	s__JACKGW01 sp020631815	NMKS	0	2.75670932727953e-7	0
GCA_020631815.1	s__JACKGW01 sp020631815	NNFV	0	5.6644224720195e-7	0
GCA_020631815.1	s__JACKGW01 sp020631815	NNIG	1.06383431418857e-6	6.95243797907481e-7	1.53016009260415
GCA_020631815.1	s__JACKGW01 sp020631815	NNMA	1.06383431418857e-6	5.40308478744736e-7	1.96893877486451
GCA_020631815.1	s__JACKGW01 sp020631815	NPVE	4.25533725675428e-6	5.05057435744838e-6	0.842545214779125
GCA_020631815.1	s__JACKGW01 sp020631815	NRQN	0	5.83074865137999e-7	0
GCA_020631815.1	s__JACKGW01 sp020631815	NSFY	0	3.67492217820295e-7	0
GCA_020631815.1	s__JACKGW01 sp020631815	NSIH	2.12766862837714e-6	5.07659186590828e-7	4.19113587339066
GCA_020631815.1	s__JACKGW01 sp020631815	NSIP	3.19150294256571e-6	1.43642029957804e-6	2.22184477865095
GCA_020631815.1	s__JACKGW01 sp020631815	NSPV	4.25533725675428e-6	3.86279428089158e-6	1.10162150695017
GCA_020631815.1	s__JACKGW01 sp020631815	NYLG	2.12766862837714e-6	2.74003519721792e-6	0.776511422385179
GCA_020631815.1	s__JACKGW01 sp020631815	NYLL	1.06383431418857e-6	3.17575973517675e-6	0.334985768099791
GCA_020631815.1	s__JACKGW01 sp020631815	PAKS	1.17021774560743e-5	8.54498411582001e-6	1.36947913506464
GCA_020631815.1	s__JACKGW01 sp020631815	PARE	3.08511951114686e-5	4.6008794020341e-5	0.67054996264038
GCA_020631815.1	s__JACKGW01 sp020631815	PDAE	3.61703666824114e-5	3.22391254432261e-5	1.12194007080336
GCA_020631815.1	s__JACKGW01 sp020631815	PEMS	3.19150294256571e-6	3.15154103633459e-6	1.01268011609888
GCA_020631815.1	s__JACKGW01 sp020631815	PFHN	0	5.878423466004e-7	0
GCA_020631815.1	s__JACKGW01 sp020631815	PFQN	0	7.31038341951489e-7	0
GCA_020631815.1	s__JACKGW01 sp020631815	PGEI	1.70213490270171e-5	1.12956790290308e-5	1.50689028815983
GCA_020631815.1	s__JACKGW01 sp020631815	PGKK	2.12766862837714e-6	2.75358676723256e-6	0.772689879867311
GCA_020631815.1	s__JACKGW01 sp020631815	PGPA	6.27662245371257e-5	4.71891738427384e-5	1.33009797430019
GCA_020631815.1	s__JACKGW01 sp020631815	PKII	0	1.35841448110979e-6	0
GCA_020631815.1	s__JACKGW01 sp020631815	PKQF	0	1.03892305720084e-6	0
GCA_020631815.1	s__JACKGW01 sp020631815	PKVE	4.25533725675428e-6	7.17767844851106e-6	0.592857048038564
GCA_020631815.1	s__JACKGW01 sp020631815	PLDH	8.51067451350857e-6	9.22210215301387e-6	0.922856239531808
GCA_020631815.1	s__JACKGW01 sp020631815	PLDQ	7.44684019932e-6	1.14685685817551e-5	0.649326038052117
GCA_020631815.1	s__JACKGW01 sp020631815	PLGE	2.87235264830914e-5	3.83452228935511e-5	0.74907705094921
GCA_020631815.1	s__JACKGW01 sp020631815	PMMR	1.06383431418857e-6	1.65414616406035e-6	0.643131989967096
GCA_020631815.1	s__JACKGW01 sp020631815	PMMT	0	9.52929502971396e-7	0
GCA_020631815.1	s__JACKGW01 sp020631815	PMPF	1.06383431418857e-6	1.85729091773778e-6	0.572788195984042
GCA_020631815.1	s__JACKGW01 sp020631815	PPKH	1.06383431418857e-6	1.84617721578476e-6	0.576236292536178
GCA_020631815.1	s__JACKGW01 sp020631815	PRKH	1.06383431418857e-6	2.68316660035875e-6	0.396484629037322
GCA_020631815.1	s__JACKGW01 sp020631815	PSEQ	5.31917157094286e-6	4.9950813344838e-6	1.06488187373881
GCA_020631815.1	s__JACKGW01 sp020631815	PSTD	1.27660117702629e-5	9.67150127386671e-6	1.31996175244869
GCA_020631815.1	s__JACKGW01 sp020631815	PVLF	1.70213490270171e-5	1.59000368249921e-5	1.07052261666857
GCA_020631815.1	s__JACKGW01 sp020631815	PVRT	1.91490176553943e-5	2.46989832867078e-5	0.77529578578644
GCA_020631815.1	s__JACKGW01 sp020631815	PVYV	1.38298460844514e-5	8.02507795792129e-6	1.72332856540047
GCA_020631815.1	s__JACKGW01 sp020631815	PYYI	1.06383431418857e-6	6.27400803653939e-7	1.69562153569596
GCA_020631815.1	s__JACKGW01 sp020631815	QAGH	7.44684019932e-6	7.32998511445082e-6	1.0159420630526
GCA_020631815.1	s__JACKGW01 sp020631815	QDQI	2.12766862837714e-6	1.4848421786156e-6	1.43292577421318
GCA_020631815.1	s__JACKGW01 sp020631815	QEPI	1.06383431418857e-6	3.32391648758975e-6	0.320054465315397
GCA_020631815.1	s__JACKGW01 sp020631815	QFMH	1.06383431418857e-6	2.88496569691855e-7	3.68751113860681
GCA_020631815.1	s__JACKGW01 sp020631815	QFNK	1.06383431418857e-6	2.58002555583138e-7	4.1233479714342
GCA_020631815.1	s__JACKGW01 sp020631815	QGHS	2.12766862837714e-6	2.63153442985115e-6	0.808527756369689
GCA_020631815.1	s__JACKGW01 sp020631815	QHKQ	0	3.56626320659276e-7	0
GCA_020631815.1	s__JACKGW01 sp020631815	QHLS	3.19150294256571e-6	3.05000501181078e-6	1.04639268794871
GCA_020631815.1	s__JACKGW01 sp020631815	QIMM	1.06383431418857e-6	2.55090595987816e-7	4.17041761209959
GCA_020631815.1	s__JACKGW01 sp020631815	QIRQ	4.25533725675428e-6	2.11903384503854e-6	2.00814973612509
GCA_020631815.1	s__JACKGW01 sp020631815	QIRY	1.06383431418857e-6	1.39004419416281e-6	0.765324094482687
GCA_020631815.1	s__JACKGW01 sp020631815	QKMQ	1.06383431418857e-6	2.79816347031149e-7	3.80190194560058
GCA_020631815.1	s__JACKGW01 sp020631815	QLMR	3.19150294256571e-6	4.538550988343e-6	0.703198653218372
GCA_020631815.1	s__JACKGW01 sp020631815	QLQF	1.06383431418857e-6	2.23971766198542e-6	0.474985902127291
GCA_020631815.1	s__JACKGW01 sp020631815	QMAE	5.31917157094286e-6	3.85822015717053e-6	1.37865942176916
GCA_020631815.1	s__JACKGW01 sp020631815	QMEF	1.06383431418857e-6	8.17911668282297e-7	1.30067139942231
GCA_020631815.1	s__JACKGW01 sp020631815	QMIK	0	3.24659335390692e-7	0
GCA_020631815.1	s__JACKGW01 sp020631815	QMKH	0	2.2500584253466901e-07	0
GCA_020631815.1	s__JACKGW01 sp020631815	QNFM	0	2.02717182276254e-7	0
GCA_020631815.1	s__JACKGW01 sp020631815	QNYP	0	4.65768552869096e-7	0
GCA_020631815.1	s__JACKGW01 sp020631815	QPEP	3.19150294256571e-6	6.51816407128868e-6	0.489632189012195
GCA_020631815.1	s__JACKGW01 sp020631815	QPHL	2.12766862837714e-6	3.98000187664409e-6	0.534589855563379
GCA_020631815.1	s__JACKGW01 sp020631815	QPTG	1.06383431418857e-6	8.13508711613037e-6	0.130771102878442
GCA_020631815.1	s__JACKGW01 sp020631815	QQAN	2.12766862837714e-6	1.51562151099701e-6	1.40382583180514
GCA_020631815.1	s__JACKGW01 sp020631815	QQMS	0	6.07584248975683e-7	0
GCA_020631815.1	s__JACKGW01 sp020631815	QQSR	2.12766862837714e-6	3.18442007974957e-6	0.668149482509376
GCA_020631815.1	s__JACKGW01 sp020631815	QRTK	8.51067451350857e-6	2.79375340591397e-6	3.04632273395808
GCA_020631815.1	s__JACKGW01 sp020631815	QRVS	4.25533725675428e-6	9.93585424968209e-6	0.428280966066953
GCA_020631815.1	s__JACKGW01 sp020631815	QTDH	0	1.96036678636537e-6	0
GCA_020631815.1	s__JACKGW01 sp020631815	QVVL	2.02128519695828e-5	2.11778702941206e-5	0.954432702101985
GCA_020631815.1	s__JACKGW01 sp020631815	QYPD	2.12766862837714e-6	1.91005641594588e-6	1.11392973035485
GCA_020631815.1	s__JACKGW01 sp020631815	RAFY	2.12766862837714e-6	5.99067573049716e-6	0.355163377905045
GCA_020631815.1	s__JACKGW01 sp020631815	RAGP	2.34043549121486e-5	6.85830233797667e-5	0.34125580586541
GCA_020631815.1	s__JACKGW01 sp020631815	RAPP	2.02128519695828e-5	4.59181501556972e-5	0.440193080536694
GCA_020631815.1	s__JACKGW01 sp020631815	RDMI	1.06383431418857e-6	3.09788254246272e-6	0.343406923796038
GCA_020631815.1	s__JACKGW01 sp020631815	RDVF	1.91490176553943e-5	1.35945644585743e-5	1.40857897387927
GCA_020631815.1	s__JACKGW01 sp020631815	RDYR	4.25533725675428e-6	9.17961985359451e-6	0.463563559779439
GCA_020631815.1	s__JACKGW01 sp020631815	RGDR	4.25533725675428e-5	4.75550038549335e-5	0.8948242901494
GCA_020631815.1	s__JACKGW01 sp020631815	RGID	2.12766862837714e-5	1.66857904257053e-5	1.27513805105652
GCA_020631815.1	s__JACKGW01 sp020631815	RGPP	8.51067451350857e-6	3.21295996529269e-5	0.264885793954587
GCA_020631815.1	s__JACKGW01 sp020631815	RHEK	2.12766862837714e-6	2.68846325515244e-6	0.791406995910941
GCA_020631815.1	s__JACKGW01 sp020631815	RHQG	4.25533725675428e-6	4.99075249704672e-6	0.852644417705022
GCA_020631815.1	s__JACKGW01 sp020631815	RKDV	1.06383431418857e-5	1.06027480089644e-5	1.00335716107665
GCA_020631815.1	s__JACKGW01 sp020631815	RKII	3.19150294256571e-6	1.97427003973079e-6	1.6165483334797
GCA_020631815.1	s__JACKGW01 sp020631815	RMDM	1.06383431418857e-6	1.68457572013048e-6	0.63151469030206
GCA_020631815.1	s__JACKGW01 sp020631815	RMPS	5.31917157094286e-6	4.57131083522342e-6	1.16359874939086
GCA_020631815.1	s__JACKGW01 sp020631815	RNHA	4.25533725675428e-6	4.03009907110606e-6	1.05588899470563
GCA_020631815.1	s__JACKGW01 sp020631815	RNIG	1.06383431418857e-6	4.06884131545882e-6	0.261458786841042
GCA_020631815.1	s__JACKGW01 sp020631815	RNVA	1.38298460844514e-5	1.56375916576469e-5	0.884397443495626
GCA_020631815.1	s__JACKGW01 sp020631815	RPQS	7.44684019932e-6	7.24536636645076e-6	1.02780726642094
GCA_020631815.1	s__JACKGW01 sp020631815	RQIE	1.489368039864e-5	4.83085893684997e-6	3.08302945569999
GCA_020631815.1	s__JACKGW01 sp020631815	RSQN	2.12766862837714e-6	1.79928920214448e-6	1.18250508358594
GCA_020631815.1	s__JACKGW01 sp020631815	RTFG	8.51067451350857e-6	1.21729872704787e-5	0.699144287626769
GCA_020631815.1	s__JACKGW01 sp020631815	RTIN	3.19150294256571e-6	2.28086538055526e-6	1.39925090265028
GCA_020631815.1	s__JACKGW01 sp020631815	RTNR	7.44684019932e-6	6.50053483818131e-6	1.14557346198354
GCA_020631815.1	s__JACKGW01 sp020631815	RVIA	2.65958578547143e-5	3.2111017036459e-5	0.828247134761169
GCA_020631815.1	s__JACKGW01 sp020631815	RVLT	3.82980353107886e-5	4.2756565778472e-5	0.89572290509056
GCA_020631815.1	s__JACKGW01 sp020631815	RYMS	1.06383431418857e-6	1.31795769736663e-6	0.807183960694783
GCA_020631815.1	s__JACKGW01 sp020631815	RYVK	8.51067451350857e-6	3.00166694685976e-6	2.8353160640997
GCA_020631815.1	s__JACKGW01 sp020631815	SEVF	4.25533725675428e-6	7.05258181708764e-6	0.603372972780559
GCA_020631815.1	s__JACKGW01 sp020631815	SFVY	5.31917157094286e-6	2.02932864255675e-6	2.62114842288001
GCA_020631815.1	s__JACKGW01 sp020631815	SGFQ	2.12766862837714e-6	3.36937268991583e-6	0.631473221927935
GCA_020631815.1	s__JACKGW01 sp020631815	SGGK	7.44684019932e-6	8.93026676857495e-6	0.833887765315697
GCA_020631815.1	s__JACKGW01 sp020631815	SGMP	3.19150294256571e-6	4.69784564406689e-6	0.679354577474548
GCA_020631815.1	s__JACKGW01 sp020631815	SGRN	4.25533725675428e-6	6.11453187338122e-6	0.695938355523064
GCA_020631815.1	s__JACKGW01 sp020631815	SHRQ	2.12766862837714e-6	2.56065498184997e-6	0.830907968257399
GCA_020631815.1	s__JACKGW01 sp020631815	SKGK	4.25533725675428e-6	2.11016318605273e-6	2.01659155314633
GCA_020631815.1	s__JACKGW01 sp020631815	SLAK	1.59575147128286e-5	1.47922759079998e-5	1.07877346339914
GCA_020631815.1	s__JACKGW01 sp020631815	SLEN	4.25533725675428e-6	4.88581392707269e-6	0.87095769922287
GCA_020631815.1	s__JACKGW01 sp020631815	SLKI	5.31917157094286e-6	3.53385318062982e-6	1.50520446069999
GCA_020631815.1	s__JACKGW01 sp020631815	SNLH	0	1.72334081145138e-6	0
GCA_020631815.1	s__JACKGW01 sp020631815	SNSE	3.19150294256571e-6	2.16287021640636e-6	1.47558689298909
GCA_020631815.1	s__JACKGW01 sp020631815	SPPQ	3.19150294256571e-6	4.98524031417435e-6	0.640190390319084
GCA_020631815.1	s__JACKGW01 sp020631815	SRAR	5.212788139524e-5	5.11417885634834e-5	1.01928154762387
GCA_020631815.1	s__JACKGW01 sp020631815	SRLG	4.468104119592e-5	4.26232272198797e-5	1.04827916866606
GCA_020631815.1	s__JACKGW01 sp020631815	STET	5.31917157094286e-6	7.96700055976382e-6	0.667650457790421
GCA_020631815.1	s__JACKGW01 sp020631815	STFM	4.25533725675428e-6	1.19167644321434e-6	3.57088308742282
GCA_020631815.1	s__JACKGW01 sp020631815	SVAL	3.08511951114686e-5	5.74772535691332e-5	0.536754858586988
GCA_020631815.1	s__JACKGW01 sp020631815	SYEA	1.38298460844514e-5	6.99430539866798e-6	1.97730086065233
GCA_020631815.1	s__JACKGW01 sp020631815	SYIL	2.12766862837714e-6	2.88685763953086e-6	0.737018895300604
GCA_020631815.1	s__JACKGW01 sp020631815	TAAS	3.29788637398457e-5	4.32712920612169e-5	0.762141876724868
GCA_020631815.1	s__JACKGW01 sp020631815	TDKL	3.19150294256571e-6	7.71052959274914e-6	0.413914881484529
GCA_020631815.1	s__JACKGW01 sp020631815	TDTH	5.31917157094286e-6	3.73446570988409e-6	1.42434607362025
GCA_020631815.1	s__JACKGW01 sp020631815	TEAP	1.80851833412057e-5	2.65049958526624e-5	0.682331113792236
GCA_020631815.1	s__JACKGW01 sp020631815	TENE	3.19150294256571e-6	3.08968010995702e-6	1.0329557847366
GCA_020631815.1	s__JACKGW01 sp020631815	TETF	1.06383431418857e-5	4.7044437707559e-6	2.26133920613879
GCA_020631815.1	s__JACKGW01 sp020631815	TEVL	2.55320235405257e-5	2.94771185948042e-5	0.866164155713176
GCA_020631815.1	s__JACKGW01 sp020631815	TFKG	2.12766862837714e-6	2.95601591263241e-6	0.719775769570334
GCA_020631815.1	s__JACKGW01 sp020631815	TGEQ	8.51067451350857e-6	8.15114603254837e-6	1.04410772172705
GCA_020631815.1	s__JACKGW01 sp020631815	THIA	5.31917157094286e-6	4.7674572352089e-6	1.11572507282486
GCA_020631815.1	s__JACKGW01 sp020631815	THKQ	0	6.79367134256258e-7	0
GCA_020631815.1	s__JACKGW01 sp020631815	THYD	2.12766862837714e-6	1.28596174912309e-6	1.65453492674103
GCA_020631815.1	s__JACKGW01 sp020631815	TIAM	2.12766862837714e-6	3.74064501385444e-6	0.568797258359661
GCA_020631815.1	s__JACKGW01 sp020631815	TIPN	3.19150294256571e-6	1.56937019762035e-6	2.03362020471971
GCA_020631815.1	s__JACKGW01 sp020631815	TISK	0	1.70917253857938e-6	0
GCA_020631815.1	s__JACKGW01 sp020631815	TKRG	1.06383431418857e-5	9.49402365471242e-6	1.12053050727394
GCA_020631815.1	s__JACKGW01 sp020631815	TLGY	1.17021774560743e-5	9.23797243220185e-6	1.26674738877577
GCA_020631815.1	s__JACKGW01 sp020631815	TLSD	9.57450882769714e-6	1.67423968668055e-5	0.571872050571215
GCA_020631815.1	s__JACKGW01 sp020631815	TMLE	6.38300588513143e-6	5.96060815425312e-6	1.07086487149418
GCA_020631815.1	s__JACKGW01 sp020631815	TNIT	2.12766862837714e-6	1.31397331182753e-6	1.61926319905074
GCA_020631815.1	s__JACKGW01 sp020631815	TPFG	8.51067451350857e-6	8.37573475452134e-6	1.0161107965978
GCA_020631815.1	s__JACKGW01 sp020631815	TPGL	2.87235264830914e-5	3.2041729077646e-5	0.896441213065824
GCA_020631815.1	s__JACKGW01 sp020631815	TPVT	1.59575147128286e-5	1.42287243888579e-5	1.12150002183782
GCA_020631815.1	s__JACKGW01 sp020631815	TQYA	5.31917157094286e-6	3.35198445338202e-6	1.58687238706493
GCA_020631815.1	s__JACKGW01 sp020631815	TQYY	0	4.52742642419107e-7	0
GCA_020631815.1	s__JACKGW01 sp020631815	TRDS	7.44684019932e-6	1.40562070485393e-5	0.529790161286354
GCA_020631815.1	s__JACKGW01 sp020631815	TRNF	1.06383431418857e-6	2.02397688494777e-6	0.525615841811367
GCA_020631815.1	s__JACKGW01 sp020631815	TSAK	8.51067451350857e-6	7.15438657826089e-6	1.18957431505992
GCA_020631815.1	s__JACKGW01 sp020631815	TTDN	4.25533725675428e-6	2.62408792875282e-6	1.62164430929598
GCA_020631815.1	s__JACKGW01 sp020631815	TTGR	2.76596921689028e-5	2.25230707272217e-5	1.22806044095368
GCA_020631815.1	s__JACKGW01 sp020631815	TYEG	4.25533725675428e-6	5.34699020728054e-6	0.79583786238474
GCA_020631815.1	s__JACKGW01 sp020631815	TYMP	3.19150294256571e-6	9.90765979707972e-7	3.22124801207487
GCA_020631815.1	s__JACKGW01 sp020631815	TYRY	3.19150294256571e-6	1.49711668537427e-6	2.1317663304032
GCA_020631815.1	s__JACKGW01 sp020631815	TYSQ	0	1.20339432613725e-6	0
GCA_020631815.1	s__JACKGW01 sp020631815	TYVG	1.38298460844514e-5	7.31809064120476e-6	1.8898161778131
GCA_020631815.1	s__JACKGW01 sp020631815	VADV	6.91492304222571e-5	6.05085170235733e-5	1.14280160585191
GCA_020631815.1	s__JACKGW01 sp020631815	VDPQ	1.59575147128286e-5	9.08511310486262e-6	1.7564464557175
GCA_020631815.1	s__JACKGW01 sp020631815	VEDH	7.44684019932e-6	7.31993992530739e-6	1.01733624528446
GCA_020631815.1	s__JACKGW01 sp020631815	VGHK	2.12766862837714e-6	3.78138146285247e-6	0.562669661677598
GCA_020631815.1	s__JACKGW01 sp020631815	VGLY	1.27660117702629e-5	1.51307473674096e-5	0.843713232418365
GCA_020631815.1	s__JACKGW01 sp020631815	VHSE	2.12766862837714e-6	5.50818018040977e-6	0.386274333571067
GCA_020631815.1	s__JACKGW01 sp020631815	VHSG	5.31917157094286e-6	8.21077053065107e-6	0.64782855044922
GCA_020631815.1	s__JACKGW01 sp020631815	VHSV	1.06383431418857e-6	7.53870126289748e-6	0.141116390886099
GCA_020631815.1	s__JACKGW01 sp020631815	VIAR	3.51065323682228e-5	3.2111017036459e-5	1.09328621788474
GCA_020631815.1	s__JACKGW01 sp020631815	VIMP	1.06383431418857e-6	2.87024455405184e-6	0.370642394456175
GCA_020631815.1	s__JACKGW01 sp020631815	VKRF	5.31917157094286e-6	4.71121035202148e-6	1.12904565355706
GCA_020631815.1	s__JACKGW01 sp020631815	VLHS	6.38300588513143e-6	9.51645966901924e-6	0.67073324609479
GCA_020631815.1	s__JACKGW01 sp020631815	VPHG	1.38298460844514e-5	1.07143699745214e-5	1.29077548351779
GCA_020631815.1	s__JACKGW01 sp020631815	VSKI	3.19150294256571e-6	2.79943007822928e-6	1.14005453016509
GCA_020631815.1	s__JACKGW01 sp020631815	VSVV	2.978736079728e-5	2.92516709634693e-5	1.01831313617877
GCA_020631815.1	s__JACKGW01 sp020631815	VTHQ	4.25533725675428e-6	2.63976667857207e-6	1.6120126416082
GCA_020631815.1	s__JACKGW01 sp020631815	VTMD	3.19150294256571e-6	4.79923353857263e-6	0.665002633631978
GCA_020631815.1	s__JACKGW01 sp020631815	VTQD	8.51067451350857e-6	7.60661580857412e-6	1.11885163227455
GCA_020631815.1	s__JACKGW01 sp020631815	VVMG	1.70213490270171e-5	1.15284571554524e-5	1.47646374510459
GCA_020631815.1	s__JACKGW01 sp020631815	VYFI	1.06383431418857e-6	1.35039221226807e-6	0.787796541274329
GCA_020631815.1	s__JACKGW01 sp020631815	VYGA	9.57450882769714e-6	1.86572638514e-5	0.513178615254386
GCA_020631815.1	s__JACKGW01 sp020631815	VYVD	9.57450882769714e-6	8.17270672555591e-6	1.17152237920857
GCA_020631815.1	s__JACKGW01 sp020631815	YAVV	1.17021774560743e-5	1.71301265860133e-5	0.683134324624845
GCA_020631815.1	s__JACKGW01 sp020631815	YDKG	2.12766862837714e-6	2.29082696491292e-6	0.92877753796565
GCA_020631815.1	s__JACKGW01 sp020631815	YDYV	2.12766862837714e-6	1.7182318741235e-6	1.2382895815284
GCA_020631815.1	s__JACKGW01 sp020631815	YEYR	5.31917157094286e-6	1.79164092110065e-6	2.96888260828245
GCA_020631815.1	s__JACKGW01 sp020631815	YFLI	6.38300588513143e-6	1.70466404984822e-6	3.74443626337973
GCA_020631815.1	s__JACKGW01 sp020631815	YFSK	0	5.22265545492708e-7	0
GCA_020631815.1	s__JACKGW01 sp020631815	YFYI	0	2.83906791177474e-7	0
GCA_020631815.1	s__JACKGW01 sp020631815	YGQR	4.25533725675428e-6	4.07132746557037e-6	1.04519650967406
GCA_020631815.1	s__JACKGW01 sp020631815	YGYV	2.12766862837714e-6	2.51998153746527e-6	0.844319133590664
GCA_020631815.1	s__JACKGW01 sp020631815	YHMR	0	6.07819893829058e-7	0
GCA_020631815.1	s__JACKGW01 sp020631815	YILK	0	1.32951102740785e-6	0
GCA_020631815.1	s__JACKGW01 sp020631815	YIMY	0	1.73978457456919e-7	0
GCA_020631815.1	s__JACKGW01 sp020631815	YIQA	0	2.04157654735865e-6	0
GCA_020631815.1	s__JACKGW01 sp020631815	YKAT	2.12766862837714e-6	2.69163300339527e-6	0.790475011152435
GCA_020631815.1	s__JACKGW01 sp020631815	YKDE	0	1.53679702017942e-6	0
GCA_020631815.1	s__JACKGW01 sp020631815	YKPT	0	1.26096935582471e-6	0
GCA_020631815.1	s__JACKGW01 sp020631815	YLDE	1.27660117702629e-5	7.538004574847e-6	1.69355320012153
GCA_020631815.1	s__JACKGW01 sp020631815	YLNL	1.06383431418857e-6	3.17575973517675e-6	0.334985768099791
GCA_020631815.1	s__JACKGW01 sp020631815	YMQF	0	2.35348077991112e-7	0
GCA_020631815.1	s__JACKGW01 sp020631815	YMRT	3.19150294256571e-6	1.43994312290012e-6	2.21640903158582
GCA_020631815.1	s__JACKGW01 sp020631815	YMSV	1.06383431418857e-6	1.24357527849506e-6	0.855464347502944
GCA_020631815.1	s__JACKGW01 sp020631815	YQVD	3.19150294256571e-6	2.61933506156225e-6	1.21844012604566
GCA_020631815.1	s__JACKGW01 sp020631815	YRID	5.31917157094286e-6	3.22088530435124e-6	1.65146258507155
GCA_020631815.1	s__JACKGW01 sp020631815	YRKH	1.06383431418857e-6	7.73585564781886e-7	1.3751992832086
GCA_020631815.1	s__JACKGW01 sp020631815	YRYE	2.12766862837714e-6	1.79164092110065e-6	1.18755304331298
GCA_020631815.1	s__JACKGW01 sp020631815	YSAP	6.38300588513143e-6	6.9805256227505e-6	0.914401898952756
GCA_020631815.1	s__JACKGW01 sp020631815	YSDT	2.12766862837714e-6	2.7883970284337e-6	0.763043643599166
GCA_020631815.1	s__JACKGW01 sp020631815	YSLR	4.25533725675428e-6	8.22763097665666e-6	0.517200791920235
GCA_020631815.1	s__JACKGW01 sp020631815	YTFL	1.06383431418857e-6	2.79882103892853e-6	0.380100870828038
GCA_020631815.1	s__JACKGW01 sp020631815	YYLA	3.19150294256571e-6	4.54627085520784e-6	0.702004575664422
GCA_020631815.1	s__JACKGW01 sp020631815	YYMH	0	1.2057613977392e-7	0
GCA_003508595.1	s__UBA10511 sp003508595	AAAS	6.44101639238672e-5	5.92292668972537e-5	1.08747190870353
GCA_003508595.1	s__UBA10511 sp003508595	AAYF	6.6631204059173e-6	7.23148712731544e-6	0.921403895023022
GCA_003508595.1	s__UBA10511 sp003508595	ADMN	2.77630016913221e-6	2.59457067377858e-6	1.07004222208716
GCA_003508595.1	s__UBA10511 sp003508595	ADRI	2.77630016913221e-5	1.70573257128843e-5	1.62762921683269
GCA_003508595.1	s__UBA10511 sp003508595	AEMN	3.88682023678509e-6	2.88483828442406e-6	1.3473269048636
GCA_003508595.1	s__UBA10511 sp003508595	AGHI	5.55260033826441e-6	7.74033630941591e-6	0.717359054736398
GCA_003508595.1	s__UBA10511 sp003508595	AGRN	1.94341011839254e-5	1.78737007832476e-5	1.08730147268328
GCA_003508595.1	s__UBA10511 sp003508595	AHGT	6.6631204059173e-6	1.04318561062691e-5	0.638728174357492
GCA_003508595.1	s__UBA10511 sp003508595	AIDH	1.05499406427024e-5	4.90112641928299e-6	2.15255427837868
GCA_003508595.1	s__UBA10511 sp003508595	AIHE	6.6631204059173e-6	5.44943996863984e-6	1.22271654413332
GCA_003508595.1	s__UBA10511 sp003508595	AIMV	5.55260033826441e-6	5.3054500012226e-6	1.04658423639557
GCA_003508595.1	s__UBA10511 sp003508595	AKGP	1.27709807780081e-5	1.52544138324959e-5	0.83719905059889
GCA_003508595.1	s__UBA10511 sp003508595	AKTM	1.11052006765288e-6	2.72836969678587e-6	0.407026976205285
GCA_003508595.1	s__UBA10511 sp003508595	ALHV	9.99468060887594e-6	1.79414143002547e-5	0.557073173921081
GCA_003508595.1	s__UBA10511 sp003508595	AMNV	1.66578010147932e-6	3.52015543915166e-6	0.473212086873291
GCA_003508595.1	s__UBA10511 sp003508595	AMSK	2.77630016913221e-6	2.93472719353522e-6	0.946016439023017
GCA_003508595.1	s__UBA10511 sp003508595	APEP	1.66578010147932e-5	2.43772643054466e-5	0.68333348673056
GCA_003508595.1	s__UBA10511 sp003508595	AQTE	8.32890050739662e-6	1.41360092663665e-5	0.589197442535171
GCA_003508595.1	s__UBA10511 sp003508595	ARRH	1.8878841150099e-5	1.35809803022638e-5	1.39009414121248
GCA_003508595.1	s__UBA10511 sp003508595	AYDA	7.77364047357018e-6	1.11319322302753e-5	0.698319062024863
GCA_003508595.1	s__UBA10511 sp003508595	AYDD	6.6631204059173e-6	5.99695055309003e-6	1.11108476665428
GCA_003508595.1	s__UBA10511 sp003508595	AYFK	5.55260033826441e-7	2.01680124942216e-6	0.275317180602466
GCA_003508595.1	s__UBA10511 sp003508595	AYGK	1.11052006765288e-6	4.9030911152658e-6	0.226493867143377
GCA_003508595.1	s__UBA10511 sp003508595	AYKT	1.66578010147932e-6	3.12474546668861e-6	0.533093053254224
GCA_003508595.1	s__UBA10511 sp003508595	DAET	2.22104013530577e-5	1.77683718573951e-5	1.24999642799652
GCA_003508595.1	s__UBA10511 sp003508595	DAKH	1.66578010147932e-6	3.39754035131769e-6	0.490290012547834
GCA_003508595.1	s__UBA10511 sp003508595	DALM	8.32890050739662e-6	1.05509198566391e-5	0.789400414425068
GCA_003508595.1	s__UBA10511 sp003508595	DDKT	4.99734030443797e-6	4.45684110493542e-6	1.12127405639479
GCA_003508595.1	s__UBA10511 sp003508595	DDRY	4.99734030443797e-6	4.64741456936503e-6	1.0752947106074
GCA_003508595.1	s__UBA10511 sp003508595	DDSA	1.99893612177519e-5	1.71892206183169e-5	1.16290096343584
GCA_003508595.1	s__UBA10511 sp003508595	DEPF	6.6631204059173e-6	7.25987217170681e-6	0.917801339792844
GCA_003508595.1	s__UBA10511 sp003508595	DERG	1.66578010147932e-5	2.16064739831727e-5	0.770963417157584
GCA_003508595.1	s__UBA10511 sp003508595	DETH	3.88682023678509e-6	3.95652162807575e-6	0.98238316434414
GCA_003508595.1	s__UBA10511 sp003508595	DFIL	2.77630016913221e-6	8.36138407657547e-6	0.332038349596934
GCA_003508595.1	s__UBA10511 sp003508595	DGSP	2.05446212515783e-5	1.71851368884921e-5	1.19548778603771
GCA_003508595.1	s__UBA10511 sp003508595	DHVH	3.88682023678509e-6	1.98267394259398e-6	1.96039305973824
GCA_003508595.1	s__UBA10511 sp003508595	DHYY	3.33156020295865e-6	5.04363659817801e-7	6.60547233748394
GCA_003508595.1	s__UBA10511 sp003508595	DIFL	5.55260033826441e-6	8.36138407657547e-6	0.664076699193869
GCA_003508595.1	s__UBA10511 sp003508595	DMVG	1.11052006765288e-6	6.04420540251769e-6	0.183733012645517
GCA_003508595.1	s__UBA10511 sp003508595	DNPI	4.44208027061153e-6	3.71936894146779e-6	1.19431020168129
GCA_003508595.1	s__UBA10511 sp003508595	DPPR	1.61025409809668e-5	1.69906481096537e-5	0.94772964968992
GCA_003508595.1	s__UBA10511 sp003508595	DQKP	5.55260033826441e-6	4.13971743977648e-6	1.34129935654841
GCA_003508595.1	s__UBA10511 sp003508595	DQLI	1.05499406427024e-5	1.0240007999707e-5	1.03026683602242
GCA_003508595.1	s__UBA10511 sp003508595	DRPG	2.60972215898427e-5	2.2834993966808e-5	1.14286089270602
GCA_003508595.1	s__UBA10511 sp003508595	DSAQ	9.4394205750495e-6	1.36752530784646e-5	0.690255640673622
GCA_003508595.1	s__UBA10511 sp003508595	DSDT	4.44208027061153e-6	9.3201887685094e-6	0.476608401497211
GCA_003508595.1	s__UBA10511 sp003508595	DSIF	6.6631204059173e-6	4.4924165142689e-6	1.48319292851715
GCA_003508595.1	s__UBA10511 sp003508595	DSLG	2.60972215898427e-5	2.94680441186861e-5	0.885610917532668
GCA_003508595.1	s__UBA10511 sp003508595	DSSF	8.32890050739662e-6	6.51247833030564e-6	1.27891412223797
GCA_003508595.1	s__UBA10511 sp003508595	DVHE	2.22104013530576e-6	5.33336456910137e-6	0.416442586387826
GCA_003508595.1	s__UBA10511 sp003508595	DVLL	3.83129423340244e-5	4.71174609684598e-5	0.813136819058882
GCA_003508595.1	s__UBA10511 sp003508595	DVNG	9.99468060887594e-6	9.08133508221635e-6	1.10057392645363
GCA_003508595.1	s__UBA10511 sp003508595	DVQN	2.22104013530576e-6	4.57472467074636e-6	0.485502471768078
GCA_003508595.1	s__UBA10511 sp003508595	EDKV	3.33156020295865e-6	6.67991361486088e-6	0.498743007027349
GCA_003508595.1	s__UBA10511 sp003508595	EDLA	3.83129423340244e-5	3.55721660999417e-5	1.07704833679182
GCA_003508595.1	s__UBA10511 sp003508595	EFAG	2.10998812854048e-5	1.81117333449832e-5	1.1649840953102
GCA_003508595.1	s__UBA10511 sp003508595	EFTE	7.77364047357018e-6	6.91385998751939e-6	1.12435607426283
GCA_003508595.1	s__UBA10511 sp003508595	EGGP	1.8878841150099e-5	2.78740299298959e-5	0.677291414179431
GCA_003508595.1	s__UBA10511 sp003508595	EHER	7.77364047357018e-6	6.28755701690792e-6	1.23635307841599
GCA_003508595.1	s__UBA10511 sp003508595	EHQK	1.11052006765288e-6	1.6190478793e-6	0.685909343294416
GCA_003508595.1	s__UBA10511 sp003508595	EIPI	1.11052006765288e-5	6.23283475720121e-6	1.781725508397
GCA_003508595.1	s__UBA10511 sp003508595	EKMA	3.33156020295865e-6	3.01405086066941e-6	1.10534306054103
GCA_003508595.1	s__UBA10511 sp003508595	EKYF	1.66578010147932e-6	1.20803351656061e-6	1.37891877886134
GCA_003508595.1	s__UBA10511 sp003508595	ELLK	3.7757682300198e-5	1.99901973398023e-5	1.88880988308299
GCA_003508595.1	s__UBA10511 sp003508595	ENHG	3.33156020295865e-6	3.07620538282311e-6	1.08300967859993
GCA_003508595.1	s__UBA10511 sp003508595	ENMA	2.77630016913221e-6	2.88483828442406e-6	0.962376360616858
GCA_003508595.1	s__UBA10511 sp003508595	EPYD	4.44208027061153e-6	4.22103856606152e-6	1.05236666310686
GCA_003508595.1	s__UBA10511 sp003508595	EQET	5.55260033826441e-6	8.46725625000218e-6	0.655773272276126
GCA_003508595.1	s__UBA10511 sp003508595	ERLN	1.11052006765288e-5	1.36595919241612e-5	0.812996518357611
GCA_003508595.1	s__UBA10511 sp003508595	ESQS	1.05499406427024e-5	8.86797340599983e-6	1.18966760044235
GCA_003508595.1	s__UBA10511 sp003508595	ETIR	1.94341011839254e-5	1.02833693149596e-5	1.88985735984935
GCA_003508595.1	s__UBA10511 sp003508595	ETRS	1.99893612177519e-5	1.49073932956778e-5	1.34090251872187
GCA_003508595.1	s__UBA10511 sp003508595	ETSN	2.77630016913221e-6	5.13484268599185e-6	0.540678719662847
GCA_003508595.1	s__UBA10511 sp003508595	ETTH	3.88682023678509e-6	3.98219160777737e-6	0.97605053187144
GCA_003508595.1	s__UBA10511 sp003508595	EYQV	2.77630016913221e-6	3.87723275210078e-6	0.716051974859631
GCA_003508595.1	s__UBA10511 sp003508595	EYYF	1.11052006765288e-6	8.81354900736149e-7	1.26001462830163
GCA_003508595.1	s__UBA10511 sp003508595	FENS	1.11052006765288e-6	3.31417622814224e-6	0.335081779364335
GCA_003508595.1	s__UBA10511 sp003508595	FFMS	1.11052006765288e-6	1.28874266916235e-6	0.861708154952838
GCA_003508595.1	s__UBA10511 sp003508595	FFTI	0	2.7131422210323e-6	0
GCA_003508595.1	s__UBA10511 sp003508595	FFVS	4.99734030443797e-6	5.30183933995613e-6	0.942567283541888
GCA_003508595.1	s__UBA10511 sp003508595	FGSP	1.22157207441817e-5	1.11637488999707e-5	1.09423105568182
GCA_003508595.1	s__UBA10511 sp003508595	FHNN	5.55260033826441e-7	5.63895935243302e-7	0.984685292308172
GCA_003508595.1	s__UBA10511 sp003508595	FHRD	2.77630016913221e-6	3.3039012955485e-6	0.840309658424979
GCA_003508595.1	s__UBA10511 sp003508595	FIDA	7.77364047357018e-6	7.70277076097456e-6	1.00920054806183
GCA_003508595.1	s__UBA10511 sp003508595	FISV	2.77630016913221e-6	6.09503706623179e-6	0.455501769548488
GCA_003508595.1	s__UBA10511 sp003508595	FKTQ	1.11052006765288e-6	2.30336838305831e-6	0.482128727571742
GCA_003508595.1	s__UBA10511 sp003508595	FKVA	4.44208027061153e-6	7.24456023597144e-6	0.613160789050418
GCA_003508595.1	s__UBA10511 sp003508595	FKVF	3.33156020295865e-6	2.53529795253914e-6	1.31407048217825
GCA_003508595.1	s__UBA10511 sp003508595	FNML	4.44208027061153e-6	1.82958996060075e-6	2.42791027840629
GCA_003508595.1	s__UBA10511 sp003508595	FNVV	4.44208027061153e-6	5.06802996891957e-6	0.876490529427259
GCA_003508595.1	s__UBA10511 sp003508595	FNYF	2.22104013530576e-6	6.75539854505369e-7	3.28780029852127
GCA_003508595.1	s__UBA10511 sp003508595	FPHT	0	2.71636177262858e-6	0
GCA_003508595.1	s__UBA10511 sp003508595	FPSA	1.44367608794875e-5	1.31215826245811e-5	1.10023015458842
GCA_003508595.1	s__UBA10511 sp003508595	FQLN	2.77630016913221e-6	4.4136406875606e-6	0.629027228464004
GCA_003508595.1	s__UBA10511 sp003508595	FTGL	1.83235811162726e-5	1.77968793444927e-5	1.02959517573753
GCA_003508595.1	s__UBA10511 sp003508595	FTIF	1.66578010147932e-6	2.7131422210323e-6	0.613967114796335
GCA_003508595.1	s__UBA10511 sp003508595	FTLA	1.77683210824461e-5	2.09179931285514e-5	0.849427618283028
GCA_003508595.1	s__UBA10511 sp003508595	FTSA	9.4394205750495e-6	1.12388495631163e-5	0.839892065645923
GCA_003508595.1	s__UBA10511 sp003508595	FVAR	2.10998812854048e-5	2.01306357528901e-5	1.0481477855152
GCA_003508595.1	s__UBA10511 sp003508595	FVHF	3.33156020295865e-6	2.02422801428235e-6	1.64584235543237
GCA_003508595.1	s__UBA10511 sp003508595	FYGI	2.22104013530576e-6	2.47524517868211e-6	0.897301065136629
GCA_003508595.1	s__UBA10511 sp003508595	GAAP	3.38708620634129e-5	5.46965633306913e-5	0.619250278278586
GCA_003508595.1	s__UBA10511 sp003508595	GADV	2.66524816236692e-5	3.40207058466552e-5	0.783419419450098
GCA_003508595.1	s__UBA10511 sp003508595	GDAA	3.276034199576e-5	4.65465042156728e-5	0.703819600371389
GCA_003508595.1	s__UBA10511 sp003508595	GETN	3.33156020295865e-6	7.49062302301056e-6	0.444764099424624
GCA_003508595.1	s__UBA10511 sp003508595	GFNN	2.77630016913221e-6	2.15455157535411e-6	1.28857447688432
GCA_003508595.1	s__UBA10511 sp003508595	GFPT	8.32890050739662e-6	1.0378761701702e-5	0.802494627661679
GCA_003508595.1	s__UBA10511 sp003508595	GFQH	4.44208027061153e-6	2.88568647380665e-6	1.53934958316929
GCA_003508595.1	s__UBA10511 sp003508595	GGKH	3.88682023678509e-6	4.56512201203396e-6	0.851416506840163
GCA_003508595.1	s__UBA10511 sp003508595	GGLD	3.05393018604543e-5	4.29874921622616e-5	0.710422970132332
GCA_003508595.1	s__UBA10511 sp003508595	GHGF	7.77364047357018e-6	5.72840721506898e-6	1.35703349669714
GCA_003508595.1	s__UBA10511 sp003508595	GHTE	3.88682023678509e-6	6.24852439967552e-6	0.622038098624841
GCA_003508595.1	s__UBA10511 sp003508595	GIAL	4.21997625708095e-5	3.77333288921363e-5	1.11836839764233
GCA_003508595.1	s__UBA10511 sp003508595	GIDI	1.11052006765288e-5	7.53391300556037e-6	1.47402825972807
GCA_003508595.1	s__UBA10511 sp003508595	GIEA	2.05446212515783e-5	2.08213940470501e-5	0.986707287953614
GCA_003508595.1	s__UBA10511 sp003508595	GIYT	5.55260033826441e-6	3.83503885335543e-6	1.44786025659329
GCA_003508595.1	s__UBA10511 sp003508595	GLFL	3.83129423340244e-5	3.56292379056348e-5	1.0753230937888
GCA_003508595.1	s__UBA10511 sp003508595	GLHH	8.88416054122306e-6	4.65039854866696e-6	1.9104084194611
GCA_003508595.1	s__UBA10511 sp003508595	GLKN	8.88416054122306e-6	6.98232758093513e-6	1.27237807711583
GCA_003508595.1	s__UBA10511 sp003508595	GLVG	6.27443838223879e-5	5.83228107369677e-5	1.07581207128993
GCA_003508595.1	s__UBA10511 sp003508595	GMSN	4.44208027061153e-6	2.38980504031837e-6	1.85876261689521
GCA_003508595.1	s__UBA10511 sp003508595	GNKE	3.88682023678509e-6	3.85287485087312e-6	1.00881040449686
GCA_003508595.1	s__UBA10511 sp003508595	GQAH	4.44208027061153e-6	8.24578801899125e-6	0.53870900638978
GCA_003508595.1	s__UBA10511 sp003508595	GQSL	3.22050819619336e-5	2.34439344283576e-5	1.37370636572753
GCA_003508595.1	s__UBA10511 sp003508595	GSAQ	1.27709807780081e-5	2.15972919056384e-5	0.591323247090716
GCA_003508595.1	s__UBA10511 sp003508595	GTFR	1.27709807780081e-5	1.27055539165767e-5	1.00514946942582
GCA_003508595.1	s__UBA10511 sp003508595	GTIY	9.4394205750495e-6	3.83503885335543e-6	2.46136243620859
GCA_003508595.1	s__UBA10511 sp003508595	GVNG	6.6631204059173e-6	1.43421290661454e-5	0.464583771013859
GCA_003508595.1	s__UBA10511 sp003508595	HAFS	2.77630016913221e-6	4.61550520118181e-6	0.601515987550253
GCA_003508595.1	s__UBA10511 sp003508595	HAII	2.22104013530576e-6	3.66018263528246e-6	0.606811286927589
GCA_003508595.1	s__UBA10511 sp003508595	HDAS	2.22104013530576e-6	7.10496889553515e-6	0.312603780250396
GCA_003508595.1	s__UBA10511 sp003508595	HDHA	6.6631204059173e-6	2.71265803370533e-6	2.45630681166835
GCA_003508595.1	s__UBA10511 sp003508595	HEET	2.22104013530576e-6	4.39915751040313e-6	0.504878520501584
GCA_003508595.1	s__UBA10511 sp003508595	HEIM	0	9.68161408749461e-7	0
GCA_003508595.1	s__UBA10511 sp003508595	HFKG	5.55260033826441e-7	1.87778353719939e-6	0.295699702775422
GCA_003508595.1	s__UBA10511 sp003508595	HFNF	5.55260033826441e-7	7.39281028383272e-7	0.751081134924746
GCA_003508595.1	s__UBA10511 sp003508595	HGFA	5.55260033826441e-6	6.73302214634825e-6	0.824681727992821
GCA_003508595.1	s__UBA10511 sp003508595	HGTD	6.10786037209085e-6	5.61980830929824e-6	1.08684496622155
GCA_003508595.1	s__UBA10511 sp003508595	HGVT	8.32890050739662e-6	7.62461357745777e-6	1.09237018017819
GCA_003508595.1	s__UBA10511 sp003508595	HKNK	1.11052006765288e-6	4.69511867472293e-7	2.36526517131842
GCA_003508595.1	s__UBA10511 sp003508595	HMDF	1.11052006765288e-6	7.57429144265065e-7	1.46617023659741
GCA_003508595.1	s__UBA10511 sp003508595	HNEM	5.55260033826441e-7	6.4237315368174e-7	0.864388604417832
GCA_003508595.1	s__UBA10511 sp003508595	HNET	2.77630016913221e-6	1.96046914050842e-6	1.41614071436606
GCA_003508595.1	s__UBA10511 sp003508595	HNSN	1.11052006765288e-6	9.39755828612121e-7	1.18171128482699
GCA_003508595.1	s__UBA10511 sp003508595	HNTQ	0	1.4027595343298e-6	0
GCA_003508595.1	s__UBA10511 sp003508595	HPHG	2.77630016913221e-6	2.71201357385676e-6	1.02370437813997
GCA_003508595.1	s__UBA10511 sp003508595	HPPP	6.10786037209085e-6	5.73677580466885e-6	1.0646852134469
GCA_003508595.1	s__UBA10511 sp003508595	HQDD	5.55260033826441e-7	2.81273070492215e-6	0.197409596608293
GCA_003508595.1	s__UBA10511 sp003508595	HQES	1.66578010147932e-6	3.38576841871717e-6	0.491994695287066
GCA_003508595.1	s__UBA10511 sp003508595	HRTH	5.55260033826441e-7	2.11584867838912e-6	0.262428991022734
GCA_003508595.1	s__UBA10511 sp003508595	HTDK	2.77630016913221e-6	1.84218459498772e-6	1.50706947430027
GCA_003508595.1	s__UBA10511 sp003508595	HTKN	2.22104013530576e-6	9.12808367826337e-7	2.43319431941089
GCA_003508595.1	s__UBA10511 sp003508595	HTYD	1.11052006765288e-6	1.34401769371074e-6	0.826268934441489
GCA_003508595.1	s__UBA10511 sp003508595	HVNE	5.55260033826441e-7	2.64269922818277e-6	0.210110945621406
GCA_003508595.1	s__UBA10511 sp003508595	HVTI	4.44208027061153e-6	3.60546068043596e-6	1.23204235583965
GCA_003508595.1	s__UBA10511 sp003508595	HVYE	1.11052006765288e-6	2.01441376962942e-6	0.551286972118533
GCA_003508595.1	s__UBA10511 sp003508595	HYQN	5.55260033826441e-7	5.26407454224453e-7	1.05481035530642
GCA_003508595.1	s__UBA10511 sp003508595	HYRA	3.88682023678509e-6	3.56580423365583e-6	1.09002625553566
GCA_003508595.1	s__UBA10511 sp003508595	IDEF	7.77364047357018e-6	4.61384345745837e-6	1.68485137071652
GCA_003508595.1	s__UBA10511 sp003508595	IDNE	2.77630016913221e-6	3.51926733085438e-6	0.78888584132033
GCA_003508595.1	s__UBA10511 sp003508595	IEAG	3.55366421648922e-5	2.08213940470501e-5	1.70673693051436
GCA_003508595.1	s__UBA10511 sp003508595	IEQR	1.16604607103553e-5	8.12841766875971e-6	1.43453021061779
GCA_003508595.1	s__UBA10511 sp003508595	IFFF	1.11052006765288e-6	1.75114059035237e-6	0.634169565693992
GCA_003508595.1	s__UBA10511 sp003508595	IFFT	2.77630016913221e-6	2.7131422210323e-6	1.02327852466056
GCA_003508595.1	s__UBA10511 sp003508595	IGTP	1.11052006765288e-5	1.19315077687707e-5	0.930745794391167
GCA_003508595.1	s__UBA10511 sp003508595	IHHN	5.55260033826441e-7	5.40764633690164e-7	1.0268053774844
GCA_003508595.1	s__UBA10511 sp003508595	IHHV	5.55260033826441e-7	1.48066956762383e-6	0.375006041839245
GCA_003508595.1	s__UBA10511 sp003508595	IHTL	2.77630016913221e-6	5.35470701614557e-6	0.518478445367987
GCA_003508595.1	s__UBA10511 sp003508595	IILG	1.05499406427024e-5	1.51807031057845e-5	0.69495731318811
GCA_003508595.1	s__UBA10511 sp003508595	ILFE	6.6631204059173e-6	9.2968139733692e-6	0.716710092834369
GCA_003508595.1	s__UBA10511 sp003508595	ILMH	0	1.75453923855752e-6	0
GCA_003508595.1	s__UBA10511 sp003508595	ILVA	4.10892425031567e-5	3.24158587384376e-5	1.26756606495309
GCA_003508595.1	s__UBA10511 sp003508595	IMFV	0	1.85668916915214e-6	0
GCA_003508595.1	s__UBA10511 sp003508595	IMGF	3.33156020295865e-6	2.16125889600486e-6	1.54149056788945
GCA_003508595.1	s__UBA10511 sp003508595	INDM	0	1.04383599968611e-6	0
GCA_003508595.1	s__UBA10511 sp003508595	IQIK	1.66578010147932e-6	1.96476870408629e-6	0.847825038140551
GCA_003508595.1	s__UBA10511 sp003508595	IQIT	2.22104013530576e-6	3.8198338278193e-6	0.581449412571366
GCA_003508595.1	s__UBA10511 sp003508595	IQMY	1.11052006765288e-6	6.33012667307147e-7	1.75434098716707
GCA_003508595.1	s__UBA10511 sp003508595	IQQA	1.44367608794875e-5	7.50495828616956e-6	1.92362972970711
GCA_003508595.1	s__UBA10511 sp003508595	IRLI	7.77364047357018e-6	1.38276695960304e-5	0.562180085341482
GCA_003508595.1	s__UBA10511 sp003508595	IRNS	5.55260033826441e-6	4.92935902525768e-6	1.12643455463749
GCA_003508595.1	s__UBA10511 sp003508595	IRQE	9.4394205750495e-6	8.12841766875971e-6	1.16128636097631
GCA_003508595.1	s__UBA10511 sp003508595	IRTV	1.11052006765288e-5	1.25480373102049e-5	0.885014955087627
GCA_003508595.1	s__UBA10511 sp003508595	ISDE	1.16604607103553e-5	7.68916037598251e-6	1.5164803619882
GCA_003508595.1	s__UBA10511 sp003508595	ISFA	5.55260033826441e-6	8.33911764725871e-6	0.66584986243595
GCA_003508595.1	s__UBA10511 sp003508595	ISTA	1.22157207441817e-5	1.29202716786894e-5	0.945469340581298
GCA_003508595.1	s__UBA10511 sp003508595	ITAA	1.83235811162726e-5	2.2153308936149e-5	0.82712614937504
GCA_003508595.1	s__UBA10511 sp003508595	IVQE	7.77364047357018e-6	7.66622063612797e-6	1.01401209833904
GCA_003508595.1	s__UBA10511 sp003508595	IVYR	4.99734030443797e-6	4.70884725024112e-6	1.06126617383524
GCA_003508595.1	s__UBA10511 sp003508595	IYRE	4.44208027061153e-6	3.85899516592775e-6	1.15109765097195
GCA_003508595.1	s__UBA10511 sp003508595	KALY	2.77630016913221e-6	6.25572031321629e-6	0.44380183737863
GCA_003508595.1	s__UBA10511 sp003508595	KATK	4.44208027061153e-6	4.28294805115143e-6	1.03715483297009
GCA_003508595.1	s__UBA10511 sp003508595	KERQ	3.33156020295865e-6	5.63475100607892e-6	0.591252426125745
GCA_003508595.1	s__UBA10511 sp003508595	KGIE	8.32890050739662e-6	5.80691257406564e-6	1.43430788756739
GCA_003508595.1	s__UBA10511 sp003508595	KGLN	7.77364047357018e-6	6.98232758093513e-6	1.11333081747635
GCA_003508595.1	s__UBA10511 sp003508595	KHFK	5.55260033826441e-7	6.1554126307597e-7	0.902067931322276
GCA_003508595.1	s__UBA10511 sp003508595	KHSR	2.22104013530576e-6	2.8504845948476e-6	0.779179841673381
GCA_003508595.1	s__UBA10511 sp003508595	KIEP	7.77364047357018e-6	4.32070217723225e-6	1.7991613757905
GCA_003508595.1	s__UBA10511 sp003508595	KIMT	5.55260033826441e-7	1.09766542061857e-6	0.505855448660792
GCA_003508595.1	s__UBA10511 sp003508595	KISV	2.77630016913221e-6	4.85729921609328e-6	0.571572811477976
GCA_003508595.1	s__UBA10511 sp003508595	KIYD	1.66578010147932e-6	1.24902981026703e-6	1.33365920315641
GCA_003508595.1	s__UBA10511 sp003508595	KLPA	1.99893612177519e-5	1.94626908280449e-5	1.02706051256531
GCA_003508595.1	s__UBA10511 sp003508595	KLRE	2.10998812854048e-5	1.42714082164334e-5	1.4784722688479
GCA_003508595.1	s__UBA10511 sp003508595	KMIL	2.22104013530576e-6	2.19751910742206e-6	1.01070344635652
GCA_003508595.1	s__UBA10511 sp003508595	KMKV	1.11052006765288e-6	1.02571434401563e-6	1.08267967015577
GCA_003508595.1	s__UBA10511 sp003508595	KMRK	1.66578010147932e-6	1.0875547408205e-6	1.53167471848137
GCA_003508595.1	s__UBA10511 sp003508595	KNLR	7.21838043974374e-6	6.36000309917343e-6	1.13496492488846
GCA_003508595.1	s__UBA10511 sp003508595	KNVQ	1.66578010147932e-6	2.36832081120274e-6	0.703359145264347
GCA_003508595.1	s__UBA10511 sp003508595	KQPL	5.55260033826441e-6	8.34145832964932e-6	0.665663019442051
GCA_003508595.1	s__UBA10511 sp003508595	KRMH	5.55260033826441e-7	8.68323492798804e-7	0.639462180202809
GCA_003508595.1	s__UBA10511 sp003508595	KTAT	1.11052006765288e-5	8.3267561288794e-6	1.33367670490709
GCA_003508595.1	s__UBA10511 sp003508595	KTMH	5.55260033826441e-7	6.075319562961e-7	0.913960209124897
GCA_003508595.1	s__UBA10511 sp003508595	KTQA	8.32890050739662e-6	6.58182640031948e-6	1.26543910471299
GCA_003508595.1	s__UBA10511 sp003508595	KTSA	1.22157207441817e-5	8.95654195036177e-6	1.36388807330806
GCA_003508595.1	s__UBA10511 sp003508595	KVPH	3.33156020295865e-6	2.91805748882521e-6	1.14170478673466
GCA_003508595.1	s__UBA10511 sp003508595	KYLH	1.66578010147932e-6	1.39297471468282e-6	1.19584374642337
GCA_003508595.1	s__UBA10511 sp003508595	LAAM	2.55419615560163e-5	1.9585308194788e-5	1.30413886276313
GCA_003508595.1	s__UBA10511 sp003508595	LARP	3.99787224355038e-5	5.40814524372507e-5	0.739231670634031
GCA_003508595.1	s__UBA10511 sp003508595	LAVD	5.27497032135119e-5	4.34060913068184e-5	1.21526038455404
GCA_003508595.1	s__UBA10511 sp003508595	LDAD	3.55366421648922e-5	3.19929541506744e-5	1.11076463891169
GCA_003508595.1	s__UBA10511 sp003508595	LDDL	5.83023035517763e-5	3.47284614457634e-5	1.67880467848623
GCA_003508595.1	s__UBA10511 sp003508595	LDEV	3.99787224355038e-5	2.5999593731187e-5	1.53766719775888
GCA_003508595.1	s__UBA10511 sp003508595	LDKV	7.21838043974374e-6	1.2105595659495e-5	0.596284614386737
GCA_003508595.1	s__UBA10511 sp003508595	LDNL	2.44314414883634e-5	1.72080638909254e-5	1.41976701407108
GCA_003508595.1	s__UBA10511 sp003508595	LDQN	3.88682023678509e-6	6.7942247780713e-6	0.572077074831259
GCA_003508595.1	s__UBA10511 sp003508595	LDVF	1.49920209133139e-5	1.51903456984849e-5	0.986944024243583
GCA_003508595.1	s__UBA10511 sp003508595	LEFV	1.83235811162726e-5	1.68897657202015e-5	1.08489255681955
GCA_003508595.1	s__UBA10511 sp003508595	LHHE	2.22104013530576e-6	3.27402669705482e-6	0.678381803454359
GCA_003508595.1	s__UBA10511 sp003508595	LINH	3.33156020295865e-6	2.63617095699636e-6	1.26378761366623
GCA_003508595.1	s__UBA10511 sp003508595	LKAH	8.88416054122306e-6	6.84598446055992e-6	1.2977184789719
GCA_003508595.1	s__UBA10511 sp003508595	LKEV	1.66578010147932e-5	1.34599092509627e-5	1.23758642827416
GCA_003508595.1	s__UBA10511 sp003508595	LKHF	3.88682023678509e-6	2.39581283344039e-6	1.6223388499024
GCA_003508595.1	s__UBA10511 sp003508595	LKPI	5.55260033826441e-6	7.8301422051792e-6	0.709131480982769
GCA_003508595.1	s__UBA10511 sp003508595	LKVS	1.49920209133139e-5	1.31056719104414e-5	1.14393378803949
GCA_003508595.1	s__UBA10511 sp003508595	LLEG	4.66418428414211e-5	6.09825298834842e-5	0.764839420905249
GCA_003508595.1	s__UBA10511 sp003508595	LLIK	3.88682023678509e-6	1.34266591796729e-5	0.28948528332867
GCA_003508595.1	s__UBA10511 sp003508595	LLTM	1.05499406427024e-5	1.15273673335283e-5	0.915208159630432
GCA_003508595.1	s__UBA10511 sp003508595	LLTR	5.49707433488177e-5	5.02823058181394e-5	1.09324229377299
GCA_003508595.1	s__UBA10511 sp003508595	LMGP	4.99734030443797e-6	1.05484132214022e-5	0.473752800496915
GCA_003508595.1	s__UBA10511 sp003508595	LNFV	4.44208027061153e-6	7.52686495233898e-6	0.590163407838366
GCA_003508595.1	s__UBA10511 sp003508595	LNIR	1.66578010147932e-6	9.17463105448954e-6	0.181563715378417
GCA_003508595.1	s__UBA10511 sp003508595	LNTI	4.44208027061153e-6	6.41913019635469e-6	0.69200657016337
GCA_003508595.1	s__UBA10511 sp003508595	LPES	4.05339824693302e-5	2.43790244822483e-5	1.66265809769563
GCA_003508595.1	s__UBA10511 sp003508595	LPIV	2.72077416574956e-5	2.05206170335858e-5	1.32587346730194
GCA_003508595.1	s__UBA10511 sp003508595	LPLH	8.88416054122306e-6	1.68680355984591e-5	0.526686138961827
GCA_003508595.1	s__UBA10511 sp003508595	LPPS	3.44261220972394e-5	2.57651885912697e-5	1.33614865558967
GCA_003508595.1	s__UBA10511 sp003508595	LRRN	1.72130610486197e-5	1.76726953198622e-5	0.973991840920498
GCA_003508595.1	s__UBA10511 sp003508595	LSAR	4.88628829767268e-5	4.98251373163355e-5	0.980687372048784
GCA_003508595.1	s__UBA10511 sp003508595	LSHM	2.77630016913221e-6	2.5434860580011e-6	1.09153347249486
GCA_003508595.1	s__UBA10511 sp003508595	LSSK	3.33156020295865e-6	1.04576976915802e-5	0.318574919758962
GCA_003508595.1	s__UBA10511 sp003508595	LTEL	3.94234624016773e-5	3.88642346880575e-5	1.01438926349916
GCA_003508595.1	s__UBA10511 sp003508595	LTEM	6.6631204059173e-6	6.36084503073105e-6	1.04752126073279
GCA_003508595.1	s__UBA10511 sp003508595	LTHE	9.4394205750495e-6	7.97232196908883e-6	1.18402400350225
GCA_003508595.1	s__UBA10511 sp003508595	LTSA	3.94234624016773e-5	3.48606981125742e-5	1.13088562582335
GCA_003508595.1	s__UBA10511 sp003508595	LVMK	3.33156020295865e-6	3.99229058431661e-6	0.83449842455016
GCA_003508595.1	s__UBA10511 sp003508595	LVNG	1.83235811162726e-5	1.82987315602826e-5	1.00135799336189
GCA_003508595.1	s__UBA10511 sp003508595	LVVY	1.05499406427024e-5	1.19826904366045e-5	0.880431710934854
GCA_003508595.1	s__UBA10511 sp003508595	MAAN	4.99734030443797e-6	4.81621194830106e-6	1.03760805339989
GCA_003508595.1	s__UBA10511 sp003508595	MDEG	3.33156020295865e-6	4.95334806814891e-6	0.672587542228517
GCA_003508595.1	s__UBA10511 sp003508595	MENG	1.66578010147932e-6	2.45439983466634e-6	0.678691416920574
GCA_003508595.1	s__UBA10511 sp003508595	MEVD	1.66578010147932e-6	4.25531051655742e-6	0.391459117965133
GCA_003508595.1	s__UBA10511 sp003508595	MFNT	5.55260033826441e-7	9.13884037176028e-7	0.607582593894776
GCA_003508595.1	s__UBA10511 sp003508595	MGFT	4.44208027061153e-6	2.91278581579073e-6	1.52502811793789
GCA_003508595.1	s__UBA10511 sp003508595	MGKN	5.55260033826441e-7	1.14278601013531e-6	0.485882771491661
GCA_003508595.1	s__UBA10511 sp003508595	MGVR	4.44208027061153e-6	8.69481303343204e-6	0.510888532453945
GCA_003508595.1	s__UBA10511 sp003508595	MHKE	0	6.71145196311034e-7	0
GCA_003508595.1	s__UBA10511 sp003508595	MIGK	2.22104013530576e-6	1.72236543063868e-6	1.28952897904028
GCA_003508595.1	s__UBA10511 sp003508595	MIKT	1.11052006765288e-6	1.09766542061857e-6	1.01171089732158
GCA_003508595.1	s__UBA10511 sp003508595	MINQ	1.11052006765288e-6	8.30446114171599e-7	1.33725722681076
GCA_003508595.1	s__UBA10511 sp003508595	MKNV	1.11052006765288e-6	9.81741896632102e-7	1.1311731438401
GCA_003508595.1	s__UBA10511 sp003508595	MLAF	5.55260033826441e-6	6.85405188841471e-6	0.810119390495115
GCA_003508595.1	s__UBA10511 sp003508595	MLDH	3.88682023678509e-6	2.34939604730935e-6	1.65439123864896
GCA_003508595.1	s__UBA10511 sp003508595	MLYT	1.11052006765288e-6	2.16075863394494e-6	0.513949152027861
GCA_003508595.1	s__UBA10511 sp003508595	MMHF	1.11052006765288e-6	2.49791693526839e-7	4.4457846134646
GCA_003508595.1	s__UBA10511 sp003508595	MNPR	4.99734030443797e-6	2.36275897912205e-6	2.11504446648844
GCA_003508595.1	s__UBA10511 sp003508595	MNSY	1.11052006765288e-6	5.7153911342362e-7	1.94303424134994
GCA_003508595.1	s__UBA10511 sp003508595	MPAA	1.11052006765288e-5	1.14217353881763e-5	0.972286635884144
GCA_003508595.1	s__UBA10511 sp003508595	MPRP	3.88682023678509e-6	5.60332645972721e-6	0.693662999063295
GCA_003508595.1	s__UBA10511 sp003508595	MQRV	3.88682023678509e-6	4.38001409830821e-6	0.887399024191812
GCA_003508595.1	s__UBA10511 sp003508595	MSLQ	6.6631204059173e-6	4.89556197305371e-6	1.36105322383674
GCA_003508595.1	s__UBA10511 sp003508595	MTSI	3.88682023678509e-6	2.29544843173819e-6	1.69327273183038
GCA_003508595.1	s__UBA10511 sp003508595	MVAT	6.6631204059173e-6	7.15029538502516e-6	0.931866454058926
GCA_003508595.1	s__UBA10511 sp003508595	MVIV	1.66578010147932e-6	3.87773812270429e-6	0.42957519274603
GCA_003508595.1	s__UBA10511 sp003508595	MYKR	0	7.93456214170274e-7	0
GCA_003508595.1	s__UBA10511 sp003508595	NAIN	1.11052006765288e-6	2.91127239441931e-6	0.381455225482049
GCA_003508595.1	s__UBA10511 sp003508595	NAKK	4.44208027061153e-6	2.10853427250568e-6	2.10671475846242
GCA_003508595.1	s__UBA10511 sp003508595	NDHF	1.11052006765288e-6	1.1380268210677e-6	0.975829433098059
GCA_003508595.1	s__UBA10511 sp003508595	NDKQ	1.11052006765288e-6	1.7455978376702e-6	0.636183228283019
GCA_003508595.1	s__UBA10511 sp003508595	NDYA	2.77630016913221e-6	2.97150820889252e-6	0.934306747268563
GCA_003508595.1	s__UBA10511 sp003508595	NFFG	3.33156020295865e-6	2.82466853329124e-6	1.17945173520122
GCA_003508595.1	s__UBA10511 sp003508595	NGDK	3.88682023678509e-6	3.46520501748339e-6	1.12167107492182
GCA_003508595.1	s__UBA10511 sp003508595	NHNG	1.11052006765288e-6	1.37090015727533e-6	0.810066336165607
GCA_003508595.1	s__UBA10511 sp003508595	NISH	1.66578010147932e-6	1.41636573959378e-6	1.17609460248387
GCA_003508595.1	s__UBA10511 sp003508595	NKNT	5.55260033826441e-7	1.09425889030564e-6	0.507430224004258
GCA_003508595.1	s__UBA10511 sp003508595	NLKP	4.44208027061153e-6	5.19528365483433e-6	0.855021701553883
GCA_003508595.1	s__UBA10511 sp003508595	NMDA	1.11052006765288e-6	2.59457067377858e-6	0.428016888834863
GCA_003508595.1	s__UBA10511 sp003508595	NMEQ	1.11052006765288e-6	1.23640449051502e-6	0.898185081154384
GCA_003508595.1	s__UBA10511 sp003508595	NMKS	5.55260033826441e-7	7.83382953296544e-7	0.708797697843511
GCA_003508595.1	s__UBA10511 sp003508595	NNFV	2.77630016913221e-6	1.85092706002709e-6	1.49995114831352
GCA_003508595.1	s__UBA10511 sp003508595	NNIG	2.22104013530576e-6	2.47688978689424e-6	0.896705274113435
GCA_003508595.1	s__UBA10511 sp003508595	NNMA	1.11052006765288e-6	1.28561807996103e-6	0.863802465882048
GCA_003508595.1	s__UBA10511 sp003508595	NPVE	8.88416054122306e-6	7.5130229006432e-6	1.18250145896167
GCA_003508595.1	s__UBA10511 sp003508595	NRQN	2.77630016913221e-6	2.40345571603419e-6	1.15512848878831
GCA_003508595.1	s__UBA10511 sp003508595	NSFY	1.11052006765288e-6	1.12581502375486e-6	0.986414325817966
GCA_003508595.1	s__UBA10511 sp003508595	NSIH	2.22104013530576e-6	1.41636573959378e-6	1.56812613664516
GCA_003508595.1	s__UBA10511 sp003508595	NSIP	1.66578010147932e-6	4.02663614677477e-6	0.413690246836325
GCA_003508595.1	s__UBA10511 sp003508595	NSPV	1.05499406427024e-5	7.31529547158125e-6	1.44217560092921
GCA_003508595.1	s__UBA10511 sp003508595	NYLG	6.10786037209085e-6	5.09415388533519e-6	1.19899408411549
GCA_003508595.1	s__UBA10511 sp003508595	NYLL	6.6631204059173e-6	6.49949209385915e-6	1.0251755536733
GCA_003508595.1	s__UBA10511 sp003508595	PAKS	1.77683210824461e-5	1.04569426409879e-5	1.69918892093756
GCA_003508595.1	s__UBA10511 sp003508595	PARE	3.16498219281072e-5	2.98423506458097e-5	1.06056732272031
GCA_003508595.1	s__UBA10511 sp003508595	PDAE	2.16551413192312e-5	2.07449310644962e-5	1.04387627280636
GCA_003508595.1	s__UBA10511 sp003508595	PEMS	2.22104013530576e-6	3.99007462713864e-6	0.556641251820023
GCA_003508595.1	s__UBA10511 sp003508595	PFHN	1.11052006765288e-6	1.33728960186006e-6	0.830426009525713
GCA_003508595.1	s__UBA10511 sp003508595	PFQN	1.11052006765288e-6	2.57394142233723e-6	0.431447296358629
GCA_003508595.1	s__UBA10511 sp003508595	PGEI	1.99893612177519e-5	1.31808278408574e-5	1.51654823650679
GCA_003508595.1	s__UBA10511 sp003508595	PGKK	8.88416054122306e-6	4.25432837463979e-6	2.08826394177325
GCA_003508595.1	s__UBA10511 sp003508595	PGPA	4.44208027061153e-5	3.46252505052868e-5	1.28290198793891
GCA_003508595.1	s__UBA10511 sp003508595	PKII	1.66578010147932e-6	2.90205216909287e-6	0.574000743067282
GCA_003508595.1	s__UBA10511 sp003508595	PKQF	1.66578010147932e-6	2.68922885597971e-6	0.619426679799056
GCA_003508595.1	s__UBA10511 sp003508595	PKVE	7.21838043974374e-6	7.84953293991434e-6	0.919593623594949
GCA_003508595.1	s__UBA10511 sp003508595	PLDH	6.10786037209085e-6	8.37130611724187e-6	0.729618566869854
GCA_003508595.1	s__UBA10511 sp003508595	PLDQ	1.83235811162726e-5	1.61126292646435e-5	1.13721856410366
GCA_003508595.1	s__UBA10511 sp003508595	PLGE	3.276034199576e-5	3.55637150410565e-5	0.921173222705779
GCA_003508595.1	s__UBA10511 sp003508595	PMMR	2.22104013530576e-6	1.57256619838009e-6	1.41236670201463
GCA_003508595.1	s__UBA10511 sp003508595	PMMT	5.55260033826441e-7	1.10026300892488e-6	0.504661184937056
GCA_003508595.1	s__UBA10511 sp003508595	PMPF	1.11052006765288e-6	2.5303579203849e-6	0.43887864981724
GCA_003508595.1	s__UBA10511 sp003508595	PPKH	1.11052006765288e-6	2.52737961203506e-6	0.439395832096108
GCA_003508595.1	s__UBA10511 sp003508595	PRKH	2.77630016913221e-6	3.09398739958565e-6	0.897321097527422
GCA_003508595.1	s__UBA10511 sp003508595	PSEQ	4.99734030443797e-6	9.62552052644613e-6	0.519176110082335
GCA_003508595.1	s__UBA10511 sp003508595	PSTD	9.4394205750495e-6	1.09521070125632e-5	0.861881696756753
GCA_003508595.1	s__UBA10511 sp003508595	PVLF	1.66578010147932e-5	1.78500989389556e-5	0.933204968317551
GCA_003508595.1	s__UBA10511 sp003508595	PVRT	1.33262408118346e-5	1.97443081278873e-5	0.674940885520941
GCA_003508595.1	s__UBA10511 sp003508595	PVYV	9.4394205750495e-6	6.98805033059162e-6	1.3507945891183
GCA_003508595.1	s__UBA10511 sp003508595	PYYI	0	1.07082280999601e-6	0
GCA_003508595.1	s__UBA10511 sp003508595	QAGH	1.11052006765288e-5	8.24578801899125e-6	1.34677251597445
GCA_003508595.1	s__UBA10511 sp003508595	QDQI	3.33156020295865e-6	4.04304147870735e-6	0.824023255884039
GCA_003508595.1	s__UBA10511 sp003508595	QEPI	4.99734030443797e-6	6.6398451063117e-6	0.752629048483014
GCA_003508595.1	s__UBA10511 sp003508595	QFMH	5.55260033826441e-7	6.02588998467567e-7	0.921457303798298
GCA_003508595.1	s__UBA10511 sp003508595	QFNK	5.55260033826441e-7	1.13396920062543e-6	0.489660595296763
GCA_003508595.1	s__UBA10511 sp003508595	QGHS	4.99734030443797e-6	4.80911550131478e-6	1.0391391729044
GCA_003508595.1	s__UBA10511 sp003508595	QHKQ	5.55260033826441e-7	1.15846498284362e-6	0.47930670503607
GCA_003508595.1	s__UBA10511 sp003508595	QHLS	2.77630016913221e-6	6.13581938881577e-6	0.452474232568316
GCA_003508595.1	s__UBA10511 sp003508595	QIMM	5.55260033826441e-7	5.52714644304348e-7	1.0046052507353
GCA_003508595.1	s__UBA10511 sp003508595	QIRQ	1.27709807780081e-5	5.81606471036341e-6	2.19581132844895
GCA_003508595.1	s__UBA10511 sp003508595	QIRY	2.22104013530576e-6	2.7611973838741e-6	0.804375720575807
GCA_003508595.1	s__UBA10511 sp003508595	QKMQ	2.22104013530576e-6	9.24299878751502e-7	2.40294322910205
GCA_003508595.1	s__UBA10511 sp003508595	QLMR	1.11052006765288e-6	6.50504728849007e-6	0.170716678665475
GCA_003508595.1	s__UBA10511 sp003508595	QLQF	9.4394205750495e-6	7.08646578769057e-6	1.33203501686921
GCA_003508595.1	s__UBA10511 sp003508595	QMAE	7.21838043974374e-6	4.63184687036451e-6	1.55842380842259
GCA_003508595.1	s__UBA10511 sp003508595	QMEF	1.11052006765288e-6	1.62095579364526e-6	0.685102007103788
GCA_003508595.1	s__UBA10511 sp003508595	QMIK	1.11052006765288e-6	8.67641988347429e-7	1.27992891373095
GCA_003508595.1	s__UBA10511 sp003508595	QMKH	5.55260033826441e-7	4.80219404423166e-7	1.15626321783772
GCA_003508595.1	s__UBA10511 sp003508595	QNFM	0	7.22373273531336e-7	0
GCA_003508595.1	s__UBA10511 sp003508595	QNYP	1.11052006765288e-6	1.49654232932787e-6	0.742057238134815
GCA_003508595.1	s__UBA10511 sp003508595	QPEP	1.27709807780081e-5	1.04477811517061e-5	1.22236296803773
GCA_003508595.1	s__UBA10511 sp003508595	QPHL	2.22104013530576e-6	6.65997210068916e-6	0.333490906827663
GCA_003508595.1	s__UBA10511 sp003508595	QPTG	9.99468060887594e-6	1.27106471702719e-5	0.786323503043326
GCA_003508595.1	s__UBA10511 sp003508595	QQAN	6.6631204059173e-6	4.97952477651814e-6	1.33810367554319
GCA_003508595.1	s__UBA10511 sp003508595	QQMS	2.77630016913221e-6	1.93290475155927e-6	1.43633573609489
GCA_003508595.1	s__UBA10511 sp003508595	QQSR	1.16604607103553e-5	8.43131870644482e-6	1.38299370671899
GCA_003508595.1	s__UBA10511 sp003508595	QRTK	2.22104013530576e-6	5.10067168889944e-6	0.43544071659021
GCA_003508595.1	s__UBA10511 sp003508595	QRVS	1.33262408118346e-5	1.43784693331288e-5	0.926819155995291
GCA_003508595.1	s__UBA10511 sp003508595	QTDH	3.33156020295865e-6	2.83097974963585e-6	1.17682233629089
GCA_003508595.1	s__UBA10511 sp003508595	QVVL	3.05393018604543e-5	2.523981204334e-5	1.20996550243775
GCA_003508595.1	s__UBA10511 sp003508595	QYPD	5.55260033826441e-6	3.0202475371691e-6	1.83845869251793
GCA_003508595.1	s__UBA10511 sp003508595	RAFY	4.44208027061153e-6	5.6041346908129e-6	0.792643381304454
GCA_003508595.1	s__UBA10511 sp003508595	RAGP	8.88416054122306e-6	4.23878107826439e-5	0.209592342165988
GCA_003508595.1	s__UBA10511 sp003508595	RAPP	9.4394205750495e-6	3.15391533798228e-5	0.299292135758101
GCA_003508595.1	s__UBA10511 sp003508595	RDMI	4.99734030443797e-6	3.03044800689976e-6	1.64904340647322
GCA_003508595.1	s__UBA10511 sp003508595	RDVF	6.6631204059173e-6	1.08446965643594e-5	0.614412802273816
GCA_003508595.1	s__UBA10511 sp003508595	RDYR	1.55472809471404e-5	6.68547775571046e-6	2.32553027849962
GCA_003508595.1	s__UBA10511 sp003508595	RGDR	2.72077416574956e-5	2.79543220442574e-5	0.973292845894106
GCA_003508595.1	s__UBA10511 sp003508595	RGID	2.60972215898427e-5	1.45122510456116e-5	1.79828901166469
GCA_003508595.1	s__UBA10511 sp003508595	RGPP	7.77364047357018e-6	2.68332867249119e-5	0.289701390413466
GCA_003508595.1	s__UBA10511 sp003508595	RHEK	1.66578010147932e-6	2.9275312422058e-6	0.569005063879084
GCA_003508595.1	s__UBA10511 sp003508595	RHQG	6.10786037209085e-6	6.39018031516196e-6	0.955819721956633
GCA_003508595.1	s__UBA10511 sp003508595	RKDV	7.77364047357018e-6	8.64243080861179e-6	0.899473845463026
GCA_003508595.1	s__UBA10511 sp003508595	RKII	5.55260033826441e-6	3.55265698961767e-6	1.56294299013144
GCA_003508595.1	s__UBA10511 sp003508595	RMDM	5.55260033826441e-7	1.33824603823419e-6	0.414916254532017
GCA_003508595.1	s__UBA10511 sp003508595	RMPS	3.88682023678509e-6	5.16233380765978e-6	0.752919199261755
GCA_003508595.1	s__UBA10511 sp003508595	RNHA	3.88682023678509e-6	4.6779605253923e-6	0.830879229460606
GCA_003508595.1	s__UBA10511 sp003508595	RNIG	7.21838043974374e-6	7.1908668797217e-6	1.00382618124939
GCA_003508595.1	s__UBA10511 sp003508595	RNVA	8.88416054122306e-6	1.53548964995665e-5	0.578588109758596
GCA_003508595.1	s__UBA10511 sp003508595	RPQS	1.61025409809668e-5	1.24534387632819e-5	1.29301964598276
GCA_003508595.1	s__UBA10511 sp003508595	RQIE	2.27656613868841e-5	8.12841766875971e-6	2.80074945882522
GCA_003508595.1	s__UBA10511 sp003508595	RSQN	4.44208027061153e-6	5.25125110420988e-6	0.845908942927972
GCA_003508595.1	s__UBA10511 sp003508595	RTFG	9.99468060887594e-6	1.27055539165767e-5	0.786638715202814
GCA_003508595.1	s__UBA10511 sp003508595	RTIN	3.88682023678509e-6	4.58274752716962e-6	0.848141909136691
GCA_003508595.1	s__UBA10511 sp003508595	RTNR	7.21838043974374e-6	8.82754851879184e-6	0.817710650287274
GCA_003508595.1	s__UBA10511 sp003508595	RVIA	2.3876181454537e-5	2.31423404621105e-5	1.03170988663087
GCA_003508595.1	s__UBA10511 sp003508595	RVLT	3.276034199576e-5	3.38563577806082e-5	0.967627475112637
GCA_003508595.1	s__UBA10511 sp003508595	RYMS	2.77630016913221e-6	1.65928322807482e-6	1.67319244970216
GCA_003508595.1	s__UBA10511 sp003508595	RYVK	2.22104013530576e-6	3.26424931173803e-6	0.680413756179423
GCA_003508595.1	s__UBA10511 sp003508595	SEVF	6.6631204059173e-6	9.07455772258249e-6	0.734263928845346
GCA_003508595.1	s__UBA10511 sp003508595	SFVY	2.77630016913221e-6	3.08259812235173e-6	0.900636430354455
GCA_003508595.1	s__UBA10511 sp003508595	SGFQ	7.21838043974374e-6	7.55816338952877e-6	0.955044243915688
GCA_003508595.1	s__UBA10511 sp003508595	SGGK	1.61025409809668e-5	1.19569254571759e-5	1.34671250052018
GCA_003508595.1	s__UBA10511 sp003508595	SGMP	4.99734030443797e-6	5.66746669225701e-6	0.881759095517125
GCA_003508595.1	s__UBA10511 sp003508595	SGRN	8.32890050739662e-6	1.04243149720327e-5	0.79898780205147
GCA_003508595.1	s__UBA10511 sp003508595	SHRQ	3.88682023678509e-6	4.38048618288239e-6	0.887303389284413
GCA_003508595.1	s__UBA10511 sp003508595	SKGK	1.11052006765288e-6	3.91950448633301e-6	0.283331750614184
GCA_003508595.1	s__UBA10511 sp003508595	SLAK	1.94341011839254e-5	1.79309393396539e-5	1.08383062458682
GCA_003508595.1	s__UBA10511 sp003508595	SLEN	1.22157207441817e-5	1.02799220091261e-5	1.18830869858128
GCA_003508595.1	s__UBA10511 sp003508595	SLKI	1.11052006765288e-5	7.21389483820084e-6	1.53941815421563
GCA_003508595.1	s__UBA10511 sp003508595	SNLH	2.77630016913221e-6	3.82155264942387e-6	0.726484867230799
GCA_003508595.1	s__UBA10511 sp003508595	SNSE	3.88682023678509e-6	5.52321134590303e-6	0.703724698072296
GCA_003508595.1	s__UBA10511 sp003508595	SPPQ	1.27709807780081e-5	1.01728168751628e-5	1.25540260232039
GCA_003508595.1	s__UBA10511 sp003508595	SRAR	3.276034199576e-5	3.55711783127551e-5	0.920979949208286
GCA_003508595.1	s__UBA10511 sp003508595	SRLG	3.99787224355038e-5	4.23908714230948e-5	0.943097442760356
GCA_003508595.1	s__UBA10511 sp003508595	STET	1.55472809471404e-5	1.04301195203261e-5	1.49061388192552
GCA_003508595.1	s__UBA10511 sp003508595	STFM	2.22104013530576e-6	1.99672268863727e-6	1.11234281452553
GCA_003508595.1	s__UBA10511 sp003508595	SVAL	4.49760627399417e-5	4.69919868119528e-5	0.957100684419278
GCA_003508595.1	s__UBA10511 sp003508595	SYEA	7.77364047357018e-6	7.21870947536111e-6	1.07687398974888
GCA_003508595.1	s__UBA10511 sp003508595	SYIL	2.22104013530576e-6	5.26310030465495e-6	0.422002243305408
GCA_003508595.1	s__UBA10511 sp003508595	TAAS	3.22050819619336e-5	3.21147747393844e-5	1.00281201482128
GCA_003508595.1	s__UBA10511 sp003508595	TDKL	6.6631204059173e-6	8.98045697551145e-6	0.741957834004079
GCA_003508595.1	s__UBA10511 sp003508595	TDTH	3.33156020295865e-6	3.58151013826034e-6	0.930211021146767
GCA_003508595.1	s__UBA10511 sp003508595	TEAP	1.3881500845661e-5	2.08795245305241e-5	0.664837976811564
GCA_003508595.1	s__UBA10511 sp003508595	TENE	6.10786037209085e-6	5.27363396884338e-6	1.15818815036768
GCA_003508595.1	s__UBA10511 sp003508595	TETF	6.6631204059173e-6	6.25854272199598e-6	1.06464407161421
GCA_003508595.1	s__UBA10511 sp003508595	TEVL	1.44367608794875e-5	2.61682795380821e-5	0.551689340465734
GCA_003508595.1	s__UBA10511 sp003508595	TFKG	2.22104013530576e-6	4.57244131829307e-6	0.485744918457455
GCA_003508595.1	s__UBA10511 sp003508595	TGEQ	1.55472809471404e-5	1.20268158508367e-5	1.29271796791158
GCA_003508595.1	s__UBA10511 sp003508595	THIA	3.88682023678509e-6	4.93292501095637e-6	0.787934182691242
GCA_003508595.1	s__UBA10511 sp003508595	THKQ	5.55260033826441e-7	1.46558945941161e-6	0.378864647436372
GCA_003508595.1	s__UBA10511 sp003508595	THYD	1.66578010147932e-6	1.34401769371074e-6	1.23940340166223
GCA_003508595.1	s__UBA10511 sp003508595	TIAM	3.33156020295865e-6	3.93581338844207e-6	0.846473110931053
GCA_003508595.1	s__UBA10511 sp003508595	TIPN	1.66578010147932e-6	3.74350027050003e-6	0.444979292403476
GCA_003508595.1	s__UBA10511 sp003508595	TISK	2.77630016913221e-6	3.6033556591738e-6	0.770476309232481
GCA_003508595.1	s__UBA10511 sp003508595	TKRG	7.77364047357018e-6	1.01253981572869e-5	0.767736769736384
GCA_003508595.1	s__UBA10511 sp003508595	TLGY	8.88416054122306e-6	1.03474706292227e-5	0.858582822756025
GCA_003508595.1	s__UBA10511 sp003508595	TLSD	1.66578010147932e-5	1.87800175659295e-5	0.886996029493267
GCA_003508595.1	s__UBA10511 sp003508595	TMLE	4.99734030443797e-6	6.36084503073105e-6	0.785640945549593
GCA_003508595.1	s__UBA10511 sp003508595	TNIT	4.44208027061153e-6	3.20636904734487e-6	1.3853926996613
GCA_003508595.1	s__UBA10511 sp003508595	TPFG	8.32890050739662e-6	1.0378761701702e-5	0.802494627661679
GCA_003508595.1	s__UBA10511 sp003508595	TPGL	3.33156020295865e-5	3.21928749409346e-5	1.03487501786379
GCA_003508595.1	s__UBA10511 sp003508595	TPVT	2.72077416574956e-5	1.38143194813085e-5	1.96953181040218
GCA_003508595.1	s__UBA10511 sp003508595	TQYA	4.44208027061153e-6	4.80195696079026e-6	0.925056244127706
GCA_003508595.1	s__UBA10511 sp003508595	TQYY	5.55260033826441e-7	9.77069794112401e-7	0.568291064949824
GCA_003508595.1	s__UBA10511 sp003508595	TRDS	1.22157207441817e-5	1.34074362768556e-5	0.911115331218758
GCA_003508595.1	s__UBA10511 sp003508595	TRNF	4.44208027061153e-6	3.98635658169278e-6	1.11432085403791
GCA_003508595.1	s__UBA10511 sp003508595	TSAK	7.21838043974374e-6	8.95654195036177e-6	0.805933861500216
GCA_003508595.1	s__UBA10511 sp003508595	TTDN	6.10786037209085e-6	4.29345243497677e-6	1.42259882101708
GCA_003508595.1	s__UBA10511 sp003508595	TTGR	2.22104013530577e-5	1.9685440999189e-5	1.12826536900914
GCA_003508595.1	s__UBA10511 sp003508595	TYEG	2.77630016913221e-6	5.70977355263829e-6	0.486236475674131
GCA_003508595.1	s__UBA10511 sp003508595	TYMP	2.22104013530576e-6	1.26010850118785e-6	1.76257848686211
GCA_003508595.1	s__UBA10511 sp003508595	TYRY	4.44208027061153e-6	1.76671881335364e-6	2.51431084394207
GCA_003508595.1	s__UBA10511 sp003508595	TYSQ	1.11052006765288e-6	2.80060142264098e-6	0.396529137875556
GCA_003508595.1	s__UBA10511 sp003508595	TYVG	3.33156020295865e-6	6.9672156446914e-6	0.478176702553637
GCA_003508595.1	s__UBA10511 sp003508595	VADV	3.7757682300198e-5	2.92264273332359e-5	1.29190208128041
GCA_003508595.1	s__UBA10511 sp003508595	VDPQ	3.05393018604543e-5	1.08490438593465e-5	2.81493026080307
GCA_003508595.1	s__UBA10511 sp003508595	VEDH	4.44208027061153e-6	5.33336456910137e-6	0.832885172775651
GCA_003508595.1	s__UBA10511 sp003508595	VGHK	1.66578010147932e-6	3.9217941965535e-6	0.424749494234864
GCA_003508595.1	s__UBA10511 sp003508595	VGLY	7.77364047357018e-6	1.39483208791539e-5	0.557317295817882
GCA_003508595.1	s__UBA10511 sp003508595	VHSE	6.6631204059173e-6	5.77396835211418e-6	1.1539932330037
GCA_003508595.1	s__UBA10511 sp003508595	VHSG	4.44208027061153e-6	8.20129355355442e-6	0.541631663542435
GCA_003508595.1	s__UBA10511 sp003508595	VHSV	6.10786037209085e-6	7.04554782495967e-6	0.866910639716766
GCA_003508595.1	s__UBA10511 sp003508595	VIAR	2.27656613868841e-5	2.31423404621105e-5	0.983723380275944
GCA_003508595.1	s__UBA10511 sp003508595	VIMP	3.33156020295865e-6	3.35857545975887e-6	0.991956334724675
GCA_003508595.1	s__UBA10511 sp003508595	VKRF	7.77364047357018e-6	5.61426586583209e-6	1.38462279117914
GCA_003508595.1	s__UBA10511 sp003508595	VLHS	1.16604607103553e-5	1.04638069070105e-5	1.11436122760857
GCA_003508595.1	s__UBA10511 sp003508595	VPHG	1.11052006765288e-5	8.90188951059987e-6	1.24751050474232
GCA_003508595.1	s__UBA10511 sp003508595	VSKI	4.99734030443797e-6	4.85729921609328e-6	1.02883106066036
GCA_003508595.1	s__UBA10511 sp003508595	VSVV	2.94287817928014e-5	2.31262442356606e-5	1.27252750134941
GCA_003508595.1	s__UBA10511 sp003508595	VTHQ	2.22104013530576e-6	3.8409008721646e-6	0.578260207495036
GCA_003508595.1	s__UBA10511 sp003508595	VTMD	4.44208027061153e-6	3.85197888174022e-6	1.15319434685081
GCA_003508595.1	s__UBA10511 sp003508595	VTQD	7.21838043974374e-6	9.29238304001756e-6	0.776806165722813
GCA_003508595.1	s__UBA10511 sp003508595	VVMG	1.22157207441817e-5	8.20040970093778e-6	1.48964761392163
GCA_003508595.1	s__UBA10511 sp003508595	VYFI	2.77630016913221e-6	2.12642776057533e-6	1.30561696973945
GCA_003508595.1	s__UBA10511 sp003508595	VYGA	9.99468060887594e-6	1.28496331765975e-5	0.777818360377701
GCA_003508595.1	s__UBA10511 sp003508595	VYVD	9.4394205750495e-6	5.94679618545068e-6	1.5873119375007
GCA_003508595.1	s__UBA10511 sp003508595	YAVV	7.21838043974374e-6	1.10388324095129e-5	0.653907965259367
GCA_003508595.1	s__UBA10511 sp003508595	YDKG	1.11052006765288e-6	2.64137387537949e-6	0.420432744491097
GCA_003508595.1	s__UBA10511 sp003508595	YDYV	1.66578010147932e-6	1.65551884258267e-6	1.00619821329285
GCA_003508595.1	s__UBA10511 sp003508595	YEYR	3.88682023678509e-6	1.95170777853985e-6	1.99149702610346
GCA_003508595.1	s__UBA10511 sp003508595	YFLI	2.77630016913221e-6	3.15809785713782e-6	0.879105174925886
GCA_003508595.1	s__UBA10511 sp003508595	YFSK	0	1.17624053993734e-6	0
GCA_003508595.1	s__UBA10511 sp003508595	YFYI	5.55260033826441e-7	5.91972738806173e-7	0.937982439776247
GCA_003508595.1	s__UBA10511 sp003508595	YGQR	2.77630016913221e-6	5.83921582541893e-6	0.475457707359708
GCA_003508595.1	s__UBA10511 sp003508595	YGYV	5.55260033826441e-7	2.6145566369699e-6	0.212372539946181
GCA_003508595.1	s__UBA10511 sp003508595	YHMR	5.55260033826441e-7	6.33509878088024e-7	0.876482045555871
GCA_003508595.1	s__UBA10511 sp003508595	YILK	1.66578010147932e-6	2.51677324996239e-6	0.661871347172106
GCA_003508595.1	s__UBA10511 sp003508595	YIMY	0	3.0052501269685e-7	0
GCA_003508595.1	s__UBA10511 sp003508595	YIQA	5.55260033826441e-7	3.56300560909008e-6	0.155840347938224
GCA_003508595.1	s__UBA10511 sp003508595	YKAT	1.11052006765288e-6	3.12474546668861e-6	0.355395368836149
GCA_003508595.1	s__UBA10511 sp003508595	YKDE	1.66578010147932e-6	1.85961020209214e-6	0.895768424804966
GCA_003508595.1	s__UBA10511 sp003508595	YKPT	3.33156020295865e-6	1.97809675710726e-6	1.68422509717405
GCA_003508595.1	s__UBA10511 sp003508595	YLDE	1.05499406427024e-5	7.23798428249184e-6	1.45757993260941
GCA_003508595.1	s__UBA10511 sp003508595	YLNL	4.99734030443797e-6	6.49949209385915e-6	0.768881665254976
[truncated: 501,001 more rows]
