# Supplementary material for: Evolutionary adaptation of bacterial proteomes to translation-impeding sequences
Source: EMBO J. 2025 Dec 9;45(6):1957–79. doi: 10.1038/s44318-025-00651-6 (PMC12992588; doi:10.1038/s44318-025-00651-6)
Supplement: Supplementary file 9 — Figure EV2 Source Data [file 44318_2025_651_MOESM9_ESM.zip › Fig EV2/Acidobacteriota.csv]

genome_id	org	pattern	freq	freq_exp	bias
GCA_003225495.1	s__QIAJ01 sp003225495	AAAS	9.19064487427435e-5	7.02694029829913e-5	1.30791560538787
GCA_003225495.1	s__QIAJ01 sp003225495	AAYF	1.90151273260849e-5	1.13101367126068e-5	1.6812464614057
GCA_003225495.1	s__QIAJ01 sp003225495	ADMN	3.16918788768081e-6	4.04234530172419e-6	0.78399732114153
GCA_003225495.1	s__QIAJ01 sp003225495	ADRI	3.01072849329677e-5	1.82109958860839e-5	1.65324758301519
GCA_003225495.1	s__QIAJ01 sp003225495	AEMN	4.75378183152122e-6	4.40561533839921e-6	1.07902789199216
GCA_003225495.1	s__QIAJ01 sp003225495	AGHI	1.34690485226435e-5	9.26238338155477e-6	1.45416659706247
GCA_003225495.1	s__QIAJ01 sp003225495	AGRN	1.74305333822445e-5	1.82753592840828e-5	0.953772405307834
GCA_003225495.1	s__QIAJ01 sp003225495	AHGT	1.02998606349626e-5	9.92606059870627e-6	1.03765844793503
GCA_003225495.1	s__QIAJ01 sp003225495	AIDH	7.13067274728183e-6	5.96801278993387e-6	1.19481525899358
GCA_003225495.1	s__QIAJ01 sp003225495	AIHE	5.54607880344142e-6	6.50433516302544e-6	0.852674203348049
GCA_003225495.1	s__QIAJ01 sp003225495	AIMV	5.54607880344142e-6	9.01089310107327e-6	0.615486027992146
GCA_003225495.1	s__QIAJ01 sp003225495	AKGP	1.50536424664839e-5	1.80353925906316e-5	0.834672291763884
GCA_003225495.1	s__QIAJ01 sp003225495	AKTM	2.37689091576061e-6	5.5166054143698e-6	0.430861143261981
GCA_003225495.1	s__QIAJ01 sp003225495	ALHV	1.26767515507232e-5	1.60362062683639e-5	0.790508137559432
GCA_003225495.1	s__QIAJ01 sp003225495	AMNV	9.50756366304244e-6	5.82649069461393e-6	1.63178217581834
GCA_003225495.1	s__QIAJ01 sp003225495	AMSK	3.96148485960102e-6	6.35087437164279e-6	0.623769992568171
GCA_003225495.1	s__QIAJ01 sp003225495	APEP	2.61458000733667e-5	1.5253943593658e-5	1.71403545010073
GCA_003225495.1	s__QIAJ01 sp003225495	AQTE	7.13067274728183e-6	1.22661041090342e-5	0.581331503784481
GCA_003225495.1	s__QIAJ01 sp003225495	ARRH	1.1884454578803e-5	9.49866723629503e-6	1.25117074671189
GCA_003225495.1	s__QIAJ01 sp003225495	AYDA	1.50536424664839e-5	1.43824972325382e-5	1.0466640266356
GCA_003225495.1	s__QIAJ01 sp003225495	AYDD	4.75378183152122e-6	7.22325551496664e-6	0.658121787561211
GCA_003225495.1	s__QIAJ01 sp003225495	AYFK	3.16918788768081e-6	4.67724475123822e-6	0.677575807176184
GCA_003225495.1	s__QIAJ01 sp003225495	AYGK	1.10921576068828e-5	9.23101695621733e-6	1.20161815967763
GCA_003225495.1	s__QIAJ01 sp003225495	AYKT	3.96148485960102e-6	6.43501363895487e-6	0.615614058006008
GCA_003225495.1	s__QIAJ01 sp003225495	DAET	1.02998606349626e-5	1.67793520971734e-5	0.613841379292454
GCA_003225495.1	s__QIAJ01 sp003225495	DAKH	3.96148485960102e-6	4.86759623633891e-6	0.813848287174407
GCA_003225495.1	s__QIAJ01 sp003225495	DALM	6.33837577536162e-6	1.16544673403306e-5	0.543858040892825
GCA_003225495.1	s__QIAJ01 sp003225495	DDKT	7.92296971920203e-6	6.36684478244713e-6	1.24441069162625
GCA_003225495.1	s__QIAJ01 sp003225495	DDRY	2.37689091576061e-6	4.59851387778335e-6	0.516882405692849
GCA_003225495.1	s__QIAJ01 sp003225495	DDSA	1.26767515507232e-5	1.77240767162162e-5	0.71522775226565
GCA_003225495.1	s__QIAJ01 sp003225495	DEPF	1.10921576068828e-5	6.07455446634971e-6	1.82600348195549
GCA_003225495.1	s__QIAJ01 sp003225495	DERG	1.82228303541647e-5	1.53235640507796e-5	1.18920313145019
GCA_003225495.1	s__QIAJ01 sp003225495	DETH	6.33837577536162e-6	3.50070697543e-6	1.81059877900322
GCA_003225495.1	s__QIAJ01 sp003225495	DFIL	1.02998606349626e-5	1.06786680657418e-5	0.96452671546235
GCA_003225495.1	s__QIAJ01 sp003225495	DGSP	1.66382364103243e-5	1.37010940486526e-5	1.21437283411396
GCA_003225495.1	s__QIAJ01 sp003225495	DHVH	3.96148485960102e-6	1.77764569178191e-6	2.22850080750907
GCA_003225495.1	s__QIAJ01 sp003225495	DHYY	1.58459394384041e-6	7.64957731642729e-7	2.0714790873968
GCA_003225495.1	s__QIAJ01 sp003225495	DIFL	1.10921576068828e-5	1.06786680657418e-5	1.03872107819022
GCA_003225495.1	s__QIAJ01 sp003225495	DMVG	6.33837577536162e-6	6.95698012216506e-6	0.911081484215752
GCA_003225495.1	s__QIAJ01 sp003225495	DNPI	7.92296971920203e-7	4.67115685674012e-6	0.169614722052628
GCA_003225495.1	s__QIAJ01 sp003225495	DPPR	6.33837577536162e-6	8.91032393163821e-6	0.711351890682192
GCA_003225495.1	s__QIAJ01 sp003225495	DQKP	4.75378183152122e-6	4.26641139255183e-6	1.11423428125572
GCA_003225495.1	s__QIAJ01 sp003225495	DQLI	7.13067274728183e-6	9.92693071787462e-6	0.718315957866232
GCA_003225495.1	s__QIAJ01 sp003225495	DRPG	1.50536424664839e-5	1.3943973892713e-5	1.07958051143159
GCA_003225495.1	s__QIAJ01 sp003225495	DSAQ	1.02998606349626e-5	1.29567201986446e-5	0.794943510167032
GCA_003225495.1	s__QIAJ01 sp003225495	DSDT	3.96148485960102e-6	9.63064181293899e-6	0.411341729507443
GCA_003225495.1	s__QIAJ01 sp003225495	DSIF	6.33837577536162e-6	7.06699227978195e-6	0.89689864151899
GCA_003225495.1	s__QIAJ01 sp003225495	DSLG	2.61458000733667e-5	2.60011351927065e-5	1.00556379094943
GCA_003225495.1	s__QIAJ01 sp003225495	DSSF	8.71526669112223e-6	8.71867294473001e-6	0.999609315129794
GCA_003225495.1	s__QIAJ01 sp003225495	DVHE	6.33837577536162e-6	4.66376305328865e-6	1.35906899706067
GCA_003225495.1	s__QIAJ01 sp003225495	DVLL	3.72379576802495e-5	3.6488450427514e-5	1.0205409449827
GCA_003225495.1	s__QIAJ01 sp003225495	DVNG	2.21843152137657e-5	1.04364406087075e-5	2.12565912512897
GCA_003225495.1	s__QIAJ01 sp003225495	DVQN	5.54607880344142e-6	4.91576210418353e-6	1.12822359705354
GCA_003225495.1	s__QIAJ01 sp003225495	EDKV	2.37689091576061e-6	9.24438760904288e-6	0.257117184640282
GCA_003225495.1	s__QIAJ01 sp003225495	EDLA	3.16918788768081e-5	2.91890028031296e-5	1.08574722783644
GCA_003225495.1	s__QIAJ01 sp003225495	EFAG	1.1884454578803e-5	1.89281783645204e-5	0.627871015896577
GCA_003225495.1	s__QIAJ01 sp003225495	EFTE	8.71526669112223e-6	7.22238421603793e-6	1.20670216793081
GCA_003225495.1	s__QIAJ01 sp003225495	EGGP	1.42613454945637e-5	1.86065944001591e-5	0.766467263587029
GCA_003225495.1	s__QIAJ01 sp003225495	EHER	4.75378183152122e-6	4.47014736811021e-6	1.06345080822938
GCA_003225495.1	s__QIAJ01 sp003225495	EHQK	1.58459394384041e-6	1.94768110578741e-6	0.813579768850192
GCA_003225495.1	s__QIAJ01 sp003225495	EIPI	7.13067274728183e-6	7.87332897677037e-6	0.905674431783596
GCA_003225495.1	s__QIAJ01 sp003225495	EKMA	1.02998606349626e-5	5.55715048333762e-6	1.85344281495443
GCA_003225495.1	s__QIAJ01 sp003225495	EKYF	6.33837577536162e-6	2.56012954633669e-6	2.47580275163468
GCA_003225495.1	s__QIAJ01 sp003225495	ELLK	4.2784036483691e-5	2.27184397502978e-5	1.88322952429557
GCA_003225495.1	s__QIAJ01 sp003225495	ENHG	7.92296971920203e-6	3.27818771289273e-6	2.41687493612459
GCA_003225495.1	s__QIAJ01 sp003225495	ENMA	1.58459394384041e-6	4.40561533839921e-6	0.359675963997386
GCA_003225495.1	s__QIAJ01 sp003225495	EPYD	0	3.92107151346747e-6	0
GCA_003225495.1	s__QIAJ01 sp003225495	EQET	3.96148485960102e-6	6.71395601858697e-6	0.590037356311839
GCA_003225495.1	s__QIAJ01 sp003225495	ERLN	1.42613454945637e-5	1.21305854975726e-5	1.17565186753908
GCA_003225495.1	s__QIAJ01 sp003225495	ESQS	3.96148485960102e-6	8.83326901943984e-6	0.448473249357941
GCA_003225495.1	s__QIAJ01 sp003225495	ETIR	2.45612061295263e-5	1.07844617044906e-5	2.27746240865217
GCA_003225495.1	s__QIAJ01 sp003225495	ETRS	1.50536424664839e-5	1.33049805014532e-5	1.13142912647182
GCA_003225495.1	s__QIAJ01 sp003225495	ETSN	7.92296971920203e-6	6.85182683743569e-6	1.1563295318431
GCA_003225495.1	s__QIAJ01 sp003225495	ETTH	3.96148485960102e-6	3.78746554554398e-6	1.04594611144695
GCA_003225495.1	s__QIAJ01 sp003225495	EYQV	1.58459394384041e-6	4.16591045748449e-6	0.380371580237285
GCA_003225495.1	s__QIAJ01 sp003225495	EYYF	1.58459394384041e-6	1.57820082792677e-6	1.00405088870853
GCA_003225495.1	s__QIAJ01 sp003225495	FENS	4.75378183152122e-6	4.98020251546728e-6	0.954535848041751
GCA_003225495.1	s__QIAJ01 sp003225495	FFMS	0	2.39538733169631e-6	0
GCA_003225495.1	s__QIAJ01 sp003225495	FFTI	5.54607880344142e-6	4.82732536664864e-6	1.1488926853281
GCA_003225495.1	s__QIAJ01 sp003225495	FFVS	6.33837577536162e-6	7.93419845607861e-6	0.798867813862863
GCA_003225495.1	s__QIAJ01 sp003225495	FGSP	1.26767515507232e-5	1.0774293524769e-5	1.17657380705108
GCA_003225495.1	s__QIAJ01 sp003225495	FHNN	5.54607880344142e-6	9.94899425736074e-7	5.57451201596399
GCA_003225495.1	s__QIAJ01 sp003225495	FHRD	5.54607880344142e-6	2.95943675067212e-6	1.87403187521472
GCA_003225495.1	s__QIAJ01 sp003225495	FIDA	8.71526669112223e-6	1.12974754625448e-5	0.771434885609312
GCA_003225495.1	s__QIAJ01 sp003225495	FISV	6.33837577536162e-6	1.01861077378756e-5	0.622256895221444
GCA_003225495.1	s__QIAJ01 sp003225495	FKTQ	2.37689091576061e-6	3.66006903358764e-6	0.649411498512299
GCA_003225495.1	s__QIAJ01 sp003225495	FKVA	7.13067274728183e-6	1.32812776743456e-5	0.536896593996795
GCA_003225495.1	s__QIAJ01 sp003225495	FKVF	7.13067274728183e-6	5.24532123862347e-6	1.3594348988153
GCA_003225495.1	s__QIAJ01 sp003225495	FNML	3.96148485960102e-6	3.00471056844792e-6	1.31842477648265
GCA_003225495.1	s__QIAJ01 sp003225495	FNVV	5.54607880344142e-6	7.62195889086155e-6	0.727644806650816
GCA_003225495.1	s__QIAJ01 sp003225495	FNYF	2.37689091576061e-6	1.46445741928462e-6	1.62305225434394
GCA_003225495.1	s__QIAJ01 sp003225495	FPHT	2.37689091576061e-6	2.50504820993317e-6	0.948840388115334
GCA_003225495.1	s__QIAJ01 sp003225495	FPSA	9.50756366304244e-6	1.3822834757338e-5	0.687815764996773
GCA_003225495.1	s__QIAJ01 sp003225495	FQLN	5.54607880344142e-6	5.04763294092069e-6	1.0987484368128
GCA_003225495.1	s__QIAJ01 sp003225495	FTGL	2.05997212699253e-5	1.77608711752103e-5	1.15983732254515
GCA_003225495.1	s__QIAJ01 sp003225495	FTIF	4.75378183152122e-6	4.82732536664864e-6	0.984765158852659
GCA_003225495.1	s__QIAJ01 sp003225495	FTLA	1.82228303541647e-5	2.27862352957906e-5	0.799729754284203
GCA_003225495.1	s__QIAJ01 sp003225495	FTSA	1.42613454945637e-5	1.50796099222568e-5	0.945737029544415
GCA_003225495.1	s__QIAJ01 sp003225495	FVAR	2.53535031014465e-5	2.04457072715917e-5	1.24004040381982
GCA_003225495.1	s__QIAJ01 sp003225495	FVHF	6.33837577536162e-6	2.64624726157011e-6	2.39523186945155
GCA_003225495.1	s__QIAJ01 sp003225495	FYGI	2.37689091576061e-6	4.46989149986147e-6	0.531755841463775
GCA_003225495.1	s__QIAJ01 sp003225495	GAAP	4.04071455679304e-5	4.36117344108576e-5	0.92652003213774
GCA_003225495.1	s__QIAJ01 sp003225495	GADV	3.96148485960101e-5	3.18328663617493e-5	1.2444637610018
GCA_003225495.1	s__QIAJ01 sp003225495	GDAA	3.72379576802495e-5	4.39747540197493e-5	0.84680309214523
GCA_003225495.1	s__QIAJ01 sp003225495	GETN	6.33837577536162e-6	8.53777794258995e-6	0.742391734474985
GCA_003225495.1	s__QIAJ01 sp003225495	GFNN	1.58459394384041e-6	3.71698059790799e-6	0.426312137526963
GCA_003225495.1	s__QIAJ01 sp003225495	GFPT	1.02998606349626e-5	9.35895162092072e-6	1.10053572794827
GCA_003225495.1	s__QIAJ01 sp003225495	GFQH	2.37689091576061e-6	2.64879095431837e-6	0.897349378170265
GCA_003225495.1	s__QIAJ01 sp003225495	GGKH	5.54607880344142e-6	5.88842626237979e-6	0.941860958482987
GCA_003225495.1	s__QIAJ01 sp003225495	GGLD	2.77303940172071e-5	3.23989388228132e-5	0.855904391463622
GCA_003225495.1	s__QIAJ01 sp003225495	GHGF	5.54607880344142e-6	5.62353281012095e-6	0.986226806298678
GCA_003225495.1	s__QIAJ01 sp003225495	GHTE	5.54607880344142e-6	5.43311337529406e-6	1.0207920248197
GCA_003225495.1	s__QIAJ01 sp003225495	GIAL	5.8629975922095e-5	4.19640949368888e-5	1.39714620344536
GCA_003225495.1	s__QIAJ01 sp003225495	GIDI	1.26767515507232e-5	1.13052012919603e-5	1.12132028641881
GCA_003225495.1	s__QIAJ01 sp003225495	GIEA	2.77303940172071e-5	2.43004337703475e-5	1.14114810785991
GCA_003225495.1	s__QIAJ01 sp003225495	GIYT	6.33837577536162e-6	6.14973436201777e-6	1.03067472548228
GCA_003225495.1	s__QIAJ01 sp003225495	GLFL	3.16918788768081e-5	3.08964324436918e-5	1.02574557546623
GCA_003225495.1	s__QIAJ01 sp003225495	GLHH	2.37689091576061e-6	3.60247989457554e-6	0.659792971874633
GCA_003225495.1	s__QIAJ01 sp003225495	GLKN	9.50756366304244e-6	1.12212004966694e-5	0.84728578424959
GCA_003225495.1	s__QIAJ01 sp003225495	GLVG	5.14993031748132e-5	4.66986616620728e-5	1.10280040887423
GCA_003225495.1	s__QIAJ01 sp003225495	GMSN	3.16918788768081e-6	3.9244574675397e-6	0.807548027694034
GCA_003225495.1	s__QIAJ01 sp003225495	GNKE	3.96148485960102e-6	6.4979368649127e-6	0.609652716232453
GCA_003225495.1	s__QIAJ01 sp003225495	GQAH	4.75378183152122e-6	6.70680146461901e-6	0.708800142154091
GCA_003225495.1	s__QIAJ01 sp003225495	GQSL	2.29766121856859e-5	1.90074461385513e-5	1.20882163854113
GCA_003225495.1	s__QIAJ01 sp003225495	GSAQ	2.29766121856859e-5	2.01088895201096e-5	1.14260969819882
GCA_003225495.1	s__QIAJ01 sp003225495	GTFR	1.26767515507232e-5	1.19622564150682e-5	1.05972912725353
GCA_003225495.1	s__QIAJ01 sp003225495	GTIY	1.1884454578803e-5	6.14973436201777e-6	1.93251511027928
GCA_003225495.1	s__QIAJ01 sp003225495	GVNG	1.26767515507232e-5	1.61974039699984e-5	0.782640945067726
GCA_003225495.1	s__QIAJ01 sp003225495	HAFS	4.75378183152122e-6	5.79000675524266e-6	0.821032173618248
GCA_003225495.1	s__QIAJ01 sp003225495	HAII	3.16918788768081e-6	6.02515892593873e-6	0.525992413915795
GCA_003225495.1	s__QIAJ01 sp003225495	HDAS	5.54607880344142e-6	7.36284257650336e-6	0.753252394821033
GCA_003225495.1	s__QIAJ01 sp003225495	HDHA	2.37689091576061e-6	2.45568624396037e-6	0.967913112518524
GCA_003225495.1	s__QIAJ01 sp003225495	HEET	2.37689091576061e-6	3.81530205735201e-6	0.622988921985977
GCA_003225495.1	s__QIAJ01 sp003225495	HEIM	1.58459394384041e-6	1.42150348394139e-6	1.11473096038204
GCA_003225495.1	s__QIAJ01 sp003225495	HFKG	3.96148485960102e-6	2.98359443595423e-6	1.32775581421609
GCA_003225495.1	s__QIAJ01 sp003225495	HFNF	7.92296971920203e-7	1.19849093730692e-6	0.661078817751047
GCA_003225495.1	s__QIAJ01 sp003225495	HGFA	6.33837577536162e-6	7.21468786868208e-6	0.878537767777259
GCA_003225495.1	s__QIAJ01 sp003225495	HGTD	3.96148485960102e-6	4.98511981627858e-6	0.794661914978462
GCA_003225495.1	s__QIAJ01 sp003225495	HGVT	1.42613454945637e-5	7.18537187030849e-6	1.98477486648876
GCA_003225495.1	s__QIAJ01 sp003225495	HKNK	2.37689091576061e-6	1.31405871123301e-6	1.80881637589109
GCA_003225495.1	s__QIAJ01 sp003225495	HMDF	1.58459394384041e-6	1.01594349852482e-6	1.55972644752517
GCA_003225495.1	s__QIAJ01 sp003225495	HNEM	7.92296971920203e-7	9.19151601139213e-7	0.861987261881736
GCA_003225495.1	s__QIAJ01 sp003225495	HNET	2.37689091576061e-6	2.28525012396503e-6	1.04010098974924
GCA_003225495.1	s__QIAJ01 sp003225495	HNSN	1.58459394384041e-6	1.57579658952096e-6	1.00558279817202
GCA_003225495.1	s__QIAJ01 sp003225495	HNTQ	0	1.53282308857933e-6	0
GCA_003225495.1	s__QIAJ01 sp003225495	HPHG	4.75378183152122e-6	1.89829849651352e-6	2.50423304883408
GCA_003225495.1	s__QIAJ01 sp003225495	HPPP	7.92296971920203e-7	2.89593948023894e-6	0.273588925917344
GCA_003225495.1	s__QIAJ01 sp003225495	HQDD	1.58459394384041e-6	2.17030675123687e-6	0.730124413490093
GCA_003225495.1	s__QIAJ01 sp003225495	HQES	7.92296971920203e-7	2.94610905976225e-6	0.268929953320921
GCA_003225495.1	s__QIAJ01 sp003225495	HRTH	0	1.69141560049506e-6	0
GCA_003225495.1	s__QIAJ01 sp003225495	HTDK	0	2.64488111808386e-6	0
GCA_003225495.1	s__QIAJ01 sp003225495	HTKN	0	1.72656978873003e-6	0
GCA_003225495.1	s__QIAJ01 sp003225495	HTYD	1.58459394384041e-6	1.63044623124664e-6	0.9718774611959
GCA_003225495.1	s__QIAJ01 sp003225495	HVNE	7.13067274728183e-6	3.04448934757309e-6	2.34215723335214
GCA_003225495.1	s__QIAJ01 sp003225495	HVTI	1.58459394384041e-6	4.67406775094113e-6	0.339018180367913
GCA_003225495.1	s__QIAJ01 sp003225495	HVYE	3.96148485960102e-6	2.36733852518294e-6	1.67339179312975
GCA_003225495.1	s__QIAJ01 sp003225495	HYQN	0	7.19155805556814e-7	0
GCA_003225495.1	s__QIAJ01 sp003225495	HYRA	5.54607880344142e-6	3.80365147970345e-6	1.45809331718105
GCA_003225495.1	s__QIAJ01 sp003225495	IDEF	6.33837577536162e-6	6.18376892143985e-6	1.02500204258696
GCA_003225495.1	s__QIAJ01 sp003225495	IDNE	2.37689091576061e-6	5.13331219896373e-6	0.463032604220027
GCA_003225495.1	s__QIAJ01 sp003225495	IEAG	3.01072849329677e-5	2.43004337703475e-5	1.23896080281933
GCA_003225495.1	s__QIAJ01 sp003225495	IEQR	7.13067274728183e-6	7.28680253717498e-6	0.978573621407108
GCA_003225495.1	s__QIAJ01 sp003225495	IFFF	3.16918788768081e-6	3.5087077511375e-6	0.90323506899467
GCA_003225495.1	s__QIAJ01 sp003225495	IFFT	4.75378183152122e-6	4.82732536664864e-6	0.984765158852659
GCA_003225495.1	s__QIAJ01 sp003225495	IGTP	6.33837577536162e-6	1.20152388488882e-5	0.527528071233319
GCA_003225495.1	s__QIAJ01 sp003225495	IHHN	2.37689091576061e-6	8.12808616747412e-7	2.9242934520947
GCA_003225495.1	s__QIAJ01 sp003225495	IHHV	1.58459394384041e-6	1.79466736818354e-6	0.882945760274364
GCA_003225495.1	s__QIAJ01 sp003225495	IHTL	3.96148485960102e-6	6.10321060411309e-6	0.649082117030548
GCA_003225495.1	s__QIAJ01 sp003225495	IILG	1.50536424664839e-5	2.12772404357549e-5	0.707499758342123
GCA_003225495.1	s__QIAJ01 sp003225495	ILFE	6.33837577536162e-6	1.16383189244222e-5	0.544612655532318
GCA_003225495.1	s__QIAJ01 sp003225495	ILMH	2.37689091576061e-6	2.45477540512156e-6	0.96827225448061
GCA_003225495.1	s__QIAJ01 sp003225495	ILVA	4.43686304275314e-5	3.89725211626661e-5	1.13845933247025
GCA_003225495.1	s__QIAJ01 sp003225495	IMFV	1.58459394384041e-6	3.55877123579183e-6	0.445264345149129
GCA_003225495.1	s__QIAJ01 sp003225495	IMGF	1.58459394384041e-6	3.83194644693654e-6	0.413521943947628
GCA_003225495.1	s__QIAJ01 sp003225495	INDM	7.92296971920203e-7	2.04960819573216e-6	0.386560208712074
GCA_003225495.1	s__QIAJ01 sp003225495	IQIK	3.16918788768081e-6	4.38470433521307e-6	0.722782574466747
GCA_003225495.1	s__QIAJ01 sp003225495	IQIT	5.54607880344142e-6	5.76115661574124e-6	0.962667598427691
GCA_003225495.1	s__QIAJ01 sp003225495	IQMY	0	1.16505979370158e-6	0
GCA_003225495.1	s__QIAJ01 sp003225495	IQQA	1.34690485226435e-5	7.67733991612478e-6	1.75439001917243
GCA_003225495.1	s__QIAJ01 sp003225495	IRLI	1.10921576068828e-5	1.73783339394168e-5	0.638275086987716
GCA_003225495.1	s__QIAJ01 sp003225495	IRNS	1.02998606349626e-5	7.43643673641728e-6	1.38505321836771
GCA_003225495.1	s__QIAJ01 sp003225495	IRQE	4.75378183152122e-6	7.28680253717498e-6	0.652382414271406
GCA_003225495.1	s__QIAJ01 sp003225495	IRTV	1.42613454945637e-5	1.42626082717576e-5	0.999911462393839
GCA_003225495.1	s__QIAJ01 sp003225495	ISDE	1.90151273260849e-5	9.79431862630863e-6	1.94144463250441
GCA_003225495.1	s__QIAJ01 sp003225495	ISFA	1.26767515507232e-5	1.40713555952343e-5	0.90089056913725
GCA_003225495.1	s__QIAJ01 sp003225495	ISTA	1.74305333822445e-5	1.93595524694202e-5	0.900358280997314
GCA_003225495.1	s__QIAJ01 sp003225495	ITAA	3.24841758487283e-5	3.09486780698551e-5	1.04961432521956
GCA_003225495.1	s__QIAJ01 sp003225495	IVQE	1.10921576068828e-5	8.28561604860943e-6	1.33872454888185
GCA_003225495.1	s__QIAJ01 sp003225495	IVYR	7.13067274728183e-6	6.69159906152229e-6	1.0656156595341
GCA_003225495.1	s__QIAJ01 sp003225495	IYRE	8.71526669112223e-6	5.05975432023131e-6	1.72246835311241
GCA_003225495.1	s__QIAJ01 sp003225495	KALY	6.33837577536162e-6	1.11942123901955e-5	0.566219002679735
GCA_003225495.1	s__QIAJ01 sp003225495	KATK	4.75378183152122e-6	1.04387656226299e-5	0.455396931339817
GCA_003225495.1	s__QIAJ01 sp003225495	KERQ	1.58459394384041e-6	5.94321993825533e-6	0.266622127449918
GCA_003225495.1	s__QIAJ01 sp003225495	KGIE	1.10921576068828e-5	1.00493105603649e-5	1.10377299420231
GCA_003225495.1	s__QIAJ01 sp003225495	KGLN	4.75378183152122e-6	1.12212004966694e-5	0.423642892124795
GCA_003225495.1	s__QIAJ01 sp003225495	KHFK	1.58459394384041e-6	1.58296146903171e-6	1.00103127892917
GCA_003225495.1	s__QIAJ01 sp003225495	KHSR	4.75378183152122e-6	3.85970046032626e-6	1.23164527413078
GCA_003225495.1	s__QIAJ01 sp003225495	KIEP	9.50756366304244e-6	6.42159925652744e-6	1.4805601039925
GCA_003225495.1	s__QIAJ01 sp003225495	KIMT	2.37689091576061e-6	2.7971088133144e-6	0.849767053911694
GCA_003225495.1	s__QIAJ01 sp003225495	KISV	1.02998606349626e-5	1.06659187987999e-5	0.965679640850217
GCA_003225495.1	s__QIAJ01 sp003225495	KIYD	3.96148485960102e-6	3.01574058886396e-6	1.3136026600661
GCA_003225495.1	s__QIAJ01 sp003225495	KLPA	2.29766121856859e-5	2.18710480283658e-5	1.05054920806201
GCA_003225495.1	s__QIAJ01 sp003225495	KLRE	2.69380970452869e-5	1.53012652905594e-5	1.76051434530105
GCA_003225495.1	s__QIAJ01 sp003225495	KMIL	2.37689091576061e-6	4.8657907957153e-6	0.488490158239775
GCA_003225495.1	s__QIAJ01 sp003225495	KMKV	2.37689091576061e-6	3.03930917244236e-6	0.782049729363518
GCA_003225495.1	s__QIAJ01 sp003225495	KMRK	3.96148485960102e-6	2.67292687219427e-6	1.48207753111814
GCA_003225495.1	s__QIAJ01 sp003225495	KNLR	1.10921576068828e-5	9.1649934596113e-6	1.21027447054537
GCA_003225495.1	s__QIAJ01 sp003225495	KNVQ	3.96148485960102e-6	4.04775688635781e-6	0.978686460383143
GCA_003225495.1	s__QIAJ01 sp003225495	KQPL	6.33837577536162e-6	8.02970762331544e-6	0.789365699562611
GCA_003225495.1	s__QIAJ01 sp003225495	KRMH	0	1.3484827895455e-6	0
GCA_003225495.1	s__QIAJ01 sp003225495	KTAT	1.66382364103243e-5	1.37157169627183e-5	1.21307813915597
GCA_003225495.1	s__QIAJ01 sp003225495	KTMH	1.58459394384041e-6	1.15093949652755e-6	1.37678300955108
GCA_003225495.1	s__QIAJ01 sp003225495	KTQA	3.96148485960102e-6	9.26738152554179e-6	0.427465390162559
GCA_003225495.1	s__QIAJ01 sp003225495	KTSA	1.74305333822445e-5	1.57899267401536e-5	1.10390210601287
GCA_003225495.1	s__QIAJ01 sp003225495	KVPH	7.92296971920203e-7	3.49451423261564e-6	0.226725925029978
GCA_003225495.1	s__QIAJ01 sp003225495	KYLH	2.37689091576061e-6	2.33546904384966e-6	1.01773599698101
GCA_003225495.1	s__QIAJ01 sp003225495	LAAM	4.19917395117708e-5	2.32056506822583e-5	1.80954803150058
GCA_003225495.1	s__QIAJ01 sp003225495	LARP	1.90151273260849e-5	3.3669128578996e-5	0.564764463133364
GCA_003225495.1	s__QIAJ01 sp003225495	LAVD	2.93149879610475e-5	3.8602882946946e-5	0.759398928865927
GCA_003225495.1	s__QIAJ01 sp003225495	LDAD	3.08995819048879e-5	2.67821902912926e-5	1.15373617948394
GCA_003225495.1	s__QIAJ01 sp003225495	LDDL	3.88225516240899e-5	2.53152238429226e-5	1.53356540969096
GCA_003225495.1	s__QIAJ01 sp003225495	LDEV	3.88225516240899e-5	2.11296150752192e-5	1.83735252563219
GCA_003225495.1	s__QIAJ01 sp003225495	LDKV	9.50756366304244e-6	1.59640096520683e-5	0.595562385030922
GCA_003225495.1	s__QIAJ01 sp003225495	LDNL	1.90151273260849e-5	1.65256957612499e-5	1.15064004570823
GCA_003225495.1	s__QIAJ01 sp003225495	LDQN	7.13067274728183e-6	6.41880541751011e-6	1.11090339766801
GCA_003225495.1	s__QIAJ01 sp003225495	LDVF	1.10921576068828e-5	1.5245861637607e-5	0.727552031531088
GCA_003225495.1	s__QIAJ01 sp003225495	LEFV	1.42613454945637e-5	1.66159486298967e-5	0.858292584565622
GCA_003225495.1	s__QIAJ01 sp003225495	LHHE	1.58459394384041e-6	2.52977399953473e-6	0.62637767015229
GCA_003225495.1	s__QIAJ01 sp003225495	LINH	2.37689091576061e-6	3.68250552299901e-6	0.645454813554465
GCA_003225495.1	s__QIAJ01 sp003225495	LKAH	7.92296971920203e-6	9.1611827856981e-6	0.864841353408088
GCA_003225495.1	s__QIAJ01 sp003225495	LKEV	1.90151273260849e-5	1.73986338464224e-5	1.09290921884622
GCA_003225495.1	s__QIAJ01 sp003225495	LKHF	7.92296971920203e-6	3.61812679585451e-6	2.1897988009375
GCA_003225495.1	s__QIAJ01 sp003225495	LKPI	1.1884454578803e-5	1.10893740990088e-5	1.07169750724392
GCA_003225495.1	s__QIAJ01 sp003225495	LKVS	1.66382364103243e-5	1.98836684606886e-5	0.836779010031232
GCA_003225495.1	s__QIAJ01 sp003225495	LLEG	4.04071455679304e-5	4.28201265530566e-5	0.943648438728072
GCA_003225495.1	s__QIAJ01 sp003225495	LLIK	1.42613454945637e-5	2.10447657776046e-5	0.67766710474584
GCA_003225495.1	s__QIAJ01 sp003225495	LLTM	5.54607880344142e-6	1.19184846213414e-5	0.465334224915686
GCA_003225495.1	s__QIAJ01 sp003225495	LLTR	3.96148485960101e-5	3.47184675643224e-5	1.14103102398216
GCA_003225495.1	s__QIAJ01 sp003225495	LMGP	5.54607880344142e-6	9.00915492939194e-6	0.6156047761314
GCA_003225495.1	s__QIAJ01 sp003225495	LNFV	7.13067274728183e-6	9.95244887442073e-6	0.716474190147182
GCA_003225495.1	s__QIAJ01 sp003225495	LNIR	7.92296971920203e-6	1.12369217845726e-5	0.705083640439645
GCA_003225495.1	s__QIAJ01 sp003225495	LNTI	8.71526669112223e-6	9.59079137051094e-6	0.908711946119409
GCA_003225495.1	s__QIAJ01 sp003225495	LPES	2.85226909891273e-5	1.81080801530923e-5	1.57513611315977
GCA_003225495.1	s__QIAJ01 sp003225495	LPIV	2.53535031014465e-5	1.94114116701588e-5	1.30611330758713
GCA_003225495.1	s__QIAJ01 sp003225495	LPLH	1.02998606349626e-5	1.04295028118153e-5	0.987569668545872
GCA_003225495.1	s__QIAJ01 sp003225495	LPPS	2.45612061295263e-5	1.64777982501419e-5	1.49056359087991
GCA_003225495.1	s__QIAJ01 sp003225495	LRRN	1.58459394384041e-5	1.41089417762285e-5	1.12311324901079
GCA_003225495.1	s__QIAJ01 sp003225495	LSAR	4.2784036483691e-5	4.22850129373387e-5	1.01180142825288
GCA_003225495.1	s__QIAJ01 sp003225495	LSHM	7.92296971920203e-7	3.02849968737795e-6	0.261613687867396
GCA_003225495.1	s__QIAJ01 sp003225495	LSSK	2.29766121856859e-5	1.71821456462357e-5	1.33723765696979
GCA_003225495.1	s__QIAJ01 sp003225495	LTEL	1.98074242980051e-5	2.98502429036385e-5	0.663559903413406
GCA_003225495.1	s__QIAJ01 sp003225495	LTEM	5.54607880344142e-6	6.90171792384389e-6	0.803579465958897
GCA_003225495.1	s__QIAJ01 sp003225495	LTHE	9.50756366304244e-6	6.58859423089784e-6	1.44303372310527
GCA_003225495.1	s__QIAJ01 sp003225495	LTSA	4.04071455679304e-5	3.60905544201753e-5	1.11960445654285
GCA_003225495.1	s__QIAJ01 sp003225495	LVMK	3.16918788768081e-6	6.94685636563643e-6	0.456204608368992
GCA_003225495.1	s__QIAJ01 sp003225495	LVNG	1.90151273260849e-5	1.9642167387401e-5	0.968076839538681
GCA_003225495.1	s__QIAJ01 sp003225495	LVVY	1.10921576068828e-5	1.41845628276284e-5	0.781987978175668
GCA_003225495.1	s__QIAJ01 sp003225495	MAAN	1.10921576068828e-5	8.04886660793702e-6	1.37810180578031
GCA_003225495.1	s__QIAJ01 sp003225495	MDEG	2.37689091576061e-6	5.26041831037022e-6	0.451844468542527
GCA_003225495.1	s__QIAJ01 sp003225495	MENG	7.92296971920203e-7	3.43398395817029e-6	0.230722385885098
GCA_003225495.1	s__QIAJ01 sp003225495	MEVD	3.96148485960102e-6	4.88540892478924e-6	0.810880915106184
GCA_003225495.1	s__QIAJ01 sp003225495	MFNT	1.58459394384041e-6	1.72726341211903e-6	0.917401441333377
GCA_003225495.1	s__QIAJ01 sp003225495	MGFT	4.75378183152122e-6	4.10651676533223e-6	1.15761900003752
GCA_003225495.1	s__QIAJ01 sp003225495	MGKN	1.58459394384041e-6	2.59447002977216e-6	0.610758237966449
GCA_003225495.1	s__QIAJ01 sp003225495	MGVR	4.75378183152122e-6	8.81874139647355e-6	0.539054454349026
GCA_003225495.1	s__QIAJ01 sp003225495	MHKE	0	1.1593984885633e-6	0
GCA_003225495.1	s__QIAJ01 sp003225495	MIGK	4.75378183152122e-6	4.01244819867758e-6	1.18475843079743
GCA_003225495.1	s__QIAJ01 sp003225495	MIKT	2.37689091576061e-6	2.7971088133144e-6	0.849767053911694
GCA_003225495.1	s__QIAJ01 sp003225495	MINQ	0	1.49831217355618e-6	0
GCA_003225495.1	s__QIAJ01 sp003225495	MKNV	4.75378183152122e-6	2.40951313958434e-6	1.97292214490321
GCA_003225495.1	s__QIAJ01 sp003225495	MLAF	1.42613454945637e-5	9.16486315280089e-6	1.55608930071206
GCA_003225495.1	s__QIAJ01 sp003225495	MLDH	0	2.43149287749254e-6	0
GCA_003225495.1	s__QIAJ01 sp003225495	MLYT	3.96148485960102e-6	3.21445926695319e-6	1.23239541416118
GCA_003225495.1	s__QIAJ01 sp003225495	MMHF	7.92296971920203e-7	4.42095295209228e-7	1.79214070021993
GCA_003225495.1	s__QIAJ01 sp003225495	MNPR	7.92296971920203e-6	2.55221861608593e-6	3.10434602634185
GCA_003225495.1	s__QIAJ01 sp003225495	MNSY	0	1.28354324940066e-6	0
GCA_003225495.1	s__QIAJ01 sp003225495	MPAA	8.71526669112223e-6	1.22280354338908e-5	0.712728282334484
GCA_003225495.1	s__QIAJ01 sp003225495	MPRP	6.33837577536162e-6	3.87739307814588e-6	1.63470033798909
GCA_003225495.1	s__QIAJ01 sp003225495	MQRV	7.92296971920203e-6	4.15379499474275e-6	1.9074050908217
GCA_003225495.1	s__QIAJ01 sp003225495	MSLQ	1.58459394384041e-6	5.32938503890623e-6	0.297331480512734
GCA_003225495.1	s__QIAJ01 sp003225495	MTSI	5.54607880344142e-6	4.23097374183073e-6	1.31082798945513
GCA_003225495.1	s__QIAJ01 sp003225495	MVAT	1.34690485226435e-5	9.65655029436967e-6	1.39480954502942
GCA_003225495.1	s__QIAJ01 sp003225495	MVIV	7.92296971920203e-6	6.52289165182485e-6	1.21464070570381
GCA_003225495.1	s__QIAJ01 sp003225495	MYKR	7.92296971920203e-7	1.64773513462272e-6	0.480840005940404
GCA_003225495.1	s__QIAJ01 sp003225495	NAIN	4.75378183152122e-6	6.12214785297643e-6	0.776489223338514
GCA_003225495.1	s__QIAJ01 sp003225495	NAKK	7.13067274728183e-6	6.29845741071437e-6	1.13213002522677
GCA_003225495.1	s__QIAJ01 sp003225495	NDHF	7.92296971920203e-7	1.52405696120591e-6	0.519860472467708
GCA_003225495.1	s__QIAJ01 sp003225495	NDKQ	7.92296971920203e-7	2.80828235891904e-6	0.282128671785402
GCA_003225495.1	s__QIAJ01 sp003225495	NDYA	6.33837577536162e-6	4.71531769921447e-6	1.34420969692404
GCA_003225495.1	s__QIAJ01 sp003225495	NFFG	7.92296971920203e-6	4.47760592226952e-6	1.76946561549709
GCA_003225495.1	s__QIAJ01 sp003225495	NGDK	7.13067274728183e-6	5.9621420707883204e-06	1.19599175306787
GCA_003225495.1	s__QIAJ01 sp003225495	NHNG	4.75378183152122e-6	1.96353493502115e-6	2.42103246890792
GCA_003225495.1	s__QIAJ01 sp003225495	NISH	3.16918788768081e-6	2.43703034321074e-6	1.30043021274223
GCA_003225495.1	s__QIAJ01 sp003225495	NKNT	2.37689091576061e-6	2.71319010672469e-6	0.87605026638916506
GCA_003225495.1	s__QIAJ01 sp003225495	NLKP	1.50536424664839e-5	7.17044739874585e-6	2.09940072485809
GCA_003225495.1	s__QIAJ01 sp003225495	NMDA	3.16918788768081e-6	4.04234530172419e-6	0.78399732114153
GCA_003225495.1	s__QIAJ01 sp003225495	NMEQ	7.92296971920203e-7	1.61747178380564e-6	0.489836657339433
GCA_003225495.1	s__QIAJ01 sp003225495	NMKS	3.16918788768081e-6	2.08214121970041e-6	1.5220811430537
GCA_003225495.1	s__QIAJ01 sp003225495	NNFV	5.54607880344142e-6	3.45200117460053e-6	1.60662714840565
GCA_003225495.1	s__QIAJ01 sp003225495	NNIG	5.54607880344142e-6	4.77194577870401e-6	1.16222586354442
GCA_003225495.1	s__QIAJ01 sp003225495	NNMA	2.37689091576061e-6	2.63882986114254e-6	0.900736705598549
GCA_003225495.1	s__QIAJ01 sp003225495	NPVE	8.71526669112223e-6	7.26829431310654e-6	1.19908004762637
GCA_003225495.1	s__QIAJ01 sp003225495	NRQN	1.58459394384041e-6	2.82215611965696e-6	0.561483446221614
GCA_003225495.1	s__QIAJ01 sp003225495	NSFY	3.16918788768081e-6	2.31951788001087e-6	1.36631319594138
GCA_003225495.1	s__QIAJ01 sp003225495	NSIH	2.37689091576061e-6	2.43703034321074e-6	0.975322659556672
GCA_003225495.1	s__QIAJ01 sp003225495	NSIP	4.75378183152122e-6	5.81807054064639e-6	0.817071879467634
GCA_003225495.1	s__QIAJ01 sp003225495	NSPV	1.26767515507232e-5	8.30641966904982e-6	1.52613906542159
GCA_003225495.1	s__QIAJ01 sp003225495	NYLG	9.50756366304244e-6	6.91734835821739e-6	1.37445205455759
GCA_003225495.1	s__QIAJ01 sp003225495	NYLL	9.50756366304244e-6	8.38848710452228e-6	1.13340624412677
GCA_003225495.1	s__QIAJ01 sp003225495	PAKS	1.50536424664839e-5	1.44739518651257e-5	1.04005061000341
GCA_003225495.1	s__QIAJ01 sp003225495	PARE	1.90151273260849e-5	1.94970112037371e-5	0.97528421804672
GCA_003225495.1	s__QIAJ01 sp003225495	PDAE	1.10921576068828e-5	1.53809158572524e-5	0.72116366215297
GCA_003225495.1	s__QIAJ01 sp003225495	PEMS	3.16918788768081e-6	4.18679545631989e-6	0.756948344084251
GCA_003225495.1	s__QIAJ01 sp003225495	PFHN	2.37689091576061e-6	1.5114755932297e-6	1.57256321333095
GCA_003225495.1	s__QIAJ01 sp003225495	PFQN	3.16918788768081e-6	2.65981054804217e-6	1.19150888021464
GCA_003225495.1	s__QIAJ01 sp003225495	PGEI	1.58459394384041e-5	1.21035465401586e-5	1.30919804255955
GCA_003225495.1	s__QIAJ01 sp003225495	PGKK	1.50536424664839e-5	7.45843728281599e-6	2.01833734007082
GCA_003225495.1	s__QIAJ01 sp003225495	PGPA	1.98074242980051e-5	2.17221084251988e-5	0.911855511918327
GCA_003225495.1	s__QIAJ01 sp003225495	PKII	3.96148485960102e-6	5.94851819740342e-6	0.665961627440298
GCA_003225495.1	s__QIAJ01 sp003225495	PKQF	3.16918788768081e-6	3.35502905662431e-6	0.94460817900323
GCA_003225495.1	s__QIAJ01 sp003225495	PKVE	9.50756366304244e-6	9.16807350452803e-6	1.03702960696669
GCA_003225495.1	s__QIAJ01 sp003225495	PLDH	1.58459394384041e-6	5.54149063731508e-6	0.285950847443489
GCA_003225495.1	s__QIAJ01 sp003225495	PLDQ	3.96148485960102e-6	9.75160651950243e-6	0.406239202912706
GCA_003225495.1	s__QIAJ01 sp003225495	PLGE	1.66382364103243e-5	2.25637294960569e-5	0.737388578126317
GCA_003225495.1	s__QIAJ01 sp003225495	PMMR	7.92296971920203e-7	1.70132086649496e-6	0.465695206309016
GCA_003225495.1	s__QIAJ01 sp003225495	PMMT	1.58459394384041e-6	1.45208926409472e-6	1.09125105668231
GCA_003225495.1	s__QIAJ01 sp003225495	PMPF	1.58459394384041e-6	2.40540129891897e-6	0.658764899043063
GCA_003225495.1	s__QIAJ01 sp003225495	PPKH	7.92296971920203e-7	2.4044353532565e-6	0.32951477395603
GCA_003225495.1	s__QIAJ01 sp003225495	PRKH	1.58459394384041e-6	3.07325792397673e-6	0.51560721001574
GCA_003225495.1	s__QIAJ01 sp003225495	PSEQ	7.13067274728183e-6	7.03342507732244e-6	1.01382650257738
GCA_003225495.1	s__QIAJ01 sp003225495	PSTD	1.1884454578803e-5	9.55113910957562e-6	1.24429708775659
GCA_003225495.1	s__QIAJ01 sp003225495	PVLF	1.42613454945637e-5	1.51200042712095e-5	0.943210414412323
GCA_003225495.1	s__QIAJ01 sp003225495	PVRT	1.90151273260849e-5	1.40107096302733e-5	1.35718516962185
GCA_003225495.1	s__QIAJ01 sp003225495	PVYV	1.10921576068828e-5	7.47444401561641e-6	1.48401106272358
GCA_003225495.1	s__QIAJ01 sp003225495	PYYI	2.37689091576061e-6	1.84371694035879e-6	1.28918429056581
GCA_003225495.1	s__QIAJ01 sp003225495	QAGH	5.54607880344142e-6	6.70680146461901e-6	0.826933499179773
GCA_003225495.1	s__QIAJ01 sp003225495	QDQI	2.37689091576061e-6	3.85575515800987e-6	0.616452761743158
GCA_003225495.1	s__QIAJ01 sp003225495	QEPI	7.92296971920203e-7	5.70100071845299e-6	0.138975069649737
GCA_003225495.1	s__QIAJ01 sp003225495	QFMH	0	7.42678778634194e-7	0
GCA_003225495.1	s__QIAJ01 sp003225495	QFNK	7.92296971920203e-7	2.20838265382172e-6	0.358767974630254
GCA_003225495.1	s__QIAJ01 sp003225495	QGHS	3.16918788768081e-6	4.1953544692025e-6	0.755404081096214
GCA_003225495.1	s__QIAJ01 sp003225495	QHKQ	0	1.3063999151921e-6	0
GCA_003225495.1	s__QIAJ01 sp003225495	QHLS	4.75378183152122e-6	5.087596437441e-6	0.934386579198156
GCA_003225495.1	s__QIAJ01 sp003225495	QIMM	7.92296971920203e-7	9.98781902666259e-7	0.793263243762384
GCA_003225495.1	s__QIAJ01 sp003225495	QIRQ	9.50756366304244e-6	4.88759591511181e-6	1.94524339331046
GCA_003225495.1	s__QIAJ01 sp003225495	QIRY	6.33837577536162e-6	3.39381154091483e-6	1.8676275034568
GCA_003225495.1	s__QIAJ01 sp003225495	QKMQ	0	1.36848672029402e-6	0
GCA_003225495.1	s__QIAJ01 sp003225495	QLMR	1.02998606349626e-5	5.42385926137277e-6	1.89899113133621
GCA_003225495.1	s__QIAJ01 sp003225495	QLQF	1.58459394384041e-6	5.65250875593873e-6	0.28033462879214
GCA_003225495.1	s__QIAJ01 sp003225495	QMAE	3.96148485960102e-6	4.93355589977928e-6	0.802967462024347
GCA_003225495.1	s__QIAJ01 sp003225495	QMEF	2.37689091576061e-6	1.94846355731535e-6	1.21987958503856
GCA_003225495.1	s__QIAJ01 sp003225495	QMIK	6.33837577536162e-6	1.88993944770807e-6	3.35374542451515
GCA_003225495.1	s__QIAJ01 sp003225495	QMKH	7.92296971920203e-7	7.77662258278471e-7	1.01881885546835
GCA_003225495.1	s__QIAJ01 sp003225495	QNFM	0	1.16707052782779e-6	0
GCA_003225495.1	s__QIAJ01 sp003225495	QNYP	1.58459394384041e-6	1.71688432936475e-6	0.922947409291521
GCA_003225495.1	s__QIAJ01 sp003225495	QPEP	7.92296971920203e-6	5.60031265994945e-6	1.41473703349869
GCA_003225495.1	s__QIAJ01 sp003225495	QPHL	6.33837577536162e-6	4.05096100748701e-6	1.5646597840974
GCA_003225495.1	s__QIAJ01 sp003225495	QPTG	7.13067274728183e-6	8.70011725815043e-6	0.819606510544634
GCA_003225495.1	s__QIAJ01 sp003225495	QQAN	1.02998606349626e-5	4.96420821764728e-6	2.07482446009167
GCA_003225495.1	s__QIAJ01 sp003225495	QQMS	4.75378183152122e-6	2.07000576883072e-6	2.29650656201141
GCA_003225495.1	s__QIAJ01 sp003225495	QQSR	4.75378183152122e-6	6.02991323363567e-6	0.78836653983742
GCA_003225495.1	s__QIAJ01 sp003225495	QRTK	5.54607880344142e-6	5.89985809966377e-6	0.940035965230671
GCA_003225495.1	s__QIAJ01 sp003225495	QRVS	9.50756366304244e-6	1.18892169611695e-5	0.7996795494686
GCA_003225495.1	s__QIAJ01 sp003225495	QTDH	2.37689091576061e-6	2.34808628693107e-6	1.01226727867279
GCA_003225495.1	s__QIAJ01 sp003225495	QVVL	1.90151273260849e-5	2.04278907352868e-5	0.930841444791875
GCA_003225495.1	s__QIAJ01 sp003225495	QYPD	3.16918788768081e-6	2.63004424976703e-6	1.20499413192821
GCA_003225495.1	s__QIAJ01 sp003225495	RAFY	1.10921576068828e-5	7.20032961935024e-6	1.54050692027677
GCA_003225495.1	s__QIAJ01 sp003225495	RAGP	4.75378183152122e-6	2.77643737656782e-5	0.171218766597853
GCA_003225495.1	s__QIAJ01 sp003225495	RAPP	2.37689091576061e-6	1.7741682960304e-5	0.133972122096803
GCA_003225495.1	s__QIAJ01 sp003225495	RDMI	3.96148485960102e-6	3.97996004960934e-6	0.995357945864271
GCA_003225495.1	s__QIAJ01 sp003225495	RDVF	1.02998606349626e-5	1.02683536397841e-5	1.0030683589876
GCA_003225495.1	s__QIAJ01 sp003225495	RDYR	9.50756366304244e-6	5.82912470413178e-6	1.63104482158416
GCA_003225495.1	s__QIAJ01 sp003225495	RGDR	1.34690485226435e-5	1.7822657697769e-5	0.755726152128785
GCA_003225495.1	s__QIAJ01 sp003225495	RGID	1.10921576068828e-5	1.41946726919286e-5	0.781431023287353
GCA_003225495.1	s__QIAJ01 sp003225495	RGPP	0	1.38288638469205e-5	0
GCA_003225495.1	s__QIAJ01 sp003225495	RHEK	3.96148485960102e-6	3.37732019616257e-6	1.17296691741049
GCA_003225495.1	s__QIAJ01 sp003225495	RHQG	2.37689091576061e-6	4.26972568624836e-6	0.556684688999094
GCA_003225495.1	s__QIAJ01 sp003225495	RKDV	7.92296971920203e-6	1.07520388491531e-5	0.736880681920719
GCA_003225495.1	s__QIAJ01 sp003225495	RKII	1.10921576068828e-5	7.60316997557457e-6	1.45888591765234
GCA_003225495.1	s__QIAJ01 sp003225495	RMDM	1.58459394384041e-6	1.71548248707477e-6	0.923701615014703
GCA_003225495.1	s__QIAJ01 sp003225495	RMPS	3.16918788768081e-6	4.86961271028641e-6	0.650809022447786
GCA_003225495.1	s__QIAJ01 sp003225495	RNHA	3.16918788768081e-6	4.89164362791878e-6	0.647877917678396
GCA_003225495.1	s__QIAJ01 sp003225495	RNIG	8.71526669112223e-6	9.26623615073882e-6	0.940540101649292
GCA_003225495.1	s__QIAJ01 sp003225495	RNVA	1.58459394384041e-5	1.69725291949081e-5	0.933622753358289
GCA_003225495.1	s__QIAJ01 sp003225495	RPQS	6.33837577536162e-6	8.18049424928955e-6	0.774815748560925
GCA_003225495.1	s__QIAJ01 sp003225495	RQIE	1.02998606349626e-5	7.28680253717498e-6	1.41349523092138
GCA_003225495.1	s__QIAJ01 sp003225495	RSQN	6.33837577536162e-6	5.3846513085035e-6	1.17711907646684
GCA_003225495.1	s__QIAJ01 sp003225495	RTFG	8.71526669112223e-6	1.19622564150682e-5	0.728563774986804
GCA_003225495.1	s__QIAJ01 sp003225495	RTIN	1.58459394384041e-6	6.45956521308519e-6	0.245309690601232
GCA_003225495.1	s__QIAJ01 sp003225495	RTNR	4.75378183152122e-6	8.11055120240264e-6	0.586123151545234
GCA_003225495.1	s__QIAJ01 sp003225495	RVIA	4.51609273994516e-5	2.6248672527966e-5	1.72050328836005
GCA_003225495.1	s__QIAJ01 sp003225495	RVLT	1.90151273260849e-5	2.65887055405123e-5	0.715158069546191
GCA_003225495.1	s__QIAJ01 sp003225495	RYMS	2.37689091576061e-6	2.49240360435597e-6	0.953654099844229
GCA_003225495.1	s__QIAJ01 sp003225495	RYVK	2.37689091576061e-6	5.45776350578428e-6	0.435506396208175
GCA_003225495.1	s__QIAJ01 sp003225495	SEVF	7.92296971920203e-6	1.0996201021122e-5	0.720518814087083
GCA_003225495.1	s__QIAJ01 sp003225495	SFVY	2.37689091576061e-6	5.12145536280329e-6	0.464104585002101
GCA_003225495.1	s__QIAJ01 sp003225495	SGFQ	7.92296971920203e-6	7.94182516707007e-6	0.997625804211075
GCA_003225495.1	s__QIAJ01 sp003225495	SGGK	2.29766121856859e-5	1.76551689776661e-5	1.30140992786597
GCA_003225495.1	s__QIAJ01 sp003225495	SGMP	9.50756366304244e-6	5.96213197576804e-6	1.59465837081167
GCA_003225495.1	s__QIAJ01 sp003225495	SGRN	1.10921576068828e-5	1.14319188741803e-5	0.97027959426262
GCA_003225495.1	s__QIAJ01 sp003225495	SHRQ	3.16918788768081e-6	3.4265849079521e-6	0.924882345779921
GCA_003225495.1	s__QIAJ01 sp003225495	SKGK	1.26767515507232e-5	9.36704127213286e-6	1.35333572068662
GCA_003225495.1	s__QIAJ01 sp003225495	SLAK	2.69380970452869e-5	2.74678195683846e-5	0.980714795297861
GCA_003225495.1	s__QIAJ01 sp003225495	SLEN	1.34690485226435e-5	1.1919291734641e-5	1.13002087896703
GCA_003225495.1	s__QIAJ01 sp003225495	SLKI	1.1884454578803e-5	1.39271298971516e-5	0.853331207978009
GCA_003225495.1	s__QIAJ01 sp003225495	SNLH	0	4.54317197487881e-6	0
GCA_003225495.1	s__QIAJ01 sp003225495	SNSE	7.92296971920203e-6	7.88801956860198e-6	1.00443078903343
GCA_003225495.1	s__QIAJ01 sp003225495	SPPQ	6.33837577536162e-6	6.40020137153064e-6	0.990340054542029
GCA_003225495.1	s__QIAJ01 sp003225495	SRAR	2.69380970452869e-5	2.84796934948173e-5	0.945870328632191
GCA_003225495.1	s__QIAJ01 sp003225495	SRLG	2.45612061295263e-5	3.29593132728209e-5	0.745197751124872
GCA_003225495.1	s__QIAJ01 sp003225495	STET	7.13067274728183e-6	1.13558939560606e-5	0.627927028455229
GCA_003225495.1	s__QIAJ01 sp003225495	STFM	4.75378183152122e-6	3.29560477799772e-6	1.44246114196055
GCA_003225495.1	s__QIAJ01 sp003225495	SVAL	3.56533637364091e-5	4.80810863230968e-5	0.741525752908837
GCA_003225495.1	s__QIAJ01 sp003225495	SYEA	7.13067274728183e-6	9.80529526597703e-6	0.727226723301668
GCA_003225495.1	s__QIAJ01 sp003225495	SYIL	4.75378183152122e-6	8.58542801702337e-6	0.553703533719614
GCA_003225495.1	s__QIAJ01 sp003225495	TAAS	3.96148485960101e-5	3.81819296640196e-5	1.03752871959588
GCA_003225495.1	s__QIAJ01 sp003225495	TDKL	9.50756366304244e-6	1.19828814856749e-5	0.79342883215597
GCA_003225495.1	s__QIAJ01 sp003225495	TDTH	1.58459394384041e-6	3.4751657549465e-6	0.455976507475915
GCA_003225495.1	s__QIAJ01 sp003225495	TEAP	7.92296971920203e-6	1.66408354875515e-5	0.476116101570078
GCA_003225495.1	s__QIAJ01 sp003225495	TENE	3.16918788768081e-6	5.99549457180525e-6	0.528594905678743
GCA_003225495.1	s__QIAJ01 sp003225495	TETF	8.71526669112223e-6	7.16968957207798e-6	1.21557099557886
GCA_003225495.1	s__QIAJ01 sp003225495	TEVL	1.50536424664839e-5	2.28604363774747e-5	0.658501973362014
GCA_003225495.1	s__QIAJ01 sp003225495	TFKG	3.16918788768081e-6	7.7705332933623e-6	0.407846896478518
GCA_003225495.1	s__QIAJ01 sp003225495	TGEQ	1.10921576068828e-5	9.56089025125262e-6	1.16015949512961
GCA_003225495.1	s__QIAJ01 sp003225495	THIA	7.13067274728183e-6	6.45687941775357e-6	1.1043527818834
GCA_003225495.1	s__QIAJ01 sp003225495	THKQ	7.92296971920203e-7	1.93347078972736e-6	0.40977964401103
GCA_003225495.1	s__QIAJ01 sp003225495	THYD	0	1.63044623124664e-6	0
GCA_003225495.1	s__QIAJ01 sp003225495	TIAM	6.33837577536162e-6	6.76374334916901e-6	0.937110627673411
GCA_003225495.1	s__QIAJ01 sp003225495	TIPN	4.75378183152122e-6	5.05379221308907e-6	0.940636581616703
GCA_003225495.1	s__QIAJ01 sp003225495	TISK	4.75378183152122e-6	8.00603630838398e-6	0.593774703037884
GCA_003225495.1	s__QIAJ01 sp003225495	TKRG	8.71526669112223e-6	1.2525731992714e-5	0.695789012266248
GCA_003225495.1	s__QIAJ01 sp003225495	TLGY	1.42613454945637e-5	1.14644862277992e-5	1.24395853518342
GCA_003225495.1	s__QIAJ01 sp003225495	TLSD	2.45612061295263e-5	1.81255933541194e-5	1.35505666764527
GCA_003225495.1	s__QIAJ01 sp003225495	TMLE	4.75378183152122e-6	6.90171792384389e-6	0.688782399393341
GCA_003225495.1	s__QIAJ01 sp003225495	TNIT	7.13067274728183e-6	5.51328410846159e-6	1.29336210632388
GCA_003225495.1	s__QIAJ01 sp003225495	TPFG	7.13067274728183e-6	9.35895162092072e-6	0.761909350118034
GCA_003225495.1	s__QIAJ01 sp003225495	TPGL	2.21843152137657e-5	2.23991041235154e-5	0.990410825872084
GCA_003225495.1	s__QIAJ01 sp003225495	TPVT	2.05997212699253e-5	1.19582387056608e-5	1.72263840662202
GCA_003225495.1	s__QIAJ01 sp003225495	TQYA	3.96148485960102e-6	5.71290980851006e-6	0.693426816173417
GCA_003225495.1	s__QIAJ01 sp003225495	TQYY	7.92296971920203e-7	1.45639753295934e-6	0.544011476255584
GCA_003225495.1	s__QIAJ01 sp003225495	TRDS	1.10921576068828e-5	1.22079031618597e-5	0.908604652233585
GCA_003225495.1	s__QIAJ01 sp003225495	TRNF	3.96148485960102e-6	5.03150699555514e-6	0.787335655719174
GCA_003225495.1	s__QIAJ01 sp003225495	TSAK	1.26767515507232e-5	1.57899267401536e-5	0.802837895282086
GCA_003225495.1	s__QIAJ01 sp003225495	TTDN	4.75378183152122e-6	5.4609928930151e-6	0.870497714362815
GCA_003225495.1	s__QIAJ01 sp003225495	TTGR	7.92296971920203e-6	1.64578266218079e-5	0.481410449949904
GCA_003225495.1	s__QIAJ01 sp003225495	TYEG	4.75378183152122e-6	6.63881798734562e-6	0.716058467122084
GCA_003225495.1	s__QIAJ01 sp003225495	TYMP	7.92296971920203e-7	1.69383407323087e-6	0.467753591949506
GCA_003225495.1	s__QIAJ01 sp003225495	TYRY	3.96148485960102e-6	2.52542409899099e-6	1.5686414258832
GCA_003225495.1	s__QIAJ01 sp003225495	TYSQ	5.54607880344142e-6	3.57363816772009e-6	1.55194189874564
GCA_003225495.1	s__QIAJ01 sp003225495	TYVG	9.50756366304244e-6	8.77993384700708e-6	1.08287417977339
GCA_003225495.1	s__QIAJ01 sp003225495	VADV	3.72379576802495e-5	2.95635366333382e-5	1.25959076351701
GCA_003225495.1	s__QIAJ01 sp003225495	VDPQ	1.1884454578803e-5	7.46814627729812e-6	1.59135267809761
GCA_003225495.1	s__QIAJ01 sp003225495	VEDH	5.54607880344142e-6	4.66376305328865e-6	1.18918537242809
GCA_003225495.1	s__QIAJ01 sp003225495	VGHK	3.96148485960102e-6	5.46864688659503e-6	0.724399461466706
GCA_003225495.1	s__QIAJ01 sp003225495	VGLY	1.1884454578803e-5	1.52733855388108e-5	0.778115274351177
GCA_003225495.1	s__QIAJ01 sp003225495	VHSE	2.37689091576061e-6	5.8088613294459e-6	0.409183621532129
GCA_003225495.1	s__QIAJ01 sp003225495	VHSG	9.50756366304244e-6	8.2720061766604e-6	1.14936612231603
GCA_003225495.1	s__QIAJ01 sp003225495	VHSV	7.92296971920203e-6	7.68230403306544e-6	1.03132727956362
GCA_003225495.1	s__QIAJ01 sp003225495	VIAR	2.93149879610475e-5	2.6248672527966e-5	1.11681792402319
GCA_003225495.1	s__QIAJ01 sp003225495	VIMP	4.75378183152122e-6	4.48814062530517e-6	1.05918736251674
GCA_003225495.1	s__QIAJ01 sp003225495	VKRF	7.13067274728183e-6	8.45520964523908e-6	0.843346652119611
GCA_003225495.1	s__QIAJ01 sp003225495	VLHS	1.02998606349626e-5	1.00312451459834e-5	1.02677788101777
GCA_003225495.1	s__QIAJ01 sp003225495	VPHG	8.71526669112223e-6	6.58652369294408e-6	1.32319674192603
GCA_003225495.1	s__QIAJ01 sp003225495	VSKI	9.50756366304244e-6	1.06659187987999e-5	0.891396591554047
GCA_003225495.1	s__QIAJ01 sp003225495	VSVV	2.77303940172071e-5	2.6655279779823e-5	1.04033400685585
GCA_003225495.1	s__QIAJ01 sp003225495	VTHQ	5.54607880344142e-6	3.38444686927636e-6	1.63869578033212
GCA_003225495.1	s__QIAJ01 sp003225495	VTMD	7.13067274728183e-6	4.84976489420459e-6	1.47031307760978
GCA_003225495.1	s__QIAJ01 sp003225495	VTQD	9.50756366304244e-6	8.14715177320818e-6	1.16698005974406
GCA_003225495.1	s__QIAJ01 sp003225495	VVMG	1.1884454578803e-5	1.00275401824578e-5	1.18518144655194
GCA_003225495.1	s__QIAJ01 sp003225495	VYFI	7.92296971920203e-7	4.15123789361267e-6	0.190858002413997
GCA_003225495.1	s__QIAJ01 sp003225495	VYGA	1.58459394384041e-5	1.61584475978104e-5	0.980659765889346
GCA_003225495.1	s__QIAJ01 sp003225495	VYVD	9.50756366304244e-6	7.53666052179041e-6	1.26150881223237
GCA_003225495.1	s__QIAJ01 sp003225495	YAVV	1.02998606349626e-5	1.50065297943058e-5	0.686358590303197
GCA_003225495.1	s__QIAJ01 sp003225495	YDKG	4.75378183152122e-6	4.63605124059392e-6	1.02539458362678
GCA_003225495.1	s__QIAJ01 sp003225495	YDYV	6.33837577536162e-6	2.65417279359347e-6	2.388079551814
GCA_003225495.1	s__QIAJ01 sp003225495	YEYR	1.58459394384041e-6	2.54398505932357e-6	0.622878636033241
GCA_003225495.1	s__QIAJ01 sp003225495	YFLI	6.33837577536162e-6	5.42052030105714e-6	1.16932977340302
GCA_003225495.1	s__QIAJ01 sp003225495	YFSK	1.58459394384041e-6	2.92579104572852e-6	0.541595048680533
GCA_003225495.1	s__QIAJ01 sp003225495	YFYI	7.92296971920203e-7	1.46193432026093e-6	0.541951140307585
GCA_003225495.1	s__QIAJ01 sp003225495	YGQR	5.54607880344142e-6	5.21725385223772e-6	1.06302644274491
GCA_003225495.1	s__QIAJ01 sp003225495	YGYV	2.37689091576061e-6	4.11928841986068e-6	0.577014929156381
GCA_003225495.1	s__QIAJ01 sp003225495	YHMR	7.92296971920203e-7	8.31276939852881e-7	0.95310832519957
GCA_003225495.1	s__QIAJ01 sp003225495	YILK	6.33837577536162e-6	5.67585095957165e-6	1.11672695786219
GCA_003225495.1	s__QIAJ01 sp003225495	YIMY	0	8.08985325790748e-7	0
GCA_003225495.1	s__QIAJ01 sp003225495	YIQA	3.16918788768081e-6	5.33093268416694e-6	0.594490321945616
GCA_003225495.1	s__QIAJ01 sp003225495	YKAT	4.75378183152122e-6	6.43501363895487e-6	0.738736869607209
GCA_003225495.1	s__QIAJ01 sp003225495	YKDE	1.58459394384041e-6	3.25558010930887e-6	0.486731670128308
GCA_003225495.1	s__QIAJ01 sp003225495	YKPT	1.58459394384041e-6	3.20514801512252e-6	0.494390254791347
GCA_003225495.1	s__QIAJ01 sp003225495	YLDE	6.33837577536162e-6	7.44118025610985e-6	0.851797101697311
GCA_003225495.1	s__QIAJ01 sp003225495	YLNL	4.75378183152122e-6	8.38848710452228e-6	0.566703122063385
GCA_003225495.1	s__QIAJ01 sp003225495	YMQF	1.58459394384041e-6	9.0749242539959e-7	1.74612360333771
GCA_003225495.1	s__QIAJ01 sp003225495	YMRT	1.58459394384041e-6	2.16499436360734e-6	0.73191596730078
GCA_003225495.1	s__QIAJ01 sp003225495	YMSV	2.37689091576061e-6	2.83404129568606e-6	0.838693112686354
GCA_003225495.1	s__QIAJ01 sp003225495	YQVD	3.16918788768081e-6	3.82240556011296e-6	0.829108224608997
GCA_003225495.1	s__QIAJ01 sp003225495	YRID	4.75378183152122e-6	4.64254650786136e-6	1.02395998047009
GCA_003225495.1	s__QIAJ01 sp003225495	YRKH	3.96148485960102e-6	1.57297912227288e-6	2.51845991056567
GCA_003225495.1	s__QIAJ01 sp003225495	YRYE	2.37689091576061e-6	2.54398505932357e-6	0.934317954049862
GCA_003225495.1	s__QIAJ01 sp003225495	YSAP	7.13067274728183e-6	8.92251833490201e-6	0.799177147038066
GCA_003225495.1	s__QIAJ01 sp003225495	YSDT	3.96148485960102e-6	4.88853938879494e-6	0.810361652947129
GCA_003225495.1	s__QIAJ01 sp003225495	YSLR	1.26767515507232e-5	1.07797585796572e-5	1.17597731498792
GCA_003225495.1	s__QIAJ01 sp003225495	YTFL	3.96148485960102e-6	5.80891664363165e-6	0.681966208612068
GCA_003225495.1	s__QIAJ01 sp003225495	YYLA	8.71526669112223e-6	6.90071144543215e-6	1.26295190866026
GCA_003225495.1	s__QIAJ01 sp003225495	YYMH	7.92296971920203e-7	3.32876990387977e-7	2.38014940893559
GCA_009861545.1	s__WTFV01 sp009861545	AAAS	1.2999374740818e-4	1.0067849402722e-4	1.29117691582705
GCA_009861545.1	s__WTFV01 sp009861545	AAYF	9.13179217330208e-6	1.25922734626008e-5	0.72519010966714
GCA_009861545.1	s__WTFV01 sp009861545	ADMN	5.37164245488358e-6	3.32633310736308e-6	1.61488410255517
GCA_009861545.1	s__WTFV01 sp009861545	ADRI	4.08244826571152e-5	2.78635569466554e-5	1.46515689778133
GCA_009861545.1	s__WTFV01 sp009861545	AEMN	2.14865698195343e-6	3.13782166208408e-6	0.684760707696286
GCA_009861545.1	s__WTFV01 sp009861545	AGHI	8.05746368232536e-6	9.31411015858075e-6	0.865081424327187
GCA_009861545.1	s__WTFV01 sp009861545	AGRN	1.77264201011158e-5	2.36281120525281e-5	0.750225835297711
GCA_009861545.1	s__WTFV01 sp009861545	AHGT	9.13179217330208e-6	1.32618082040675e-5	0.688578211416243
GCA_009861545.1	s__WTFV01 sp009861545	AIDH	7.520299436837e-6	6.43626824157256e-6	1.16842542208893
GCA_009861545.1	s__WTFV01 sp009861545	AIHE	1.12804491552555e-5	6.07150915423508e-6	1.85793167212587
GCA_009861545.1	s__WTFV01 sp009861545	AIMV	4.29731396390686e-6	7.33134701977139e-6	0.58615612551387
GCA_009861545.1	s__WTFV01 sp009861545	AKGP	4.83447820939522e-6	1.07076598975414e-5	0.451497176381674
GCA_009861545.1	s__WTFV01 sp009861545	AKTM	3.22298547293015e-6	2.07580148725976e-6	1.55264628757192
GCA_009861545.1	s__WTFV01 sp009861545	ALHV	1.82635843466042e-5	2.14235923877783e-5	0.852498685375622
GCA_009861545.1	s__WTFV01 sp009861545	AMNV	1.61149273646507e-6	4.29604684448258e-6	0.375110606285571
GCA_009861545.1	s__WTFV01 sp009861545	AMSK	2.14865698195343e-6	1.91965176463892e-6	1.11929518756106
GCA_009861545.1	s__WTFV01 sp009861545	APEP	4.94191105849289e-5	2.53352260519335e-5	1.9506086301984
GCA_009861545.1	s__WTFV01 sp009861545	AQTE	1.34291061372089e-5	1.13230349213774e-5	1.18599882720978
GCA_009861545.1	s__WTFV01 sp009861545	ARRH	3.11555262383247e-5	2.2628670610755e-5	1.37681646324893
GCA_009861545.1	s__WTFV01 sp009861545	AYDA	2.90068692563713e-5	2.29729768815016e-5	1.26265174104312
GCA_009861545.1	s__WTFV01 sp009861545	AYDD	9.13179217330208e-6	1.14422134541735e-5	0.798079166227344
GCA_009861545.1	s__WTFV01 sp009861545	AYFK	1.07432849097672e-6	1.6107971610792e-6	0.666954547062238
GCA_009861545.1	s__WTFV01 sp009861545	AYGK	1.61149273646507e-6	4.25266545001151e-6	0.378937105541822
GCA_009861545.1	s__WTFV01 sp009861545	AYKT	5.37164245488358e-7	2.56811860043595e-6	0.209166447919178
GCA_009861545.1	s__WTFV01 sp009861545	DAET	5.64022457762775e-5	2.54769910704909e-5	2.21385035698372
GCA_009861545.1	s__WTFV01 sp009861545	DAKH	1.61149273646507e-6	2.69326046328153e-6	0.598342699651706
GCA_009861545.1	s__WTFV01 sp009861545	DALM	8.05746368232536e-6	1.46296992418186e-5	0.550760719625277
GCA_009861545.1	s__WTFV01 sp009861545	DDKT	3.22298547293015e-6	3.45479534198227e-6	0.932901996759345
GCA_009861545.1	s__WTFV01 sp009861545	DDRY	6.44597094586029e-6	8.37172833873991e-6	0.769968958026476
GCA_009861545.1	s__WTFV01 sp009861545	DDSA	1.93379128375809e-5	2.49759634451972e-5	0.774260936120142
GCA_009861545.1	s__WTFV01 sp009861545	DEPF	8.59462792781372e-6	7.41968647236998e-6	1.15835459622439
GCA_009861545.1	s__WTFV01 sp009861545	DERG	2.63210480289295e-5	3.08673509109373e-5	0.852714834676763
GCA_009861545.1	s__WTFV01 sp009861545	DETH	3.22298547293015e-6	4.30576969287712e-6	0.748527139819348
GCA_009861545.1	s__WTFV01 sp009861545	DFIL	4.83447820939522e-6	8.19140680899422e-6	0.590189001977893
GCA_009861545.1	s__WTFV01 sp009861545	DGSP	2.30980625559994e-5	1.67818998291298e-5	1.3763675621461
GCA_009861545.1	s__WTFV01 sp009861545	DHVH	5.37164245488358e-7	2.28897130391055e-6	0.234674958384428
GCA_009861545.1	s__WTFV01 sp009861545	DHYY	5.37164245488358e-7	7.15975609219436e-7	0.750254950827137
GCA_009861545.1	s__WTFV01 sp009861545	DIFL	4.83447820939522e-6	8.19140680899422e-6	0.590189001977893
GCA_009861545.1	s__WTFV01 sp009861545	DMVG	5.90880670037193e-6	8.60962154754967e-6	0.686302721639791
GCA_009861545.1	s__WTFV01 sp009861545	DNPI	3.22298547293015e-6	3.16753071253057e-6	1.01750725263064
GCA_009861545.1	s__WTFV01 sp009861545	DPPR	1.93379128375809e-5	1.96502168326978e-5	0.984106842292079
GCA_009861545.1	s__WTFV01 sp009861545	DQKP	1.07432849097672e-6	1.63792803219109e-6	0.65590701780686
GCA_009861545.1	s__WTFV01 sp009861545	DQLI	4.83447820939522e-6	6.64180828567423e-6	0.727885840942254
GCA_009861545.1	s__WTFV01 sp009861545	DRPG	3.38413474657665e-5	3.0503924057509e-5	1.10940964191904
GCA_009861545.1	s__WTFV01 sp009861545	DSAQ	4.29731396390686e-6	1.11003573970937e-5	0.387132937272091
GCA_009861545.1	s__WTFV01 sp009861545	DSDT	6.44597094586029e-6	1.08711656075687e-5	0.592942024668677
GCA_009861545.1	s__WTFV01 sp009861545	DSIF	3.22298547293015e-6	4.18505924161418e-6	0.770117048973251
GCA_009861545.1	s__WTFV01 sp009861545	DSLG	1.66520916101391e-5	2.8475861008391e-5	0.584779213707787
GCA_009861545.1	s__WTFV01 sp009861545	DSSF	5.37164245488358e-6	5.51060924374881e-6	0.974781955548222
GCA_009861545.1	s__WTFV01 sp009861545	DVHE	7.520299436837e-6	6.36345496027504e-6	1.18179502861005
GCA_009861545.1	s__WTFV01 sp009861545	DVLL	4.40474681300453e-5	4.97427492502531e-5	0.885505300650852
GCA_009861545.1	s__WTFV01 sp009861545	DVNG	1.45034346281857e-5	1.03469595017739e-5	1.40170980911824
GCA_009861545.1	s__WTFV01 sp009861545	DVQN	4.83447820939522e-6	3.17775365393709e-6	1.52135084587363
GCA_009861545.1	s__WTFV01 sp009861545	EDKV	2.68582122744179e-6	4.81644961905529e-6	0.557635071446795
GCA_009861545.1	s__WTFV01 sp009861545	EDLA	3.54528402022316e-5	4.61149405711703e-5	0.76879292834643
GCA_009861545.1	s__WTFV01 sp009861545	EFAG	1.88007485920925e-5	2.31249684213933e-5	0.813006454733129
GCA_009861545.1	s__WTFV01 sp009861545	EFTE	4.83447820939522e-6	6.56130602427896e-6	0.736816449576666
GCA_009861545.1	s__WTFV01 sp009861545	EGGP	1.5040598873674e-5	2.83473947642856e-5	0.53058134614273
GCA_009861545.1	s__WTFV01 sp009861545	EHER	8.05746368232536e-6	6.82754443435013e-6	1.18014078997236
GCA_009861545.1	s__WTFV01 sp009861545	EHQK	5.37164245488358e-7	5.62403941612508e-7	0.955121765235529
GCA_009861545.1	s__WTFV01 sp009861545	EIPI	5.90880670037193e-6	5.09915391880941e-6	1.15878178898973
GCA_009861545.1	s__WTFV01 sp009861545	EKMA	5.90880670037193e-6	2.24071821888674e-6	2.63701461904818
GCA_009861545.1	s__WTFV01 sp009861545	EKYF	1.61149273646507e-6	7.56826174764912e-7	2.12927722401467
GCA_009861545.1	s__WTFV01 sp009861545	ELLK	1.34291061372089e-5	9.33110276831e-6	1.43917674798486
GCA_009861545.1	s__WTFV01 sp009861545	ENHG	4.29731396390686e-6	2.56437709887719e-6	1.67577302331566
GCA_009861545.1	s__WTFV01 sp009861545	ENMA	2.14865698195343e-6	3.13782166208408e-6	0.684760707696285
GCA_009861545.1	s__WTFV01 sp009861545	EPYD	4.29731396390686e-6	5.01169004656188e-6	0.857458047880456
GCA_009861545.1	s__WTFV01 sp009861545	EQET	4.83447820939522e-6	5.3200796557986e-6	0.90872289931334
GCA_009861545.1	s__WTFV01 sp009861545	ERLN	1.66520916101391e-5	1.21347738189367e-5	1.37226221589338
GCA_009861545.1	s__WTFV01 sp009861545	ESQS	5.90880670037193e-6	4.21492620764131e-6	1.40187666622959
GCA_009861545.1	s__WTFV01 sp009861545	ETIR	2.2560898310511e-5	1.14407089120817e-5	1.97198429606806
GCA_009861545.1	s__WTFV01 sp009861545	ETRS	1.39662703826973e-5	1.50643689004603e-5	0.927106238235477
GCA_009861545.1	s__WTFV01 sp009861545	ETSN	4.29731396390686e-6	3.68827742915001e-6	1.1651276365339
GCA_009861545.1	s__WTFV01 sp009861545	ETTH	3.7601497184185e-6	3.76280652481591e-6	0.999293929576266
GCA_009861545.1	s__WTFV01 sp009861545	EYQV	2.68582122744179e-6	3.08591042202703e-6	0.870349705639725
GCA_009861545.1	s__WTFV01 sp009861545	EYYF	3.22298547293015e-6	1.0910325941909e-6	2.95406891608062
GCA_009861545.1	s__WTFV01 sp009861545	FENS	3.7601497184185e-6	2.3133926957808e-6	1.62538324136509
GCA_009861545.1	s__WTFV01 sp009861545	FFMS	5.37164245488358e-7	1.11852327331987e-6	0.480244138232378
GCA_009861545.1	s__WTFV01 sp009861545	FFTI	1.61149273646507e-6	2.48057205817239e-6	0.649645605398125
GCA_009861545.1	s__WTFV01 sp009861545	FFVS	5.37164245488358e-6	4.82716375312707e-6	1.11279474440945
GCA_009861545.1	s__WTFV01 sp009861545	FGSP	1.02061206642788e-5	9.19873262226359e-6	1.10951378666851
GCA_009861545.1	s__WTFV01 sp009861545	FHNN	5.37164245488358e-7	3.70325790659969e-7	1.45051805474056
GCA_009861545.1	s__WTFV01 sp009861545	FHRD	3.7601497184185e-6	4.2055845580456e-6	0.894084916501097
GCA_009861545.1	s__WTFV01 sp009861545	FIDA	1.18176134007439e-5	1.03970735148451e-5	1.1366288200108
GCA_009861545.1	s__WTFV01 sp009861545	FISV	2.14865698195343e-6	5.4051142710605e-6	0.397522952189475
GCA_009861545.1	s__WTFV01 sp009861545	FKTQ	5.37164245488358e-7	8.41635233767655e-7	0.63823878081208
GCA_009861545.1	s__WTFV01 sp009861545	FKVA	9.13179217330208e-6	5.61899447029529e-6	1.62516482647867
GCA_009861545.1	s__WTFV01 sp009861545	FKVF	2.14865698195343e-6	1.53404551556811e-6	1.40064747763218
GCA_009861545.1	s__WTFV01 sp009861545	FNML	2.14865698195343e-6	1.4364813420178e-6	1.49577785600421
GCA_009861545.1	s__WTFV01 sp009861545	FNVV	2.68582122744179e-6	5.06169130864147e-6	0.530617349749573
GCA_009861545.1	s__WTFV01 sp009861545	FNYF	1.07432849097672e-6	6.15830944592985e-7	1.74451852478241
GCA_009861545.1	s__WTFV01 sp009861545	FPHT	4.29731396390686e-6	2.33235159409401e-6	1.84248119999941
GCA_009861545.1	s__WTFV01 sp009861545	FPSA	3.7601497184185e-6	1.2762271852964601e-05	0.294630122421741
GCA_009861545.1	s__WTFV01 sp009861545	FQLN	1.61149273646507e-6	2.13333195269089e-6	0.75538770908691
GCA_009861545.1	s__WTFV01 sp009861545	FTGL	1.66520916101391e-5	1.6878237814997e-5	0.98660131422861
GCA_009861545.1	s__WTFV01 sp009861545	FTIF	2.68582122744179e-6	2.48057205817239e-6	1.08274267566354
GCA_009861545.1	s__WTFV01 sp009861545	FTLA	2.20237340650227e-5	2.34167757928563e-5	0.940510950774932
GCA_009861545.1	s__WTFV01 sp009861545	FTSA	9.13179217330208e-6	1.19638294405175e-5	0.76328338001675
GCA_009861545.1	s__WTFV01 sp009861545	FVAR	2.57838837834412e-5	3.21386017164741e-5	0.802271486821547
GCA_009861545.1	s__WTFV01 sp009861545	FVHF	6.44597094586029e-6	2.0267687440784e-6	3.18041758078886
GCA_009861545.1	s__WTFV01 sp009861545	FYGI	3.7601497184185e-6	2.77457609088762e-6	1.35521593037861
GCA_009861545.1	s__WTFV01 sp009861545	GAAP	1.0420986362474e-4	8.37062448533429e-5	1.24494730121178
GCA_009861545.1	s__WTFV01 sp009861545	GADV	1.2032479098939e-4	5.77610432700998e-5	2.08314781342737
GCA_009861545.1	s__WTFV01 sp009861545	GDAA	9.50780714514393e-5	8.97922779088734e-5	1.0588669055476
GCA_009861545.1	s__WTFV01 sp009861545	GETN	4.29731396390686e-6	6.60439575640651e-6	0.650674811505398
GCA_009861545.1	s__WTFV01 sp009861545	GFNN	1.61149273646507e-6	1.5793606057056e-6	1.02034502484321
GCA_009861545.1	s__WTFV01 sp009861545	GFPT	5.90880670037193e-6	9.94698268192999e-6	0.594030058090486
GCA_009861545.1	s__WTFV01 sp009861545	GFQH	2.14865698195343e-6	1.84134854705735e-6	1.166893136765
GCA_009861545.1	s__WTFV01 sp009861545	GGKH	2.14865698195343e-6	2.80921898114202e-6	0.764859199790806
GCA_009861545.1	s__WTFV01 sp009861545	GGLD	3.86758256751617e-5	5.09901598283999e-5	0.75849587068014
GCA_009861545.1	s__WTFV01 sp009861545	GHGF	5.37164245488358e-6	5.99554305332874e-6	0.895939268070342
GCA_009861545.1	s__WTFV01 sp009861545	GHTE	6.44597094586029e-6	6.23100401221583e-6	1.03449956591635
GCA_009861545.1	s__WTFV01 sp009861545	GIAL	4.13616469026035e-5	4.34196270104345e-5	0.952602538309773
GCA_009861545.1	s__WTFV01 sp009861545	GIDI	1.39662703826973e-5	8.39119796354836e-6	1.664395291753
GCA_009861545.1	s__WTFV01 sp009861545	GIEA	3.81386614296734e-5	2.58936931135442e-5	1.47289385343508
GCA_009861545.1	s__WTFV01 sp009861545	GIYT	5.90880670037193e-6	4.42354918390808e-6	1.3357615016166
GCA_009861545.1	s__WTFV01 sp009861545	GLFL	3.22298547293014e-5	3.05506616394032e-5	1.0549642135322
GCA_009861545.1	s__WTFV01 sp009861545	GLHH	5.37164245488358e-6	4.05694315827122e-6	1.32406155209051
GCA_009861545.1	s__WTFV01 sp009861545	GLKN	1.61149273646507e-6	3.25467800441878e-6	0.495131233958382
GCA_009861545.1	s__WTFV01 sp009861545	GLVG	4.67332893574871e-5	6.58551348166432e-5	0.709637744841067
GCA_009861545.1	s__WTFV01 sp009861545	GMSN	2.68582122744179e-6	1.93759706533125e-6	1.38616086672418
GCA_009861545.1	s__WTFV01 sp009861545	GNKE	0	1.9409571024083e-6	0
GCA_009861545.1	s__WTFV01 sp009861545	GQAH	4.29731396390686e-6	6.74460255500948e-6	0.637148583457313
GCA_009861545.1	s__WTFV01 sp009861545	GQSL	7.520299436837e-6	1.26558575038228e-5	0.594214926532273
GCA_009861545.1	s__WTFV01 sp009861545	GSAQ	1.39662703826973e-5	1.60636486416679e-5	0.869433258548112
GCA_009861545.1	s__WTFV01 sp009861545	GTFR	1.55777631191624e-5	1.56741790545149e-5	0.993848740976023
GCA_009861545.1	s__WTFV01 sp009861545	GTIY	5.37164245488358e-6	4.42354918390808e-6	1.21432863783327
GCA_009861545.1	s__WTFV01 sp009861545	GVNG	9.13179217330208e-6	1.49733847298989e-5	0.609868265460893
GCA_009861545.1	s__WTFV01 sp009861545	HAFS	6.98313519134865e-6	4.64535611791209e-6	1.50325077649532
GCA_009861545.1	s__WTFV01 sp009861545	HAII	2.14865698195343e-6	3.95033434757401e-6	0.543917753005633
GCA_009861545.1	s__WTFV01 sp009861545	HDAS	4.29731396390686e-6	8.47485237833257e-6	0.507066527187387
GCA_009861545.1	s__WTFV01 sp009861545	HDHA	6.98313519134865e-6	3.55831432069315e-6	1.96248407588354
GCA_009861545.1	s__WTFV01 sp009861545	HEET	3.22298547293015e-6	4.06175117709887e-6	0.793496532013608
GCA_009861545.1	s__WTFV01 sp009861545	HEIM	0	9.04993973117984e-7	0
GCA_009861545.1	s__WTFV01 sp009861545	HFKG	5.37164245488358e-7	1.06405782746468e-6	0.50482617732182
GCA_009861545.1	s__WTFV01 sp009861545	HFNF	5.37164245488358e-7	5.64398536596383e-7	0.951746347054225
GCA_009861545.1	s__WTFV01 sp009861545	HGFA	5.37164245488358e-6	8.31818398194793e-6	0.645771056103241
GCA_009861545.1	s__WTFV01 sp009861545	HGTD	3.22298547293015e-6	6.60534509924305e-6	0.487935970718546
GCA_009861545.1	s__WTFV01 sp009861545	HGVT	1.34291061372089e-5	8.5309772215859e-6	1.57415801125682
GCA_009861545.1	s__WTFV01 sp009861545	HKNK	0	1.23908190693157e-7	0
GCA_009861545.1	s__WTFV01 sp009861545	HMDF	0	8.56781973320817e-7	0
GCA_009861545.1	s__WTFV01 sp009861545	HNEM	1.07432849097672e-6	5.30311345514578e-7	2.02584481750859
GCA_009861545.1	s__WTFV01 sp009861545	HNET	1.61149273646507e-6	1.54858749261376e-6	1.0406210460509
GCA_009861545.1	s__WTFV01 sp009861545	HNSN	5.37164245488358e-7	5.4600272886736e-7	0.983812382408167
GCA_009861545.1	s__WTFV01 sp009861545	HNTQ	1.07432849097672e-6	7.29605233777068e-7	1.47247914521537
GCA_009861545.1	s__WTFV01 sp009861545	HPHG	3.7601497184185e-6	2.39090974894557e-6	1.57268576117387
GCA_009861545.1	s__WTFV01 sp009861545	HPPP	3.7601497184185e-6	4.23139722754043e-6	0.8886307562772
GCA_009861545.1	s__WTFV01 sp009861545	HQDD	1.07432849097672e-6	2.32135680024589e-6	0.46280196601527
GCA_009861545.1	s__WTFV01 sp009861545	HQES	1.61149273646507e-6	1.76971015137207e-6	0.910596989691033
GCA_009861545.1	s__WTFV01 sp009861545	HRTH	3.7601497184185e-6	2.27515234359277e-6	1.6527023911202
GCA_009861545.1	s__WTFV01 sp009861545	HTDK	0	1.17228232596092e-6	0
GCA_009861545.1	s__WTFV01 sp009861545	HTKN	0	4.21616081974464e-7	0
GCA_009861545.1	s__WTFV01 sp009861545	HTYD	1.61149273646507e-6	1.68994977957068e-6	0.953574334542923
GCA_009861545.1	s__WTFV01 sp009861545	HVNE	3.22298547293015e-6	2.28864232510963e-6	1.40825214913202
GCA_009861545.1	s__WTFV01 sp009861545	HVTI	4.29731396390686e-6	3.61818915205287e-6	1.18769743186828
GCA_009861545.1	s__WTFV01 sp009861545	HVYE	1.07432849097672e-6	2.35601740951912e-6	0.455993443272558
GCA_009861545.1	s__WTFV01 sp009861545	HYQN	0	3.09109512044749e-7	0
GCA_009861545.1	s__WTFV01 sp009861545	HYRA	3.7601497184185e-6	5.70337922521943e-6	0.659284534647761
GCA_009861545.1	s__WTFV01 sp009861545	IDEF	6.98313519134865e-6	4.88502063892256e-6	1.42949962907195
GCA_009861545.1	s__WTFV01 sp009861545	IDNE	2.14865698195343e-6	3.20526899557318e-6	0.670351532093235
GCA_009861545.1	s__WTFV01 sp009861545	IEAG	4.78076178484638e-5	2.58936931135441e-5	1.84630356275665
GCA_009861545.1	s__WTFV01 sp009861545	IEQR	1.02061206642788e-5	5.81843994213995e-6	1.7540991684663
GCA_009861545.1	s__WTFV01 sp009861545	IFFF	2.14865698195343e-6	1.55588547525733e-6	1.38098659324399
GCA_009861545.1	s__WTFV01 sp009861545	IFFT	2.14865698195343e-6	2.48057205817239e-6	0.866194140530833
GCA_009861545.1	s__WTFV01 sp009861545	IGTP	1.98750770830692e-5	1.11379229704529e-5	1.78445093719849
GCA_009861545.1	s__WTFV01 sp009861545	IHHN	1.07432849097672e-6	3.91220630035505e-7	2.74609365789124
GCA_009861545.1	s__WTFV01 sp009861545	IHHV	1.61149273646507e-6	1.40488270890336e-6	1.14706567762015
GCA_009861545.1	s__WTFV01 sp009861545	IHTL	5.37164245488358e-6	4.43141687952786e-6	1.21217267544819
GCA_009861545.1	s__WTFV01 sp009861545	IILG	8.59462792781372e-6	1.32732898222261e-5	0.647513016209594
GCA_009861545.1	s__WTFV01 sp009861545	ILFE	5.90880670037193e-6	7.72717971970673e-6	0.764678306278114
GCA_009861545.1	s__WTFV01 sp009861545	ILMH	5.37164245488358e-7	1.51753172431477e-6	0.353972333415903
GCA_009861545.1	s__WTFV01 sp009861545	ILVA	2.79325407653946e-5	3.87509294791565e-5	0.720822471636946
GCA_009861545.1	s__WTFV01 sp009861545	IMFV	1.61149273646507e-6	2.00153605386319e-6	0.805128008238827
GCA_009861545.1	s__WTFV01 sp009861545	IMGF	2.14865698195343e-6	2.24268037114883e-6	0.958075439369351
GCA_009861545.1	s__WTFV01 sp009861545	INDM	2.14865698195343e-6	1.01685312424922e-6	2.11304556254362
GCA_009861545.1	s__WTFV01 sp009861545	IQIK	5.37164245488358e-7	6.61874095201394e-7	0.811580706032785
GCA_009861545.1	s__WTFV01 sp009861545	IQIT	3.7601497184185e-6	2.2521252325462e-6	1.66960063502657
GCA_009861545.1	s__WTFV01 sp009861545	IQMY	0	4.65236210027549e-7	0
GCA_009861545.1	s__WTFV01 sp009861545	IQQA	5.90880670037193e-6	3.74674095420507e-6	1.57705236967085
GCA_009861545.1	s__WTFV01 sp009861545	IRLI	6.98313519134865e-6	1.3473600157862e-5	0.51828279817803
GCA_009861545.1	s__WTFV01 sp009861545	IRNS	2.14865698195343e-6	4.03377808226412e-6	0.532666135353536
GCA_009861545.1	s__WTFV01 sp009861545	IRQE	3.22298547293015e-6	5.81843994213995e-6	0.553926053199884
GCA_009861545.1	s__WTFV01 sp009861545	IRTV	1.55777631191624e-5	1.56636758596879e-5	0.994515160981679
GCA_009861545.1	s__WTFV01 sp009861545	ISDE	5.37164245488358e-6	7.20240033693504e-6	0.745812812894744
GCA_009861545.1	s__WTFV01 sp009861545	ISFA	9.66895641879043e-6	8.40250617508355e-6	1.15072291734368
GCA_009861545.1	s__WTFV01 sp009861545	ISTA	1.02061206642788e-5	1.33962443688768e-5	0.761864324301999
GCA_009861545.1	s__WTFV01 sp009861545	ITAA	2.79325407653946e-5	3.32807087032585e-5	0.839301260512513
GCA_009861545.1	s__WTFV01 sp009861545	IVQE	4.83447820939522e-6	5.11561101314115e-6	0.945044139786284
GCA_009861545.1	s__WTFV01 sp009861545	IVYR	6.98313519134865e-6	6.6361793716171e-6	1.05228246560295
GCA_009861545.1	s__WTFV01 sp009861545	IYRE	5.90880670037193e-6	4.84704849354212e-6	1.21905252407613
GCA_009861545.1	s__WTFV01 sp009861545	KALY	1.61149273646507e-6	4.64845461189458e-6	0.346672791499684
GCA_009861545.1	s__WTFV01 sp009861545	KATK	2.14865698195343e-6	1.78144941503964e-6	1.20612853994826
GCA_009861545.1	s__WTFV01 sp009861545	KERQ	4.29731396390686e-6	2.43472982572815e-6	1.76500649825558
GCA_009861545.1	s__WTFV01 sp009861545	KGIE	4.29731396390686e-6	3.31230793875551e-6	1.29737755165404
GCA_009861545.1	s__WTFV01 sp009861545	KGLN	0	3.25467800441878e-6	0
GCA_009861545.1	s__WTFV01 sp009861545	KHFK	0	1.88843454232266e-7	0
GCA_009861545.1	s__WTFV01 sp009861545	KHSR	1.07432849097672e-6	1.59250631487998e-6	0.674614901641808
GCA_009861545.1	s__WTFV01 sp009861545	KIEP	2.68582122744179e-6	2.13374414027856e-6	1.25873631085457
GCA_009861545.1	s__WTFV01 sp009861545	KIMT	0	6.34568204539973e-7	0
GCA_009861545.1	s__WTFV01 sp009861545	KISV	1.61149273646507e-6	2.53257285794562e-6	0.636306565242228
GCA_009861545.1	s__WTFV01 sp009861545	KIYD	1.61149273646507e-6	8.98351864321701e-7	1.79383246194054
GCA_009861545.1	s__WTFV01 sp009861545	KLPA	1.07432849097672e-5	1.17042056607557e-5	0.917899532967836
GCA_009861545.1	s__WTFV01 sp009861545	KLRE	1.93379128375809e-5	8.66544109460377e-6	2.23161321235259
GCA_009861545.1	s__WTFV01 sp009861545	KMIL	3.22298547293015e-6	1.14860797178712e-6	2.80599260330355
GCA_009861545.1	s__WTFV01 sp009861545	KMKV	5.37164245488358e-7	3.92432263876207e-7	1.3688075495693801
GCA_009861545.1	s__WTFV01 sp009861545	KMRK	0	4.46348159165387e-7	0
GCA_009861545.1	s__WTFV01 sp009861545	KNLR	5.90880670037193e-6	3.30379511496059e-6	1.7884906583992
GCA_009861545.1	s__WTFV01 sp009861545	KNVQ	2.68582122744179e-6	8.16139064776169e-7	3.29088674143835
GCA_009861545.1	s__WTFV01 sp009861545	KQPL	1.07432849097672e-6	2.59089269180194e-6	0.414655726335593
GCA_009861545.1	s__WTFV01 sp009861545	KRMH	5.37164245488358e-7	5.8971164075162e-7	0.910893067675774
GCA_009861545.1	s__WTFV01 sp009861545	KTAT	6.44597094586029e-6	6.06164708243288e-6	1.06340254689872
GCA_009861545.1	s__WTFV01 sp009861545	KTMH	1.61149273646507e-6	3.50823341247107e-7	4.59345929132463
GCA_009861545.1	s__WTFV01 sp009861545	KTQA	3.22298547293015e-6	3.08279231388697e-6	1.04547603106822
GCA_009861545.1	s__WTFV01 sp009861545	KTSA	9.13179217330208e-6	5.6056668182522e-6	1.62902870780131
GCA_009861545.1	s__WTFV01 sp009861545	KVPH	2.14865698195343e-6	1.61507712349904e-6	1.3303742283826
GCA_009861545.1	s__WTFV01 sp009861545	KYLH	1.07432849097672e-6	7.85617694461313e-7	1.36749528243934
GCA_009861545.1	s__WTFV01 sp009861545	LAAM	3.49156759567432e-5	2.93726160424871e-5	1.18871522734775
GCA_009861545.1	s__WTFV01 sp009861545	LARP	4.61961251119987e-5	6.69437932582554e-5	0.690073311707683
GCA_009861545.1	s__WTFV01 sp009861545	LAVD	5.37164245488357e-5	6.31367764835607e-5	0.850794537520018
GCA_009861545.1	s__WTFV01 sp009861545	LDAD	7.68144871048351e-5	4.88853956932924e-5	1.57131769141791
GCA_009861545.1	s__WTFV01 sp009861545	LDDL	5.90880670037193e-5	3.85146995999076e-5	1.53416922934695
GCA_009861545.1	s__WTFV01 sp009861545	LDEV	5.1030603321394e-5	2.96645451007789e-5	1.72025571765987
GCA_009861545.1	s__WTFV01 sp009861545	LDKV	7.520299436837e-6	8.07642405650285e-6	0.93114222138719
GCA_009861545.1	s__WTFV01 sp009861545	LDNL	1.82635843466042e-5	1.38519675543396e-5	1.31848304401221
GCA_009861545.1	s__WTFV01 sp009861545	LDQN	4.29731396390686e-6	3.89198866870971e-6	1.10414349313394
GCA_009861545.1	s__WTFV01 sp009861545	LDVF	1.5040598873674e-5	1.72370144416502e-5	0.872575638002083
GCA_009861545.1	s__WTFV01 sp009861545	LEFV	9.13179217330208e-6	1.62601506099738e-5	0.561605632834712
GCA_009861545.1	s__WTFV01 sp009861545	LHHE	2.14865698195343e-6	2.64456476295406e-6	0.812480379400245
GCA_009861545.1	s__WTFV01 sp009861545	LINH	1.61149273646507e-6	1.82375487789133e-6	0.883612570965854
GCA_009861545.1	s__WTFV01 sp009861545	LKAH	3.22298547293015e-6	4.26022921294087e-6	0.756528654171942
GCA_009861545.1	s__WTFV01 sp009861545	LKEV	8.05746368232536e-6	7.61871332145731e-6	1.05758851164965
GCA_009861545.1	s__WTFV01 sp009861545	LKHF	3.22298547293015e-6	1.16308808523543e-6	2.77105879928068
GCA_009861545.1	s__WTFV01 sp009861545	LKPI	4.83447820939522e-6	3.5779513683251002e-06	1.35118611510316
GCA_009861545.1	s__WTFV01 sp009861545	LKVS	5.90880670037193e-6	6.5270484921035e-6	0.905280036990759
GCA_009861545.1	s__WTFV01 sp009861545	LLEG	4.08244826571152e-5	5.25770563764725e-5	0.776469537678102
GCA_009861545.1	s__WTFV01 sp009861545	LLIK	4.83447820939522e-6	6.07113895903232e-6	0.79630498363124
GCA_009861545.1	s__WTFV01 sp009861545	LLTM	6.44597094586029e-6	1.0072652930135e-5	0.639947687125748
GCA_009861545.1	s__WTFV01 sp009861545	LLTR	4.5121796621022e-5	4.9442442699091e-5	0.912612608880095
GCA_009861545.1	s__WTFV01 sp009861545	LMGP	5.37164245488358e-6	9.83001707802812e-6	0.546453013483585
GCA_009861545.1	s__WTFV01 sp009861545	LNFV	4.29731396390686e-6	6.19936199060982e-6	0.693186487644375
GCA_009861545.1	s__WTFV01 sp009861545	LNIR	2.68582122744179e-6	7.89530454443114e-6	0.340179560183805
GCA_009861545.1	s__WTFV01 sp009861545	LNTI	2.68582122744179e-6	4.69696870306047e-6	0.571820124262644
GCA_009861545.1	s__WTFV01 sp009861545	LPES	2.2560898310511e-5	1.73041797944911e-5	1.30378316559641
GCA_009861545.1	s__WTFV01 sp009861545	LPIV	1.5040598873674e-5	1.79925933246621e-5	0.835932797583889
GCA_009861545.1	s__WTFV01 sp009861545	LPLH	5.90880670037193e-6	1.21830289768051e-5	0.485003090087163
GCA_009861545.1	s__WTFV01 sp009861545	LPPS	2.2560898310511e-5	1.7100443373053e-5	1.31931657082428
GCA_009861545.1	s__WTFV01 sp009861545	LRRN	1.82635843466042e-5	1.88965046884929e-5	0.966505956931061
GCA_009861545.1	s__WTFV01 sp009861545	LSAR	4.56589608665104e-5	5.80348909242279e-5	0.786750179751766
GCA_009861545.1	s__WTFV01 sp009861545	LSHM	2.14865698195343e-6	1.99818541743404e-6	1.07530410501775
GCA_009861545.1	s__WTFV01 sp009861545	LSSK	2.14865698195343e-6	4.08424038115071e-6	0.526084848450585
GCA_009861545.1	s__WTFV01 sp009861545	LTEL	3.22298547293014e-5	3.17504675652826e-5	1.01509858596675
GCA_009861545.1	s__WTFV01 sp009861545	LTEM	4.29731396390686e-6	6.00691903109803e-6	0.715394021737186
GCA_009861545.1	s__WTFV01 sp009861545	LTHE	2.14865698195343e-6	6.81091416143255e-6	0.315472626878842
GCA_009861545.1	s__WTFV01 sp009861545	LTSA	2.57838837834412e-5	3.45253390572366e-5	0.746810443793072
GCA_009861545.1	s__WTFV01 sp009861545	LVMK	2.68582122744179e-6	2.41699291210273e-6	1.11122428783011
GCA_009861545.1	s__WTFV01 sp009861545	LVNG	2.90068692563713e-5	1.6366935072022198e-05	1.77228473924577
GCA_009861545.1	s__WTFV01 sp009861545	LVVY	1.18176134007439e-5	1.50370957481398e-5	0.785897330088209
GCA_009861545.1	s__WTFV01 sp009861545	MAAN	5.37164245488358e-6	6.67840832385041e-6	0.804329743615703
GCA_009861545.1	s__WTFV01 sp009861545	MDEG	2.68582122744179e-6	6.28844562738957e-6	0.427104150466625
GCA_009861545.1	s__WTFV01 sp009861545	MENG	1.61149273646507e-6	2.26166491502477e-6	0.712524974747386
GCA_009861545.1	s__WTFV01 sp009861545	MEVD	3.7601497184185e-6	5.61228020180648e-6	0.669986098913626
GCA_009861545.1	s__WTFV01 sp009861545	MFNT	0	7.93608792947115e-7	0
GCA_009861545.1	s__WTFV01 sp009861545	MGFT	2.68582122744179e-6	3.19321936704845e-6	0.841101383499482
GCA_009861545.1	s__WTFV01 sp009861545	MGKN	1.07432849097672e-6	6.15757459465472e-7	1.74472671741455
GCA_009861545.1	s__WTFV01 sp009861545	MGVR	7.520299436837e-6	1.26472578730219e-5	0.594618968976564
GCA_009861545.1	s__WTFV01 sp009861545	MHKE	0	3.78695292959265e-7	0
GCA_009861545.1	s__WTFV01 sp009861545	MIGK	5.37164245488358e-7	1.05081061235446e-6	0.511190350737683
GCA_009861545.1	s__WTFV01 sp009861545	MIKT	5.37164245488358e-7	6.34568204539973e-7	0.846503562020999
GCA_009861545.1	s__WTFV01 sp009861545	MINQ	5.37164245488358e-7	4.51931839357659e-7	1.18859571003415
GCA_009861545.1	s__WTFV01 sp009861545	MKNV	5.37164245488358e-7	5.49548108330751e-7	0.977465370811648
GCA_009861545.1	s__WTFV01 sp009861545	MLAF	6.44597094586029e-6	8.01903795397637e-6	0.80383345020383
GCA_009861545.1	s__WTFV01 sp009861545	MLDH	4.29731396390686e-6	2.47251001647095e-6	1.73803702928592
GCA_009861545.1	s__WTFV01 sp009861545	MLYT	3.22298547293015e-6	2.35762528341823e-6	1.36704738263464
GCA_009861545.1	s__WTFV01 sp009861545	MMHF	0	2.5640505528761e-7	0
GCA_009861545.1	s__WTFV01 sp009861545	MNPR	2.14865698195343e-6	2.26876592375252e-6	0.947059791165924
GCA_009861545.1	s__WTFV01 sp009861545	MNSY	5.37164245488358e-7	4.95726064915002e-7	1.08359088518063
GCA_009861545.1	s__WTFV01 sp009861545	MPAA	2.09494055740459e-5	1.73103914223791e-5	1.21022136720504
GCA_009861545.1	s__WTFV01 sp009861545	MPRP	6.98313519134865e-6	5.88062668250701e-6	1.18748146555898
GCA_009861545.1	s__WTFV01 sp009861545	MQRV	6.98313519134865e-6	3.8842202785649e-6	1.79782161940844
GCA_009861545.1	s__WTFV01 sp009861545	MSLQ	3.22298547293015e-6	2.61722225815841e-6	1.23145272163396
GCA_009861545.1	s__WTFV01 sp009861545	MTSI	2.14865698195343e-6	1.99678862508058e-6	1.07605630108531
GCA_009861545.1	s__WTFV01 sp009861545	MVAT	6.44597094586029e-6	1.04386695452704e-5	0.617508861441147
GCA_009861545.1	s__WTFV01 sp009861545	MVIV	3.22298547293015e-6	4.71606537108783e-6	0.683405597532401
GCA_009861545.1	s__WTFV01 sp009861545	MYKR	1.07432849097672e-6	6.43450776735903e-7	1.66963585999005
GCA_009861545.1	s__WTFV01 sp009861545	NAIN	3.7601497184185e-6	2.45354566397411e-6	1.53253708444457
GCA_009861545.1	s__WTFV01 sp009861545	NAKK	2.68582122744179e-6	7.33157621754002e-7	3.66336125786464
GCA_009861545.1	s__WTFV01 sp009861545	NDHF	1.61149273646507e-6	1.02967224875563e-6	1.56505406299196
GCA_009861545.1	s__WTFV01 sp009861545	NDKQ	0	6.31918247088921e-7	0
GCA_009861545.1	s__WTFV01 sp009861545	NDYA	2.68582122744179e-6	4.11523836777946e-6	0.652652650322909
GCA_009861545.1	s__WTFV01 sp009861545	NFFG	2.14865698195343e-6	2.40703952330635e-6	0.89265546375491
GCA_009861545.1	s__WTFV01 sp009861545	NGDK	2.68582122744179e-6	2.0575643121235e-6	1.30534011093432
GCA_009861545.1	s__WTFV01 sp009861545	NHNG	1.07432849097672e-6	9.77697088895236e-7	1.09883572650366
GCA_009861545.1	s__WTFV01 sp009861545	NISH	0	9.31771841410376e-7	0
GCA_009861545.1	s__WTFV01 sp009861545	NKNT	1.07432849097672e-6	4.46881346435641e-7	2.40405758608105
GCA_009861545.1	s__WTFV01 sp009861545	NLKP	2.14865698195343e-6	2.09661971315122e-6	1.02481960294268
GCA_009861545.1	s__WTFV01 sp009861545	NMDA	2.14865698195343e-6	3.32633310736309e-6	0.645953641022067
GCA_009861545.1	s__WTFV01 sp009861545	NMEQ	1.61149273646507e-6	6.94601534534772e-7	2.32002472834215
GCA_009861545.1	s__WTFV01 sp009861545	NMKS	0	3.43874659142619e-7	0
GCA_009861545.1	s__WTFV01 sp009861545	NNFV	2.14865698195343e-6	1.40953977884582e-6	1.5243677505241
GCA_009861545.1	s__WTFV01 sp009861545	NNIG	3.22298547293015e-6	1.76845555395133e-6	1.82248599108352
GCA_009861545.1	s__WTFV01 sp009861545	NNMA	1.61149273646507e-6	1.19632916150876e-6	1.34703122544695
GCA_009861545.1	s__WTFV01 sp009861545	NPVE	9.66895641879043e-6	6.28762893217714e-6	1.53777465608844
GCA_009861545.1	s__WTFV01 sp009861545	NRQN	1.61149273646507e-6	1.29991279865653e-6	1.23969295335085
GCA_009861545.1	s__WTFV01 sp009861545	NSFY	5.37164245488358e-7	9.07971804149803e-7	0.591608949785992
GCA_009861545.1	s__WTFV01 sp009861545	NSIH	2.14865698195343e-6	9.31771841410376e-7	2.30599046511334
GCA_009861545.1	s__WTFV01 sp009861545	NSIP	1.61149273646507e-6	2.55987382736147e-6	0.629520376840636
GCA_009861545.1	s__WTFV01 sp009861545	NSPV	4.29731396390686e-6	5.38669158545304e-6	0.797764990947674
GCA_009861545.1	s__WTFV01 sp009861545	NYLG	4.29731396390686e-6	4.69190932451576e-6	0.915898766724436
GCA_009861545.1	s__WTFV01 sp009861545	NYLL	6.98313519134865e-6	5.128578251571e-6	1.36161229268746
GCA_009861545.1	s__WTFV01 sp009861545	PAKS	3.22298547293015e-6	5.97977798056802e-6	0.538980792163791
GCA_009861545.1	s__WTFV01 sp009861545	PARE	3.0081197747348e-5	3.99225455821912e-5	0.753488969920966
GCA_009861545.1	s__WTFV01 sp009861545	PDAE	3.33041832202782e-5	2.7177275274086e-5	1.22544231842234
GCA_009861545.1	s__WTFV01 sp009861545	PEMS	4.83447820939522e-6	3.2738039750548e-6	1.47671584683512
GCA_009861545.1	s__WTFV01 sp009861545	PFHN	0	9.59882067592737e-7	0
GCA_009861545.1	s__WTFV01 sp009861545	PFQN	1.07432849097672e-6	1.25725305098907e-6	0.854504580546889
GCA_009861545.1	s__WTFV01 sp009861545	PGEI	1.28919418917206e-5	1.20228003851159e-5	1.07229110346709
GCA_009861545.1	s__WTFV01 sp009861545	PGKK	0	1.36971836070648e-6	0
GCA_009861545.1	s__WTFV01 sp009861545	PGPA	4.13616469026035e-5	3.88659689618772e-5	1.06421242046414
GCA_009861545.1	s__WTFV01 sp009861545	PKII	1.07432849097672e-6	1.38828791197617e-6	0.77385136160082
GCA_009861545.1	s__WTFV01 sp009861545	PKQF	5.37164245488358e-7	8.97804311552577e-7	0.598308828077955
GCA_009861545.1	s__WTFV01 sp009861545	PKVE	2.68582122744179e-6	4.48999535957413e-6	0.598179065311224
GCA_009861545.1	s__WTFV01 sp009861545	PLDH	3.7601497184185e-6	7.70194950228793e-6	0.488207526847783
GCA_009861545.1	s__WTFV01 sp009861545	PLDQ	3.11555262383247e-5	1.00880095974704e-5	3.08837198629718
GCA_009861545.1	s__WTFV01 sp009861545	PLGE	1.98750770830692e-5	3.0985644056925e-5	0.64142856112837
GCA_009861545.1	s__WTFV01 sp009861545	PMMR	1.61149273646507e-6	1.88782182631887e-6	0.853625439646166
GCA_009861545.1	s__WTFV01 sp009861545	PMMT	0	1.1230776451085e-6	0
GCA_009861545.1	s__WTFV01 sp009861545	PMPF	1.61149273646507e-6	2.19431094344629e-6	0.734395798042248
GCA_009861545.1	s__WTFV01 sp009861545	PPKH	5.37164245488358e-7	1.16575923910052e-6	0.460784892344343
GCA_009861545.1	s__WTFV01 sp009861545	PRKH	1.07432849097672e-6	1.83697103256354e-6	0.584836925532495
GCA_009861545.1	s__WTFV01 sp009861545	PSEQ	4.29731396390686e-6	4.86195707702015e-6	0.88386505594999
GCA_009861545.1	s__WTFV01 sp009861545	PSTD	1.02061206642788e-5	1.01343286013068e-5	1.00708404728091
GCA_009861545.1	s__WTFV01 sp009861545	PVLF	1.77264201011158e-5	1.60687064076675e-5	1.10316410365537
GCA_009861545.1	s__WTFV01 sp009861545	PVRT	1.39662703826973e-5	2.37910077508593e-5	0.587039881998812
GCA_009861545.1	s__WTFV01 sp009861545	PVYV	8.59462792781372e-6	8.86192816055523e-6	0.969837237687023
GCA_009861545.1	s__WTFV01 sp009861545	PYYI	5.37164245488358e-7	1.20727699528114e-6	0.444938690613638
GCA_009861545.1	s__WTFV01 sp009861545	QAGH	9.13179217330208e-6	6.74460255500948e-6	1.35394073984679
GCA_009861545.1	s__WTFV01 sp009861545	QDQI	5.37164245488358e-7	1.86614951891711e-6	0.287846306013069
GCA_009861545.1	s__WTFV01 sp009861545	QEPI	1.61149273646507e-6	3.6924371693741e-6	0.436430645274387
GCA_009861545.1	s__WTFV01 sp009861545	QFMH	0	3.80789559374419e-7	0
GCA_009861545.1	s__WTFV01 sp009861545	QFNK	0	3.46375979673685e-7	0
GCA_009861545.1	s__WTFV01 sp009861545	QGHS	3.7601497184185e-6	2.71485636929996e-6	1.38502712737915
GCA_009861545.1	s__WTFV01 sp009861545	QHKQ	1.07432849097672e-6	2.64972344962418e-7	4.05449289860453
GCA_009861545.1	s__WTFV01 sp009861545	QHLS	2.68582122744179e-6	2.96752395852573e-6	0.90507145518586
GCA_009861545.1	s__WTFV01 sp009861545	QIMM	5.37164245488358e-7	3.76048838452532e-7	1.42844277274948
GCA_009861545.1	s__WTFV01 sp009861545	QIRQ	4.29731396390686e-6	2.74131378075237e-6	1.56761111919389
GCA_009861545.1	s__WTFV01 sp009861545	QIRY	1.07432849097672e-6	2.28365007862144e-6	0.470443567967842
GCA_009861545.1	s__WTFV01 sp009861545	QKMQ	0	2.3369365461723e-7	0
GCA_009861545.1	s__WTFV01 sp009861545	QLMR	2.68582122744179e-6	4.75724142185075e-6	0.564575347197095
GCA_009861545.1	s__WTFV01 sp009861545	QLQF	2.14865698195343e-6	2.63625975218317e-6	0.815039936855258
GCA_009861545.1	s__WTFV01 sp009861545	QMAE	6.98313519134865e-6	3.87755545818676e-6	1.80091175139869
GCA_009861545.1	s__WTFV01 sp009861545	QMEF	0	1.05861406225684e-6	0
GCA_009861545.1	s__WTFV01 sp009861545	QMIK	5.37164245488358e-7	3.22724493357956e-7	1.66446692626008
GCA_009861545.1	s__WTFV01 sp009861545	QMKH	0	1.78419410635608e-7	0
GCA_009861545.1	s__WTFV01 sp009861545	QNFM	5.37164245488358e-7	4.03608302142946e-7	1.33090484669493
GCA_009861545.1	s__WTFV01 sp009861545	QNYP	1.61149273646507e-6	8.49222217827602e-7	1.89761019275666
GCA_009861545.1	s__WTFV01 sp009861545	QPEP	9.13179217330208e-6	5.60831327863616e-6	1.62825999897116
GCA_009861545.1	s__WTFV01 sp009861545	QPHL	4.29731396390686e-6	3.42306683453303e-6	1.25539879050977
GCA_009861545.1	s__WTFV01 sp009861545	QPTG	5.90880670037193e-6	8.06527542030508e-6	0.732623052834125
GCA_009861545.1	s__WTFV01 sp009861545	QQAN	2.68582122744179e-6	2.19552758995007e-6	1.22331472386683
GCA_009861545.1	s__WTFV01 sp009861545	QQMS	2.14865698195343e-6	7.35361191995874e-7	2.92190695584801
GCA_009861545.1	s__WTFV01 sp009861545	QQSR	4.29731396390686e-6	3.6095806984093e-6	1.19052995983734
GCA_009861545.1	s__WTFV01 sp009861545	QRTK	1.61149273646507e-6	2.25553385103156e-6	0.714461782840484
GCA_009861545.1	s__WTFV01 sp009861545	QRVS	1.39662703826973e-5	1.04892711870424e-5	1.33148148557262
GCA_009861545.1	s__WTFV01 sp009861545	QTDH	1.61149273646507e-6	2.02863068334582e-6	0.794374624072648
GCA_009861545.1	s__WTFV01 sp009861545	QVVL	1.66520916101391e-5	1.80506629201933e-5	0.922519670538545
GCA_009861545.1	s__WTFV01 sp009861545	QYPD	4.83447820939522e-6	2.36121969567785e-6	2.04744955255311
GCA_009861545.1	s__WTFV01 sp009861545	RAFY	4.83447820939522e-6	9.21317304717527e-6	0.524735417932636
GCA_009861545.1	s__WTFV01 sp009861545	RAGP	3.06183619928364e-5	6.12439144729144e-5	0.499941296312429
GCA_009861545.1	s__WTFV01 sp009861545	RAPP	1.39662703826973e-5	3.94525044321214e-5	0.354002124420934
GCA_009861545.1	s__WTFV01 sp009861545	RDMI	3.7601497184185e-6	4.15322623515501e-6	0.905356343603605
GCA_009861545.1	s__WTFV01 sp009861545	RDVF	1.77264201011158e-5	1.60073612947686e-5	1.10739176649364
GCA_009861545.1	s__WTFV01 sp009861545	RDYR	1.88007485920925e-5	1.22978003804432e-5	1.52878954044421
GCA_009861545.1	s__WTFV01 sp009861545	RGDR	3.92129899206501e-5	4.8067236350104e-5	0.815794559833588
GCA_009861545.1	s__WTFV01 sp009861545	RGID	2.2560898310511e-5	2.00833686361225e-5	1.12336225656548
GCA_009861545.1	s__WTFV01 sp009861545	RGPP	6.44597094586029e-6	2.84363978240638e-5	0.226680291425853
GCA_009861545.1	s__WTFV01 sp009861545	RHEK	5.37164245488358e-7	1.85885689226294e-6	0.288975578337515
GCA_009861545.1	s__WTFV01 sp009861545	RHQG	3.7601497184185e-6	4.93470783161412e-6	0.761980211742054
GCA_009861545.1	s__WTFV01 sp009861545	RKDV	3.7601497184185e-6	7.50026858072444e-6	0.501335342587867
GCA_009861545.1	s__WTFV01 sp009861545	RKII	4.29731396390686e-6	2.1876255350342e-6	1.96437365311686
GCA_009861545.1	s__WTFV01 sp009861545	RMDM	1.61149273646507e-6	2.02507975800674e-6	0.795767539571499
GCA_009861545.1	s__WTFV01 sp009861545	RMPS	4.29731396390686e-6	5.09803092228139e-6	0.842936033425194
GCA_009861545.1	s__WTFV01 sp009861545	RNHA	4.83447820939522e-6	5.54027955746405e-6	0.872605463181374
GCA_009861545.1	s__WTFV01 sp009861545	RNIG	8.05746368232536e-6	7.22306479394375e-6	1.11551867693077
GCA_009861545.1	s__WTFV01 sp009861545	RNVA	2.2560898310511e-5	2.10874981411767e-5	1.06987079071544
GCA_009861545.1	s__WTFV01 sp009861545	RPQS	7.520299436837e-6	7.57113367517328e-6	0.993285782484205
GCA_009861545.1	s__WTFV01 sp009861545	RQIE	9.66895641879043e-6	5.81843994213995e-6	1.66177815959965
GCA_009861545.1	s__WTFV01 sp009861545	RSQN	1.07432849097672e-6	2.92096931395166e-6	0.36779862282199
GCA_009861545.1	s__WTFV01 sp009861545	RTFG	9.66895641879043e-6	1.56741790545149e-5	0.616871632329945
GCA_009861545.1	s__WTFV01 sp009861545	RTIN	5.90880670037193e-6	4.36189661931455e-6	1.35464161947526
GCA_009861545.1	s__WTFV01 sp009861545	RTNR	1.55777631191624e-5	1.04396986150124e-5	1.4921659804203
GCA_009861545.1	s__WTFV01 sp009861545	RVIA	3.33041832202782e-5	3.59865178961686e-5	0.925462789047006
GCA_009861545.1	s__WTFV01 sp009861545	RVLT	3.43785117112549e-5	4.03690545683678e-5	0.851605569633356
GCA_009861545.1	s__WTFV01 sp009861545	RYMS	2.14865698195343e-6	2.02473931500705e-6	1.06120178831315
GCA_009861545.1	s__WTFV01 sp009861545	RYVK	4.29731396390686e-6	2.77691340043558e-6	1.54751457615956
GCA_009861545.1	s__WTFV01 sp009861545	SEVF	4.83447820939522e-6	8.30744891165586e-6	0.581944982245049
GCA_009861545.1	s__WTFV01 sp009861545	SFVY	3.7601497184185e-6	3.26054862624725e-6	1.15322608230698
GCA_009861545.1	s__WTFV01 sp009861545	SGFQ	4.83447820939522e-6	4.38554767987117e-6	1.10236589869597
GCA_009861545.1	s__WTFV01 sp009861545	SGGK	1.07432849097672e-5	6.69072881648939e-6	1.60569725726892
GCA_009861545.1	s__WTFV01 sp009861545	SGMP	5.90880670037193e-6	5.02223913143414e-6	1.17652834636821
GCA_009861545.1	s__WTFV01 sp009861545	SGRN	6.98313519134865e-6	9.51085404620242e-6	0.734227983882997
GCA_009861545.1	s__WTFV01 sp009861545	SHRQ	2.68582122744179e-6	2.75582690470008e-6	0.974597215398797
GCA_009861545.1	s__WTFV01 sp009861545	SKGK	1.61149273646507e-6	1.18743578443264e-6	1.35711990289652
GCA_009861545.1	s__WTFV01 sp009861545	SLAK	1.28919418917206e-5	1.01466060678138e-5	1.27056690735391
GCA_009861545.1	s__WTFV01 sp009861545	SLEN	5.90880670037193e-6	6.67601185652744e-6	0.885080318513009
GCA_009861545.1	s__WTFV01 sp009861545	SLKI	2.68582122744179e-6	3.10179640690337e-6	0.86589217186022
GCA_009861545.1	s__WTFV01 sp009861545	SNLH	6.98313519134865e-6	2.40139981496741e-6	2.90794358682976
GCA_009861545.1	s__WTFV01 sp009861545	SNSE	3.22298547293015e-6	3.41083110249246e-6	0.944926727850861
GCA_009861545.1	s__WTFV01 sp009861545	SPPQ	4.83447820939522e-6	4.80471323490673e-6	1.00619495337874
GCA_009861545.1	s__WTFV01 sp009861545	SRAR	4.24359753935802e-5	5.38948012065174e-5	0.787385321841553
GCA_009861545.1	s__WTFV01 sp009861545	SRLG	4.13616469026035e-5	4.1830126369718e-5	0.988800429074162
GCA_009861545.1	s__WTFV01 sp009861545	STET	1.28919418917206e-5	8.9618923321618e-6	1.43852898627837
GCA_009861545.1	s__WTFV01 sp009861545	STFM	4.29731396390686e-6	1.7832787967597e-6	2.40978245898246
GCA_009861545.1	s__WTFV01 sp009861545	SVAL	4.24359753935802e-5	5.10246612684353e-5	0.831675788504094
GCA_009861545.1	s__WTFV01 sp009861545	SYEA	4.83447820939522e-6	8.72308871340761e-6	0.554216329585701
GCA_009861545.1	s__WTFV01 sp009861545	SYIL	0	4.47151683347501e-6	0
GCA_009861545.1	s__WTFV01 sp009861545	TAAS	4.40474681300453e-5	4.38218363064202e-5	1.00514884456341
GCA_009861545.1	s__WTFV01 sp009861545	TDKL	2.68582122744179e-6	5.46483351361862e-6	0.491473568361889
GCA_009861545.1	s__WTFV01 sp009861545	TDTH	6.44597094586029e-6	3.98886529191206e-6	1.61599113385211
GCA_009861545.1	s__WTFV01 sp009861545	TEAP	1.39662703826973e-5	2.37501854540011e-5	0.58804889796532
GCA_009861545.1	s__WTFV01 sp009861545	TENE	5.90880670037193e-6	4.30515085289946e-6	1.37249701631069
GCA_009861545.1	s__WTFV01 sp009861545	TETF	8.59462792781372e-6	6.07839427946077e-6	1.41396354574356
GCA_009861545.1	s__WTFV01 sp009861545	TEVL	1.45034346281857e-5	2.59238073149985e-5	0.559463910989439
GCA_009861545.1	s__WTFV01 sp009861545	TFKG	2.68582122744179e-6	2.74041559775115e-6	0.980078069051218
GCA_009861545.1	s__WTFV01 sp009861545	TGEQ	2.04122413285576e-5	8.16136593189002e-6	2.50108149774268
GCA_009861545.1	s__WTFV01 sp009861545	THIA	4.83447820939522e-6	5.62464643079222e-6	0.859516819213522
GCA_009861545.1	s__WTFV01 sp009861545	THKQ	0	5.21011043958938e-7	0
GCA_009861545.1	s__WTFV01 sp009861545	THYD	2.68582122744179e-6	1.68994977957068e-6	1.58929055757154
GCA_009861545.1	s__WTFV01 sp009861545	TIAM	2.14865698195343e-6	4.96068440851073e-6	0.43313720547655
GCA_009861545.1	s__WTFV01 sp009861545	TIPN	2.68582122744179e-6	2.76810096285031e-6	0.970275746256092
GCA_009861545.1	s__WTFV01 sp009861545	TISK	1.07432849097672e-6	1.71364070694611e-6	0.626927503893907
GCA_009861545.1	s__WTFV01 sp009861545	TKRG	2.14865698195343e-6	7.34415563729714e-6	0.292566918250142
GCA_009861545.1	s__WTFV01 sp009861545	TLGY	1.18176134007439e-5	1.14005486317949e-5	1.03658286828283
GCA_009861545.1	s__WTFV01 sp009861545	TLSD	1.98750770830692e-5	1.7196130092688e-5	1.15578778341066
GCA_009861545.1	s__WTFV01 sp009861545	TMLE	4.83447820939522e-6	6.00691903109803e-6	0.804818274454334
GCA_009861545.1	s__WTFV01 sp009861545	TNIT	2.14865698195343e-6	2.59492104346455e-6	0.828024030775401
GCA_009861545.1	s__WTFV01 sp009861545	TPFG	1.18176134007439e-5	9.94698268192999e-6	1.18806011618097
GCA_009861545.1	s__WTFV01 sp009861545	TPGL	2.36352268014877e-5	2.87051024421191e-5	0.823380681157497
GCA_009861545.1	s__WTFV01 sp009861545	TPVT	2.41723910469761e-5	1.41534272922852e-5	1.70788251833194
GCA_009861545.1	s__WTFV01 sp009861545	TQYA	3.22298547293015e-6	4.44412073435043e-6	0.725224552973633
GCA_009861545.1	s__WTFV01 sp009861545	TQYY	5.37164245488358e-7	8.19528647571987e-7	0.655455116889215
GCA_009861545.1	s__WTFV01 sp009861545	TRDS	1.07432849097672e-5	1.59693935511461e-5	0.672742197464106
GCA_009861545.1	s__WTFV01 sp009861545	TRNF	1.02061206642788e-5	3.89549382302171e-6	2.61998122136976
GCA_009861545.1	s__WTFV01 sp009861545	TSAK	4.29731396390686e-6	5.6056668182522e-6	0.766601744847676
GCA_009861545.1	s__WTFV01 sp009861545	TTDN	3.22298547293015e-6	4.22789729474318e-6	0.762314041293646
GCA_009861545.1	s__WTFV01 sp009861545	TTGR	2.36352268014877e-5	2.49895838837303e-5	0.945803135876772
GCA_009861545.1	s__WTFV01 sp009861545	TYEG	4.83447820939522e-6	6.79882182144934e-6	0.711075879962483
GCA_009861545.1	s__WTFV01 sp009861545	TYMP	2.14865698195343e-6	1.3894375776483e-6	1.54642210381998
GCA_009861545.1	s__WTFV01 sp009861545	TYRY	3.22298547293015e-6	2.70870518897557e-6	1.18986203668369
GCA_009861545.1	s__WTFV01 sp009861545	TYSQ	2.68582122744179e-6	1.78885996367985e-6	1.50141502519672
GCA_009861545.1	s__WTFV01 sp009861545	TYVG	3.7601497184185e-6	9.30838657441012e-6	0.403952896493965
GCA_009861545.1	s__WTFV01 sp009861545	VADV	5.21049318123707e-5	5.15502842496607e-5	1.01075935023023
GCA_009861545.1	s__WTFV01 sp009861545	VDPQ	8.05746368232536e-6	8.23671703287405e-6	0.978237281937299
GCA_009861545.1	s__WTFV01 sp009861545	VEDH	4.29731396390686e-6	6.36345496027504e-6	0.675311444920029
GCA_009861545.1	s__WTFV01 sp009861545	VGHK	2.14865698195343e-6	2.50715757193358e-6	0.857009150923186
GCA_009861545.1	s__WTFV01 sp009861545	VGLY	1.61149273646507e-5	1.68487594357088e-5	0.956445928624112
GCA_009861545.1	s__WTFV01 sp009861545	VHSE	1.61149273646507e-6	5.14269419392231e-6	0.313355738392835
GCA_009861545.1	s__WTFV01 sp009861545	VHSG	4.83447820939522e-6	7.88924450532608e-6	0.612793557878885
GCA_009861545.1	s__WTFV01 sp009861545	VHSV	4.83447820939522e-6	7.04095310160645e-6	0.686622697187429
GCA_009861545.1	s__WTFV01 sp009861545	VIAR	3.38413474657665e-5	3.59865178961686e-5	0.940389608225184
GCA_009861545.1	s__WTFV01 sp009861545	VIMP	2.14865698195343e-6	3.40404597313394e-6	0.631206804758651
GCA_009861545.1	s__WTFV01 sp009861545	VKRF	7.520299436837e-6	4.1111534433957e-6	1.82924318938226
GCA_009861545.1	s__WTFV01 sp009861545	VLHS	6.44597094586029e-6	8.6234845971831e-6	0.747490283448282
GCA_009861545.1	s__WTFV01 sp009861545	VPHG	1.02061206642788e-5	9.10031783841771e-6	1.12151254994555
GCA_009861545.1	s__WTFV01 sp009861545	VSKI	3.22298547293015e-6	2.53257285794562e-6	1.27261313048446
GCA_009861545.1	s__WTFV01 sp009861545	VSVV	3.54528402022316e-5	2.67993851036283e-5	1.32289752414624
GCA_009861545.1	s__WTFV01 sp009861545	VTHQ	2.14865698195343e-6	2.62002997430318e-6	0.820088702429782
GCA_009861545.1	s__WTFV01 sp009861545	VTMD	3.7601497184185e-6	5.19921670276616e-6	0.723214655857289
GCA_009861545.1	s__WTFV01 sp009861545	VTQD	3.7601497184185e-6	7.72140562953289e-6	0.48697735863489
GCA_009861545.1	s__WTFV01 sp009861545	VVMG	1.07432849097672e-5	1.11195530596938e-5	0.966161576107718
GCA_009861545.1	s__WTFV01 sp009861545	VYFI	2.14865698195343e-6	2.47623966015879e-6	0.86770962299168
GCA_009861545.1	s__WTFV01 sp009861545	VYGA	1.77264201011158e-5	2.13855561775612e-5	0.828896847663717
GCA_009861545.1	s__WTFV01 sp009861545	VYVD	1.34291061372089e-5	9.50625270068208e-6	1.41266033631164
GCA_009861545.1	s__WTFV01 sp009861545	YAVV	1.12804491552555e-5	1.90860731970374e-5	0.59103038319095
GCA_009861545.1	s__WTFV01 sp009861545	YDKG	1.07432849097672e-6	2.11813671685722e-6	0.507204507823625
GCA_009861545.1	s__WTFV01 sp009861545	YDYV	2.14865698195343e-6	2.72515748924655e-6	0.788452407037764
GCA_009861545.1	s__WTFV01 sp009861545	YEYR	3.7601497184185e-6	2.92390438285253e-6	1.28600296934134
GCA_009861545.1	s__WTFV01 sp009861545	YFLI	2.68582122744179e-6	3.03280170456486e-6	0.885590780102502
GCA_009861545.1	s__WTFV01 sp009861545	YFSK	2.14865698195343e-6	6.48382598787544e-7	3.31387206561581
GCA_009861545.1	s__WTFV01 sp009861545	YFYI	1.61149273646507e-6	7.09863630552013e-7	2.27014410530079
GCA_009861545.1	s__WTFV01 sp009861545	YGQR	4.83447820939522e-6	5.38439699641986e-6	0.897868083020199
GCA_009861545.1	s__WTFV01 sp009861545	YGYV	2.68582122744179e-6	3.94365431980848e-6	0.681048846992306
GCA_009861545.1	s__WTFV01 sp009861545	YHMR	0	8.50122052707369e-7	0
GCA_009861545.1	s__WTFV01 sp009861545	YILK	1.61149273646507e-6	1.42102292298164e-6	1.13403711537868
GCA_009861545.1	s__WTFV01 sp009861545	YIMY	1.07432849097672e-6	3.8756479286196903e-07	2.77199712348314
GCA_009861545.1	s__WTFV01 sp009861545	YIQA	2.14865698195343e-6	3.12122068430133e-6	0.688402775478337
GCA_009861545.1	s__WTFV01 sp009861545	YKAT	5.37164245488358e-7	2.56811860043595e-6	0.209166447919178
GCA_009861545.1	s__WTFV01 sp009861545	YKDE	1.07432849097672e-6	1.38073162624905e-6	0.77808639315033
GCA_009861545.1	s__WTFV01 sp009861545	YKPT	1.07432849097672e-6	1.192413039073e-6	0.900970096579888
GCA_009861545.1	s__WTFV01 sp009861545	YLDE	7.520299436837e-6	8.50393522998597e-6	0.884331692734378
GCA_009861545.1	s__WTFV01 sp009861545	YLNL	3.7601497184185e-6	5.128578251571e-6	0.733175849908633
GCA_009861545.1	s__WTFV01 sp009861545	YMQF	0	4.15490081627186e-7	0
GCA_009861545.1	s__WTFV01 sp009861545	YMRT	2.14865698195343e-6	2.18943714627091e-6	0.981374133353435
GCA_009861545.1	s__WTFV01 sp009861545	YMSV	4.29731396390686e-6	1.78016424361002e-6	2.41399858430606
GCA_009861545.1	s__WTFV01 sp009861545	YQVD	1.61149273646507e-6	3.2713031869146e-6	0.492614913503321
GCA_009861545.1	s__WTFV01 sp009861545	YRID	1.18176134007439e-5	5.13824544966492e-6	2.29993166276526
GCA_009861545.1	s__WTFV01 sp009861545	YRKH	2.14865698195343e-6	7.29573344466113e-7	2.94508701318546
GCA_009861545.1	s__WTFV01 sp009861545	YRYE	3.7601497184185e-6	2.92390438285253e-6	1.28600296934134
GCA_009861545.1	s__WTFV01 sp009861545	YSAP	4.29731396390686e-6	8.62038457490097e-6	0.498506061599488
GCA_009861545.1	s__WTFV01 sp009861545	YSDT	3.22298547293015e-6	4.02496059029078e-6	0.80074957272993
GCA_009861545.1	s__WTFV01 sp009861545	YSLR	5.37164245488358e-6	1.07020620082393e-5	0.501925932661206
GCA_009861545.1	s__WTFV01 sp009861545	YTFL	6.98313519134865e-6	4.31822620112074e-6	1.61713047582738
GCA_009861545.1	s__WTFV01 sp009861545	YYLA	8.59462792781372e-6	6.70116291335902e-6	1.28255767527753
GCA_009861545.1	s__WTFV01 sp009861545	YYMH	0	2.14266606187978e-7	0
GCA_003225335.1	s__Gp18-AA60 sp003225335	AAAS	8.25271069805236e-5	5.92656378090072e-5	1.3924950448771
GCA_003225335.1	s__Gp18-AA60 sp003225335	AAYF	1.31848040738115e-5	1.16293021502029e-5	1.13375711659374
GCA_003225335.1	s__Gp18-AA60 sp003225335	ADMN	1.95330430723133e-6	3.12406492972746e-6	0.625244465518113
GCA_003225335.1	s__Gp18-AA60 sp003225335	ADRI	2.78345863780464e-5	1.87040620297693e-5	1.48815729619293
GCA_003225335.1	s__Gp18-AA60 sp003225335	AEMN	3.90660861446266e-6	3.77487908990306e-6	1.03489635599507
GCA_003225335.1	s__Gp18-AA60 sp003225335	AGHI	6.83656507530965e-6	8.2169351878308e-6	0.832009127373249
GCA_003225335.1	s__Gp18-AA60 sp003225335	AGRN	2.29513256099681e-5	1.97598456421754e-5	1.16151340580216
GCA_003225335.1	s__Gp18-AA60 sp003225335	AHGT	6.34823899850182e-6	8.5082450199732e-6	0.74612790106529
GCA_003225335.1	s__Gp18-AA60 sp003225335	AIDH	4.39493469127049e-6	5.03905550231448e-6	0.872174297197532
GCA_003225335.1	s__Gp18-AA60 sp003225335	AIHE	8.78986938254098e-6	6.08880598720697e-6	1.44361134202817
GCA_003225335.1	s__Gp18-AA60 sp003225335	AIMV	5.85991292169398e-6	6.95308774657188e-6	0.842778508668056
GCA_003225335.1	s__Gp18-AA60 sp003225335	AKGP	1.22081519201958e-5	1.6804879531549e-5	0.726464709090983
GCA_003225335.1	s__Gp18-AA60 sp003225335	AKTM	5.85991292169398e-6	3.88662238379866e-6	1.50771347021541
GCA_003225335.1	s__Gp18-AA60 sp003225335	ALHV	7.81321722892531e-6	1.5292905425168e-5	0.510904698074367
GCA_003225335.1	s__Gp18-AA60 sp003225335	AMNV	6.83656507530965e-6	4.50468683373338e-6	1.51765601642138
GCA_003225335.1	s__Gp18-AA60 sp003225335	AMSK	2.44163038403916e-6	4.65808078844559e-6	0.524170896755515
GCA_003225335.1	s__Gp18-AA60 sp003225335	APEP	1.36731301506193e-5	1.70355971786384e-5	0.802621123711739
GCA_003225335.1	s__Gp18-AA60 sp003225335	AQTE	9.76652153615664e-6	1.08214814642478e-5	0.902512430338069
GCA_003225335.1	s__Gp18-AA60 sp003225335	ARRH	1.12314997665801e-5	1.1916637140549e-5	0.942505812177701
GCA_003225335.1	s__Gp18-AA60 sp003225335	AYDA	2.09980213027368e-5	1.38199778847851e-5	1.5193961580687
GCA_003225335.1	s__Gp18-AA60 sp003225335	AYDD	5.37158684488615e-6	6.99990736440039e-6	0.767379704509315
GCA_003225335.1	s__Gp18-AA60 sp003225335	AYFK	5.85991292169398e-6	4.58508786186029e-6	1.27803721504182
GCA_003225335.1	s__Gp18-AA60 sp003225335	AYGK	8.30154330573314e-6	8.88509499561727e-6	0.934322402836213
GCA_003225335.1	s__Gp18-AA60 sp003225335	AYKT	2.92995646084699e-6	5.56010080451464e-6	0.526961032517244
GCA_003225335.1	s__Gp18-AA60 sp003225335	DAET	2.24629995331603e-5	1.53292595237907e-5	1.46536755400991
GCA_003225335.1	s__Gp18-AA60 sp003225335	DAKH	4.88326076807832e-7	3.98021949378862e-6	0.122688228016042
GCA_003225335.1	s__Gp18-AA60 sp003225335	DALM	9.76652153615664e-6	1.01491451986125e-5	0.962299912458819
GCA_003225335.1	s__Gp18-AA60 sp003225335	DDKT	5.85991292169398e-6	5.00186758733212e-6	1.17154499182165
GCA_003225335.1	s__Gp18-AA60 sp003225335	DDRY	3.90660861446266e-6	5.41258980743882e-6	0.721763287713691
GCA_003225335.1	s__Gp18-AA60 sp003225335	DDSA	1.51381083810428e-5	1.5204524816793e-5	0.995631797997602
GCA_003225335.1	s__Gp18-AA60 sp003225335	DEPF	9.27819545934881e-6	6.81835902863346e-6	1.36076663320094
GCA_003225335.1	s__Gp18-AA60 sp003225335	DERG	1.95330430723133e-5	1.89414581868443e-5	1.03123227787604
GCA_003225335.1	s__Gp18-AA60 sp003225335	DETH	3.41828253765482e-6	3.1933550465613e-6	1.07043610491597
GCA_003225335.1	s__Gp18-AA60 sp003225335	DFIL	8.78986938254098e-6	1.08314549552218e-5	0.811513265658128
GCA_003225335.1	s__Gp18-AA60 sp003225335	DGSP	2.05096952259289e-5	1.33729513103796e-5	1.53367007401052
GCA_003225335.1	s__Gp18-AA60 sp003225335	DHVH	1.95330430723133e-6	1.53591981135073e-6	1.27174888480248
GCA_003225335.1	s__Gp18-AA60 sp003225335	DHYY	1.4649782304235e-6	8.21020011168825e-7	1.7843392493417
GCA_003225335.1	s__Gp18-AA60 sp003225335	DIFL	1.22081519201958e-5	1.08314549552218e-5	1.12710175785851
GCA_003225335.1	s__Gp18-AA60 sp003225335	DMVG	6.83656507530965e-6	5.82736460223985e-6	1.17318299813983
GCA_003225335.1	s__Gp18-AA60 sp003225335	DNPI	2.92995646084699e-6	4.21929435737009e-6	0.694418595310626
GCA_003225335.1	s__Gp18-AA60 sp003225335	DPPR	5.85991292169398e-6	1.09015233882581e-5	0.537531564442235
GCA_003225335.1	s__Gp18-AA60 sp003225335	DQKP	3.90660861446266e-6	3.68489546085248e-6	1.06016809865181
GCA_003225335.1	s__Gp18-AA60 sp003225335	DQLI	8.78986938254098e-6	9.08669675048653e-6	0.967333853423725
GCA_003225335.1	s__Gp18-AA60 sp003225335	DRPG	2.14863473795446e-5	1.66931833299726e-5	1.2871330144063
GCA_003225335.1	s__Gp18-AA60 sp003225335	DSAQ	8.30154330573314e-6	1.07334267008961e-5	0.773428983778316
GCA_003225335.1	s__Gp18-AA60 sp003225335	DSDT	3.41828253765482e-6	7.85849001870021e-6	0.43497956089791
GCA_003225335.1	s__Gp18-AA60 sp003225335	DSIF	3.90660861446266e-6	6.38638778313724e-6	0.611708644560819
GCA_003225335.1	s__Gp18-AA60 sp003225335	DSLG	1.95330430723133e-5	2.60474976147024e-5	0.749900944852681
GCA_003225335.1	s__Gp18-AA60 sp003225335	DSSF	7.32489115211748e-6	7.92537975656492e-6	0.924232197965021
GCA_003225335.1	s__Gp18-AA60 sp003225335	DVHE	1.95330430723133e-6	4.51242971521862e-6	0.432871962668717
GCA_003225335.1	s__Gp18-AA60 sp003225335	DVLL	3.95544122214344e-5	3.90644174695017e-5	1.01254324993622
GCA_003225335.1	s__Gp18-AA60 sp003225335	DVNG	8.78986938254098e-6	9.45333757833774e-6	0.929816512919512
GCA_003225335.1	s__Gp18-AA60 sp003225335	DVQN	4.39493469127049e-6	4.09251227112852e-6	1.07389652128241
GCA_003225335.1	s__Gp18-AA60 sp003225335	EDKV	9.27819545934881e-6	8.54040424687841e-6	1.08638832438641
GCA_003225335.1	s__Gp18-AA60 sp003225335	EDLA	4.73676294503597e-5	3.11592760198674e-5	1.52017747203618
GCA_003225335.1	s__Gp18-AA60 sp003225335	EFAG	1.85563909186976e-5	2.06132700680015e-5	0.900215776414008
GCA_003225335.1	s__Gp18-AA60 sp003225335	EFTE	2.92995646084699e-6	7.89469619225808e-6	0.371129729313744
GCA_003225335.1	s__Gp18-AA60 sp003225335	EGGP	1.22081519201958e-5	2.15454216866511e-5	0.566623949057336
GCA_003225335.1	s__Gp18-AA60 sp003225335	EHER	5.37158684488615e-6	5.772670514282e-6	0.930520256023007
GCA_003225335.1	s__Gp18-AA60 sp003225335	EHQK	4.88326076807832e-6	1.71965174259594e-6	2.83968006260772
GCA_003225335.1	s__Gp18-AA60 sp003225335	EIPI	9.27819545934881e-6	7.86929678756282e-6	1.17903742987718
GCA_003225335.1	s__Gp18-AA60 sp003225335	EKMA	6.83656507530965e-6	4.60229054175166e-6	1.48547011825716
GCA_003225335.1	s__Gp18-AA60 sp003225335	EKYF	4.88326076807832e-6	2.80618049064235e-6	1.74018057083724
GCA_003225335.1	s__Gp18-AA60 sp003225335	ELLK	3.71127818373952e-5	2.54817269200211e-5	1.45644688658191
GCA_003225335.1	s__Gp18-AA60 sp003225335	ENHG	2.92995646084699e-6	3.25810213290962e-6	0.899283184296748
GCA_003225335.1	s__Gp18-AA60 sp003225335	ENMA	2.92995646084699e-6	3.77487908990306e-6	0.776172266996301
GCA_003225335.1	s__Gp18-AA60 sp003225335	EPYD	3.41828253765482e-6	4.56214389008816e-6	0.749271092716186
GCA_003225335.1	s__Gp18-AA60 sp003225335	EQET	4.39493469127049e-6	6.62299852908364e-6	0.663586843930429
GCA_003225335.1	s__Gp18-AA60 sp003225335	ERLN	1.70914126882741e-5	1.53829014525756e-5	1.11106560364868
GCA_003225335.1	s__Gp18-AA60 sp003225335	ESQS	7.81321722892531e-6	8.03382397747439e-6	0.97254025615104
GCA_003225335.1	s__Gp18-AA60 sp003225335	ETIR	2.58812820708151e-5	1.16811387427991e-5	2.21564717624553
GCA_003225335.1	s__Gp18-AA60 sp003225335	ETRS	1.36731301506193e-5	1.44960600059787e-5	0.943230791330888
GCA_003225335.1	s__Gp18-AA60 sp003225335	ETSN	4.39493469127049e-6	6.06261761124974e-6	0.724923617665624
GCA_003225335.1	s__Gp18-AA60 sp003225335	ETTH	2.92995646084699e-6	3.25858096946253e-6	0.899151037922578
GCA_003225335.1	s__Gp18-AA60 sp003225335	EYQV	6.34823899850182e-6	4.3608417510128e-6	1.45573707118068
GCA_003225335.1	s__Gp18-AA60 sp003225335	EYYF	3.41828253765482e-6	2.02974722867784e-6	1.68409272315226
GCA_003225335.1	s__Gp18-AA60 sp003225335	FENS	4.88326076807832e-6	4.99948389386587e-6	0.976752975256076
GCA_003225335.1	s__Gp18-AA60 sp003225335	FFMS	2.44163038403916e-6	2.14622629100003e-6	1.13763883812153
GCA_003225335.1	s__Gp18-AA60 sp003225335	FFTI	5.37158684488615e-6	4.48401361727597e-6	1.19794168871177
GCA_003225335.1	s__Gp18-AA60 sp003225335	FFVS	1.12314997665801e-5	7.86312105341906e-6	1.42837680995594
GCA_003225335.1	s__Gp18-AA60 sp003225335	FGSP	1.26964779970036e-5	1.1253136055997e-5	1.12826130723244
GCA_003225335.1	s__Gp18-AA60 sp003225335	FHNN	4.88326076807832e-6	8.88393482229475e-7	5.49673187135895
GCA_003225335.1	s__Gp18-AA60 sp003225335	FHRD	2.44163038403916e-6	3.32703284427482e-6	0.733876248994877
GCA_003225335.1	s__Gp18-AA60 sp003225335	FIDA	9.27819545934881e-6	1.03098978506254e-5	0.899930881350678
GCA_003225335.1	s__Gp18-AA60 sp003225335	FISV	8.30154330573314e-6	9.20873208749978e-6	0.901486027267741
GCA_003225335.1	s__Gp18-AA60 sp003225335	FKTQ	1.95330430723133e-6	2.97128314931711e-6	0.657394199432072
GCA_003225335.1	s__Gp18-AA60 sp003225335	FKVA	6.83656507530965e-6	1.17423979757425e-5	0.58221200554032
GCA_003225335.1	s__Gp18-AA60 sp003225335	FKVF	5.37158684488615e-6	5.00481520480074e-6	1.07328375276146
GCA_003225335.1	s__Gp18-AA60 sp003225335	FNML	1.95330430723133e-6	2.76184176950335e-6	0.70724700046179
GCA_003225335.1	s__Gp18-AA60 sp003225335	FNVV	7.81321722892531e-6	7.03420962075185e-6	1.11074557770859
GCA_003225335.1	s__Gp18-AA60 sp003225335	FNYF	4.88326076807832e-7	1.60290552827893e-6	0.304650566232781
GCA_003225335.1	s__Gp18-AA60 sp003225335	FPHT	1.4649782304235e-6	2.36820485465419e-6	0.61860283224418
GCA_003225335.1	s__Gp18-AA60 sp003225335	FPSA	7.32489115211748e-6	1.3624730029059e-5	0.537617342618522
GCA_003225335.1	s__Gp18-AA60 sp003225335	FQLN	4.39493469127049e-6	4.95380873975606e-6	0.887182958033803
GCA_003225335.1	s__Gp18-AA60 sp003225335	FTGL	1.95330430723133e-5	1.82884813710629e-5	1.06805167011951
GCA_003225335.1	s__Gp18-AA60 sp003225335	FTIF	2.44163038403916e-6	4.48401361727597e-6	0.544518949414441
GCA_003225335.1	s__Gp18-AA60 sp003225335	FTLA	2.34396516867759e-5	2.21427715867184e-5	1.0585690050127
GCA_003225335.1	s__Gp18-AA60 sp003225335	FTSA	1.31848040738115e-5	1.30557091850381e-5	1.00988800278435
GCA_003225335.1	s__Gp18-AA60 sp003225335	FVAR	2.05096952259289e-5	2.30290281337234e-5	0.890601857222745
GCA_003225335.1	s__Gp18-AA60 sp003225335	FVHF	3.41828253765482e-6	2.64435689418044e-6	1.29267064713451
GCA_003225335.1	s__Gp18-AA60 sp003225335	FYGI	5.37158684488615e-6	4.79441304001135e-6	1.12038466441211
GCA_003225335.1	s__Gp18-AA60 sp003225335	GAAP	3.51594775301639e-5	4.26227430221704e-5	0.82489945595185
GCA_003225335.1	s__Gp18-AA60 sp003225335	GADV	4.15077165286657e-5	2.92322433526755e-5	1.41992922089117
GCA_003225335.1	s__Gp18-AA60 sp003225335	GDAA	3.76011079142031e-5	4.00251205127124e-5	0.939437718926057
GCA_003225335.1	s__Gp18-AA60 sp003225335	GETN	4.88326076807832e-6	8.08360190901053e-6	0.604094662632398
GCA_003225335.1	s__Gp18-AA60 sp003225335	GFNN	4.88326076807832e-6	3.52228908784707e-6	1.3863884100050201
GCA_003225335.1	s__Gp18-AA60 sp003225335	GFPT	1.02548476129645e-5	9.38942291247051e-6	1.09217016940887
GCA_003225335.1	s__Gp18-AA60 sp003225335	GFQH	2.44163038403916e-6	2.50873895049189e-6	0.97325007990984
GCA_003225335.1	s__Gp18-AA60 sp003225335	GGKH	3.41828253765482e-6	5.36060005026829e-6	0.637667892698644
GCA_003225335.1	s__Gp18-AA60 sp003225335	GGLD	2.92995646084699e-5	3.4730476989419e-5	0.843626899146716
GCA_003225335.1	s__Gp18-AA60 sp003225335	GHGF	6.83656507530965e-6	5.79496275728571e-6	1.17974271132535
GCA_003225335.1	s__Gp18-AA60 sp003225335	GHTE	5.37158684488615e-6	5.20724398397172e-6	1.03156043031982
GCA_003225335.1	s__Gp18-AA60 sp003225335	GIAL	6.05524335241712e-5	4.14396679237999e-5	1.4612190820524
GCA_003225335.1	s__Gp18-AA60 sp003225335	GIDI	1.26964779970036e-5	9.97251969960152e-6	1.27314644437463
GCA_003225335.1	s__Gp18-AA60 sp003225335	GIEA	2.83229124548543e-5	2.41408062032779e-5	1.1732380524644
GCA_003225335.1	s__Gp18-AA60 sp003225335	GIYT	6.34823899850182e-6	5.8139387082818e-6	1.09189988354348
GCA_003225335.1	s__Gp18-AA60 sp003225335	GLFL	3.12528689157012e-5	3.71743878522474e-5	0.840709712286811
GCA_003225335.1	s__Gp18-AA60 sp003225335	GLHH	6.34823899850182e-6	3.60273401707033e-6	1.76206152561439
GCA_003225335.1	s__Gp18-AA60 sp003225335	GLKN	1.12314997665801e-5	1.05851536980957e-5	1.0610615666923
GCA_003225335.1	s__Gp18-AA60 sp003225335	GLVG	3.85777600678187e-5	5.00789599264712e-5	0.770338683640011
GCA_003225335.1	s__Gp18-AA60 sp003225335	GMSN	2.92995646084699e-6	3.15559816047543e-6	0.928494793014316
GCA_003225335.1	s__Gp18-AA60 sp003225335	GNKE	5.85991292169398e-6	6.166413894231e-6	0.950295102178633
GCA_003225335.1	s__Gp18-AA60 sp003225335	GQAH	8.30154330573314e-6	5.88605372395468e-6	1.41037504838735
GCA_003225335.1	s__Gp18-AA60 sp003225335	GQSL	2.24629995331603e-5	1.83878753040928e-5	1.2216201796931
GCA_003225335.1	s__Gp18-AA60 sp003225335	GSAQ	1.7579738765082e-5	1.75024608290357e-5	1.00441526119104
GCA_003225335.1	s__Gp18-AA60 sp003225335	GTFR	2.09980213027368e-5	1.34604020287007e-5	1.55998470610046
GCA_003225335.1	s__Gp18-AA60 sp003225335	GTIY	1.1719825843388e-5	5.8139387082818e-6	2.01581516961873
GCA_003225335.1	s__Gp18-AA60 sp003225335	GVNG	8.78986938254098e-6	1.54150836707809e-5	0.570212239535363
GCA_003225335.1	s__Gp18-AA60 sp003225335	HAFS	7.32489115211748e-6	5.2621138969011e-6	1.39200543652831
GCA_003225335.1	s__Gp18-AA60 sp003225335	HAII	3.41828253765482e-6	4.9659269262601e-6	0.688347329393583
GCA_003225335.1	s__Gp18-AA60 sp003225335	HDAS	2.92995646084699e-6	6.25336729092764e-6	0.468540599733804
GCA_003225335.1	s__Gp18-AA60 sp003225335	HDHA	1.4649782304235e-6	2.10299889767266e-6	0.69661388412745
GCA_003225335.1	s__Gp18-AA60 sp003225335	HEET	2.44163038403916e-6	3.85860392247106e-6	0.632775592700774
GCA_003225335.1	s__Gp18-AA60 sp003225335	HEIM	0	1.21378616248104e-6	0
GCA_003225335.1	s__Gp18-AA60 sp003225335	HFKG	2.92995646084699e-6	2.76629819207299e-6	1.05916147046005
GCA_003225335.1	s__Gp18-AA60 sp003225335	HFNF	9.76652153615664e-7	1.17088324991419e-6	0.834115744406833
GCA_003225335.1	s__Gp18-AA60 sp003225335	HGFA	9.76652153615664e-6	7.01624886641202e-6	1.39198619121261
GCA_003225335.1	s__Gp18-AA60 sp003225335	HGTD	5.37158684488615e-6	4.30948062796844e-6	1.24645805576307
GCA_003225335.1	s__Gp18-AA60 sp003225335	HGVT	1.07431736897723e-5	6.21397476739769e-6	1.72887307913408
GCA_003225335.1	s__Gp18-AA60 sp003225335	HKNK	2.44163038403916e-6	1.00193398304024e-6	2.43691742706475
GCA_003225335.1	s__Gp18-AA60 sp003225335	HMDF	4.88326076807832e-7	8.5773733000861e-7	0.569318904195216
GCA_003225335.1	s__Gp18-AA60 sp003225335	HNEM	0	7.86373873649429e-7	0
GCA_003225335.1	s__Gp18-AA60 sp003225335	HNET	9.76652153615664e-7	2.03885004035606e-6	0.479021082612386
GCA_003225335.1	s__Gp18-AA60 sp003225335	HNSN	1.4649782304235e-6	1.29114505365815e-6	1.13463489347911
GCA_003225335.1	s__Gp18-AA60 sp003225335	HNTQ	1.4649782304235e-6	1.1911537794044e-6	1.22988169601075
GCA_003225335.1	s__Gp18-AA60 sp003225335	HPHG	3.41828253765482e-6	1.84966660933046e-6	1.84805333048217
GCA_003225335.1	s__Gp18-AA60 sp003225335	HPPP	9.76652153615664e-7	3.12758517654179e-6	0.312270361472796
GCA_003225335.1	s__Gp18-AA60 sp003225335	HQDD	0	1.82830415733169e-6	0
GCA_003225335.1	s__Gp18-AA60 sp003225335	HQES	0	2.70176405490146e-6	0
GCA_003225335.1	s__Gp18-AA60 sp003225335	HRTH	9.76652153615664e-7	1.65933157458249e-6	0.58858167263008
GCA_003225335.1	s__Gp18-AA60 sp003225335	HTDK	4.88326076807832e-7	2.0571846566114e-6	0.237375908496325
GCA_003225335.1	s__Gp18-AA60 sp003225335	HTKN	4.88326076807832e-7	1.31344337193841e-6	0.371790735132456
GCA_003225335.1	s__Gp18-AA60 sp003225335	HTYD	1.95330430723133e-6	1.48798869836051e-6	1.31271447786096
GCA_003225335.1	s__Gp18-AA60 sp003225335	HVNE	9.76652153615664e-7	2.8810349531551e-6	0.338993510837522
GCA_003225335.1	s__Gp18-AA60 sp003225335	HVTI	1.4649782304235e-6	3.75543239798479e-6	0.390095753343775
GCA_003225335.1	s__Gp18-AA60 sp003225335	HVYE	1.4649782304235e-6	2.54065602035725e-6	0.576614157400772
GCA_003225335.1	s__Gp18-AA60 sp003225335	HYQN	0	6.57236906670003e-7	0
GCA_003225335.1	s__Gp18-AA60 sp003225335	HYRA	4.88326076807832e-6	4.39502405738707e-6	1.1110885183599
GCA_003225335.1	s__Gp18-AA60 sp003225335	IDEF	8.78986938254098e-6	6.30989745029714e-6	1.39302888070345
GCA_003225335.1	s__Gp18-AA60 sp003225335	IDNE	4.88326076807832e-6	4.78755825466902e-6	1.01998983789199
GCA_003225335.1	s__Gp18-AA60 sp003225335	IEAG	2.92995646084699e-5	2.41408062032779e-5	1.21369453703213
GCA_003225335.1	s__Gp18-AA60 sp003225335	IEQR	7.32489115211748e-6	8.0810801799524e-6	0.906424758696136
GCA_003225335.1	s__Gp18-AA60 sp003225335	IFFF	3.41828253765482e-6	3.69770209782789e-6	0.924434269505593
GCA_003225335.1	s__Gp18-AA60 sp003225335	IFFT	3.90660861446266e-6	4.48401361727597e-6	0.871230319063106
GCA_003225335.1	s__Gp18-AA60 sp003225335	IGTP	1.31848040738115e-5	1.09962290380327e-5	1.19902959716546
GCA_003225335.1	s__Gp18-AA60 sp003225335	IHHN	0	6.70213619797189e-7	0
GCA_003225335.1	s__Gp18-AA60 sp003225335	IHHV	4.88326076807832e-7	1.51362999360885e-6	0.32261918624085
GCA_003225335.1	s__Gp18-AA60 sp003225335	IHTL	7.32489115211748e-6	5.40210332963666e-6	1.35593318105045
GCA_003225335.1	s__Gp18-AA60 sp003225335	IILG	2.05096952259289e-5	2.06848508569466e-5	0.99153217819993
GCA_003225335.1	s__Gp18-AA60 sp003225335	ILFE	8.30154330573314e-6	1.30878946959853e-5	0.634291725183244
GCA_003225335.1	s__Gp18-AA60 sp003225335	ILMH	0	2.08356320332367e-6	0
GCA_003225335.1	s__Gp18-AA60 sp003225335	ILVA	3.71127818373952e-5	3.66437658689933e-5	1.01279933864
GCA_003225335.1	s__Gp18-AA60 sp003225335	IMFV	4.88326076807832e-7	2.96352749636355e-6	0.164778655641644
GCA_003225335.1	s__Gp18-AA60 sp003225335	IMGF	9.76652153615664e-7	3.35139122358249e-6	0.29141693358368
GCA_003225335.1	s__Gp18-AA60 sp003225335	INDM	0	1.55939514905515e-6	0
GCA_003225335.1	s__Gp18-AA60 sp003225335	IQIK	2.44163038403916e-6	3.36061521732633e-6	0.726542679284091
GCA_003225335.1	s__Gp18-AA60 sp003225335	IQIT	4.39493469127049e-6	4.40545770235177e-6	0.997611369398537
GCA_003225335.1	s__Gp18-AA60 sp003225335	IQMY	0	9.70776075069733e-7	0
GCA_003225335.1	s__Gp18-AA60 sp003225335	IQQA	9.76652153615664e-6	6.10575174219222e-6	1.59956086466268
GCA_003225335.1	s__Gp18-AA60 sp003225335	IRLI	7.81321722892531e-6	1.93650914578413e-5	0.40346916232929
GCA_003225335.1	s__Gp18-AA60 sp003225335	IRNS	9.76652153615664e-6	7.39732898954444e-6	1.3202767579975
GCA_003225335.1	s__Gp18-AA60 sp003225335	IRQE	4.39493469127049e-6	8.0810801799524e-6	0.543854855217682
GCA_003225335.1	s__Gp18-AA60 sp003225335	IRTV	1.51381083810428e-5	1.3939485383372e-5	1.08598760748375
GCA_003225335.1	s__Gp18-AA60 sp003225335	ISDE	8.30154330573314e-6	9.1704779976503e-6	0.905246521267507
GCA_003225335.1	s__Gp18-AA60 sp003225335	ISFA	8.30154330573314e-6	1.26087008487402e-5	0.658397990825723
GCA_003225335.1	s__Gp18-AA60 sp003225335	ISTA	1.26964779970036e-5	1.52899246088866e-5	0.83038198825548
GCA_003225335.1	s__Gp18-AA60 sp003225335	ITAA	3.12528689157012e-5	2.4683368159637e-5	1.26615090426787
GCA_003225335.1	s__Gp18-AA60 sp003225335	IVQE	1.02548476129645e-5	7.63283879732126e-6	1.34351685988225
GCA_003225335.1	s__Gp18-AA60 sp003225335	IVYR	5.37158684488615e-6	7.69131946885992e-6	0.698396012106149
GCA_003225335.1	s__Gp18-AA60 sp003225335	IYRE	7.81321722892531e-6	6.44524294549041e-6	1.21224557320869
GCA_003225335.1	s__Gp18-AA60 sp003225335	KALY	9.27819545934881e-6	1.13018319898153e-5	0.820946149943644
GCA_003225335.1	s__Gp18-AA60 sp003225335	KATK	5.37158684488615e-6	7.68698987893051e-6	0.698789373927666
GCA_003225335.1	s__Gp18-AA60 sp003225335	KERQ	6.83656507530965e-6	6.38303603688071e-6	1.07105224470119
GCA_003225335.1	s__Gp18-AA60 sp003225335	KGIE	1.22081519201958e-5	9.51800168819589e-6	1.28263813352084
GCA_003225335.1	s__Gp18-AA60 sp003225335	KGLN	5.37158684488615e-6	1.05851536980957e-5	0.50746422754849
GCA_003225335.1	s__Gp18-AA60 sp003225335	KHFK	2.44163038403916e-6	1.32052715573457e-6	1.84898157787671
GCA_003225335.1	s__Gp18-AA60 sp003225335	KHSR	3.41828253765482e-6	3.76388047507321e-6	0.908180416538953
GCA_003225335.1	s__Gp18-AA60 sp003225335	KIEP	9.27819545934881e-6	6.21575381773021e-6	1.49269030457466
GCA_003225335.1	s__Gp18-AA60 sp003225335	KIMT	1.4649782304235e-6	1.94003012992228e-6	0.755131689878542
GCA_003225335.1	s__Gp18-AA60 sp003225335	KISV	8.78986938254098e-6	8.51848955010026e-6	1.03185774084063
GCA_003225335.1	s__Gp18-AA60 sp003225335	KIYD	3.41828253765482e-6	2.71980321771085e-6	1.25681244709015
GCA_003225335.1	s__Gp18-AA60 sp003225335	KLPA	1.70914126882741e-5	2.13757900358227e-5	0.799568701771088
GCA_003225335.1	s__Gp18-AA60 sp003225335	KLRE	3.46711514533561e-5	1.87546621160003e-5	1.84866841316095
GCA_003225335.1	s__Gp18-AA60 sp003225335	KMIL	3.90660861446266e-6	3.94343472437729e-6	0.990661412578484
GCA_003225335.1	s__Gp18-AA60 sp003225335	KMKV	2.44163038403916e-6	2.16535744998586e-6	1.12758768029505
GCA_003225335.1	s__Gp18-AA60 sp003225335	KMRK	2.92995646084699e-6	2.29251889581816e-6	1.27805117165734
GCA_003225335.1	s__Gp18-AA60 sp003225335	KNLR	1.02548476129645e-5	9.90978716146219e-6	1.0348201677675
GCA_003225335.1	s__Gp18-AA60 sp003225335	KNVQ	2.44163038403916e-6	3.18565729396895e-6	0.766444773787069
GCA_003225335.1	s__Gp18-AA60 sp003225335	KQPL	5.85991292169398e-6	7.64315492244338e-6	0.76668770699478
GCA_003225335.1	s__Gp18-AA60 sp003225335	KRMH	1.95330430723133e-6	1.21128111611007e-6	1.61259370863817
GCA_003225335.1	s__Gp18-AA60 sp003225335	KTAT	1.07431736897723e-5	1.00769372808402e-5	1.06611497028952
GCA_003225335.1	s__Gp18-AA60 sp003225335	KTMH	4.88326076807832e-7	8.09651972042056e-7	0.603130843461302
GCA_003225335.1	s__Gp18-AA60 sp003225335	KTQA	5.85991292169398e-6	6.97128421533563e-6	0.840578685459873
GCA_003225335.1	s__Gp18-AA60 sp003225335	KTSA	1.1719825843388e-5	1.20771156338517e-5	0.970415966751012
GCA_003225335.1	s__Gp18-AA60 sp003225335	KVPH	3.90660861446266e-6	3.09560305837719e-6	1.2619862885491
GCA_003225335.1	s__Gp18-AA60 sp003225335	KYLH	2.44163038403916e-6	2.35437087904035e-6	1.03706276941141
GCA_003225335.1	s__Gp18-AA60 sp003225335	LAAM	2.29513256099681e-5	2.00375454834768e-5	1.14541602058466
GCA_003225335.1	s__Gp18-AA60 sp003225335	LARP	2.97878906852778e-5	4.19219031012614e-5	0.710556737210279
GCA_003225335.1	s__Gp18-AA60 sp003225335	LAVD	3.51594775301639e-5	3.71833844455573e-5	0.945569588525306
GCA_003225335.1	s__Gp18-AA60 sp003225335	LDAD	2.88112385316621e-5	2.57872104327097e-5	1.11726852374527
GCA_003225335.1	s__Gp18-AA60 sp003225335	LDDL	2.88112385316621e-5	2.70917338143925e-5	1.06346971844069
GCA_003225335.1	s__Gp18-AA60 sp003225335	LDEV	2.97878906852778e-5	2.27570967342036e-5	1.30894951290105
GCA_003225335.1	s__Gp18-AA60 sp003225335	LDKV	1.4649782304235e-5	1.46603022676847e-5	0.999282418380084
GCA_003225335.1	s__Gp18-AA60 sp003225335	LDNL	2.24629995331603e-5	1.72971629447434e-5	1.29865224747662
GCA_003225335.1	s__Gp18-AA60 sp003225335	LDQN	6.34823899850182e-6	5.88698499227568e-6	1.07835148328582
GCA_003225335.1	s__Gp18-AA60 sp003225335	LDVF	1.22081519201958e-5	1.58482081959336e-5	0.770317487583754
GCA_003225335.1	s__Gp18-AA60 sp003225335	LEFV	1.90447169955054e-5	1.9149752350531e-5	0.994515054132142
GCA_003225335.1	s__Gp18-AA60 sp003225335	LHHE	2.44163038403916e-6	2.66965090413997e-6	0.914587888720878
GCA_003225335.1	s__Gp18-AA60 sp003225335	LINH	3.90660861446266e-6	3.38002299002377e-6	1.15579350376998
GCA_003225335.1	s__Gp18-AA60 sp003225335	LKAH	5.85991292169398e-6	8.25571160418151e-6	0.70980106896248
GCA_003225335.1	s__Gp18-AA60 sp003225335	LKEV	2.39279777635838e-5	1.77143784546018e-5	1.35076586654768
GCA_003225335.1	s__Gp18-AA60 sp003225335	LKHF	6.34823899850182e-6	3.51872854662335e-6	1.80412865453737
GCA_003225335.1	s__Gp18-AA60 sp003225335	LKPI	1.26964779970036e-5	1.06698497114755e-5	1.18993972177026
GCA_003225335.1	s__Gp18-AA60 sp003225335	LKVS	1.56264344578506e-5	1.79291170798681e-5	0.871567427901787
GCA_003225335.1	s__Gp18-AA60 sp003225335	LLEG	3.80894339910109e-5	5.33802389474832e-5	0.713549334773196
GCA_003225335.1	s__Gp18-AA60 sp003225335	LLIK	1.4649782304235e-5	2.07824644282656e-5	0.704910736395161
GCA_003225335.1	s__Gp18-AA60 sp003225335	LLTM	8.30154330573314e-6	1.08803586396713e-5	0.762984344602813
GCA_003225335.1	s__Gp18-AA60 sp003225335	LLTR	3.36944992997404e-5	4.22032588360264e-5	0.798386196446455
GCA_003225335.1	s__Gp18-AA60 sp003225335	LMGP	7.32489115211748e-6	8.9265548393274e-6	0.820573142042041
GCA_003225335.1	s__Gp18-AA60 sp003225335	LNFV	1.12314997665801e-5	1.01185491273966e-5	1.10999112868565
GCA_003225335.1	s__Gp18-AA60 sp003225335	LNIR	9.27819545934881e-6	1.25460336045938e-5	0.739532170227212
GCA_003225335.1	s__Gp18-AA60 sp003225335	LNTI	4.88326076807832e-6	8.38609693007237e-6	0.582304355506201
GCA_003225335.1	s__Gp18-AA60 sp003225335	LPES	2.49046299171994e-5	2.05540320277951e-5	1.21166639633143
GCA_003225335.1	s__Gp18-AA60 sp003225335	LPIV	1.4649782304235e-5	1.97648622386112e-5	0.741203360153769
GCA_003225335.1	s__Gp18-AA60 sp003225335	LPLH	7.81321722892531e-6	1.18655161064069e-5	0.658481026771897
GCA_003225335.1	s__Gp18-AA60 sp003225335	LPPS	1.95330430723133e-5	1.81143511458067e-5	1.07831867203452
GCA_003225335.1	s__Gp18-AA60 sp003225335	LRRN	2.68579342244308e-5	1.94349372089046e-5	1.38194087975366
GCA_003225335.1	s__Gp18-AA60 sp003225335	LSAR	4.29726947590892e-5	4.8144670734856e-5	0.892574278797126
GCA_003225335.1	s__Gp18-AA60 sp003225335	LSHM	1.95330430723133e-6	2.58566034413794e-6	0.755437314750077
GCA_003225335.1	s__Gp18-AA60 sp003225335	LSSK	1.7579738765082e-5	1.52065372151966e-5	1.1560645606755
GCA_003225335.1	s__Gp18-AA60 sp003225335	LTEL	2.44163038403916e-5	3.34042021681801e-5	0.730935099645932
GCA_003225335.1	s__Gp18-AA60 sp003225335	LTEM	1.95330430723133e-6	6.33838644232022e-6	0.308170592785174
GCA_003225335.1	s__Gp18-AA60 sp003225335	LTHE	8.78986938254098e-6	6.62360916409497e-6	1.32705133482042
GCA_003225335.1	s__Gp18-AA60 sp003225335	LTSA	2.83229124548543e-5	3.21811568638782e-5	0.880108585737183
GCA_003225335.1	s__Gp18-AA60 sp003225335	LVMK	1.95330430723133e-6	5.76989654458895e-6	0.338533679440605
GCA_003225335.1	s__Gp18-AA60 sp003225335	LVNG	2.19746734563524e-5	1.96079710843888e-5	1.12070103335923
GCA_003225335.1	s__Gp18-AA60 sp003225335	LVVY	6.83656507530965e-6	1.52902234952514e-5	0.44712002263621897
GCA_003225335.1	s__Gp18-AA60 sp003225335	MAAN	3.41828253765482e-6	6.16786851480918e-6	0.554208075196068
GCA_003225335.1	s__Gp18-AA60 sp003225335	MDEG	1.95330430723133e-6	4.88326882603854e-6	0.399999339953584
GCA_003225335.1	s__Gp18-AA60 sp003225335	MENG	4.39493469127049e-6	3.11780328146077e-6	1.40962539792163
GCA_003225335.1	s__Gp18-AA60 sp003225335	MEVD	9.76652153615664e-7	4.31811760330104e-6	0.226175441092445
GCA_003225335.1	s__Gp18-AA60 sp003225335	MFNT	1.4649782304235e-6	1.35872827152235e-6	1.07819809238392
GCA_003225335.1	s__Gp18-AA60 sp003225335	MGFT	2.92995646084699e-6	3.47020598753866e-6	0.844317735422139
GCA_003225335.1	s__Gp18-AA60 sp003225335	MGKN	1.4649782304235e-6	2.00851361011687e-6	0.729384268567766
GCA_003225335.1	s__Gp18-AA60 sp003225335	MGVR	6.83656507530965e-6	8.89610847087382e-6	0.768489401595406
GCA_003225335.1	s__Gp18-AA60 sp003225335	MHKE	0	9.58738268109755e-7	0
GCA_003225335.1	s__Gp18-AA60 sp003225335	MIGK	2.92995646084699e-6	3.10018695789165e-6	0.945090247989294
GCA_003225335.1	s__Gp18-AA60 sp003225335	MIKT	1.4649782304235e-6	1.94003012992228e-6	0.755131689878542
GCA_003225335.1	s__Gp18-AA60 sp003225335	MINQ	1.4649782304235e-6	1.10083371442363e-6	1.33078975618995
GCA_003225335.1	s__Gp18-AA60 sp003225335	MKNV	1.95330430723133e-6	1.7760640024709e-6	1.09979387258221
GCA_003225335.1	s__Gp18-AA60 sp003225335	MLAF	6.34823899850182e-6	8.54035202262419e-6	0.743322872603463
GCA_003225335.1	s__Gp18-AA60 sp003225335	MLDH	4.88326076807832e-7	2.11424589608998e-6	0.230969386158406
GCA_003225335.1	s__Gp18-AA60 sp003225335	MLYT	2.44163038403916e-6	2.95346031195936e-6	0.82670160629968
GCA_003225335.1	s__Gp18-AA60 sp003225335	MMHF	0	3.3758210207512e-7	0
GCA_003225335.1	s__Gp18-AA60 sp003225335	MNPR	3.90660861446266e-6	2.57241848504051e-6	1.51865205338125
GCA_003225335.1	s__Gp18-AA60 sp003225335	MNSY	1.4649782304235e-6	1.0895731538694e-6	1.34454325092438
GCA_003225335.1	s__Gp18-AA60 sp003225335	MPAA	8.78986938254098e-6	1.02874035768719e-5	0.854430305650917
GCA_003225335.1	s__Gp18-AA60 sp003225335	MPRP	3.90660861446266e-6	4.29054333124606e-6	0.910516061220641
GCA_003225335.1	s__Gp18-AA60 sp003225335	MQRV	4.88326076807832e-6	3.85127821583024e-6	1.2679584528602
GCA_003225335.1	s__Gp18-AA60 sp003225335	MSLQ	2.44163038403916e-6	4.43808823087722e-6	0.550153637562215
GCA_003225335.1	s__Gp18-AA60 sp003225335	MTSI	2.92995646084699e-6	3.04800300003615e-6	0.961270858595692
GCA_003225335.1	s__Gp18-AA60 sp003225335	MVAT	6.83656507530965e-6	7.19959119074228e-6	0.949576843210288
GCA_003225335.1	s__Gp18-AA60 sp003225335	MVIV	4.39493469127049e-6	5.07816967086307e-6	0.86545644909961
GCA_003225335.1	s__Gp18-AA60 sp003225335	MYKR	4.88326076807832e-7	1.65820904642287e-6	0.294490057125947
GCA_003225335.1	s__Gp18-AA60 sp003225335	NAIN	5.37158684488615e-6	4.99441020759887e-6	1.07551975540844
GCA_003225335.1	s__Gp18-AA60 sp003225335	NAKK	3.90660861446266e-6	4.80964560087611e-6	0.812244589029811
GCA_003225335.1	s__Gp18-AA60 sp003225335	NDHF	9.76652153615664e-7	1.39144898038417e-6	0.701895770081353
GCA_003225335.1	s__Gp18-AA60 sp003225335	NDKQ	4.88326076807832e-7	2.20929902511575e-6	0.221032133385497
GCA_003225335.1	s__Gp18-AA60 sp003225335	NDYA	9.76652153615664e-7	4.46920596185026e-6	0.21852923359373
GCA_003225335.1	s__Gp18-AA60 sp003225335	NFFG	5.85991292169398e-6	4.64230026087738e-6	1.26228649427913
GCA_003225335.1	s__Gp18-AA60 sp003225335	NGDK	3.90660861446266e-6	5.10328329208709e-6	0.765508867697009
GCA_003225335.1	s__Gp18-AA60 sp003225335	NHNG	2.44163038403916e-6	1.72155053968661e-6	1.41827400808322
GCA_003225335.1	s__Gp18-AA60 sp003225335	NISH	9.76652153615664e-7	1.99291208978385e-6	0.490062837504082
GCA_003225335.1	s__Gp18-AA60 sp003225335	NKNT	9.76652153615664e-7	2.03895830144689e-6	0.478995648377217
GCA_003225335.1	s__Gp18-AA60 sp003225335	NLKP	9.27819545934881e-6	6.91265999582633e-6	1.34220335803449
GCA_003225335.1	s__Gp18-AA60 sp003225335	NMDA	1.95330430723133e-6	3.12406492972746e-6	0.625244465518113
GCA_003225335.1	s__Gp18-AA60 sp003225335	NMEQ	0	1.34975061269172e-6	0
GCA_003225335.1	s__Gp18-AA60 sp003225335	NMKS	4.88326076807832e-7	1.50636438090255e-6	0.324175267948946
GCA_003225335.1	s__Gp18-AA60 sp003225335	NNFV	5.85991292169398e-6	3.11464698257994e-6	1.88140516548687
GCA_003225335.1	s__Gp18-AA60 sp003225335	NNIG	2.92995646084699e-6	4.12505623712913e-6	0.710282791898644
GCA_003225335.1	s__Gp18-AA60 sp003225335	NNMA	4.88326076807832e-7	1.99461062587094e-6	0.244822759126035
GCA_003225335.1	s__Gp18-AA60 sp003225335	NPVE	9.27819545934881e-6	7.45961113919209e-6	1.24379076686746
GCA_003225335.1	s__Gp18-AA60 sp003225335	NRQN	2.92995646084699e-6	2.76637717436102e-6	1.05913123055021
GCA_003225335.1	s__Gp18-AA60 sp003225335	NSFY	4.88326076807832e-6	2.32957983789448e-6	2.0961980734225
GCA_003225335.1	s__Gp18-AA60 sp003225335	NSIH	1.4649782304235e-6	1.99291208978385e-6	0.735094256256123
GCA_003225335.1	s__Gp18-AA60 sp003225335	NSIP	1.95330430723133e-6	5.16007249689965e-6	0.378542027927891
GCA_003225335.1	s__Gp18-AA60 sp003225335	NSPV	1.07431736897723e-5	7.55003862131664e-6	1.42292963368958
GCA_003225335.1	s__Gp18-AA60 sp003225335	NYLG	7.32489115211748e-6	7.6563807835898e-6	0.956704134650302
GCA_003225335.1	s__Gp18-AA60 sp003225335	NYLL	1.22081519201958e-5	9.73890873523192e-6	1.25354413436806
GCA_003225335.1	s__Gp18-AA60 sp003225335	PAKS	7.81321722892531e-6	1.26034853954566e-5	0.61992512259679
GCA_003225335.1	s__Gp18-AA60 sp003225335	PARE	2.29513256099681e-5	2.44217337914263e-5	0.939790999524596
GCA_003225335.1	s__Gp18-AA60 sp003225335	PDAE	1.95330430723133e-5	1.59973709276842e-5	1.22101582570111
GCA_003225335.1	s__Gp18-AA60 sp003225335	PEMS	3.41828253765482e-6	3.90009009297916e-6	0.876462455010547
GCA_003225335.1	s__Gp18-AA60 sp003225335	PFHN	2.92995646084699e-6	1.48175374763804e-6	1.97735721304396
GCA_003225335.1	s__Gp18-AA60 sp003225335	PFQN	9.76652153615664e-7	2.54331698413508e-6	0.38400724711387
GCA_003225335.1	s__Gp18-AA60 sp003225335	PGEI	1.85563909186976e-5	1.30210336634789e-5	1.42510889674944
GCA_003225335.1	s__Gp18-AA60 sp003225335	PGKK	9.27819545934881e-6	6.62566404801733e-6	1.40034197208131
GCA_003225335.1	s__Gp18-AA60 sp003225335	PGPA	2.05096952259289e-5	2.29897944189673e-5	0.892121732459157
GCA_003225335.1	s__Gp18-AA60 sp003225335	PKII	2.44163038403916e-6	5.06946342440937e-6	0.481634875257756
GCA_003225335.1	s__Gp18-AA60 sp003225335	PKQF	2.92995646084699e-6	3.10078373955597e-6	0.944908354449303
GCA_003225335.1	s__Gp18-AA60 sp003225335	PKVE	5.37158684488615e-6	9.09467481564575e-6	0.590629896480224
GCA_003225335.1	s__Gp18-AA60 sp003225335	PLDH	3.90660861446266e-6	5.72056786560507e-6	0.682905737025017
GCA_003225335.1	s__Gp18-AA60 sp003225335	PLDQ	1.4649782304235e-5	9.81891723552759e-6	1.49199570103595
GCA_003225335.1	s__Gp18-AA60 sp003225335	PLGE	1.4649782304235e-5	2.74057549381707e-5	0.534551313666997
GCA_003225335.1	s__Gp18-AA60 sp003225335	PMMR	9.76652153615664e-7	1.58572782339044e-6	0.615901505421963
GCA_003225335.1	s__Gp18-AA60 sp003225335	PMMT	1.4649782304235e-6	1.05994194267069e-6	1.38213063512918
GCA_003225335.1	s__Gp18-AA60 sp003225335	PMPF	3.41828253765482e-6	2.36499768865312e-6	1.44536400777692
GCA_003225335.1	s__Gp18-AA60 sp003225335	PPKH	9.76652153615664e-7	2.28617495044152e-6	0.42719921912671
GCA_003225335.1	s__Gp18-AA60 sp003225335	PRKH	1.4649782304235e-6	3.27739353395374e-6	0.446994910817498
GCA_003225335.1	s__Gp18-AA60 sp003225335	PSEQ	4.88326076807832e-6	6.99544072429263e-6	0.698063347334289
GCA_003225335.1	s__Gp18-AA60 sp003225335	PSTD	8.78986938254098e-6	8.36850448714993e-6	1.05035127794196
GCA_003225335.1	s__Gp18-AA60 sp003225335	PVLF	1.7579738765082e-5	1.68767538147096e-5	1.04165403833524
GCA_003225335.1	s__Gp18-AA60 sp003225335	PVRT	1.22081519201958e-5	1.50627512993484e-5	0.810486190575549
GCA_003225335.1	s__Gp18-AA60 sp003225335	PVYV	1.07431736897723e-5	7.85009820718453e-6	1.36854003685457
GCA_003225335.1	s__Gp18-AA60 sp003225335	PYYI	0	2.09494481284548e-6	0
GCA_003225335.1	s__Gp18-AA60 sp003225335	QAGH	5.85991292169398e-6	5.88605372395468e-6	0.99555885768519
GCA_003225335.1	s__Gp18-AA60 sp003225335	QDQI	5.37158684488615e-6	3.09260238631971e-6	1.73691479662813
GCA_003225335.1	s__Gp18-AA60 sp003225335	QEPI	3.90660861446266e-6	5.63702920888762e-6	0.693026143682793
GCA_003225335.1	s__Gp18-AA60 sp003225335	QFMH	0	6.05507957085345e-7	0
GCA_003225335.1	s__Gp18-AA60 sp003225335	QFNK	1.4649782304235e-6	1.85909167998783e-6	0.788007523347684
GCA_003225335.1	s__Gp18-AA60 sp003225335	QGHS	4.88326076807832e-6	3.6460711966485e-6	1.33932128713423
GCA_003225335.1	s__Gp18-AA60 sp003225335	QHKQ	0	1.00466911833045e-6	0
GCA_003225335.1	s__Gp18-AA60 sp003225335	QHLS	4.88326076807832e-6	4.6377989326791e-6	1.0529263642004
GCA_003225335.1	s__Gp18-AA60 sp003225335	QIMM	9.76652153615664e-7	6.78592017604903e-7	1.43923318913
GCA_003225335.1	s__Gp18-AA60 sp003225335	QIRQ	7.81321722892531e-6	4.72119528532822e-6	1.6549235430286
GCA_003225335.1	s__Gp18-AA60 sp003225335	QIRY	2.92995646084699e-6	3.76549296992912e-6	0.778107005973813
GCA_003225335.1	s__Gp18-AA60 sp003225335	QKMQ	9.76652153615664e-7	9.61406532432926e-7	1.01585762179518
GCA_003225335.1	s__Gp18-AA60 sp003225335	QLMR	7.32489115211748e-6	5.53997533925998e-6	1.32218840401841
GCA_003225335.1	s__Gp18-AA60 sp003225335	QLQF	3.90660861446266e-6	5.47730217846243e-6	0.713235911983097
GCA_003225335.1	s__Gp18-AA60 sp003225335	QMAE	7.81321722892531e-6	4.17378920922499e-6	1.87197216660017
GCA_003225335.1	s__Gp18-AA60 sp003225335	QMEF	9.76652153615664e-7	1.77894189407607e-6	0.549007337939448
GCA_003225335.1	s__Gp18-AA60 sp003225335	QMIK	4.88326076807832e-7	1.34212420352338e-6	0.363845667581186
GCA_003225335.1	s__Gp18-AA60 sp003225335	QMKH	4.88326076807832e-7	5.60121975090981e-7	0.871820957798545
GCA_003225335.1	s__Gp18-AA60 sp003225335	QNFM	1.4649782304235e-6	9.39976174130186e-7	1.55852698264307
GCA_003225335.1	s__Gp18-AA60 sp003225335	QNYP	9.76652153615664e-7	1.70172588316382e-6	0.573918610087711
GCA_003225335.1	s__Gp18-AA60 sp003225335	QPEP	5.85991292169398e-6	6.09126999350513e-6	0.962018253655176
GCA_003225335.1	s__Gp18-AA60 sp003225335	QPHL	3.41828253765482e-6	4.03835677950012e-6	0.8464538237451
GCA_003225335.1	s__Gp18-AA60 sp003225335	QPTG	8.30154330573314e-6	7.87695088244423e-6	1.05390314470987
GCA_003225335.1	s__Gp18-AA60 sp003225335	QQAN	4.88326076807832e-6	3.955724490412e-6	1.23447949418988
GCA_003225335.1	s__Gp18-AA60 sp003225335	QQMS	2.44163038403916e-6	1.51047653843773e-6	1.61646362714412
GCA_003225335.1	s__Gp18-AA60 sp003225335	QQSR	9.76652153615664e-6	5.85890910663575e-6	1.6669522189882
GCA_003225335.1	s__Gp18-AA60 sp003225335	QRTK	3.90660861446266e-6	5.39045731956153e-6	0.724726750045101
GCA_003225335.1	s__Gp18-AA60 sp003225335	QRVS	1.26964779970036e-5	1.19672887555534e-5	1.06093186655263
GCA_003225335.1	s__Gp18-AA60 sp003225335	QTDH	9.76652153615664e-7	1.86564821217912e-6	0.523492128494531
GCA_003225335.1	s__Gp18-AA60 sp003225335	QVVL	2.09980213027368e-5	1.91709642413048e-5	1.09530334720961
GCA_003225335.1	s__Gp18-AA60 sp003225335	QYPD	2.44163038403916e-6	2.6653333150074e-6	0.916069435027632
GCA_003225335.1	s__Gp18-AA60 sp003225335	RAFY	9.27819545934881e-6	8.99221075494995e-6	1.03180360338434
GCA_003225335.1	s__Gp18-AA60 sp003225335	RAGP	1.7579738765082e-5	3.295749678348e-5	0.533406371259781
GCA_003225335.1	s__Gp18-AA60 sp003225335	RAPP	5.37158684488615e-6	2.15229722756623e-5	0.249574583662881
GCA_003225335.1	s__Gp18-AA60 sp003225335	RDMI	2.92995646084699e-6	3.72860158816378e-6	0.785805721412542
GCA_003225335.1	s__Gp18-AA60 sp003225335	RDVF	9.76652153615664e-6	1.16643503319717e-5	0.837296656753083
GCA_003225335.1	s__Gp18-AA60 sp003225335	RDYR	6.83656507530965e-6	8.26290944912115e-6	0.827379885669301
GCA_003225335.1	s__Gp18-AA60 sp003225335	RGDR	2.09980213027368e-5	2.39308593142404e-5	0.877445353173826
GCA_003225335.1	s__Gp18-AA60 sp003225335	RGID	1.7579738765082e-5	1.54483321410324e-5	1.13797001544188
GCA_003225335.1	s__Gp18-AA60 sp003225335	RGPP	1.95330430723133e-6	1.77765676700316e-5	0.109880846712849
GCA_003225335.1	s__Gp18-AA60 sp003225335	RHEK	1.95330430723133e-6	3.71880014483256e-6	0.525251218446233
GCA_003225335.1	s__Gp18-AA60 sp003225335	RHQG	5.37158684488615e-6	4.55131657232202e-6	1.18022703091067
GCA_003225335.1	s__Gp18-AA60 sp003225335	RKDV	1.07431736897723e-5	1.07900463893925e-5	0.99565593159393
GCA_003225335.1	s__Gp18-AA60 sp003225335	RKII	5.37158684488615e-6	7.26743447371142e-6	0.739131101121979
GCA_003225335.1	s__Gp18-AA60 sp003225335	RMDM	4.88326076807832e-7	1.48908640625381e-6	0.327936696458297
GCA_003225335.1	s__Gp18-AA60 sp003225335	RMPS	4.88326076807832e-6	4.92741933631965e-6	0.991038195609648
GCA_003225335.1	s__Gp18-AA60 sp003225335	RNHA	2.44163038403916e-6	4.98383796461719e-6	0.489909664273506
GCA_003225335.1	s__Gp18-AA60 sp003225335	RNIG	9.27819545934881e-6	9.86324168466464e-6	0.940684184366539
GCA_003225335.1	s__Gp18-AA60 sp003225335	RNVA	1.66030866114663e-5	1.74729961314064e-5	0.950214060977413
GCA_003225335.1	s__Gp18-AA60 sp003225335	RPQS	8.78986938254098e-6	8.8381214457093e-6	0.99454046162810394
GCA_003225335.1	s__Gp18-AA60 sp003225335	RQIE	1.51381083810428e-5	8.0810801799524e-6	1.87327783463868
GCA_003225335.1	s__Gp18-AA60 sp003225335	RSQN	6.83656507530965e-6	5.29894356605245e-6	1.29017510567728
GCA_003225335.1	s__Gp18-AA60 sp003225335	RTFG	1.4649782304235e-5	1.34604020287007e-5	1.08836142286079
GCA_003225335.1	s__Gp18-AA60 sp003225335	RTIN	1.95330430723133e-6	6.17220390475029e-6	0.316467883656276
GCA_003225335.1	s__Gp18-AA60 sp003225335	RTNR	6.34823899850182e-6	9.56130033682154e-6	0.663951426570516
GCA_003225335.1	s__Gp18-AA60 sp003225335	RVIA	2.53929559940073e-5	2.69699714500443e-5	0.941526988304082
GCA_003225335.1	s__Gp18-AA60 sp003225335	RVLT	2.39279777635838e-5	2.93388474566649e-5	0.81557320201234
GCA_003225335.1	s__Gp18-AA60 sp003225335	RYMS	1.95330430723133e-6	2.60523074885773e-6	0.749762495351998
GCA_003225335.1	s__Gp18-AA60 sp003225335	RYVK	1.4649782304235e-6	6.0751741410372e-6	0.241141767530203
GCA_003225335.1	s__Gp18-AA60 sp003225335	SEVF	9.27819545934881e-6	1.12909802946256e-5	0.821735156491693
GCA_003225335.1	s__Gp18-AA60 sp003225335	SFVY	5.85991292169398e-6	5.26119107548212e-6	1.11379967722556
GCA_003225335.1	s__Gp18-AA60 sp003225335	SGFQ	7.81321722892531e-6	7.45985464464282e-6	1.04736856160277
GCA_003225335.1	s__Gp18-AA60 sp003225335	SGGK	2.29513256099681e-5	1.5939999327242e-5	1.43985737632646
GCA_003225335.1	s__Gp18-AA60 sp003225335	SGMP	7.81321722892531e-6	5.26323019456416e-6	1.48449088109328
GCA_003225335.1	s__Gp18-AA60 sp003225335	SGRN	1.36731301506193e-5	1.22400860449079e-5	1.11707794377047
GCA_003225335.1	s__Gp18-AA60 sp003225335	SHRQ	4.88326076807832e-6	3.41344023571663e-6	1.43059799816683
GCA_003225335.1	s__Gp18-AA60 sp003225335	SKGK	1.51381083810428e-5	7.60915870687106e-6	1.98945888293447
GCA_003225335.1	s__Gp18-AA60 sp003225335	SLAK	3.17411949925091e-5	2.45487512932383e-5	1.29298613250654
GCA_003225335.1	s__Gp18-AA60 sp003225335	SLEN	1.51381083810428e-5	1.23232811903707e-5	1.22841539904742
GCA_003225335.1	s__Gp18-AA60 sp003225335	SLKI	1.51381083810428e-5	1.22536517464049e-5	1.23539567586325
GCA_003225335.1	s__Gp18-AA60 sp003225335	SNLH	2.92995646084699e-6	4.19454106006371e-6	0.698516576400491
GCA_003225335.1	s__Gp18-AA60 sp003225335	SNSE	4.88326076807832e-6	7.26599083573775e-6	0.672070868030829
GCA_003225335.1	s__Gp18-AA60 sp003225335	SPPQ	5.37158684488615e-6	6.16511006347334e-6	0.87128806940713
GCA_003225335.1	s__Gp18-AA60 sp003225335	SRAR	3.27178471461247e-5	3.54346875764088e-5	0.923328223949324
GCA_003225335.1	s__Gp18-AA60 sp003225335	SRLG	3.36944992997404e-5	3.9764349751885e-5	0.847354464739944
GCA_003225335.1	s__Gp18-AA60 sp003225335	STET	8.30154330573314e-6	9.68954556839146e-6	0.856752594550341
GCA_003225335.1	s__Gp18-AA60 sp003225335	STFM	2.92995646084699e-6	2.60261850738409e-6	1.12577254504807
GCA_003225335.1	s__Gp18-AA60 sp003225335	SVAL	4.54143251431284e-5	4.54741819764287e-5	0.998683718305667
GCA_003225335.1	s__Gp18-AA60 sp003225335	SYEA	9.76652153615664e-6	1.03440655806297e-5	0.944166629651439
GCA_003225335.1	s__Gp18-AA60 sp003225335	SYIL	8.78986938254098e-6	8.86322734991126e-6	0.991723334573944
GCA_003225335.1	s__Gp18-AA60 sp003225335	TAAS	3.22295210693169e-5	3.06315671673993e-5	1.05216690002131
GCA_003225335.1	s__Gp18-AA60 sp003225335	TDKL	5.85991292169398e-6	1.0374798763676e-5	0.564821839456837
GCA_003225335.1	s__Gp18-AA60 sp003225335	TDTH	2.44163038403916e-6	2.69678002524754e-6	0.905387299364559
GCA_003225335.1	s__Gp18-AA60 sp003225335	TEAP	7.81321722892531e-6	1.63241254750294e-5	0.478630064494237
GCA_003225335.1	s__Gp18-AA60 sp003225335	TENE	4.39493469127049e-6	5.99000510247111e-6	0.733711343494082
GCA_003225335.1	s__Gp18-AA60 sp003225335	TETF	5.37158684488615e-6	6.66705038627177e-6	0.805691652780497
GCA_003225335.1	s__Gp18-AA60 sp003225335	TEVL	1.41614562274271e-5	2.32219221655752e-5	0.609831353600023
GCA_003225335.1	s__Gp18-AA60 sp003225335	TFKG	5.85991292169398e-6	6.86339851671981e-6	0.853791734141438
GCA_003225335.1	s__Gp18-AA60 sp003225335	TGEQ	5.85991292169398e-6	8.93783605142306e-6	0.65562994084692106
GCA_003225335.1	s__Gp18-AA60 sp003225335	THIA	6.34823899850182e-6	5.14198080842564e-6	1.23459017740782
GCA_003225335.1	s__Gp18-AA60 sp003225335	THKQ	9.76652153615664e-7	1.45224142076174e-6	0.67251363282517
GCA_003225335.1	s__Gp18-AA60 sp003225335	THYD	2.44163038403916e-6	1.48798869836051e-6	1.6408930973262
GCA_003225335.1	s__Gp18-AA60 sp003225335	TIAM	3.90660861446266e-6	4.92055926540301e-6	0.793935893005181
GCA_003225335.1	s__Gp18-AA60 sp003225335	TIPN	4.88326076807832e-6	4.30547561953439e-6	1.13419775179366
GCA_003225335.1	s__Gp18-AA60 sp003225335	TISK	7.81321722892531e-6	6.02836239247096e-6	1.29607623434907
GCA_003225335.1	s__Gp18-AA60 sp003225335	TKRG	6.83656507530965e-6	1.24514746364792e-5	0.549056659946164
GCA_003225335.1	s__Gp18-AA60 sp003225335	TLGY	1.02548476129645e-5	1.22367688758548e-5	0.838035572707351
GCA_003225335.1	s__Gp18-AA60 sp003225335	TLSD	1.66030866114663e-5	1.62999621854958e-5	1.01859663369282
GCA_003225335.1	s__Gp18-AA60 sp003225335	TMLE	4.39493469127049e-6	6.33838644232021e-6	0.693383833766641
GCA_003225335.1	s__Gp18-AA60 sp003225335	TNIT	4.88326076807832e-6	4.12566248813924e-6	1.18363069740123
GCA_003225335.1	s__Gp18-AA60 sp003225335	TPFG	1.70914126882741e-5	9.38942291247051e-6	1.82028361568146
GCA_003225335.1	s__Gp18-AA60 sp003225335	TPGL	2.24629995331603e-5	2.31440887143675e-5	0.97057178661848
GCA_003225335.1	s__Gp18-AA60 sp003225335	TPVT	1.51381083810428e-5	1.00683368474047e-5	1.50353614608603
GCA_003225335.1	s__Gp18-AA60 sp003225335	TQYA	2.92995646084699e-6	5.04242149198467e-6	0.581061393916472
GCA_003225335.1	s__Gp18-AA60 sp003225335	TQYY	9.76652153615664e-7	1.4380020632701e-6	0.679172984908449
GCA_003225335.1	s__Gp18-AA60 sp003225335	TRDS	1.02548476129645e-5	1.19968432379819e-5	0.854795499910985
GCA_003225335.1	s__Gp18-AA60 sp003225335	TRNF	4.88326076807832e-6	5.2703006242648e-6	0.9265620912772
GCA_003225335.1	s__Gp18-AA60 sp003225335	TSAK	7.32489115211748e-6	1.20771156338517e-5	0.606509979219382
GCA_003225335.1	s__Gp18-AA60 sp003225335	TTDN	3.90660861446266e-6	4.18641727320125e-6	0.93316274024337
GCA_003225335.1	s__Gp18-AA60 sp003225335	TTGR	1.90447169955054e-5	1.63227389318783e-5	1.16675988478325
GCA_003225335.1	s__Gp18-AA60 sp003225335	TYEG	7.81321722892531e-6	7.12856740381009e-6	1.09604311586495
GCA_003225335.1	s__Gp18-AA60 sp003225335	TYMP	9.76652153615664e-7	1.51632535045046e-6	0.644091423602151
GCA_003225335.1	s__Gp18-AA60 sp003225335	TYRY	4.39493469127049e-6	3.10972399160641e-6	1.41328770756924
GCA_003225335.1	s__Gp18-AA60 sp003225335	TYSQ	3.90660861446266e-6	3.12348962913207e-6	1.25071925260344
GCA_003225335.1	s__Gp18-AA60 sp003225335	TYVG	7.81321722892531e-6	8.50675292176017e-6	0.918472336129476
GCA_003225335.1	s__Gp18-AA60 sp003225335	VADV	2.88112385316621e-5	2.58491328456247e-5	1.11459207176224
GCA_003225335.1	s__Gp18-AA60 sp003225335	VDPQ	7.81321722892531e-6	6.82591162170748e-6	1.14464084241555
GCA_003225335.1	s__Gp18-AA60 sp003225335	VEDH	4.39493469127049e-6	4.51242971521862e-6	0.973961916004614
GCA_003225335.1	s__Gp18-AA60 sp003225335	VGHK	1.95330430723133e-6	4.74020625649194e-6	0.412071585399092
GCA_003225335.1	s__Gp18-AA60 sp003225335	VGLY	1.7579738765082e-5	1.72913937500089e-5	1.01667563755946
GCA_003225335.1	s__Gp18-AA60 sp003225335	VHSE	1.95330430723133e-6	5.51856838976403e-6	0.35395127309727
GCA_003225335.1	s__Gp18-AA60 sp003225335	VHSG	6.83656507530965e-6	7.44739098003411e-6	0.917981222368741
GCA_003225335.1	s__Gp18-AA60 sp003225335	VHSV	6.34823899850182e-6	6.58548837575236e-6	0.963973912986607
GCA_003225335.1	s__Gp18-AA60 sp003225335	VIAR	2.39279777635838e-5	2.69699714500443e-5	0.887208123594231
GCA_003225335.1	s__Gp18-AA60 sp003225335	VIMP	4.39493469127049e-6	3.75034656468686e-6	1.17187428294042
GCA_003225335.1	s__Gp18-AA60 sp003225335	VKRF	9.27819545934881e-6	9.07966067117211e-6	1.0218658819274
GCA_003225335.1	s__Gp18-AA60 sp003225335	VLHS	9.27819545934881e-6	9.47307391314662e-6	0.97942817130062
GCA_003225335.1	s__Gp18-AA60 sp003225335	VPHG	5.37158684488615e-6	6.48480503151854e-6	0.828334362988288
GCA_003225335.1	s__Gp18-AA60 sp003225335	VSKI	7.32489115211748e-6	8.51848955010026e-6	0.859881450700525
GCA_003225335.1	s__Gp18-AA60 sp003225335	VSVV	2.78345863780464e-5	2.30882732805261e-5	1.20557245835805
GCA_003225335.1	s__Gp18-AA60 sp003225335	VTHQ	3.41828253765482e-6	2.69013644940941e-6	1.27067254837771
GCA_003225335.1	s__Gp18-AA60 sp003225335	VTMD	3.90660861446266e-6	3.64663907691433e-6	1.07129017488846
GCA_003225335.1	s__Gp18-AA60 sp003225335	VTQD	6.83656507530965e-6	6.54083544156213e-6	1.04521282279453
GCA_003225335.1	s__Gp18-AA60 sp003225335	VVMG	1.07431736897723e-5	8.4026590962576e-6	1.27854451390955
GCA_003225335.1	s__Gp18-AA60 sp003225335	VYFI	2.92995646084699e-6	4.23954528883962e-6	0.691101583124952
GCA_003225335.1	s__Gp18-AA60 sp003225335	VYGA	1.1719825843388e-5	1.64587771443937e-5	0.712071482624093
GCA_003225335.1	s__Gp18-AA60 sp003225335	VYVD	6.34823899850182e-6	7.37167775935385e-6	0.86116610163088
GCA_003225335.1	s__Gp18-AA60 sp003225335	YAVV	1.07431736897723e-5	1.45539674033613e-5	0.738161175714267
GCA_003225335.1	s__Gp18-AA60 sp003225335	YDKG	1.4649782304235e-6	4.50035755568691e-6	0.325524852702485
GCA_003225335.1	s__Gp18-AA60 sp003225335	YDYV	2.92995646084699e-6	2.87844018621942e-6	1.01789728856421
GCA_003225335.1	s__Gp18-AA60 sp003225335	YEYR	5.37158684488615e-6	3.6823369755928e-6	1.4587439662611
GCA_003225335.1	s__Gp18-AA60 sp003225335	YFLI	5.85991292169398e-6	6.09848861432725e-6	0.96087953791161
GCA_003225335.1	s__Gp18-AA60 sp003225335	YFSK	3.90660861446266e-6	2.84019779146687e-6	1.37547061905326
GCA_003225335.1	s__Gp18-AA60 sp003225335	YFYI	1.4649782304235e-6	1.65542742494523e-6	0.884954669922764
GCA_003225335.1	s__Gp18-AA60 sp003225335	YGQR	5.85991292169398e-6	6.23062162282803e-6	0.940502132279092
GCA_003225335.1	s__Gp18-AA60 sp003225335	YGYV	3.41828253765482e-6	4.69372810864041e-6	0.728265987832212
GCA_003225335.1	s__Gp18-AA60 sp003225335	YHMR	0	8.761355503585e-7	0
GCA_003225335.1	s__Gp18-AA60 sp003225335	YILK	4.88326076807832e-6	5.64137505999013e-6	0.865615336004066
GCA_003225335.1	s__Gp18-AA60 sp003225335	YIMY	0	7.74263775406684e-7	0
GCA_003225335.1	s__Gp18-AA60 sp003225335	YIQA	3.90660861446266e-6	4.86977637481033e-6	0.802215197122847
GCA_003225335.1	s__Gp18-AA60 sp003225335	YKAT	4.39493469127049e-6	5.56010080451464e-6	0.790441548775865
GCA_003225335.1	s__Gp18-AA60 sp003225335	YKDE	2.44163038403916e-6	3.33479617439607e-6	0.732167801674218
GCA_003225335.1	s__Gp18-AA60 sp003225335	YKPT	2.92995646084699e-6	2.99899925206684e-6	0.976978056539273
GCA_003225335.1	s__Gp18-AA60 sp003225335	YLDE	1.07431736897723e-5	8.88602892039001e-6	1.2089960302876
GCA_003225335.1	s__Gp18-AA60 sp003225335	YLNL	1.22081519201958e-5	9.73890873523192e-6	1.25354413436806
GCA_003225335.1	s__Gp18-AA60 sp003225335	YMQF	0	8.28922996293709e-7	0
GCA_003225335.1	s__Gp18-AA60 sp003225335	YMRT	1.4649782304235e-6	2.17375966698292e-6	0.673937534436279
GCA_003225335.1	s__Gp18-AA60 sp003225335	YMSV	4.88326076807832e-7	2.46072380090811e-6	0.198448146284284
GCA_003225335.1	s__Gp18-AA60 sp003225335	YQVD	4.88326076807832e-6	3.60900374660219e-6	1.35307722322977
GCA_003225335.1	s__Gp18-AA60 sp003225335	YRID	6.34823899850182e-6	5.33404036792527e-6	1.19013703695891
GCA_003225335.1	s__Gp18-AA60 sp003225335	YRKH	3.41828253765482e-6	1.73282723226499e-6	1.97266206001781
GCA_003225335.1	s__Gp18-AA60 sp003225335	YRYE	3.41828253765482e-6	3.6823369755928e-6	0.928291614893429
GCA_003225335.1	s__Gp18-AA60 sp003225335	YSAP	8.30154330573314e-6	9.11626662590542e-6	0.910629717887243
GCA_003225335.1	s__Gp18-AA60 sp003225335	YSDT	3.41828253765482e-6	4.42460519874507e-6	0.772562157325208
GCA_003225335.1	s__Gp18-AA60 sp003225335	YSLR	1.1719825843388e-5	1.37299382771219e-5	0.853596396927479
GCA_003225335.1	s__Gp18-AA60 sp003225335	YTFL	7.32489115211748e-6	6.31469449327748e-6	1.15997553957922
GCA_003225335.1	s__Gp18-AA60 sp003225335	YYLA	1.51381083810428e-5	8.17476361082504e-6	1.85180992401993
GCA_003225335.1	s__Gp18-AA60 sp003225335	YYMH	0	3.23131163258719e-7	0
GCA_003517725.1	s__DOZZ01 sp003517725	AAAS	1.3049439499759e-4	8.85350801291611e-5	1.47392869365704
GCA_003517725.1	s__DOZZ01 sp003517725	AAYF	1.43007556161749e-5	1.44286173484248e-5	0.991138323987507
GCA_003517725.1	s__DOZZ01 sp003517725	ADMN	8.93797226010929e-7	4.03697995320374e-6	0.221402443502751
GCA_003517725.1	s__DOZZ01 sp003517725	ADRI	3.30704973624044e-5	1.9935536733815e-5	1.65887168246188
GCA_003517725.1	s__DOZZ01 sp003517725	AEMN	4.46898613005465e-6	4.31662989109893e-6	1.03529518230643
GCA_003517725.1	s__DOZZ01 sp003517725	AGHI	1.96635389722404e-5	1.00992516558993e-5	1.94702930892452
GCA_003517725.1	s__DOZZ01 sp003517725	AGRN	2.23449306502732e-5	2.09968429146988e-5	1.06420430638316
GCA_003517725.1	s__DOZZ01 sp003517725	AHGT	9.83176948612022e-6	1.14451444841048e-5	0.85903410828712
GCA_003517725.1	s__DOZZ01 sp003517725	AIDH	7.15037780808744e-6	6.33352906823171e-6	1.12897213086981
GCA_003517725.1	s__DOZZ01 sp003517725	AIHE	7.15037780808744e-6	6.77226570579732e-6	1.05583243757941
GCA_003517725.1	s__DOZZ01 sp003517725	AIMV	2.68139167803279e-6	8.68317578564055e-6	0.308803108934755
GCA_003517725.1	s__DOZZ01 sp003517725	AKGP	9.83176948612022e-6	1.74541783907081e-5	0.563290305967896
GCA_003517725.1	s__DOZZ01 sp003517725	AKTM	3.57518890404372e-6	4.56657039144315e-6	0.782904586501703
GCA_003517725.1	s__DOZZ01 sp003517725	ALHV	9.83176948612022e-6	1.96703969008594e-5	0.499825678946553
GCA_003517725.1	s__DOZZ01 sp003517725	AMNV	2.68139167803279e-6	5.73536726603247e-6	0.467518740066263
GCA_003517725.1	s__DOZZ01 sp003517725	AMSK	5.36278335606558e-6	4.93482500946832e-6	1.08672209161949
GCA_003517725.1	s__DOZZ01 sp003517725	APEP	3.39642945884153e-5	1.89611325141308e-5	1.79125875329985
GCA_003517725.1	s__DOZZ01 sp003517725	AQTE	1.51945528421858e-5	1.2662351118808e-5	1.19997879537684
GCA_003517725.1	s__DOZZ01 sp003517725	ARRH	1.43007556161749e-5	1.36512415498886e-5	1.0475791204714
GCA_003517725.1	s__DOZZ01 sp003517725	AYDA	2.05573361982514e-5	1.85726970694723e-5	1.10685788506405
GCA_003517725.1	s__DOZZ01 sp003517725	AYDD	6.25658058207651e-6	8.23266264648368e-6	0.759970479872488
GCA_003517725.1	s__DOZZ01 sp003517725	AYFK	1.78759445202186e-6	4.21671431855092e-6	0.423930652393868
GCA_003517725.1	s__DOZZ01 sp003517725	AYGK	6.25658058207651e-6	8.6550157799387e-6	0.722884942229512
GCA_003517725.1	s__DOZZ01 sp003517725	AYKT	4.46898613005465e-6	5.62109896294065e-6	0.795037795904009
GCA_003517725.1	s__DOZZ01 sp003517725	DAET	2.32387278762842e-5	1.72128464112931e-5	1.35008047600062
GCA_003517725.1	s__DOZZ01 sp003517725	DAKH	1.78759445202186e-6	4.56946314120104e-6	0.391204479997623
GCA_003517725.1	s__DOZZ01 sp003517725	DALM	1.07255667121312e-5	1.33609293340682e-5	0.80275603919128
GCA_003517725.1	s__DOZZ01 sp003517725	DDKT	4.46898613005465e-6	4.70450501019981e-6	0.949937585434698
GCA_003517725.1	s__DOZZ01 sp003517725	DDRY	4.46898613005465e-6	5.12154755221907e-6	0.872585109186055
GCA_003517725.1	s__DOZZ01 sp003517725	DDSA	8.93797226010929e-6	1.73958667849824e-5	0.513798614957509
GCA_003517725.1	s__DOZZ01 sp003517725	DEPF	8.93797226010929e-6	6.11329244357799e-6	1.46205540510312
GCA_003517725.1	s__DOZZ01 sp003517725	DERG	1.16193639381421e-5	1.64877052935408e-5	0.704728992377977
GCA_003517725.1	s__DOZZ01 sp003517725	DETH	3.57518890404372e-6	3.40197735730616e-6	1.0509149616665
GCA_003517725.1	s__DOZZ01 sp003517725	DFIL	6.25658058207651e-6	9.7718073133944e-6	0.640268517523928
GCA_003517725.1	s__DOZZ01 sp003517725	DGSP	1.2513161164153e-5	1.31328514011727e-5	0.952813732670095
GCA_003517725.1	s__DOZZ01 sp003517725	DHVH	8.93797226010929e-7	1.94609674256393e-6	0.459276872758841
GCA_003517725.1	s__DOZZ01 sp003517725	DHYY	4.46898613005465e-6	8.61770622247354e-7	5.18581860959739
GCA_003517725.1	s__DOZZ01 sp003517725	DIFL	1.2513161164153e-5	9.7718073133944e-6	1.28053703504785
GCA_003517725.1	s__DOZZ01 sp003517725	DMVG	3.57518890404372e-6	6.71618507749544e-6	0.532324357174647
GCA_003517725.1	s__DOZZ01 sp003517725	DNPI	3.57518890404372e-6	4.05928240564859e-6	0.880744069214981
GCA_003517725.1	s__DOZZ01 sp003517725	DPPR	8.04417503409836e-6	1.10315602772763e-5	0.7291964900621
GCA_003517725.1	s__DOZZ01 sp003517725	DQKP	1.78759445202186e-6	3.56929946610184e-6	0.500825013143028
GCA_003517725.1	s__DOZZ01 sp003517725	DQLI	1.2513161164153e-5	9.25309055588525e-6	1.35232234987631
GCA_003517725.1	s__DOZZ01 sp003517725	DRPG	1.78759445202186e-5	1.6469339484661e-5	1.08540749535631
GCA_003517725.1	s__DOZZ01 sp003517725	DSAQ	8.04417503409836e-6	1.27969870865134e-5	0.628599136633967
GCA_003517725.1	s__DOZZ01 sp003517725	DSDT	8.04417503409836e-6	7.9856121071706e-6	1.00733355516669
GCA_003517725.1	s__DOZZ01 sp003517725	DSIF	8.93797226010929e-7	5.47426562061027e-6	0.163272535159024
GCA_003517725.1	s__DOZZ01 sp003517725	DSLG	1.60883500681967e-5	2.4563048516443e-5	0.65498181373647
GCA_003517725.1	s__DOZZ01 sp003517725	DSSF	1.07255667121312e-5	6.70408562147765e-6	1.59985527001177
GCA_003517725.1	s__DOZZ01 sp003517725	DVHE	2.68139167803279e-6	4.66701574221371e-6	0.574540954250332
GCA_003517725.1	s__DOZZ01 sp003517725	DVLL	3.843328071847e-5	3.90654209911449e-5	0.983818419035641
GCA_003517725.1	s__DOZZ01 sp003517725	DVNG	1.51945528421858e-5	9.42168192268246e-6	1.61272190749778
GCA_003517725.1	s__DOZZ01 sp003517725	DVQN	5.36278335606558e-6	4.34656992494761e-6	1.23379663704138
GCA_003517725.1	s__DOZZ01 sp003517725	EDKV	4.46898613005465e-6	6.90096783809951e-6	0.647588314407415
GCA_003517725.1	s__DOZZ01 sp003517725	EDLA	4.20084696225137e-5	3.32034585039525e-5	1.26518355362027
GCA_003517725.1	s__DOZZ01 sp003517725	EFAG	1.87697417462295e-5	2.05896548725089e-5	0.911610314133567
GCA_003517725.1	s__DOZZ01 sp003517725	EFTE	5.36278335606558e-6	6.33805494116096e-6	0.846124466551762
GCA_003517725.1	s__DOZZ01 sp003517725	EGGP	1.34069583901639e-5	2.00083964144078e-5	0.670066611660582
GCA_003517725.1	s__DOZZ01 sp003517725	EHER	6.25658058207651e-6	4.92967617435803e-6	1.2691666472172
GCA_003517725.1	s__DOZZ01 sp003517725	EHQK	5.36278335606558e-6	1.59323706839446e-6	3.36596697531635
GCA_003517725.1	s__DOZZ01 sp003517725	EIPI	6.25658058207651e-6	6.57135375500727e-6	0.952099189198129
GCA_003517725.1	s__DOZZ01 sp003517725	EKMA	6.25658058207651e-6	4.71499877200311e-6	1.3269527490075
GCA_003517725.1	s__DOZZ01 sp003517725	EKYF	3.57518890404372e-6	1.9986085633159e-6	1.7888389801113
GCA_003517725.1	s__DOZZ01 sp003517725	ELLK	3.48580918144262e-5	1.93847501493708e-5	1.79822239367669
GCA_003517725.1	s__DOZZ01 sp003517725	ENHG	2.68139167803279e-6	3.16173451038461e-6	0.8480761649107
GCA_003517725.1	s__DOZZ01 sp003517725	ENMA	1.78759445202186e-6	4.31662989109893e-6	0.414118072922571
GCA_003517725.1	s__DOZZ01 sp003517725	EPYD	1.78759445202186e-6	4.16771555946806e-6	0.428914695956366
GCA_003517725.1	s__DOZZ01 sp003517725	EQET	2.68139167803279e-6	6.00161202916377e-6	0.446778576323002
GCA_003517725.1	s__DOZZ01 sp003517725	ERLN	1.69821472942077e-5	1.24678497711017e-5	1.36207506554733
GCA_003517725.1	s__DOZZ01 sp003517725	ESQS	6.25658058207651e-6	6.78796650974611e-6	0.921716477695251
GCA_003517725.1	s__DOZZ01 sp003517725	ETIR	1.78759445202186e-5	9.78539343023703e-6	1.82679875343403
GCA_003517725.1	s__DOZZ01 sp003517725	ETRS	7.15037780808744e-6	1.19837289497181e-5	0.596673859871942
GCA_003517725.1	s__DOZZ01 sp003517725	ETSN	7.15037780808744e-6	5.15399247487538e-6	1.38734735119308
GCA_003517725.1	s__DOZZ01 sp003517725	ETTH	2.68139167803279e-6	3.52312629808265e-6	0.761083041357913
GCA_003517725.1	s__DOZZ01 sp003517725	EYQV	3.57518890404372e-6	4.07812171648476e-6	0.876675379646451
GCA_003517725.1	s__DOZZ01 sp003517725	EYYF	0	1.60552201758544e-6	0
GCA_003517725.1	s__DOZZ01 sp003517725	FENS	1.78759445202186e-6	3.8663104865781e-6	0.462351499763791
GCA_003517725.1	s__DOZZ01 sp003517725	FFMS	1.78759445202186e-6	2.00240750496397e-6	0.892722608954675
GCA_003517725.1	s__DOZZ01 sp003517725	FFTI	2.68139167803279e-6	3.93544644220673e-6	0.681343709642569
GCA_003517725.1	s__DOZZ01 sp003517725	FFVS	7.15037780808744e-6	6.61173653538674e-6	1.08146744351016
GCA_003517725.1	s__DOZZ01 sp003517725	FGSP	1.2513161164153e-5	1.02025509193657e-5	1.22647377729833
GCA_003517725.1	s__DOZZ01 sp003517725	FHNN	3.57518890404372e-6	8.69542555956685e-7	4.11157438995063
GCA_003517725.1	s__DOZZ01 sp003517725	FHRD	8.93797226010929e-7	3.34959030350096e-6	0.266837775675652
GCA_003517725.1	s__DOZZ01 sp003517725	FIDA	8.93797226010929e-6	1.10352487694839e-5	0.809947509731341
GCA_003517725.1	s__DOZZ01 sp003517725	FISV	2.68139167803279e-6	7.77732963996975e-6	0.344770223477787
GCA_003517725.1	s__DOZZ01 sp003517725	FKTQ	1.78759445202186e-6	2.68859467761246e-6	0.664880603575876
GCA_003517725.1	s__DOZZ01 sp003517725	FKVA	6.25658058207651e-6	1.1311134820406e-5	0.553134648416465
GCA_003517725.1	s__DOZZ01 sp003517725	FKVF	0	3.89512378505308e-6	0
GCA_003517725.1	s__DOZZ01 sp003517725	FNML	8.93797226010929e-7	2.7771484822088e-6	0.321839913039165
GCA_003517725.1	s__DOZZ01 sp003517725	FNVV	5.36278335606558e-6	6.52137829148581e-6	0.82233894682465
GCA_003517725.1	s__DOZZ01 sp003517725	FNYF	2.68139167803279e-6	1.32939026278795e-6	2.01700866411454
GCA_003517725.1	s__DOZZ01 sp003517725	FPHT	2.68139167803279e-6	2.63995865378822e-6	1.01569457316504
GCA_003517725.1	s__DOZZ01 sp003517725	FPSA	1.34069583901639e-5	1.44344420265529e-5	0.928817225182736
GCA_003517725.1	s__DOZZ01 sp003517725	FQLN	8.93797226010929e-7	4.74809274323238e-6	0.188243422010846
GCA_003517725.1	s__DOZZ01 sp003517725	FTGL	1.2513161164153e-5	1.76583616128971e-5	0.708625264249531
GCA_003517725.1	s__DOZZ01 sp003517725	FTIF	1.78759445202186e-6	3.93544644220673e-6	0.454229139761713
GCA_003517725.1	s__DOZZ01 sp003517725	FTLA	3.843328071847e-5	2.4982830176467e-5	1.53838778260891
GCA_003517725.1	s__DOZZ01 sp003517725	FTSA	1.34069583901639e-5	1.39956349889457e-5	0.957938557325429
GCA_003517725.1	s__DOZZ01 sp003517725	FVAR	1.43007556161749e-5	2.40778445385e-5	0.593938364927486
GCA_003517725.1	s__DOZZ01 sp003517725	FVHF	5.36278335606558e-6	2.63421080190399e-6	2.03582164046605
GCA_003517725.1	s__DOZZ01 sp003517725	FYGI	8.93797226010929e-6	4.13107936537565e-6	2.16359248263838
GCA_003517725.1	s__DOZZ01 sp003517725	GAAP	5.80968196907104e-5	5.97241458883604e-5	0.972752625032229
GCA_003517725.1	s__DOZZ01 sp003517725	GADV	3.30704973624044e-5	3.521403129114e-5	0.939128414153623
GCA_003517725.1	s__DOZZ01 sp003517725	GDAA	6.16720085947541e-5	5.59172443710482e-5	1.10291573357083
GCA_003517725.1	s__DOZZ01 sp003517725	GETN	6.25658058207651e-6	7.34359660147171e-6	0.851977705423341
GCA_003517725.1	s__DOZZ01 sp003517725	GFNN	3.57518890404372e-6	3.10971713536581e-6	1.14968299315209
GCA_003517725.1	s__DOZZ01 sp003517725	GFPT	6.25658058207651e-6	9.44119940548536e-6	0.662689168331877
GCA_003517725.1	s__DOZZ01 sp003517725	GFQH	4.46898613005465e-6	2.79963380966012e-6	1.59627523950969
GCA_003517725.1	s__DOZZ01 sp003517725	GGKH	5.36278335606558e-6	5.15012031491417e-6	1.04129282971032
GCA_003517725.1	s__DOZZ01 sp003517725	GGLD	2.41325251022951e-5	3.49983280896227e-5	0.689533655450546
GCA_003517725.1	s__DOZZ01 sp003517725	GHGF	1.07255667121312e-5	6.06852292958874e-6	1.76740976949032
GCA_003517725.1	s__DOZZ01 sp003517725	GHTE	7.15037780808744e-6	5.42468899865628e-6	1.31811755657488
GCA_003517725.1	s__DOZZ01 sp003517725	GIAL	4.91588474306011e-5	4.52484009149794e-5	1.08642176157715
GCA_003517725.1	s__DOZZ01 sp003517725	GIDI	1.51945528421858e-5	9.17499562158457e-6	1.65608284394599
GCA_003517725.1	s__DOZZ01 sp003517725	GIEA	3.03891056843716e-5	2.42194364914064e-5	1.25474041046142
GCA_003517725.1	s__DOZZ01 sp003517725	GIYT	3.57518890404372e-6	5.50694312734911e-6	0.649214786019538
GCA_003517725.1	s__DOZZ01 sp003517725	GLFL	3.66456862664481e-5	3.40628541643724e-5	1.07582547515285
GCA_003517725.1	s__DOZZ01 sp003517725	GLHH	4.46898613005465e-6	4.36345632871292e-6	1.0241849106286
GCA_003517725.1	s__DOZZ01 sp003517725	GLKN	7.15037780808744e-6	8.73444548699255e-6	0.818641299981306
GCA_003517725.1	s__DOZZ01 sp003517725	GLVG	4.64774557525683e-5	4.97223834693035e-5	0.934739095547613
GCA_003517725.1	s__DOZZ01 sp003517725	GMSN	2.68139167803279e-6	3.19332967768913e-6	0.839685202804738
GCA_003517725.1	s__DOZZ01 sp003517725	GNKE	4.46898613005465e-6	4.67515632557606e-6	0.955900898031252
GCA_003517725.1	s__DOZZ01 sp003517725	GQAH	8.04417503409836e-6	8.12991761400491e-6	0.989453450332776
GCA_003517725.1	s__DOZZ01 sp003517725	GQSL	2.41325251022951e-5	1.80694080125793e-5	1.33554597281188
GCA_003517725.1	s__DOZZ01 sp003517725	GSAQ	1.60883500681967e-5	2.04056840399213e-5	0.788424932813907
GCA_003517725.1	s__DOZZ01 sp003517725	GTFR	1.43007556161749e-5	1.24056215800271e-5	1.15276413389869
GCA_003517725.1	s__DOZZ01 sp003517725	GTIY	8.93797226010929e-6	5.50694312734911e-6	1.62303696504885
GCA_003517725.1	s__DOZZ01 sp003517725	GVNG	1.34069583901639e-5	1.50235257048522e-5	0.892397607163135
GCA_003517725.1	s__DOZZ01 sp003517725	HAFS	3.57518890404372e-6	6.02572343508463e-6	0.593321107840307
GCA_003517725.1	s__DOZZ01 sp003517725	HAII	3.57518890404372e-6	5.78775949566067e-6	0.617715526487268
GCA_003517725.1	s__DOZZ01 sp003517725	HDAS	1.78759445202186e-6	7.75638671965088e-6	0.230467422091393
GCA_003517725.1	s__DOZZ01 sp003517725	HDHA	3.57518890404372e-6	3.09025587624294e-6	1.15692326047458
GCA_003517725.1	s__DOZZ01 sp003517725	HEET	1.78759445202186e-6	3.63763935407594e-6	0.491416074553647
GCA_003517725.1	s__DOZZ01 sp003517725	HEIM	0	1.29163825345819e-6	0
GCA_003517725.1	s__DOZZ01 sp003517725	HFKG	5.36278335606558e-6	2.50913304219445e-6	2.13730530262173
GCA_003517725.1	s__DOZZ01 sp003517725	HFNF	0	1.11916271715705e-6	0
GCA_003517725.1	s__DOZZ01 sp003517725	HGFA	1.16193639381421e-5	8.58567069218816e-6	1.35334376948724
GCA_003517725.1	s__DOZZ01 sp003517725	HGTD	7.15037780808744e-6	5.07325420349278e-6	1.40942628168812
GCA_003517725.1	s__DOZZ01 sp003517725	HGVT	3.57518890404372e-6	7.20760975488196e-6	0.496029755443144
GCA_003517725.1	s__DOZZ01 sp003517725	HKNK	8.93797226010929e-7	8.06050013248077e-7	1.10886075469345
GCA_003517725.1	s__DOZZ01 sp003517725	HMDF	8.93797226010929e-7	1.02692259701444e-6	0.870364746680476
GCA_003517725.1	s__DOZZ01 sp003517725	HNEM	8.93797226010929e-7	8.53146353513902e-7	1.04764818173294
GCA_003517725.1	s__DOZZ01 sp003517725	HNET	0	2.05342463021396e-6	0
GCA_003517725.1	s__DOZZ01 sp003517725	HNSN	8.93797226010929e-7	1.25262044190165e-6	0.713541944640486
GCA_003517725.1	s__DOZZ01 sp003517725	HNTQ	0	1.41270734923799e-6	0
GCA_003517725.1	s__DOZZ01 sp003517725	HPHG	5.36278335606558e-6	2.33296056562899e-6	2.29870295926743
GCA_003517725.1	s__DOZZ01 sp003517725	HPPP	3.57518890404372e-6	3.7433373213195e-6	0.955080613142149
GCA_003517725.1	s__DOZZ01 sp003517725	HQDD	0	2.2599980415926e-6	0
GCA_003517725.1	s__DOZZ01 sp003517725	HQES	8.93797226010929e-7	2.70442335492877e-6	0.330494567125372
GCA_003517725.1	s__DOZZ01 sp003517725	HRTH	8.93797226010929e-7	1.99091227501128e-6	0.448938527944866
GCA_003517725.1	s__DOZZ01 sp003517725	HTDK	0	2.09762242000761e-6	0
GCA_003517725.1	s__DOZZ01 sp003517725	HTKN	0	1.26611940343523e-6	0
GCA_003517725.1	s__DOZZ01 sp003517725	HTYD	1.78759445202186e-6	1.68506181836607e-6	1.06084799533065
GCA_003517725.1	s__DOZZ01 sp003517725	HVNE	5.36278335606558e-6	2.81699848885721e-6	1.90372248237916
GCA_003517725.1	s__DOZZ01 sp003517725	HVTI	3.57518890404372e-6	4.13059434710361e-6	0.865538613480807
GCA_003517725.1	s__DOZZ01 sp003517725	HVYE	4.46898613005465e-6	2.47179190765913e-6	1.80799448214349
GCA_003517725.1	s__DOZZ01 sp003517725	HYQN	8.93797226010929e-7	7.22483696524985e-7	1.23711750218023
GCA_003517725.1	s__DOZZ01 sp003517725	HYRA	4.46898613005465e-6	5.15168435646509e-6	0.867480579326703
GCA_003517725.1	s__DOZZ01 sp003517725	IDEF	3.57518890404372e-6	5.23040951386789e-6	0.683539002933609
GCA_003517725.1	s__DOZZ01 sp003517725	IDNE	6.25658058207651e-6	4.06380912057368e-6	1.53958525030164
GCA_003517725.1	s__DOZZ01 sp003517725	IEAG	3.843328071847e-5	2.42194364914064e-5	1.5868775779365
GCA_003517725.1	s__DOZZ01 sp003517725	IEQR	1.69821472942077e-5	6.95093386710307e-6	2.44314614681916
GCA_003517725.1	s__DOZZ01 sp003517725	IFFF	2.68139167803279e-6	2.95220800632587e-6	0.908266515193785
GCA_003517725.1	s__DOZZ01 sp003517725	IFFT	5.36278335606558e-6	3.93544644220674e-6	1.36268741928514
GCA_003517725.1	s__DOZZ01 sp003517725	IGTP	5.36278335606558e-6	1.11056028291743e-5	0.482889892476399
GCA_003517725.1	s__DOZZ01 sp003517725	IHHN	1.78759445202186e-6	7.55565016623304e-7	2.36590420770247
GCA_003517725.1	s__DOZZ01 sp003517725	IHHV	1.78759445202186e-6	1.77839870629873e-6	1.00517080095175
GCA_003517725.1	s__DOZZ01 sp003517725	IHTL	5.36278335606558e-6	5.80811662517291e-6	0.923325701282026
GCA_003517725.1	s__DOZZ01 sp003517725	IILG	1.96635389722404e-5	1.83287685918548e-5	1.07282378920856
GCA_003517725.1	s__DOZZ01 sp003517725	ILFE	1.07255667121312e-5	1.04487205851945e-5	1.02649569626055
GCA_003517725.1	s__DOZZ01 sp003517725	ILMH	8.93797226010929e-7	2.4131265626406e-6	0.370389700999718
GCA_003517725.1	s__DOZZ01 sp003517725	ILVA	3.21767001363935e-5	4.03147944844985e-5	0.798136280931949
GCA_003517725.1	s__DOZZ01 sp003517725	IMFV	0	2.99015484029316e-6	0
GCA_003517725.1	s__DOZZ01 sp003517725	IMGF	1.78759445202186e-6	3.35608122877757e-6	0.532643380825731
GCA_003517725.1	s__DOZZ01 sp003517725	INDM	8.93797226010929e-7	1.63525936554661e-6	0.546578264489659
GCA_003517725.1	s__DOZZ01 sp003517725	IQIK	1.78759445202186e-6	2.79066828302233e-6	0.640561424980925
GCA_003517725.1	s__DOZZ01 sp003517725	IQIT	3.57518890404372e-6	4.38349879487987e-6	0.815601662356951
GCA_003517725.1	s__DOZZ01 sp003517725	IQMY	8.93797226010929e-7	1.0555373264241e-6	0.846769890212117
GCA_003517725.1	s__DOZZ01 sp003517725	IQQA	1.34069583901639e-5	7.68697916912784e-6	1.74411275160058
GCA_003517725.1	s__DOZZ01 sp003517725	IRLI	7.15037780808744e-6	1.61318957815813e-5	0.443244731115325
GCA_003517725.1	s__DOZZ01 sp003517725	IRNS	6.25658058207651e-6	5.96923970931812e-6	1.04813692978519
GCA_003517725.1	s__DOZZ01 sp003517725	IRQE	6.25658058207651e-6	6.95093386710307e-6	0.900106475143901
GCA_003517725.1	s__DOZZ01 sp003517725	IRTV	9.83176948612022e-6	1.30015374449309e-5	0.756200528419313
GCA_003517725.1	s__DOZZ01 sp003517725	ISDE	9.83176948612022e-6	7.53467191652223e-6	1.3048702843399
GCA_003517725.1	s__DOZZ01 sp003517725	ISFA	9.83176948612022e-6	1.23498169930292e-5	0.796106492239495
GCA_003517725.1	s__DOZZ01 sp003517725	ISTA	2.14511334242623e-5	1.64629467987956e-5	1.30299476068474
GCA_003517725.1	s__DOZZ01 sp003517725	ITAA	3.30704973624044e-5	3.31866821952338e-5	0.996499052476957
GCA_003517725.1	s__DOZZ01 sp003517725	IVQE	7.15037780808744e-6	7.03642805387481e-6	1.01619426125588
GCA_003517725.1	s__DOZZ01 sp003517725	IVYR	4.46898613005465e-6	6.64921778653481e-6	0.672107046802512
GCA_003517725.1	s__DOZZ01 sp003517725	IYRE	2.68139167803279e-6	5.0044244628885e-6	0.535804206441177
GCA_003517725.1	s__DOZZ01 sp003517725	KALY	8.93797226010929e-6	1.08430599857185e-5	0.824303496603503
GCA_003517725.1	s__DOZZ01 sp003517725	KATK	4.46898613005465e-6	6.99733569488805e-6	0.638669677277238
GCA_003517725.1	s__DOZZ01 sp003517725	KERQ	3.57518890404372e-6	5.01490334385112e-6	0.712912823818894
GCA_003517725.1	s__DOZZ01 sp003517725	KGIE	8.93797226010929e-6	7.07804789429094e-6	1.26277363386006
GCA_003517725.1	s__DOZZ01 sp003517725	KGLN	5.36278335606558e-6	8.73444548699255e-6	0.61398097498598
GCA_003517725.1	s__DOZZ01 sp003517725	KHFK	1.78759445202186e-6	1.03744332788714e-6	1.72307672522457
GCA_003517725.1	s__DOZZ01 sp003517725	KHSR	8.93797226010929e-7	3.18129880563822e-6	0.280953560359326
GCA_003517725.1	s__DOZZ01 sp003517725	KIEP	4.46898613005465e-6	4.74104696572938e-6	0.942615874164225
GCA_003517725.1	s__DOZZ01 sp003517725	KIMT	8.93797226010929e-7	1.84978055070823e-6	0.483190952390931
GCA_003517725.1	s__DOZZ01 sp003517725	KISV	4.46898613005465e-6	6.60031837060336e-6	0.67708644933837
GCA_003517725.1	s__DOZZ01 sp003517725	KIYD	3.57518890404372e-6	2.1986418499181e-6	1.62608971723926
GCA_003517725.1	s__DOZZ01 sp003517725	KLPA	2.86015112323497e-5	2.18667080573734e-5	1.30799346464523
GCA_003517725.1	s__DOZZ01 sp003517725	KLRE	2.77077140063388e-5	1.36184703908673e-5	2.03456872990081
GCA_003517725.1	s__DOZZ01 sp003517725	KMIL	1.78759445202186e-6	3.56821354756078e-6	0.500977429796446
GCA_003517725.1	s__DOZZ01 sp003517725	KMKV	8.93797226010929e-7	1.83082766491723e-6	0.48819298677756
GCA_003517725.1	s__DOZZ01 sp003517725	KMRK	2.68139167803279e-6	1.80858269614432e-6	1.48259279697257
GCA_003517725.1	s__DOZZ01 sp003517725	KNLR	1.07255667121312e-5	7.68754123333105e-6	1.3951881865203
GCA_003517725.1	s__DOZZ01 sp003517725	KNVQ	2.68139167803279e-6	2.86570043178003e-6	0.935684570619002
GCA_003517725.1	s__DOZZ01 sp003517725	KQPL	2.68139167803279e-6	7.13034279769094e-6	0.376053684109145
GCA_003517725.1	s__DOZZ01 sp003517725	KRMH	1.78759445202186e-6	1.22311596170623e-6	1.46150856336483
GCA_003517725.1	s__DOZZ01 sp003517725	KTAT	1.43007556161749e-5	1.09912069350975e-5	1.30110875908534
GCA_003517725.1	s__DOZZ01 sp003517725	KTMH	1.78759445202186e-6	9.02545035319773e-7	1.98061524031154
GCA_003517725.1	s__DOZZ01 sp003517725	KTQA	3.57518890404372e-6	7.80746865930118e-6	0.457919084924476
GCA_003517725.1	s__DOZZ01 sp003517725	KTSA	1.07255667121312e-5	1.18775532222596e-5	0.903011463003214
GCA_003517725.1	s__DOZZ01 sp003517725	KVPH	4.46898613005465e-6	3.07354339976377e-6	1.454017578017
GCA_003517725.1	s__DOZZ01 sp003517725	KYLH	8.93797226010929e-7	2.14304152107727e-6	0.417069486157989
GCA_003517725.1	s__DOZZ01 sp003517725	LAAM	4.29022668485246e-5	3.01419484489946e-5	1.42334086069859
GCA_003517725.1	s__DOZZ01 sp003517725	LARP	3.66456862664481e-5	4.6547336366671e-5	0.787277836432489
GCA_003517725.1	s__DOZZ01 sp003517725	LAVD	3.21767001363935e-5	4.41163671259654e-5	0.729359696470912
GCA_003517725.1	s__DOZZ01 sp003517725	LDAD	2.5026322328306e-5	3.10523949792146e-5	0.805938554660848
GCA_003517725.1	s__DOZZ01 sp003517725	LDDL	3.48580918144262e-5	2.74971617491224e-5	1.26769781304934
GCA_003517725.1	s__DOZZ01 sp003517725	LDEV	2.77077140063388e-5	2.09099650721993e-5	1.32509614007808
GCA_003517725.1	s__DOZZ01 sp003517725	LDKV	9.83176948612022e-6	1.28928581616877e-5	0.762574858330192
GCA_003517725.1	s__DOZZ01 sp003517725	LDNL	1.16193639381421e-5	1.65972148742739e-5	0.700079141359577
GCA_003517725.1	s__DOZZ01 sp003517725	LDQN	1.16193639381421e-5	6.11180448190634e-6	1.90113475857099
GCA_003517725.1	s__DOZZ01 sp003517725	LDVF	1.34069583901639e-5	1.51919956424243e-5	0.882501463647373
GCA_003517725.1	s__DOZZ01 sp003517725	LEFV	1.51945528421858e-5	1.62443765526977e-5	0.935373099293395
GCA_003517725.1	s__DOZZ01 sp003517725	LHHE	1.78759445202186e-6	2.92600745684215e-6	0.610932978944317
GCA_003517725.1	s__DOZZ01 sp003517725	LINH	8.93797226010929e-7	3.38521208841586e-6	0.264029904970943
GCA_003517725.1	s__DOZZ01 sp003517725	LKAH	9.83176948612022e-6	9.12835667267808e-6	1.07705798958837
GCA_003517725.1	s__DOZZ01 sp003517725	LKEV	1.43007556161749e-5	1.37859730708529e-5	1.03734103807372
GCA_003517725.1	s__DOZZ01 sp003517725	LKHF	3.57518890404372e-6	3.1434581727424e-6	1.13734260409283
GCA_003517725.1	s__DOZZ01 sp003517725	LKPI	1.07255667121312e-5	8.85754686894502e-6	1.21089584631333
GCA_003517725.1	s__DOZZ01 sp003517725	LKVS	1.51945528421858e-5	1.44287131300778e-5	1.05307747858065
GCA_003517725.1	s__DOZZ01 sp003517725	LLEG	3.57518890404372e-5	4.68834449140737e-5	0.762569583057772
GCA_003517725.1	s__DOZZ01 sp003517725	LLIK	6.25658058207651e-6	1.65667262068569e-5	0.377659442424234
GCA_003517725.1	s__DOZZ01 sp003517725	LLTM	9.83176948612022e-6	1.22525427699076e-5	0.802426865243612
GCA_003517725.1	s__DOZZ01 sp003517725	LLTR	3.7539483492459e-5	3.99650358991333e-5	0.939308138924333
GCA_003517725.1	s__DOZZ01 sp003517725	LMGP	5.36278335606558e-6	1.00867120733164e-5	0.531668131010935
GCA_003517725.1	s__DOZZ01 sp003517725	LNFV	3.57518890404372e-6	9.1698488137379e-6	0.389885261650935
GCA_003517725.1	s__DOZZ01 sp003517725	LNIR	5.36278335606558e-6	1.0655358049728e-5	0.503294523847789
GCA_003517725.1	s__DOZZ01 sp003517725	LNTI	9.83176948612022e-6	7.86265636981887e-6	1.25043865885579
GCA_003517725.1	s__DOZZ01 sp003517725	LPES	1.69821472942077e-5	1.7592649387562e-5	0.965297887776589
GCA_003517725.1	s__DOZZ01 sp003517725	LPIV	1.2513161164153e-5	1.90868377220187e-5	0.655591111864369
GCA_003517725.1	s__DOZZ01 sp003517725	LPLH	7.15037780808744e-6	1.30949979822582e-5	0.546038862913545
GCA_003517725.1	s__DOZZ01 sp003517725	LPPS	2.86015112323497e-5	1.75730527711384e-5	1.62757783777468
GCA_003517725.1	s__DOZZ01 sp003517725	LRRN	2.86015112323497e-5	1.63643547387944e-5	1.74779340150486
GCA_003517725.1	s__DOZZ01 sp003517725	LSAR	4.91588474306011e-5	4.87718288698831e-5	1.00793528907334
GCA_003517725.1	s__DOZZ01 sp003517725	LSHM	8.93797226010929e-7	2.95524700710469e-6	0.302444169256295
GCA_003517725.1	s__DOZZ01 sp003517725	LSSK	1.2513161164153e-5	1.13658351414797e-5	1.10094515786932
GCA_003517725.1	s__DOZZ01 sp003517725	LTEL	2.5920119554317e-5	3.04489893821373e-5	0.851263706293083
GCA_003517725.1	s__DOZZ01 sp003517725	LTEM	8.93797226010929e-6	6.558235771284e-6	1.36286229587006
GCA_003517725.1	s__DOZZ01 sp003517725	LTHE	4.46898613005465e-6	6.79608561230305e-6	0.657582376826504
GCA_003517725.1	s__DOZZ01 sp003517725	LTSA	3.93270779444809e-5	3.59890422397669e-5	1.09275144591166
GCA_003517725.1	s__DOZZ01 sp003517725	LVMK	8.93797226010929e-7	5.54741645299109e-6	0.161119547015261
GCA_003517725.1	s__DOZZ01 sp003517725	LVNG	2.41325251022951e-5	1.88215705848025e-5	1.28217382250666
GCA_003517725.1	s__DOZZ01 sp003517725	LVVY	6.25658058207651e-6	1.47143935419457e-5	0.42520138966252
GCA_003517725.1	s__DOZZ01 sp003517725	MAAN	6.25658058207651e-6	9.10733367392501e-6	0.686982689564738
GCA_003517725.1	s__DOZZ01 sp003517725	MDEG	8.04417503409836e-6	5.05482629357833e-6	1.59138505794308
GCA_003517725.1	s__DOZZ01 sp003517725	MENG	2.68139167803279e-6	3.05107992279701e-6	0.87883364116358
GCA_003517725.1	s__DOZZ01 sp003517725	MEVD	1.78759445202186e-6	4.50367922533561e-6	0.396918688605902
GCA_003517725.1	s__DOZZ01 sp003517725	MFNT	8.93797226010929e-7	1.43968828668632e-6	0.620826906960638
GCA_003517725.1	s__DOZZ01 sp003517725	MGFT	2.68139167803279e-6	3.80333472939197e-6	0.705010699508285
GCA_003517725.1	s__DOZZ01 sp003517725	MGKN	8.93797226010929e-7	1.88126285953941e-6	0.475104912361774
GCA_003517725.1	s__DOZZ01 sp003517725	MGVR	5.36278335606558e-6	9.42579957804304e-6	0.568947314406931
GCA_003517725.1	s__DOZZ01 sp003517725	MHKE	0	9.31880682532387e-7	0
GCA_003517725.1	s__DOZZ01 sp003517725	MIGK	0	2.84817612380692e-6	0
GCA_003517725.1	s__DOZZ01 sp003517725	MIKT	0	1.84978055070823e-6	0
GCA_003517725.1	s__DOZZ01 sp003517725	MINQ	1.78759445202186e-6	1.20295201398447e-6	1.48600645016662
GCA_003517725.1	s__DOZZ01 sp003517725	MKNV	2.68139167803279e-6	1.67614156566898e-6	1.59974057857255
GCA_003517725.1	s__DOZZ01 sp003517725	MLAF	1.07255667121312e-5	1.03797383901493e-5	1.03331763373825
GCA_003517725.1	s__DOZZ01 sp003517725	MLDH	1.78759445202186e-6	2.64067766486584e-6	0.676945344676394
GCA_003517725.1	s__DOZZ01 sp003517725	MLYT	3.57518890404372e-6	3.24841453465284e-6	1.10059503364025
GCA_003517725.1	s__DOZZ01 sp003517725	MMHF	0	4.4185449333141e-7	0
GCA_003517725.1	s__DOZZ01 sp003517725	MNPR	3.57518890404372e-6	2.68238844319044e-6	1.33283787183014
GCA_003517725.1	s__DOZZ01 sp003517725	MNSY	0	1.06065213716761e-6	0
GCA_003517725.1	s__DOZZ01 sp003517725	MPAA	1.96635389722404e-5	1.61156596526471e-5	1.22015104538464
GCA_003517725.1	s__DOZZ01 sp003517725	MPRP	4.46898613005465e-6	4.74655489239594e-6	0.941522057864334
GCA_003517725.1	s__DOZZ01 sp003517725	MQRV	8.93797226010929e-6	4.3484695514791e-6	2.05542942276533
GCA_003517725.1	s__DOZZ01 sp003517725	MSLQ	5.36278335606558e-6	4.87575712174888e-6	1.09988730409566
GCA_003517725.1	s__DOZZ01 sp003517725	MTSI	3.57518890404372e-6	3.13989036664177e-6	1.13863494790346
GCA_003517725.1	s__DOZZ01 sp003517725	MVAT	1.16193639381421e-5	9.84035301164961e-6	1.18078730756776
GCA_003517725.1	s__DOZZ01 sp003517725	MVIV	4.46898613005465e-6	5.46825272348956e-6	0.817260349152767
GCA_003517725.1	s__DOZZ01 sp003517725	MYKR	8.93797226010929e-7	1.45287045826831e-6	0.615194025678141
GCA_003517725.1	s__DOZZ01 sp003517725	NAIN	5.36278335606558e-6	5.17519935132716e-6	1.03624672056166
GCA_003517725.1	s__DOZZ01 sp003517725	NAKK	6.25658058207651e-6	4.07833845456463e-6	1.53410038224608
GCA_003517725.1	s__DOZZ01 sp003517725	NDHF	8.93797226010929e-7	1.44060027480558e-6	0.620433885542299
GCA_003517725.1	s__DOZZ01 sp003517725	NDKQ	8.93797226010929e-7	2.01709405141306e-6	0.443111329084921
GCA_003517725.1	s__DOZZ01 sp003517725	NDYA	3.57518890404372e-6	4.96921362931064e-6	0.719467740922962
GCA_003517725.1	s__DOZZ01 sp003517725	NFFG	4.46898613005465e-6	4.00242570644145e-6	1.11656941510802
GCA_003517725.1	s__DOZZ01 sp003517725	NGDK	4.46898613005465e-6	4.3722794959471e-6	1.02211812721424
GCA_003517725.1	s__DOZZ01 sp003517725	NHNG	0	1.78477932688587e-6	0
GCA_003517725.1	s__DOZZ01 sp003517725	NISH	1.78759445202186e-6	1.89643016483632e-6	0.942610218487085
GCA_003517725.1	s__DOZZ01 sp003517725	NKNT	2.68139167803279e-6	1.71399137359348e-6	1.56441375338494
GCA_003517725.1	s__DOZZ01 sp003517725	NLKP	1.07255667121312e-5	5.85054197031301e-6	1.83326036571571
GCA_003517725.1	s__DOZZ01 sp003517725	NMDA	8.93797226010929e-7	4.03697995320374e-6	0.221402443502751
GCA_003517725.1	s__DOZZ01 sp003517725	NMEQ	1.78759445202186e-6	1.40757588081101e-6	1.26998087733067
GCA_003517725.1	s__DOZZ01 sp003517725	NMKS	1.78759445202186e-6	1.32033595355517e-6	1.35389364139372
GCA_003517725.1	s__DOZZ01 sp003517725	NNFV	2.68139167803279e-6	2.77065276743721e-6	0.967783372043772
GCA_003517725.1	s__DOZZ01 sp003517725	NNIG	1.78759445202186e-6	3.65793390576892e-6	0.488689653250062
GCA_003517725.1	s__DOZZ01 sp003517725	NNMA	4.46898613005465e-6	2.43671053535542e-6	1.83402421634082
GCA_003517725.1	s__DOZZ01 sp003517725	NPVE	5.36278335606558e-6	6.7480364497886e-6	0.79471760355319
GCA_003517725.1	s__DOZZ01 sp003517725	NRQN	1.78759445202186e-6	2.59170116529208e-6	0.689737874088736
GCA_003517725.1	s__DOZZ01 sp003517725	NSFY	0	1.91505453876387e-6	0
GCA_003517725.1	s__DOZZ01 sp003517725	NSIH	8.93797226010929e-7	1.89643016483632e-6	0.471305109243542
GCA_003517725.1	s__DOZZ01 sp003517725	NSIP	7.15037780808744e-6	4.54284229381522e-6	1.57398768119734
GCA_003517725.1	s__DOZZ01 sp003517725	NSPV	1.2513161164153e-5	7.06264850692068e-6	1.7717377768257
GCA_003517725.1	s__DOZZ01 sp003517725	NYLG	4.46898613005465e-6	7.01655381557065e-6	0.63692038107616
GCA_003517725.1	s__DOZZ01 sp003517725	NYLL	1.07255667121312e-5	8.7903841945154e-6	1.22014766076131
GCA_003517725.1	s__DOZZ01 sp003517725	PAKS	1.34069583901639e-5	1.22499517556308e-5	1.09444989315989
GCA_003517725.1	s__DOZZ01 sp003517725	PARE	1.87697417462295e-5	2.49146982916586e-5	0.753360186284639
GCA_003517725.1	s__DOZZ01 sp003517725	PDAE	2.68139167803279e-5	1.77525231139574e-5	1.51042849561177
GCA_003517725.1	s__DOZZ01 sp003517725	PEMS	2.68139167803279e-6	3.78918134448335e-6	0.707644061938765
GCA_003517725.1	s__DOZZ01 sp003517725	PFHN	0	1.53867777189407e-6	0
GCA_003517725.1	s__DOZZ01 sp003517725	PFQN	1.78759445202186e-6	2.53860983070219e-6	0.704162739150585
GCA_003517725.1	s__DOZZ01 sp003517725	PGEI	2.23449306502732e-5	1.14665710179413e-5	1.94870206754146
GCA_003517725.1	s__DOZZ01 sp003517725	PGKK	3.57518890404372e-6	5.10092423697658e-6	0.70089041474625
GCA_003517725.1	s__DOZZ01 sp003517725	PGPA	2.5026322328306e-5	2.8276098023906e-5	0.885069867389324
GCA_003517725.1	s__DOZZ01 sp003517725	PKII	5.36278335606558e-6	4.05182560568817e-6	1.32354742724786
GCA_003517725.1	s__DOZZ01 sp003517725	PKQF	4.46898613005465e-6	2.77289055034288e-6	1.61167058306792
GCA_003517725.1	s__DOZZ01 sp003517725	PKVE	1.16193639381421e-5	7.37079258052524e-6	1.57640631061064
GCA_003517725.1	s__DOZZ01 sp003517725	PLDH	4.46898613005465e-6	6.55508025810694e-6	0.681759178238537
GCA_003517725.1	s__DOZZ01 sp003517725	PLDQ	1.60883500681967e-5	1.08149942036193e-5	1.48759673517095
GCA_003517725.1	s__DOZZ01 sp003517725	PLGE	1.34069583901639e-5	2.50666489877844e-5	0.534852440655211
GCA_003517725.1	s__DOZZ01 sp003517725	PMMR	1.78759445202186e-6	1.9121232686523e-6	0.93487406451666
GCA_003517725.1	s__DOZZ01 sp003517725	PMMT	2.68139167803279e-6	1.41096790253159e-6	1.90039169085404
GCA_003517725.1	s__DOZZ01 sp003517725	PMPF	1.78759445202186e-6	2.62743936794804e-6	0.680356119280471
GCA_003517725.1	s__DOZZ01 sp003517725	PPKH	8.93797226010929e-7	2.31067516202791e-6	0.3868121494094
GCA_003517725.1	s__DOZZ01 sp003517725	PRKH	1.78759445202186e-6	3.03619915472089e-6	0.588760605259501
GCA_003517725.1	s__DOZZ01 sp003517725	PSEQ	9.83176948612022e-6	6.47836605056978e-6	1.51763105223971
GCA_003517725.1	s__DOZZ01 sp003517725	PSTD	6.25658058207651e-6	8.52928050838379e-6	0.733541425437544
GCA_003517725.1	s__DOZZ01 sp003517725	PVLF	1.96635389722404e-5	1.62262817899743e-5	1.21183270614651
GCA_003517725.1	s__DOZZ01 sp003517725	PVRT	1.34069583901639e-5	1.51961716202629e-5	0.882258948187108
GCA_003517725.1	s__DOZZ01 sp003517725	PVYV	9.83176948612022e-6	7.86718080678737e-6	1.24971952819972
GCA_003517725.1	s__DOZZ01 sp003517725	PYYI	1.78759445202186e-6	1.88645825276023e-6	0.947592902947246
GCA_003517725.1	s__DOZZ01 sp003517725	QAGH	6.25658058207651e-6	8.1299176140049e-6	0.769574905814381
GCA_003517725.1	s__DOZZ01 sp003517725	QDQI	5.36278335606558e-6	3.40738375440348e-6	1.57387125800992
GCA_003517725.1	s__DOZZ01 sp003517725	QEPI	1.78759445202186e-6	5.28995280650163e-6	0.33792257084502
GCA_003517725.1	s__DOZZ01 sp003517725	QFMH	8.93797226010929e-7	7.55438942783092e-7	1.18314952459045
GCA_003517725.1	s__DOZZ01 sp003517725	QFNK	3.57518890404372e-6	1.56702487068831e-6	2.28151382337239
GCA_003517725.1	s__DOZZ01 sp003517725	QGHS	2.68139167803279e-6	4.0330154237948e-6	0.664860258706816
GCA_003517725.1	s__DOZZ01 sp003517725	QHKQ	1.78759445202186e-6	1.09610924232691e-6	1.63085428257772
GCA_003517725.1	s__DOZZ01 sp003517725	QHLS	4.46898613005465e-6	5.05258791842949e-6	0.884494481284306
GCA_003517725.1	s__DOZZ01 sp003517725	QIMM	8.93797226010929e-7	8.57516569925272e-7	1.04230898545648
GCA_003517725.1	s__DOZZ01 sp003517725	QIRQ	9.83176948612022e-6	4.78207732275062e-6	2.05596204798819
GCA_003517725.1	s__DOZZ01 sp003517725	QIRY	1.78759445202186e-6	3.44292510833101e-6	0.519208055875607
GCA_003517725.1	s__DOZZ01 sp003517725	QKMQ	8.93797226010929e-7	1.05774754062101e-6	0.845000523930483
GCA_003517725.1	s__DOZZ01 sp003517725	QLMR	5.36278335606558e-6	6.11447558720307e-6	0.877063499491158
GCA_003517725.1	s__DOZZ01 sp003517725	QLQF	7.15037780808744e-6	5.78673378744505e-6	1.23565003518927
GCA_003517725.1	s__DOZZ01 sp003517725	QMAE	7.15037780808744e-6	5.26088882200567e-6	1.3591577488158
GCA_003517725.1	s__DOZZ01 sp003517725	QMEF	1.78759445202186e-6	1.81164962724568e-6	0.98672194950831
GCA_003517725.1	s__DOZZ01 sp003517725	QMIK	0	1.31396886270263e-6	0
GCA_003517725.1	s__DOZZ01 sp003517725	QMKH	8.93797226010929e-7	6.41111764929617e-7	1.39413636576932
GCA_003517725.1	s__DOZZ01 sp003517725	QNFM	0	1.02266486691043e-6	0
GCA_003517725.1	s__DOZZ01 sp003517725	QNYP	0	1.73068829742483e-6	0
GCA_003517725.1	s__DOZZ01 sp003517725	QPEP	8.93797226010929e-6	6.18288652793382e-6	1.44559862448198
GCA_003517725.1	s__DOZZ01 sp003517725	QPHL	8.04417503409836e-6	4.82213841085922e-6	1.66817588976361
GCA_003517725.1	s__DOZZ01 sp003517725	QPTG	8.04417503409836e-6	8.94003230450315e-6	0.89979261372987
GCA_003517725.1	s__DOZZ01 sp003517725	QQAN	3.57518890404372e-6	5.07736452533847e-6	0.704142648455083
GCA_003517725.1	s__DOZZ01 sp003517725	QQMS	2.68139167803279e-6	1.7954623384181e-6	1.49342685761665
GCA_003517725.1	s__DOZZ01 sp003517725	QQSR	4.46898613005465e-6	5.85639390597798e-6	0.763095208724413
GCA_003517725.1	s__DOZZ01 sp003517725	QRTK	2.68139167803279e-6	4.85703395342574e-6	0.552063605843554
GCA_003517725.1	s__DOZZ01 sp003517725	QRVS	8.04417503409836e-6	1.13102775399781e-5	0.711227023887334
GCA_003517725.1	s__DOZZ01 sp003517725	QTDH	2.68139167803279e-6	2.34047957928063e-6	1.14565907849405
GCA_003517725.1	s__DOZZ01 sp003517725	QVVL	1.69821472942077e-5	2.04376701383077e-5	0.83092383717344
GCA_003517725.1	s__DOZZ01 sp003517725	QYPD	3.57518890404372e-6	2.86728926582544e-6	1.2468881136813
GCA_003517725.1	s__DOZZ01 sp003517725	RAFY	7.15037780808744e-6	8.97605708334151e-6	0.796605652314498
GCA_003517725.1	s__DOZZ01 sp003517725	RAGP	8.04417503409836e-6	3.71544500628304e-5	0.2165063678912
GCA_003517725.1	s__DOZZ01 sp003517725	RAPP	4.46898613005465e-6	2.48869455765914e-5	0.179571499294721
GCA_003517725.1	s__DOZZ01 sp003517725	RDMI	5.36278335606558e-6	3.80219899325182e-6	1.41044257956606
GCA_003517725.1	s__DOZZ01 sp003517725	RDVF	1.16193639381421e-5	1.06729125338382e-5	1.08867789380858
GCA_003517725.1	s__DOZZ01 sp003517725	RDYR	9.83176948612022e-6	7.18781275375994e-6	1.36783884373967
GCA_003517725.1	s__DOZZ01 sp003517725	RGDR	1.96635389722404e-5	2.16405124544871e-5	0.908644793583122
GCA_003517725.1	s__DOZZ01 sp003517725	RGID	1.96635389722404e-5	1.40908341491469e-5	1.3954843811309
GCA_003517725.1	s__DOZZ01 sp003517725	RGPP	2.68139167803279e-6	1.7590588469272e-5	0.152433313002391
GCA_003517725.1	s__DOZZ01 sp003517725	RHEK	0	3.03958497680858e-6	0
GCA_003517725.1	s__DOZZ01 sp003517725	RHQG	3.57518890404372e-6	5.05762976617702e-6	0.706890197450365
GCA_003517725.1	s__DOZZ01 sp003517725	RKDV	8.04417503409836e-6	9.05768739734284e-6	0.888104731507758
GCA_003517725.1	s__DOZZ01 sp003517725	RKII	5.36278335606558e-6	5.32404973283661e-6	1.00727521814646
GCA_003517725.1	s__DOZZ01 sp003517725	RMDM	8.93797226010929e-7	1.7902418274957e-6	0.499260609535209
GCA_003517725.1	s__DOZZ01 sp003517725	RMPS	8.04417503409836e-6	4.97339227125355e-6	1.61744230001605
GCA_003517725.1	s__DOZZ01 sp003517725	RNHA	6.25658058207651e-6	5.8711605140641e-6	1.06564631763842
GCA_003517725.1	s__DOZZ01 sp003517725	RNIG	8.93797226010929e-6	8.50519061803217e-6	1.05088441417875
GCA_003517725.1	s__DOZZ01 sp003517725	RNVA	2.23449306502732e-5	1.87074767243135e-5	1.19443851138044
GCA_003517725.1	s__DOZZ01 sp003517725	RPQS	8.04417503409836e-6	8.50301231773013e-6	0.94603826661817
GCA_003517725.1	s__DOZZ01 sp003517725	RQIE	1.16193639381421e-5	6.95093386710307e-6	1.67162631098153
GCA_003517725.1	s__DOZZ01 sp003517725	RSQN	5.36278335606558e-6	4.80524980547991e-6	1.11602592438584
GCA_003517725.1	s__DOZZ01 sp003517725	RTFG	8.93797226010929e-6	1.24056215800271e-5	0.720477583686683
GCA_003517725.1	s__DOZZ01 sp003517725	RTIN	6.25658058207651e-6	5.523793298384e-6	1.13266015654621
GCA_003517725.1	s__DOZZ01 sp003517725	RTNR	6.25658058207651e-6	8.48336701748265e-6	0.737511482078148
GCA_003517725.1	s__DOZZ01 sp003517725	RVIA	4.11146723965027e-5	2.83225644267004e-5	1.45165782932223
GCA_003517725.1	s__DOZZ01 sp003517725	RVLT	2.68139167803279e-5	2.84221826144612e-5	0.943415118537905
GCA_003517725.1	s__DOZZ01 sp003517725	RYMS	2.68139167803279e-6	2.46615954208649e-6	1.08727421412655
GCA_003517725.1	s__DOZZ01 sp003517725	RYVK	1.78759445202186e-6	4.79722367515273e-6	0.372631041008307
GCA_003517725.1	s__DOZZ01 sp003517725	SEVF	7.15037780808744e-6	9.1002645916675e-6	0.785732957109242
GCA_003517725.1	s__DOZZ01 sp003517725	SFVY	3.57518890404372e-6	4.50752806085404e-6	0.793159544605548
GCA_003517725.1	s__DOZZ01 sp003517725	SGFQ	6.25658058207651e-6	7.02693995926771e-6	0.890370576430614
GCA_003517725.1	s__DOZZ01 sp003517725	SGGK	2.68139167803279e-5	1.29265427896444e-5	2.07433009867176
GCA_003517725.1	s__DOZZ01 sp003517725	SGMP	1.34069583901639e-5	5.65067846275103e-6	2.37262807971501
GCA_003517725.1	s__DOZZ01 sp003517725	SGRN	8.93797226010929e-6	1.04159224418342e-5	0.858106644900799
GCA_003517725.1	s__DOZZ01 sp003517725	SHRQ	2.68139167803279e-6	3.54962114209243e-6	0.755402216376297
GCA_003517725.1	s__DOZZ01 sp003517725	SKGK	7.15037780808744e-6	5.34469689101682e-6	1.33784533602
GCA_003517725.1	s__DOZZ01 sp003517725	SLAK	1.96635389722404e-5	2.29117158266769e-5	0.85823074626936
GCA_003517725.1	s__DOZZ01 sp003517725	SLEN	8.04417503409836e-6	9.94201488702834e-6	0.809109131851517
GCA_003517725.1	s__DOZZ01 sp003517725	SLKI	5.36278335606558e-6	9.28084813911019e-6	0.577833326834258
GCA_003517725.1	s__DOZZ01 sp003517725	SNLH	3.57518890404372e-6	4.14571620386062e-6	0.862381486874184
GCA_003517725.1	s__DOZZ01 sp003517725	SNSE	4.46898613005465e-6	5.56961763061508e-6	0.802386523895199
GCA_003517725.1	s__DOZZ01 sp003517725	SPPQ	1.78759445202186e-6	6.47114973813453e-6	0.276240625601282
GCA_003517725.1	s__DOZZ01 sp003517725	SRAR	2.14511334242623e-5	3.42639292358643e-5	0.626055852397957
GCA_003517725.1	s__DOZZ01 sp003517725	SRLG	2.41325251022951e-5	3.44728993722249e-5	0.700043383114413
GCA_003517725.1	s__DOZZ01 sp003517725	STET	1.60883500681967e-5	8.84286969250075e-6	1.81935849194301
GCA_003517725.1	s__DOZZ01 sp003517725	STFM	4.46898613005465e-6	2.66931309527405e-6	1.67420829649653
GCA_003517725.1	s__DOZZ01 sp003517725	SVAL	3.843328071847e-5	4.93717062282817e-5	0.778447488542621
GCA_003517725.1	s__DOZZ01 sp003517725	SYEA	1.2513161164153e-5	9.85160372913885e-6	1.27016488971657
GCA_003517725.1	s__DOZZ01 sp003517725	SYIL	2.68139167803279e-6	7.45548993570139e-6	0.359653316033956
GCA_003517725.1	s__DOZZ01 sp003517725	TAAS	4.55836585265574e-5	4.06422293598556e-5	1.12158361498699
GCA_003517725.1	s__DOZZ01 sp003517725	TDKL	1.16193639381421e-5	9.39812804578557e-6	1.23634875812876
GCA_003517725.1	s__DOZZ01 sp003517725	TDTH	2.68139167803279e-6	3.29488295192797e-6	0.813804835301903
GCA_003517725.1	s__DOZZ01 sp003517725	TEAP	1.07255667121312e-5	1.83847140857012e-5	0.583395894117983
GCA_003517725.1	s__DOZZ01 sp003517725	TENE	1.78759445202186e-6	4.92440322469893e-6	0.36300732707183
GCA_003517725.1	s__DOZZ01 sp003517725	TETF	7.15037780808744e-6	6.13853267693417e-6	1.16483501585897
GCA_003517725.1	s__DOZZ01 sp003517725	TEVL	1.2513161164153e-5	2.16545967537506e-5	0.577852421194854
GCA_003517725.1	s__DOZZ01 sp003517725	TFKG	3.57518890404372e-6	5.82783305200982e-6	0.6134679686493
GCA_003517725.1	s__DOZZ01 sp003517725	TGEQ	8.93797226010929e-6	8.95000179507302e-6	0.998655918150727
GCA_003517725.1	s__DOZZ01 sp003517725	THIA	4.46898613005465e-6	6.55907446651176e-6	0.68134401474958906
GCA_003517725.1	s__DOZZ01 sp003517725	THKQ	8.93797226010929e-7	1.54308189140606e-6	0.579228640416808
GCA_003517725.1	s__DOZZ01 sp003517725	THYD	1.78759445202186e-6	1.68506181836607e-6	1.06084799533065
GCA_003517725.1	s__DOZZ01 sp003517725	TIAM	6.25658058207651e-6	6.32951955680496e-6	0.988476380541389
GCA_003517725.1	s__DOZZ01 sp003517725	TIPN	7.15037780808744e-6	4.2038388538862e-6	1.70091624741451
GCA_003517725.1	s__DOZZ01 sp003517725	TISK	4.46898613005465e-6	4.81124017746593e-6	0.928863653696967
GCA_003517725.1	s__DOZZ01 sp003517725	TKRG	5.36278335606558e-6	1.05281704394524e-5	0.509374671212534
GCA_003517725.1	s__DOZZ01 sp003517725	TLGY	1.34069583901639e-5	1.20385257417378e-5	1.11367111536604
GCA_003517725.1	s__DOZZ01 sp003517725	TLSD	2.14511334242623e-5	1.59527527220079e-5	1.34466657874468
GCA_003517725.1	s__DOZZ01 sp003517725	TMLE	8.93797226010929e-6	6.558235771284e-6	1.36286229587006
GCA_003517725.1	s__DOZZ01 sp003517725	TNIT	5.36278335606558e-6	4.07604215272806e-6	1.31568397850751
GCA_003517725.1	s__DOZZ01 sp003517725	TPFG	7.15037780808744e-6	9.44119940548536e-6	0.757359049522145
GCA_003517725.1	s__DOZZ01 sp003517725	TPGL	2.32387278762842e-5	2.427754971221e-5	0.957210597929355
GCA_003517725.1	s__DOZZ01 sp003517725	TPVT	1.96635389722404e-5	1.12133515391321e-5	1.75358267362074
GCA_003517725.1	s__DOZZ01 sp003517725	TQYA	3.57518890404372e-6	6.27189488937212e-6	0.570033294100952
GCA_003517725.1	s__DOZZ01 sp003517725	TQYY	8.93797226010929e-7	1.47243711499426e-6	0.607018946282409
GCA_003517725.1	s__DOZZ01 sp003517725	TRDS	1.2513161164153e-5	1.1207371202798e-5	1.11651170802918
GCA_003517725.1	s__DOZZ01 sp003517725	TRNF	8.04417503409836e-6	4.69593905048777e-6	1.71300669527702
GCA_003517725.1	s__DOZZ01 sp003517725	TSAK	4.46898613005465e-6	1.18775532222596e-5	0.376254776251339
GCA_003517725.1	s__DOZZ01 sp003517725	TTDN	4.46898613005465e-6	4.46040155555808e-6	1.00192461920516
GCA_003517725.1	s__DOZZ01 sp003517725	TTGR	1.69821472942077e-5	1.65373372085801e-5	1.02689732210315
GCA_003517725.1	s__DOZZ01 sp003517725	TYEG	8.04417503409836e-6	6.44368206956144e-6	1.24838174001435
GCA_003517725.1	s__DOZZ01 sp003517725	TYMP	0	1.73679359646451e-6	0
GCA_003517725.1	s__DOZZ01 sp003517725	TYRY	4.46898613005465e-6	2.80912227239484e-6	1.59088344924364
GCA_003517725.1	s__DOZZ01 sp003517725	TYSQ	5.36278335606558e-6	3.11130444688443e-6	1.72364467946417
GCA_003517725.1	s__DOZZ01 sp003517725	TYVG	5.36278335606558e-6	8.56151306617453e-6	0.626382663276339
GCA_003517725.1	s__DOZZ01 sp003517725	VADV	2.86015112323497e-5	3.1374510607358e-5	0.911616171174382
GCA_003517725.1	s__DOZZ01 sp003517725	VDPQ	1.07255667121312e-5	7.69136654863539e-6	1.39449428710872
GCA_003517725.1	s__DOZZ01 sp003517725	VEDH	6.25658058207651e-6	4.66701574221371e-6	1.34059555991744
GCA_003517725.1	s__DOZZ01 sp003517725	VGHK	1.78759445202186e-6	4.58858297459682e-6	0.389574398440278
GCA_003517725.1	s__DOZZ01 sp003517725	VGLY	9.83176948612022e-6	1.65150979118286e-5	0.595320084604428
GCA_003517725.1	s__DOZZ01 sp003517725	VHSE	4.46898613005465e-6	5.22297154544543e-6	0.855640527843143
GCA_003517725.1	s__DOZZ01 sp003517725	VHSG	1.60883500681967e-5	7.78884147795624e-6	2.06556393704115
GCA_003517725.1	s__DOZZ01 sp003517725	VHSV	5.36278335606558e-6	6.93959426425151e-6	0.772780533249806
GCA_003517725.1	s__DOZZ01 sp003517725	VIAR	3.66456862664481e-5	2.83225644267004e-5	1.29386893483068
GCA_003517725.1	s__DOZZ01 sp003517725	VIMP	3.57518890404372e-6	4.11100612694454e-6	0.869662752534241
GCA_003517725.1	s__DOZZ01 sp003517725	VKRF	9.83176948612022e-6	7.03666812790068e-6	1.39721943786674
GCA_003517725.1	s__DOZZ01 sp003517725	VLHS	7.15037780808744e-6	9.75791119416423e-6	0.732777503894866
GCA_003517725.1	s__DOZZ01 sp003517725	VPHG	1.34069583901639e-5	7.4335909188139e-6	1.80356419079127
GCA_003517725.1	s__DOZZ01 sp003517725	VSKI	9.83176948612022e-6	6.60031837060336e-6	1.48959018854441
GCA_003517725.1	s__DOZZ01 sp003517725	VSVV	3.21767001363935e-5	2.21118632106346e-5	1.45517814712775
GCA_003517725.1	s__DOZZ01 sp003517725	VTHQ	1.78759445202186e-6	3.32513664210067e-6	0.537600298703075
GCA_003517725.1	s__DOZZ01 sp003517725	VTMD	3.57518890404372e-6	4.36190319392976e-6	0.819639672200688
GCA_003517725.1	s__DOZZ01 sp003517725	VTQD	4.46898613005465e-6	7.45754900555687e-6	0.599256689660994
GCA_003517725.1	s__DOZZ01 sp003517725	VVMG	9.83176948612022e-6	9.54173379422256e-6	1.03039653989019
GCA_003517725.1	s__DOZZ01 sp003517725	VYFI	1.78759445202186e-6	3.68065196220311e-6	0.485673318308496
GCA_003517725.1	s__DOZZ01 sp003517725	VYGA	1.69821472942077e-5	1.86504101098679e-5	0.910550877657238
GCA_003517725.1	s__DOZZ01 sp003517725	VYVD	1.2513161164153e-5	7.36571557685655e-6	1.69883849485989
GCA_003517725.1	s__DOZZ01 sp003517725	YAVV	1.34069583901639e-5	1.66168844738561e-5	0.806827441766087
GCA_003517725.1	s__DOZZ01 sp003517725	YDKG	1.78759445202186e-6	3.83648238323702e-6	0.465946216730333
GCA_003517725.1	s__DOZZ01 sp003517725	YDYV	6.25658058207651e-6	2.74588879298583e-6	2.2785265732751
GCA_003517725.1	s__DOZZ01 sp003517725	YEYR	5.36278335606558e-6	2.90042787680812e-6	1.84896283715465
GCA_003517725.1	s__DOZZ01 sp003517725	YFLI	8.93797226010929e-6	5.17544306139316e-6	1.72699654002247
GCA_003517725.1	s__DOZZ01 sp003517725	YFSK	2.68139167803279e-6	2.09178920277826e-6	1.28186514896981
GCA_003517725.1	s__DOZZ01 sp003517725	YFYI	3.57518890404372e-6	1.37212207944201e-6	2.60559097299681
GCA_003517725.1	s__DOZZ01 sp003517725	YGQR	4.46898613005465e-6	6.00767311211163e-6	0.743879709607544
GCA_003517725.1	s__DOZZ01 sp003517725	YGYV	4.46898613005465e-6	4.37851024929771e-6	1.02066362200966
GCA_003517725.1	s__DOZZ01 sp003517725	YHMR	1.78759445202186e-6	9.82553383700857e-7	1.81933570396832
GCA_003517725.1	s__DOZZ01 sp003517725	YILK	4.46898613005465e-6	4.39219802881569e-6	1.01748284133256
GCA_003517725.1	s__DOZZ01 sp003517725	YIMY	0	7.59949226800834e-7	0
GCA_003517725.1	s__DOZZ01 sp003517725	YIQA	4.46898613005465e-6	5.53435082755727e-6	0.807499609132505
GCA_003517725.1	s__DOZZ01 sp003517725	YKAT	1.78759445202186e-6	5.62109896294065e-6	0.318015118361604
GCA_003517725.1	s__DOZZ01 sp003517725	YKDE	2.68139167803279e-6	2.57263398914461e-6	1.04227483946301
GCA_003517725.1	s__DOZZ01 sp003517725	YKPT	1.78759445202186e-6	2.66128117721919e-6	0.671704466000749
GCA_003517725.1	s__DOZZ01 sp003517725	YLDE	8.04417503409836e-6	7.79509311137163e-6	1.03195368152349
GCA_003517725.1	s__DOZZ01 sp003517725	YLNL	8.04417503409836e-6	8.7903841945154e-6	0.915110745570982
[truncated: 379,275 more rows]
