# Supplementary material for: Evolutionary adaptation of bacterial proteomes to translation-impeding sequences
Source: EMBO J. 2025 Dec 9;45(6):1957–79. doi: 10.1038/s44318-025-00651-6 (PMC12992588; doi:10.1038/s44318-025-00651-6)
Supplement: Supplementary file 9 — Figure EV2 Source Data [file 44318_2025_651_MOESM9_ESM.zip › Fig EV2/Myxococcota.csv]

genome_id	org	pattern	freq	freq_exp	bias
GCF_003612055.1	s__Corallococcus llansteffanensis	AAAS	9.55658414861936e-5	9.86760471258578e-5	0.968480642159315
GCF_003612055.1	s__Corallococcus llansteffanensis	AAYF	1.09401973418538e-5	1.04552823064766e-5	1.04637990837195
GCF_003612055.1	s__Corallococcus llansteffanensis	ADMN	2.25239357038167e-6	2.47503877409707e-6	0.910043751214918
GCF_003612055.1	s__Corallococcus llansteffanensis	ADRI	1.57667549926717e-5	1.35838259826432e-5	1.16070060179052
GCF_003612055.1	s__Corallococcus llansteffanensis	AEMN	2.25239357038167e-6	2.90486561947289e-6	0.7753864947427
GCF_003612055.1	s__Corallococcus llansteffanensis	AGHI	6.43541020109048e-6	6.22103031032288e-6	1.03446051217784
GCF_003612055.1	s__Corallococcus llansteffanensis	AGRN	1.31925909122355e-5	1.76029735639186e-5	0.749452407249919
GCF_003612055.1	s__Corallococcus llansteffanensis	AHGT	1.73756075429443e-5	1.29379529667922e-5	1.34299510807794
GCF_003612055.1	s__Corallococcus llansteffanensis	AIDH	3.53947561059976e-6	3.72023951416083e-6	0.951410681255063
GCF_003612055.1	s__Corallococcus llansteffanensis	AIHE	3.86124612065429e-6	4.36631376202695e-6	0.8843263061475
GCF_003612055.1	s__Corallococcus llansteffanensis	AIMV	1.93062306032714e-6	5.02565635486662e-6	0.384153416788558
GCF_003612055.1	s__Corallococcus llansteffanensis	AKGP	2.05933126434895e-5	1.91996139414165e-5	1.07258993364791
GCF_003612055.1	s__Corallococcus llansteffanensis	AKTM	1.93062306032714e-6	3.70749288172994e-6	0.520735473246897
GCF_003612055.1	s__Corallococcus llansteffanensis	ALHV	2.25239357038167e-5	2.39588314574207e-5	0.940109944170104
GCF_003612055.1	s__Corallococcus llansteffanensis	AMNV	3.21770510054524e-6	3.89462188857099e-6	0.826191910949763
GCF_003612055.1	s__Corallococcus llansteffanensis	AMSK	2.25239357038167e-6	3.60247222041534e-6	0.625235513994327
GCF_003612055.1	s__Corallococcus llansteffanensis	APEP	5.50227572193236e-5	2.84517723453758e-5	1.93389559537461
GCF_003612055.1	s__Corallococcus llansteffanensis	AQTE	1.15837383619629e-5	1.49661564498927e-5	0.773995541256416
GCF_003612055.1	s__Corallococcus llansteffanensis	ARRH	2.18803946837076e-5	1.57368680445784e-5	1.39039068140663
GCF_003612055.1	s__Corallococcus llansteffanensis	AYDA	2.44545587641438e-5	1.61091141162278e-5	1.51805733001227
GCF_003612055.1	s__Corallococcus llansteffanensis	AYDD	5.14832816087238e-6	6.96616875371799e-6	0.739047293122868
GCF_003612055.1	s__Corallococcus llansteffanensis	AYFK	2.89593459049072e-6	2.52362996934563e-6	1.1475274210829
GCF_003612055.1	s__Corallococcus llansteffanensis	AYGK	7.07895122119953e-6	6.50209014864411e-6	1.08871932861093
GCF_003612055.1	s__Corallococcus llansteffanensis	AYKT	1.93062306032714e-6	4.23054140218154e-6	0.456353661810659
GCF_003612055.1	s__Corallococcus llansteffanensis	DAET	2.18803946837076e-5	2.2288463692978e-5	0.981691469861202
GCF_003612055.1	s__Corallococcus llansteffanensis	DAKH	2.89593459049072e-6	3.96923993561173e-6	0.72959423906542
GCF_003612055.1	s__Corallococcus llansteffanensis	DALM	1.73756075429443e-5	1.30713647466963e-5	1.3292879419753
GCF_003612055.1	s__Corallococcus llansteffanensis	DDKT	3.86124612065429e-6	4.58380366158292e-6	0.842367257789765
GCF_003612055.1	s__Corallococcus llansteffanensis	DDRY	4.50478714076334e-6	4.48131620402961e-6	1.00523750962108
GCF_003612055.1	s__Corallococcus llansteffanensis	DDSA	1.19055088720174e-5	1.8452550794019e-5	0.645195832539114
GCF_003612055.1	s__Corallococcus llansteffanensis	DEPF	5.79186918098143e-6	6.77585305020954e-6	0.854780813288494
GCF_003612055.1	s__Corallococcus llansteffanensis	DERG	1.76973780529988e-5	2.20368121353635e-5	0.803082494159807
GCF_003612055.1	s__Corallococcus llansteffanensis	DETH	2.57416408043619e-6	3.92681575095344e-6	0.65553472423838
GCF_003612055.1	s__Corallococcus llansteffanensis	DFIL	8.0442627513631e-6	5.48733973265031e-6	1.46596768986232
GCF_003612055.1	s__Corallococcus llansteffanensis	DGSP	2.25239357038167e-5	1.57254087694544e-5	1.43232751746129
GCF_003612055.1	s__Corallococcus llansteffanensis	DHVH	2.57416408043619e-6	1.9714395101607e-6	1.30572815811446
GCF_003612055.1	s__Corallococcus llansteffanensis	DHYY	9.65311530163572e-7	4.89831439150954e-7	1.97070145566154
GCF_003612055.1	s__Corallococcus llansteffanensis	DIFL	5.47009867092691e-6	5.48733973265031e-6	0.996858029106379
GCF_003612055.1	s__Corallococcus llansteffanensis	DMVG	3.53947561059976e-6	6.94664986443855e-6	0.509522673471587
GCF_003612055.1	s__Corallococcus llansteffanensis	DNPI	1.93062306032714e-6	1.88664679347713e-6	1.02330922088971
GCF_003612055.1	s__Corallococcus llansteffanensis	DPPR	7.40072173125405e-6	1.55946949425496e-5	0.474566624003746
GCF_003612055.1	s__Corallococcus llansteffanensis	DQKP	2.25239357038167e-6	3.33390760316352e-6	0.675601677816262
GCF_003612055.1	s__Corallococcus llansteffanensis	DQLI	7.07895122119953e-6	5.67711758996318e-6	1.24692700283586
GCF_003612055.1	s__Corallococcus llansteffanensis	DRPG	1.25490498921264e-5	2.21277122274484e-5	0.567119174505529
GCF_003612055.1	s__Corallococcus llansteffanensis	DSAQ	9.97488581169024e-6	1.23904350648396e-5	0.805047261011522
GCF_003612055.1	s__Corallococcus llansteffanensis	DSDT	7.07895122119953e-6	8.68186686161864e-6	0.815372008582004
GCF_003612055.1	s__Corallococcus llansteffanensis	DSIF	1.93062306032714e-6	2.70940530398593e-6	0.71256340182361
GCF_003612055.1	s__Corallococcus llansteffanensis	DSLG	2.44545587641438e-5	2.85701634341068e-5	0.855947457932641
GCF_003612055.1	s__Corallococcus llansteffanensis	DSSF	4.82655765081786e-6	5.47516916502901e-6	0.881535803796902
GCF_003612055.1	s__Corallococcus llansteffanensis	DVHE	4.18301663070881e-6	5.67922975401374e-6	0.736546470540747
GCF_003612055.1	s__Corallococcus llansteffanensis	DVLL	5.95275443600869e-5	5.44493217687968e-5	1.09326512114978
GCF_003612055.1	s__Corallococcus llansteffanensis	DVNG	1.15837383619629e-5	8.05197462784658e-6	1.43862082251255
GCF_003612055.1	s__Corallococcus llansteffanensis	DVQN	3.53947561059976e-6	3.23326371304886e-6	1.09470674981292
GCF_003612055.1	s__Corallococcus llansteffanensis	EDKV	5.79186918098143e-6	7.78070520041172e-6	0.744388719505136
GCF_003612055.1	s__Corallococcus llansteffanensis	EDLA	5.24485931388874e-5	4.38619889789595e-5	1.19576413108049
GCF_003612055.1	s__Corallococcus llansteffanensis	EFAG	9.65311530163572e-6	2.22331642796956e-5	0.434176403331459
GCF_003612055.1	s__Corallococcus llansteffanensis	EFTE	4.18301663070881e-6	7.34193630546074e-6	0.56974297469696
GCF_003612055.1	s__Corallococcus llansteffanensis	EGGP	2.6385181824471e-5	2.9193267388889e-5	0.903810507847204
GCF_003612055.1	s__Corallococcus llansteffanensis	EHER	6.11363969103596e-6	6.30143484131599e-6	0.970198033462358
GCF_003612055.1	s__Corallococcus llansteffanensis	EHQK	2.25239357038167e-6	1.35270741661752e-6	1.66510033338462
GCF_003612055.1	s__Corallococcus llansteffanensis	EIPI	2.89593459049072e-6	2.85734137538499e-6	1.0135066868237
GCF_003612055.1	s__Corallococcus llansteffanensis	EKMA	4.18301663070881e-6	3.99935528074e-6	1.04592273931083
GCF_003612055.1	s__Corallococcus llansteffanensis	EKYF	9.65311530163572e-7	1.28083164389739e-6	0.753659963636019
GCF_003612055.1	s__Corallococcus llansteffanensis	ELLK	3.63600676361612e-5	2.26683964858184e-5	1.60399822099938
GCF_003612055.1	s__Corallococcus llansteffanensis	ENHG	1.2870820402181e-6	2.44681537640548e-6	0.526023357801886
GCF_003612055.1	s__Corallococcus llansteffanensis	ENMA	9.65311530163572e-7	2.90486561947289e-6	0.332308497746872
GCF_003612055.1	s__Corallococcus llansteffanensis	EPYD	1.60885255027262e-6	4.16669919081323e-6	0.386121598079322
GCF_003612055.1	s__Corallococcus llansteffanensis	EQET	3.86124612065429e-6	7.59585478116354e-6	0.508335958479556
GCF_003612055.1	s__Corallococcus llansteffanensis	ERLN	1.51232139725626e-5	1.1439408250081e-5	1.32202764705557
GCF_003612055.1	s__Corallococcus llansteffanensis	ESQS	5.14832816087238e-6	6.64825428663726e-6	0.774387972978159
GCF_003612055.1	s__Corallococcus llansteffanensis	ETIR	7.40072173125405e-6	7.50106382727769e-6	0.986622951312754
GCF_003612055.1	s__Corallococcus llansteffanensis	ETRS	1.02966563217448e-5	1.51581578849078e-5	0.679281506362764
GCF_003612055.1	s__Corallococcus llansteffanensis	ETSN	9.65311530163572e-7	4.13105332373144e-6	0.23367200917456
GCF_003612055.1	s__Corallococcus llansteffanensis	ETTH	2.89593459049072e-6	4.27242948463184e-6	0.677819166099184
GCF_003612055.1	s__Corallococcus llansteffanensis	EYQV	2.25239357038167e-6	3.73571557595794e-6	0.60293497312200806
GCF_003612055.1	s__Corallococcus llansteffanensis	EYYF	1.60885255027262e-6	9.15833961851987e-7	1.756707675504
GCF_003612055.1	s__Corallococcus llansteffanensis	FENS	9.65311530163572e-7	2.46428269614797e-6	0.391721100696967
GCF_003612055.1	s__Corallococcus llansteffanensis	FFMS	9.65311530163572e-7	1.17566504391155e-6	0.821077002469928
GCF_003612055.1	s__Corallococcus llansteffanensis	FFTI	1.2870820402181e-6	1.80974659327183e-6	0.711194619734683
GCF_003612055.1	s__Corallococcus llansteffanensis	FFVS	4.82655765081786e-6	5.28920314230971e-6	0.91253020936348
GCF_003612055.1	s__Corallococcus llansteffanensis	FGSP	7.07895122119953e-6	1.02062464070426e-5	0.693590076006283
GCF_003612055.1	s__Corallococcus llansteffanensis	FHNN	3.21770510054524e-7	3.28045051659269e-7	0.980872927139099
GCF_003612055.1	s__Corallococcus llansteffanensis	FHRD	5.14832816087238e-6	2.96903608988342e-6	1.73400659507461
GCF_003612055.1	s__Corallococcus llansteffanensis	FIDA	1.02966563217448e-5	5.92648172996349e-6	1.73739780039923
GCF_003612055.1	s__Corallococcus llansteffanensis	FISV	3.86124612065429e-6	4.2634116735256e-6	0.905670485595226
GCF_003612055.1	s__Corallococcus llansteffanensis	FKTQ	1.2870820402181e-6	1.99765395532921e-6	0.644296794639785
GCF_003612055.1	s__Corallococcus llansteffanensis	FKVA	8.36603326141762e-6	9.9498536817611008e-06	0.840819727505466
GCF_003612055.1	s__Corallococcus llansteffanensis	FKVF	2.89593459049072e-6	2.79256398618108e-6	1.03701637807447
GCF_003612055.1	s__Corallococcus llansteffanensis	FNML	3.21770510054524e-7	1.48734258271564e-6	0.216339203754273
GCF_003612055.1	s__Corallococcus llansteffanensis	FNVV	5.79186918098143e-6	4.91765866222723e-6	1.17776966210954
GCF_003612055.1	s__Corallococcus llansteffanensis	FNYF	1.93062306032714e-6	5.14455927202766e-7	3.7527472388635
GCF_003612055.1	s__Corallococcus llansteffanensis	FPHT	2.25239357038167e-6	2.55913016283528e-6	0.880140292624359
GCF_003612055.1	s__Corallococcus llansteffanensis	FPSA	1.09401973418538e-5	1.41140710795158e-5	0.775126983576816
GCF_003612055.1	s__Corallococcus llansteffanensis	FQLN	1.2870820402181e-6	2.85538390352984e-6	0.450756214821762
GCF_003612055.1	s__Corallococcus llansteffanensis	FTGL	1.83409190731079e-5	1.90834335003438e-5	0.961091151274087
GCF_003612055.1	s__Corallococcus llansteffanensis	FTIF	1.60885255027262e-6	1.80974659327183e-6	0.888993274668354
GCF_003612055.1	s__Corallococcus llansteffanensis	FTLA	3.05681984551798e-5	2.63902051864247e-5	1.15831605852403
GCF_003612055.1	s__Corallococcus llansteffanensis	FTSA	1.48014434625081e-5	1.30303143944109e-5	1.13592374017137
GCF_003612055.1	s__Corallococcus llansteffanensis	FVAR	1.76973780529988e-5	2.65178542930755e-5	0.667375944426244
GCF_003612055.1	s__Corallococcus llansteffanensis	FVHF	1.93062306032714e-6	2.03832584217014e-6	0.947161155682388
GCF_003612055.1	s__Corallococcus llansteffanensis	FYGI	1.93062306032714e-6	1.71042081942314e-6	1.12874155786894
GCF_003612055.1	s__Corallococcus llansteffanensis	GAAP	7.62596108829222e-5	7.95431130439954e-5	0.958720472012993
GCF_003612055.1	s__Corallococcus llansteffanensis	GADV	4.7300264978015e-5	4.59278827368206e-5	1.02988124336274
GCF_003612055.1	s__Corallococcus llansteffanensis	GDAA	6.62847250712319e-5	6.74948752224178e-5	0.982070488356368
GCF_003612055.1	s__Corallococcus llansteffanensis	GETN	3.86124612065429e-6	6.53427672960647e-6	0.590921731728805
GCF_003612055.1	s__Corallococcus llansteffanensis	GFNN	9.65311530163572e-7	1.34643951901385e-6	0.716936421229362
GCF_003612055.1	s__Corallococcus llansteffanensis	GFPT	8.0442627513631e-6	1.05037828435856e-5	0.765844350664157
GCF_003612055.1	s__Corallococcus llansteffanensis	GFQH	1.93062306032714e-6	2.24103053502466e-6	0.861488957938673
GCF_003612055.1	s__Corallococcus llansteffanensis	GGKH	5.47009867092691e-6	4.79968258431173e-6	1.13967925479208
GCF_003612055.1	s__Corallococcus llansteffanensis	GGLD	3.41076740657795e-5	4.51907393729576e-5	0.75474919284436
GCF_003612055.1	s__Corallococcus llansteffanensis	GHGF	8.68780377147215e-6	5.58096171847129e-6	1.55668578458765
GCF_003612055.1	s__Corallococcus llansteffanensis	GHTE	4.50478714076334e-6	6.56646963636292e-6	0.686028778054089
GCF_003612055.1	s__Corallococcus llansteffanensis	GIAL	4.34390188573607e-5	3.26939072708225e-5	1.3286579208025
GCF_003612055.1	s__Corallococcus llansteffanensis	GIDI	7.07895122119953e-6	3.4544405387008e-6	2.04923232630367
GCF_003612055.1	s__Corallococcus llansteffanensis	GIEA	2.15586241736531e-5	1.79212500596212e-5	1.20296430784297
GCF_003612055.1	s__Corallococcus llansteffanensis	GIYT	5.47009867092691e-6	2.86730074520361e-6	1.90775197895695
GCF_003612055.1	s__Corallococcus llansteffanensis	GLFL	3.50729855959431e-5	3.75547351043532e-5	0.933916468815076
GCF_003612055.1	s__Corallococcus llansteffanensis	GLHH	3.21770510054524e-6	4.48574049098549e-6	0.717318602583345
GCF_003612055.1	s__Corallococcus llansteffanensis	GLKN	7.72249224130858e-6	6.11546169456606e-6	1.26278155714236
GCF_003612055.1	s__Corallococcus llansteffanensis	GLVG	5.405744568916e-5	7.11103375690893e-5	0.760191099312937
GCF_003612055.1	s__Corallococcus llansteffanensis	GMSN	2.89593459049072e-6	1.89212772686323e-6	1.53051749592592
GCF_003612055.1	s__Corallococcus llansteffanensis	GNKE	2.57416408043619e-6	3.35220618785331e-6	0.767901476276625
GCF_003612055.1	s__Corallococcus llansteffanensis	GQAH	6.11363969103596e-6	7.98475022602699e-6	0.765664487676523
GCF_003612055.1	s__Corallococcus llansteffanensis	GQSL	2.54198702943074e-5	1.91841636841285e-5	1.32504448527709
GCF_003612055.1	s__Corallococcus llansteffanensis	GSAQ	2.22021651937622e-5	2.07194380370001e-5	1.07156213185485
GCF_003612055.1	s__Corallococcus llansteffanensis	GTFR	1.54449844826172e-5	1.32587693227024e-5	1.16488824163879
GCF_003612055.1	s__Corallococcus llansteffanensis	GTIY	2.25239357038167e-6	2.86730074520361e-6	0.785544932511684
GCF_003612055.1	s__Corallococcus llansteffanensis	GVNG	1.19055088720174e-5	1.34646110894512e-5	0.884207408065781
GCF_003612055.1	s__Corallococcus llansteffanensis	HAFS	4.18301663070881e-6	4.8793118104691e-6	0.857296437119204
GCF_003612055.1	s__Corallococcus llansteffanensis	HAII	1.60885255027262e-6	1.94626525562558e-6	0.826635807026979
GCF_003612055.1	s__Corallococcus llansteffanensis	HDAS	8.0442627513631e-6	7.51786402886649e-6	1.07001971843005
GCF_003612055.1	s__Corallococcus llansteffanensis	HDHA	2.57416408043619e-6	2.89719568631811e-6	0.888501971956047
GCF_003612055.1	s__Corallococcus llansteffanensis	HEET	1.2870820402181e-6	4.60876499727188e-6	0.279268316128067
GCF_003612055.1	s__Corallococcus llansteffanensis	HEIM	0	6.60410432522812e-7	0
GCF_003612055.1	s__Corallococcus llansteffanensis	HFKG	6.43541020109048e-7	1.86288140216592e-6	0.34545463783192
GCF_003612055.1	s__Corallococcus llansteffanensis	HFNF	9.65311530163572e-7	5.25162802265012e-7	1.83811862911884
GCF_003612055.1	s__Corallococcus llansteffanensis	HGFA	1.15837383619629e-5	7.71783153620578e-6	1.50090583185463
GCF_003612055.1	s__Corallococcus llansteffanensis	HGTD	6.757180711145e-6	5.59484295933744e-6	1.20775163132465
GCF_003612055.1	s__Corallococcus llansteffanensis	HGVT	1.70538370328898e-5	8.80382080499008e-6	1.93709497394853
GCF_003612055.1	s__Corallococcus llansteffanensis	HKNK	1.2870820402181e-6	3.8841939233585e-7	3.31364001286838
GCF_003612055.1	s__Corallococcus llansteffanensis	HMDF	3.21770510054524e-7	6.98076250521089e-7	0.460938915790838
GCF_003612055.1	s__Corallococcus llansteffanensis	HNEM	3.21770510054524e-7	5.11783684424288e-7	0.628723657762728
GCF_003612055.1	s__Corallococcus llansteffanensis	HNET	2.89593459049072e-6	1.59200403512344e-6	1.8190497804022
GCF_003612055.1	s__Corallococcus llansteffanensis	HNSN	3.21770510054524e-7	5.34347865839493e-7	0.602174221373567
GCF_003612055.1	s__Corallococcus llansteffanensis	HNTQ	3.21770510054524e-7	9.10815203225668e-7	0.353277491323123
GCF_003612055.1	s__Corallococcus llansteffanensis	HPHG	5.14832816087238e-6	2.46901292731949e-6	2.08517667279358
GCF_003612055.1	s__Corallococcus llansteffanensis	HPPP	6.43541020109048e-6	5.03335382377881e-6	1.27855311317238
GCF_003612055.1	s__Corallococcus llansteffanensis	HQDD	3.21770510054524e-7	2.06486780153176e-6	0.155831046334215
GCF_003612055.1	s__Corallococcus llansteffanensis	HQES	6.43541020109048e-7	2.56206996652684e-6	0.25118011159603
GCF_003612055.1	s__Corallococcus llansteffanensis	HRTH	6.43541020109048e-7	2.02779387634362e-6	0.317360175319909
GCF_003612055.1	s__Corallococcus llansteffanensis	HTDK	1.60885255027262e-6	1.86751485187459e-6	0.861493844966037
GCF_003612055.1	s__Corallococcus llansteffanensis	HTKN	1.2870820402181e-6	7.57125204847064e-7	1.69995930921106
GCF_003612055.1	s__Corallococcus llansteffanensis	HTYD	2.25239357038167e-6	1.33533047357061e-6	1.68676864264085
GCF_003612055.1	s__Corallococcus llansteffanensis	HVNE	6.43541020109048e-7	2.30246521818288e-6	0.27950086499762
GCF_003612055.1	s__Corallococcus llansteffanensis	HVTI	1.60885255027262e-6	2.75429787266484e-6	0.584124384744204
GCF_003612055.1	s__Corallococcus llansteffanensis	HVYE	1.60885255027262e-6	2.26663564302647e-6	0.709797604755053
GCF_003612055.1	s__Corallococcus llansteffanensis	HYQN	0	3.34108994460093e-7	0
GCF_003612055.1	s__Corallococcus llansteffanensis	HYRA	6.11363969103596e-6	4.2220299845411e-6	1.44803322416491
GCF_003612055.1	s__Corallococcus llansteffanensis	IDEF	2.89593459049072e-6	3.00789950544346e-6	0.962776377751278
GCF_003612055.1	s__Corallococcus llansteffanensis	IDNE	6.43541020109048e-7	1.87889649532176e-6	0.342510096597333
GCF_003612055.1	s__Corallococcus llansteffanensis	IEAG	2.79940343747436e-5	1.79212500596212e-5	1.56205813107968
GCF_003612055.1	s__Corallococcus llansteffanensis	IEQR	8.36603326141762e-6	4.6293352004006e-6	1.80717811505498
GCF_003612055.1	s__Corallococcus llansteffanensis	IFFF	0	1.07956176420986e-6	0
GCF_003612055.1	s__Corallococcus llansteffanensis	IFFT	1.60885255027262e-6	1.80974659327183e-6	0.888993274668354
GCF_003612055.1	s__Corallococcus llansteffanensis	IGTP	8.68780377147215e-6	8.46667242430115e-6	1.02611785788905
GCF_003612055.1	s__Corallococcus llansteffanensis	IHHN	9.65311530163572e-7	2.65726539063149e-7	3.63272533321998
GCF_003612055.1	s__Corallococcus llansteffanensis	IHHV	2.57416408043619e-6	1.03137021355432e-6	2.49586816315461
GCF_003612055.1	s__Corallococcus llansteffanensis	IHTL	6.757180711145e-6	3.74774626189277e-6	1.80299845265734
GCF_003612055.1	s__Corallococcus llansteffanensis	IILG	6.757180711145e-6	7.39639826230408e-6	0.913577186018111
GCF_003612055.1	s__Corallococcus llansteffanensis	ILFE	5.47009867092691e-6	6.44029689496828e-6	0.849355046845841
GCF_003612055.1	s__Corallococcus llansteffanensis	ILMH	1.2870820402181e-6	1.20479304567222e-6	1.06830135253641
GCF_003612055.1	s__Corallococcus llansteffanensis	ILVA	2.18803946837076e-5	3.07651264020381e-5	0.711207696590453
GCF_003612055.1	s__Corallococcus llansteffanensis	IMFV	3.21770510054524e-7	1.41051993249398e-6	0.228121916352925
GCF_003612055.1	s__Corallococcus llansteffanensis	IMGF	3.21770510054524e-7	1.49895070392267e-6	0.214663837317978
GCF_003612055.1	s__Corallococcus llansteffanensis	INDM	3.21770510054524e-7	5.59932232517347e-7	0.574659738032772
GCF_003612055.1	s__Corallococcus llansteffanensis	IQIK	1.2870820402181e-6	7.74255023008078e-7	1.66234897026256
GCF_003612055.1	s__Corallococcus llansteffanensis	IQIT	1.2870820402181e-6	1.50921402089005e-6	0.852816116470376
GCF_003612055.1	s__Corallococcus llansteffanensis	IQMY	6.43541020109048e-7	3.7012996862366e-7	1.73868931095224
GCF_003612055.1	s__Corallococcus llansteffanensis	IQQA	7.07895122119953e-6	4.11711631980318e-6	1.71939548735848
GCF_003612055.1	s__Corallococcus llansteffanensis	IRLI	4.82655765081786e-6	6.57988248138905e-6	0.733532500689731
GCF_003612055.1	s__Corallococcus llansteffanensis	IRNS	3.86124612065429e-6	2.51769302037031e-6	1.53364452672088
GCF_003612055.1	s__Corallococcus llansteffanensis	IRQE	3.21770510054524e-6	4.6293352004006e-6	0.695068505790376
GCF_003612055.1	s__Corallococcus llansteffanensis	IRTV	9.3313447915812e-6	1.00568532924373e-5	0.927859293582253
GCF_003612055.1	s__Corallococcus llansteffanensis	ISDE	3.21770510054524e-6	4.89952423688074e-6	0.656738275999178
GCF_003612055.1	s__Corallococcus llansteffanensis	ISFA	5.14832816087238e-6	6.2654409865864e-6	0.821702442317209
GCF_003612055.1	s__Corallococcus llansteffanensis	ISTA	9.00957428152667e-6	1.05032068166285e-5	0.857792714055948
GCF_003612055.1	s__Corallococcus llansteffanensis	ITAA	2.702872284458e-5	2.29744376794429e-5	1.17646939706232
GCF_003612055.1	s__Corallococcus llansteffanensis	IVQE	4.82655765081786e-6	4.89680326851143e-6	0.985654800929969
GCF_003612055.1	s__Corallococcus llansteffanensis	IVYR	1.93062306032714e-6	3.6890964589404e-6	0.52333222560455
GCF_003612055.1	s__Corallococcus llansteffanensis	IYRE	3.86124612065429e-6	2.75157121207142e-6	1.40328773019379
GCF_003612055.1	s__Corallococcus llansteffanensis	KALY	8.68780377147215e-6	8.32538136829856e-6	1.0435322283918
GCF_003612055.1	s__Corallococcus llansteffanensis	KATK	5.47009867092691e-6	5.91658698458258e-6	0.924536170123227
GCF_003612055.1	s__Corallococcus llansteffanensis	KERQ	5.79186918098143e-6	4.93918256682675e-6	1.17263719302089
GCF_003612055.1	s__Corallococcus llansteffanensis	KGIE	7.72249224130858e-6	4.32571808324882e-6	1.78525093237436
GCF_003612055.1	s__Corallococcus llansteffanensis	KGLN	5.14832816087238e-6	6.11546169456606e-6	0.841854371428239
GCF_003612055.1	s__Corallococcus llansteffanensis	KHFK	6.43541020109048e-7	6.21815252208225e-7	1.03493926503679
GCF_003612055.1	s__Corallococcus llansteffanensis	KHSR	1.60885255027262e-6	2.69943978444953e-6	0.595994976269011
GCF_003612055.1	s__Corallococcus llansteffanensis	KIEP	1.93062306032714e-6	3.04858691320365e-6	0.633284572588524
GCF_003612055.1	s__Corallococcus llansteffanensis	KIMT	0	8.38752421996523e-7	0
GCF_003612055.1	s__Corallococcus llansteffanensis	KISV	3.21770510054524e-6	3.66657644173508e-6	0.877577530886707
GCF_003612055.1	s__Corallococcus llansteffanensis	KIYD	9.65311530163572e-7	8.79660380160837e-7	1.0973684298332
GCF_003612055.1	s__Corallococcus llansteffanensis	KLPA	2.09150831535441e-5	2.45834961577282e-5	0.850777408524503
GCF_003612055.1	s__Corallococcus llansteffanensis	KLRE	2.86375753948526e-5	1.57495264107273e-5	1.81831343038651
GCF_003612055.1	s__Corallococcus llansteffanensis	KMIL	3.21770510054524e-7	1.65060050779891e-6	0.194941482529657
GCF_003612055.1	s__Corallococcus llansteffanensis	KMKV	1.60885255027262e-6	1.29425291678824e-6	1.2430743090501
GCF_003612055.1	s__Corallococcus llansteffanensis	KMRK	6.43541020109048e-7	1.22355958721828e-6	0.525958054541601
GCF_003612055.1	s__Corallococcus llansteffanensis	KNLR	6.43541020109048e-6	5.44035324257215e-6	1.18290300540262
GCF_003612055.1	s__Corallococcus llansteffanensis	KNVQ	2.57416408043619e-6	1.80471533115128e-6	1.42635463665843
GCF_003612055.1	s__Corallococcus llansteffanensis	KQPL	3.53947561059976e-6	7.13832185746499e-6	0.495841415009652
GCF_003612055.1	s__Corallococcus llansteffanensis	KRMH	1.2870820402181e-6	8.93090771922716e-7	1.44115478592077
GCF_003612055.1	s__Corallococcus llansteffanensis	KTAT	7.72249224130858e-6	1.153288744354e-5	0.669606139755942
GCF_003612055.1	s__Corallococcus llansteffanensis	KTMH	3.21770510054524e-7	6.53191787692016e-7	0.492612607992924
GCF_003612055.1	s__Corallococcus llansteffanensis	KTQA	7.72249224130858e-6	7.11760398711526e-6	1.08498481445277
GCF_003612055.1	s__Corallococcus llansteffanensis	KTSA	6.757180711145e-6	1.12061999744538e-5	0.602985911954902
GCF_003612055.1	s__Corallococcus llansteffanensis	KVPH	3.53947561059976e-6	3.1830595485222e-6	1.11197279116033
GCF_003612055.1	s__Corallococcus llansteffanensis	KYLH	6.43541020109048e-7	1.46677847069508e-6	0.4387445227527
GCF_003612055.1	s__Corallococcus llansteffanensis	LAAM	2.60634113144164e-5	3.02272474015193e-5	0.862248916290884
GCF_003612055.1	s__Corallococcus llansteffanensis	LARP	5.14832816087238e-5	6.55187091162966e-5	0.78577985285608
GCF_003612055.1	s__Corallococcus llansteffanensis	LAVD	4.89091175282876e-5	5.88068037325295e-5	0.831691478263987
GCF_003612055.1	s__Corallococcus llansteffanensis	LDAD	4.31172483473062e-5	3.73718228837181e-5	1.15373682684585
GCF_003612055.1	s__Corallococcus llansteffanensis	LDDL	3.12117394752888e-5	3.46026357517615e-5	0.902004682510347
GCF_003612055.1	s__Corallococcus llansteffanensis	LDEV	4.7300264978015e-5	2.98465369376707e-5	1.58478235102429
GCF_003612055.1	s__Corallococcus llansteffanensis	LDKV	1.89844600932169e-5	1.41944146461647e-5	1.33745987886486
GCF_003612055.1	s__Corallococcus llansteffanensis	LDNL	1.351436142229e-5	1.40285511815357e-5	0.963346909271538
GCF_003612055.1	s__Corallococcus llansteffanensis	LDQN	3.86124612065429e-6	4.39947041115365e-6	0.877661572825938
GCF_003612055.1	s__Corallococcus llansteffanensis	LDVF	1.51232139725626e-5	1.650494243417e-5	0.916283957540697
GCF_003612055.1	s__Corallococcus llansteffanensis	LEFV	1.12619678519083e-5	1.93712681717039e-5	0.581374835766251
GCF_003612055.1	s__Corallococcus llansteffanensis	LHHE	2.89593459049072e-6	3.14837727219737e-6	0.919818160315183
GCF_003612055.1	s__Corallococcus llansteffanensis	LINH	1.93062306032714e-6	1.39649517751285e-6	1.38247742735895
GCF_003612055.1	s__Corallococcus llansteffanensis	LKAH	1.19055088720174e-5	8.4986495015682e-6	1.40087067596099
GCF_003612055.1	s__Corallococcus llansteffanensis	LKEV	1.64102960127807e-5	1.66594832879855e-5	0.985042316685507
GCF_003612055.1	s__Corallococcus llansteffanensis	LKHF	2.89593459049072e-6	2.38526347103573e-6	1.2140942187964
GCF_003612055.1	s__Corallococcus llansteffanensis	LKPI	3.53947561059976e-6	5.56156615837265e-6	0.636417064871425
GCF_003612055.1	s__Corallococcus llansteffanensis	LKVS	1.19055088720174e-5	1.50062501424821e-5	0.793370013092968
GCF_003612055.1	s__Corallococcus llansteffanensis	LLEG	8.36603326141762e-5	6.79117054147355e-5	1.23189856745997
GCF_003612055.1	s__Corallococcus llansteffanensis	LLIK	2.89593459049072e-6	1.01043385532176e-5	0.286603083936509
GCF_003612055.1	s__Corallococcus llansteffanensis	LLTM	1.31925909122355e-5	1.31680119467571e-5	1.00186656615879
GCF_003612055.1	s__Corallococcus llansteffanensis	LLTR	5.43792161992146e-5	5.60057768370633e-5	0.970957270308367
GCF_003612055.1	s__Corallococcus llansteffanensis	LMGP	1.15837383619629e-5	1.11395197396265e-5	1.0398777175964
GCF_003612055.1	s__Corallococcus llansteffanensis	LNFV	4.82655765081786e-6	6.69141019623821e-6	0.721306497325671
GCF_003612055.1	s__Corallococcus llansteffanensis	LNIR	3.86124612065429e-6	5.0990661769835e-6	0.757245736108198
GCF_003612055.1	s__Corallococcus llansteffanensis	LNTI	3.21770510054524e-6	3.7293724853222e-6	0.862800675773003
GCF_003612055.1	s__Corallococcus llansteffanensis	LPES	3.15335099853434e-5	2.36318179940325e-5	1.33436665741528
GCF_003612055.1	s__Corallococcus llansteffanensis	LPIV	9.3313447915812e-6	1.56788000497205e-5	0.595156820801955
GCF_003612055.1	s__Corallococcus llansteffanensis	LPLH	1.93062306032714e-5	1.66141842807883e-5	1.16203301209293
GCF_003612055.1	s__Corallococcus llansteffanensis	LPPS	4.40825598774698e-5	2.37292973580437e-5	1.85772714683972
GCF_003612055.1	s__Corallococcus llansteffanensis	LRRN	1.351436142229e-5	1.44993584030127e-5	0.932066167802432
GCF_003612055.1	s__Corallococcus llansteffanensis	LSAR	6.757180711145e-5	5.87744049695372e-5	1.14968083720239
GCF_003612055.1	s__Corallococcus llansteffanensis	LSHM	6.43541020109048e-7	2.43464708812728e-6	0.264326202860086
GCF_003612055.1	s__Corallococcus llansteffanensis	LSSK	6.43541020109048e-6	1.00819277783026e-5	0.638311475999679
GCF_003612055.1	s__Corallococcus llansteffanensis	LTEL	4.27954778372517e-5	4.41862962342512e-5	0.968523761538506
GCF_003612055.1	s__Corallococcus llansteffanensis	LTEM	6.11363969103596e-6	7.21807989883547e-6	0.8469897502828
GCF_003612055.1	s__Corallococcus llansteffanensis	LTHE	1.02966563217448e-5	8.4078139054215e-6	1.22465321397103
GCF_003612055.1	s__Corallococcus llansteffanensis	LTSA	3.73253791663248e-5	4.29866256147014e-5	0.868302143575547
GCF_003612055.1	s__Corallococcus llansteffanensis	LVMK	3.21770510054524e-6	4.96471290103167e-6	0.648115040021065
GCF_003612055.1	s__Corallococcus llansteffanensis	LVNG	2.25239357038167e-5	1.72403057682734e-5	1.30646961872721
GCF_003612055.1	s__Corallococcus llansteffanensis	LVVY	9.97488581169024e-6	1.59707560806859e-5	0.624571921410365
GCF_003612055.1	s__Corallococcus llansteffanensis	MAAN	5.47009867092691e-6	5.72347347065608e-6	0.955730588945995
GCF_003612055.1	s__Corallococcus llansteffanensis	MDEG	5.79186918098143e-6	5.1812691806977e-6	1.11784757343982
GCF_003612055.1	s__Corallococcus llansteffanensis	MENG	1.2870820402181e-6	2.10058275352712e-6	0.612726177084399
GCF_003612055.1	s__Corallococcus llansteffanensis	MEVD	2.89593459049072e-6	4.87559960168502e-6	0.5939648098851
GCF_003612055.1	s__Corallococcus llansteffanensis	MFNT	9.65311530163572e-7	7.55792929722816e-7	1.27721693628121
GCF_003612055.1	s__Corallococcus llansteffanensis	MGFT	6.11363969103596e-6	3.11738614658589e-6	1.96114289457901
GCF_003612055.1	s__Corallococcus llansteffanensis	MGKN	3.21770510054524e-7	9.98995048049056e-7	0.322094199248446
GCF_003612055.1	s__Corallococcus llansteffanensis	MGVR	9.00957428152667e-6	1.03339099957639e-5	0.871845631055422
GCF_003612055.1	s__Corallococcus llansteffanensis	MHKE	6.43541020109048e-7	7.04612553220366e-7	0.913326078520464
GCF_003612055.1	s__Corallococcus llansteffanensis	MIGK	6.43541020109048e-7	1.28911251344869e-6	0.49921245305999
GCF_003612055.1	s__Corallococcus llansteffanensis	MIKT	1.2870820402181e-6	8.38752421996523e-7	1.53451961086967
GCF_003612055.1	s__Corallococcus llansteffanensis	MINQ	6.43541020109048e-7	3.75980754377091e-7	1.71163287646262
GCF_003612055.1	s__Corallococcus llansteffanensis	MKNV	2.89593459049072e-6	9.40059218791139e-7	3.08058740620056
GCF_003612055.1	s__Corallococcus llansteffanensis	MLAF	7.07895122119953e-6	8.48369485569437e-6	0.834418415750543
GCF_003612055.1	s__Corallococcus llansteffanensis	MLDH	1.2870820402181e-6	2.30293310839345e-6	0.558888156814932
GCF_003612055.1	s__Corallococcus llansteffanensis	MLYT	2.89593459049072e-6	2.45453890910013e-6	1.17982834973775
GCF_003612055.1	s__Corallococcus llansteffanensis	MMHF	6.43541020109048e-7	2.44162810038969e-7	2.63570451210951
GCF_003612055.1	s__Corallococcus llansteffanensis	MNPR	3.86124612065429e-6	1.8763998523261e-6	2.0577949395315
GCF_003612055.1	s__Corallococcus llansteffanensis	MNSY	0	4.51597271260598e-7	0
GCF_003612055.1	s__Corallococcus llansteffanensis	MPAA	1.64102960127807e-5	1.66374904526051e-5	0.986344428537968
GCF_003612055.1	s__Corallococcus llansteffanensis	MPRP	7.72249224130858e-6	5.45448228045453e-6	1.41580664199445
GCF_003612055.1	s__Corallococcus llansteffanensis	MQRV	4.82655765081786e-6	4.14957296160183e-6	1.16314562859372
GCF_003612055.1	s__Corallococcus llansteffanensis	MSLQ	4.18301663070881e-6	4.01262067728434e-6	1.0424650040780301
GCF_003612055.1	s__Corallococcus llansteffanensis	MTSI	3.21770510054524e-6	1.5886232036211e-6	2.02546777184849
GCF_003612055.1	s__Corallococcus llansteffanensis	MVAT	8.68780377147215e-6	1.04519191039193e-5	0.831216132185179
GCF_003612055.1	s__Corallococcus llansteffanensis	MVIV	2.25239357038167e-6	3.41978194612926e-6	0.658636604866307
GCF_003612055.1	s__Corallococcus llansteffanensis	MYKR	6.43541020109048e-7	8.74882682406513e-7	0.735574075302165
GCF_003612055.1	s__Corallococcus llansteffanensis	NAIN	2.57416408043619e-6	1.50085979466207e-6	1.71512628267571
GCF_003612055.1	s__Corallococcus llansteffanensis	NAKK	4.50478714076334e-6	2.20465437463527e-6	2.0433076461287
GCF_003612055.1	s__Corallococcus llansteffanensis	NDHF	6.43541020109048e-7	8.09151514354089e-7	0.795328203300415
GCF_003612055.1	s__Corallococcus llansteffanensis	NDKQ	6.43541020109048e-7	1.14689963457423e-6	0.561113632535035
GCF_003612055.1	s__Corallococcus llansteffanensis	NDYA	2.57416408043619e-6	2.8242141899775e-6	0.911462058922911
GCF_003612055.1	s__Corallococcus llansteffanensis	NFFG	2.25239357038167e-6	2.15549647010104e-6	1.04495349522706
GCF_003612055.1	s__Corallococcus llansteffanensis	NGDK	9.65311530163572e-7	2.85618730108781e-6	0.337972068497021
GCF_003612055.1	s__Corallococcus llansteffanensis	NHNG	1.60885255027262e-6	8.45202555293102e-7	1.9035112236672
GCF_003612055.1	s__Corallococcus llansteffanensis	NISH	9.65311530163572e-7	6.89527462356816e-7	1.39996096292397
GCF_003612055.1	s__Corallococcus llansteffanensis	NKNT	1.60885255027262e-6	7.53413307515257e-7	2.13541828133961
GCF_003612055.1	s__Corallococcus llansteffanensis	NLKP	7.07895122119953e-6	4.30992407074531e-6	1.64247701467636
GCF_003612055.1	s__Corallococcus llansteffanensis	NMDA	1.2870820402181e-6	2.47503877409707e-6	0.520025000694239
GCF_003612055.1	s__Corallococcus llansteffanensis	NMEQ	3.21770510054524e-7	8.43487257119175e-7	0.381476432914341
GCF_003612055.1	s__Corallococcus llansteffanensis	NMKS	9.65311530163572e-7	6.31577446809917e-7	1.52841355409275
GCF_003612055.1	s__Corallococcus llansteffanensis	NNFV	6.43541020109048e-7	1.26700616270875e-6	0.507922565059363
GCF_003612055.1	s__Corallococcus llansteffanensis	NNIG	1.60885255027262e-6	1.08531017028646e-6	1.48238963783779
GCF_003612055.1	s__Corallococcus llansteffanensis	NNMA	6.43541020109048e-7	1.00342668598413e-6	0.641343337882111
GCF_003612055.1	s__Corallococcus llansteffanensis	NPVE	5.47009867092691e-6	6.66019287347442e-6	0.821312351585596
GCF_003612055.1	s__Corallococcus llansteffanensis	NRQN	3.21770510054524e-7	1.23922663694547e-6	0.259654287974026
GCF_003612055.1	s__Corallococcus llansteffanensis	NSFY	6.43541020109048e-7	8.37989859559915e-7	0.767958004225749
GCF_003612055.1	s__Corallococcus llansteffanensis	NSIH	3.21770510054524e-6	6.89527462356816e-7	4.66653654307991
GCF_003612055.1	s__Corallococcus llansteffanensis	NSIP	1.2870820402181e-6	1.99455168946183e-6	0.645298914547245
GCF_003612055.1	s__Corallococcus llansteffanensis	NSPV	4.50478714076334e-6	5.99925691144407e-6	0.750890853193849
GCF_003612055.1	s__Corallococcus llansteffanensis	NYLG	9.3313447915812e-6	4.37274292759211e-6	2.13397973448203
GCF_003612055.1	s__Corallococcus llansteffanensis	NYLL	4.50478714076334e-6	5.59893075387861e-6	0.804579899053526
GCF_003612055.1	s__Corallococcus llansteffanensis	PAKS	1.06184268317993e-5	1.21382415023347e-5	0.874791198523845
GCF_003612055.1	s__Corallococcus llansteffanensis	PARE	2.34892472339803e-5	3.59142503198027e-5	0.654036963734937
GCF_003612055.1	s__Corallococcus llansteffanensis	PDAE	3.44294445758341e-5	2.41422387283941e-5	1.42610819829815
GCF_003612055.1	s__Corallococcus llansteffanensis	PEMS	1.93062306032714e-6	3.86039032399011e-6	0.500110843281683
GCF_003612055.1	s__Corallococcus llansteffanensis	PFHN	6.43541020109048e-7	9.53589886104568e-7	0.674861415254649
GCF_003612055.1	s__Corallococcus llansteffanensis	PFQN	9.65311530163572e-7	1.57164235970465e-6	0.614205594678027
GCF_003612055.1	s__Corallococcus llansteffanensis	PGEI	1.54449844826172e-5	9.13318842425523e-6	1.69108352583634
GCF_003612055.1	s__Corallococcus llansteffanensis	PGKK	5.47009867092691e-6	4.63428147821609e-6	1.18035529275459
GCF_003612055.1	s__Corallococcus llansteffanensis	PGPA	3.89342317165974e-5	4.05374757266234e-5	0.960450324513594
GCF_003612055.1	s__Corallococcus llansteffanensis	PKII	2.89593459049072e-6	1.35889427817223e-6	2.13109631632702
GCF_003612055.1	s__Corallococcus llansteffanensis	PKQF	9.65311530163572e-7	2.16380273448244e-6	0.44611808404728
GCF_003612055.1	s__Corallococcus llansteffanensis	PKVE	5.47009867092691e-6	9.16960748914446e-6	0.596546654521772
GCF_003612055.1	s__Corallococcus llansteffanensis	PLDH	5.14832816087238e-6	7.7595485886021e-6	0.663482946473806
GCF_003612055.1	s__Corallococcus llansteffanensis	PLDQ	7.07895122119953e-6	1.27887632112493e-5	0.553528992934416
GCF_003612055.1	s__Corallococcus llansteffanensis	PLGE	2.86375753948526e-5	3.7379531634131e-5	0.766129861528383
GCF_003612055.1	s__Corallococcus llansteffanensis	PMMR	1.2870820402181e-6	1.61881940545553e-6	0.795074506693302
GCF_003612055.1	s__Corallococcus llansteffanensis	PMMT	0	1.18397768137674e-6	0
GCF_003612055.1	s__Corallococcus llansteffanensis	PMPF	3.53947561059976e-6	2.37973378213383e-6	1.48734099468304
GCF_003612055.1	s__Corallococcus llansteffanensis	PPKH	9.65311530163572e-7	2.38392866143951e-6	0.404924671521287
GCF_003612055.1	s__Corallococcus llansteffanensis	PRKH	1.60885255027262e-6	3.00919779802068e-6	0.534644997856523
GCF_003612055.1	s__Corallococcus llansteffanensis	PSEQ	1.09401973418538e-5	7.41113481222178e-6	1.47618382596579
GCF_003612055.1	s__Corallococcus llansteffanensis	PSTD	1.25490498921264e-5	1.02316318821385e-5	1.22649544439079
GCF_003612055.1	s__Corallococcus llansteffanensis	PVLF	1.83409190731079e-5	1.94511731075808e-5	0.942920973026543
GCF_003612055.1	s__Corallococcus llansteffanensis	PVRT	2.60634113144164e-5	2.26549324316686e-5	1.15045195535358
GCF_003612055.1	s__Corallococcus llansteffanensis	PVYV	9.65311530163572e-6	8.79052261304949e-6	1.09812757745549
GCF_003612055.1	s__Corallococcus llansteffanensis	PYYI	6.43541020109048e-7	7.41261616913419e-7	0.868169894980836
GCF_003612055.1	s__Corallococcus llansteffanensis	QAGH	6.757180711145e-6	7.98475022602699e-6	0.84626074953721
GCF_003612055.1	s__Corallococcus llansteffanensis	QDQI	1.2870820402181e-6	1.78039132726383e-6	0.722920866052594
GCF_003612055.1	s__Corallococcus llansteffanensis	QEPI	3.21770510054524e-6	3.66742421349132e-6	0.877374667677739
GCF_003612055.1	s__Corallococcus llansteffanensis	QFMH	3.21770510054524e-7	4.68741072653857e-7	0.686456828356785
GCF_003612055.1	s__Corallococcus llansteffanensis	QFNK	2.25239357038167e-6	7.44371128676088e-7	3.02590130596238
GCF_003612055.1	s__Corallococcus llansteffanensis	QGHS	1.93062306032714e-6	3.65038240209569e-6	0.528882414954327
GCF_003612055.1	s__Corallococcus llansteffanensis	QHKQ	9.65311530163572e-7	7.73909144316848e-7	1.24731893562994
GCF_003612055.1	s__Corallococcus llansteffanensis	QHLS	7.07895122119953e-6	4.67400865611035e-6	1.51453532546312
GCF_003612055.1	s__Corallococcus llansteffanensis	QIMM	3.21770510054524e-7	3.24368465766468e-7	0.991990726639209
GCF_003612055.1	s__Corallococcus llansteffanensis	QIRQ	3.86124612065429e-6	2.64852901646426e-6	1.45788326148263
GCF_003612055.1	s__Corallococcus llansteffanensis	QIRY	1.60885255027262e-6	1.57422521389426e-6	1.02199643105239
GCF_003612055.1	s__Corallococcus llansteffanensis	QKMQ	1.2870820402181e-6	6.64398391895467e-7	1.93721426168141
GCF_003612055.1	s__Corallococcus llansteffanensis	QLMR	4.18301663070881e-6	5.64628347196454e-6	0.740844247632751
GCF_003612055.1	s__Corallococcus llansteffanensis	QLQF	2.89593459049072e-6	4.7292362917419e-6	0.612347197696072
GCF_003612055.1	s__Corallococcus llansteffanensis	QMAE	4.18301663070881e-6	4.81119049990504e-6	0.869434837550367
GCF_003612055.1	s__Corallococcus llansteffanensis	QMEF	9.65311530163572e-7	1.35032712544505e-6	0.714872353501315
GCF_003612055.1	s__Corallococcus llansteffanensis	QMIK	6.43541020109048e-7	5.17642057310549e-7	1.24321625536499
GCF_003612055.1	s__Corallococcus llansteffanensis	QMKH	3.21770510054524e-7	4.03121984428263e-7	0.798196383436845
GCF_003612055.1	s__Corallococcus llansteffanensis	QNFM	3.21770510054524e-7	4.66443013197174e-7	0.689838846226872
GCF_003612055.1	s__Corallococcus llansteffanensis	QNYP	1.2870820402181e-6	9.66455573918718e-7	1.33175499728283
GCF_003612055.1	s__Corallococcus llansteffanensis	QPEP	8.0442627513631e-6	8.26155511459942e-6	0.973698370316222
GCF_003612055.1	s__Corallococcus llansteffanensis	QPHL	4.18301663070881e-6	5.21034647148649e-6	0.802828881649288
GCF_003612055.1	s__Corallococcus llansteffanensis	QPTG	1.22272793820719e-5	1.08670527519301e-5	1.12516978257055
GCF_003612055.1	s__Corallococcus llansteffanensis	QQAN	2.89593459049072e-6	3.19055068724926e-6	0.907659797433731
GCF_003612055.1	s__Corallococcus llansteffanensis	QQMS	9.65311530163572e-7	1.25839124172217e-6	0.767099688998545
GCF_003612055.1	s__Corallococcus llansteffanensis	QQSR	3.21770510054524e-6	5.35215029744587e-6	0.601198569121047
GCF_003612055.1	s__Corallococcus llansteffanensis	QRTK	1.60885255027262e-6	4.57873405152605e-6	0.351374972245091
GCF_003612055.1	s__Corallococcus llansteffanensis	QRVS	7.40072173125405e-6	1.25424231144036e-5	0.590055180227106
GCF_003612055.1	s__Corallococcus llansteffanensis	QTDH	1.2870820402181e-6	2.2466045357461e-6	0.572901024519055
GCF_003612055.1	s__Corallococcus llansteffanensis	QVVL	3.18552804953979e-5	2.6869732819189e-5	1.18554511538159
GCF_003612055.1	s__Corallococcus llansteffanensis	QYPD	5.14832816087238e-6	2.3838463260971e-6	2.15967283818222
GCF_003612055.1	s__Corallococcus llansteffanensis	RAFY	1.06184268317993e-5	6.7258528574564e-6	1.57874801260743
GCF_003612055.1	s__Corallococcus llansteffanensis	RAGP	2.18803946837076e-5	5.11698544788721e-5	0.427603222767459
GCF_003612055.1	s__Corallococcus llansteffanensis	RAPP	2.05933126434895e-5	3.60623937373341e-5	0.571046747298142
GCF_003612055.1	s__Corallococcus llansteffanensis	RDMI	1.60885255027262e-6	2.05457071604206e-6	0.783060197300935
GCF_003612055.1	s__Corallococcus llansteffanensis	RDVF	1.09401973418538e-5	1.14672878135478e-5	0.954035297599209
GCF_003612055.1	s__Corallococcus llansteffanensis	RDYR	6.757180711145e-6	6.66645350186266e-6	1.01360951655284
GCF_003612055.1	s__Corallococcus llansteffanensis	RGDR	1.99497716233805e-5	2.79314830125267e-5	0.714239613214717
GCF_003612055.1	s__Corallococcus llansteffanensis	RGID	9.00957428152667e-6	9.82281259235382e-6	0.917209220558664
GCF_003612055.1	s__Corallococcus llansteffanensis	RGPP	1.2870820402181e-5	2.60776408477354e-5	0.49355769861746
GCF_003612055.1	s__Corallococcus llansteffanensis	RHEK	3.53947561059976e-6	2.99683608822754e-6	1.18107080480773
GCF_003612055.1	s__Corallococcus llansteffanensis	RHQG	4.82655765081786e-6	5.13656671810112e-6	0.939646638640787
GCF_003612055.1	s__Corallococcus llansteffanensis	RKDV	1.22272793820719e-5	9.86198156955849e-6	1.23984001550099
GCF_003612055.1	s__Corallococcus llansteffanensis	RKII	2.89593459049072e-6	1.71531209627287e-6	1.68828436340137
GCF_003612055.1	s__Corallococcus llansteffanensis	RMDM	1.60885255027262e-6	1.37362003569582e-6	1.171250060762
GCF_003612055.1	s__Corallococcus llansteffanensis	RMPS	4.82655765081786e-6	4.89301383947536e-6	0.986418148233845
GCF_003612055.1	s__Corallococcus llansteffanensis	RNHA	3.53947561059976e-6	4.28876922474898e-6	0.825289360447443
GCF_003612055.1	s__Corallococcus llansteffanensis	RNIG	5.79186918098143e-6	3.98235065637894e-6	1.45438452831972
GCF_003612055.1	s__Corallococcus llansteffanensis	RNVA	1.73756075429443e-5	1.65644840874985e-5	1.04896762562367
GCF_003612055.1	s__Corallococcus llansteffanensis	RPQS	4.82655765081786e-6	9.39355406034108e-6	0.513815923112131
GCF_003612055.1	s__Corallococcus llansteffanensis	RQIE	4.18301663070881e-6	4.6293352004006e-6	0.903589057527489
GCF_003612055.1	s__Corallococcus llansteffanensis	RSQN	1.2870820402181e-6	3.23148239289402e-6	0.398294616442401
GCF_003612055.1	s__Corallococcus llansteffanensis	RTFG	1.12619678519083e-5	1.32587693227024e-5	0.849397676194954
GCF_003612055.1	s__Corallococcus llansteffanensis	RTIN	1.93062306032714e-6	2.59108977954253e-6	0.745100797189668
GCF_003612055.1	s__Corallococcus llansteffanensis	RTNR	2.89593459049072e-6	7.3678469868762e-6	0.393050316550958
GCF_003612055.1	s__Corallococcus llansteffanensis	RVIA	2.05933126434895e-5	2.13749645283201e-5	0.963431430082847
GCF_003612055.1	s__Corallococcus llansteffanensis	RVLT	3.92560022266519e-5	4.11598281259733e-5	0.953745533302654
GCF_003612055.1	s__Corallococcus llansteffanensis	RYMS	1.2870820402181e-6	1.65705504183095e-6	0.776728598463421
GCF_003612055.1	s__Corallococcus llansteffanensis	RYVK	4.82655765081786e-6	3.93601243560068e-6	1.22625569146132
GCF_003612055.1	s__Corallococcus llansteffanensis	SEVF	1.09401973418538e-5	9.56467419304454e-6	1.14381285980547
GCF_003612055.1	s__Corallococcus llansteffanensis	SFVY	6.11363969103596e-6	3.25250832475287e-6	1.87966919085456
GCF_003612055.1	s__Corallococcus llansteffanensis	SGFQ	4.82655765081786e-6	5.81519671812858e-6	0.829990434506078
GCF_003612055.1	s__Corallococcus llansteffanensis	SGGK	1.70538370328898e-5	1.24545819327898e-5	1.3692821746181
GCF_003612055.1	s__Corallococcus llansteffanensis	SGMP	6.11363969103596e-6	5.50020143400575e-6	1.11153014383029
GCF_003612055.1	s__Corallococcus llansteffanensis	SGRN	9.65311530163572e-6	8.04753850819665e-6	1.199511539063
GCF_003612055.1	s__Corallococcus llansteffanensis	SHRQ	1.60885255027262e-6	3.24740317734568e-6	0.495427411507198
GCF_003612055.1	s__Corallococcus llansteffanensis	SKGK	4.50478714076334e-6	4.15724210713653e-6	1.08359990221166
GCF_003612055.1	s__Corallococcus llansteffanensis	SLAK	2.41327882540893e-5	2.20529430177981e-5	1.09431145922849
GCF_003612055.1	s__Corallococcus llansteffanensis	SLEN	7.40072173125405e-6	8.12959645191194e-6	0.910343062540765
GCF_003612055.1	s__Corallococcus llansteffanensis	SLKI	4.50478714076334e-6	4.98907481642923e-6	0.902930364148657
GCF_003612055.1	s__Corallococcus llansteffanensis	SNLH	3.86124612065429e-6	2.82203896322992e-6	1.368246920388
GCF_003612055.1	s__Corallococcus llansteffanensis	SNSE	3.86124612065429e-6	4.01403463594863e-6	0.961936423286933
GCF_003612055.1	s__Corallococcus llansteffanensis	SPPQ	5.79186918098143e-6	7.44170515210336e-6	0.778298664432357
GCF_003612055.1	s__Corallococcus llansteffanensis	SRAR	3.92560022266519e-5	4.08352237848681e-5	0.96132697676555
GCF_003612055.1	s__Corallococcus llansteffanensis	SRLG	3.86124612065429e-5	4.25012780626429e-5	0.908501178473544
GCF_003612055.1	s__Corallococcus llansteffanensis	STET	7.07895122119953e-6	1.10864254320361e-5	0.638524226279799
GCF_003612055.1	s__Corallococcus llansteffanensis	STFM	2.57416408043619e-6	1.97085139413488e-6	1.30611779665211
GCF_003612055.1	s__Corallococcus llansteffanensis	SVAL	6.14581674204141e-5	6.21702006661214e-5	0.988547033175409
GCF_003612055.1	s__Corallococcus llansteffanensis	SYEA	6.757180711145e-6	8.64356145822928e-6	0.781758855282008
GCF_003612055.1	s__Corallococcus llansteffanensis	SYIL	2.25239357038167e-6	3.56734171651398e-6	0.63139271462413
GCF_003612055.1	s__Corallococcus llansteffanensis	TAAS	3.63600676361612e-5	4.64267684798994e-5	0.783170330967649
GCF_003612055.1	s__Corallococcus llansteffanensis	TDKL	8.68780377147215e-6	9.81450890743252e-6	0.885200049580971
GCF_003612055.1	s__Corallococcus llansteffanensis	TDTH	3.53947561059976e-6	3.64024709548463e-6	0.972317405318485
GCF_003612055.1	s__Corallococcus llansteffanensis	TEAP	2.60634113144164e-5	2.62670874087147e-5	0.992245958178421
GCF_003612055.1	s__Corallococcus llansteffanensis	TENE	1.93062306032714e-6	4.58616997284689e-6	0.420966312142308
GCF_003612055.1	s__Corallococcus llansteffanensis	TETF	2.89593459049072e-6	6.80614116022565e-6	0.425488470238355
GCF_003612055.1	s__Corallococcus llansteffanensis	TEVL	2.73504933546345e-5	3.24734422275087e-5	0.842241889942471
GCF_003612055.1	s__Corallococcus llansteffanensis	TFKG	3.21770510054524e-6	4.97486762326617e-6	0.646792104677693
GCF_003612055.1	s__Corallococcus llansteffanensis	TGEQ	8.68780377147215e-6	1.08224111692085e-5	0.802760460274355
GCF_003612055.1	s__Corallococcus llansteffanensis	THIA	2.89593459049072e-6	4.04767170100455e-6	0.715456885935686
GCF_003612055.1	s__Corallococcus llansteffanensis	THKQ	1.60885255027262e-6	1.25399039748346e-6	1.28298633984862
GCF_003612055.1	s__Corallococcus llansteffanensis	THYD	2.25239357038167e-6	1.33533047357061e-6	1.68676864264085
GCF_003612055.1	s__Corallococcus llansteffanensis	TIAM	2.89593459049072e-6	3.4749125124269e-6	0.833383453578857
GCF_003612055.1	s__Corallococcus llansteffanensis	TIPN	1.93062306032714e-6	2.05269763053707e-6	0.940529687181454
GCF_003612055.1	s__Corallococcus llansteffanensis	TISK	1.2870820402181e-6	2.53519768473965e-6	0.507685080325511
GCF_003612055.1	s__Corallococcus llansteffanensis	TKRG	7.07895122119953e-6	1.14026734849227e-5	0.620815042240729
GCF_003612055.1	s__Corallococcus llansteffanensis	TLGY	1.57667549926717e-5	1.17350430026462e-5	1.34356175679257
GCF_003612055.1	s__Corallococcus llansteffanensis	TLSD	2.60634113144164e-5	1.85889854665098e-5	1.40208896076511
GCF_003612055.1	s__Corallococcus llansteffanensis	TMLE	5.79186918098143e-6	7.21807989883547e-6	0.802411342373179
GCF_003612055.1	s__Corallococcus llansteffanensis	TNIT	1.93062306032714e-6	1.89508011769755e-6	1.01875537730446
GCF_003612055.1	s__Corallococcus llansteffanensis	TPFG	1.351436142229e-5	1.05037828435856e-5	1.28661850911578
GCF_003612055.1	s__Corallococcus llansteffanensis	TPGL	3.3142362535616e-5	3.46516720140696e-5	0.956443386690234
GCF_003612055.1	s__Corallococcus llansteffanensis	TPVT	2.57416408043619e-5	1.65694420772315e-5	1.55356110871918
GCF_003612055.1	s__Corallococcus llansteffanensis	TQYA	6.43541020109048e-6	5.08930544421767e-6	1.264496751399
GCF_003612055.1	s__Corallococcus llansteffanensis	TQYY	9.65311530163572e-7	8.78361162557919e-7	1.09899158946468
GCF_003612055.1	s__Corallococcus llansteffanensis	TRDS	1.06184268317993e-5	1.29152371997985e-5	0.822162742157378
GCF_003612055.1	s__Corallococcus llansteffanensis	TRNF	2.25239357038167e-6	3.21451486589139e-6	0.700694712686318
GCF_003612055.1	s__Corallococcus llansteffanensis	TSAK	9.65311530163572e-6	1.12061999744538e-5	0.86140844564986
GCF_003612055.1	s__Corallococcus llansteffanensis	TTDN	1.93062306032714e-6	3.62240034649999e-6	0.53296788749276
GCF_003612055.1	s__Corallococcus llansteffanensis	TTGR	1.89844600932169e-5	2.22266232542053e-5	0.85413154648334
GCF_003612055.1	s__Corallococcus llansteffanensis	TYEG	6.43541020109048e-6	6.43259425582694e-6	1.00043776199019
GCF_003612055.1	s__Corallococcus llansteffanensis	TYMP	3.21770510054524e-7	1.35101179155495e-6	0.238170023434201
GCF_003612055.1	s__Corallococcus llansteffanensis	TYRY	3.53947561059976e-6	1.94595253793553e-6	1.81889102719577
GCF_003612055.1	s__Corallococcus llansteffanensis	TYSQ	4.50478714076334e-6	2.32667403570191e-6	1.9361487993759
GCF_003612055.1	s__Corallococcus llansteffanensis	TYVG	7.07895122119953e-6	8.62433092295181e-6	0.820811641441125
GCF_003612055.1	s__Corallococcus llansteffanensis	VADV	3.24988215155069e-5	4.32183619434583e-5	0.751967914888224
GCF_003612055.1	s__Corallococcus llansteffanensis	VDPQ	1.09401973418538e-5	9.39873215668785e-6	1.16400777886506
GCF_003612055.1	s__Corallococcus llansteffanensis	VEDH	5.14832816087238e-6	5.67922975401374e-6	0.906518732973227
GCF_003612055.1	s__Corallococcus llansteffanensis	VGHK	2.25239357038167e-6	4.51652475101354e-6	0.498700592723689
GCF_003612055.1	s__Corallococcus llansteffanensis	VGLY	1.60885255027262e-5	1.6972022527178e-5	0.947943916346034
GCF_003612055.1	s__Corallococcus llansteffanensis	VHSE	4.50478714076334e-6	6.00404767859765e-6	0.750291700184418
GCF_003612055.1	s__Corallococcus llansteffanensis	VHSG	6.43541020109048e-6	8.55443851012673e-6	0.75228902440204
GCF_003612055.1	s__Corallococcus llansteffanensis	VHSV	5.79186918098143e-6	8.04976841349836e-6	0.719507553940217
GCF_003612055.1	s__Corallococcus llansteffanensis	VIAR	2.05933126434895e-5	2.13749645283201e-5	0.963431430082847
GCF_003612055.1	s__Corallococcus llansteffanensis	VIMP	0	2.56122013206944e-6	0
GCF_003612055.1	s__Corallococcus llansteffanensis	VKRF	8.36603326141762e-6	6.40071208553509e-6	1.30704727061915
GCF_003612055.1	s__Corallococcus llansteffanensis	VLHS	7.07895122119953e-6	1.09532413978167e-5	0.646288250582204
GCF_003612055.1	s__Corallococcus llansteffanensis	VPHG	1.12619678519083e-5	9.53605176758035e-6	1.180988539743
GCF_003612055.1	s__Corallococcus llansteffanensis	VSKI	2.57416408043619e-6	3.66657644173508e-6	0.702062024709366
GCF_003612055.1	s__Corallococcus llansteffanensis	VSVV	2.702872284458e-5	3.10905655692505e-5	0.869354492261545
GCF_003612055.1	s__Corallococcus llansteffanensis	VTHQ	3.21770510054524e-6	3.53516691998962e-6	0.910198916591662
GCF_003612055.1	s__Corallococcus llansteffanensis	VTMD	5.47009867092691e-6	4.51979120346315e-6	1.21025472741653
GCF_003612055.1	s__Corallococcus llansteffanensis	VTQD	8.68780377147215e-6	8.67704535569789e-6	1.00123987087001
GCF_003612055.1	s__Corallococcus llansteffanensis	VVMG	1.25490498921264e-5	1.09309700104197e-5	1.14802710831374
GCF_003612055.1	s__Corallococcus llansteffanensis	VYFI	9.65311530163572e-7	1.60951434389099e-6	0.599753294419198
GCF_003612055.1	s__Corallococcus llansteffanensis	VYGA	1.64102960127807e-5	1.83302631745872e-5	0.895256977844798
GCF_003612055.1	s__Corallococcus llansteffanensis	VYVD	8.68780377147215e-6	7.45903955983535e-6	1.16473491014223
GCF_003612055.1	s__Corallococcus llansteffanensis	YAVV	1.15837383619629e-5	1.72488671628453e-5	0.671565167300648
GCF_003612055.1	s__Corallococcus llansteffanensis	YDKG	2.25239357038167e-6	2.81174103681554e-6	0.801067218100796
GCF_003612055.1	s__Corallococcus llansteffanensis	YDYV	3.53947561059976e-6	1.8918726222317e-6	1.87088473558252
GCF_003612055.1	s__Corallococcus llansteffanensis	YEYR	1.2870820402181e-6	2.09914241427497e-6	0.613146602853358
GCF_003612055.1	s__Corallococcus llansteffanensis	YFLI	2.25239357038167e-6	2.19005047552976e-6	1.02846651049758
GCF_003612055.1	s__Corallococcus llansteffanensis	YFSK	1.2870820402181e-6	1.15372606139545e-6	1.11558721197764
GCF_003612055.1	s__Corallococcus llansteffanensis	YFYI	6.43541020109048e-7	4.08228981475436e-7	1.57642168810048
GCF_003612055.1	s__Corallococcus llansteffanensis	YGQR	3.53947561059976e-6	5.03184380577298e-6	0.703415238473612
GCF_003612055.1	s__Corallococcus llansteffanensis	YGYV	3.86124612065429e-6	3.16361268713319e-6	1.22051796553935
GCF_003612055.1	s__Corallococcus llansteffanensis	YHMR	6.43541020109048e-7	6.38587330224451e-7	1.0077572630244
GCF_003612055.1	s__Corallococcus llansteffanensis	YILK	1.93062306032714e-6	1.88346519048389e-6	1.02503782394361
GCF_003612055.1	s__Corallococcus llansteffanensis	YIMY	3.21770510054524e-7	2.19996807814139e-7	1.46261444996223
GCF_003612055.1	s__Corallococcus llansteffanensis	YIQA	2.57416408043619e-6	2.44711999713037e-6	1.05191575544101
GCF_003612055.1	s__Corallococcus llansteffanensis	YKAT	2.89593459049072e-6	4.23054140218154e-6	0.684530492715989
GCF_003612055.1	s__Corallococcus llansteffanensis	YKDE	1.60885255027262e-6	1.97345824917969e-6	0.815245293859837
GCF_003612055.1	s__Corallococcus llansteffanensis	YKPT	1.2870820402181e-6	2.15600650815056e-6	0.596975025517046
GCF_003612055.1	s__Corallococcus llansteffanensis	YLDE	5.47009867092691e-6	7.57012288885794e-6	0.722590471943072
GCF_003612055.1	s__Corallococcus llansteffanensis	YLNL	4.18301663070881e-6	5.59893075387861e-6	0.747109906263989
GCF_003612055.1	s__Corallococcus llansteffanensis	YMQF	3.21770510054524e-7	4.59184508327895e-7	0.700743392293962
GCF_003612055.1	s__Corallococcus llansteffanensis	YMRT	1.93062306032714e-6	1.70536215030539e-6	1.13208977927733
GCF_003612055.1	s__Corallococcus llansteffanensis	YMSV	6.43541020109048e-7	1.7527943416668e-6	0.367151470546784
GCF_003612055.1	s__Corallococcus llansteffanensis	YQVD	2.57416408043619e-6	3.1829496130606e-6	0.808735416317502
GCF_003612055.1	s__Corallococcus llansteffanensis	YRID	3.21770510054524e-6	2.34442701717878e-6	1.37249105089112
GCF_003612055.1	s__Corallococcus llansteffanensis	YRKH	2.25239357038167e-6	1.01908691588974e-6	2.21020752524839
GCF_003612055.1	s__Corallococcus llansteffanensis	YRYE	2.89593459049072e-6	2.09914241427498e-6	1.37957985642005
GCF_003612055.1	s__Corallococcus llansteffanensis	YSAP	8.36603326141762e-6	8.67921545970954e-6	0.963915840118757
GCF_003612055.1	s__Corallococcus llansteffanensis	YSDT	3.21770510054524e-6	3.46501721692938e-6	0.928626006481059
GCF_003612055.1	s__Corallococcus llansteffanensis	YSLR	7.40072173125405e-6	1.01438507166725e-5	0.729577153485724
GCF_003612055.1	s__Corallococcus llansteffanensis	YTFL	3.86124612065429e-6	4.55467481010139e-6	0.847754511933715
GCF_003612055.1	s__Corallococcus llansteffanensis	YYLA	5.14832816087238e-6	5.95290336461143e-6	0.864843227840376
GCF_003612055.1	s__Corallococcus llansteffanensis	YYMH	3.21770510054524e-7	1.7132601279481e-7	1.87811824255721
GCF_001263205.1	s__Labilithrix luteola	AAAS	1.3365627528821e-4	1.306741965429e-4	1.02282071613373
GCF_001263205.1	s__Labilithrix luteola	AAYF	7.56544954461598e-6	1.05529526169285e-5	0.716903583218966
GCF_001263205.1	s__Labilithrix luteola	ADMN	1.96141284490044e-6	3.33367118874515e-6	0.588364218859494
GCF_001263205.1	s__Labilithrix luteola	ADRI	2.46577614787484e-5	2.07978087266484e-5	1.18559420383332
GCF_001263205.1	s__Labilithrix luteola	AEMN	2.80201834985777e-6	3.25298542661956e-6	0.861368245590198
GCF_001263205.1	s__Labilithrix luteola	AGHI	5.60403669971554e-6	8.34995587879298e-6	0.6711456660446
GCF_001263205.1	s__Labilithrix luteola	AGRN	8.68625688455908e-6	1.94264866075413e-5	0.447134732082079
GCF_001263205.1	s__Labilithrix luteola	AHGT	1.42902935842746e-5	1.30998516223275e-5	1.09087446150291
GCF_001263205.1	s__Labilithrix luteola	AIDH	9.80706422450219e-6	5.64565651154324e-6	1.73709899007324
GCF_001263205.1	s__Labilithrix luteola	AIHE	8.96645871954486e-6	5.50901313175489e-6	1.62759799352459
GCF_001263205.1	s__Labilithrix luteola	AIMV	5.04363302974399e-6	7.33043553823667e-6	0.688040022101774
GCF_001263205.1	s__Labilithrix luteola	AKGP	1.34496880793173e-5	2.14758313084061e-5	0.62627089429841
GCF_001263205.1	s__Labilithrix luteola	AKTM	4.48322935977243e-6	4.6294598724913e-6	0.968413051036951
GCF_001263205.1	s__Labilithrix luteola	ALHV	1.96141284490044e-5	1.9250771585703e-5	1.01887492465867
GCF_001263205.1	s__Labilithrix luteola	AMNV	7.84565137960176e-6	4.62952819334853e-6	1.69469782922458
GCF_001263205.1	s__Labilithrix luteola	AMSK	6.44464220467287e-6	4.99880360026513e-6	1.2892369294787
GCF_001263205.1	s__Labilithrix luteola	APEP	4.48322935977243e-5	2.53553091533361e-5	1.76816197848747
GCF_001263205.1	s__Labilithrix luteola	AQTE	8.12585321458753e-6	1.12360048971974e-5	0.723197728101238
GCF_001263205.1	s__Labilithrix luteola	ARRH	1.40100917492888e-5	1.36362926556544e-5	1.02741207621996
GCF_001263205.1	s__Labilithrix luteola	AYDA	2.18557431288906e-5	1.85613729611947e-5	1.17748526332525
GCF_001263205.1	s__Labilithrix luteola	AYDD	8.12585321458753e-6	8.63404059519551e-6	0.941141418666625
GCF_001263205.1	s__Labilithrix luteola	AYFK	8.40605504957331e-7	2.74416548610187e-6	0.306324640119071
GCF_001263205.1	s__Labilithrix luteola	AYGK	1.0087266059488e-5	7.13865076441732e-6	1.4130493831927
GCF_001263205.1	s__Labilithrix luteola	AYKT	3.08222018484355e-6	4.86768156102704e-6	0.633200867024921
GCF_001263205.1	s__Labilithrix luteola	DAET	2.43775596437626e-5	2.55517954741807e-5	0.954044879875285
GCF_001263205.1	s__Labilithrix luteola	DAKH	7.56544954461598e-6	4.90968032700024e-6	1.54092507876951
GCF_001263205.1	s__Labilithrix luteola	DALM	1.03674678944737e-5	1.29609109073555e-5	0.799902720463119
GCF_001263205.1	s__Labilithrix luteola	DDKT	8.12585321458753e-6	6.80923583841399e-6	1.19335758188105
GCF_001263205.1	s__Labilithrix luteola	DDRY	7.84565137960176e-6	5.00444342975841e-6	1.56773705002806
GCF_001263205.1	s__Labilithrix luteola	DDSA	2.35369541388053e-5	2.82746876824541e-5	0.832439049482805
GCF_001263205.1	s__Labilithrix luteola	DEPF	9.52686238951642e-6	6.70309184417328e-6	1.42126389000588
GCF_001263205.1	s__Labilithrix luteola	DERG	2.71795779936204e-5	2.17198637854831e-5	1.25136963390104
GCF_001263205.1	s__Labilithrix luteola	DETH	4.76343119475821e-6	4.0203141686835e-6	1.1848405360614
GCF_001263205.1	s__Labilithrix luteola	DFIL	3.6426238548151e-6	6.96724407480654e-6	0.522821335911968
GCF_001263205.1	s__Labilithrix luteola	DGSP	3.30638165283217e-5	1.9459566198413e-5	1.69910347390057
GCF_001263205.1	s__Labilithrix luteola	DHVH	3.92282568980088e-6	1.91899320360348e-6	2.04421030904884
GCF_001263205.1	s__Labilithrix luteola	DHYY	1.40100917492888e-6	4.51731554704746e-7	3.10141977096241
GCF_001263205.1	s__Labilithrix luteola	DIFL	3.6426238548151e-6	6.96724407480654e-6	0.522821335911968
GCF_001263205.1	s__Labilithrix luteola	DMVG	5.88423853470132e-6	7.84530695755951e-6	0.750032926249168
GCF_001263205.1	s__Labilithrix luteola	DNPI	2.80201834985777e-6	3.15315986798961e-6	0.888638212830066
GCF_001263205.1	s__Labilithrix luteola	DPPR	1.34496880793173e-5	1.50609113524574e-5	0.893019536770783
GCF_001263205.1	s__Labilithrix luteola	DQKP	2.52181651487199e-6	2.97012509450721e-6	0.849060707757967
GCF_001263205.1	s__Labilithrix luteola	DQLI	3.6426238548151e-6	5.38874498007598e-6	0.67596886998422
GCF_001263205.1	s__Labilithrix luteola	DRPG	1.45704954192604e-5	2.22668796251461e-5	0.65435730845762
GCF_001263205.1	s__Labilithrix luteola	DSAQ	7.56544954461598e-6	1.2433354422698e-5	0.608480164516558
GCF_001263205.1	s__Labilithrix luteola	DSDT	5.60403669971554e-6	1.32640929890723e-5	0.422496789213739
GCF_001263205.1	s__Labilithrix luteola	DSIF	2.52181651487199e-6	4.80683542174148e-6	0.524631341332331
GCF_001263205.1	s__Labilithrix luteola	DSLG	1.87735229440471e-5	3.07032825231696e-5	0.611450027529792
GCF_001263205.1	s__Labilithrix luteola	DSSF	9.24666055453064e-6	8.14286432356563e-6	1.13555380356401
GCF_001263205.1	s__Labilithrix luteola	DVHE	4.20302752478665e-6	5.53602715408206e-6	0.75921367576521
GCF_001263205.1	s__Labilithrix luteola	DVLL	4.73541101125963e-5	4.17860022642341e-5	1.13325294468593
GCF_001263205.1	s__Labilithrix luteola	DVNG	1.260908257436e-5	1.00710444900418e-5	1.252013392139
GCF_001263205.1	s__Labilithrix luteola	DVQN	5.88423853470132e-6	2.99429980981838e-6	1.96514674830047
GCF_001263205.1	s__Labilithrix luteola	EDKV	3.08222018484355e-6	9.14947029337711e-6	0.336874167138903
GCF_001263205.1	s__Labilithrix luteola	EDLA	3.78272477230799e-5	3.99906943266789e-5	0.945901249277492
GCF_001263205.1	s__Labilithrix luteola	EFAG	1.06476697294595e-5	2.13048896983264e-5	0.499775867428966
GCF_001263205.1	s__Labilithrix luteola	EFTE	3.6426238548151e-6	6.59399568162552e-6	0.552415262412962
GCF_001263205.1	s__Labilithrix luteola	EGGP	2.04547339539617e-5	2.57899640810701e-5	0.793127663523019
GCF_001263205.1	s__Labilithrix luteola	EHER	7.2852477096302e-6	4.84709247132104e-6	1.5030139723422
GCF_001263205.1	s__Labilithrix luteola	EHQK	5.60403669971554e-7	9.79957086937883e-7	0.571865520889974
GCF_001263205.1	s__Labilithrix luteola	EIPI	5.32383486472976e-6	4.87190029996499e-6	1.09276350847492
GCF_001263205.1	s__Labilithrix luteola	EKMA	2.24161467988622e-6	4.47933896047641e-6	0.500434260426633
GCF_001263205.1	s__Labilithrix luteola	EKYF	1.68121100991466e-6	1.24558578357609e-6	1.34973522665607
GCF_001263205.1	s__Labilithrix luteola	ELLK	1.42902935842746e-5	1.64137769926768e-5	0.870627984689349
GCF_001263205.1	s__Labilithrix luteola	ENHG	5.60403669971554e-7	2.39361600352618e-6	0.234124299447359
GCF_001263205.1	s__Labilithrix luteola	ENMA	1.68121100991466e-6	3.25298542661956e-6	0.516820947354119
GCF_001263205.1	s__Labilithrix luteola	EPYD	2.24161467988622e-6	3.92047827203296e-6	0.571770718862785
GCF_001263205.1	s__Labilithrix luteola	EQET	4.48322935977243e-6	5.1000597577011e-6	0.87905428029598
GCF_001263205.1	s__Labilithrix luteola	ERLN	8.40605504957331e-6	9.41024982486165e-6	0.893287129037182
GCF_001263205.1	s__Labilithrix luteola	ESQS	5.04363302974399e-6	6.14558402637789e-6	0.820692225197126
GCF_001263205.1	s__Labilithrix luteola	ETIR	1.82131192740755e-5	9.52043247616258e-6	1.91305587426599
GCF_001263205.1	s__Labilithrix luteola	ETRS	1.37298899143031e-5	1.61277812018315e-5	0.851319207675258
GCF_001263205.1	s__Labilithrix luteola	ETSN	5.32383486472976e-6	5.25457293523984e-6	1.01318126712552
GCF_001263205.1	s__Labilithrix luteola	ETTH	3.92282568980088e-6	4.05448543741338e-6	0.967527384264944
GCF_001263205.1	s__Labilithrix luteola	EYQV	2.52181651487199e-6	2.39321601318159e-6	1.05373543423664
GCF_001263205.1	s__Labilithrix luteola	EYYF	8.40605504957331e-7	7.40916206046776e-7	1.13454868188463
GCF_001263205.1	s__Labilithrix luteola	FENS	1.40100917492888e-6	2.96227629361354e-6	0.472950203176308
GCF_001263205.1	s__Labilithrix luteola	FFMS	2.80201834985777e-7	1.34451460438504e-6	0.20840371244159
GCF_001263205.1	s__Labilithrix luteola	FFTI	2.52181651487199e-6	2.53097231007085e-6	0.996382498867163
GCF_001263205.1	s__Labilithrix luteola	FFVS	8.12585321458753e-6	5.90396207110345e-6	1.37633899349709
GCF_001263205.1	s__Labilithrix luteola	FGSP	1.48506972542462e-5	1.10636147696166e-5	1.34230064617126
GCF_001263205.1	s__Labilithrix luteola	FHNN	0	3.82815749094722e-7	0
GCF_001263205.1	s__Labilithrix luteola	FHRD	2.24161467988622e-6	2.89418630434368e-6	0.7745232836331
GCF_001263205.1	s__Labilithrix luteola	FIDA	8.96645871954486e-6	9.48950942664014e-6	0.944881164707323
GCF_001263205.1	s__Labilithrix luteola	FISV	1.68121100991466e-6	6.67533744205743e-6	0.251854085955614
GCF_001263205.1	s__Labilithrix luteola	FKTQ	5.60403669971554e-7	1.70236532383768e-6	0.32919119188132
GCF_001263205.1	s__Labilithrix luteola	FKVA	4.48322935977243e-6	1.14603134807667e-5	0.391196049505665
GCF_001263205.1	s__Labilithrix luteola	FKVF	1.40100917492888e-6	3.03084953915164e-6	0.462249661961457
GCF_001263205.1	s__Labilithrix luteola	FNML	1.68121100991466e-6	1.3915663420723e-6	1.20814290996075
GCF_001263205.1	s__Labilithrix luteola	FNVV	4.76343119475821e-6	5.37628951909345e-6	0.886007194709524
GCF_001263205.1	s__Labilithrix luteola	FNYF	1.68121100991466e-6	5.27043386103088e-7	3.18989110620548
GCF_001263205.1	s__Labilithrix luteola	FPHT	8.40605504957331e-7	2.34329058395188e-6	0.358728665883033
GCF_001263205.1	s__Labilithrix luteola	FPSA	1.37298899143031e-5	1.60813804819236e-5	0.853775577894961
GCF_001263205.1	s__Labilithrix luteola	FQLN	2.80201834985777e-7	1.93489978505058e-6	0.144814649911418
GCF_001263205.1	s__Labilithrix luteola	FTGL	9.80706422450219e-6	1.61663862138786e-5	0.606633052975252
GCF_001263205.1	s__Labilithrix luteola	FTIF	2.52181651487199e-6	2.53097231007085e-6	0.996382498867163
GCF_001263205.1	s__Labilithrix luteola	FTLA	2.60587706536773e-5	2.3498450835171e-5	1.1089569621617
GCF_001263205.1	s__Labilithrix luteola	FTSA	1.59715045941893e-5	1.62120322781554e-5	0.985163631564552
GCF_001263205.1	s__Labilithrix luteola	FVAR	3.02617981784639e-5	2.55447634692912e-5	1.18465759977944
GCF_001263205.1	s__Labilithrix luteola	FVHF	1.40100917492888e-6	1.83386194070995e-6	0.763966547223563
GCF_001263205.1	s__Labilithrix luteola	FYGI	8.40605504957331e-7	2.17092715826344e-6	0.387210368508977
GCF_001263205.1	s__Labilithrix luteola	GAAP	8.43407523307189e-5	8.25873772389342e-5	1.02123054576139
GCF_001263205.1	s__Labilithrix luteola	GADV	5.74413761720843e-5	5.33298073476342e-5	1.07709701251401
GCF_001263205.1	s__Labilithrix luteola	GDAA	7.90169174659891e-5	8.25566485717532e-5	0.957123609460871
GCF_001263205.1	s__Labilithrix luteola	GETN	5.60403669971554e-6	7.13667058994543e-6	0.785245252542669
GCF_001263205.1	s__Labilithrix luteola	GFNN	1.68121100991466e-6	1.67388240584926e-6	1.00437820723833
GCF_001263205.1	s__Labilithrix luteola	GFPT	8.12585321458753e-6	1.02461638256653e-5	0.793062979749881
GCF_001263205.1	s__Labilithrix luteola	GFQH	5.60403669971554e-7	1.51059833363437e-6	0.37098125788559
GCF_001263205.1	s__Labilithrix luteola	GGKH	2.24161467988622e-6	4.99570359484244e-6	0.448708502682276
GCF_001263205.1	s__Labilithrix luteola	GGLD	3.47450275382363e-5	4.17006702730046e-5	0.833200697033615
GCF_001263205.1	s__Labilithrix luteola	GHGF	5.04363302974399e-6	5.08075476434587e-6	0.992693657473416
GCF_001263205.1	s__Labilithrix luteola	GHTE	3.6426238548151e-6	5.94606594622905e-6	0.612610739227543
GCF_001263205.1	s__Labilithrix luteola	GIAL	5.71611743370985e-5	3.89639407343997e-5	1.46702754546162
GCF_001263205.1	s__Labilithrix luteola	GIDI	1.20486789043884e-5	7.38154285089581e-6	1.63227107770921
GCF_001263205.1	s__Labilithrix luteola	GIEA	2.3817155973791e-5	2.4088455547202e-5	0.988737361227692
GCF_001263205.1	s__Labilithrix luteola	GIYT	5.32383486472976e-6	3.85085453196297e-6	1.38250739427852
GCF_001263205.1	s__Labilithrix luteola	GLFL	2.15755412939048e-5	2.53017448460531e-5	0.852729383889527
GCF_001263205.1	s__Labilithrix luteola	GLHH	2.80201834985777e-6	3.22583736795883e-6	0.868617363568693
GCF_001263205.1	s__Labilithrix luteola	GLKN	4.76343119475821e-6	6.39891200500734e-6	0.744412673753081
GCF_001263205.1	s__Labilithrix luteola	GLVG	6.64078348916291e-5	5.79104590045291e-5	1.14673300873743
GCF_001263205.1	s__Labilithrix luteola	GMSN	2.52181651487199e-6	2.49751429123407e-6	1.00973056439485
GCF_001263205.1	s__Labilithrix luteola	GNKE	2.24161467988622e-6	3.95596298725998e-6	0.566641974938907
GCF_001263205.1	s__Labilithrix luteola	GQAH	4.20302752478665e-6	5.71190691696933e-6	0.735836137717862
GCF_001263205.1	s__Labilithrix luteola	GQSL	1.76527156041039e-5	1.3501291255206e-5	1.30748350438682
GCF_001263205.1	s__Labilithrix luteola	GSAQ	1.40100917492888e-5	1.83889970356248e-5	0.761873620521407
GCF_001263205.1	s__Labilithrix luteola	GTFR	2.01745321189759e-5	1.27625478852788e-5	1.58076054251257
GCF_001263205.1	s__Labilithrix luteola	GTIY	9.24666055453064e-6	3.85085453196297e-6	2.40119705322059
GCF_001263205.1	s__Labilithrix luteola	GVNG	1.31694862443315e-5	1.48951281349249e-5	0.884147227538965
GCF_001263205.1	s__Labilithrix luteola	HAFS	5.60403669971554e-6	5.43746266856524e-6	1.0306345149022
GCF_001263205.1	s__Labilithrix luteola	HAII	2.80201834985777e-6	3.62917581561275e-6	0.772081181022825
GCF_001263205.1	s__Labilithrix luteola	HDAS	1.40100917492888e-5	9.56384210348025e-6	1.46490203390023
GCF_001263205.1	s__Labilithrix luteola	HDHA	3.92282568980088e-6	2.97067728913337e-6	1.32051559560186
GCF_001263205.1	s__Labilithrix luteola	HEET	4.48322935977243e-6	3.92300939736122e-6	1.14280362488758
GCF_001263205.1	s__Labilithrix luteola	HEIM	1.68121100991466e-6	8.10426686339054e-7	2.07447636936687
GCF_001263205.1	s__Labilithrix luteola	HFKG	1.96141284490044e-6	1.92039614153623e-6	1.02135845957876
GCF_001263205.1	s__Labilithrix luteola	HFNF	8.40605504957331e-7	5.36109096897385e-7	1.56797470854748
GCF_001263205.1	s__Labilithrix luteola	HGFA	9.80706422450219e-6	7.38506828032154e-6	1.32795850386846
GCF_001263205.1	s__Labilithrix luteola	HGTD	4.76343119475821e-6	6.09354981092594e-6	0.781716953592013
GCF_001263205.1	s__Labilithrix luteola	HGVT	1.20486789043884e-5	8.46222049207981e-6	1.42382001457718
GCF_001263205.1	s__Labilithrix luteola	HKNK	8.40605504957331e-7	5.1831053494022e-7	1.62181828901912
GCF_001263205.1	s__Labilithrix luteola	HMDF	0	7.34555663847653e-7	0
GCF_001263205.1	s__Labilithrix luteola	HNEM	2.80201834985777e-7	5.11824048309031e-7	0.547457345764644
GCF_001263205.1	s__Labilithrix luteola	HNET	1.40100917492888e-6	1.63215163047616e-6	0.858381751283829
GCF_001263205.1	s__Labilithrix luteola	HNSN	1.12080733994311e-6	7.33225242475492e-7	1.52859895570299
GCF_001263205.1	s__Labilithrix luteola	HNTQ	5.60403669971554e-7	7.35515186951531e-7	0.761919916697088
GCF_001263205.1	s__Labilithrix luteola	HPHG	3.6426238548151e-6	2.04451741470113e-6	1.78165459908669
GCF_001263205.1	s__Labilithrix luteola	HPPP	5.32383486472976e-6	4.08987226365485e-6	1.3017117703261
GCF_001263205.1	s__Labilithrix luteola	HQDD	1.12080733994311e-6	1.79645102266304e-6	0.623900861088677
GCF_001263205.1	s__Labilithrix luteola	HQES	1.12080733994311e-6	1.90891345738321e-6	0.587144134590333
GCF_001263205.1	s__Labilithrix luteola	HRTH	5.60403669971554e-7	1.73649255845723e-6	0.322721607554391
GCF_001263205.1	s__Labilithrix luteola	HTDK	1.96141284490044e-6	2.30320692257769e-6	0.851600794385107
GCF_001263205.1	s__Labilithrix luteola	HTKN	5.60403669971554e-7	9.35047057588574e-7	0.599332050107509
GCF_001263205.1	s__Labilithrix luteola	HTYD	1.12080733994311e-6	1.37002473640763e-6	0.818092776107093
GCF_001263205.1	s__Labilithrix luteola	HVNE	2.24161467988622e-6	2.24749493864908e-6	0.997383638707371
GCF_001263205.1	s__Labilithrix luteola	HVTI	5.04363302974399e-6	3.67796984822848e-6	1.37130896605183
GCF_001263205.1	s__Labilithrix luteola	HVYE	3.08222018484355e-6	1.84088213779259e-6	1.6743169600958001
GCF_001263205.1	s__Labilithrix luteola	HYQN	2.80201834985777e-7	2.42517824737807e-7	1.15538655885897
GCF_001263205.1	s__Labilithrix luteola	HYRA	5.04363302974399e-6	3.63903620384364e-6	1.38598044845412
GCF_001263205.1	s__Labilithrix luteola	IDEF	3.92282568980088e-6	4.30731969146831e-6	0.910734742436459
GCF_001263205.1	s__Labilithrix luteola	IDNE	1.96141284490044e-6	3.07569825586358e-6	0.637713027004895
GCF_001263205.1	s__Labilithrix luteola	IEAG	2.91409908385208e-5	2.4088455547202e-5	1.2097492419727
GCF_001263205.1	s__Labilithrix luteola	IEQR	7.84565137960176e-6	4.15117863017982e-6	1.88998163619423
GCF_001263205.1	s__Labilithrix luteola	IFFF	1.12080733994311e-6	1.42684084250378e-6	0.785516720965419
GCF_001263205.1	s__Labilithrix luteola	IFFT	1.68121100991466e-6	2.53097231007085e-6	0.664254999244775
GCF_001263205.1	s__Labilithrix luteola	IGTP	1.62517064291751e-5	1.15848645704688e-5	1.40283956970914
GCF_001263205.1	s__Labilithrix luteola	IHHN	5.60403669971554e-7	3.60623091623236e-7	1.55398720433865
GCF_001263205.1	s__Labilithrix luteola	IHHV	1.68121100991466e-6	1.23357907279755e-6	1.36287251217869
GCF_001263205.1	s__Labilithrix luteola	IHTL	4.20302752478665e-6	4.1803001661292e-6	1.00543677672757
GCF_001263205.1	s__Labilithrix luteola	IILG	7.84565137960176e-6	1.16509253485547e-5	0.673392983380071
GCF_001263205.1	s__Labilithrix luteola	ILFE	8.96645871954486e-6	6.79861394715968e-6	1.31886569663084
GCF_001263205.1	s__Labilithrix luteola	ILMH	1.40100917492888e-6	1.31089422957043e-6	1.06874310934147
GCF_001263205.1	s__Labilithrix luteola	ILVA	2.91409908385208e-5	3.6585341784722e-5	0.796520940271495
GCF_001263205.1	s__Labilithrix luteola	IMFV	2.80201834985777e-7	1.93864218549798e-6	0.144535096307007
GCF_001263205.1	s__Labilithrix luteola	IMGF	1.40100917492888e-6	2.06468316369521e-6	0.678558918658236
GCF_001263205.1	s__Labilithrix luteola	INDM	8.40605504957331e-7	9.96828180739092e-7	0.843280237456839
GCF_001263205.1	s__Labilithrix luteola	IQIK	1.68121100991466e-6	1.22687476604844e-6	1.37031998410854
GCF_001263205.1	s__Labilithrix luteola	IQIT	2.52181651487199e-6	2.21331723491897e-6	1.13938321858516
GCF_001263205.1	s__Labilithrix luteola	IQMY	2.80201834985777e-7	3.5903605703451e-7	0.780428119950204
GCF_001263205.1	s__Labilithrix luteola	IQQA	4.48322935977243e-6	3.22745997564189e-6	1.38908906496379
GCF_001263205.1	s__Labilithrix luteola	IRLI	4.20302752478665e-6	9.81586099544956e-6	0.428187351749897
GCF_001263205.1	s__Labilithrix luteola	IRNS	2.80201834985777e-6	4.2769441763014e-6	0.655144943294745
GCF_001263205.1	s__Labilithrix luteola	IRQE	3.36242201982932e-6	4.15117863017982e-6	0.809992129797525
GCF_001263205.1	s__Labilithrix luteola	IRTV	1.42902935842746e-5	1.35491263503961e-5	1.0547022158264
GCF_001263205.1	s__Labilithrix luteola	ISDE	6.16444036968709e-6	8.2500146158168e-6	0.747203569538983
GCF_001263205.1	s__Labilithrix luteola	ISFA	9.52686238951642e-6	1.03336860699582e-5	0.921922954212114
GCF_001263205.1	s__Labilithrix luteola	ISTA	1.0087266059488e-5	1.83301967009398e-5	0.55030866411656
GCF_001263205.1	s__Labilithrix luteola	ITAA	2.68993761586346e-5	3.61869211496152e-5	0.743345255801642
GCF_001263205.1	s__Labilithrix luteola	IVQE	6.16444036968709e-6	4.62644799261011e-6	1.33243481382124
GCF_001263205.1	s__Labilithrix luteola	IVYR	5.32383486472976e-6	4.46748715443222e-6	1.19168442587416
GCF_001263205.1	s__Labilithrix luteola	IYRE	3.92282568980088e-6	3.13912563009291e-6	1.249655525792
GCF_001263205.1	s__Labilithrix luteola	KALY	6.44464220467287e-6	7.61832825342326e-6	0.845939160179531
GCF_001263205.1	s__Labilithrix luteola	KATK	1.0087266059488e-5	8.18326674718192e-6	1.23266983359203
GCF_001263205.1	s__Labilithrix luteola	KERQ	5.04363302974399e-6	3.61002480628892e-6	1.39711866271878
GCF_001263205.1	s__Labilithrix luteola	KGIE	7.00504587464442e-6	6.26390648434189e-6	1.11831903815218
GCF_001263205.1	s__Labilithrix luteola	KGLN	3.08222018484355e-6	6.39891200500734e-6	0.481678788899053
GCF_001263205.1	s__Labilithrix luteola	KHFK	1.12080733994311e-6	7.25860922535993e-7	1.54410756268193
GCF_001263205.1	s__Labilithrix luteola	KHSR	1.68121100991466e-6	3.09889182405234e-6	0.542520070195992
GCF_001263205.1	s__Labilithrix luteola	KIEP	3.92282568980088e-6	4.23679212664433e-6	0.925895246342396
GCF_001263205.1	s__Labilithrix luteola	KIMT	5.60403669971554e-7	1.38429251153507e-6	0.404830384692402
GCF_001263205.1	s__Labilithrix luteola	KISV	5.60403669971554e-6	6.56359316731676e-6	0.853806224252394
GCF_001263205.1	s__Labilithrix luteola	KIYD	1.40100917492888e-6	1.44325793015044e-6	0.970726815810982
GCF_001263205.1	s__Labilithrix luteola	KLPA	1.96141284490044e-5	2.29188873110445e-5	0.855806313055714
GCF_001263205.1	s__Labilithrix luteola	KLRE	2.32567523038195e-5	1.29578504482027e-5	1.7948001789946
GCF_001263205.1	s__Labilithrix luteola	KMIL	1.96141284490044e-6	2.1665334141958e-6	0.905323145282989
GCF_001263205.1	s__Labilithrix luteola	KMKV	2.24161467988622e-6	1.65769586018098e-6	1.35224725700979
GCF_001263205.1	s__Labilithrix luteola	KMRK	2.80201834985777e-6	1.48740278527124e-6	1.88383293187581
GCF_001263205.1	s__Labilithrix luteola	KNLR	4.48322935977243e-6	5.39105941238025e-6	0.831604517189509
GCF_001263205.1	s__Labilithrix luteola	KNVQ	1.96141284490044e-6	1.67389265390282e-6	1.17176740116951
GCF_001263205.1	s__Labilithrix luteola	KQPL	2.80201834985777e-6	4.68800445258853e-6	0.597699592266941
GCF_001263205.1	s__Labilithrix luteola	KRMH	8.40605504957331e-7	8.99975839506177e-7	0.934031190680159
GCF_001263205.1	s__Labilithrix luteola	KTAT	1.82131192740755e-5	1.47628477092355e-5	1.23371314483462
GCF_001263205.1	s__Labilithrix luteola	KTMH	2.80201834985777e-7	7.28398250429611e-7	0.384682191123487
GCF_001263205.1	s__Labilithrix luteola	KTQA	5.32383486472976e-6	6.43702038585113e-6	0.827065093102983
GCF_001263205.1	s__Labilithrix luteola	KTSA	1.62517064291751e-5	1.59406449805514e-5	1.01951373040446
GCF_001263205.1	s__Labilithrix luteola	KVPH	1.68121100991466e-6	3.17272767156344e-6	0.529894521040378
GCF_001263205.1	s__Labilithrix luteola	KYLH	1.40100917492888e-6	1.19866617787654e-6	1.16880679607628
GCF_001263205.1	s__Labilithrix luteola	LAAM	4.17500734128808e-5	2.7863234903263e-5	1.49839290225384
GCF_001263205.1	s__Labilithrix luteola	LARP	4.42718899277528e-5	5.10856492994295e-5	0.866620871710191
GCF_001263205.1	s__Labilithrix luteola	LAVD	5.26779449773261e-5	5.69132727561387e-5	0.92558277579713
GCF_001263205.1	s__Labilithrix luteola	LDAD	4.34312844227954e-5	4.09826076698114e-5	1.05974916903074
GCF_001263205.1	s__Labilithrix luteola	LDDL	4.59531009376674e-5	3.0089630308604e-5	1.52720722941309
GCF_001263205.1	s__Labilithrix luteola	LDEV	4.23104770828523e-5	2.58331226017043e-5	1.63783827976185
GCF_001263205.1	s__Labilithrix luteola	LDKV	1.40100917492888e-5	1.47995963279474e-5	0.946653641007241
GCF_001263205.1	s__Labilithrix luteola	LDNL	1.20486789043884e-5	1.22156719868226e-5	0.986329603265844
GCF_001263205.1	s__Labilithrix luteola	LDQN	3.08222018484355e-6	3.40325573861171e-6	0.905668107710552
GCF_001263205.1	s__Labilithrix luteola	LDVF	1.48506972542462e-5	1.5051557428516e-5	0.986655189987898
GCF_001263205.1	s__Labilithrix luteola	LEFV	7.2852477096302e-6	1.46872604377398e-5	0.496024955812065
GCF_001263205.1	s__Labilithrix luteola	LHHE	2.52181651487199e-6	2.12829632622678e-6	1.18489915327856
GCF_001263205.1	s__Labilithrix luteola	LINH	1.68121100991466e-6	1.68279892414173e-6	0.999056385047383
GCF_001263205.1	s__Labilithrix luteola	LKAH	5.88423853470132e-6	7.74937165991059e-6	0.759318147707631
GCF_001263205.1	s__Labilithrix luteola	LKEV	1.09278715644453e-5	1.44413976210975e-5	0.756704569125688
GCF_001263205.1	s__Labilithrix luteola	LKHF	1.40100917492888e-6	2.04943604409882e-6	0.683607170354485
GCF_001263205.1	s__Labilithrix luteola	LKPI	7.2852477096302e-6	6.85316320936632e-6	1.06304891435729
GCF_001263205.1	s__Labilithrix luteola	LKVS	9.80706422450219e-6	1.6116152641756e-5	0.608523910296846
GCF_001263205.1	s__Labilithrix luteola	LLEG	5.21175413073545e-5	4.34256109209539e-5	1.20015677850157
GCF_001263205.1	s__Labilithrix luteola	LLIK	2.52181651487199e-6	1.08129135073795e-5	0.233222665949461
GCF_001263205.1	s__Labilithrix luteola	LLTM	5.60403669971554e-6	9.59684633814069e-6	0.583945652796737
GCF_001263205.1	s__Labilithrix luteola	LLTR	2.80201834985777e-5	3.7812057824522e-5	0.741038311869023
GCF_001263205.1	s__Labilithrix luteola	LMGP	3.36242201982932e-6	8.92012342014049e-6	0.37694792565733
GCF_001263205.1	s__Labilithrix luteola	LNFV	2.80201834985777e-6	6.110573195876e-6	0.458552456543494
GCF_001263205.1	s__Labilithrix luteola	LNIR	1.96141284490044e-6	6.19919580267603e-6	0.316397950207307
GCF_001263205.1	s__Labilithrix luteola	LNTI	2.52181651487199e-6	5.01733844234917e-6	0.502620372105346
GCF_001263205.1	s__Labilithrix luteola	LPES	2.26963486338479e-5	2.02645076179957e-5	1.1200049397545
GCF_001263205.1	s__Labilithrix luteola	LPIV	2.54983669837057e-5	1.7024435705614e-5	1.49775108112966
GCF_001263205.1	s__Labilithrix luteola	LPLH	7.00504587464442e-6	1.01815301779754e-5	0.688015038230466
GCF_001263205.1	s__Labilithrix luteola	LPPS	3.44648257032506e-5	2.07748702408692e-5	1.6589670743382
GCF_001263205.1	s__Labilithrix luteola	LRRN	9.24666055453064e-6	1.20165419357217e-5	0.769494302436794
GCF_001263205.1	s__Labilithrix luteola	LSAR	4.81947156175536e-5	5.56094756306696e-5	0.866663730793632
GCF_001263205.1	s__Labilithrix luteola	LSHM	1.40100917492888e-6	2.22067803812384e-6	0.630892525110276
GCF_001263205.1	s__Labilithrix luteola	LSSK	8.96645871954486e-6	1.26374340682886e-5	0.7095157664992
GCF_001263205.1	s__Labilithrix luteola	LTEL	3.47450275382363e-5	2.96109240432237e-5	1.17338545354135
GCF_001263205.1	s__Labilithrix luteola	LTEM	5.04363302974399e-6	5.93300374788674e-6	0.850097731952463
GCF_001263205.1	s__Labilithrix luteola	LTHE	9.24666055453064e-6	6.34560839152805e-6	1.45717478671954
GCF_001263205.1	s__Labilithrix luteola	LTSA	3.92282568980088e-5	4.50077024055597e-5	0.871589856876653
GCF_001263205.1	s__Labilithrix luteola	LVMK	4.48322935977243e-6	4.68043056256392e-6	0.957866867127826
GCF_001263205.1	s__Labilithrix luteola	LVNG	2.1295339458919e-5	1.58959976126414e-5	1.33966674994867
GCF_001263205.1	s__Labilithrix luteola	LVVY	1.20486789043884e-5	1.22252934574286e-5	0.9855533485838
GCF_001263205.1	s__Labilithrix luteola	MAAN	6.44464220467287e-6	7.16669253312525e-6	0.899249155016071
GCF_001263205.1	s__Labilithrix luteola	MDEG	2.24161467988622e-6	5.51258532931388e-6	0.406635824386453
GCF_001263205.1	s__Labilithrix luteola	MENG	1.12080733994311e-6	2.23797811709947e-6	0.500812466118181
GCF_001263205.1	s__Labilithrix luteola	MEVD	1.96141284490044e-6	5.17606316479015e-6	0.378939124669658
GCF_001263205.1	s__Labilithrix luteola	MFNT	5.60403669971554e-7	8.89132313405827e-7	0.630281524495409
GCF_001263205.1	s__Labilithrix luteola	MGFT	3.92282568980088e-6	3.23918395308153e-6	1.21105369334427
GCF_001263205.1	s__Labilithrix luteola	MGKN	3.36242201982932e-6	1.28212037059999e-6	2.62254784880754
GCF_001263205.1	s__Labilithrix luteola	MGVR	8.68625688455908e-6	9.77569514545451e-6	0.888556440776286
GCF_001263205.1	s__Labilithrix luteola	MHKE	1.40100917492888e-6	7.04778257454988e-7	1.98787229899521
GCF_001263205.1	s__Labilithrix luteola	MIGK	2.80201834985777e-6	2.0301206378755e-6	1.3802225826294
GCF_001263205.1	s__Labilithrix luteola	MIKT	1.12080733994311e-6	1.38429251153507e-6	0.809660769384803
GCF_001263205.1	s__Labilithrix luteola	MINQ	5.60403669971554e-7	4.38339698349825e-7	1.27846889542802
GCF_001263205.1	s__Labilithrix luteola	MKNV	2.24161467988622e-6	1.2038518456667e-6	1.86203533927781
GCF_001263205.1	s__Labilithrix luteola	MLAF	7.2852477096302e-6	7.36884491053026e-6	0.988655318178756
GCF_001263205.1	s__Labilithrix luteola	MLDH	3.92282568980088e-6	2.03926701794941e-6	1.92364494461617
GCF_001263205.1	s__Labilithrix luteola	MLYT	1.96141284490044e-6	2.02182256280378e-6	0.970121157506735
GCF_001263205.1	s__Labilithrix luteola	MMHF	5.60403669971554e-7	2.32306118544911e-7	2.41235002109174
GCF_001263205.1	s__Labilithrix luteola	MNPR	4.76343119475821e-6	1.93297429954216e-6	2.46430135976793
GCF_001263205.1	s__Labilithrix luteola	MNSY	1.40100917492888e-6	5.61521028742082e-7	2.49502530309047
GCF_001263205.1	s__Labilithrix luteola	MPAA	1.40100917492888e-5	1.76595601363734e-5	0.793343188680687
GCF_001263205.1	s__Labilithrix luteola	MPRP	4.48322935977243e-6	4.76307246711801e-6	0.941247354669179
GCF_001263205.1	s__Labilithrix luteola	MQRV	4.20302752478665e-6	2.90648722124308e-6	1.44608498329783
GCF_001263205.1	s__Labilithrix luteola	MSLQ	2.24161467988622e-6	2.88696496742122e-6	0.776460644719406
GCF_001263205.1	s__Labilithrix luteola	MTSI	2.52181651487199e-6	2.69654114394053e-6	0.935204167212074
GCF_001263205.1	s__Labilithrix luteola	MVAT	9.80706422450219e-6	1.15003742860277e-5	0.852760438972597
GCF_001263205.1	s__Labilithrix luteola	MVIV	4.76343119475821e-6	4.73530262906251e-6	1.00594018332072
GCF_001263205.1	s__Labilithrix luteola	MYKR	0	8.84757070173524e-7	0
GCF_001263205.1	s__Labilithrix luteola	NAIN	1.96141284490044e-6	2.75093856787017e-6	0.712997690246134
GCF_001263205.1	s__Labilithrix luteola	NAKK	6.16444036968709e-6	3.29421140369299e-6	1.87129470888736
GCF_001263205.1	s__Labilithrix luteola	NDHF	1.68121100991466e-6	9.42951347989464e-7	1.78292444620743
GCF_001263205.1	s__Labilithrix luteola	NDKQ	1.12080733994311e-6	1.20535127561926e-6	0.929859504539273
GCF_001263205.1	s__Labilithrix luteola	NDYA	4.48322935977243e-6	3.5052144792108e-6	1.27901712901227
GCF_001263205.1	s__Labilithrix luteola	NFFG	4.48322935977243e-6	2.3441657952537e-6	1.91250523698015
GCF_001263205.1	s__Labilithrix luteola	NGDK	6.44464220467287e-6	4.05408512637433e-6	1.58966622648017
GCF_001263205.1	s__Labilithrix luteola	NHNG	2.80201834985777e-7	9.95853913966389e-7	0.281368412631688
GCF_001263205.1	s__Labilithrix luteola	NISH	5.60403669971554e-7	1.16099527867588e-6	0.482692462462633
GCF_001263205.1	s__Labilithrix luteola	NKNT	8.40605504957331e-7	1.12227528191803e-6	0.749018996052994
GCF_001263205.1	s__Labilithrix luteola	NLKP	1.68121100991466e-6	4.3281073990608e-6	0.388440224537747
GCF_001263205.1	s__Labilithrix luteola	NMDA	1.68121100991466e-6	3.33367118874515e-6	0.504312187593852
GCF_001263205.1	s__Labilithrix luteola	NMEQ	0	6.65390512079929e-7	0
GCF_001263205.1	s__Labilithrix luteola	NMKS	8.40605504957331e-7	9.43996912028678e-7	0.890474846099702
GCF_001263205.1	s__Labilithrix luteola	NNFV	1.40100917492888e-6	1.57169831313705e-6	0.891398281221364
GCF_001263205.1	s__Labilithrix luteola	NNIG	1.96141284490044e-6	1.89258158551794e-6	1.0363689787057
GCF_001263205.1	s__Labilithrix luteola	NNMA	5.60403669971554e-7	1.35339096346382e-6	0.414073748902001
GCF_001263205.1	s__Labilithrix luteola	NPVE	4.76343119475821e-6	6.64700126560137e-6	0.716628597531529
GCF_001263205.1	s__Labilithrix luteola	NRQN	1.40100917492888e-6	1.090735707617e-6	1.28446255600246
GCF_001263205.1	s__Labilithrix luteola	NSFY	1.68121100991466e-6	1.00947130697834e-6	1.66543714347568
GCF_001263205.1	s__Labilithrix luteola	NSIH	8.40605504957331e-7	1.16099527867588e-6	0.72403869369395
GCF_001263205.1	s__Labilithrix luteola	NSIP	2.24161467988622e-6	3.43366160875736e-6	0.652835059275819
GCF_001263205.1	s__Labilithrix luteola	NSPV	7.00504587464442e-6	7.41784762230208e-6	0.94435019851088
GCF_001263205.1	s__Labilithrix luteola	NYLG	4.48322935977243e-6	3.80628750591996e-6	1.17784832406896
GCF_001263205.1	s__Labilithrix luteola	NYLL	4.48322935977243e-6	4.06204878259917e-6	1.103686735368
GCF_001263205.1	s__Labilithrix luteola	PAKS	1.5130899089232e-5	1.58121802782816e-5	0.956914152440738
GCF_001263205.1	s__Labilithrix luteola	PARE	1.90537247790328e-5	3.15823905142848e-5	0.603302171519118
GCF_001263205.1	s__Labilithrix luteola	PDAE	2.85805871685492e-5	2.53458750862632e-5	1.12762282112087
GCF_001263205.1	s__Labilithrix luteola	PEMS	3.08222018484355e-6	4.06030556395831e-6	0.759110401001138
GCF_001263205.1	s__Labilithrix luteola	PFHN	1.40100917492888e-6	9.43302326846304e-7	1.48521755438981
GCF_001263205.1	s__Labilithrix luteola	PFQN	5.60403669971554e-7	1.22632850171877e-6	0.456976796336475
GCF_001263205.1	s__Labilithrix luteola	PGEI	1.06476697294595e-5	1.12091986217861e-5	0.949904635355894
GCF_001263205.1	s__Labilithrix luteola	PGKK	5.88423853470132e-6	5.58452569637588e-6	1.05366845003864
GCF_001263205.1	s__Labilithrix luteola	PGPA	3.1382605518407e-5	3.8430787449597203e-05	0.81660063717315
GCF_001263205.1	s__Labilithrix luteola	PKII	1.40100917492888e-6	2.79107403704774e-6	0.501960591633321
GCF_001263205.1	s__Labilithrix luteola	PKQF	1.12080733994311e-6	1.68864606374826e-6	0.663731354962135
GCF_001263205.1	s__Labilithrix luteola	PKVE	7.84565137960176e-6	9.15287584619922e-6	0.857178826790238
GCF_001263205.1	s__Labilithrix luteola	PLDH	5.04363302974399e-6	6.45059504271371e-6	0.781886476572582
GCF_001263205.1	s__Labilithrix luteola	PLDQ	6.44464220467287e-6	8.38601615706026e-6	0.768498663009022
GCF_001263205.1	s__Labilithrix luteola	PLGE	2.32567523038195e-5	2.7522905727918e-5	0.844996256344726
GCF_001263205.1	s__Labilithrix luteola	PMMR	1.96141284490044e-6	1.50577993533608e-6	1.30258930861811
GCF_001263205.1	s__Labilithrix luteola	PMMT	2.52181651487199e-6	1.21870768334474e-6	2.06925462876452
GCF_001263205.1	s__Labilithrix luteola	PMPF	3.92282568980088e-6	2.17326842796531e-6	1.80503505196252
GCF_001263205.1	s__Labilithrix luteola	PPKH	5.60403669971554e-7	2.28549589108409e-6	0.245200033899748
GCF_001263205.1	s__Labilithrix luteola	PRKH	2.52181651487199e-6	2.84679722556307e-6	0.885843393490451
GCF_001263205.1	s__Labilithrix luteola	PSEQ	9.24666055453064e-6	5.64564126439214e-6	1.63784061393533
GCF_001263205.1	s__Labilithrix luteola	PSTD	1.84933211090613e-5	1.32690300584177e-5	1.39372064330575
GCF_001263205.1	s__Labilithrix luteola	PVLF	1.37298899143031e-5	1.50571598155651e-5	0.911851244356856
GCF_001263205.1	s__Labilithrix luteola	PVRT	1.23288807393742e-5	2.10852792085312e-5	0.584715080954958
GCF_001263205.1	s__Labilithrix luteola	PVYV	7.2852477096302e-6	7.74832160536359e-6	0.940235586580087
GCF_001263205.1	s__Labilithrix luteola	PYYI	1.12080733994311e-6	8.58817773849718e-7	1.30505838848561
GCF_001263205.1	s__Labilithrix luteola	QAGH	2.52181651487199e-6	5.71190691696933e-6	0.441501682630717
GCF_001263205.1	s__Labilithrix luteola	QDQI	1.96141284490044e-6	1.50129090705299e-6	1.3064841968241
GCF_001263205.1	s__Labilithrix luteola	QEPI	1.68121100991466e-6	3.33269318138932e-6	0.504460182324317
GCF_001263205.1	s__Labilithrix luteola	QFMH	5.60403669971554e-7	3.23009435661622e-7	1.73494520004865
GCF_001263205.1	s__Labilithrix luteola	QFNK	1.96141284490044e-6	6.85294936153561e-7	2.86214408048818
GCF_001263205.1	s__Labilithrix luteola	QGHS	1.96141284490044e-6	2.8933209568347e-6	0.677910565112772
GCF_001263205.1	s__Labilithrix luteola	QHKQ	0	4.41609288343704e-7	0
GCF_001263205.1	s__Labilithrix luteola	QHLS	4.20302752478665e-6	3.0877359768803e-6	1.36120042524918
GCF_001263205.1	s__Labilithrix luteola	QIMM	0	3.41465027648206e-7	0
GCF_001263205.1	s__Labilithrix luteola	QIRQ	3.92282568980088e-6	1.87069318146327e-6	2.09699042508533
GCF_001263205.1	s__Labilithrix luteola	QIRY	1.96141284490044e-6	1.41462014409074e-6	1.38652970063646
GCF_001263205.1	s__Labilithrix luteola	QKMQ	1.12080733994311e-6	4.1289493476194e-7	2.71450978343758
GCF_001263205.1	s__Labilithrix luteola	QLMR	4.20302752478665e-6	3.3034498691355502e-06	1.27231460784556
GCF_001263205.1	s__Labilithrix luteola	QLQF	8.40605504957331e-7	2.09579337370373e-6	0.401091784860353
GCF_001263205.1	s__Labilithrix luteola	QMAE	3.6426238548151e-6	3.52348238112283e-6	1.03381355738589
GCF_001263205.1	s__Labilithrix luteola	QMEF	2.80201834985777e-7	9.3183707138181e-7	0.300698312603371
GCF_001263205.1	s__Labilithrix luteola	QMIK	0	6.0359080390417e-7	0
GCF_001263205.1	s__Labilithrix luteola	QMKH	5.60403669971554e-7	3.17602300002084e-7	1.76448240446583
GCF_001263205.1	s__Labilithrix luteola	QNFM	0	3.87686911078259e-7	0
GCF_001263205.1	s__Labilithrix luteola	QNYP	1.12080733994311e-6	7.17250241698897e-7	1.56264477135391
GCF_001263205.1	s__Labilithrix luteola	QPEP	7.00504587464442e-6	5.1863688055361e-6	1.35066481719677
GCF_001263205.1	s__Labilithrix luteola	QPHL	2.52181651487199e-6	2.83654890565346e-6	0.889043904670855
GCF_001263205.1	s__Labilithrix luteola	QPTG	8.12585321458753e-6	7.92479254175159e-6	1.02537109606045
GCF_001263205.1	s__Labilithrix luteola	QQAN	3.92282568980088e-6	2.03829866209182e-6	1.9245588307334
GCF_001263205.1	s__Labilithrix luteola	QQMS	8.40605504957331e-7	8.04301237225904e-7	1.04513764998876
GCF_001263205.1	s__Labilithrix luteola	QQSR	2.24161467988622e-6	3.16898737551451e-6	0.707359927403394
GCF_001263205.1	s__Labilithrix luteola	QRTK	4.76343119475821e-6	3.73101145657332e-6	1.27671309782927
GCF_001263205.1	s__Labilithrix luteola	QRVS	1.28892844093457e-5	1.00079236477781e-5	1.28790794803949
GCF_001263205.1	s__Labilithrix luteola	QTDH	1.12080733994311e-6	1.81172023001347e-6	0.618642614557974
GCF_001263205.1	s__Labilithrix luteola	QVVL	1.79329174390897e-5	1.61667237722668e-5	1.1092487068934
GCF_001263205.1	s__Labilithrix luteola	QYPD	2.52181651487199e-6	1.7667300361992e-6	1.42739211039691
GCF_001263205.1	s__Labilithrix luteola	RAFY	5.04363302974399e-6	6.11667895304163e-6	0.824570501159938
GCF_001263205.1	s__Labilithrix luteola	RAGP	1.37298899143031e-5	4.78691121320822e-5	0.286821486816364
GCF_001263205.1	s__Labilithrix luteola	RAPP	1.03674678944737e-5	3.23777945755793e-5	0.320203028970149
GCF_001263205.1	s__Labilithrix luteola	RDMI	2.24161467988622e-6	3.05954965187784e-6	0.732661644667343
GCF_001263205.1	s__Labilithrix luteola	RDVF	1.40100917492888e-5	1.18824466945214e-5	1.17905782449236
GCF_001263205.1	s__Labilithrix luteola	RDYR	6.72484403965865e-6	6.23581889231896e-6	1.07842196121861
GCF_001263205.1	s__Labilithrix luteola	RGDR	2.74597798286061e-5	2.77354649317461e-5	0.990060195355715
GCF_001263205.1	s__Labilithrix luteola	RGID	1.84933211090613e-5	1.43084074195279e-5	1.29247934915676
GCF_001263205.1	s__Labilithrix luteola	RGPP	2.80201834985777e-6	2.22751676497328e-5	0.125791122828715
GCF_001263205.1	s__Labilithrix luteola	RHEK	1.96141284490044e-6	2.77686182370582e-6	0.706341535670242
GCF_001263205.1	s__Labilithrix luteola	RHQG	1.96141284490044e-6	3.31072279853828e-6	0.592442485902603
GCF_001263205.1	s__Labilithrix luteola	RKDV	1.12080733994311e-5	1.16835360926905e-5	0.959304897978882
GCF_001263205.1	s__Labilithrix luteola	RKII	5.04363302974399e-6	3.47654172383558e-6	1.45076154132259
GCF_001263205.1	s__Labilithrix luteola	RMDM	2.80201834985777e-7	1.50521967283559e-6	0.186153449919986
GCF_001263205.1	s__Labilithrix luteola	RMPS	6.16444036968709e-6	5.18486044358195e-6	1.18893081824752
GCF_001263205.1	s__Labilithrix luteola	RNHA	1.68121100991466e-6	4.44282405798477e-6	0.378410440740534
GCF_001263205.1	s__Labilithrix luteola	RNIG	5.32383486472976e-6	5.80887202328944e-6	0.916500629276213
GCF_001263205.1	s__Labilithrix luteola	RNVA	1.79329174390897e-5	1.82405742031569e-5	0.98313338381563
GCF_001263205.1	s__Labilithrix luteola	RPQS	5.88423853470132e-6	7.20927565901326e-6	0.816203848072401
GCF_001263205.1	s__Labilithrix luteola	RQIE	8.68625688455908e-6	4.15117863017982e-6	2.09247966864361
GCF_001263205.1	s__Labilithrix luteola	RSQN	1.68121100991466e-6	2.92570492332219e-6	0.574634508255747
GCF_001263205.1	s__Labilithrix luteola	RTFG	1.37298899143031e-5	1.27625478852788e-5	1.07579536920995
GCF_001263205.1	s__Labilithrix luteola	RTIN	4.48322935977243e-6	3.96093606078512e-6	1.13186107803108
GCF_001263205.1	s__Labilithrix luteola	RTNR	5.04363302974399e-6	7.67789174502126e-6	0.656903378849349
GCF_001263205.1	s__Labilithrix luteola	RVIA	3.83876513930514e-5	2.8882285147064e-5	1.32910713946586
GCF_001263205.1	s__Labilithrix luteola	RVLT	2.6338972488663e-5	3.3268330754066e-5	0.791713076420099
GCF_001263205.1	s__Labilithrix luteola	RYMS	8.40605504957331e-7	1.72346799699836e-6	0.48774071025476
GCF_001263205.1	s__Labilithrix luteola	RYVK	3.08222018484355e-6	3.88509888059884e-6	0.793344076835559
GCF_001263205.1	s__Labilithrix luteola	SEVF	5.88423853470132e-6	1.01330228943401e-5	0.580699224314198
GCF_001263205.1	s__Labilithrix luteola	SFVY	4.48322935977243e-6	3.45308636025746e-6	1.29832529280796
GCF_001263205.1	s__Labilithrix luteola	SGFQ	2.80201834985777e-6	4.86324246578601e-6	0.576162584853745
GCF_001263205.1	s__Labilithrix luteola	SGGK	1.82131192740755e-5	1.60832415394403e-5	1.13242838698979
GCF_001263205.1	s__Labilithrix luteola	SGMP	7.56544954461598e-6	6.15416436712498e-6	1.22932198318101
GCF_001263205.1	s__Labilithrix luteola	SGRN	7.84565137960176e-6	9.8403320705882e-6	0.797295388338738
GCF_001263205.1	s__Labilithrix luteola	SHRQ	1.68121100991466e-6	2.4376120761115e-6	0.689695881633696
GCF_001263205.1	s__Labilithrix luteola	SKGK	8.12585321458753e-6	6.07905644501479e-6	1.33669645743317
GCF_001263205.1	s__Labilithrix luteola	SLAK	2.99815963434781e-5	2.49484409591291e-5	1.20174228091425
GCF_001263205.1	s__Labilithrix luteola	SLEN	8.68625688455908e-6	8.22384557213406e-6	1.05622811230696
GCF_001263205.1	s__Labilithrix luteola	SLKI	3.08222018484355e-6	7.46003657995032e-6	0.413164218675195
GCF_001263205.1	s__Labilithrix luteola	SNLH	2.52181651487199e-6	2.85069117639228e-6	0.884633360413141
GCF_001263205.1	s__Labilithrix luteola	SNSE	4.20302752478665e-6	5.6737889149037e-6	0.740779677887962
GCF_001263205.1	s__Labilithrix luteola	SPPQ	5.88423853470132e-6	5.78782701781944e-6	1.01665763620527
GCF_001263205.1	s__Labilithrix luteola	SRAR	5.43591559872407e-5	4.39008808908933e-5	1.23822472087381
GCF_001263205.1	s__Labilithrix luteola	SRLG	3.50252293732221e-5	3.82580224757243e-5	0.915500256069077
GCF_001263205.1	s__Labilithrix luteola	STET	9.52686238951642e-6	1.30530699770468e-5	0.729856072653325
GCF_001263205.1	s__Labilithrix luteola	STFM	1.68121100991466e-6	2.3849396042049302e-06	0.704928127718828
GCF_001263205.1	s__Labilithrix luteola	SVAL	5.99631926869563e-5	6.19762168342218e-5	0.967519409055734
GCF_001263205.1	s__Labilithrix luteola	SYEA	7.00504587464442e-6	9.17455364818654e-6	0.763529883116336
GCF_001263205.1	s__Labilithrix luteola	SYIL	1.68121100991466e-6	4.43747999749814e-6	0.378866160717915
GCF_001263205.1	s__Labilithrix luteola	TAAS	5.82819816770416e-5	6.13012852231436e-5	0.950746488672931
GCF_001263205.1	s__Labilithrix luteola	TDKL	9.24666055453064e-6	1.07476038595965e-5	0.860346238596644
GCF_001263205.1	s__Labilithrix luteola	TDTH	3.36242201982932e-6	4.15505128835996e-6	0.809237187817363
GCF_001263205.1	s__Labilithrix luteola	TEAP	2.01745321189759e-5	2.55613061875223e-5	0.789260610196209
GCF_001263205.1	s__Labilithrix luteola	TENE	3.92282568980088e-6	4.70852931054069e-6	0.833131840343246
GCF_001263205.1	s__Labilithrix luteola	TETF	5.60403669971554e-6	6.8149873623807e-6	0.822310651762949
GCF_001263205.1	s__Labilithrix luteola	TEVL	1.79329174390897e-5	2.60526951369631e-5	0.688332525476292
GCF_001263205.1	s__Labilithrix luteola	TFKG	6.72484403965865e-6	5.72574491654311e-6	1.17449242634419
GCF_001263205.1	s__Labilithrix luteola	TGEQ	8.40605504957331e-6	7.7301093567091e-6	1.08744322514371
GCF_001263205.1	s__Labilithrix luteola	THIA	2.80201834985777e-6	5.69364262350317e-6	0.492131054782246
GCF_001263205.1	s__Labilithrix luteola	THKQ	2.80201834985777e-7	1.01279944446532e-6	0.276660731319517
GCF_001263205.1	s__Labilithrix luteola	THYD	1.12080733994311e-6	1.37002473640763e-6	0.818092776107093
GCF_001263205.1	s__Labilithrix luteola	TIAM	5.04363302974399e-6	5.32343014886829e-6	0.947440445107787
GCF_001263205.1	s__Labilithrix luteola	TIPN	5.32383486472976e-6	3.17996062750155e-6	1.67418263568648
GCF_001263205.1	s__Labilithrix luteola	TISK	4.76343119475821e-6	4.76654212011596e-6	0.999347341263466
GCF_001263205.1	s__Labilithrix luteola	TKRG	7.2852477096302e-6	1.25489045047512e-5	0.580548501813199
GCF_001263205.1	s__Labilithrix luteola	TLGY	8.12585321458753e-6	9.45533305558058e-6	0.859393652959863
GCF_001263205.1	s__Labilithrix luteola	TLSD	1.96141284490044e-5	2.0935861289922e-5	0.936867520155291
GCF_001263205.1	s__Labilithrix luteola	TMLE	6.72484403965865e-6	5.93300374788675e-6	1.13346364260328
GCF_001263205.1	s__Labilithrix luteola	TNIT	5.88423853470132e-6	3.20579594483618e-6	1.83550002431674
GCF_001263205.1	s__Labilithrix luteola	TPFG	1.03674678944737e-5	1.02461638256653e-5	1.01183897416364
GCF_001263205.1	s__Labilithrix luteola	TPGL	1.62517064291751e-5	2.84453105170245e-5	0.571331658321974
GCF_001263205.1	s__Labilithrix luteola	TPVT	2.1295339458919e-5	1.70654364385396e-5	1.24786374703122
GCF_001263205.1	s__Labilithrix luteola	TQYA	3.08222018484355e-6	3.82895564915478e-6	0.804976726623597
GCF_001263205.1	s__Labilithrix luteola	TQYY	1.68121100991466e-6	5.92259583699476e-7	2.83863875939868
GCF_001263205.1	s__Labilithrix luteola	TRDS	8.12585321458753e-6	1.65278082990991e-5	0.491647353813419
GCF_001263205.1	s__Labilithrix luteola	TRNF	4.20302752478665e-6	3.50322608735921e-6	1.19975914199559
GCF_001263205.1	s__Labilithrix luteola	TSAK	1.28892844093457e-5	1.59406449805514e-5	0.808579855148364
GCF_001263205.1	s__Labilithrix luteola	TTDN	4.48322935977243e-6	4.98703388047004e-6	0.898977120915385
GCF_001263205.1	s__Labilithrix luteola	TTGR	1.65319082641608e-5	2.26385833243403e-5	0.730253657099923
GCF_001263205.1	s__Labilithrix luteola	TYEG	8.68625688455908e-6	5.84551679579623e-6	1.48596902344131
GCF_001263205.1	s__Labilithrix luteola	TYMP	2.80201834985777e-7	1.28141966490505e-6	0.21866515916668
GCF_001263205.1	s__Labilithrix luteola	TYRY	3.08222018484355e-6	1.67826025202594e-6	1.83655674447559
GCF_001263205.1	s__Labilithrix luteola	TYSQ	8.40605504957331e-7	1.93952698871504e-6	0.433407480199201
GCF_001263205.1	s__Labilithrix luteola	TYVG	1.03674678944737e-5	8.31912267094088e-6	1.24622130296117
GCF_001263205.1	s__Labilithrix luteola	VADV	5.26779449773261e-5	5.00742274100639e-5	1.0519971590563
GCF_001263205.1	s__Labilithrix luteola	VDPQ	1.0087266059488e-5	7.37830140101742e-6	1.36715288671956
GCF_001263205.1	s__Labilithrix luteola	VEDH	4.76343119475821e-6	5.53602715408206e-6	0.860442165867238
GCF_001263205.1	s__Labilithrix luteola	VGHK	2.52181651487199e-6	4.69073507524139e-6	0.53761648748458
GCF_001263205.1	s__Labilithrix luteola	VGLY	1.06476697294595e-5	1.30201218985144e-5	0.817785717557255
GCF_001263205.1	s__Labilithrix luteola	VHSE	4.76343119475821e-6	6.02850622861996e-6	0.790151160853763
GCF_001263205.1	s__Labilithrix luteola	VHSG	6.44464220467287e-6	9.13734634863183e-6	0.705307860595418
GCF_001263205.1	s__Labilithrix luteola	VHSV	5.60403669971554e-6	8.5795464439495008e-06	0.653185659210184
GCF_001263205.1	s__Labilithrix luteola	VIAR	3.33440183633075e-5	2.8882285147064e-5	1.15447992406159
GCF_001263205.1	s__Labilithrix luteola	VIMP	2.80201834985777e-6	3.4111073568533e-6	0.821439508266487
GCF_001263205.1	s__Labilithrix luteola	VKRF	3.6426238548151e-6	6.64260144128911e-6	0.548373086509942
GCF_001263205.1	s__Labilithrix luteola	VLHS	6.72484403965865e-6	9.75132502574212e-6	0.689633872515377
GCF_001263205.1	s__Labilithrix luteola	VPHG	8.68625688455908e-6	8.39402396443724e-6	1.03481440145512
GCF_001263205.1	s__Labilithrix luteola	VSKI	5.60403669971554e-6	6.56359316731676e-6	0.853806224252394
GCF_001263205.1	s__Labilithrix luteola	VSVV	3.83876513930514e-5	3.52244094066775e-5	1.08980255566114
GCF_001263205.1	s__Labilithrix luteola	VTHQ	4.76343119475821e-6	2.51596795497531e-6	1.89327975554639
GCF_001263205.1	s__Labilithrix luteola	VTMD	4.48322935977243e-6	5.34953414562039e-6	0.838059770763928
GCF_001263205.1	s__Labilithrix luteola	VTQD	5.88423853470132e-6	7.43824577782425e-6	0.79107879874635
GCF_001263205.1	s__Labilithrix luteola	VVMG	1.06476697294595e-5	1.08949166516829e-5	0.977306212600973
GCF_001263205.1	s__Labilithrix luteola	VYFI	2.24161467988622e-6	2.03840039220373e-6	1.09969301833914
GCF_001263205.1	s__Labilithrix luteola	VYGA	1.54111009242177e-5	1.77336358774523e-5	0.869032218249864
GCF_001263205.1	s__Labilithrix luteola	VYVD	1.14882752344169e-5	7.74543865152993e-6	1.48323106686122
GCF_001263205.1	s__Labilithrix luteola	YAVV	1.45704954192604e-5	1.66510655091314e-5	0.87504883163603
GCF_001263205.1	s__Labilithrix luteola	YDKG	3.36242201982932e-6	3.32062723074207e-6	1.01258641400646
GCF_001263205.1	s__Labilithrix luteola	YDYV	2.80201834985777e-6	1.85464084014096e-6	1.51081454112959
GCF_001263205.1	s__Labilithrix luteola	YEYR	1.40100917492888e-6	1.62383879324421e-6	0.862776022322917
GCF_001263205.1	s__Labilithrix luteola	YFLI	1.40100917492888e-6	2.31680134688199e-6	0.604717006408166
GCF_001263205.1	s__Labilithrix luteola	YFSK	5.60403669971554e-7	1.39003517133185e-6	0.403157906741748
GCF_001263205.1	s__Labilithrix luteola	YFYI	5.60403669971554e-7	4.88093804111874e-7	1.14814747749411
GCF_001263205.1	s__Labilithrix luteola	YGQR	3.08222018484355e-6	3.25473782162717e-6	0.946994920562488
GCF_001263205.1	s__Labilithrix luteola	YGYV	5.32383486472976e-6	2.74302362435993e-6	1.94086365769892
GCF_001263205.1	s__Labilithrix luteola	YHMR	8.40605504957331e-7	5.35335818161209e-7	1.5702396074387
GCF_001263205.1	s__Labilithrix luteola	YILK	1.96141284490044e-6	2.27801839568698e-6	0.861017122870483
GCF_001263205.1	s__Labilithrix luteola	YIMY	0	2.71503442557399e-7	0
GCF_001263205.1	s__Labilithrix luteola	YIQA	1.96141284490044e-6	2.44060861558193e-6	0.803657264986243
GCF_001263205.1	s__Labilithrix luteola	YKAT	3.92282568980088e-6	4.86768156102704e-6	0.805892012577173
GCF_001263205.1	s__Labilithrix luteola	YKDE	1.12080733994311e-6	2.19083541103277e-6	0.511589019557956
GCF_001263205.1	s__Labilithrix luteola	YKPT	2.52181651487199e-6	2.26510202525192e-6	1.1133346254421
GCF_001263205.1	s__Labilithrix luteola	YLDE	7.84565137960176e-6	6.18572638181383e-6	1.26834762731635
GCF_001263205.1	s__Labilithrix luteola	YLNL	4.76343119475821e-6	4.06204878259917e-6	1.1726671563285
GCF_001263205.1	s__Labilithrix luteola	YMQF	0	3.17547282259479e-7	0
GCF_001263205.1	s__Labilithrix luteola	YMRT	1.68121100991466e-6	1.59612710793512e-6	1.05330647011541
GCF_001263205.1	s__Labilithrix luteola	YMSV	5.60403669971554e-7	1.92078823037674e-6	0.2917571344456
GCF_001263205.1	s__Labilithrix luteola	YQVD	2.24161467988622e-6	2.45257639530153e-6	0.913983631327668
GCF_001263205.1	s__Labilithrix luteola	YRID	5.60403669971554e-6	3.21698725892142e-6	1.74201395550271
GCF_001263205.1	s__Labilithrix luteola	YRKH	1.40100917492888e-6	9.46286590659349e-7	1.48053368689574
GCF_001263205.1	s__Labilithrix luteola	YRYE	2.24161467988622e-6	1.62383879324421e-6	1.38044163571667
GCF_001263205.1	s__Labilithrix luteola	YSAP	8.68625688455908e-6	9.40561523388351e-6	0.923518203601084
GCF_001263205.1	s__Labilithrix luteola	YSDT	2.52181651487199e-6	4.41067776186728e-6	0.571752608334817
GCF_001263205.1	s__Labilithrix luteola	YSLR	7.00504587464442e-6	8.60162611025196e-6	0.814386231726041
GCF_001263205.1	s__Labilithrix luteola	YTFL	3.6426238548151e-6	3.63472026955786e-6	1.00217446864438
GCF_001263205.1	s__Labilithrix luteola	YYLA	3.36242201982932e-6	4.53163719462161e-6	0.741988353308607
GCF_001263205.1	s__Labilithrix luteola	YYMH	2.80201834985777e-7	1.42861881355641e-7	1.9613477879956
GCF_001027285.1	s__Archangium gephyra	AAAS	8.79830450234456e-5	8.67281575939073e-5	1.01446920428558
GCF_001027285.1	s__Archangium gephyra	AAYF	8.31547071867931e-6	9.45723861677831e-6	0.879270477951845
GCF_001027285.1	s__Archangium gephyra	ADMN	1.87768693647597e-6	2.28765501266553e-6	0.820791127193663
GCF_001027285.1	s__Archangium gephyra	ADRI	1.68991824282838e-5	1.25257980628966e-5	1.34915015741327
GCF_001027285.1	s__Archangium gephyra	AEMN	3.48713288202681e-6	3.25716879516308e-6	1.07060244688738
GCF_001027285.1	s__Archangium gephyra	AGHI	7.24250675497875e-6	6.16013934342496e-6	1.17570502081403
GCF_001027285.1	s__Archangium gephyra	AGRN	1.01931576551553e-5	1.73943020533059e-5	0.586005556527518
GCF_001027285.1	s__Archangium gephyra	AHGT	1.3412049546257e-5	1.16727940677563e-5	1.14900078493674
GCF_001027285.1	s__Archangium gephyra	AIDH	3.21889189110167e-6	3.35396779528771e-6	0.95972653512779
GCF_001027285.1	s__Archangium gephyra	AIHE	8.31547071867931e-6	4.77538753977774e-6	1.74131851067868
GCF_001027285.1	s__Archangium gephyra	AIMV	1.60944594555083e-6	5.01943318695965e-6	0.320642966168398
GCF_001027285.1	s__Archangium gephyra	AKGP	1.07296396370056e-5	1.81134949715992e-5	0.592356121986893
GCF_001027285.1	s__Archangium gephyra	AKTM	1.07296396370056e-6	3.53038455346656e-6	0.303922688152199
GCF_001027285.1	s__Archangium gephyra	ALHV	1.44850135099575e-5	2.19096302494088e-5	0.661125420423213
GCF_001027285.1	s__Archangium gephyra	AMNV	2.14592792740111e-6	3.79511229900186e-6	0.565445172193061
GCF_001027285.1	s__Archangium gephyra	AMSK	2.95065090017653e-6	3.78382426246524e-6	0.779806538439532
GCF_001027285.1	s__Archangium gephyra	APEP	5.95494999853809e-5	2.93667971776051e-5	2.02778326915381
GCF_001027285.1	s__Archangium gephyra	AQTE	1.09978806279307e-5	1.4879038560373e-5	0.739152639688771
GCF_001027285.1	s__Archangium gephyra	ARRH	2.14592792740111e-5	1.54609323053208e-5	1.38796799896899
GCF_001027285.1	s__Archangium gephyra	AYDA	1.85086283738346e-5	1.35145451209601e-5	1.36953395087852
GCF_001027285.1	s__Archangium gephyra	AYDD	6.70602477312848e-6	5.66683197636599e-6	1.18338161447111
GCF_001027285.1	s__Archangium gephyra	AYFK	2.14592792740111e-6	2.44185796399139e-6	0.878809479931192
GCF_001027285.1	s__Archangium gephyra	AYGK	5.09657882757764e-6	6.40898318608398e-6	0.795224246904563
GCF_001027285.1	s__Archangium gephyra	AYKT	4.02361486387709e-6	3.99196202393569e-6	1.00792914355187
GCF_001027285.1	s__Archangium gephyra	DAET	2.19957612558614e-5	2.02571674183227e-5	1.08582610794667
GCF_001027285.1	s__Archangium gephyra	DAKH	1.87768693647597e-6	3.42082933294953e-6	0.548898162907467
GCF_001027285.1	s__Archangium gephyra	DALM	1.42167725190324e-5	1.19141383435577e-5	1.19326904800629
GCF_001027285.1	s__Archangium gephyra	DDKT	4.8283378366525e-6	3.67354221911746e-6	1.31435479672056
GCF_001027285.1	s__Archangium gephyra	DDRY	4.29185585480222e-6	3.96405753144786e-6	1.08269262510795
GCF_001027285.1	s__Archangium gephyra	DDSA	1.04613986460804e-5	1.52488793080588e-5	0.686043769823251
GCF_001027285.1	s__Archangium gephyra	DEPF	8.85195270052959e-6	6.69121538591737e-6	1.32292150080235
GCF_001027285.1	s__Archangium gephyra	DERG	2.81653040471396e-5	2.27499822179268e-5	1.23803631041723
GCF_001027285.1	s__Archangium gephyra	DETH	4.56009684572736e-6	3.79430128408454e-6	1.20182782133169
GCF_001027285.1	s__Archangium gephyra	DFIL	4.8283378366525e-6	5.23761055786868e-6	0.921858886472323
GCF_001027285.1	s__Archangium gephyra	DGSP	2.03863153103106e-5	1.51238328831812e-5	1.3479595726677
GCF_001027285.1	s__Archangium gephyra	DHVH	1.3412049546257e-6	1.72624110628602e-6	0.776951116354353
GCF_001027285.1	s__Archangium gephyra	DHYY	5.36481981850278e-7	4.83652793108687e-7	1.10922957438544
GCF_001027285.1	s__Archangium gephyra	DIFL	6.70602477312848e-6	5.23761055786868e-6	1.28035956454489
GCF_001027285.1	s__Archangium gephyra	DMVG	6.1695427912782e-6	6.40295721355502e-6	0.963545840696438
GCF_001027285.1	s__Archangium gephyra	DNPI	2.41416891832625e-6	1.85076626037567e-6	1.30441588979271
GCF_001027285.1	s__Archangium gephyra	DPPR	9.38843468237987e-6	1.44280109459949e-5	0.650708868846957
GCF_001027285.1	s__Archangium gephyra	DQKP	3.21889189110167e-6	3.037425692155e-6	1.05974342003341
GCF_001027285.1	s__Archangium gephyra	DQLI	4.8283378366525e-6	5.49751522669199e-6	0.87827639170685
GCF_001027285.1	s__Archangium gephyra	DRPG	1.68991824282838e-5	2.05771261196388e-5	0.821260574971894
GCF_001027285.1	s__Archangium gephyra	DSAQ	8.04722972775417e-6	1.12004140826648e-5	0.718476091005338
GCF_001027285.1	s__Archangium gephyra	DSDT	7.51074774590389e-6	7.31485542895926e-6	1.02678006678971
GCF_001027285.1	s__Archangium gephyra	DSIF	4.02361486387709e-6	2.70137187417275e-6	1.48947092488303
GCF_001027285.1	s__Archangium gephyra	DSLG	2.60193761197385e-5	2.79186984509751e-5	0.931969524490127
GCF_001027285.1	s__Archangium gephyra	DSSF	5.36481981850278e-6	5.48627540387056e-6	0.977861923358405
GCF_001027285.1	s__Archangium gephyra	DVHE	3.21889189110167e-6	5.50220789392076e-6	0.585018224167454
GCF_001027285.1	s__Archangium gephyra	DVLL	5.04293062939261e-5	4.889297337404e-5	1.03142236632108
GCF_001027285.1	s__Archangium gephyra	DVNG	1.07296396370056e-5	7.25302710497109e-6	1.47933262646319
GCF_001027285.1	s__Archangium gephyra	DVQN	2.95065090017653e-6	2.90057302954971e-6	1.01726481978445
GCF_001027285.1	s__Archangium gephyra	EDKV	8.85195270052959e-6	7.58472697024612e-6	1.16707598510199
GCF_001027285.1	s__Archangium gephyra	EDLA	4.56009684572736e-5	4.20955792862115e-5	1.08327214473588
GCF_001027285.1	s__Archangium gephyra	EFAG	8.04722972775417e-6	2.2758538162769e-5	0.35359167931615
GCF_001027285.1	s__Archangium gephyra	EFTE	4.29185585480222e-6	8.46311551449985e-6	0.507124810886605
GCF_001027285.1	s__Archangium gephyra	EGGP	2.33369662104871e-5	3.22556197868732e-5	0.723500784194646
GCF_001027285.1	s__Archangium gephyra	EHER	1.12661216188558e-5	7.8779521658477e-6	1.43008251150552
GCF_001027285.1	s__Archangium gephyra	EHQK	1.60944594555083e-6	1.50008613290394e-6	1.0729023555702
GCF_001027285.1	s__Archangium gephyra	EIPI	2.95065090017653e-6	3.48522927837213e-6	0.846616008446569
GCF_001027285.1	s__Archangium gephyra	EKMA	5.90130180035306e-6	4.39382576468828e-6	1.34308962539659
GCF_001027285.1	s__Archangium gephyra	EKYF	1.3412049546257e-6	1.45783722540377e-6	0.919996369453545
GCF_001027285.1	s__Archangium gephyra	ELLK	3.78219797204446e-5	2.58392100138595e-5	1.46374365548164
GCF_001027285.1	s__Archangium gephyra	ENHG	1.60944594555083e-6	2.7806679207349e-6	0.578798328829383
GCF_001027285.1	s__Archangium gephyra	ENMA	2.95065090017653e-6	3.25716879516308e-6	0.905894378135473
GCF_001027285.1	s__Archangium gephyra	EPYD	1.87768693647597e-6	4.35694787659835e-6	0.430963828270987
GCF_001027285.1	s__Archangium gephyra	EQET	5.63306080942792e-6	8.88307862758487e-6	0.634133845436809
GCF_001027285.1	s__Archangium gephyra	ERLN	1.3412049546257e-5	1.34415912959123e-5	0.997802213368568
GCF_001027285.1	s__Archangium gephyra	ESQS	4.56009684572736e-6	8.19899414141963e-6	0.556177595333395
GCF_001027285.1	s__Archangium gephyra	ETIR	8.85195270052959e-6	8.55505802705713e-6	1.03470399295171
GCF_001027285.1	s__Archangium gephyra	ETRS	8.04722972775417e-6	1.73746550340841e-5	0.463159108020723
GCF_001027285.1	s__Archangium gephyra	ETSN	1.3412049546257e-6	4.75411916728229e-6	0.28211429024662
GCF_001027285.1	s__Archangium gephyra	ETTH	1.87768693647597e-6	4.34070957747186e-6	0.432576034623718
GCF_001027285.1	s__Archangium gephyra	EYQV	2.95065090017653e-6	4.12248633087596e-6	0.715745466049748
GCF_001027285.1	s__Archangium gephyra	EYYF	2.68240990925139e-6	1.07877818616001e-6	2.48652590835158
GCF_001027285.1	s__Archangium gephyra	FENS	1.60944594555083e-6	2.90806467616321e-6	0.553442280270834
GCF_001027285.1	s__Archangium gephyra	FFMS	1.60944594555083e-6	1.26176518791494e-6	1.27555107793902
GCF_001027285.1	s__Archangium gephyra	FFTI	2.68240990925139e-7	1.76375535267019e-6	0.152085146343591
GCF_001027285.1	s__Archangium gephyra	FFVS	7.77898873682903e-6	5.19441637100717e-6	1.4975674226363
GCF_001027285.1	s__Archangium gephyra	FGSP	8.04722972775417e-6	1.05833896070015e-5	0.760364120246546
GCF_001027285.1	s__Archangium gephyra	FHNN	0	3.39660654538225e-7	0
GCF_001027285.1	s__Archangium gephyra	FHRD	2.95065090017653e-6	2.71942312568388e-6	1.08502824452318
GCF_001027285.1	s__Archangium gephyra	FIDA	6.70602477312848e-6	5.25421222280516e-6	1.27631402934619
GCF_001027285.1	s__Archangium gephyra	FISV	4.8283378366525e-6	4.4814491551789e-6	1.07740547074437
GCF_001027285.1	s__Archangium gephyra	FKTQ	2.14592792740111e-6	1.88818308023951e-6	1.13650416098894
GCF_001027285.1	s__Archangium gephyra	FKVA	8.31547071867931e-6	8.89025523112039e-6	0.935346680438482
GCF_001027285.1	s__Archangium gephyra	FKVF	2.95065090017653e-6	2.60865139822519e-6	1.13110203309803
GCF_001027285.1	s__Archangium gephyra	FNML	1.3412049546257e-6	1.59580212497534e-6	0.840458183151258
GCF_001027285.1	s__Archangium gephyra	FNVV	6.43778378220334e-6	4.58442282902678e-6	1.40427356338988
GCF_001027285.1	s__Archangium gephyra	FNYF	1.87768693647597e-6	5.31153014385684e-7	3.53511490214858
GCF_001027285.1	s__Archangium gephyra	FPHT	5.36481981850278e-7	2.40158733723972e-6	0.223386413448901
GCF_001027285.1	s__Archangium gephyra	FPSA	1.23390855825564e-5	1.37421357069723e-5	0.897901595913945
GCF_001027285.1	s__Archangium gephyra	FQLN	2.14592792740111e-6	2.9087025312435e-6	0.73776121977097
GCF_001027285.1	s__Archangium gephyra	FTGL	1.79721463919843e-5	1.82284247138583e-5	0.985940731253692
GCF_001027285.1	s__Archangium gephyra	FTIF	1.60944594555083e-6	1.76375535267019e-6	0.912510878061549
GCF_001027285.1	s__Archangium gephyra	FTLA	2.52146531469631e-5	2.36689279563561e-5	1.06530609216679
GCF_001027285.1	s__Archangium gephyra	FTSA	1.39485315281072e-5	1.22075850364751e-5	1.14261186683774
GCF_001027285.1	s__Archangium gephyra	FVAR	2.22640022467865e-5	2.40856178077166e-5	0.924369157749134
GCF_001027285.1	s__Archangium gephyra	FVHF	2.41416891832625e-6	1.89240065886463e-6	1.27571764838354
GCF_001027285.1	s__Archangium gephyra	FYGI	2.68240990925139e-6	1.8438196136036e-6	1.45481146282462
GCF_001027285.1	s__Archangium gephyra	GAAP	5.76718130489049e-5	7.01529927851412e-5	0.822086282555862
GCF_001027285.1	s__Archangium gephyra	GADV	4.02361486387709e-5	3.78935954605038e-5	1.06181923752019
GCF_001027285.1	s__Archangium gephyra	GDAA	5.28434752122524e-5	5.44744446616174e-5	0.970059915993707
GCF_001027285.1	s__Archangium gephyra	GETN	5.90130180035306e-6	7.1213749295334e-6	0.828674498779651
GCF_001027285.1	s__Archangium gephyra	GFNN	2.14592792740111e-6	1.39656996550901e-6	1.53657029751386
GCF_001027285.1	s__Archangium gephyra	GFPT	7.24250675497875e-6	9.87451652089513e-6	0.733454315424267
GCF_001027285.1	s__Archangium gephyra	GFQH	1.07296396370056e-6	2.19909441914829e-6	0.487911730555033
GCF_001027285.1	s__Archangium gephyra	GGKH	7.24250675497875e-6	4.83875470440128e-6	1.49677080104744
GCF_001027285.1	s__Archangium gephyra	GGLD	3.11159549473161e-5	4.18204744597584e-5	0.744036392443548
GCF_001027285.1	s__Archangium gephyra	GHGF	1.52897364827329e-5	5.49894495535226e-6	2.78048545800609
GCF_001027285.1	s__Archangium gephyra	GHTE	7.24250675497875e-6	6.96888761237852e-6	1.039262958139
GCF_001027285.1	s__Archangium gephyra	GIAL	3.2725400892867e-5	3.27840824788459e-5	0.998210058615585
GCF_001027285.1	s__Archangium gephyra	GIDI	9.65667567330501e-6	3.49108060559949e-6	2.76609931544298
GCF_001027285.1	s__Archangium gephyra	GIEA	1.36802905371821e-5	1.96347817229123e-5	0.696737592005835
GCF_001027285.1	s__Archangium gephyra	GIYT	2.95065090017653e-6	3.01428583686423e-6	0.978888884421825
GCF_001027285.1	s__Archangium gephyra	GLFL	4.2382076566172e-5	3.78797332301702e-5	1.11885889767607
GCF_001027285.1	s__Archangium gephyra	GLHH	5.63306080942792e-6	4.54344936164222e-6	1.23982031295092
GCF_001027285.1	s__Archangium gephyra	GLKN	5.90130180035306e-6	6.40013358872033e-6	0.922059159945283
GCF_001027285.1	s__Archangium gephyra	GLVG	6.9474416649611e-5	6.93782043593158e-5	1.00138677977016
GCF_001027285.1	s__Archangium gephyra	GMSN	2.95065090017653e-6	2.16022477747135e-6	1.36589994288947
GCF_001027285.1	s__Archangium gephyra	GNKE	3.75537387295195e-6	3.83311706506013e-6	0.979718023011394
GCF_001027285.1	s__Archangium gephyra	GQAH	5.63306080942792e-6	7.49448955765497e-6	0.751627014233977
GCF_001027285.1	s__Archangium gephyra	GQSL	2.22640022467865e-5	2.05064894922945e-5	1.08570519859835
GCF_001027285.1	s__Archangium gephyra	GSAQ	2.03863153103106e-5	2.05714889541317e-5	0.99099852984711
GCF_001027285.1	s__Archangium gephyra	GTFR	1.55579774736581e-5	1.2791549593923e-5	1.21626995692917
GCF_001027285.1	s__Archangium gephyra	GTIY	3.21889189110167e-6	3.01428583686423e-6	1.06787878300563
GCF_001027285.1	s__Archangium gephyra	GVNG	1.55579774736581e-5	1.33214331070902e-5	1.16789067276684
GCF_001027285.1	s__Archangium gephyra	HAFS	5.36481981850278e-6	4.76666941938329e-6	1.12548602525008
GCF_001027285.1	s__Archangium gephyra	HAII	3.21889189110167e-6	2.0248997061858e-6	1.58965497464807
GCF_001027285.1	s__Archangium gephyra	HDAS	6.97426576405361e-6	6.81164677717534e-6	1.02387366699976
GCF_001027285.1	s__Archangium gephyra	HDHA	2.41416891832625e-6	2.48158097626286e-6	0.972835035978506
GCF_001027285.1	s__Archangium gephyra	HEET	4.02361486387709e-6	5.40233543674372e-6	0.744791749973663
GCF_001027285.1	s__Archangium gephyra	HEIM	2.68240990925139e-7	8.06906859160683e-7	0.332431169570369
GCF_001027285.1	s__Archangium gephyra	HFKG	1.60944594555083e-6	1.84359224664507e-6	0.872994529283613
GCF_001027285.1	s__Archangium gephyra	HFNF	5.36481981850278e-7	5.20707189046241e-7	1.03029493952817
GCF_001027285.1	s__Archangium gephyra	HGFA	8.58371170960445e-6	7.14017442688012e-6	1.2021711510702
GCF_001027285.1	s__Archangium gephyra	HGTD	5.09657882757764e-6	4.89456079243882e-6	1.04127398630964
GCF_001027285.1	s__Archangium gephyra	HGVT	1.39485315281072e-5	8.11984663716981e-6	1.71783189404782
GCF_001027285.1	s__Archangium gephyra	HKNK	2.68240990925139e-7	4.03182842202041e-7	0.665308547010837
GCF_001027285.1	s__Archangium gephyra	HMDF	2.68240990925139e-7	6.5688895355482e-7	0.408350588746433
GCF_001027285.1	s__Archangium gephyra	HNEM	0	6.10089233442822e-7	0
GCF_001027285.1	s__Archangium gephyra	HNET	1.07296396370056e-6	1.73199404936065e-6	0.619496333775875
GCF_001027285.1	s__Archangium gephyra	HNSN	0	5.9514143528363e-7	0
GCF_001027285.1	s__Archangium gephyra	HNTQ	5.36481981850278e-7	8.93496413865279e-7	0.600429921737961
GCF_001027285.1	s__Archangium gephyra	HPHG	2.14592792740111e-6	2.46123109855335e-6	0.87189209036991
GCF_001027285.1	s__Archangium gephyra	HPPP	7.77898873682903e-6	4.97523199918005e-6	1.56354291380001
GCF_001027285.1	s__Archangium gephyra	HQDD	1.07296396370056e-6	1.71099726049891e-6	0.627098586579671
GCF_001027285.1	s__Archangium gephyra	HQES	2.68240990925139e-6	2.98701159226504e-6	0.898024606331482
GCF_001027285.1	s__Archangium gephyra	HRTH	8.04722972775417e-7	1.9858981948591e-6	0.405218643563202
GCF_001027285.1	s__Archangium gephyra	HTDK	1.87768693647597e-6	1.64096465793685e-6	1.14425799933848
GCF_001027285.1	s__Archangium gephyra	HTKN	0	7.49055177742293e-7	0
GCF_001027285.1	s__Archangium gephyra	HTYD	1.60944594555083e-6	1.21428980300013e-6	1.32542160987797
GCF_001027285.1	s__Archangium gephyra	HVNE	1.3412049546257e-6	2.51160638470891e-6	0.534002844868997
GCF_001027285.1	s__Archangium gephyra	HVTI	1.60944594555083e-6	2.66907518698066e-6	0.602997605088633
GCF_001027285.1	s__Archangium gephyra	HVYE	3.21889189110167e-6	2.50713237228633e-6	1.28389387280986
GCF_001027285.1	s__Archangium gephyra	HYQN	2.68240990925139e-7	3.55880478556973e-7	0.753738985663965
GCF_001027285.1	s__Archangium gephyra	HYRA	4.8283378366525e-6	4.22294317788274e-6	1.1433584666591
GCF_001027285.1	s__Archangium gephyra	IDEF	3.48713288202681e-6	3.13686802489378e-6	1.11166069288008
GCF_001027285.1	s__Archangium gephyra	IDNE	2.14592792740111e-6	2.04619922472558e-6	1.04873851063496
GCF_001027285.1	s__Archangium gephyra	IEAG	2.33369662104871e-5	1.96347817229123e-5	1.18855236283348
GCF_001027285.1	s__Archangium gephyra	IEQR	9.38843468237987e-6	5.49275457758812e-6	1.70923979030251
GCF_001027285.1	s__Archangium gephyra	IFFF	1.07296396370056e-6	1.07887801252278e-6	0.994518334090065
GCF_001027285.1	s__Archangium gephyra	IFFT	2.14592792740111e-6	1.76375535267019e-6	1.21668117074873
GCF_001027285.1	s__Archangium gephyra	IGTP	1.20708445916313e-5	8.51917531435497e-6	1.4169029449707
GCF_001027285.1	s__Archangium gephyra	IHHN	1.07296396370056e-6	2.8676527883811e-7	3.74161044896333
GCF_001027285.1	s__Archangium gephyra	IHHV	2.41416891832625e-6	1.04218803586471e-6	2.31644274857098
GCF_001027285.1	s__Archangium gephyra	IHTL	4.02361486387709e-6	3.82484110472167e-6	1.05196915472123
GCF_001027285.1	s__Archangium gephyra	IILG	8.04722972775417e-6	8.29939750838229e-6	0.969616134138239
GCF_001027285.1	s__Archangium gephyra	ILFE	7.24250675497875e-6	7.45732270637645e-6	0.971193957958394
GCF_001027285.1	s__Archangium gephyra	ILMH	8.04722972775417e-7	1.34728775683821e-6	0.597291089962791
GCF_001027285.1	s__Archangium gephyra	ILVA	2.14592792740111e-5	2.96118462246766e-5	0.724685624502817
GCF_001027285.1	s__Archangium gephyra	IMFV	5.36481981850278e-7	1.47284313678923e-6	0.364249232284029
GCF_001027285.1	s__Archangium gephyra	IMGF	1.3412049546257e-6	1.63062480159248e-6	0.822509846112891
GCF_001027285.1	s__Archangium gephyra	INDM	1.3412049546257e-6	5.79127334870679e-7	2.31590683752683
GCF_001027285.1	s__Archangium gephyra	IQIK	2.68240990925139e-7	8.59689314765392e-7	0.312020850228133
GCF_001027285.1	s__Archangium gephyra	IQIT	1.07296396370056e-6	1.59717791798304e-6	0.671787376734787
GCF_001027285.1	s__Archangium gephyra	IQMY	5.36481981850278e-7	4.2461555746727e-7	1.26345342843834
GCF_001027285.1	s__Archangium gephyra	IQQA	1.12661216188558e-5	4.05076454261123e-6	2.78123339442322
GCF_001027285.1	s__Archangium gephyra	IRLI	6.1695427912782e-6	7.53833837789837e-6	0.818422108692635
GCF_001027285.1	s__Archangium gephyra	IRNS	2.68240990925139e-6	2.93965762471123e-6	0.912490586217464
GCF_001027285.1	s__Archangium gephyra	IRQE	5.36481981850278e-6	5.49275457758812e-6	0.976708451601434
GCF_001027285.1	s__Archangium gephyra	IRTV	9.65667567330501e-6	9.96798384700646e-6	0.968769193602281
GCF_001027285.1	s__Archangium gephyra	ISDE	7.77898873682903e-6	5.49630966580062e-6	1.41531121967741
GCF_001027285.1	s__Archangium gephyra	ISFA	4.8283378366525e-6	6.44236713462817e-6	0.749466420611122
GCF_001027285.1	s__Archangium gephyra	ISTA	1.39485315281072e-5	1.053201509872e-5	1.32439342304042
GCF_001027285.1	s__Archangium gephyra	ITAA	2.03863153103106e-5	2.04849406301786e-5	0.995185472018272
GCF_001027285.1	s__Archangium gephyra	IVQE	6.1695427912782e-6	5.46214952318788e-6	1.12950822109269
GCF_001027285.1	s__Archangium gephyra	IVYR	2.68240990925139e-6	3.97025752613229e-6	0.675626175782234
GCF_001027285.1	s__Archangium gephyra	IYRE	4.29185585480222e-6	3.40748781696937e-6	1.25953666904653
GCF_001027285.1	s__Archangium gephyra	KALY	9.65667567330501e-6	8.29553068382768e-6	1.16408172561291
GCF_001027285.1	s__Archangium gephyra	KATK	5.63306080942792e-6	5.39465009169958e-6	1.04419391687612
GCF_001027285.1	s__Archangium gephyra	KERQ	3.48713288202681e-6	5.60225295070087e-6	0.622451880112009
GCF_001027285.1	s__Archangium gephyra	KGIE	6.43778378220334e-6	5.06969846740093e-6	1.26985536193117
GCF_001027285.1	s__Archangium gephyra	KGLN	4.56009684572736e-6	6.40013358872033e-6	0.712500259957718
GCF_001027285.1	s__Archangium gephyra	KHFK	2.14592792740111e-6	6.18088087712473e-7	3.47188041650039
GCF_001027285.1	s__Archangium gephyra	KHSR	1.60944594555083e-6	2.93405925730339e-6	0.548539004979071
GCF_001027285.1	s__Archangium gephyra	KIEP	3.48713288202681e-6	3.55470752112192e-6	0.980990098708942
GCF_001027285.1	s__Archangium gephyra	KIMT	5.36481981850278e-7	8.93728375213114e-7	0.600274084083266
GCF_001027285.1	s__Archangium gephyra	KISV	2.68240990925139e-6	3.94341702967055e-6	0.680224761689861
GCF_001027285.1	s__Archangium gephyra	KIYD	2.68240990925139e-7	8.8336668571259e-7	0.303657581006415
GCF_001027285.1	s__Archangium gephyra	KLPA	2.1191038283086e-5	2.34453811104584e-5	0.903847038495491
GCF_001027285.1	s__Archangium gephyra	KLRE	3.32618828747172e-5	1.8132314862556e-5	1.83439804166453
GCF_001027285.1	s__Archangium gephyra	KMIL	1.60944594555083e-6	1.85721986209639e-6	0.866588807495376
GCF_001027285.1	s__Archangium gephyra	KMKV	3.21889189110167e-6	1.32185326729334e-6	2.43513555607631
GCF_001027285.1	s__Archangium gephyra	KMRK	1.07296396370056e-6	1.32925976376198e-6	0.807189078426572
GCF_001027285.1	s__Archangium gephyra	KNLR	6.1695427912782e-6	5.81323796176754e-6	1.06129197391437
GCF_001027285.1	s__Archangium gephyra	KNVQ	1.87768693647597e-6	1.78608018727676e-6	1.05128927013007
GCF_001027285.1	s__Archangium gephyra	KQPL	7.77898873682903e-6	7.22091697938285e-6	1.07728544159136
GCF_001027285.1	s__Archangium gephyra	KRMH	1.07296396370056e-6	9.64288311752516e-7	1.11270037251673
GCF_001027285.1	s__Archangium gephyra	KTAT	6.97426576405361e-6	1.00224765548693e-5	0.695862517200429
GCF_001027285.1	s__Archangium gephyra	KTMH	5.36481981850278e-7	6.61264349941358e-7	0.811297300236818
GCF_001027285.1	s__Archangium gephyra	KTQA	8.31547071867931e-6	6.43490713931076e-6	1.29224408972123
GCF_001027285.1	s__Archangium gephyra	KTSA	8.04722972775417e-6	1.07419714152855e-5	0.74913900034245
GCF_001027285.1	s__Archangium gephyra	KVPH	2.68240990925139e-6	3.06448713164994e-6	0.875320989782444
GCF_001027285.1	s__Archangium gephyra	KYLH	1.07296396370056e-6	1.55380770054456e-6	0.690538451653006
GCF_001027285.1	s__Archangium gephyra	LAAM	3.51395698111932e-5	2.84134346832401e-5	1.23672376123963
GCF_001027285.1	s__Archangium gephyra	LARP	5.09657882757764e-5	6.35185913230069e-5	0.802375921981699
GCF_001027285.1	s__Archangium gephyra	LAVD	4.69421734118993e-5	4.9047949532106e-5	0.957066989745856
GCF_001027285.1	s__Archangium gephyra	LDAD	3.05794729654659e-5	2.95656040633102e-5	1.03429217613767
GCF_001027285.1	s__Archangium gephyra	LDDL	2.97747499926904e-5	2.94721860148018e-5	1.01026608537747
GCF_001027285.1	s__Archangium gephyra	LDEV	5.06975472848513e-5	2.9282590434028e-5	1.73132043761873
GCF_001027285.1	s__Archangium gephyra	LDKV	1.87768693647597e-5	1.26641751398698e-5	1.48267606515056
GCF_001027285.1	s__Archangium gephyra	LDNL	1.42167725190324e-5	1.34532413157072e-5	1.05675444195249
GCF_001027285.1	s__Archangium gephyra	LDQN	1.60944594555083e-6	4.15658240156918e-6	0.387204147557196
GCF_001027285.1	s__Archangium gephyra	LDVF	1.60944594555083e-5	1.43920504868207e-5	1.1182881459627
GCF_001027285.1	s__Archangium gephyra	LEFV	9.65667567330501e-6	2.0491436639069e-5	0.471254204543843
GCF_001027285.1	s__Archangium gephyra	LHHE	3.21889189110167e-6	3.52211699437537e-6	0.913908281934434
GCF_001027285.1	s__Archangium gephyra	LINH	1.07296396370056e-6	1.52615647623822e-6	0.703049772684696
GCF_001027285.1	s__Archangium gephyra	LKAH	9.12019369145473e-6	8.13238811986901e-6	1.1214656208023699
GCF_001027285.1	s__Archangium gephyra	LKEV	1.87768693647597e-5	1.80312834993425e-5	1.04134957256062
GCF_001027285.1	s__Archangium gephyra	LKHF	4.02361486387709e-6	2.38627183228042e-6	1.68615109538127
GCF_001027285.1	s__Archangium gephyra	LKPI	6.70602477312848e-6	5.93527476929596e-6	1.12985919503166
GCF_001027285.1	s__Archangium gephyra	LKVS	1.58262184645832e-5	1.5527973033551e-5	1.01920697765174
GCF_001027285.1	s__Archangium gephyra	LLEG	7.725340538644e-5	7.7071485744513e-5	1.00236040138801
GCF_001027285.1	s__Archangium gephyra	LLIK	3.75537387295195e-6	1.09565576258074e-5	0.342751254655609
GCF_001027285.1	s__Archangium gephyra	LLTM	1.23390855825564e-5	1.35867989334319e-5	0.908167232253261
GCF_001027285.1	s__Archangium gephyra	LLTR	5.63306080942792e-5	5.62473383418043e-5	1.00148042120622
GCF_001027285.1	s__Archangium gephyra	LMGP	8.31547071867931e-6	1.18164380224218e-5	0.703720588463343
GCF_001027285.1	s__Archangium gephyra	LNFV	6.43778378220334e-6	6.56957472139321e-6	0.979939197774749
GCF_001027285.1	s__Archangium gephyra	LNIR	5.36481981850278e-6	5.69961579851782e-6	0.941259903851397
GCF_001027285.1	s__Archangium gephyra	LNTI	3.21889189110167e-6	3.90853304969818e-6	0.82355498857819
GCF_001027285.1	s__Archangium gephyra	LPES	3.59442927839686e-5	2.7871904504099e-5	1.28962456722979
GCF_001027285.1	s__Archangium gephyra	LPIV	9.65667567330501e-6	1.59903430218987e-5	0.603906724207243
GCF_001027285.1	s__Archangium gephyra	LPLH	1.79721463919843e-5	1.69543027231535e-5	1.06003453432743
GCF_001027285.1	s__Archangium gephyra	LPPS	3.80902207113697e-5	2.52098524157721e-5	1.51092596986166
GCF_001027285.1	s__Archangium gephyra	LRRN	1.20708445916313e-5	1.57493147420917e-5	0.766436177656075
GCF_001027285.1	s__Archangium gephyra	LSAR	7.75216463773652e-5	6.04763158543098e-5	1.28185133770579
GCF_001027285.1	s__Archangium gephyra	LSHM	2.41416891832625e-6	2.73623626311759e-6	0.882295491389921
GCF_001027285.1	s__Archangium gephyra	LSSK	8.31547071867931e-6	1.1476739621897e-5	0.724549915100789
GCF_001027285.1	s__Archangium gephyra	LTEL	4.37232815207977e-5	4.80055002934696e-5	0.910797330587252
GCF_001027285.1	s__Archangium gephyra	LTEM	4.8283378366525e-6	8.1372974687691692e-06	0.593358895282321
GCF_001027285.1	s__Archangium gephyra	LTHE	1.01931576551553e-5	9.02024850777555e-6	1.13003069110221
GCF_001027285.1	s__Archangium gephyra	LTSA	4.88198603483753e-5	4.14718618932218e-5	1.17718033673223
GCF_001027285.1	s__Archangium gephyra	LVMK	6.1695427912782e-6	5.10331986792357e-6	1.2089273161293
GCF_001027285.1	s__Archangium gephyra	LVNG	2.33369662104871e-5	1.7242728508381e-5	1.35343812895644
GCF_001027285.1	s__Archangium gephyra	LVVY	1.09978806279307e-5	1.55465535843205e-5	0.707415992122049
GCF_001027285.1	s__Archangium gephyra	MAAN	5.36481981850278e-6	5.4557144130617e-6	0.983339561480471
GCF_001027285.1	s__Archangium gephyra	MDEG	6.43778378220334e-6	5.49536108279086e-6	1.17149422671492
GCF_001027285.1	s__Archangium gephyra	MENG	2.68240990925139e-6	2.50848100397444e-6	1.06933634538248
GCF_001027285.1	s__Archangium gephyra	MEVD	2.68240990925139e-6	4.96362182585637e-6	0.540413835574308
GCF_001027285.1	s__Archangium gephyra	MFNT	5.36481981850278e-7	7.67929349358763e-7	0.698608514309619
GCF_001027285.1	s__Archangium gephyra	MGFT	5.90130180035306e-6	3.08985664927872e-6	1.90989501138528
GCF_001027285.1	s__Archangium gephyra	MGKN	1.60944594555083e-6	1.08487132792913e-6	1.48353625367079
GCF_001027285.1	s__Archangium gephyra	MGVR	8.04722972775417e-6	1.06817229497199e-5	0.753364393144571
GCF_001027285.1	s__Archangium gephyra	MHKE	1.07296396370056e-6	8.22992593027643e-7	1.30373465422491
GCF_001027285.1	s__Archangium gephyra	MIGK	1.07296396370056e-6	1.43485586669481e-6	0.7477851877709
GCF_001027285.1	s__Archangium gephyra	MIKT	0	8.93728375213114e-7	0
GCF_001027285.1	s__Archangium gephyra	MINQ	8.04722972775417e-7	4.25373289807186e-7	1.89180419189033
GCF_001027285.1	s__Archangium gephyra	MKNV	4.02361486387709e-6	9.79897575505638e-7	4.10615860724102
GCF_001027285.1	s__Archangium gephyra	MLAF	9.65667567330501e-6	8.33730238197822e-6	1.15824942300026
GCF_001027285.1	s__Archangium gephyra	MLDH	1.87768693647597e-6	2.2315968211248e-6	0.841409576632017
GCF_001027285.1	s__Archangium gephyra	MLYT	2.95065090017653e-6	2.60417837185251e-6	1.13304485286757
GCF_001027285.1	s__Archangium gephyra	MMHF	0	2.64708471785261e-7	0
GCF_001027285.1	s__Archangium gephyra	MNPR	3.75537387295195e-6	2.06083649402308e-6	1.8222570707785
GCF_001027285.1	s__Archangium gephyra	MNSY	8.04722972775417e-7	5.35929377672444e-7	1.50154667070193
GCF_001027285.1	s__Archangium gephyra	MPAA	1.42167725190324e-5	1.5391836354445e-5	0.923656683429243
GCF_001027285.1	s__Archangium gephyra	MPRP	7.24250675497875e-6	5.81409796548909e-6	1.24568020662333
GCF_001027285.1	s__Archangium gephyra	MQRV	4.02361486387709e-6	4.2717498568073e-6	0.941912564815847
GCF_001027285.1	s__Archangium gephyra	MSLQ	4.56009684572736e-6	4.49920264180655e-6	1.01353444349338
GCF_001027285.1	s__Archangium gephyra	MTSI	2.14592792740111e-6	1.77961582241273e-6	1.20583774339102
GCF_001027285.1	s__Archangium gephyra	MVAT	8.85195270052959e-6	9.51127996654472e-6	0.930679438694448
GCF_001027285.1	s__Archangium gephyra	MVIV	8.04722972775417e-7	3.4916256936474e-6	0.230472290955905
GCF_001027285.1	s__Archangium gephyra	MYKR	2.68240990925139e-7	9.83632748498019e-7	0.272704412632393
GCF_001027285.1	s__Archangium gephyra	NAIN	1.60944594555083e-6	1.56449385477193e-6	1.02873267328075
GCF_001027285.1	s__Archangium gephyra	NAKK	2.41416891832625e-6	2.15252868003403e-6	1.1215501752516
GCF_001027285.1	s__Archangium gephyra	NDHF	5.36481981850278e-7	7.44098894648698e-7	0.72098209755245
GCF_001027285.1	s__Archangium gephyra	NDKQ	1.60944594555083e-6	1.07663093250782e-6	1.49489105036386
GCF_001027285.1	s__Archangium gephyra	NDYA	2.68240990925139e-6	2.58675274495515e-6	1.03697963188897
GCF_001027285.1	s__Archangium gephyra	NFFG	3.75537387295195e-6	2.14097220661384e-6	1.75405073515244
GCF_001027285.1	s__Archangium gephyra	NGDK	3.21889189110167e-6	2.69216918725256e-6	1.19564992658825
GCF_001027285.1	s__Archangium gephyra	NHNG	2.68240990925139e-6	8.91484867674901e-7	3.00892365817429
GCF_001027285.1	s__Archangium gephyra	NISH	1.07296396370056e-6	7.87136831756763e-7	1.36312254796396
GCF_001027285.1	s__Archangium gephyra	NKNT	1.07296396370056e-6	7.65445370956488e-7	1.40175119533324
GCF_001027285.1	s__Archangium gephyra	NLKP	1.87768693647597e-6	4.48756531582689e-6	0.418419968140338
GCF_001027285.1	s__Archangium gephyra	NMDA	8.04722972775417e-7	2.28765501266553e-6	0.351767625940141
GCF_001027285.1	s__Archangium gephyra	NMEQ	2.68240990925139e-7	1.00317181226018e-6	0.267392870938812
GCF_001027285.1	s__Archangium gephyra	NMKS	0	7.24243229036221e-7	0
GCF_001027285.1	s__Archangium gephyra	NNFV	1.3412049546257e-6	1.26143579242577e-6	1.06323679943038
GCF_001027285.1	s__Archangium gephyra	NNIG	1.07296396370056e-6	1.20488171241172e-6	0.890513942279764
GCF_001027285.1	s__Archangium gephyra	NNMA	1.07296396370056e-6	1.04425151622685e-6	1.02749572016659
GCF_001027285.1	s__Archangium gephyra	NPVE	7.77898873682903e-6	7.24087045785385e-6	1.07431679410747
GCF_001027285.1	s__Archangium gephyra	NRQN	8.04722972775417e-7	1.33145041505094e-6	0.604395750437788
GCF_001027285.1	s__Archangium gephyra	NSFY	8.04722972775417e-7	9.30667603424604e-7	0.864672811016796
GCF_001027285.1	s__Archangium gephyra	NSIH	1.60944594555083e-6	7.87136831756763e-7	2.04468382194594
GCF_001027285.1	s__Archangium gephyra	NSIP	3.21889189110167e-6	2.26928704515807e-6	1.41845955449741
GCF_001027285.1	s__Archangium gephyra	NSPV	3.75537387295195e-6	6.2356094181033e-6	0.602246488057654
GCF_001027285.1	s__Archangium gephyra	NYLG	5.90130180035306e-6	4.73600507910562e-6	1.24605056409008
GCF_001027285.1	s__Archangium gephyra	NYLL	4.8283378366525e-6	6.13009494825808e-6	0.787644869680937
GCF_001027285.1	s__Archangium gephyra	PAKS	6.70602477312848e-6	1.20922875825319e-5	0.554570400956701
GCF_001027285.1	s__Archangium gephyra	PARE	3.54078108021184e-5	3.80420491187715e-5	0.930754562972443
GCF_001027285.1	s__Archangium gephyra	PDAE	2.8970027019915e-5	2.28035883321463e-5	1.27041527841808
GCF_001027285.1	s__Archangium gephyra	PEMS	3.21889189110167e-6	4.72449982990456e-6	0.681319082863994
GCF_001027285.1	s__Archangium gephyra	PFHN	1.3412049546257e-6	9.58261524499803e-7	1.39962308861955
GCF_001027285.1	s__Archangium gephyra	PFQN	1.87768693647597e-6	1.57567270074069e-6	1.19167320446265
GCF_001027285.1	s__Archangium gephyra	PGEI	9.38843468237987e-6	1.06027463646571e-5	0.885471967307922
GCF_001027285.1	s__Archangium gephyra	PGKK	7.24250675497875e-6	4.67690239660939e-6	1.54856914701263
GCF_001027285.1	s__Archangium gephyra	PGPA	3.62125337748938e-5	3.78824883168677e-5	0.955917506579673
GCF_001027285.1	s__Archangium gephyra	PKII	1.07296396370056e-6	1.50729677018658e-6	0.711846522146891
GCF_001027285.1	s__Archangium gephyra	PKQF	2.68240990925139e-6	2.12553654557646e-6	1.26199190262518
GCF_001027285.1	s__Archangium gephyra	PKVE	9.12019369145473e-6	9.76772319068454e-6	0.933707222595399
GCF_001027285.1	s__Archangium gephyra	PLDH	2.14592792740111e-6	7.13170291680615e-6	0.300899792438654
GCF_001027285.1	s__Archangium gephyra	PLDQ	9.65667567330501e-6	1.17266834872347e-5	0.823478836434613
GCF_001027285.1	s__Archangium gephyra	PLGE	3.35301238656424e-5	4.17503800367092e-5	0.803109428852165
GCF_001027285.1	s__Archangium gephyra	PMMR	5.36481981850278e-7	1.81930216230939e-6	0.294883386039225
GCF_001027285.1	s__Archangium gephyra	PMMT	5.36481981850278e-7	1.24759332561026e-6	0.430013507476771
GCF_001027285.1	s__Archangium gephyra	PMPF	2.68240990925139e-6	2.43884696539607e-6	1.09986807180243
GCF_001027285.1	s__Archangium gephyra	PPKH	5.36481981850278e-7	2.37890497176133e-6	0.225516356566807
GCF_001027285.1	s__Archangium gephyra	PRKH	1.87768693647597e-6	3.08165780685296e-6	0.609310654901524
GCF_001027285.1	s__Archangium gephyra	PSEQ	1.1534362609781e-5	8.61144649391615e-6	1.33942220019945
GCF_001027285.1	s__Archangium gephyra	PSTD	5.90130180035306e-6	9.42017864192567e-6	0.626453279143623
GCF_001027285.1	s__Archangium gephyra	PVLF	2.19957612558614e-5	1.85342947548526e-5	1.18676008700587
GCF_001027285.1	s__Archangium gephyra	PVRT	2.44099301741877e-5	2.12625862338993e-5	1.14802263025137
GCF_001027285.1	s__Archangium gephyra	PVYV	7.24250675497875e-6	8.42172061607955e-6	0.859979460865832
GCF_001027285.1	s__Archangium gephyra	PYYI	2.68240990925139e-7	8.41816683967944e-7	0.318645372601517
GCF_001027285.1	s__Archangium gephyra	QAGH	5.63306080942792e-6	7.49448955765497e-6	0.751627014233977
GCF_001027285.1	s__Archangium gephyra	QDQI	1.60944594555083e-6	1.6985404860721e-6	0.947546413375582
GCF_001027285.1	s__Archangium gephyra	QEPI	2.95065090017653e-6	4.24016616777875e-6	0.695880959241335
GCF_001027285.1	s__Archangium gephyra	QFMH	2.68240990925139e-7	4.82489771051836e-7	0.555951663680598
GCF_001027285.1	s__Archangium gephyra	QFNK	8.04722972775417e-7	7.53407202373352e-7	1.0681116005268
GCF_001027285.1	s__Archangium gephyra	QGHS	4.56009684572736e-6	3.85317578427043e-6	1.18346452407979
GCF_001027285.1	s__Archangium gephyra	QHKQ	2.68240990925139e-7	7.73860384066257e-7	0.346627113169515
GCF_001027285.1	s__Archangium gephyra	QHLS	7.24250675497875e-6	4.98739613141782e-6	1.45216192260226
GCF_001027285.1	s__Archangium gephyra	QIMM	0	3.75518653798745e-7	0
GCF_001027285.1	s__Archangium gephyra	QIRQ	2.41416891832625e-6	2.83358740125506e-6	0.851983220018892
GCF_001027285.1	s__Archangium gephyra	QIRY	1.60944594555083e-6	1.75784561492901e-6	0.91557866736541
GCF_001027285.1	s__Archangium gephyra	QKMQ	1.07296396370056e-6	6.98110716020174e-7	1.53695386573833
GCF_001027285.1	s__Archangium gephyra	QLMR	6.1695427912782e-6	6.12150774961433e-6	1.00784692981347
GCF_001027285.1	s__Archangium gephyra	QLQF	4.02361486387709e-6	4.68037744693191e-6	0.859677431894868
GCF_001027285.1	s__Archangium gephyra	QMAE	7.24250675497875e-6	5.241092619813e-6	1.3818696368005
GCF_001027285.1	s__Archangium gephyra	QMEF	5.36481981850278e-7	1.53788426040271e-6	0.348844185263848
GCF_001027285.1	s__Archangium gephyra	QMIK	5.36481981850278e-7	5.73816169165236e-7	0.934937024571353
GCF_001027285.1	s__Archangium gephyra	QMKH	2.68240990925139e-7	4.24563196842004e-7	0.631804623953219
GCF_001027285.1	s__Archangium gephyra	QNFM	2.68240990925139e-7	4.93047205011839e-7	0.544047280257269
GCF_001027285.1	s__Archangium gephyra	QNYP	2.68240990925139e-7	1.02599056102046e-6	0.261445866186471
GCF_001027285.1	s__Archangium gephyra	QPEP	1.66309414373586e-5	9.04464736021151e-6	1.83876062548554
GCF_001027285.1	s__Archangium gephyra	QPHL	4.56009684572736e-6	5.23828828132721e-6	0.870531860948283
GCF_001027285.1	s__Archangium gephyra	QPTG	8.58371170960445e-6	1.03645172412232e-5	0.828182491265886
GCF_001027285.1	s__Archangium gephyra	QQAN	2.95065090017653e-6	3.06271759448128e-6	0.963409393505075
GCF_001027285.1	s__Archangium gephyra	QQMS	8.04722972775417e-7	1.39009671224675e-6	0.578897112471247
GCF_001027285.1	s__Archangium gephyra	QQSR	3.48713288202681e-6	5.75479481846008e-6	0.605952599880864
GCF_001027285.1	s__Archangium gephyra	QRTK	1.87768693647597e-6	4.50134082255079e-6	0.417139472547635
GCF_001027285.1	s__Archangium gephyra	QRVS	1.18026036007061e-5	1.29977383936876e-5	0.908050557967691
GCF_001027285.1	s__Archangium gephyra	QTDH	8.04722972775417e-7	1.95739390196255e-6	0.411119587104351
GCF_001027285.1	s__Archangium gephyra	QVVL	3.05794729654659e-5	2.50605161200384e-5	1.22022518686335
GCF_001027285.1	s__Archangium gephyra	QYPD	1.60944594555083e-6	2.2476505069839e-6	0.716057029573754
GCF_001027285.1	s__Archangium gephyra	RAFY	5.63306080942792e-6	6.61551959223263e-6	0.851491818729064
GCF_001027285.1	s__Archangium gephyra	RAGP	2.17275202649363e-5	4.90733624295455e-5	0.442755890145706
GCF_001027285.1	s__Archangium gephyra	RAPP	2.01180743193854e-5	3.44086441504829e-5	0.584680821232042
GCF_001027285.1	s__Archangium gephyra	RDMI	8.04722972775417e-7	2.11650934907856e-6	0.380212340250592
GCF_001027285.1	s__Archangium gephyra	RDVF	1.12661216188558e-5	1.00994260584926e-5	1.11552097649967
GCF_001027285.1	s__Archangium gephyra	RDYR	5.90130180035306e-6	6.61303252472729e-6	0.892374531394947
GCF_001027285.1	s__Archangium gephyra	RGDR	2.25322432377117e-5	2.66558194219222e-5	0.845302966720309
GCF_001027285.1	s__Archangium gephyra	RGID	7.24250675497875e-6	9.64663745614164e-6	0.75078044426431
GCF_001027285.1	s__Archangium gephyra	RGPP	1.07296396370056e-5	2.64995263224241e-5	0.404899299197136
GCF_001027285.1	s__Archangium gephyra	RHEK	4.29185585480222e-6	3.4070676293678e-6	1.25969200546765
GCF_001027285.1	s__Archangium gephyra	RHQG	5.90130180035306e-6	5.24253902344056e-6	1.12565720044563
GCF_001027285.1	s__Archangium gephyra	RKDV	9.38843468237987e-6	8.88691298950335e-6	1.05643373502912
GCF_001027285.1	s__Archangium gephyra	RKII	3.21889189110167e-6	1.95256763688656e-6	1.64854309284482
GCF_001027285.1	s__Archangium gephyra	RMDM	1.87768693647597e-6	1.41270487585634e-6	1.32914309886399
GCF_001027285.1	s__Archangium gephyra	RMPS	6.43778378220334e-6	5.53562693449501e-6	1.16297284090562
GCF_001027285.1	s__Archangium gephyra	RNHA	3.75537387295195e-6	4.23047907843852e-6	0.887694703914732
GCF_001027285.1	s__Archangium gephyra	RNIG	6.43778378220334e-6	4.40342435126578e-6	1.46199486323701
GCF_001027285.1	s__Archangium gephyra	RNVA	1.20708445916313e-5	1.57112036891814e-5	0.768295340728296
GCF_001027285.1	s__Archangium gephyra	RPQS	6.1695427912782e-6	1.00899051482552e-5	0.611456966207959
GCF_001027285.1	s__Archangium gephyra	RQIE	3.75537387295195e-6	5.49275457758812e-6	0.683695916121004
GCF_001027285.1	s__Archangium gephyra	RSQN	2.14592792740111e-6	3.57641802291278e-6	0.600021561700268
GCF_001027285.1	s__Archangium gephyra	RTFG	1.12661216188558e-5	1.2791549593923e-5	0.88074721019009
GCF_001027285.1	s__Archangium gephyra	RTIN	2.14592792740111e-6	2.74276000968374e-6	0.782397264005811
GCF_001027285.1	s__Archangium gephyra	RTNR	4.02361486387709e-6	7.57886008136989e-6	0.530899742267021
GCF_001027285.1	s__Archangium gephyra	RVIA	1.95815923375351e-5	2.07797111103408e-5	0.942341894627718
GCF_001027285.1	s__Archangium gephyra	RVLT	4.37232815207977e-5	3.92508789231757e-5	1.11394401145451
GCF_001027285.1	s__Archangium gephyra	RYMS	1.07296396370056e-6	1.95863581286986e-6	0.547811878374885
GCF_001027285.1	s__Archangium gephyra	RYVK	4.8283378366525e-6	4.04940483442892e-6	1.19235740413034
GCF_001027285.1	s__Archangium gephyra	SEVF	8.31547071867931e-6	1.0568748857246e-5	0.786798024155736
GCF_001027285.1	s__Archangium gephyra	SFVY	2.95065090017653e-6	3.38231547970482e-6	0.872376015153393
GCF_001027285.1	s__Archangium gephyra	SGFQ	8.04722972775417e-6	6.03625453135689e-6	1.33314950288308
GCF_001027285.1	s__Archangium gephyra	SGGK	2.28004842286368e-5	1.32818103471332e-5	1.7166699141701
GCF_001027285.1	s__Archangium gephyra	SGMP	6.1695427912782e-6	6.09449537608714e-6	1.01231396704074
GCF_001027285.1	s__Archangium gephyra	SGRN	1.07296396370056e-5	8.94301112043385e-6	1.19977930168167
GCF_001027285.1	s__Archangium gephyra	SHRQ	2.68240990925139e-6	3.49983753182297e-6	0.766438408886425
GCF_001027285.1	s__Archangium gephyra	SKGK	6.97426576405361e-6	4.45289828798015e-6	1.56623064642628
GCF_001027285.1	s__Archangium gephyra	SLAK	1.44850135099575e-5	2.2322445190109e-5	0.648899051452292
GCF_001027285.1	s__Archangium gephyra	SLEN	8.31547071867931e-6	9.87933782693694e-6	0.84170324614332
GCF_001027285.1	s__Archangium gephyra	SLKI	3.48713288202681e-6	5.65099987505621e-6	0.617082456048032
GCF_001027285.1	s__Archangium gephyra	SNLH	3.21889189110167e-6	3.09950466949596e-6	1.0385181615568
GCF_001027285.1	s__Archangium gephyra	SNSE	3.48713288202681e-6	5.09540849711407e-6	0.684367678077596
GCF_001027285.1	s__Archangium gephyra	SPPQ	6.97426576405361e-6	7.78896523436414e-6	0.895403375699232
GCF_001027285.1	s__Archangium gephyra	SRAR	4.58692094481988e-5	4.24384336908735e-5	1.08084124363108
GCF_001027285.1	s__Archangium gephyra	SRLG	4.56009684572736e-5	4.65753232488826e-5	0.979080020842746
GCF_001027285.1	s__Archangium gephyra	STET	1.04613986460804e-5	1.19147352783819e-5	0.878021911662748
GCF_001027285.1	s__Archangium gephyra	STFM	3.21889189110167e-6	2.06274025252776e-6	1.56049308057915
GCF_001027285.1	s__Archangium gephyra	SVAL	4.47962454844982e-5	6.01393481433912e-5	0.744874144257264
GCF_001027285.1	s__Archangium gephyra	SYEA	8.31547071867931e-6	9.89299819211149e-6	0.840541012663878
GCF_001027285.1	s__Archangium gephyra	SYIL	3.21889189110167e-6	4.18165710751087e-6	0.769764667055094
GCF_001027285.1	s__Archangium gephyra	TAAS	3.59442927839686e-5	4.16033153389938e-5	0.863976644435328
GCF_001027285.1	s__Archangium gephyra	TDKL	6.97426576405361e-6	8.73316619827662e-6	0.79859533251868
GCF_001027285.1	s__Archangium gephyra	TDTH	1.87768693647597e-6	3.04867406263223e-6	0.615902814764912
GCF_001027285.1	s__Archangium gephyra	TEAP	2.19957612558614e-5	2.60874787906979e-5	0.843153967937467
GCF_001027285.1	s__Archangium gephyra	TENE	2.41416891832625e-6	5.52054478132499e-6	0.437306282976447
GCF_001027285.1	s__Archangium gephyra	TETF	5.09657882757764e-6	6.80000844064265e-6	0.749495956080898
GCF_001027285.1	s__Archangium gephyra	TEVL	2.81653040471396e-5	3.34995065582513e-5	0.840767728866806
GCF_001027285.1	s__Archangium gephyra	TFKG	5.90130180035306e-6	4.72149569088802e-6	1.24987973869
GCF_001027285.1	s__Archangium gephyra	TGEQ	1.26073265734815e-5	1.14589657255482e-5	1.10021505216418
GCF_001027285.1	s__Archangium gephyra	THIA	2.95065090017653e-6	3.83696471142253e-6	0.769006525234004
GCF_001027285.1	s__Archangium gephyra	THKQ	5.36481981850278e-7	1.20530061866237e-6	0.445102220594277
GCF_001027285.1	s__Archangium gephyra	THYD	1.87768693647597e-6	1.21428980300013e-6	1.5463252115243
GCF_001027285.1	s__Archangium gephyra	TIAM	1.60944594555083e-6	3.46138171327553e-6	0.464972106190451
GCF_001027285.1	s__Archangium gephyra	TIPN	2.14592792740111e-6	2.11729070271044e-6	1.01352540992789
GCF_001027285.1	s__Archangium gephyra	TISK	2.41416891832625e-6	2.71936513265729e-6	0.887769313996899
GCF_001027285.1	s__Archangium gephyra	TKRG	8.58371170960445e-6	1.12558265770478e-5	0.762601631328241
GCF_001027285.1	s__Archangium gephyra	TLGY	1.31438085553318e-5	1.18693378960614e-5	1.10737504235121
GCF_001027285.1	s__Archangium gephyra	TLSD	1.98498333284603e-5	1.73897138965819e-5	1.14146980488057
GCF_001027285.1	s__Archangium gephyra	TMLE	4.8283378366525e-6	8.1372974687691692e-06	0.593358895282321
GCF_001027285.1	s__Archangium gephyra	TNIT	2.68240990925139e-6	1.88085803047062e-6	1.42616288193757
GCF_001027285.1	s__Archangium gephyra	TPFG	9.38843468237987e-6	9.87451652089513e-6	0.950774112587013
GCF_001027285.1	s__Archangium gephyra	TPGL	2.73605810743642e-5	3.35459129871559e-5	0.815615931658799
GCF_001027285.1	s__Archangium gephyra	TPVT	2.09227972921608e-5	1.45808987754691e-5	1.43494565145472
GCF_001027285.1	s__Archangium gephyra	TQYA	2.68240990925139e-6	4.76173699703074e-6	0.563325927266468
GCF_001027285.1	s__Archangium gephyra	TQYY	2.68240990925139e-7	9.09797159813058e-7	0.29483603903562
GCF_001027285.1	s__Archangium gephyra	TRDS	1.07296396370056e-5	1.22029956633141e-5	0.879262759165124
GCF_001027285.1	s__Archangium gephyra	TRNF	1.07296396370056e-6	3.17911394343963e-6	0.33750409163997
GCF_001027285.1	s__Archangium gephyra	TSAK	1.01931576551553e-5	1.07419714152855e-5	0.94890940043377
GCF_001027285.1	s__Archangium gephyra	TTDN	2.68240990925139e-6	3.1153825754607e-6	0.861021028486275
GCF_001027285.1	s__Archangium gephyra	TTGR	2.09227972921608e-5	2.09116914084404e-5	1.00053108490861
GCF_001027285.1	s__Archangium gephyra	TYEG	8.58371170960445e-6	7.10868937494388e-6	1.20749567984495
GCF_001027285.1	s__Archangium gephyra	TYMP	5.36481981850278e-7	1.41070897567278e-6	0.38029245656031
GCF_001027285.1	s__Archangium gephyra	TYRY	1.87768693647597e-6	2.06637497974147e-6	0.908686446015185
GCF_001027285.1	s__Archangium gephyra	TYSQ	4.02361486387709e-6	2.44817336082386e-6	1.64351713333041
GCF_001027285.1	s__Archangium gephyra	TYVG	7.77898873682903e-6	8.28273760840895e-6	0.939180872871248
GCF_001027285.1	s__Archangium gephyra	VADV	3.37983648565675e-5	3.42269551816977e-5	0.987477988536959
GCF_001027285.1	s__Archangium gephyra	VDPQ	9.12019369145473e-6	8.18318959255998e-6	1.11450353047504
GCF_001027285.1	s__Archangium gephyra	VEDH	3.48713288202681e-6	5.50220789392076e-6	0.633769742848075
GCF_001027285.1	s__Archangium gephyra	VGHK	3.48713288202681e-6	4.37054965067624e-6	0.797870556507065
GCF_001027285.1	s__Archangium gephyra	VGLY	1.63627004464335e-5	1.72120134321591e-5	0.950655802758164
GCF_001027285.1	s__Archangium gephyra	VHSE	5.63306080942792e-6	6.74644300620996e-6	0.834967523514658
GCF_001027285.1	s__Archangium gephyra	VHSG	5.63306080942792e-6	8.70275525170516e-6	0.647273265363198
GCF_001027285.1	s__Archangium gephyra	VHSV	5.90130180035306e-6	7.86066379654745e-6	0.750738354049059
GCF_001027285.1	s__Archangium gephyra	VIAR	2.01180743193854e-5	2.07797111103408e-5	0.968159480781902
GCF_001027285.1	s__Archangium gephyra	VIMP	1.07296396370056e-6	2.71048477781509e-6	0.395856849107807
GCF_001027285.1	s__Archangium gephyra	VKRF	8.04722972775417e-6	6.21890385181599e-6	1.29399487747415
GCF_001027285.1	s__Archangium gephyra	VLHS	1.28755675644067e-5	1.12644972109023e-5	1.14302194970097
GCF_001027285.1	s__Archangium gephyra	VPHG	6.70602477312848e-6	9.14054942680207e-6	0.733656639224001
GCF_001027285.1	s__Archangium gephyra	VSKI	2.68240990925139e-6	3.94341702967055e-6	0.680224761689861
GCF_001027285.1	s__Archangium gephyra	VSVV	2.84335450380647e-5	2.91930270188962e-5	0.973984130513774
GCF_001027285.1	s__Archangium gephyra	VTHQ	2.41416891832625e-6	3.24722461656215e-6	0.743456090475854
GCF_001027285.1	s__Archangium gephyra	VTMD	3.21889189110167e-6	3.98820862768008e-6	0.807102183361476
GCF_001027285.1	s__Archangium gephyra	VTQD	6.1695427912782e-6	7.26939283317438e-6	0.848701250965976
GCF_001027285.1	s__Archangium gephyra	VVMG	1.26073265734815e-5	1.06222055059043e-5	1.1868840766142
GCF_001027285.1	s__Archangium gephyra	VYFI	5.36481981850278e-7	1.66540890382711e-6	0.322132288723473
GCF_001027285.1	s__Archangium gephyra	VYGA	1.47532545008826e-5	1.7266570386466e-5	0.854440353276333
GCF_001027285.1	s__Archangium gephyra	VYVD	1.01931576551553e-5	6.53954358100311e-6	1.5586955769766
GCF_001027285.1	s__Archangium gephyra	YAVV	7.77898873682903e-6	1.5595831527129e-5	0.49878640477088
GCF_001027285.1	s__Archangium gephyra	YDKG	3.21889189110167e-6	2.68737353198555e-6	1.19778358043268
GCF_001027285.1	s__Archangium gephyra	YDYV	3.48713288202681e-6	1.7961955150897e-6	1.94139939262272
GCF_001027285.1	s__Archangium gephyra	YEYR	1.60944594555083e-6	2.57175712390315e-6	0.625815684767378
GCF_001027285.1	s__Archangium gephyra	YFLI	1.87768693647597e-6	2.38656612694873e-6	0.786773479801555
GCF_001027285.1	s__Archangium gephyra	YFSK	1.87768693647597e-6	1.25544346991172e-6	1.49563638783991
GCF_001027285.1	s__Archangium gephyra	YFYI	2.68240990925139e-7	4.57432535893562e-7	0.58640557869621
GCF_001027285.1	s__Archangium gephyra	YGQR	3.75537387295195e-6	5.34770877743298e-6	0.702239787027934
GCF_001027285.1	s__Archangium gephyra	YGYV	5.09657882757764e-6	3.29902233305087e-6	1.5448755155484
GCF_001027285.1	s__Archangium gephyra	YHMR	1.07296396370056e-6	7.13559221674811e-7	1.5036789254607
GCF_001027285.1	s__Archangium gephyra	YILK	3.21889189110167e-6	2.10004067469305e-6	1.53277597424257
GCF_001027285.1	s__Archangium gephyra	YIMY	0	2.63414707234327e-7	0
GCF_001027285.1	s__Archangium gephyra	YIQA	2.41416891832625e-6	2.51293419965984e-6	0.960697227429611
GCF_001027285.1	s__Archangium gephyra	YKAT	2.95065090017653e-6	3.99196202393569e-6	0.739148038604705
GCF_001027285.1	s__Archangium gephyra	YKDE	2.14592792740111e-6	2.08327269302275e-6	1.03007538791643
GCF_001027285.1	s__Archangium gephyra	YKPT	8.04722972775417e-7	2.15565222137114e-6	0.373308349462585
GCF_001027285.1	s__Archangium gephyra	YLDE	8.85195270052959e-6	8.04295543814416e-6	1.1005845759817
GCF_001027285.1	s__Archangium gephyra	YLNL	3.21889189110167e-6	6.13009494825808e-6	0.525096579787291
GCF_001027285.1	s__Archangium gephyra	YMQF	2.68240990925139e-7	4.92168922756477e-7	0.545018140159702
GCF_001027285.1	s__Archangium gephyra	YMRT	1.3412049546257e-6	1.82744682098874e-6	0.733922836616409
GCF_001027285.1	s__Archangium gephyra	YMSV	1.3412049546257e-6	1.94772249883836e-6	0.688601664469965
GCF_001027285.1	s__Archangium gephyra	YQVD	2.95065090017653e-6	2.89540613721903e-6	1.01908014293655
GCF_001027285.1	s__Archangium gephyra	YRID	4.29185585480222e-6	2.39323077043553e-6	1.79333138609996
GCF_001027285.1	s__Archangium gephyra	YRKH	2.41416891832625e-6	1.09036346107432e-6	2.21409557868678
GCF_001027285.1	s__Archangium gephyra	YRYE	2.41416891832625e-6	2.57175712390315e-6	0.938723527151068
GCF_001027285.1	s__Archangium gephyra	YSAP	8.58371170960445e-6	8.94811563149382e-6	0.959275903788412
GCF_001027285.1	s__Archangium gephyra	YSDT	2.95065090017653e-6	3.33308213686378e-6	0.885261982458346
GCF_001027285.1	s__Archangium gephyra	YSLR	9.92491666423014e-6	1.15548549687893e-5	0.858939094522453
GCF_001027285.1	s__Archangium gephyra	YTFL	4.29185585480222e-6	4.52228324326617e-6	0.949046228184168
GCF_001027285.1	s__Archangium gephyra	YYLA	6.70602477312848e-6	6.13857115759668e-6	1.09244066753703
GCF_001027285.1	s__Archangium gephyra	YYMH	2.68240990925139e-7	1.94898987181384e-7	1.37630777257708
GCA_005879095.1	s__40CM-4-68-19 sp005879095	AAAS	1.3826604708007e-4	1.2090019188642e-4	1.14363794566975
GCA_005879095.1	s__40CM-4-68-19 sp005879095	AAYF	7.73516347301105e-6	1.18327382475285e-5	0.653708660768074
GCA_005879095.1	s__40CM-4-68-19 sp005879095	ADMN	9.66895434126381e-7	2.84074584886704e-6	0.340366750694014
GCA_005879095.1	s__40CM-4-68-19 sp005879095	ADRI	3.09406538920442e-5	2.25039678778983e-5	1.37489770959155
GCA_005879095.1	s__40CM-4-68-19 sp005879095	AEMN	4.83447717063191e-6	3.13590607313109e-6	1.54165241492863
GCA_005879095.1	s__40CM-4-68-19 sp005879095	AGHI	1.06358497753902e-5	9.22841413660791e-6	1.15251110515285
GCA_005879095.1	s__40CM-4-68-19 sp005879095	AGRN	1.64372223801485e-5	1.97898573010696e-5	0.830588221536094
GCA_005879095.1	s__40CM-4-68-19 sp005879095	AHGT	3.86758173650552e-6	1.11609116479312e-5	0.346529195688277
GCA_005879095.1	s__40CM-4-68-19 sp005879095	AIDH	6.76826803888467e-6	5.70415958616141e-6	1.18654955855458
GCA_005879095.1	s__40CM-4-68-19 sp005879095	AIHE	3.86758173650552e-6	6.29683528200404e-6	0.614210403051011
GCA_005879095.1	s__40CM-4-68-19 sp005879095	AIMV	2.90068630237914e-6	7.4263353635019e-6	0.390594574631668
GCA_005879095.1	s__40CM-4-68-19 sp005879095	AKGP	1.74041178142749e-5	2.32637247425204e-5	0.74812258169752
GCA_005879095.1	s__40CM-4-68-19 sp005879095	AKTM	9.66895434126381e-7	4.14102574539114e-6	0.233491770777449
GCA_005879095.1	s__40CM-4-68-19 sp005879095	ALHV	2.41723858531595e-5	2.12884447003296e-5	1.13546979093241
GCA_005879095.1	s__40CM-4-68-19 sp005879095	AMNV	1.93379086825276e-6	4.03666503096253e-6	0.479056561151337
GCA_005879095.1	s__40CM-4-68-19 sp005879095	AMSK	1.93379086825276e-6	4.63163100386697e-6	0.417518335687413
GCA_005879095.1	s__40CM-4-68-19 sp005879095	APEP	4.15765036674344e-5	2.65253538171298e-5	1.56742503621515
GCA_005879095.1	s__40CM-4-68-19 sp005879095	AQTE	1.74041178142749e-5	1.23760715788163e-5	1.40627158654003
GCA_005879095.1	s__40CM-4-68-19 sp005879095	ARRH	1.93379086825276e-5	1.71768683508305e-5	1.12581107845497
GCA_005879095.1	s__40CM-4-68-19 sp005879095	AYDA	1.54703269460221e-5	1.83922409809804e-5	0.841133332366626
GCA_005879095.1	s__40CM-4-68-19 sp005879095	AYDD	3.86758173650552e-6	7.53339255649313e-6	0.513391769710979
GCA_005879095.1	s__40CM-4-68-19 sp005879095	AYFK	9.66895434126381e-7	3.17535523556671e-6	0.30449992595988
GCA_005879095.1	s__40CM-4-68-19 sp005879095	AYGK	7.73516347301105e-6	7.9850403946329e-6	0.968706868184436
GCA_005879095.1	s__40CM-4-68-19 sp005879095	AYKT	3.86758173650552e-6	4.46477557937665e-6	0.866243256294977
GCA_005879095.1	s__40CM-4-68-19 sp005879095	DAET	1.93379086825276e-5	2.00190532090532e-5	0.965975187766747
GCA_005879095.1	s__40CM-4-68-19 sp005879095	DAKH	3.86758173650552e-6	4.99640284622394e-6	0.774073239396313
GCA_005879095.1	s__40CM-4-68-19 sp005879095	DALM	7.73516347301105e-6	1.37260684542427e-5	0.563538168179552
GCA_005879095.1	s__40CM-4-68-19 sp005879095	DDKT	4.83447717063191e-6	4.86653587105608e-6	0.993412418756668
GCA_005879095.1	s__40CM-4-68-19 sp005879095	DDRY	3.86758173650552e-6	4.63089969040251e-6	0.835168540687903
GCA_005879095.1	s__40CM-4-68-19 sp005879095	DDSA	8.70205890713743e-6	2.0283312895793e-5	0.42902552220364
GCA_005879095.1	s__40CM-4-68-19 sp005879095	DEPF	9.66895434126381e-6	6.38454505786678e-6	1.51443121688837
GCA_005879095.1	s__40CM-4-68-19 sp005879095	DERG	1.93379086825276e-5	2.20087710464929e-5	0.878645547344593
GCA_005879095.1	s__40CM-4-68-19 sp005879095	DETH	1.93379086825276e-6	3.11925498086713e-6	0.619952802869351
GCA_005879095.1	s__40CM-4-68-19 sp005879095	DFIL	6.76826803888467e-6	7.76236568419047e-6	0.871933675151318
GCA_005879095.1	s__40CM-4-68-19 sp005879095	DGSP	2.0304804116654e-5	1.47152632933835e-5	1.37984647041849
GCA_005879095.1	s__40CM-4-68-19 sp005879095	DHVH	2.90068630237914e-6	1.68851145681797e-6	1.71789554087216
GCA_005879095.1	s__40CM-4-68-19 sp005879095	DHYY	0	4.41096485219335e-7	0
GCA_005879095.1	s__40CM-4-68-19 sp005879095	DIFL	5.80137260475829e-6	7.76236568419047e-6	0.747371721558272
GCA_005879095.1	s__40CM-4-68-19 sp005879095	DMVG	9.66895434126381e-7	6.57931356958898e-6	0.146959925818946
GCA_005879095.1	s__40CM-4-68-19 sp005879095	DNPI	6.76826803888467e-6	2.73380477717327e-6	2.47576860476592
GCA_005879095.1	s__40CM-4-68-19 sp005879095	DPPR	1.74041178142749e-5	1.47708434542988e-5	1.1782751518641
GCA_005879095.1	s__40CM-4-68-19 sp005879095	DQKP	3.86758173650552e-6	3.64115419557053e-6	1.06218565014644
GCA_005879095.1	s__40CM-4-68-19 sp005879095	DQLI	3.86758173650552e-6	7.45903711346181e-6	0.518509517739957
GCA_005879095.1	s__40CM-4-68-19 sp005879095	DRPG	2.70730721555387e-5	2.18274456477026e-5	1.2403225092162
GCA_005879095.1	s__40CM-4-68-19 sp005879095	DSAQ	3.86758173650552e-6	1.25394407833603e-5	0.308433350683211
GCA_005879095.1	s__40CM-4-68-19 sp005879095	DSDT	4.83447717063191e-6	7.5154115062195e-6	0.643275110967783
GCA_005879095.1	s__40CM-4-68-19 sp005879095	DSIF	3.86758173650552e-6	3.99788944250969e-6	0.967405875555587
GCA_005879095.1	s__40CM-4-68-19 sp005879095	DSLG	2.8039967589665e-5	2.64044736180924e-5	1.06194003316362
GCA_005879095.1	s__40CM-4-68-19 sp005879095	DSSF	2.90068630237914e-6	5.4079092635654e-6	0.536378508034867
GCA_005879095.1	s__40CM-4-68-19 sp005879095	DVHE	4.83447717063191e-6	4.89985562769708e-6	0.986657064609084
GCA_005879095.1	s__40CM-4-68-19 sp005879095	DVLL	5.12454580086982e-5	4.50293580751737e-5	1.1380454929681
GCA_005879095.1	s__40CM-4-68-19 sp005879095	DVNG	8.70205890713743e-6	7.67485394045051e-6	1.13384032773223
GCA_005879095.1	s__40CM-4-68-19 sp005879095	DVQN	1.93379086825276e-6	2.93274288175525e-6	0.659379613631655
GCA_005879095.1	s__40CM-4-68-19 sp005879095	EDKV	3.86758173650552e-6	8.43884482389708e-6	0.458307009693237
GCA_005879095.1	s__40CM-4-68-19 sp005879095	EDLA	3.86758173650552e-5	4.34743276515721e-5	0.889624278379304
GCA_005879095.1	s__40CM-4-68-19 sp005879095	EFAG	1.45034315118957e-5	2.3034120067139e-5	0.629649904994054
GCA_005879095.1	s__40CM-4-68-19 sp005879095	EFTE	1.93379086825276e-6	5.82345546337133e-6	0.332069315274414
GCA_005879095.1	s__40CM-4-68-19 sp005879095	EGGP	1.45034315118957e-5	2.59746775049465e-5	0.558368107135642
GCA_005879095.1	s__40CM-4-68-19 sp005879095	EHER	6.76826803888467e-6	5.71271348272337e-6	1.18477288583675
GCA_005879095.1	s__40CM-4-68-19 sp005879095	EHQK	9.66895434126381e-7	1.39663635018094e-6	0.692302927674134
GCA_005879095.1	s__40CM-4-68-19 sp005879095	EIPI	7.73516347301105e-6	5.5520070459537e-6	1.39321931852526
GCA_005879095.1	s__40CM-4-68-19 sp005879095	EKMA	7.73516347301105e-6	5.05336503399391e-6	1.53069557037275
GCA_005879095.1	s__40CM-4-68-19 sp005879095	EKYF	4.83447717063191e-6	1.43575035904292e-6	3.36721292819638
GCA_005879095.1	s__40CM-4-68-19 sp005879095	ELLK	4.35102945356871e-5	2.29185533021915e-5	1.89847474061666
GCA_005879095.1	s__40CM-4-68-19 sp005879095	ENHG	0	2.26809815994892e-6	0
GCA_005879095.1	s__40CM-4-68-19 sp005879095	ENMA	9.66895434126381e-7	3.13590607313109e-6	0.308330482985727
GCA_005879095.1	s__40CM-4-68-19 sp005879095	EPYD	3.86758173650552e-6	3.72919422074088e-6	1.03710922724136
GCA_005879095.1	s__40CM-4-68-19 sp005879095	EQET	5.80137260475829e-6	5.59589333936523e-6	1.03671965366952
GCA_005879095.1	s__40CM-4-68-19 sp005879095	ERLN	5.80137260475829e-6	1.08652853143638e-5	0.533936517717482
GCA_005879095.1	s__40CM-4-68-19 sp005879095	ESQS	0	5.73652289538012e-6	0
GCA_005879095.1	s__40CM-4-68-19 sp005879095	ETIR	1.06358497753902e-5	9.20457286076993e-6	1.15549628823304
GCA_005879095.1	s__40CM-4-68-19 sp005879095	ETRS	1.06358497753902e-5	1.24509433181505e-5	0.854220399500629
GCA_005879095.1	s__40CM-4-68-19 sp005879095	ETSN	0	3.37300446776751e-6	0
GCA_005879095.1	s__40CM-4-68-19 sp005879095	ETTH	9.66895434126381e-7	2.82168677261838e-6	0.342665757060325
GCA_005879095.1	s__40CM-4-68-19 sp005879095	EYQV	1.93379086825276e-6	2.99231165711886e-6	0.64625316138183
GCA_005879095.1	s__40CM-4-68-19 sp005879095	EYYF	0	8.23499762757563e-7	0
GCA_005879095.1	s__40CM-4-68-19 sp005879095	FENS	1.93379086825276e-6	2.3988859475465e-6	0.806120386936517
GCA_005879095.1	s__40CM-4-68-19 sp005879095	FFMS	9.66895434126381e-7	1.19850544121511e-6	0.80675097573699
GCA_005879095.1	s__40CM-4-68-19 sp005879095	FFTI	1.93379086825276e-6	2.29961624095696e-6	0.840918947175307
GCA_005879095.1	s__40CM-4-68-19 sp005879095	FFVS	5.80137260475829e-6	4.88637046157664e-6	1.18725599100122
GCA_005879095.1	s__40CM-4-68-19 sp005879095	FGSP	7.73516347301105e-6	9.46713665692682e-6	0.817054168891865
GCA_005879095.1	s__40CM-4-68-19 sp005879095	FHNN	0	3.32184884665156e-7	0
GCA_005879095.1	s__40CM-4-68-19 sp005879095	FHRD	2.90068630237914e-6	3.01600266495049e-6	0.961765165557889
GCA_005879095.1	s__40CM-4-68-19 sp005879095	FIDA	1.06358497753902e-5	9.64696900231694e-6	1.1025068882087
GCA_005879095.1	s__40CM-4-68-19 sp005879095	FISV	2.90068630237914e-6	5.68095189390823e-6	0.510598638493945
GCA_005879095.1	s__40CM-4-68-19 sp005879095	FKTQ	9.66895434126381e-7	1.93557416397845e-6	0.499539336761445
GCA_005879095.1	s__40CM-4-68-19 sp005879095	FKVA	4.83447717063191e-6	1.20073451485385e-5	0.402626651505919
GCA_005879095.1	s__40CM-4-68-19 sp005879095	FKVF	0	3.16412442763145e-6	0
GCA_005879095.1	s__40CM-4-68-19 sp005879095	FNML	9.66895434126381e-7	1.47057170365529e-6	0.657496286459915
GCA_005879095.1	s__40CM-4-68-19 sp005879095	FNVV	1.93379086825276e-6	4.3368624839985e-6	0.445896284557736
GCA_005879095.1	s__40CM-4-68-19 sp005879095	FNYF	0	5.19255675742425e-7	0
GCA_005879095.1	s__40CM-4-68-19 sp005879095	FPHT	1.93379086825276e-6	1.99025447540024e-6	0.971629955945146
GCA_005879095.1	s__40CM-4-68-19 sp005879095	FPSA	1.2569640643643e-5	1.4286547439836e-5	0.879823533052801
GCA_005879095.1	s__40CM-4-68-19 sp005879095	FQLN	0	2.60844408770477e-6	0
GCA_005879095.1	s__40CM-4-68-19 sp005879095	FTGL	2.0304804116654e-5	1.51880529062273e-5	1.33689316478011
GCA_005879095.1	s__40CM-4-68-19 sp005879095	FTIF	0	2.29961624095696e-6	0
GCA_005879095.1	s__40CM-4-68-19 sp005879095	FTLA	1.64372223801485e-5	2.29197957340981e-5	0.717162690751846
GCA_005879095.1	s__40CM-4-68-19 sp005879095	FTSA	7.73516347301105e-6	1.18044953198292e-5	0.655272695988747
GCA_005879095.1	s__40CM-4-68-19 sp005879095	FVAR	2.41723858531595e-5	2.75051937999072e-5	0.878829868606165
GCA_005879095.1	s__40CM-4-68-19 sp005879095	FVHF	9.66895434126381e-7	1.83718900003473e-6	0.526290672384878
GCA_005879095.1	s__40CM-4-68-19 sp005879095	FYGI	3.86758173650552e-6	2.40224831152585e-6	1.60998416273167
GCA_005879095.1	s__40CM-4-68-19 sp005879095	GAAP	5.99475169158356e-5	8.66906362026826e-5	0.691510866014161
GCA_005879095.1	s__40CM-4-68-19 sp005879095	GADV	7.05833666912258e-5	4.60872381937829e-5	1.53151652078704
GCA_005879095.1	s__40CM-4-68-19 sp005879095	GDAA	9.08881708078798e-5	7.91834466921161e-5	1.14781781552494
GCA_005879095.1	s__40CM-4-68-19 sp005879095	GETN	6.76826803888467e-6	5.39347137359013e-6	1.25490015058324
GCA_005879095.1	s__40CM-4-68-19 sp005879095	GFNN	0	1.41274533570323e-6	0
GCA_005879095.1	s__40CM-4-68-19 sp005879095	GFPT	6.76826803888467e-6	8.46433072901076e-6	0.799622351202206
GCA_005879095.1	s__40CM-4-68-19 sp005879095	GFQH	1.93379086825276e-6	2.00996077816924e-6	0.962103782947515
GCA_005879095.1	s__40CM-4-68-19 sp005879095	GGKH	3.86758173650552e-6	5.35653829405742e-6	0.722030073190412
GCA_005879095.1	s__40CM-4-68-19 sp005879095	GGLD	3.57751310626761e-5	4.22210447554359e-5	0.847329365483551
GCA_005879095.1	s__40CM-4-68-19 sp005879095	GHGF	4.83447717063191e-6	5.2599753952009e-6	0.91910642301536
GCA_005879095.1	s__40CM-4-68-19 sp005879095	GHTE	6.76826803888467e-6	5.04645361447367e-6	1.34119295567737
GCA_005879095.1	s__40CM-4-68-19 sp005879095	GIAL	5.70468306134565e-5	4.76565882496581e-5	1.19703975271175
GCA_005879095.1	s__40CM-4-68-19 sp005879095	GIDI	7.73516347301105e-6	7.43219273085842e-6	1.04076465090776
GCA_005879095.1	s__40CM-4-68-19 sp005879095	GIEA	2.51392812872859e-5	2.67797394914877e-5	0.938742563021449
GCA_005879095.1	s__40CM-4-68-19 sp005879095	GIYT	7.73516347301105e-6	3.3777321909576e-6	2.29004640856921
GCA_005879095.1	s__40CM-4-68-19 sp005879095	GLFL	3.09406538920442e-5	3.29830977289244e-5	0.938076045686605
GCA_005879095.1	s__40CM-4-68-19 sp005879095	GLHH	5.80137260475829e-6	3.7765596947432e-6	1.53615276168772
GCA_005879095.1	s__40CM-4-68-19 sp005879095	GLKN	4.83447717063191e-6	6.95149417613252e-6	0.695458709759228
GCA_005879095.1	s__40CM-4-68-19 sp005879095	GLVG	3.86758173650552e-5	5.99955870754663e-5	0.644644368866769
GCA_005879095.1	s__40CM-4-68-19 sp005879095	GMSN	2.90068630237914e-6	1.90461713037697e-6	1.52297606490866
GCA_005879095.1	s__40CM-4-68-19 sp005879095	GNKE	9.66895434126381e-7	3.9062637496875e-6	0.247524359870408
GCA_005879095.1	s__40CM-4-68-19 sp005879095	GQAH	1.93379086825276e-6	7.6274790547884e-6	0.25352948914868
GCA_005879095.1	s__40CM-4-68-19 sp005879095	GQSL	2.0304804116654e-5	1.63236318963724e-5	1.24389010028867
GCA_005879095.1	s__40CM-4-68-19 sp005879095	GSAQ	2.41723858531595e-5	2.02868013845652e-5	1.19153263222415
GCA_005879095.1	s__40CM-4-68-19 sp005879095	GTFR	1.06358497753902e-5	1.16030900072105e-5	0.91663942697857
GCA_005879095.1	s__40CM-4-68-19 sp005879095	GTIY	1.06358497753902e-5	3.3777321909576e-6	3.14881381178266
GCA_005879095.1	s__40CM-4-68-19 sp005879095	GVNG	1.35365360777693e-5	1.241668111325e-5	1.09018955663799
GCA_005879095.1	s__40CM-4-68-19 sp005879095	HAFS	7.73516347301105e-6	4.96410424001352e-6	1.55821938843693
GCA_005879095.1	s__40CM-4-68-19 sp005879095	HAII	9.66895434126381e-7	4.26655155695069e-6	0.226622231378219
GCA_005879095.1	s__40CM-4-68-19 sp005879095	HDAS	2.90068630237914e-6	7.7159656139698e-6	0.375933026078737
GCA_005879095.1	s__40CM-4-68-19 sp005879095	HDHA	5.80137260475829e-6	2.90106680655924e-6	1.99973767982231
GCA_005879095.1	s__40CM-4-68-19 sp005879095	HEET	2.90068630237914e-6	3.44335296381646e-6	0.842401674431932
GCA_005879095.1	s__40CM-4-68-19 sp005879095	HEIM	9.66895434126381e-7	8.98922466175126e-7	1.07561605200555
GCA_005879095.1	s__40CM-4-68-19 sp005879095	HFKG	9.66895434126381e-7	2.13009716619358e-6	0.45392081144082
GCA_005879095.1	s__40CM-4-68-19 sp005879095	HFNF	0	5.25650389261387e-7	0
GCA_005879095.1	s__40CM-4-68-19 sp005879095	HGFA	1.2569640643643e-5	7.93765747121914e-6	1.58354535821415
GCA_005879095.1	s__40CM-4-68-19 sp005879095	HGTD	4.83447717063191e-6	4.57146732794279e-6	1.05753291532491
GCA_005879095.1	s__40CM-4-68-19 sp005879095	HGVT	1.2569640643643e-5	6.49599903851099e-6	1.93498191257802
GCA_005879095.1	s__40CM-4-68-19 sp005879095	HKNK	9.66895434126381e-7	5.45127376698576e-7	1.77370551444716
GCA_005879095.1	s__40CM-4-68-19 sp005879095	HMDF	0	7.00417272659915e-7	0
GCA_005879095.1	s__40CM-4-68-19 sp005879095	HNEM	0	4.88619043867772e-7	0
GCA_005879095.1	s__40CM-4-68-19 sp005879095	HNET	1.93379086825276e-6	1.26819011247276e-6	1.52484304146023
GCA_005879095.1	s__40CM-4-68-19 sp005879095	HNSN	0	5.22412072825763e-7	0
GCA_005879095.1	s__40CM-4-68-19 sp005879095	HNTQ	0	7.10220127570695e-7	0
GCA_005879095.1	s__40CM-4-68-19 sp005879095	HPHG	3.86758173650552e-6	2.10468389012866e-6	1.83760694641374
GCA_005879095.1	s__40CM-4-68-19 sp005879095	HPPP	7.73516347301105e-6	4.09897860853946e-6	1.88709535026513
GCA_005879095.1	s__40CM-4-68-19 sp005879095	HQDD	9.66895434126381e-7	1.93108577776372e-6	0.500700406610673
GCA_005879095.1	s__40CM-4-68-19 sp005879095	HQES	9.66895434126381e-7	2.15683130141532e-6	0.448294418525871
GCA_005879095.1	s__40CM-4-68-19 sp005879095	HRTH	0	1.61320823497069e-6	0
GCA_005879095.1	s__40CM-4-68-19 sp005879095	HTDK	1.93379086825276e-6	1.8512766446554e-6	1.04457152518808
GCA_005879095.1	s__40CM-4-68-19 sp005879095	HTKN	0	7.52670349363701e-7	0
GCA_005879095.1	s__40CM-4-68-19 sp005879095	HTYD	1.93379086825276e-6	1.06183214099184e-6	1.82118321116787
GCA_005879095.1	s__40CM-4-68-19 sp005879095	HVNE	3.86758173650552e-6	1.99212584341599e-6	1.94143444767204
GCA_005879095.1	s__40CM-4-68-19 sp005879095	HVTI	9.66895434126381e-7	3.00328034713629e-6	0.32194644600806
GCA_005879095.1	s__40CM-4-68-19 sp005879095	HVYE	3.86758173650552e-6	1.84127619815776e-6	2.10048972575387
GCA_005879095.1	s__40CM-4-68-19 sp005879095	HYQN	0	2.95033075294592e-7	0
GCA_005879095.1	s__40CM-4-68-19 sp005879095	HYRA	2.90068630237914e-6	4.3009145796235e-6	0.674434762346074
GCA_005879095.1	s__40CM-4-68-19 sp005879095	IDEF	2.90068630237914e-6	4.36191801585327e-6	0.665002480981229
GCA_005879095.1	s__40CM-4-68-19 sp005879095	IDNE	2.90068630237914e-6	2.75651509561532e-6	1.05230198339677
GCA_005879095.1	s__40CM-4-68-19 sp005879095	IEAG	3.2874444760297e-5	2.67797394914877e-5	1.22758642856651
GCA_005879095.1	s__40CM-4-68-19 sp005879095	IEQR	1.54703269460221e-5	6.29049748967505e-6	2.45931692547599
GCA_005879095.1	s__40CM-4-68-19 sp005879095	IFFF	1.93379086825276e-6	1.63549059537196e-6	1.18239192186425
GCA_005879095.1	s__40CM-4-68-19 sp005879095	IFFT	1.93379086825276e-6	2.29961624095696e-6	0.840918947175307
GCA_005879095.1	s__40CM-4-68-19 sp005879095	IGTP	1.35365360777693e-5	9.84073067397432e-6	1.37556209251507
GCA_005879095.1	s__40CM-4-68-19 sp005879095	IHHN	9.66895434126381e-7	3.61353691985055e-7	2.67575911239443
GCA_005879095.1	s__40CM-4-68-19 sp005879095	IHHV	1.93379086825276e-6	1.26295926265692e-6	1.53115854598873
GCA_005879095.1	s__40CM-4-68-19 sp005879095	IHTL	1.93379086825276e-6	4.15195662461243e-6	0.465754111396401
GCA_005879095.1	s__40CM-4-68-19 sp005879095	IILG	1.06358497753902e-5	1.4600382332157e-5	0.728463784949315
GCA_005879095.1	s__40CM-4-68-19 sp005879095	ILFE	1.83710132484012e-5	8.56889387011706e-6	2.14391886827632
GCA_005879095.1	s__40CM-4-68-19 sp005879095	ILMH	9.66895434126381e-7	1.5997010670134499e-06	0.604422572481944
GCA_005879095.1	s__40CM-4-68-19 sp005879095	ILVA	3.96427127991816e-5	4.18579419258102e-5	0.947077447559298
GCA_005879095.1	s__40CM-4-68-19 sp005879095	IMFV	0	1.95695624975848e-6	0
GCA_005879095.1	s__40CM-4-68-19 sp005879095	IMGF	1.93379086825276e-6	2.2280564673398e-6	0.867927225633391
GCA_005879095.1	s__40CM-4-68-19 sp005879095	INDM	1.93379086825276e-6	8.70309374323375e-7	2.22195799023329
GCA_005879095.1	s__40CM-4-68-19 sp005879095	IQIK	9.66895434126381e-7	1.86068108932801e-6	0.519645972473218
GCA_005879095.1	s__40CM-4-68-19 sp005879095	IQIT	0	2.5690866858322e-6	0
GCA_005879095.1	s__40CM-4-68-19 sp005879095	IQMY	9.66895434126381e-7	4.97296164534146e-7	1.94430503004612
GCA_005879095.1	s__40CM-4-68-19 sp005879095	IQQA	3.86758173650552e-6	5.73084722799457e-6	0.674870849394276
GCA_005879095.1	s__40CM-4-68-19 sp005879095	IRLI	6.76826803888467e-6	1.35440218371716e-5	0.499723650792496
GCA_005879095.1	s__40CM-4-68-19 sp005879095	IRNS	2.90068630237914e-6	3.79168701946007e-6	0.765012061251878
GCA_005879095.1	s__40CM-4-68-19 sp005879095	IRQE	2.90068630237914e-6	6.29049748967505e-6	0.461121923526748
GCA_005879095.1	s__40CM-4-68-19 sp005879095	IRTV	7.73516347301105e-6	1.18484981774081e-5	0.652839149501657
GCA_005879095.1	s__40CM-4-68-19 sp005879095	ISDE	1.06358497753902e-5	6.85979024739463e-6	1.55046282638594
GCA_005879095.1	s__40CM-4-68-19 sp005879095	ISFA	7.73516347301105e-6	9.7605621226494e-6	0.792491597903115
GCA_005879095.1	s__40CM-4-68-19 sp005879095	ISTA	1.35365360777693e-5	1.37240453975274e-5	0.986337168500489
GCA_005879095.1	s__40CM-4-68-19 sp005879095	ITAA	2.8039967589665e-5	3.31163336155753e-5	0.846711109845725
GCA_005879095.1	s__40CM-4-68-19 sp005879095	IVQE	1.16027452095166e-5	5.95602483375267e-6	1.94806864198484
GCA_005879095.1	s__40CM-4-68-19 sp005879095	IVYR	7.73516347301105e-6	4.92199350483082e-6	1.57155093061768
GCA_005879095.1	s__40CM-4-68-19 sp005879095	IYRE	6.76826803888467e-6	3.82367850820417e-6	1.77009338634577
GCA_005879095.1	s__40CM-4-68-19 sp005879095	KALY	8.70205890713743e-6	9.69591890293691e-6	0.897497080395501
GCA_005879095.1	s__40CM-4-68-19 sp005879095	KATK	1.93379086825276e-6	7.78421977885045e-6	0.248424495092858
GCA_005879095.1	s__40CM-4-68-19 sp005879095	KERQ	3.86758173650552e-6	5.50998952375517e-6	0.701921794920163
GCA_005879095.1	s__40CM-4-68-19 sp005879095	KGIE	1.2569640643643e-5	7.18643345458682e-6	1.74907911178392
GCA_005879095.1	s__40CM-4-68-19 sp005879095	KGLN	4.83447717063191e-6	6.95149417613252e-6	0.695458709759228
GCA_005879095.1	s__40CM-4-68-19 sp005879095	KHFK	9.66895434126381e-7	8.62611247490944e-7	1.1208936087244
GCA_005879095.1	s__40CM-4-68-19 sp005879095	KHSR	1.93379086825276e-6	3.10753600499183e-6	0.622290736180173
GCA_005879095.1	s__40CM-4-68-19 sp005879095	KIEP	1.2569640643643e-5	4.86312898291929e-6	2.58468173223272
GCA_005879095.1	s__40CM-4-68-19 sp005879095	KIMT	9.66895434126381e-7	1.26867158037587e-6	0.762132177533223
GCA_005879095.1	s__40CM-4-68-19 sp005879095	KISV	2.90068630237914e-6	5.78524310098131e-6	0.501394021261979
GCA_005879095.1	s__40CM-4-68-19 sp005879095	KIYD	1.93379086825276e-6	1.51210862204173e-6	1.27887034044
GCA_005879095.1	s__40CM-4-68-19 sp005879095	KLPA	2.99737584579178e-5	2.82482213409134e-5	1.06108480587786
GCA_005879095.1	s__40CM-4-68-19 sp005879095	KLRE	4.15765036674344e-5	1.75088958698153e-5	2.37459311978152
GCA_005879095.1	s__40CM-4-68-19 sp005879095	KMIL	1.93379086825276e-6	2.75510751640123e-6	0.701893068325229
GCA_005879095.1	s__40CM-4-68-19 sp005879095	KMKV	3.86758173650552e-6	1.74561070956719e-6	2.2156038086318
GCA_005879095.1	s__40CM-4-68-19 sp005879095	KMRK	2.90068630237914e-6	1.8436390198131e-6	1.57334829172426
GCA_005879095.1	s__40CM-4-68-19 sp005879095	KNLR	9.66895434126381e-7	6.44854270118283e-6	0.14994014600369
GCA_005879095.1	s__40CM-4-68-19 sp005879095	KNVQ	4.83447717063191e-6	1.92143235616838e-6	2.51607981676366
GCA_005879095.1	s__40CM-4-68-19 sp005879095	KQPL	3.86758173650552e-6	7.15296888964383e-6	0.540696009751289
GCA_005879095.1	s__40CM-4-68-19 sp005879095	KRMH	2.90068630237914e-6	1.07047412473944e-6	2.70972108091374
GCA_005879095.1	s__40CM-4-68-19 sp005879095	KTAT	9.66895434126381e-6	1.07478576033998e-5	0.899616900228122
GCA_005879095.1	s__40CM-4-68-19 sp005879095	KTMH	0	6.45231072984457e-7	0
GCA_005879095.1	s__40CM-4-68-19 sp005879095	KTQA	8.70205890713743e-6	7.34519377446878e-6	1.18472829639771
GCA_005879095.1	s__40CM-4-68-19 sp005879095	KTSA	9.66895434126381e-6	1.20212028520852e-5	0.80432502971919
GCA_005879095.1	s__40CM-4-68-19 sp005879095	KVPH	4.83447717063191e-6	3.18376876162459e-6	1.5184762250651
GCA_005879095.1	s__40CM-4-68-19 sp005879095	KYLH	4.83447717063191e-6	1.51076292251386e-6	3.20002370894004
GCA_005879095.1	s__40CM-4-68-19 sp005879095	LAAM	4.15765036674344e-5	3.35112177997776e-5	1.24067420992711
GCA_005879095.1	s__40CM-4-68-19 sp005879095	LARP	4.0609608233308e-5	6.47081259739641e-5	0.62758127549
GCA_005879095.1	s__40CM-4-68-19 sp005879095	LAVD	5.89806214817092e-5	5.59619115123837e-5	1.05394222405462
GCA_005879095.1	s__40CM-4-68-19 sp005879095	LDAD	3.09406538920442e-5	3.93824027022529e-5	0.785646678948672
GCA_005879095.1	s__40CM-4-68-19 sp005879095	LDDL	4.93116671404454e-5	3.16887730460746e-5	1.5561242168874
GCA_005879095.1	s__40CM-4-68-19 sp005879095	LDEV	5.12454580086982e-5	2.53034160230873e-5	2.02523872515636
GCA_005879095.1	s__40CM-4-68-19 sp005879095	LDKV	1.93379086825276e-5	1.50175677848941e-5	1.28768579303363
GCA_005879095.1	s__40CM-4-68-19 sp005879095	LDNL	1.64372223801485e-5	1.28836497496762e-5	1.27582033814304
GCA_005879095.1	s__40CM-4-68-19 sp005879095	LDQN	0	4.05444042138769e-6	0
GCA_005879095.1	s__40CM-4-68-19 sp005879095	LDVF	1.45034315118957e-5	1.47468444558567e-5	0.983493896291537
GCA_005879095.1	s__40CM-4-68-19 sp005879095	LEFV	1.2569640643643e-5	1.62790765344545e-5	0.772134747142409
GCA_005879095.1	s__40CM-4-68-19 sp005879095	LHHE	4.83447717063191e-6	2.57686466801698e-6	1.8761082918461
GCA_005879095.1	s__40CM-4-68-19 sp005879095	LINH	9.66895434126381e-7	1.86607187936143e-6	0.518144796467997
GCA_005879095.1	s__40CM-4-68-19 sp005879095	LKAH	7.73516347301105e-6	9.81532563565816e-6	0.788069979554211
GCA_005879095.1	s__40CM-4-68-19 sp005879095	LKEV	2.12716995507804e-5	1.65779286588025e-5	1.28313373694521
GCA_005879095.1	s__40CM-4-68-19 sp005879095	LKHF	0	2.58649278626951e-6	0
GCA_005879095.1	s__40CM-4-68-19 sp005879095	LKPI	8.70205890713743e-6	8.65430881497674e-6	1.00551749344535
GCA_005879095.1	s__40CM-4-68-19 sp005879095	LKVS	9.66895434126381e-6	1.5194399739478e-5	0.636349872785167
GCA_005879095.1	s__40CM-4-68-19 sp005879095	LLEG	5.89806214817092e-5	5.65941443312413e-5	1.04216826985668
GCA_005879095.1	s__40CM-4-68-19 sp005879095	LLIK	1.06358497753902e-5	1.55289419041945e-5	0.684904988440802
GCA_005879095.1	s__40CM-4-68-19 sp005879095	LLTM	8.70205890713743e-6	9.990961856456e-6	0.87099310678624
GCA_005879095.1	s__40CM-4-68-19 sp005879095	LLTR	4.54440854039399e-5	4.30211657546042e-5	1.05631924674371
GCA_005879095.1	s__40CM-4-68-19 sp005879095	LMGP	4.83447717063191e-6	9.95807303890084e-6	0.485483200589733
GCA_005879095.1	s__40CM-4-68-19 sp005879095	LNFV	2.90068630237914e-6	5.99559909138696e-6	0.483802578885929
GCA_005879095.1	s__40CM-4-68-19 sp005879095	LNIR	3.86758173650552e-6	7.36199978220783e-6	0.525343908030605
GCA_005879095.1	s__40CM-4-68-19 sp005879095	LNTI	5.80137260475829e-6	4.43746458602307e-6	1.30736200645549
GCA_005879095.1	s__40CM-4-68-19 sp005879095	LPES	2.12716995507804e-5	1.97247069446509e-5	1.07842918074628
GCA_005879095.1	s__40CM-4-68-19 sp005879095	LPIV	2.8039967589665e-5	1.8770317100626e-5	1.49384623815065
GCA_005879095.1	s__40CM-4-68-19 sp005879095	LPLH	1.16027452095166e-5	1.31975891940374e-5	0.879156415533725
GCA_005879095.1	s__40CM-4-68-19 sp005879095	LPPS	3.86758173650552e-5	1.95621994450179e-5	1.97706896270834
GCA_005879095.1	s__40CM-4-68-19 sp005879095	LRRN	1.74041178142749e-5	1.47716597240148e-5	1.17821004135239
GCA_005879095.1	s__40CM-4-68-19 sp005879095	LSAR	8.99212753737534e-5	5.98005228044738e-5	1.50368711102683
GCA_005879095.1	s__40CM-4-68-19 sp005879095	LSHM	1.93379086825276e-6	2.16390131434119e-6	0.893659454540103
GCA_005879095.1	s__40CM-4-68-19 sp005879095	LSSK	1.06358497753902e-5	1.08187519364234e-5	0.983093968499506
GCA_005879095.1	s__40CM-4-68-19 sp005879095	LTEL	2.90068630237914e-5	3.16441922717988e-5	0.916656768314551
GCA_005879095.1	s__40CM-4-68-19 sp005879095	LTEM	8.70205890713743e-6	5.61423646996388e-6	1.54999864250346
GCA_005879095.1	s__40CM-4-68-19 sp005879095	LTHE	6.76826803888467e-6	6.12770913798477e-6	1.10453480843749
GCA_005879095.1	s__40CM-4-68-19 sp005879095	LTSA	2.99737584579178e-5	3.60449212198885e-5	0.831566762903041
GCA_005879095.1	s__40CM-4-68-19 sp005879095	LVMK	2.90068630237914e-6	5.23411852217675e-6	0.554188119754846
GCA_005879095.1	s__40CM-4-68-19 sp005879095	LVNG	1.83710132484012e-5	1.50770850450075e-5	1.21847248281487
GCA_005879095.1	s__40CM-4-68-19 sp005879095	LVVY	8.70205890713743e-6	1.2239804397001e-5	0.710963886748843
GCA_005879095.1	s__40CM-4-68-19 sp005879095	MAAN	1.06358497753902e-5	6.93547851466328e-6	1.53354231476652
GCA_005879095.1	s__40CM-4-68-19 sp005879095	MDEG	8.70205890713743e-6	5.11117697942556e-6	1.70255480140221
GCA_005879095.1	s__40CM-4-68-19 sp005879095	MENG	9.66895434126381e-7	2.07804240056193e-6	0.465291484844062
GCA_005879095.1	s__40CM-4-68-19 sp005879095	MEVD	9.66895434126381e-7	4.48927120121462e-6	0.215379154163103
GCA_005879095.1	s__40CM-4-68-19 sp005879095	MFNT	0	6.77168682610749e-7	0
GCA_005879095.1	s__40CM-4-68-19 sp005879095	MGFT	9.66895434126381e-7	2.69462781042048e-6	0.358823370851911
GCA_005879095.1	s__40CM-4-68-19 sp005879095	MGKN	1.93379086825276e-6	1.23331737429638e-6	1.56795883083705
GCA_005879095.1	s__40CM-4-68-19 sp005879095	MGVR	4.83447717063191e-6	9.87414295555314e-6	0.489609801315772
GCA_005879095.1	s__40CM-4-68-19 sp005879095	MHKE	9.66895434126381e-7	7.8738659055549e-7	1.22798056980403
GCA_005879095.1	s__40CM-4-68-19 sp005879095	MIGK	4.83447717063191e-6	2.26895924256925e-6	2.13070251766956
GCA_005879095.1	s__40CM-4-68-19 sp005879095	MIKT	9.66895434126381e-7	1.26867158037587e-6	0.762132177533223
GCA_005879095.1	s__40CM-4-68-19 sp005879095	MINQ	9.66895434126381e-7	5.3803798810375e-7	1.79707651783862
GCA_005879095.1	s__40CM-4-68-19 sp005879095	MKNV	0	1.08325268185267e-6	0
GCA_005879095.1	s__40CM-4-68-19 sp005879095	MLAF	9.66895434126381e-6	8.83073331600366e-6	1.09492088541968
GCA_005879095.1	s__40CM-4-68-19 sp005879095	MLDH	9.66895434126381e-7	2.13871789772043e-6	0.452091150103039
GCA_005879095.1	s__40CM-4-68-19 sp005879095	MLYT	2.90068630237914e-6	1.91115403117156e-6	1.51776688590662
GCA_005879095.1	s__40CM-4-68-19 sp005879095	MMHF	0	2.44118559848914e-7	0
GCA_005879095.1	s__40CM-4-68-19 sp005879095	MNPR	0	1.91181094842004e-6	0
GCA_005879095.1	s__40CM-4-68-19 sp005879095	MNSY	1.93379086825276e-6	4.42392680563682e-7	4.37120900325202
GCA_005879095.1	s__40CM-4-68-19 sp005879095	MPAA	2.41723858531595e-5	1.86758653226004e-5	1.29431142469782
GCA_005879095.1	s__40CM-4-68-19 sp005879095	MPRP	7.73516347301105e-6	5.14812694170663e-6	1.5025199573744
GCA_005879095.1	s__40CM-4-68-19 sp005879095	MQRV	4.83447717063191e-6	3.77314313614578e-6	1.28128644904001
GCA_005879095.1	s__40CM-4-68-19 sp005879095	MSLQ	2.90068630237914e-6	3.51661914395918e-6	0.824850853514211
GCA_005879095.1	s__40CM-4-68-19 sp005879095	MTSI	4.83447717063191e-6	1.95921477728704e-6	2.46755854778019
GCA_005879095.1	s__40CM-4-68-19 sp005879095	MVAT	5.80137260475829e-6	8.98146438087984e-6	0.645927251808571
GCA_005879095.1	s__40CM-4-68-19 sp005879095	MVIV	2.90068630237914e-6	4.32235904223026e-6	0.671088698101868
GCA_005879095.1	s__40CM-4-68-19 sp005879095	MYKR	1.93379086825276e-6	1.05745144750564e-6	1.82872780855732
GCA_005879095.1	s__40CM-4-68-19 sp005879095	NAIN	4.83447717063191e-6	2.47860456520874e-6	1.95048344479457
GCA_005879095.1	s__40CM-4-68-19 sp005879095	NAKK	0	3.49857066087193e-6	0
GCA_005879095.1	s__40CM-4-68-19 sp005879095	NDHF	0	8.17045761412064e-7	0
GCA_005879095.1	s__40CM-4-68-19 sp005879095	NDKQ	9.66895434126381e-7	1.35218080960328e-6	0.715063715783738
GCA_005879095.1	s__40CM-4-68-19 sp005879095	NDYA	0	3.06283840600444e-6	0
GCA_005879095.1	s__40CM-4-68-19 sp005879095	NFFG	3.86758173650552e-6	2.23553259019648e-6	1.73004936428398
GCA_005879095.1	s__40CM-4-68-19 sp005879095	NGDK	3.86758173650552e-6	3.53859531271768e-6	1.09297090927733
GCA_005879095.1	s__40CM-4-68-19 sp005879095	NHNG	3.86758173650552e-6	8.35342670586065e-7	4.62993436429158
GCA_005879095.1	s__40CM-4-68-19 sp005879095	NISH	4.83447717063191e-6	9.61092193924553e-7	5.03019086118123
GCA_005879095.1	s__40CM-4-68-19 sp005879095	NKNT	0	8.04427483768044e-7	0
GCA_005879095.1	s__40CM-4-68-19 sp005879095	NLKP	3.86758173650552e-6	4.70414330226179e-6	0.822164948641331
GCA_005879095.1	s__40CM-4-68-19 sp005879095	NMDA	2.90068630237914e-6	2.84074584886704e-6	1.02110025208204
GCA_005879095.1	s__40CM-4-68-19 sp005879095	NMEQ	9.66895434126381e-7	7.94069060534573e-7	1.21764652746382
GCA_005879095.1	s__40CM-4-68-19 sp005879095	NMKS	0	7.71300100719345e-7	0
GCA_005879095.1	s__40CM-4-68-19 sp005879095	NNFV	2.90068630237914e-6	1.24084862953339e-6	2.33766330021247
GCA_005879095.1	s__40CM-4-68-19 sp005879095	NNIG	9.66895434126381e-7	1.64247437921105e-6	0.588682201904922
GCA_005879095.1	s__40CM-4-68-19 sp005879095	NNMA	0	1.15495713549513e-6	0
GCA_005879095.1	s__40CM-4-68-19 sp005879095	NPVE	4.83447717063191e-6	5.73328016335297e-6	0.843230582299781
GCA_005879095.1	s__40CM-4-68-19 sp005879095	NRQN	9.66895434126381e-7	1.25931961656347e-6	0.767791926218796
GCA_005879095.1	s__40CM-4-68-19 sp005879095	NSFY	9.66895434126381e-7	8.16609805002355e-7	1.1840360331255
GCA_005879095.1	s__40CM-4-68-19 sp005879095	NSIH	0	9.61092193924553e-7	0
GCA_005879095.1	s__40CM-4-68-19 sp005879095	NSIP	9.66895434126381e-7	2.76599534552115e-6	0.349565098036781
GCA_005879095.1	s__40CM-4-68-19 sp005879095	NSPV	1.93379086825276e-6	5.25480308266072e-6	0.368004440477265
GCA_005879095.1	s__40CM-4-68-19 sp005879095	NYLG	1.16027452095166e-5	3.98715122639548e-6	2.91003389405068
GCA_005879095.1	s__40CM-4-68-19 sp005879095	NYLL	4.83447717063191e-6	4.84144012231428e-6	0.998561801549443
GCA_005879095.1	s__40CM-4-68-19 sp005879095	PAKS	3.86758173650552e-6	1.45488206125775e-5	0.26583472567955
GCA_005879095.1	s__40CM-4-68-19 sp005879095	PARE	2.32054904190331e-5	3.63615361529276e-5	0.638187845569466
GCA_005879095.1	s__40CM-4-68-19 sp005879095	PDAE	2.61061767214123e-5	2.42283253644321e-5	1.07750644457404
GCA_005879095.1	s__40CM-4-68-19 sp005879095	PEMS	5.80137260475829e-6	3.49951005659573e-6	1.65776709051717
GCA_005879095.1	s__40CM-4-68-19 sp005879095	PFHN	0	8.94507877876567e-7	0
GCA_005879095.1	s__40CM-4-68-19 sp005879095	PFQN	2.90068630237914e-6	1.45369084390096e-6	1.99539421641757
GCA_005879095.1	s__40CM-4-68-19 sp005879095	PGEI	2.12716995507804e-5	1.20088131188656e-5	1.77134070954631
GCA_005879095.1	s__40CM-4-68-19 sp005879095	PGKK	1.16027452095166e-5	6.24289903272171e-6	1.85855083490885
GCA_005879095.1	s__40CM-4-68-19 sp005879095	PGPA	4.44771899698135e-5	3.88745995697415e-5	1.14411956552815
GCA_005879095.1	s__40CM-4-68-19 sp005879095	PKII	9.66895434126381e-7	3.29511406992415e-6	0.293433068964631
GCA_005879095.1	s__40CM-4-68-19 sp005879095	PKQF	1.93379086825276e-6	2.34255437168482e-6	0.825505222686437
GCA_005879095.1	s__40CM-4-68-19 sp005879095	PKVE	9.66895434126381e-6	9.23891112550159e-6	1.0465469588267
GCA_005879095.1	s__40CM-4-68-19 sp005879095	PLDH	1.93379086825276e-6	6.71811355629684e-6	0.287847302973948
GCA_005879095.1	s__40CM-4-68-19 sp005879095	PLDQ	7.73516347301105e-6	1.09178022984647e-5	0.708490890524622
GCA_005879095.1	s__40CM-4-68-19 sp005879095	PLGE	2.99737584579178e-5	3.1540024116494e-5	0.950340378536454
GCA_005879095.1	s__40CM-4-68-19 sp005879095	PMMR	1.93379086825276e-6	1.63891115231965e-6	1.17992416215836
GCA_005879095.1	s__40CM-4-68-19 sp005879095	PMMT	0	9.87857975170393e-7	0
GCA_005879095.1	s__40CM-4-68-19 sp005879095	PMPF	1.93379086825276e-6	2.20689174887299e-6	0.87625089415478
GCA_005879095.1	s__40CM-4-68-19 sp005879095	PPKH	2.90068630237914e-6	2.45295157068998e-6	1.18252897327411
GCA_005879095.1	s__40CM-4-68-19 sp005879095	PRKH	1.93379086825276e-6	3.36255975448759e-6	0.575094871004738
GCA_005879095.1	s__40CM-4-68-19 sp005879095	PSEQ	7.73516347301105e-6	6.20729767497979e-6	1.2461402494341
GCA_005879095.1	s__40CM-4-68-19 sp005879095	PSTD	4.83447717063191e-6	8.22792934655114e-6	0.587569115753084
GCA_005879095.1	s__40CM-4-68-19 sp005879095	PVLF	1.74041178142749e-5	1.61449568219857e-5	1.07799097923721
GCA_005879095.1	s__40CM-4-68-19 sp005879095	PVRT	1.35365360777693e-5	1.73426621515527e-5	0.780533920310346
GCA_005879095.1	s__40CM-4-68-19 sp005879095	PVYV	8.70205890713743e-6	6.82126623565676e-6	1.27572485906637
GCA_005879095.1	s__40CM-4-68-19 sp005879095	PYYI	0	9.49522637020255e-7	0
GCA_005879095.1	s__40CM-4-68-19 sp005879095	QAGH	4.83447717063191e-6	7.6274790547884e-6	0.633823722871701
GCA_005879095.1	s__40CM-4-68-19 sp005879095	QDQI	1.93379086825276e-6	2.34733341599965e-6	0.823824538547383
GCA_005879095.1	s__40CM-4-68-19 sp005879095	QEPI	3.86758173650552e-6	4.58885100171883e-6	0.842821380571489
GCA_005879095.1	s__40CM-4-68-19 sp005879095	QFMH	0	4.33008205281071e-7	0
GCA_005879095.1	s__40CM-4-68-19 sp005879095	QFNK	0	8.69932141489038e-7	0
GCA_005879095.1	s__40CM-4-68-19 sp005879095	QGHS	5.80137260475829e-6	3.16097397833232e-6	1.83531172496997
GCA_005879095.1	s__40CM-4-68-19 sp005879095	QHKQ	9.66895434126381e-7	7.8215343034121e-7	1.23619662922731
GCA_005879095.1	s__40CM-4-68-19 sp005879095	QHLS	4.83447717063191e-6	3.83824574873839e-6	1.25955383972508
GCA_005879095.1	s__40CM-4-68-19 sp005879095	QIMM	0	4.61236222024775e-7	0
GCA_005879095.1	s__40CM-4-68-19 sp005879095	QIRQ	3.86758173650552e-6	3.52284557785188e-6	1.09785730059274
GCA_005879095.1	s__40CM-4-68-19 sp005879095	QIRY	2.90068630237914e-6	2.1413614655858e-6	1.35459909454643
GCA_005879095.1	s__40CM-4-68-19 sp005879095	QKMQ	0	7.16612720161373e-7	0
GCA_005879095.1	s__40CM-4-68-19 sp005879095	QLMR	5.80137260475829e-6	5.21627181913578e-6	1.11216838499023
GCA_005879095.1	s__40CM-4-68-19 sp005879095	QLQF	9.66895434126381e-7	3.96631611982497e-6	0.243776694775667
GCA_005879095.1	s__40CM-4-68-19 sp005879095	QMAE	5.80137260475829e-6	4.76835783705118e-6	1.21663952308284
GCA_005879095.1	s__40CM-4-68-19 sp005879095	QMEF	9.66895434126381e-7	1.25653733820901e-6	0.769492003719151
GCA_005879095.1	s__40CM-4-68-19 sp005879095	QMIK	9.66895434126381e-7	8.67022893108912e-7	1.1151902006409
GCA_005879095.1	s__40CM-4-68-19 sp005879095	QMKH	0	4.40957392185775e-7	0
GCA_005879095.1	s__40CM-4-68-19 sp005879095	QNFM	0	4.62783875198003e-7	0
GCA_005879095.1	s__40CM-4-68-19 sp005879095	QNYP	3.86758173650552e-6	8.49096598846887e-7	4.55493726127025
GCA_005879095.1	s__40CM-4-68-19 sp005879095	QPEP	1.45034315118957e-5	6.71670716364435e-6	2.1593068089076
GCA_005879095.1	s__40CM-4-68-19 sp005879095	QPHL	2.90068630237914e-6	4.15323608859512e-6	0.698415943737101
GCA_005879095.1	s__40CM-4-68-19 sp005879095	QPTG	9.66895434126381e-6	8.13357159620739e-6	1.18877103704016
GCA_005879095.1	s__40CM-4-68-19 sp005879095	QQAN	4.83447717063191e-6	3.11506408890825e-6	1.55196716107573
GCA_005879095.1	s__40CM-4-68-19 sp005879095	QQMS	0	1.10666799244928e-6	0
GCA_005879095.1	s__40CM-4-68-19 sp005879095	QQSR	9.66895434126381e-7	4.76532167998526e-6	0.202902447947517
GCA_005879095.1	s__40CM-4-68-19 sp005879095	QRTK	5.80137260475829e-6	4.51521081917018e-6	1.2848508822949
GCA_005879095.1	s__40CM-4-68-19 sp005879095	QRVS	7.73516347301105e-6	1.09532569509e-5	0.706197572802809
GCA_005879095.1	s__40CM-4-68-19 sp005879095	QTDH	9.66895434126381e-7	1.74686559108823e-6	0.553503050869554
GCA_005879095.1	s__40CM-4-68-19 sp005879095	QVVL	1.64372223801485e-5	2.01362271091169e-5	0.816301002718941
GCA_005879095.1	s__40CM-4-68-19 sp005879095	QYPD	1.93379086825276e-6	2.08844775648523e-6	0.925946489323369
GCA_005879095.1	s__40CM-4-68-19 sp005879095	RAFY	1.06358497753902e-5	7.27377784659107e-6	1.46221812099675
GCA_005879095.1	s__40CM-4-68-19 sp005879095	RAGP	3.38413401944233e-5	5.32901527885706e-5	0.635039278808025
GCA_005879095.1	s__40CM-4-68-19 sp005879095	RAPP	2.22385949849068e-5	3.60619614956408e-5	0.616677353715077
GCA_005879095.1	s__40CM-4-68-19 sp005879095	RDMI	9.66895434126381e-7	3.21261735420336e-6	0.300968128949843
GCA_005879095.1	s__40CM-4-68-19 sp005879095	RDVF	1.45034315118957e-5	1.12660236700572e-5	1.28736029114184
GCA_005879095.1	s__40CM-4-68-19 sp005879095	RDYR	9.66895434126381e-6	6.94999031011646e-6	1.39121839165583
GCA_005879095.1	s__40CM-4-68-19 sp005879095	RGDR	3.19075493261706e-5	2.99215407084392e-5	1.06637387549937
GCA_005879095.1	s__40CM-4-68-19 sp005879095	RGID	2.41723858531595e-5	1.49125000368599e-5	1.6209479157359
GCA_005879095.1	s__40CM-4-68-19 sp005879095	RGPP	2.12716995507804e-5	2.38968525484407e-5	0.890146495554635
GCA_005879095.1	s__40CM-4-68-19 sp005879095	RHEK	2.90068630237914e-6	3.39049327901811e-6	0.85553518726313
GCA_005879095.1	s__40CM-4-68-19 sp005879095	RHQG	3.86758173650552e-6	4.6887362006546e-6	0.824866567661787
GCA_005879095.1	s__40CM-4-68-19 sp005879095	RKDV	8.70205890713743e-6	1.14728459120699e-5	0.758491744230832
GCA_005879095.1	s__40CM-4-68-19 sp005879095	RKII	1.06358497753902e-5	4.51701455926263e-6	2.35461932562963
GCA_005879095.1	s__40CM-4-68-19 sp005879095	RMDM	9.66895434126381e-7	1.49698559783786e-6	0.645894947501763
GCA_005879095.1	s__40CM-4-68-19 sp005879095	RMPS	6.76826803888467e-6	4.75768194402236e-6	1.42259783619803
GCA_005879095.1	s__40CM-4-68-19 sp005879095	RNHA	4.83447717063191e-6	4.65327423064777e-6	1.03894095447689
GCA_005879095.1	s__40CM-4-68-19 sp005879095	RNIG	9.66895434126381e-6	6.06294939496676e-6	1.59476085175486
GCA_005879095.1	s__40CM-4-68-19 sp005879095	RNVA	2.41723858531595e-5	1.73819135622698e-5	1.39066310314817
GCA_005879095.1	s__40CM-4-68-19 sp005879095	RPQS	5.80137260475829e-6	8.4389950569686e-6	0.687448276198211
GCA_005879095.1	s__40CM-4-68-19 sp005879095	RQIE	1.74041178142749e-5	6.29049748967505e-6	2.76673154116049
GCA_005879095.1	s__40CM-4-68-19 sp005879095	RSQN	4.83447717063191e-6	3.13390934727549e-6	1.54263465688146
GCA_005879095.1	s__40CM-4-68-19 sp005879095	RTFG	8.70205890713743e-6	1.16030900072105e-5	0.749977712982467
GCA_005879095.1	s__40CM-4-68-19 sp005879095	RTIN	2.90068630237914e-6	3.39005278117802e-6	0.855646354087495
GCA_005879095.1	s__40CM-4-68-19 sp005879095	RTNR	9.66895434126381e-7	6.80205210696078e-6	0.142147607651656
GCA_005879095.1	s__40CM-4-68-19 sp005879095	RVIA	4.15765036674344e-5	3.1977862513412e-5	1.30016518927732
GCA_005879095.1	s__40CM-4-68-19 sp005879095	RVLT	2.99737584579178e-5	3.11189719217639e-5	0.963198865736142
GCA_005879095.1	s__40CM-4-68-19 sp005879095	RYMS	0	1.63302665107609e-6	0
GCA_005879095.1	s__40CM-4-68-19 sp005879095	RYVK	1.93379086825276e-6	4.31128582312013e-6	0.448541559894365
GCA_005879095.1	s__40CM-4-68-19 sp005879095	SEVF	9.66895434126381e-6	8.38429299246422e-6	1.15322238260927
GCA_005879095.1	s__40CM-4-68-19 sp005879095	SFVY	1.93379086825276e-6	2.85411479135195e-6	0.677544881555641
GCA_005879095.1	s__40CM-4-68-19 sp005879095	SGFQ	6.76826803888467e-6	5.34589145438391e-6	1.26606911057544
GCA_005879095.1	s__40CM-4-68-19 sp005879095	SGGK	1.83710132484012e-5	1.42467816299202e-5	1.28948514307397
GCA_005879095.1	s__40CM-4-68-19 sp005879095	SGMP	7.73516347301105e-6	5.12875541937495e-6	1.50819503768689
GCA_005879095.1	s__40CM-4-68-19 sp005879095	SGRN	5.80137260475829e-6	8.20129737679446e-6	0.707372545857591
GCA_005879095.1	s__40CM-4-68-19 sp005879095	SHRQ	1.93379086825276e-6	2.93227256761427e-6	0.65948537308935
GCA_005879095.1	s__40CM-4-68-19 sp005879095	SKGK	5.80137260475829e-6	5.76942416973278e-6	1.00553754310406
GCA_005879095.1	s__40CM-4-68-19 sp005879095	SLAK	2.99737584579178e-5	2.61058155997719e-5	1.14816403047679
GCA_005879095.1	s__40CM-4-68-19 sp005879095	SLEN	1.16027452095166e-5	7.3249768543313e-6	1.58399752521481
GCA_005879095.1	s__40CM-4-68-19 sp005879095	SLKI	5.80137260475829e-6	7.99794745802419e-6	0.725357678980234
GCA_005879095.1	s__40CM-4-68-19 sp005879095	SNLH	1.93379086825276e-6	2.52421872790524e-6	0.766094810594148
GCA_005879095.1	s__40CM-4-68-19 sp005879095	SNSE	3.86758173650552e-6	3.7726189185086e-6	1.0251715903589
GCA_005879095.1	s__40CM-4-68-19 sp005879095	SPPQ	6.76826803888467e-6	6.15615712179087e-6	1.09943068459496
GCA_005879095.1	s__40CM-4-68-19 sp005879095	SRAR	5.70468306134565e-5	4.56853062642451e-5	1.24869099669587
GCA_005879095.1	s__40CM-4-68-19 sp005879095	SRLG	3.19075493261706e-5	3.96274694029309e-5	0.805187659139562
GCA_005879095.1	s__40CM-4-68-19 sp005879095	STET	8.70205890713743e-6	7.50483858616795e-6	1.15952645846055
GCA_005879095.1	s__40CM-4-68-19 sp005879095	STFM	1.93379086825276e-6	1.68518399634498e-6	1.14752506103012
GCA_005879095.1	s__40CM-4-68-19 sp005879095	SVAL	4.25433991015608e-5	5.66208633704164e-5	0.751373196541349
GCA_005879095.1	s__40CM-4-68-19 sp005879095	SYEA	7.73516347301105e-6	8.41405237343199e-6	0.919314871088206
GCA_005879095.1	s__40CM-4-68-19 sp005879095	SYIL	2.90068630237914e-6	4.58736283278443e-6	0.632321097788223
GCA_005879095.1	s__40CM-4-68-19 sp005879095	TAAS	4.0609608233308e-5	4.47961680557548e-5	0.906542010083629
GCA_005879095.1	s__40CM-4-68-19 sp005879095	TDKL	6.76826803888467e-6	9.56020476373851e-6	0.707962664623717
GCA_005879095.1	s__40CM-4-68-19 sp005879095	TDTH	3.86758173650552e-6	2.55610174513783e-6	1.51307816438151
GCA_005879095.1	s__40CM-4-68-19 sp005879095	TEAP	9.66895434126381e-6	2.19170108320249e-5	0.441162091645072
GCA_005879095.1	s__40CM-4-68-19 sp005879095	TENE	1.93379086825276e-6	3.68013402248379e-6	0.52546751189991
GCA_005879095.1	s__40CM-4-68-19 sp005879095	TETF	3.86758173650552e-6	4.77208332244703e-6	0.810459808677922
GCA_005879095.1	s__40CM-4-68-19 sp005879095	TEVL	1.45034315118957e-5	2.28895408462431e-5	0.633627018091812
GCA_005879095.1	s__40CM-4-68-19 sp005879095	TFKG	4.83447717063191e-6	5.06530902925704e-6	0.954428869533555
GCA_005879095.1	s__40CM-4-68-19 sp005879095	TGEQ	8.70205890713743e-6	8.201138966988e-6	1.06107931375944
GCA_005879095.1	s__40CM-4-68-19 sp005879095	THIA	2.90068630237914e-6	5.15999870222266e-6	0.562148649597465
GCA_005879095.1	s__40CM-4-68-19 sp005879095	THKQ	0	1.14448630647951e-6	0
GCA_005879095.1	s__40CM-4-68-19 sp005879095	THYD	3.86758173650552e-6	1.06183214099184e-6	3.64236642233573
GCA_005879095.1	s__40CM-4-68-19 sp005879095	TIAM	4.83447717063191e-6	4.72761553243566e-6	1.02260370740029
GCA_005879095.1	s__40CM-4-68-19 sp005879095	TIPN	4.83447717063191e-6	2.47300744119557e-6	1.95489794737322
GCA_005879095.1	s__40CM-4-68-19 sp005879095	TISK	1.93379086825276e-6	3.68289389104808e-6	0.525073739689644
GCA_005879095.1	s__40CM-4-68-19 sp005879095	TKRG	5.80137260475829e-6	1.18161001303779e-5	0.490971855413073
GCA_005879095.1	s__40CM-4-68-19 sp005879095	TLGY	1.16027452095166e-5	8.87129758014959e-6	1.30789719369564
GCA_005879095.1	s__40CM-4-68-19 sp005879095	TLSD	2.8039967589665e-5	1.47638638216023e-5	1.89922962772369
GCA_005879095.1	s__40CM-4-68-19 sp005879095	TMLE	1.93379086825276e-6	5.61423646996388e-6	0.344444142778547
GCA_005879095.1	s__40CM-4-68-19 sp005879095	TNIT	1.93379086825276e-6	2.04336316303382e-6	0.946376495004259
GCA_005879095.1	s__40CM-4-68-19 sp005879095	TPFG	1.64372223801485e-5	8.46433072901076e-6	1.94193999577679
GCA_005879095.1	s__40CM-4-68-19 sp005879095	TPGL	2.22385949849068e-5	2.58457584199955e-5	0.860434993762919
GCA_005879095.1	s__40CM-4-68-19 sp005879095	TPVT	2.61061767214123e-5	1.04533348820338e-5	2.49740173982957
GCA_005879095.1	s__40CM-4-68-19 sp005879095	TQYA	2.90068630237914e-6	4.21296452589121e-6	0.688514295468827
GCA_005879095.1	s__40CM-4-68-19 sp005879095	TQYY	0	6.4845434943696e-7	0
GCA_005879095.1	s__40CM-4-68-19 sp005879095	TRDS	1.06358497753902e-5	1.12790258128488e-5	0.942975922909416
GCA_005879095.1	s__40CM-4-68-19 sp005879095	TRNF	7.73516347301105e-6	2.91589404073232e-6	2.65275876453603
GCA_005879095.1	s__40CM-4-68-19 sp005879095	TSAK	6.76826803888467e-6	1.20212028520852e-5	0.563027520803433
GCA_005879095.1	s__40CM-4-68-19 sp005879095	TTDN	3.86758173650552e-6	2.7318712592234e-6	1.4157262072463
GCA_005879095.1	s__40CM-4-68-19 sp005879095	TTGR	1.45034315118957e-5	1.63147708102829e-5	0.888975498371972
GCA_005879095.1	s__40CM-4-68-19 sp005879095	TYEG	1.93379086825276e-6	4.98506181146058e-6	0.387917129494163
GCA_005879095.1	s__40CM-4-68-19 sp005879095	TYMP	0	1.06508977113752e-6	0
GCA_005879095.1	s__40CM-4-68-19 sp005879095	TYRY	9.66895434126381e-7	1.5741965424509e-6	0.614215193625697
GCA_005879095.1	s__40CM-4-68-19 sp005879095	TYSQ	3.86758173650552e-6	1.74593350467728e-6	2.21519417901337
GCA_005879095.1	s__40CM-4-68-19 sp005879095	TYVG	9.66895434126381e-6	6.41697302860144e-6	1.50677808651646
GCA_005879095.1	s__40CM-4-68-19 sp005879095	VADV	3.77089219309289e-5	4.04795435571321e-5	0.931555018097156
GCA_005879095.1	s__40CM-4-68-19 sp005879095	VDPQ	9.66895434126381e-6	7.89729374399699e-6	1.22433768512328
GCA_005879095.1	s__40CM-4-68-19 sp005879095	VEDH	1.93379086825276e-6	4.89985562769708e-6	0.394662825843634
GCA_005879095.1	s__40CM-4-68-19 sp005879095	VGHK	1.93379086825276e-6	4.70477801854904e-6	0.411027015648476
GCA_005879095.1	s__40CM-4-68-19 sp005879095	VGLY	1.83710132484012e-5	1.39354036908479e-5	1.31829788759305
GCA_005879095.1	s__40CM-4-68-19 sp005879095	VHSE	1.93379086825276e-6	4.95755145835592e-6	0.390069752073551
GCA_005879095.1	s__40CM-4-68-19 sp005879095	VHSG	1.06358497753902e-5	7.26560818448031e-6	1.46386228177138
GCA_005879095.1	s__40CM-4-68-19 sp005879095	VHSV	3.86758173650552e-6	6.38156059028943e-6	0.606055788671923
GCA_005879095.1	s__40CM-4-68-19 sp005879095	VIAR	3.77089219309289e-5	3.19778625134121e-5	1.17921959027478
GCA_005879095.1	s__40CM-4-68-19 sp005879095	VIMP	4.83447717063191e-6	3.33018450633788e-6	1.45171451054172
GCA_005879095.1	s__40CM-4-68-19 sp005879095	VKRF	4.83447717063191e-6	7.38111156612921e-6	0.654979555222628
GCA_005879095.1	s__40CM-4-68-19 sp005879095	VLHS	1.45034315118957e-5	8.82234080926956e-6	1.64394369084643
GCA_005879095.1	s__40CM-4-68-19 sp005879095	VPHG	6.76826803888467e-6	7.86186922171263e-6	0.860898069913489
GCA_005879095.1	s__40CM-4-68-19 sp005879095	VSKI	5.80137260475829e-6	5.78524310098131e-6	1.00278804252396
GCA_005879095.1	s__40CM-4-68-19 sp005879095	VSVV	2.41723858531595e-5	2.3837781543633e-5	1.01403672187003
GCA_005879095.1	s__40CM-4-68-19 sp005879095	VTHQ	9.66895434126381e-7	2.48227459283267e-6	0.389519933418405
GCA_005879095.1	s__40CM-4-68-19 sp005879095	VTMD	3.86758173650552e-6	3.67877394512702e-6	1.05132356437084
GCA_005879095.1	s__40CM-4-68-19 sp005879095	VTQD	5.80137260475829e-6	6.52526913398184e-6	0.889062578974145
GCA_005879095.1	s__40CM-4-68-19 sp005879095	VVMG	4.83447717063191e-6	9.34912393683134e-6	0.51710483284816
GCA_005879095.1	s__40CM-4-68-19 sp005879095	VYFI	2.90068630237914e-6	2.10995318818162e-6	1.37476334481098
GCA_005879095.1	s__40CM-4-68-19 sp005879095	VYGA	2.12716995507804e-5	1.73187418513642e-5	1.22824739425889
GCA_005879095.1	s__40CM-4-68-19 sp005879095	VYVD	1.16027452095166e-5	6.23056185769628e-6	1.86223096319706
GCA_005879095.1	s__40CM-4-68-19 sp005879095	YAVV	1.06358497753902e-5	1.52114726896696e-5	0.69919921577437
GCA_005879095.1	s__40CM-4-68-19 sp005879095	YDKG	1.93379086825276e-6	3.27064243745124e-6	0.591257193421527
GCA_005879095.1	s__40CM-4-68-19 sp005879095	YDYV	4.83447717063191e-6	1.64767873086135e-6	2.93411396292323
GCA_005879095.1	s__40CM-4-68-19 sp005879095	YEYR	2.90068630237914e-6	1.92101915162184e-6	1.50997261007534
GCA_005879095.1	s__40CM-4-68-19 sp005879095	YFLI	1.93379086825276e-6	2.9169551639247e-6	0.662948437524452
GCA_005879095.1	s__40CM-4-68-19 sp005879095	YFSK	9.66895434126381e-7	1.31592826404243e-6	0.73476302663806
GCA_005879095.1	s__40CM-4-68-19 sp005879095	YFYI	1.93379086825276e-6	5.57979371793826e-7	3.46570315321137
GCA_005879095.1	s__40CM-4-68-19 sp005879095	YGQR	1.93379086825276e-6	4.63169615011587e-6	0.417512463161986
GCA_005879095.1	s__40CM-4-68-19 sp005879095	YGYV	2.90068630237914e-6	2.66567957343941e-6	1.0881601567125
GCA_005879095.1	s__40CM-4-68-19 sp005879095	YHMR	0	6.13989181481854e-7	0
GCA_005879095.1	s__40CM-4-68-19 sp005879095	YILK	9.66895434126381e-7	2.97050477686016e-6	0.325498696941465
GCA_005879095.1	s__40CM-4-68-19 sp005879095	YIMY	0	3.02281442709836e-7	0
GCA_005879095.1	s__40CM-4-68-19 sp005879095	YIQA	1.93379086825276e-6	3.48349513141865e-6	0.555129487855845
GCA_005879095.1	s__40CM-4-68-19 sp005879095	YKAT	2.90068630237914e-6	4.46477557937665e-6	0.649682442221232
GCA_005879095.1	s__40CM-4-68-19 sp005879095	YKDE	0	2.23166151736366e-6	0
GCA_005879095.1	s__40CM-4-68-19 sp005879095	YKPT	9.66895434126381e-7	2.00213506809698e-6	0.482932170528042
GCA_005879095.1	s__40CM-4-68-19 sp005879095	YLDE	3.86758173650552e-6	6.69151536436114e-6	0.577982941966206
GCA_005879095.1	s__40CM-4-68-19 sp005879095	YLNL	8.70205890713743e-6	4.84144012231428e-6	1.797411242789
[truncated: 211,776 more rows]
