# Supplementary material for: Evolutionary adaptation of bacterial proteomes to translation-impeding sequences
Source: EMBO J. 2025 Dec 9;45(6):1957–79. doi: 10.1038/s44318-025-00651-6 (PMC12992588; doi:10.1038/s44318-025-00651-6)
Supplement: Supplementary file 9 — Figure EV2 Source Data [file 44318_2025_651_MOESM9_ESM.zip › Fig EV2/Nitrospirota.csv]

genome_id	org	pattern	freq	freq_exp	bias
GCA_002083405.1	s__Nitrospira_F sp002083405	AAAS	6.26656786046442e-5	5.70812935705362e-5	1.09783213877603
GCA_002083405.1	s__Nitrospira_F sp002083405	AAYF	6.9628531782938e-6	9.05733810191541e-6	0.768752706363178
GCA_002083405.1	s__Nitrospira_F sp002083405	ADMN	1.98938662236966e-6	3.47714127401414e-6	0.57213281417037
GCA_002083405.1	s__Nitrospira_F sp002083405	ADRI	4.27718123809476e-5	1.89091939407902e-5	2.26195852212832
GCA_002083405.1	s__Nitrospira_F sp002083405	AEMN	7.95754648947863e-6	3.97337264400821e-6	2.002718396292
GCA_002083405.1	s__Nitrospira_F sp002083405	AGHI	1.49203996677724e-5	9.72872514603021e-6	1.53364386842203
GCA_002083405.1	s__Nitrospira_F sp002083405	AGRN	1.29310130454028e-5	1.46443510008867e-5	0.883003490193578
GCA_002083405.1	s__Nitrospira_F sp002083405	AHGT	1.29310130454028e-5	1.02287202933604e-5	1.26418678725593
GCA_002083405.1	s__Nitrospira_F sp002083405	AIDH	1.19363197342179e-5	6.39588703589264e-6	1.86624930478499
GCA_002083405.1	s__Nitrospira_F sp002083405	AIHE	4.97346655592414e-6	7.30865978109787e-6	0.680489543211034
GCA_002083405.1	s__Nitrospira_F sp002083405	AIMV	4.97346655592414e-6	9.98306558110042e-6	0.498190311935818
GCA_002083405.1	s__Nitrospira_F sp002083405	AKGP	1.88991729125117e-5	1.66211674230504e-5	1.13705448188328
GCA_002083405.1	s__Nitrospira_F sp002083405	AKTM	4.97346655592414e-6	5.78029319673544e-6	0.860417696239531
GCA_002083405.1	s__Nitrospira_F sp002083405	ALHV	8.95223980066346e-6	1.79863353343621e-5	0.497724502198099
GCA_002083405.1	s__Nitrospira_F sp002083405	AMNV	4.97346655592414e-6	5.08283355429064e-6	0.97848306516467
GCA_002083405.1	s__Nitrospira_F sp002083405	AMSK	9.94693311184829e-7	5.95837642703462e-6	0.166940327346836
GCA_002083405.1	s__Nitrospira_F sp002083405	APEP	9.94693311184829e-6	1.4686802753036e-5	0.677270150563715
GCA_002083405.1	s__Nitrospira_F sp002083405	AQTE	7.95754648947863e-6	1.34130673207432e-5	0.593268213689819
GCA_002083405.1	s__Nitrospira_F sp002083405	ARRH	6.9628531782938e-6	1.01984894289556e-5	0.68273377413373
GCA_002083405.1	s__Nitrospira_F sp002083405	AYDA	1.29310130454028e-5	1.30898323641934e-5	0.987866970762354
GCA_002083405.1	s__Nitrospira_F sp002083405	AYDD	3.97877324473932e-6	6.92914677338093e-6	0.574208250289084
GCA_002083405.1	s__Nitrospira_F sp002083405	AYFK	2.98407993355449e-6	3.85967185266539e-6	0.773143429665855
GCA_002083405.1	s__Nitrospira_F sp002083405	AYGK	5.96815986710897e-6	8.4847497357466e-6	0.703398456405246
GCA_002083405.1	s__Nitrospira_F sp002083405	AYKT	9.94693311184829e-7	6.03777302095773e-6	0.164745065396156
GCA_002083405.1	s__Nitrospira_F sp002083405	DAET	9.94693311184829e-6	1.77314417916312e-5	0.560977117864325
GCA_002083405.1	s__Nitrospira_F sp002083405	DAKH	9.94693311184829e-7	5.00123642680903e-6	0.198889479779999
GCA_002083405.1	s__Nitrospira_F sp002083405	DALM	1.29310130454028e-5	1.31382862959198e-5	0.984223722497094
GCA_002083405.1	s__Nitrospira_F sp002083405	DDKT	6.9628531782938e-6	6.61236612489805e-6	1.05300478630124
GCA_002083405.1	s__Nitrospira_F sp002083405	DDRY	1.98938662236966e-6	4.69955495262356e-6	0.423313833421411
GCA_002083405.1	s__Nitrospira_F sp002083405	DDSA	1.19363197342179e-5	1.5995033658052e-5	0.746251617183008
GCA_002083405.1	s__Nitrospira_F sp002083405	DEPF	1.59150929789573e-5	5.68134784411047e-6	2.80128825335973
GCA_002083405.1	s__Nitrospira_F sp002083405	DERG	2.08885595348814e-5	1.68998666106653e-5	1.23601919566033
GCA_002083405.1	s__Nitrospira_F sp002083405	DETH	2.98407993355449e-6	4.06769883179704e-6	0.733603950771393
GCA_002083405.1	s__Nitrospira_F sp002083405	DFIL	4.97346655592414e-6	1.07063088302985e-5	0.464536063246131
GCA_002083405.1	s__Nitrospira_F sp002083405	DGSP	1.88991729125117e-5	1.21947818781791e-5	1.54977539584609
GCA_002083405.1	s__Nitrospira_F sp002083405	DHVH	4.97346655592414e-6	2.08334670872913e-6	2.38724862025391
GCA_002083405.1	s__Nitrospira_F sp002083405	DHYY	1.98938662236966e-6	7.68334026399494e-7	2.58922103410175
GCA_002083405.1	s__Nitrospira_F sp002083405	DIFL	3.97877324473932e-6	1.07063088302985e-5	0.371628850596905
GCA_002083405.1	s__Nitrospira_F sp002083405	DMVG	5.96815986710897e-6	7.80795359344149e-6	0.764369280078982
GCA_002083405.1	s__Nitrospira_F sp002083405	DNPI	5.96815986710897e-6	3.87743869145285e-6	1.53920160756243
GCA_002083405.1	s__Nitrospira_F sp002083405	DPPR	2.98407993355449e-6	8.71700454748508e-6	0.342328596629609
GCA_002083405.1	s__Nitrospira_F sp002083405	DQKP	2.98407993355449e-6	4.3755847931863e-6	0.68198425458497
GCA_002083405.1	s__Nitrospira_F sp002083405	DQLI	2.48673327796207e-5	1.17046201817087e-5	2.12457409070667
GCA_002083405.1	s__Nitrospira_F sp002083405	DRPG	1.69097862901421e-5	1.40034281911307e-5	1.2075461850729
GCA_002083405.1	s__Nitrospira_F sp002083405	DSAQ	1.49203996677724e-5	1.20995498151913e-5	1.23313676092639
GCA_002083405.1	s__Nitrospira_F sp002083405	DSDT	3.97877324473932e-6	9.16481555425223e-6	0.434135659488888
GCA_002083405.1	s__Nitrospira_F sp002083405	DSIF	2.98407993355449e-6	6.03149337581206e-6	0.494749765542554
GCA_002083405.1	s__Nitrospira_F sp002083405	DSLG	1.88991729125117e-5	2.5507732786429e-5	0.740919354563993
GCA_002083405.1	s__Nitrospira_F sp002083405	DSSF	4.97346655592414e-6	6.53684659197821e-6	0.760835746402158
GCA_002083405.1	s__Nitrospira_F sp002083405	DVHE	3.97877324473932e-6	5.49337754592014e-6	0.724285416663978
GCA_002083405.1	s__Nitrospira_F sp002083405	DVLL	5.86869053599049e-5	4.35126138961096e-5	1.34873316275656
GCA_002083405.1	s__Nitrospira_F sp002083405	DVNG	7.95754648947863e-6	8.84439360716234e-6	0.899727764607228
GCA_002083405.1	s__Nitrospira_F sp002083405	DVQN	2.98407993355449e-6	4.39842272458781e-6	0.678443187571093
GCA_002083405.1	s__Nitrospira_F sp002083405	EDKV	8.95223980066346e-6	1.02043303751596e-5	0.877298114774475
GCA_002083405.1	s__Nitrospira_F sp002083405	EDLA	3.18301859579145e-5	3.24441971005679e-5	0.98107485474983
GCA_002083405.1	s__Nitrospira_F sp002083405	EFAG	7.95754648947863e-6	1.72414108260663e-5	0.46153685274108
GCA_002083405.1	s__Nitrospira_F sp002083405	EFTE	1.09416264230331e-5	7.42152548200426e-6	1.47430962132575
GCA_002083405.1	s__Nitrospira_F sp002083405	EGGP	5.96815986710897e-6	1.89974444651999e-5	0.314155931764487
GCA_002083405.1	s__Nitrospira_F sp002083405	EHER	4.97346655592414e-6	5.50204518708367e-6	0.903930517982587
GCA_002083405.1	s__Nitrospira_F sp002083405	EHQK	9.94693311184829e-7	2.28846395591018e-6	0.434655441531397
GCA_002083405.1	s__Nitrospira_F sp002083405	EIPI	1.09416264230331e-5	8.70241793986794e-6	1.25730877310624
GCA_002083405.1	s__Nitrospira_F sp002083405	EKMA	4.97346655592414e-6	6.10230533701207e-6	0.815014372643528
GCA_002083405.1	s__Nitrospira_F sp002083405	EKYF	4.97346655592414e-6	2.33471041089238e-6	2.13022845690878
GCA_002083405.1	s__Nitrospira_F sp002083405	ELLK	5.27187454927959e-5	2.7382475592387e-5	1.92527316658882
GCA_002083405.1	s__Nitrospira_F sp002083405	ENHG	1.98938662236966e-6	2.9962671667031e-6	0.663955018590232
GCA_002083405.1	s__Nitrospira_F sp002083405	ENMA	3.97877324473932e-6	3.97337264400821e-6	1.001359198146
GCA_002083405.1	s__Nitrospira_F sp002083405	EPYD	9.94693311184829e-7	3.96871992005234e-6	0.250633285095037
GCA_002083405.1	s__Nitrospira_F sp002083405	EQET	5.96815986710897e-6	8.11354672395631e-6	0.735579650941949
GCA_002083405.1	s__Nitrospira_F sp002083405	ERLN	1.69097862901421e-5	1.15340941657338e-5	1.46606972746753
GCA_002083405.1	s__Nitrospira_F sp002083405	ESQS	5.96815986710897e-6	8.16625266243573e-6	0.730832134861826
GCA_002083405.1	s__Nitrospira_F sp002083405	ETIR	3.08354926467297e-5	1.23807954424396e-5	2.49059059170221
GCA_002083405.1	s__Nitrospira_F sp002083405	ETRS	1.39257063565876e-5	1.34181297153451e-5	1.03782767434884
GCA_002083405.1	s__Nitrospira_F sp002083405	ETSN	3.97877324473932e-6	5.4894670212371e-6	0.724801374950726
GCA_002083405.1	s__Nitrospira_F sp002083405	ETTH	3.97877324473932e-6	4.4029290335509996e-06	0.903665086223386
GCA_002083405.1	s__Nitrospira_F sp002083405	EYQV	4.97346655592414e-6	4.63478938437153e-6	1.0730728288743001
GCA_002083405.1	s__Nitrospira_F sp002083405	EYYF	1.98938662236966e-6	1.40182712423074e-6	1.41913834308303
GCA_002083405.1	s__Nitrospira_F sp002083405	FENS	1.98938662236966e-6	3.50916493125191e-6	0.566911690200875
GCA_002083405.1	s__Nitrospira_F sp002083405	FFMS	9.94693311184829e-7	1.87586886787639e-6	0.530257380043249
GCA_002083405.1	s__Nitrospira_F sp002083405	FFTI	1.98938662236966e-6	4.04867840677774e-6	0.491366915939606
GCA_002083405.1	s__Nitrospira_F sp002083405	FFVS	6.9628531782938e-6	5.92580527823241e-6	1.17500539612242
GCA_002083405.1	s__Nitrospira_F sp002083405	FGSP	6.9628531782938e-6	8.43801963819765e-6	0.825176223432097
GCA_002083405.1	s__Nitrospira_F sp002083405	FHNN	0	6.25207832021741e-7	0
GCA_002083405.1	s__Nitrospira_F sp002083405	FHRD	1.98938662236966e-6	2.91552470217642e-6	0.682342571436487
GCA_002083405.1	s__Nitrospira_F sp002083405	FIDA	8.95223980066346e-6	1.02119390863045e-5	0.876644457532024
GCA_002083405.1	s__Nitrospira_F sp002083405	FISV	2.98407993355449e-6	8.81674758002214e-6	0.338455865552521
GCA_002083405.1	s__Nitrospira_F sp002083405	FKTQ	9.94693311184829e-7	3.46104655472725e-6	0.287396686365352
GCA_002083405.1	s__Nitrospira_F sp002083405	FKVA	7.95754648947863e-6	1.16726205755708e-5	0.681727503944802
GCA_002083405.1	s__Nitrospira_F sp002083405	FKVF	2.98407993355449e-6	4.27543727995114e-6	0.697959001187497
GCA_002083405.1	s__Nitrospira_F sp002083405	FNML	9.94693311184829e-7	2.52243731476342e-6	0.394338168628829
GCA_002083405.1	s__Nitrospira_F sp002083405	FNVV	8.95223980066346e-6	5.88115952718794e-6	1.52218958851197
GCA_002083405.1	s__Nitrospira_F sp002083405	FNYF	1.98938662236966e-6	9.20508740873134e-7	2.16118167491018
GCA_002083405.1	s__Nitrospira_F sp002083405	FPHT	9.94693311184829e-7	2.33220315073068e-6	0.426503716399315
GCA_002083405.1	s__Nitrospira_F sp002083405	FPSA	9.94693311184829e-6	1.04794793585562e-5	0.949181993829391
GCA_002083405.1	s__Nitrospira_F sp002083405	FQLN	4.97346655592414e-6	4.12349796445519e-6	1.2061280492426
GCA_002083405.1	s__Nitrospira_F sp002083405	FTGL	2.08885595348814e-5	1.712222836096e-5	1.21996734855546
GCA_002083405.1	s__Nitrospira_F sp002083405	FTIF	9.94693311184829e-7	4.04867840677774e-6	0.245683457969803
GCA_002083405.1	s__Nitrospira_F sp002083405	FTLA	2.48673327796207e-5	2.12647097748983e-5	1.16941792494977
GCA_002083405.1	s__Nitrospira_F sp002083405	FTSA	1.39257063565876e-5	1.19796615415109e-5	1.16244572589413
GCA_002083405.1	s__Nitrospira_F sp002083405	FVAR	1.39257063565876e-5	1.85778536557488e-5	0.749586395427245
GCA_002083405.1	s__Nitrospira_F sp002083405	FVHF	3.97877324473932e-6	2.30162982667112e-6	1.72867643555605
GCA_002083405.1	s__Nitrospira_F sp002083405	FYGI	3.97877324473932e-6	3.97442775377935e-6	1.00109336267487
GCA_002083405.1	s__Nitrospira_F sp002083405	GAAP	2.18832528460662e-5	3.90042311226919e-5	0.561048179035505
GCA_002083405.1	s__Nitrospira_F sp002083405	GADV	3.58089592026538e-5	3.18751983578559e-5	1.12341133694713
GCA_002083405.1	s__Nitrospira_F sp002083405	GDAA	2.78514127131752e-5	4.11930233493495e-5	0.676119654461221
GCA_002083405.1	s__Nitrospira_F sp002083405	GETN	5.96815986710897e-6	7.4836654746647e-6	0.797491535039034
GCA_002083405.1	s__Nitrospira_F sp002083405	GFNN	1.98938662236966e-6	2.19442375040956e-6	0.90656447825921
GCA_002083405.1	s__Nitrospira_F sp002083405	GFPT	1.29310130454028e-5	8.18582513305022e-6	1.57968351818241
GCA_002083405.1	s__Nitrospira_F sp002083405	GFQH	5.96815986710897e-6	2.61833151279853e-6	2.27937518146053
GCA_002083405.1	s__Nitrospira_F sp002083405	GGKH	5.96815986710897e-6	6.12538457126795e-6	0.974332272148844
GCA_002083405.1	s__Nitrospira_F sp002083405	GGLD	3.08354926467297e-5	3.47741116673568e-5	0.886737034196495
GCA_002083405.1	s__Nitrospira_F sp002083405	GHGF	5.96815986710897e-6	5.26496790855798e-6	1.13356054030415
GCA_002083405.1	s__Nitrospira_F sp002083405	GHTE	4.97346655592414e-6	6.18733940879531e-6	0.803813436976539
GCA_002083405.1	s__Nitrospira_F sp002083405	GIAL	4.47611990033173e-5	4.4461360220088e-5	1.00674380589674
GCA_002083405.1	s__Nitrospira_F sp002083405	GIDI	1.49203996677724e-5	1.22340449445673e-5	1.21958025619303
GCA_002083405.1	s__Nitrospira_F sp002083405	GIEA	2.18832528460662e-5	2.56527442329714e-5	0.853056992551299
GCA_002083405.1	s__Nitrospira_F sp002083405	GIYT	1.09416264230331e-5	6.21728830365283e-6	1.75987116708173
GCA_002083405.1	s__Nitrospira_F sp002083405	GLFL	3.38195725802842e-5	3.13294856826652e-5	1.0794806184449
GCA_002083405.1	s__Nitrospira_F sp002083405	GLHH	6.9628531782938e-6	4.29357470128136e-6	1.62169140232167
GCA_002083405.1	s__Nitrospira_F sp002083405	GLKN	1.19363197342179e-5	9.64660536210416e-6	1.23735959813477
GCA_002083405.1	s__Nitrospira_F sp002083405	GLVG	6.46550652270139e-5	5.08322807946894e-5	1.27192925865661
GCA_002083405.1	s__Nitrospira_F sp002083405	GMSN	3.97877324473932e-6	3.12387843502819e-6	1.27366455753372
GCA_002083405.1	s__Nitrospira_F sp002083405	GNKE	3.97877324473932e-6	5.565774390291e-6	0.714864269683646
GCA_002083405.1	s__Nitrospira_F sp002083405	GQAH	4.97346655592414e-6	7.14845951156296e-6	0.695739627241273
GCA_002083405.1	s__Nitrospira_F sp002083405	GQSL	2.38726394684359e-5	1.92954944715992e-5	1.23721314857071
GCA_002083405.1	s__Nitrospira_F sp002083405	GSAQ	1.19363197342179e-5	1.84045143202358e-5	0.648553910553018
GCA_002083405.1	s__Nitrospira_F sp002083405	GTFR	1.49203996677724e-5	1.10765804312045e-5	1.34702219339638
GCA_002083405.1	s__Nitrospira_F sp002083405	GTIY	5.96815986710897e-6	6.21728830365283e-6	0.959929727499127
GCA_002083405.1	s__Nitrospira_F sp002083405	GVNG	2.08885595348814e-5	1.34531260487437e-5	1.55269187690634
GCA_002083405.1	s__Nitrospira_F sp002083405	HAFS	0	4.79634834915615e-6	0
GCA_002083405.1	s__Nitrospira_F sp002083405	HAII	6.9628531782938e-6	6.58458351745497e-6	1.05744777324733
GCA_002083405.1	s__Nitrospira_F sp002083405	HDAS	8.95223980066346e-6	6.93177124937543e-6	1.29147940383493
GCA_002083405.1	s__Nitrospira_F sp002083405	HDHA	5.96815986710897e-6	2.6923549982025e-6	2.21670614428391
GCA_002083405.1	s__Nitrospira_F sp002083405	HEET	9.94693311184829e-7	4.64821012108833e-6	0.213994911002847
GCA_002083405.1	s__Nitrospira_F sp002083405	HEIM	9.94693311184829e-7	1.79028458930359e-6	0.555606252284035
GCA_002083405.1	s__Nitrospira_F sp002083405	HFKG	1.98938662236966e-6	2.78640798524312e-6	0.713960996704536
GCA_002083405.1	s__Nitrospira_F sp002083405	HFNF	0	8.25318185814079e-7	0
GCA_002083405.1	s__Nitrospira_F sp002083405	HGFA	4.97346655592414e-6	6.53875256125609e-6	0.760613971752549
GCA_002083405.1	s__Nitrospira_F sp002083405	HGTD	6.9628531782938e-6	5.41460747888815e-6	1.28593867707721
GCA_002083405.1	s__Nitrospira_F sp002083405	HGVT	8.95223980066346e-6	7.91499292326247e-6	1.131048364472
GCA_002083405.1	s__Nitrospira_F sp002083405	HKNK	0	1.11711190135061e-6	0
GCA_002083405.1	s__Nitrospira_F sp002083405	HMDF	0	1.0529895984907e-6	0
GCA_002083405.1	s__Nitrospira_F sp002083405	HNEM	0	9.1151545668186e-7	0
GCA_002083405.1	s__Nitrospira_F sp002083405	HNET	0	2.1321525827078e-6	0
GCA_002083405.1	s__Nitrospira_F sp002083405	HNSN	2.98407993355449e-6	1.00815864466934e-6	2.95993090902198
GCA_002083405.1	s__Nitrospira_F sp002083405	HNTQ	1.98938662236966e-6	1.41144959402835e-6	1.40946345571708
GCA_002083405.1	s__Nitrospira_F sp002083405	HPHG	1.98938662236966e-6	2.05267976570819e-6	0.969165602742375
GCA_002083405.1	s__Nitrospira_F sp002083405	HPPP	9.94693311184829e-7	2.79179222988182e-6	0.356292026511922
GCA_002083405.1	s__Nitrospira_F sp002083405	HQDD	1.98938662236966e-6	2.48772853840159e-6	0.799679945645465
GCA_002083405.1	s__Nitrospira_F sp002083405	HQES	2.98407993355449e-6	3.17183738200743e-6	0.940804831446272
GCA_002083405.1	s__Nitrospira_F sp002083405	HRTH	1.98938662236966e-6	1.97652444197347e-6	1.00650747348378
GCA_002083405.1	s__Nitrospira_F sp002083405	HTDK	9.94693311184829e-7	2.86560255981946e-6	0.347114887853637
GCA_002083405.1	s__Nitrospira_F sp002083405	HTKN	1.98938662236966e-6	1.50205365529333e-6	1.32444444668067
GCA_002083405.1	s__Nitrospira_F sp002083405	HTYD	1.98938662236966e-6	1.72059000417295e-6	1.15622351492499
GCA_002083405.1	s__Nitrospira_F sp002083405	HVNE	9.94693311184829e-7	2.87944599800871e-6	0.345446072568374
GCA_002083405.1	s__Nitrospira_F sp002083405	HVTI	2.98407993355449e-6	5.35701555558418e-6	0.557041491216853
GCA_002083405.1	s__Nitrospira_F sp002083405	HVYE	1.98938662236966e-6	2.65524753335537e-6	0.749228310121325
GCA_002083405.1	s__Nitrospira_F sp002083405	HYQN	9.94693311184829e-7	6.30286556942429e-7	1.57816044183168
GCA_002083405.1	s__Nitrospira_F sp002083405	HYRA	4.97346655592414e-6	3.84742462632648e-6	1.29267420130666
GCA_002083405.1	s__Nitrospira_F sp002083405	IDEF	6.9628531782938e-6	6.17718847878979e-6	1.12718807305325
GCA_002083405.1	s__Nitrospira_F sp002083405	IDNE	3.97877324473932e-6	4.67943961879915e-6	0.850267033846322
GCA_002083405.1	s__Nitrospira_F sp002083405	IEAG	3.4814265891469e-5	2.56527442329714e-5	1.35713612451343
GCA_002083405.1	s__Nitrospira_F sp002083405	IEQR	1.69097862901421e-5	8.65246212653523e-6	1.95433230944559
GCA_002083405.1	s__Nitrospira_F sp002083405	IFFF	1.98938662236966e-6	2.58813473658132e-6	0.768656513222124
GCA_002083405.1	s__Nitrospira_F sp002083405	IFFT	4.97346655592414e-6	4.04867840677774e-6	1.22841728984902
GCA_002083405.1	s__Nitrospira_F sp002083405	IGTP	9.94693311184829e-6	1.21793326887435e-5	0.816705920271109
GCA_002083405.1	s__Nitrospira_F sp002083405	IHHN	0	7.6908619290746e-7	0
GCA_002083405.1	s__Nitrospira_F sp002083405	IHHV	9.94693311184829e-7	2.14481123923217e-6	0.463767297089007
GCA_002083405.1	s__Nitrospira_F sp002083405	IHTL	7.95754648947863e-6	7.25813815626553e-6	1.09636194822351
GCA_002083405.1	s__Nitrospira_F sp002083405	IILG	1.88991729125117e-5	2.42301413059901e-5	0.779986079067544
GCA_002083405.1	s__Nitrospira_F sp002083405	ILFE	4.97346655592414e-6	1.22342324548411e-5	0.406520521355316
GCA_002083405.1	s__Nitrospira_F sp002083405	ILMH	1.98938662236966e-6	3.10292291922481e-6	0.64113311034702
GCA_002083405.1	s__Nitrospira_F sp002083405	ILVA	3.77983458250235e-5	4.27278605774749e-5	0.88462996541769
GCA_002083405.1	s__Nitrospira_F sp002083405	IMFV	2.98407993355449e-6	3.65658855072881e-6	0.816083049037528
GCA_002083405.1	s__Nitrospira_F sp002083405	IMGF	2.98407993355449e-6	3.80493894459836e-6	0.784264866533747
GCA_002083405.1	s__Nitrospira_F sp002083405	INDM	0	1.89494032555908e-6	0
GCA_002083405.1	s__Nitrospira_F sp002083405	IQIK	1.98938662236966e-6	4.89782318748081e-6	0.406177713285909
GCA_002083405.1	s__Nitrospira_F sp002083405	IQIT	3.97877324473932e-6	6.58554726061148e-6	0.604167442322763
GCA_002083405.1	s__Nitrospira_F sp002083405	IQMY	0	1.32183019262593e-6	0
GCA_002083405.1	s__Nitrospira_F sp002083405	IQQA	1.88991729125117e-5	8.44519783670423e-6	2.23786029385514
GCA_002083405.1	s__Nitrospira_F sp002083405	IRLI	1.19363197342179e-5	2.04094872120197e-5	0.584841726311886
GCA_002083405.1	s__Nitrospira_F sp002083405	IRNS	0	5.85408664202005e-6	0
GCA_002083405.1	s__Nitrospira_F sp002083405	IRQE	7.95754648947863e-6	8.65246212653523e-6	0.919685792680277
GCA_002083405.1	s__Nitrospira_F sp002083405	IRTV	2.58620260908056e-5	1.58378103796878e-5	1.63292939306648
GCA_002083405.1	s__Nitrospira_F sp002083405	ISDE	5.96815986710897e-6	9.96082525790756e-6	0.599163193066865
GCA_002083405.1	s__Nitrospira_F sp002083405	ISFA	1.39257063565876e-5	1.1394077767038e-5	1.22218810870971
GCA_002083405.1	s__Nitrospira_F sp002083405	ISTA	1.88991729125117e-5	1.78240166435415e-5	1.06032064996752
GCA_002083405.1	s__Nitrospira_F sp002083405	ITAA	3.08354926467297e-5	3.01778947427951e-5	1.02179071500975
GCA_002083405.1	s__Nitrospira_F sp002083405	IVQE	1.59150929789573e-5	9.87170033402481e-6	1.61219368907529
GCA_002083405.1	s__Nitrospira_F sp002083405	IVYR	2.98407993355449e-6	7.07241619959686e-6	0.421932172731094
GCA_002083405.1	s__Nitrospira_F sp002083405	IYRE	4.97346655592414e-6	5.52867701732965e-6	0.899576253113503
GCA_002083405.1	s__Nitrospira_F sp002083405	KALY	1.29310130454028e-5	1.10476463359511e-5	1.17047673795665
GCA_002083405.1	s__Nitrospira_F sp002083405	KATK	5.96815986710897e-6	1.00557702779297e-5	0.593505987324295
GCA_002083405.1	s__Nitrospira_F sp002083405	KERQ	5.96815986710897e-6	6.76575563732954e-6	0.882112832183903
GCA_002083405.1	s__Nitrospira_F sp002083405	KGIE	1.79044796013269e-5	1.09315975340134e-5	1.63786487250537
GCA_002083405.1	s__Nitrospira_F sp002083405	KGLN	5.96815986710897e-6	9.64660536210416e-6	0.618679799067386
GCA_002083405.1	s__Nitrospira_F sp002083405	KHFK	1.98938662236966e-6	1.47466605591393e-6	1.34904212000508
GCA_002083405.1	s__Nitrospira_F sp002083405	KHSR	2.98407993355449e-6	3.78464649973955e-6	0.788469922821019
GCA_002083405.1	s__Nitrospira_F sp002083405	KIEP	6.9628531782938e-6	6.80481837123469e-6	1.02322395667857
GCA_002083405.1	s__Nitrospira_F sp002083405	KIMT	6.9628531782938e-6	3.15009078115595e-6	2.21036587896008
GCA_002083405.1	s__Nitrospira_F sp002083405	KISV	1.19363197342179e-5	1.02576066052838e-5	1.16365544064338
GCA_002083405.1	s__Nitrospira_F sp002083405	KIYD	2.98407993355449e-6	3.039884545517e-6	0.981642522560663
GCA_002083405.1	s__Nitrospira_F sp002083405	KLPA	1.88991729125117e-5	2.16417437283829e-5	0.873274036958756
GCA_002083405.1	s__Nitrospira_F sp002083405	KLRE	2.78514127131752e-5	1.77140607466798e-5	1.5722771368725
GCA_002083405.1	s__Nitrospira_F sp002083405	KMIL	2.98407993355449e-6	5.76389485917286e-6	0.517719355828554
GCA_002083405.1	s__Nitrospira_F sp002083405	KMKV	6.9628531782938e-6	3.3265214491816e-6	2.09313340817532
GCA_002083405.1	s__Nitrospira_F sp002083405	KMRK	0	2.91566800837196e-6	0
GCA_002083405.1	s__Nitrospira_F sp002083405	KNLR	7.95754648947863e-6	8.1255105486567208e-06	0.97932879932008
GCA_002083405.1	s__Nitrospira_F sp002083405	KNVQ	2.98407993355449e-6	3.54079752728086e-6	0.842770565264741
GCA_002083405.1	s__Nitrospira_F sp002083405	KQPL	5.96815986710897e-6	8.66606574649912e-6	0.688681581895449
GCA_002083405.1	s__Nitrospira_F sp002083405	KRMH	1.98938662236966e-6	1.56961452439231e-6	1.26743642560256
GCA_002083405.1	s__Nitrospira_F sp002083405	KTAT	1.29310130454028e-5	1.35208536266537e-5	0.956375492440201
GCA_002083405.1	s__Nitrospira_F sp002083405	KTMH	9.94693311184829e-7	1.32603384203661e-6	0.750126640551734
GCA_002083405.1	s__Nitrospira_F sp002083405	KTQA	2.98407993355449e-6	9.44920497773727e-6	0.315802222576937
GCA_002083405.1	s__Nitrospira_F sp002083405	KTSA	8.95223980066346e-6	1.39374133422744e-5	0.642317163222093
GCA_002083405.1	s__Nitrospira_F sp002083405	KVPH	4.97346655592414e-6	3.6643307486865e-6	1.35726464040041
GCA_002083405.1	s__Nitrospira_F sp002083405	KYLH	2.98407993355449e-6	2.5343961660278e-6	1.17743231052606
GCA_002083405.1	s__Nitrospira_F sp002083405	LAAM	4.57558923145021e-5	2.48195009848893e-5	1.84354602223306
GCA_002083405.1	s__Nitrospira_F sp002083405	LARP	1.69097862901421e-5	3.44444630268002e-5	0.490929014541034
GCA_002083405.1	s__Nitrospira_F sp002083405	LAVD	4.27718123809476e-5	4.15033948334711e-5	1.0305617782007
GCA_002083405.1	s__Nitrospira_F sp002083405	LDAD	2.68567194019904e-5	2.83922669600988e-5	0.945916697660444
GCA_002083405.1	s__Nitrospira_F sp002083405	LDDL	4.27718123809476e-5	2.97667637750375e-5	1.43689830390014
GCA_002083405.1	s__Nitrospira_F sp002083405	LDEV	4.57558923145021e-5	2.51053487715974e-5	1.82255553311681
GCA_002083405.1	s__Nitrospira_F sp002083405	LDKV	1.79044796013269e-5	1.76861549195045e-5	1.01234438366146
GCA_002083405.1	s__Nitrospira_F sp002083405	LDNL	1.88991729125117e-5	1.56027486021527e-5	1.21127202612906
GCA_002083405.1	s__Nitrospira_F sp002083405	LDQN	3.97877324473932e-6	5.9593554421245e-6	0.667651608194877
GCA_002083405.1	s__Nitrospira_F sp002083405	LDVF	1.79044796013269e-5	1.52018272475096e-5	1.17778470376053
GCA_002083405.1	s__Nitrospira_F sp002083405	LEFV	5.96815986710897e-6	1.73713173449701e-5	0.343564034240447
GCA_002083405.1	s__Nitrospira_F sp002083405	LHHE	2.98407993355449e-6	3.22552814118703e-6	0.925144597391829
GCA_002083405.1	s__Nitrospira_F sp002083405	LINH	9.94693311184829e-7	3.51480977722016e-6	0.283000610056208
GCA_002083405.1	s__Nitrospira_F sp002083405	LKAH	8.95223980066346e-6	9.90520027311652e-6	0.903791902619125
GCA_002083405.1	s__Nitrospira_F sp002083405	LKEV	2.48673327796207e-5	2.02101895197729e-5	1.23043540760919
GCA_002083405.1	s__Nitrospira_F sp002083405	LKHF	2.98407993355449e-6	3.62806811365867e-6	0.822498321440068
GCA_002083405.1	s__Nitrospira_F sp002083405	LKPI	5.96815986710897e-6	1.17941175450098e-5	0.506028521789164
GCA_002083405.1	s__Nitrospira_F sp002083405	LKVS	1.69097862901421e-5	1.97335122007316e-5	0.856907078584583
GCA_002083405.1	s__Nitrospira_F sp002083405	LLEG	3.87930391362083e-5	5.17396791906663e-5	0.749773476430958
GCA_002083405.1	s__Nitrospira_F sp002083405	LLIK	1.39257063565876e-5	2.46696662388163e-5	0.564487019069447
GCA_002083405.1	s__Nitrospira_F sp002083405	LLTM	1.49203996677724e-5	1.49095030192395e-5	1.00073085256557
GCA_002083405.1	s__Nitrospira_F sp002083405	LLTR	4.57558923145021e-5	4.12815325166298e-5	1.10838647514043
GCA_002083405.1	s__Nitrospira_F sp002083405	LMGP	6.9628531782938e-6	1.0016767645322e-5	0.695119765660687
GCA_002083405.1	s__Nitrospira_F sp002083405	LNFV	6.9628531782938e-6	7.96829277877884e-6	0.873819947584917
GCA_002083405.1	s__Nitrospira_F sp002083405	LNIR	1.19363197342179e-5	1.03913998745548e-5	1.14867292937558
GCA_002083405.1	s__Nitrospira_F sp002083405	LNTI	9.94693311184829e-6	8.77881013819582e-6	1.13306165132449
GCA_002083405.1	s__Nitrospira_F sp002083405	LPES	2.68567194019904e-5	1.81443629160893e-5	1.48016877341973
GCA_002083405.1	s__Nitrospira_F sp002083405	LPIV	3.28248792690994e-5	2.1416321456233e-5	1.53270389297159
GCA_002083405.1	s__Nitrospira_F sp002083405	LPLH	9.94693311184829e-6	1.22145856247897e-5	0.81434879720036
GCA_002083405.1	s__Nitrospira_F sp002083405	LPPS	2.48673327796207e-5	1.50346324632481e-5	1.65400337124359
GCA_002083405.1	s__Nitrospira_F sp002083405	LRRN	7.95754648947863e-6	1.29323612357549e-5	0.615320461933733
GCA_002083405.1	s__Nitrospira_F sp002083405	LSAR	2.884610602436e-5	4.05884371484295e-5	0.710697628461809
GCA_002083405.1	s__Nitrospira_F sp002083405	LSHM	5.96815986710897e-6	3.36290365352095e-6	1.77470438704372
GCA_002083405.1	s__Nitrospira_F sp002083405	LSSK	1.49203996677724e-5	1.50623175769114e-5	0.990577950012388
GCA_002083405.1	s__Nitrospira_F sp002083405	LTEL	4.97346655592414e-5	3.6818108825802e-5	1.35082075493208
GCA_002083405.1	s__Nitrospira_F sp002083405	LTEM	7.95754648947863e-6	8.6022934453648e-6	0.925049411534132
GCA_002083405.1	s__Nitrospira_F sp002083405	LTHE	7.95754648947863e-6	8.05628211529665e-6	0.987744269080331
GCA_002083405.1	s__Nitrospira_F sp002083405	LTSA	3.18301859579145e-5	3.42897191748597e-5	0.928271993001668
GCA_002083405.1	s__Nitrospira_F sp002083405	LVMK	3.97877324473932e-6	8.18412165301902e-6	0.486157637120606
GCA_002083405.1	s__Nitrospira_F sp002083405	LVNG	2.18832528460662e-5	1.75167663547372e-5	1.2492746893406
GCA_002083405.1	s__Nitrospira_F sp002083405	LVVY	1.19363197342179e-5	1.55230985983657e-5	0.768939246155056
GCA_002083405.1	s__Nitrospira_F sp002083405	MAAN	6.9628531782938e-6	6.56865814393118e-6	1.0600115009375
GCA_002083405.1	s__Nitrospira_F sp002083405	MDEG	8.95223980066346e-6	6.10366420275111e-6	1.46669926511167
GCA_002083405.1	s__Nitrospira_F sp002083405	MENG	9.94693311184829e-7	3.19933798740149e-6	0.310905979643845
GCA_002083405.1	s__Nitrospira_F sp002083405	MEVD	5.96815986710897e-6	5.86568903371167e-6	1.01746953048625
GCA_002083405.1	s__Nitrospira_F sp002083405	MFNT	9.94693311184829e-7	1.37856548834069e-6	0.721542298568704
GCA_002083405.1	s__Nitrospira_F sp002083405	MGFT	5.96815986710897e-6	4.00048882185673e-6	1.49185765362019
GCA_002083405.1	s__Nitrospira_F sp002083405	MGKN	1.98938662236966e-6	2.25386182840264e-6	0.882656868003118
GCA_002083405.1	s__Nitrospira_F sp002083405	MGVR	7.95754648947863e-6	1.00038810487307e-5	0.795445932505193
GCA_002083405.1	s__Nitrospira_F sp002083405	MHKE	9.94693311184829e-7	1.39990535357076e-6	0.710543258262172
GCA_002083405.1	s__Nitrospira_F sp002083405	MIGK	1.98938662236966e-6	4.42675334601285e-6	0.44940082874992
GCA_002083405.1	s__Nitrospira_F sp002083405	MIKT	2.98407993355449e-6	3.15009078115595e-6	0.947299662411461
GCA_002083405.1	s__Nitrospira_F sp002083405	MINQ	0	1.43344023876904e-6	0
GCA_002083405.1	s__Nitrospira_F sp002083405	MKNV	1.98938662236966e-6	2.1659862291251e-6	0.918466883869907
GCA_002083405.1	s__Nitrospira_F sp002083405	MLAF	5.96815986710897e-6	9.09086516550208e-6	0.656500757458914
GCA_002083405.1	s__Nitrospira_F sp002083405	MLDH	9.94693311184829e-7	3.01400148085825e-6	0.330024161402066
GCA_002083405.1	s__Nitrospira_F sp002083405	MLYT	1.98938662236966e-6	3.63867157503359e-6	0.546734318101049
GCA_002083405.1	s__Nitrospira_F sp002083405	MMHF	9.94693311184829e-7	4.87262212314319e-7	2.04139226487602
GCA_002083405.1	s__Nitrospira_F sp002083405	MNPR	1.98938662236966e-6	2.23299299618119e-6	0.89090589436324
GCA_002083405.1	s__Nitrospira_F sp002083405	MNSY	1.98938662236966e-6	9.92669188028501e-7	2.00407814240784
GCA_002083405.1	s__Nitrospira_F sp002083405	MPAA	4.97346655592414e-6	1.18657508046739e-5	0.41914469954696
GCA_002083405.1	s__Nitrospira_F sp002083405	MPRP	2.98407993355449e-6	4.03372163091607e-6	0.739783308467123
GCA_002083405.1	s__Nitrospira_F sp002083405	MQRV	7.95754648947863e-6	4.97504969737863e-6	1.59949085406554
GCA_002083405.1	s__Nitrospira_F sp002083405	MSLQ	5.96815986710897e-6	5.87001775096541e-6	1.01671921965269
GCA_002083405.1	s__Nitrospira_F sp002083405	MTSI	6.9628531782938e-6	4.36606207870707e-6	1.59476733330272
GCA_002083405.1	s__Nitrospira_F sp002083405	MVAT	6.9628531782938e-6	1.04961322235541e-5	0.66337323406317406
GCA_002083405.1	s__Nitrospira_F sp002083405	MVIV	1.98938662236966e-6	7.72490508692134e-6	0.257528940483397
GCA_002083405.1	s__Nitrospira_F sp002083405	MYKR	0	1.75065073609081e-6	0
GCA_002083405.1	s__Nitrospira_F sp002083405	NAIN	2.98407993355449e-6	4.05490515658292e-6	0.735918552548632
GCA_002083405.1	s__Nitrospira_F sp002083405	NAKK	7.95754648947863e-6	4.86958486176469e-6	1.63413241895838
GCA_002083405.1	s__Nitrospira_F sp002083405	NDHF	1.98938662236966e-6	1.19276509034613e-6	1.66787797402116
GCA_002083405.1	s__Nitrospira_F sp002083405	NDKQ	9.94693311184829e-7	2.4222420611516e-6	0.410649838485557
GCA_002083405.1	s__Nitrospira_F sp002083405	NDYA	2.98407993355449e-6	3.63202852515477e-6	0.821601458492766
GCA_002083405.1	s__Nitrospira_F sp002083405	NFFG	4.97346655592414e-6	2.8967932515157e-6	1.71688695881967
GCA_002083405.1	s__Nitrospira_F sp002083405	NGDK	9.94693311184829e-6	4.87066922442217e-6	2.0422107627373
GCA_002083405.1	s__Nitrospira_F sp002083405	NHNG	1.98938662236966e-6	1.37439973915654e-6	1.44745852730627
GCA_002083405.1	s__Nitrospira_F sp002083405	NISH	0	1.98009904483129e-6	0
GCA_002083405.1	s__Nitrospira_F sp002083405	NKNT	9.94693311184829e-7	1.81675294315255e-6	0.547511600261274
GCA_002083405.1	s__Nitrospira_F sp002083405	NLKP	6.9628531782938e-6	6.00492262762598e-6	1.15952421206242
GCA_002083405.1	s__Nitrospira_F sp002083405	NMDA	1.98938662236966e-6	3.47714127401414e-6	0.57213281417037
GCA_002083405.1	s__Nitrospira_F sp002083405	NMEQ	0	1.59106904695286e-6	0
GCA_002083405.1	s__Nitrospira_F sp002083405	NMKS	0	1.65326740209426e-6	0
GCA_002083405.1	s__Nitrospira_F sp002083405	NNFV	2.98407993355449e-6	2.10886557656498e-6	1.41501666427459
GCA_002083405.1	s__Nitrospira_F sp002083405	NNIG	3.97877324473932e-6	3.26498752195545e-6	1.21861820848748
GCA_002083405.1	s__Nitrospira_F sp002083405	NNMA	9.94693311184829e-7	1.82260193155791e-6	0.545754557790132
GCA_002083405.1	s__Nitrospira_F sp002083405	NPVE	9.94693311184829e-6	6.29126425012861e-6	1.58107062688472
GCA_002083405.1	s__Nitrospira_F sp002083405	NRQN	2.98407993355449e-6	2.02075750262008e-6	1.47671352435183
GCA_002083405.1	s__Nitrospira_F sp002083405	NSFY	3.97877324473932e-6	1.48433656309774e-6	2.68050612216666
GCA_002083405.1	s__Nitrospira_F sp002083405	NSIH	9.94693311184829e-7	1.98009904483129e-6	0.502345230548595
GCA_002083405.1	s__Nitrospira_F sp002083405	NSIP	3.97877324473932e-6	4.32629274557531e-6	0.919672680219938
GCA_002083405.1	s__Nitrospira_F sp002083405	NSPV	2.98407993355449e-6	6.14287855719891e-6	0.48577876084778
GCA_002083405.1	s__Nitrospira_F sp002083405	NYLG	5.96815986710897e-6	5.79209866468131e-6	1.03039678925037
GCA_002083405.1	s__Nitrospira_F sp002083405	NYLL	6.9628531782938e-6	7.54165527366649e-6	0.923252644894323
GCA_002083405.1	s__Nitrospira_F sp002083405	PAKS	8.95223980066346e-6	1.21920669399488e-5	0.734267605710922
GCA_002083405.1	s__Nitrospira_F sp002083405	PARE	1.39257063565876e-5	1.98733236206599e-5	0.7007235740936
GCA_002083405.1	s__Nitrospira_F sp002083405	PDAE	1.29310130454028e-5	1.55109789712309e-5	0.833668401548778
GCA_002083405.1	s__Nitrospira_F sp002083405	PEMS	3.97877324473932e-6	4.23930340696948e-6	0.93854411038336
GCA_002083405.1	s__Nitrospira_F sp002083405	PFHN	2.98407993355449e-6	1.12938749031329e-6	2.64221089674608
GCA_002083405.1	s__Nitrospira_F sp002083405	PFQN	9.94693311184829e-7	1.9713691794043e-6	0.504569779002735
GCA_002083405.1	s__Nitrospira_F sp002083405	PGEI	1.88991729125117e-5	1.28578264697265e-5	1.46985751884344
GCA_002083405.1	s__Nitrospira_F sp002083405	PGKK	3.97877324473932e-6	7.08290353515895e-6	0.561743249077022
GCA_002083405.1	s__Nitrospira_F sp002083405	PGPA	3.97877324473932e-6	1.95499409656176e-5	0.203518427586905
GCA_002083405.1	s__Nitrospira_F sp002083405	PKII	4.97346655592414e-6	6.13065818200886e-6	0.811245123813846
GCA_002083405.1	s__Nitrospira_F sp002083405	PKQF	5.96815986710897e-6	3.02762860232625e-6	1.97123248952113
GCA_002083405.1	s__Nitrospira_F sp002083405	PKVE	6.9628531782938e-6	9.66212305005081e-6	0.720633875414906
GCA_002083405.1	s__Nitrospira_F sp002083405	PLDH	4.97346655592414e-6	6.1672685943437e-6	0.806429374664426
GCA_002083405.1	s__Nitrospira_F sp002083405	PLDQ	1.19363197342179e-5	1.07650946484493e-5	1.10879840113039
GCA_002083405.1	s__Nitrospira_F sp002083405	PLGE	2.18832528460662e-5	2.47357970800458e-5	0.884679510235767
GCA_002083405.1	s__Nitrospira_F sp002083405	PMMR	0	1.97131725057367e-6	0
GCA_002083405.1	s__Nitrospira_F sp002083405	PMMT	0	1.66539831724817e-6	0
GCA_002083405.1	s__Nitrospira_F sp002083405	PMPF	9.94693311184829e-7	2.17841753144038e-6	0.456612792005549
GCA_002083405.1	s__Nitrospira_F sp002083405	PPKH	3.97877324473932e-6	2.37355428053953e-6	1.67629334511571
GCA_002083405.1	s__Nitrospira_F sp002083405	PRKH	9.94693311184829e-7	3.21175501173077e-6	0.309703980394446
GCA_002083405.1	s__Nitrospira_F sp002083405	PSEQ	7.95754648947863e-6	6.93010639631538e-6	1.14825747750562
GCA_002083405.1	s__Nitrospira_F sp002083405	PSTD	6.9628531782938e-6	8.67784287264605e-6	0.802371428070198
GCA_002083405.1	s__Nitrospira_F sp002083405	PVLF	1.79044796013269e-5	1.43940778131417e-5	1.2438782000317
GCA_002083405.1	s__Nitrospira_F sp002083405	PVRT	1.69097862901421e-5	1.45665151978167e-5	1.16086696512537
GCA_002083405.1	s__Nitrospira_F sp002083405	PVYV	6.9628531782938e-6	7.42131035578563e-6	0.938224227863693
GCA_002083405.1	s__Nitrospira_F sp002083405	PYYI	9.94693311184829e-7	1.7282500643099e-6	0.57554941366776
GCA_002083405.1	s__Nitrospira_F sp002083405	QAGH	1.19363197342179e-5	7.14845951156295e-6	1.66977510537906
GCA_002083405.1	s__Nitrospira_F sp002083405	QDQI	2.98407993355449e-6	4.47049386979437e-6	0.667505653842166
GCA_002083405.1	s__Nitrospira_F sp002083405	QEPI	2.98407993355449e-6	6.39435088997548e-6	0.466674410725986
GCA_002083405.1	s__Nitrospira_F sp002083405	QFMH	0	7.96540999799819e-7	0
GCA_002083405.1	s__Nitrospira_F sp002083405	QFNK	1.98938662236966e-6	1.6760386765948e-6	1.18695746712211
GCA_002083405.1	s__Nitrospira_F sp002083405	QGHS	1.98938662236966e-6	4.22210569676005e-6	0.471183519611143
GCA_002083405.1	s__Nitrospira_F sp002083405	QHKQ	0	1.51492512670731e-6	0
GCA_002083405.1	s__Nitrospira_F sp002083405	QHLS	5.96815986710897e-6	5.49743150753108e-6	1.08562696214278
GCA_002083405.1	s__Nitrospira_F sp002083405	QIMM	9.94693311184829e-7	1.26546096435788e-6	0.78603239388704
GCA_002083405.1	s__Nitrospira_F sp002083405	QIRQ	1.29310130454028e-5	5.72778620765222e-6	2.25759352332794
GCA_002083405.1	s__Nitrospira_F sp002083405	QIRY	9.94693311184829e-7	3.65989235241013e-6	0.271782122370293
GCA_002083405.1	s__Nitrospira_F sp002083405	QKMQ	0	1.61759857725797e-6	0
GCA_002083405.1	s__Nitrospira_F sp002083405	QLMR	7.95754648947863e-6	6.74061847743195e-6	1.18053655107777
GCA_002083405.1	s__Nitrospira_F sp002083405	QLQF	4.97346655592414e-6	5.95086842603523e-6	0.835754750376446
GCA_002083405.1	s__Nitrospira_F sp002083405	QMAE	1.09416264230331e-5	5.73421352839801e-6	1.90813027259031
GCA_002083405.1	s__Nitrospira_F sp002083405	QMEF	0	2.10032272802751e-6	0
GCA_002083405.1	s__Nitrospira_F sp002083405	QMIK	1.98938662236966e-6	2.2014773853439e-6	0.903659803917945
GCA_002083405.1	s__Nitrospira_F sp002083405	QMKH	0	9.2671409119614e-7	0
GCA_002083405.1	s__Nitrospira_F sp002083405	QNFM	9.94693311184829e-7	9.63426439946574e-7	1.03245382308585
GCA_002083405.1	s__Nitrospira_F sp002083405	QNYP	1.98938662236966e-6	1.3771049312162e-6	1.44461513227806
GCA_002083405.1	s__Nitrospira_F sp002083405	QPEP	7.95754648947863e-6	5.88107870886358e-6	1.35307600585
GCA_002083405.1	s__Nitrospira_F sp002083405	QPHL	1.98938662236966e-6	4.66527143213366e-6	0.426424625299843
GCA_002083405.1	s__Nitrospira_F sp002083405	QPTG	4.97346655592414e-6	8.94911360908006e-6	0.555749627636631
GCA_002083405.1	s__Nitrospira_F sp002083405	QQAN	5.96815986710897e-6	4.29983501443565e-6	1.3879974108477
GCA_002083405.1	s__Nitrospira_F sp002083405	QQMS	3.97877324473932e-6	2.24201024585866e-6	1.77464543352945
GCA_002083405.1	s__Nitrospira_F sp002083405	QQSR	1.98938662236966e-6	6.20769308994394e-6	0.320471162724255
GCA_002083405.1	s__Nitrospira_F sp002083405	QRTK	7.95754648947863e-6	6.40873393273685e-6	1.24167215755833
GCA_002083405.1	s__Nitrospira_F sp002083405	QRVS	1.09416264230331e-5	1.19958143420622e-5	0.912120353902725
GCA_002083405.1	s__Nitrospira_F sp002083405	QTDH	2.98407993355449e-6	2.69274906089417e-6	1.10819087336849
GCA_002083405.1	s__Nitrospira_F sp002083405	QVVL	1.98938662236966e-5	2.42938812102474e-5	0.818883818996576
GCA_002083405.1	s__Nitrospira_F sp002083405	QYPD	2.98407993355449e-6	2.62722666539e-6	1.1358288848334
GCA_002083405.1	s__Nitrospira_F sp002083405	RAFY	8.95223980066346e-6	6.14295807644925e-6	1.45731741764352
GCA_002083405.1	s__Nitrospira_F sp002083405	RAGP	1.98938662236966e-6	2.64538381911749e-5	0.0752021921353297
GCA_002083405.1	s__Nitrospira_F sp002083405	RAPP	2.98407993355449e-6	1.6467269633086e-5	0.181212793622987
GCA_002083405.1	s__Nitrospira_F sp002083405	RDMI	3.97877324473932e-6	4.63188047087673e-6	0.858997392043281
GCA_002083405.1	s__Nitrospira_F sp002083405	RDVF	1.39257063565876e-5	9.83424929620991e-6	1.416041625257
GCA_002083405.1	s__Nitrospira_F sp002083405	RDYR	8.95223980066346e-6	6.02126897469139e-6	1.48676962253165
GCA_002083405.1	s__Nitrospira_F sp002083405	RGDR	2.08885595348814e-5	1.89486210797979e-5	1.10237887215718
GCA_002083405.1	s__Nitrospira_F sp002083405	RGID	1.49203996677724e-5	1.52255798552247e-5	0.979956087692285
GCA_002083405.1	s__Nitrospira_F sp002083405	RGPP	1.98938662236966e-6	1.32593557177081e-5	0.150036447073579
GCA_002083405.1	s__Nitrospira_F sp002083405	RHEK	2.98407993355449e-6	3.87606738461114e-6	0.769873079452116
GCA_002083405.1	s__Nitrospira_F sp002083405	RHQG	1.98938662236966e-6	4.84829942270121e-6	0.410326683425274
GCA_002083405.1	s__Nitrospira_F sp002083405	RKDV	1.09416264230331e-5	1.14413914681401e-5	0.956319557241035
GCA_002083405.1	s__Nitrospira_F sp002083405	RKII	5.96815986710897e-6	8.29564855656028e-6	0.71943258280744
GCA_002083405.1	s__Nitrospira_F sp002083405	RMDM	9.94693311184829e-7	2.08194124571818e-6	0.477772037626213
GCA_002083405.1	s__Nitrospira_F sp002083405	RMPS	4.97346655592414e-6	4.75323005509797e-6	1.04633407141528
GCA_002083405.1	s__Nitrospira_F sp002083405	RNHA	3.97877324473932e-6	4.17228574878531e-6	0.953619546767062
GCA_002083405.1	s__Nitrospira_F sp002083405	RNIG	3.97877324473932e-6	7.98074310658821e-6	0.498546713207043
GCA_002083405.1	s__Nitrospira_F sp002083405	RNVA	1.19363197342179e-5	1.40733838262282e-5	0.848148525017312
GCA_002083405.1	s__Nitrospira_F sp002083405	RPQS	2.98407993355449e-6	7.77023648598457e-6	0.384039782950875
GCA_002083405.1	s__Nitrospira_F sp002083405	RQIE	1.59150929789573e-5	8.65246212653523e-6	1.83937158536055
GCA_002083405.1	s__Nitrospira_F sp002083405	RSQN	3.97877324473932e-6	4.30145786930138e-6	0.924982497942152
GCA_002083405.1	s__Nitrospira_F sp002083405	RTFG	1.09416264230331e-5	1.10765804312045e-5	0.987816275157343
GCA_002083405.1	s__Nitrospira_F sp002083405	RTIN	4.97346655592414e-6	5.67912041213702e-6	0.875745924544089
GCA_002083405.1	s__Nitrospira_F sp002083405	RTNR	3.97877324473932e-6	7.06780968471314e-6	0.562942894931784
GCA_002083405.1	s__Nitrospira_F sp002083405	RVIA	4.37665056921325e-5	2.76411793116137e-5	1.58338054967661
GCA_002083405.1	s__Nitrospira_F sp002083405	RVLT	3.4814265891469e-5	3.04686693872088e-5	1.14262508313161
GCA_002083405.1	s__Nitrospira_F sp002083405	RYMS	9.94693311184829e-7	2.42642206936712e-6	0.409942410161259
GCA_002083405.1	s__Nitrospira_F sp002083405	RYVK	7.95754648947863e-6	5.53024550378752e-6	1.43891378493572
GCA_002083405.1	s__Nitrospira_F sp002083405	SEVF	9.94693311184829e-6	9.78628462489396e-6	1.01641567695116
GCA_002083405.1	s__Nitrospira_F sp002083405	SFVY	4.97346655592414e-6	4.13948627955458e-6	1.2014695109605
GCA_002083405.1	s__Nitrospira_F sp002083405	SGFQ	8.95223980066346e-6	6.74118944710775e-6	1.32799113137287
GCA_002083405.1	s__Nitrospira_F sp002083405	SGGK	1.69097862901421e-5	1.57704926322236e-5	1.07224210964663
GCA_002083405.1	s__Nitrospira_F sp002083405	SGMP	5.96815986710897e-6	5.64303427609271e-6	1.0576153847574
GCA_002083405.1	s__Nitrospira_F sp002083405	SGRN	9.94693311184829e-6	8.64941567986566e-6	1.15001214879787
GCA_002083405.1	s__Nitrospira_F sp002083405	SHRQ	1.98938662236966e-6	3.55635615730052e-6	0.559389030338209
GCA_002083405.1	s__Nitrospira_F sp002083405	SKGK	6.9628531782938e-6	8.34630473819569e-6	0.83424382366837
GCA_002083405.1	s__Nitrospira_F sp002083405	SLAK	2.884610602436e-5	2.55020539707188e-5	1.13112873408082
GCA_002083405.1	s__Nitrospira_F sp002083405	SLEN	1.09416264230331e-5	1.00443806040716e-5	1.08932813822266
GCA_002083405.1	s__Nitrospira_F sp002083405	SLKI	6.9628531782938e-6	1.38978737547558e-5	0.501001325897867
GCA_002083405.1	s__Nitrospira_F sp002083405	SNLH	9.94693311184829e-7	3.80930076219803e-6	0.261122282875578
GCA_002083405.1	s__Nitrospira_F sp002083405	SNSE	2.98407993355449e-6	5.65859027960655e-6	0.527353949677016
GCA_002083405.1	s__Nitrospira_F sp002083405	SPPQ	5.96815986710897e-6	5.74236764782827e-6	1.03932040460107
GCA_002083405.1	s__Nitrospira_F sp002083405	SRAR	1.98938662236966e-5	2.62571599428347e-5	0.757654912679366
GCA_002083405.1	s__Nitrospira_F sp002083405	SRLG	2.38726394684359e-5	3.2681588275907e-5	0.730461422709828
GCA_002083405.1	s__Nitrospira_F sp002083405	STET	1.09416264230331e-5	1.13358368076221e-5	0.965224412517663
GCA_002083405.1	s__Nitrospira_F sp002083405	STFM	1.98938662236966e-6	2.93446460571436e-6	0.677938530420735
GCA_002083405.1	s__Nitrospira_F sp002083405	SVAL	4.37665056921325e-5	4.6307846563917e-5	0.945120728767276
GCA_002083405.1	s__Nitrospira_F sp002083405	SYEA	1.19363197342179e-5	8.83461616569592e-6	1.35108526622421
GCA_002083405.1	s__Nitrospira_F sp002083405	SYIL	4.97346655592414e-6	8.34468219598357e-6	0.59600431018427
GCA_002083405.1	s__Nitrospira_F sp002083405	TAAS	4.17771190697628e-5	3.27063723875777e-5	1.27733881870771
GCA_002083405.1	s__Nitrospira_F sp002083405	TDKL	1.09416264230331e-5	1.30961236695774e-5	0.835485881097073
GCA_002083405.1	s__Nitrospira_F sp002083405	TDTH	4.97346655592414e-6	3.85305070547613e-6	1.29078668724905
GCA_002083405.1	s__Nitrospira_F sp002083405	TEAP	1.19363197342179e-5	1.67892812312903e-5	0.710948823227293
GCA_002083405.1	s__Nitrospira_F sp002083405	TENE	3.97877324473932e-6	5.62206908396328e-6	0.707706217287263
GCA_002083405.1	s__Nitrospira_F sp002083405	TETF	4.97346655592414e-6	7.02989950254322e-6	0.707473350668084
GCA_002083405.1	s__Nitrospira_F sp002083405	TEVL	2.38726394684359e-5	2.71743493249368e-5	0.878499027998028
GCA_002083405.1	s__Nitrospira_F sp002083405	TFKG	3.97877324473932e-6	6.95950797352921e-6	0.57170323819913
GCA_002083405.1	s__Nitrospira_F sp002083405	TGEQ	1.88991729125117e-5	1.08001286694163e-5	1.74990256977496
GCA_002083405.1	s__Nitrospira_F sp002083405	THIA	3.97877324473932e-6	6.92298960422379e-6	0.574718939677711
GCA_002083405.1	s__Nitrospira_F sp002083405	THKQ	9.94693311184829e-7	2.167704155197e-6	0.45886949508312
GCA_002083405.1	s__Nitrospira_F sp002083405	THYD	9.94693311184829e-7	1.72059000417295e-6	0.578111757462495
GCA_002083405.1	s__Nitrospira_F sp002083405	TIAM	9.94693311184829e-6	7.39219248313899e-6	1.34559985207859
GCA_002083405.1	s__Nitrospira_F sp002083405	TIPN	1.09416264230331e-5	4.19698903393731e-6	2.60701811097383
GCA_002083405.1	s__Nitrospira_F sp002083405	TISK	5.96815986710897e-6	7.59548275292584e-6	0.785751223621697
GCA_002083405.1	s__Nitrospira_F sp002083405	TKRG	1.49203996677724e-5	1.28867480398929e-5	1.15780952817453
GCA_002083405.1	s__Nitrospira_F sp002083405	TLGY	9.94693311184829e-6	1.19607759701372e-5	0.831629414068378
GCA_002083405.1	s__Nitrospira_F sp002083405	TLSD	2.884610602436e-5	1.81513781360987e-5	1.58919646806278
GCA_002083405.1	s__Nitrospira_F sp002083405	TMLE	5.96815986710897e-6	8.6022934453648e-6	0.693787058650599
GCA_002083405.1	s__Nitrospira_F sp002083405	TNIT	6.9628531782938e-6	4.79780592143166e-6	1.45125778164368
GCA_002083405.1	s__Nitrospira_F sp002083405	TPFG	7.95754648947863e-6	8.18582513305022e-6	0.972112934266099
GCA_002083405.1	s__Nitrospira_F sp002083405	TPGL	1.98938662236966e-5	2.34305154660822e-5	0.849057983913959
GCA_002083405.1	s__Nitrospira_F sp002083405	TPVT	1.59150929789573e-5	1.23060100506675e-5	1.29327807416295
GCA_002083405.1	s__Nitrospira_F sp002083405	TQYA	7.95754648947863e-6	5.67357380958662e-6	1.40256331486034
GCA_002083405.1	s__Nitrospira_F sp002083405	TQYY	1.98938662236966e-6	1.45167016458193e-6	1.37041228159606
GCA_002083405.1	s__Nitrospira_F sp002083405	TRDS	4.97346655592414e-6	1.17423500973813e-5	0.42354950369205
GCA_002083405.1	s__Nitrospira_F sp002083405	TRNF	4.97346655592414e-6	3.81698142183565e-6	1.30298421875271
GCA_002083405.1	s__Nitrospira_F sp002083405	TSAK	9.94693311184829e-6	1.39374133422744e-5	0.713685736913437
GCA_002083405.1	s__Nitrospira_F sp002083405	TTDN	6.9628531782938e-6	4.66031368761107e-6	1.49407392828594
GCA_002083405.1	s__Nitrospira_F sp002083405	TTGR	1.69097862901421e-5	1.73273482940811e-5	0.975901563421468
GCA_002083405.1	s__Nitrospira_F sp002083405	TYEG	3.97877324473932e-6	6.9009748075852196e-06	0.576552350309414
GCA_002083405.1	s__Nitrospira_F sp002083405	TYMP	2.98407993355449e-6	1.73958252406788e-6	1.71540004125614
GCA_002083405.1	s__Nitrospira_F sp002083405	TYRY	1.98938662236966e-6	2.45875464353171e-6	0.809103351407256
GCA_002083405.1	s__Nitrospira_F sp002083405	TYSQ	2.98407993355449e-6	3.3509916736182e-6	0.890506519919956
GCA_002083405.1	s__Nitrospira_F sp002083405	TYVG	6.9628531782938e-6	8.82789243596456e-6	0.788733350434511
GCA_002083405.1	s__Nitrospira_F sp002083405	VADV	3.38195725802842e-5	3.06324193540638e-5	1.10404510298001
GCA_002083405.1	s__Nitrospira_F sp002083405	VDPQ	8.95223980066346e-6	7.94539567138123e-6	1.12672045180944
GCA_002083405.1	s__Nitrospira_F sp002083405	VEDH	5.96815986710897e-6	5.49337754592014e-6	1.08642812499597
GCA_002083405.1	s__Nitrospira_F sp002083405	VGHK	3.97877324473932e-6	5.8865625488962e-6	0.675907749504061
GCA_002083405.1	s__Nitrospira_F sp002083405	VGLY	2.08885595348814e-5	1.61528817307021e-5	1.29317851038172
GCA_002083405.1	s__Nitrospira_F sp002083405	VHSE	9.94693311184829e-7	6.12929341165564e-6	0.162285151709868
GCA_002083405.1	s__Nitrospira_F sp002083405	VHSG	7.95754648947863e-6	8.15884344426471e-6	0.975327758626428
GCA_002083405.1	s__Nitrospira_F sp002083405	VHSV	5.96815986710897e-6	7.84073909197415e-6	0.761173123745188
GCA_002083405.1	s__Nitrospira_F sp002083405	VIAR	1.98938662236966e-5	2.76411793116137e-5	0.719718431671185
GCA_002083405.1	s__Nitrospira_F sp002083405	VIMP	2.98407993355449e-6	5.00377362016137e-6	0.596365895037883
GCA_002083405.1	s__Nitrospira_F sp002083405	VKRF	9.94693311184829e-6	7.91672100910826e-6	1.25644608423162
GCA_002083405.1	s__Nitrospira_F sp002083405	VLHS	1.19363197342179e-5	1.062329705529e-5	1.12359841507718
GCA_002083405.1	s__Nitrospira_F sp002083405	VPHG	5.96815986710897e-6	6.92381873018978e-6	0.861975175792245
GCA_002083405.1	s__Nitrospira_F sp002083405	VSKI	1.09416264230331e-5	1.02576066052838e-5	1.0666841539231
GCA_002083405.1	s__Nitrospira_F sp002083405	VSVV	2.38726394684359e-5	2.64473090690851e-5	0.902649090161735
GCA_002083405.1	s__Nitrospira_F sp002083405	VTHQ	2.98407993355449e-6	3.93622064834799e-6	0.75810789082845
GCA_002083405.1	s__Nitrospira_F sp002083405	VTMD	2.98407993355449e-6	5.55616288324417e-6	0.537075675472661
GCA_002083405.1	s__Nitrospira_F sp002083405	VTQD	9.94693311184829e-6	9.08281296234613e-6	1.09513794383794
GCA_002083405.1	s__Nitrospira_F sp002083405	VVMG	1.79044796013269e-5	1.14135507842835e-5	1.56870372241927
GCA_002083405.1	s__Nitrospira_F sp002083405	VYFI	0	3.81946917723866e-6	0
GCA_002083405.1	s__Nitrospira_F sp002083405	VYGA	1.19363197342179e-5	1.54070134643792e-5	0.774732868366382
GCA_002083405.1	s__Nitrospira_F sp002083405	VYVD	7.95754648947863e-6	7.83777046667108e-6	1.01528189978475
GCA_002083405.1	s__Nitrospira_F sp002083405	YAVV	1.39257063565876e-5	1.4806310917223e-5	0.940525052759021
GCA_002083405.1	s__Nitrospira_F sp002083405	YDKG	1.98938662236966e-6	4.49143080053615e-6	0.442929371667528
GCA_002083405.1	s__Nitrospira_F sp002083405	YDYV	3.97877324473932e-6	2.59163928631194e-6	1.53523419163835
GCA_002083405.1	s__Nitrospira_F sp002083405	YEYR	3.97877324473932e-6	2.59572846444894e-6	1.53281566205115
GCA_002083405.1	s__Nitrospira_F sp002083405	YFLI	7.95754648947863e-6	5.17494016665646e-6	1.5377079218715
GCA_002083405.1	s__Nitrospira_F sp002083405	YFSK	3.97877324473932e-6	2.27964395551287e-6	1.74534853792297
GCA_002083405.1	s__Nitrospira_F sp002083405	YFYI	2.98407993355449e-6	1.26294670336187e-6	2.36279165669548
GCA_002083405.1	s__Nitrospira_F sp002083405	YGQR	5.96815986710897e-6	5.40749261760724e-6	1.10368340544306
GCA_002083405.1	s__Nitrospira_F sp002083405	YGYV	1.98938662236966e-6	3.94211876361946e-6	0.504649083819865
GCA_002083405.1	s__Nitrospira_F sp002083405	YHMR	9.94693311184829e-7	9.4244159987219e-7	1.0554429169083
GCA_002083405.1	s__Nitrospira_F sp002083405	YILK	2.98407993355449e-6	6.02064422891309e-6	0.495641300182456
GCA_002083405.1	s__Nitrospira_F sp002083405	YIMY	0	8.44611868842678e-7	0
GCA_002083405.1	s__Nitrospira_F sp002083405	YIQA	9.94693311184829e-7	5.39624103564675e-6	0.184330778520462
GCA_002083405.1	s__Nitrospira_F sp002083405	YKAT	5.96815986710897e-6	6.03777302095773e-6	0.988470392376937
GCA_002083405.1	s__Nitrospira_F sp002083405	YKDE	3.97877324473932e-6	3.3741666208812e-6	1.17918694948746
GCA_002083405.1	s__Nitrospira_F sp002083405	YKPT	1.98938662236966e-6	3.02628978256798e-6	0.657368185237551
GCA_002083405.1	s__Nitrospira_F sp002083405	YLDE	1.29310130454028e-5	8.30134136355612e-6	1.55770163869799
GCA_002083405.1	s__Nitrospira_F sp002083405	YLNL	5.96815986710897e-6	7.54165527366649e-6	0.79135940990942
GCA_002083405.1	s__Nitrospira_F sp002083405	YMQF	0	8.88412451564144e-7	0
GCA_002083405.1	s__Nitrospira_F sp002083405	YMRT	2.98407993355449e-6	2.35390146153484e-6	1.26771658980523
GCA_002083405.1	s__Nitrospira_F sp002083405	YMSV	0	2.76833474707716e-6	0
GCA_002083405.1	s__Nitrospira_F sp002083405	YQVD	4.97346655592414e-6	4.05595420028456e-6	1.22621368741669
GCA_002083405.1	s__Nitrospira_F sp002083405	YRID	6.9628531782938e-6	4.83820491305789e-6	1.43913978498548
GCA_002083405.1	s__Nitrospira_F sp002083405	YRKH	2.98407993355449e-6	1.63953209744302e-6	1.82008021569592
GCA_002083405.1	s__Nitrospira_F sp002083405	YRYE	3.97877324473932e-6	2.59572846444894e-6	1.53281566205115
GCA_002083405.1	s__Nitrospira_F sp002083405	YSAP	4.97346655592414e-6	7.32046683696604e-6	0.679391993255091
GCA_002083405.1	s__Nitrospira_F sp002083405	YSDT	2.98407993355449e-6	4.42985279833138e-6	0.673629592089046
GCA_002083405.1	s__Nitrospira_F sp002083405	YSLR	6.9628531782938e-6	1.03851690685376e-5	0.670461225266723
GCA_002083405.1	s__Nitrospira_F sp002083405	YTFL	1.98938662236966e-6	5.44089947090382e-6	0.36563561466413
GCA_002083405.1	s__Nitrospira_F sp002083405	YYLA	4.97346655592414e-6	6.63332386765908e-6	0.749769897437451
GCA_002083405.1	s__Nitrospira_F sp002083405	YYMH	0	3.55540204800126e-7	0
GCA_005877855.1	s__NS-12 sp005877855	AAAS	8.72637798091641e-5	5.39984833428437e-5	1.61604131092191
GCA_005877855.1	s__NS-12 sp005877855	AAYF	1.43055376736335e-5	1.02389873150131e-5	1.39716333593438
GCA_005877855.1	s__NS-12 sp005877855	ADMN	4.29166130209004e-6	2.90998170986957e-6	1.47480696787005
GCA_005877855.1	s__NS-12 sp005877855	ADRI	4.29166130209004e-5	1.8966546830857e-5	2.26275312019786
GCA_005877855.1	s__NS-12 sp005877855	AEMN	4.29166130209004e-6	3.53388463837258e-6	1.21443163579512
GCA_005877855.1	s__NS-12 sp005877855	AGHI	7.15276883681673e-6	9.30653452396584e-6	0.768574899539371
GCA_005877855.1	s__NS-12 sp005877855	AGRN	4.29166130209004e-6	1.50104056667246e-5	0.285912412853964
GCA_005877855.1	s__NS-12 sp005877855	AHGT	8.58332260418008e-6	1.01992951325612e-5	0.841560371831763
GCA_005877855.1	s__NS-12 sp005877855	AIDH	5.72221506945339e-6	5.82785322775769e-6	0.981873572621707
GCA_005877855.1	s__NS-12 sp005877855	AIHE	2.86110753472669e-6	7.07735066732979e-6	0.404262508559034
GCA_005877855.1	s__NS-12 sp005877855	AIMV	4.29166130209004e-6	9.37985614728883e-6	0.457540204742959
GCA_005877855.1	s__NS-12 sp005877855	AKGP	5.72221506945339e-6	1.90021400597495e-5	0.301135295890921
GCA_005877855.1	s__NS-12 sp005877855	AKTM	4.29166130209004e-6	5.42968784043178e-6	0.79040663629546
GCA_005877855.1	s__NS-12 sp005877855	ALHV	8.58332260418008e-6	1.96686796630286e-5	0.43639546483205
GCA_005877855.1	s__NS-12 sp005877855	AMNV	0	4.64858688592375e-6	0
GCA_005877855.1	s__NS-12 sp005877855	AMSK	4.29166130209004e-6	4.96842155732996e-6	0.863787674328583
GCA_005877855.1	s__NS-12 sp005877855	APEP	1.71666452083602e-5	1.7970902888533e-5	0.955246673739132
GCA_005877855.1	s__NS-12 sp005877855	AQTE	1.71666452083602e-5	1.22128091126146e-5	1.40562626092541
GCA_005877855.1	s__NS-12 sp005877855	ARRH	1.71666452083602e-5	1.18097964690701e-5	1.45359365449859
GCA_005877855.1	s__NS-12 sp005877855	AYDA	1.28749839062701e-5	1.41514970996424e-5	0.909796597180908
GCA_005877855.1	s__NS-12 sp005877855	AYDD	7.15276883681673e-6	7.0495642299531e-6	1.01463985623751
GCA_005877855.1	s__NS-12 sp005877855	AYFK	5.72221506945339e-6	4.30372092282022e-6	1.32959714908829
GCA_005877855.1	s__NS-12 sp005877855	AYGK	1.00138763715434e-5	9.49880277201266e-6	1.05422510729967
GCA_005877855.1	s__NS-12 sp005877855	AYKT	5.72221506945339e-6	6.48131599693936e-6	0.882878580855425
GCA_005877855.1	s__NS-12 sp005877855	DAET	1.57360914409968e-5	1.77836075487418e-5	0.884864974548438
GCA_005877855.1	s__NS-12 sp005877855	DAKH	2.86110753472669e-6	4.94588792047593e-6	0.578482080615239
GCA_005877855.1	s__NS-12 sp005877855	DALM	1.14444301389068e-5	1.24051320807467e-5	0.92255608923899
GCA_005877855.1	s__NS-12 sp005877855	DDKT	1.14444301389068e-5	6.15523804746516e-6	1.85929935619952
GCA_005877855.1	s__NS-12 sp005877855	DDRY	2.86110753472669e-6	4.9846518872852404e-06	0.573983419388775
GCA_005877855.1	s__NS-12 sp005877855	DDSA	1.28749839062701e-5	1.33998930538694e-5	0.960827362913342
GCA_005877855.1	s__NS-12 sp005877855	DEPF	1.43055376736335e-5	6.1726624524745e-6	2.31756357710742
GCA_005877855.1	s__NS-12 sp005877855	DERG	2.86110753472669e-5	1.84288443541027e-5	1.55251597970642
GCA_005877855.1	s__NS-12 sp005877855	DETH	1.43055376736335e-6	3.86378334235251e-6	0.370246890316664
GCA_005877855.1	s__NS-12 sp005877855	DFIL	5.72221506945339e-6	1.01162033067655e-5	0.565648484508656
GCA_005877855.1	s__NS-12 sp005877855	DGSP	1.14444301389068e-5	1.11854246518724e-5	1.02315562395667
GCA_005877855.1	s__NS-12 sp005877855	DHVH	0	2.0344201682554e-6	0
GCA_005877855.1	s__NS-12 sp005877855	DHYY	1.43055376736335e-6	8.03402908418407e-7	1.78061810876383
GCA_005877855.1	s__NS-12 sp005877855	DIFL	2.86110753472669e-6	1.01162033067655e-5	0.282824242254328
GCA_005877855.1	s__NS-12 sp005877855	DMVG	2.86110753472669e-6	7.50488261139703e-6	0.381232816404319
GCA_005877855.1	s__NS-12 sp005877855	DNPI	8.58332260418008e-6	3.44162596397089e-6	2.49397310865147
GCA_005877855.1	s__NS-12 sp005877855	DPPR	4.29166130209004e-6	1.04635812422221e-5	0.410152241640992
GCA_005877855.1	s__NS-12 sp005877855	DQKP	2.86110753472669e-6	4.07079016195977e-6	0.702838373115576
GCA_005877855.1	s__NS-12 sp005877855	DQLI	1.14444301389068e-5	9.60193217538527e-6	1.19188825018414
GCA_005877855.1	s__NS-12 sp005877855	DRPG	2.14583065104502e-5	1.59238422107538e-5	1.34755834844676
GCA_005877855.1	s__NS-12 sp005877855	DSAQ	7.15276883681673e-6	9.20231373459067e-6	0.777279393325846
GCA_005877855.1	s__NS-12 sp005877855	DSDT	2.86110753472669e-6	7.27335742635149e-6	0.393368202195159
GCA_005877855.1	s__NS-12 sp005877855	DSIF	1.43055376736335e-6	4.80183665180405e-6	0.297918040761734
GCA_005877855.1	s__NS-12 sp005877855	DSLG	2.28888602778135e-5	2.2390720003776e-5	1.02224762195917
GCA_005877855.1	s__NS-12 sp005877855	DSSF	5.72221506945339e-6	4.81540837425633e-6	1.18831356028804
GCA_005877855.1	s__NS-12 sp005877855	DVHE	2.86110753472669e-6	5.66460650063866e-6	0.505084957693728
GCA_005877855.1	s__NS-12 sp005877855	DVLL	4.57777205556271e-5	4.71877784891086e-5	0.970118153923966
GCA_005877855.1	s__NS-12 sp005877855	DVNG	8.58332260418008e-6	8.41531410965186e-6	1.01996461360076
GCA_005877855.1	s__NS-12 sp005877855	DVQN	1.43055376736335e-6	3.61898386940792e-6	0.395291556686986
GCA_005877855.1	s__NS-12 sp005877855	EDKV	1.43055376736335e-5	1.09588237653017e-5	1.30538988307562
GCA_005877855.1	s__NS-12 sp005877855	EDLA	4.29166130209004e-5	3.42825886450823e-5	1.25184867062414
GCA_005877855.1	s__NS-12 sp005877855	EFAG	1.57360914409968e-5	1.88573281354525e-5	0.83448149854339
GCA_005877855.1	s__NS-12 sp005877855	EFTE	4.29166130209004e-6	7.7838861993249e-6	0.551352010061794
GCA_005877855.1	s__NS-12 sp005877855	EGGP	1.43055376736335e-5	2.17558814892122e-5	0.657548060313114
GCA_005877855.1	s__NS-12 sp005877855	EHER	1.43055376736335e-6	6.11242915818983e-6	0.234040138599659
GCA_005877855.1	s__NS-12 sp005877855	EHQK	0	2.05476409295257e-6	0
GCA_005877855.1	s__NS-12 sp005877855	EIPI	1.14444301389068e-5	8.43336706321674e-6	1.35704162443293
GCA_005877855.1	s__NS-12 sp005877855	EKMA	8.58332260418008e-6	6.0515030732877e-6	1.41837862432364
GCA_005877855.1	s__NS-12 sp005877855	EKYF	8.58332260418008e-6	2.60355103656577e-6	3.2967752441304
GCA_005877855.1	s__NS-12 sp005877855	ELLK	6.15138119966239e-5	3.0268308999687e-5	2.03228439346447
GCA_005877855.1	s__NS-12 sp005877855	ENHG	0	2.79019631907355e-6	0
GCA_005877855.1	s__NS-12 sp005877855	ENMA	1.43055376736335e-6	3.53388463837258e-6	0.404810545265039
GCA_005877855.1	s__NS-12 sp005877855	EPYD	0	4.47503192526444e-6	0
GCA_005877855.1	s__NS-12 sp005877855	EQET	5.72221506945339e-6	7.38818162114734e-6	0.774509258553496
GCA_005877855.1	s__NS-12 sp005877855	ERLN	1.57360914409968e-5	1.1944349181223e-5	1.31745072102669
GCA_005877855.1	s__NS-12 sp005877855	ESQS	1.43055376736335e-6	5.55055381371542e-6	0.257731717478074
GCA_005877855.1	s__NS-12 sp005877855	ETIR	2.86110753472669e-5	1.25021289611462e-5	2.288496258212
GCA_005877855.1	s__NS-12 sp005877855	ETRS	1.00138763715434e-5	1.25374644872432e-5	0.798716230202089
GCA_005877855.1	s__NS-12 sp005877855	ETSN	1.43055376736335e-6	4.35224525293679e-6	0.328693279956602
GCA_005877855.1	s__NS-12 sp005877855	ETTH	2.86110753472669e-6	4.21004248613186e-6	0.679591131004344
GCA_005877855.1	s__NS-12 sp005877855	EYQV	4.29166130209004e-6	4.67854339975812e-6	0.91730714784262
GCA_005877855.1	s__NS-12 sp005877855	EYYF	4.29166130209004e-6	1.61851642735432e-6	2.65160194209788
GCA_005877855.1	s__NS-12 sp005877855	FENS	1.43055376736335e-6	2.8899761969875e-6	0.49500538061682
GCA_005877855.1	s__NS-12 sp005877855	FFMS	2.86110753472669e-6	1.53553721965034e-6	1.86326159868544
GCA_005877855.1	s__NS-12 sp005877855	FFTI	1.43055376736335e-6	3.79680615732469e-6	0.376778194115484
GCA_005877855.1	s__NS-12 sp005877855	FFVS	8.58332260418008e-6	5.58214543519336e-6	1.53763865593064
GCA_005877855.1	s__NS-12 sp005877855	FGSP	8.58332260418008e-6	8.09295442857776e-6	1.06059198527929
GCA_005877855.1	s__NS-12 sp005877855	FHNN	0	5.1293720994517e-7	0
GCA_005877855.1	s__NS-12 sp005877855	FHRD	7.15276883681673e-6	2.99877747105305e-6	2.38522828247905
GCA_005877855.1	s__NS-12 sp005877855	FIDA	8.58332260418008e-6	9.66785679942834e-6	0.887820618597455
GCA_005877855.1	s__NS-12 sp005877855	FISV	1.43055376736335e-6	7.67075435980138e-6	0.186494534991261
GCA_005877855.1	s__NS-12 sp005877855	FKTQ	0	3.05840626826107e-6	0
GCA_005877855.1	s__NS-12 sp005877855	FKVA	1.14444301389068e-5	1.31067968230332e-5	0.873167585751761
GCA_005877855.1	s__NS-12 sp005877855	FKVF	5.72221506945339e-6	4.7240128533628e-6	1.21130387386224
GCA_005877855.1	s__NS-12 sp005877855	FNML	0	2.20308988956279e-6	0
GCA_005877855.1	s__NS-12 sp005877855	FNVV	5.72221506945339e-6	6.09082687917807e-6	0.939480826325107
GCA_005877855.1	s__NS-12 sp005877855	FNYF	1.43055376736335e-6	9.05832116892334e-7	1.57927030923919
GCA_005877855.1	s__NS-12 sp005877855	FPHT	1.43055376736335e-6	2.41555620727606e-6	0.592225410882297
GCA_005877855.1	s__NS-12 sp005877855	FPSA	8.58332260418008e-6	1.01734398734461e-5	0.843699152985959
GCA_005877855.1	s__NS-12 sp005877855	FQLN	0	3.44300796150933e-6	0
GCA_005877855.1	s__NS-12 sp005877855	FTGL	2.00277527430868e-5	1.77043139410688e-5	1.13123574343247
GCA_005877855.1	s__NS-12 sp005877855	FTIF	2.86110753472669e-6	3.79680615732469e-6	0.753556388230968
GCA_005877855.1	s__NS-12 sp005877855	FTLA	3.7194397951447e-5	2.22556267886622e-5	1.67123569714043
GCA_005877855.1	s__NS-12 sp005877855	FTSA	5.72221506945339e-6	1.05640309098176e-5	0.541669663625794
GCA_005877855.1	s__NS-12 sp005877855	FVAR	1.28749839062701e-5	2.20486514828597e-5	0.583935208748659
GCA_005877855.1	s__NS-12 sp005877855	FVHF	1.43055376736335e-6	2.44183814717299e-6	0.585851183060415
GCA_005877855.1	s__NS-12 sp005877855	FYGI	1.43055376736335e-6	4.03410974667813e-6	0.354614489241729
GCA_005877855.1	s__NS-12 sp005877855	GAAP	3.43332904167203e-5	4.52080129076726e-5	0.759451438107632
GCA_005877855.1	s__NS-12 sp005877855	GADV	4.29166130209004e-5	3.42842082623089e-5	1.25178953215267
GCA_005877855.1	s__NS-12 sp005877855	GDAA	5.00693818577171e-5	4.30827628245411e-5	1.1621673860989301
GCA_005877855.1	s__NS-12 sp005877855	GETN	2.86110753472669e-6	6.97068502448823e-6	0.410448546258443
GCA_005877855.1	s__NS-12 sp005877855	GFNN	2.86110753472669e-6	1.87806481895974e-6	1.52343385906747
GCA_005877855.1	s__NS-12 sp005877855	GFPT	1.43055376736335e-5	8.84430110186379e-6	1.61748650445865
GCA_005877855.1	s__NS-12 sp005877855	GFQH	0	2.31689660373011e-6	0
GCA_005877855.1	s__NS-12 sp005877855	GGKH	1.43055376736335e-6	6.2829402521379e-6	0.227688583681274
GCA_005877855.1	s__NS-12 sp005877855	GGLD	3.14721828819936e-5	3.58616409570467e-5	0.877600189006673
GCA_005877855.1	s__NS-12 sp005877855	GHGF	5.72221506945339e-6	5.38753787901362e-6	1.0621206194658
GCA_005877855.1	s__NS-12 sp005877855	GHTE	1.00138763715434e-5	6.1700992910151e-6	1.62296843198709
GCA_005877855.1	s__NS-12 sp005877855	GIAL	5.57915969271705e-5	4.48210919211437e-5	1.24476210944008
GCA_005877855.1	s__NS-12 sp005877855	GIDI	1.00138763715434e-5	1.05683310636128e-5	0.94753621089915
GCA_005877855.1	s__NS-12 sp005877855	GIEA	3.57638441840837e-5	2.59129636962274e-5	1.38015259865047
GCA_005877855.1	s__NS-12 sp005877855	GIYT	4.29166130209004e-6	6.07528706053281e-6	0.706412924908549
GCA_005877855.1	s__NS-12 sp005877855	GLFL	3.57638441840837e-5	3.41297293263762e-5	1.04787951413504
GCA_005877855.1	s__NS-12 sp005877855	GLHH	8.58332260418008e-6	4.27185793122246e-6	2.00927154937567
GCA_005877855.1	s__NS-12 sp005877855	GLKN	8.58332260418008e-6	9.33671933178688e-6	0.91930819586256
GCA_005877855.1	s__NS-12 sp005877855	GLVG	6.15138119966239e-5	5.72876294360301e-5	1.07377129412054
GCA_005877855.1	s__NS-12 sp005877855	GMSN	2.86110753472669e-6	2.30805853906239e-6	1.23961653758096
GCA_005877855.1	s__NS-12 sp005877855	GNKE	1.43055376736335e-6	5.3979512483123e-6	0.265017911714304
GCA_005877855.1	s__NS-12 sp005877855	GQAH	1.43055376736335e-6	6.42824098656916e-6	0.222542025159336
GCA_005877855.1	s__NS-12 sp005877855	GQSL	1.14444301389068e-5	1.53767219924657e-5	0.744269821910959
GCA_005877855.1	s__NS-12 sp005877855	GSAQ	1.57360914409968e-5	1.46952311810852e-5	1.07082979825804
GCA_005877855.1	s__NS-12 sp005877855	GTFR	2.86110753472669e-5	1.1963667222956e-5	2.3914970898194
GCA_005877855.1	s__NS-12 sp005877855	GTIY	7.15276883681673e-6	6.07528706053281e-6	1.17735487484758
GCA_005877855.1	s__NS-12 sp005877855	GVNG	1.43055376736335e-5	1.3438466658438e-5	1.06452157357187
GCA_005877855.1	s__NS-12 sp005877855	HAFS	1.43055376736335e-6	4.22852561198837e-6	0.338310299766793
GCA_005877855.1	s__NS-12 sp005877855	HAII	8.58332260418008e-6	5.79428899599134e-6	1.48134181952579
GCA_005877855.1	s__NS-12 sp005877855	HDAS	7.15276883681673e-6	5.84432484314886e-6	1.22388283142778
GCA_005877855.1	s__NS-12 sp005877855	HDHA	5.72221506945339e-6	2.55652517695059e-6	2.23827839484796
GCA_005877855.1	s__NS-12 sp005877855	HEET	2.86110753472669e-6	4.69218227497086e-6	0.609760526565321
GCA_005877855.1	s__NS-12 sp005877855	HEIM	1.43055376736335e-6	1.54924639214712e-6	0.923386863842055
GCA_005877855.1	s__NS-12 sp005877855	HFKG	1.43055376736335e-6	2.84667679379828e-6	0.502534664448007
GCA_005877855.1	s__NS-12 sp005877855	HFNF	0	7.53186456500516e-7	0
GCA_005877855.1	s__NS-12 sp005877855	HGFA	8.58332260418008e-6	6.77253197973224e-6	1.26737276839251
GCA_005877855.1	s__NS-12 sp005877855	HGTD	2.86110753472669e-6	5.08077595119283e-6	0.563124129505254
GCA_005877855.1	s__NS-12 sp005877855	HGVT	5.72221506945339e-6	8.11634945227555e-6	0.705023250058445
GCA_005877855.1	s__NS-12 sp005877855	HKNK	0	1.02434838818339e-6	0
GCA_005877855.1	s__NS-12 sp005877855	HMDF	0	9.28370766172294e-7	0
GCA_005877855.1	s__NS-12 sp005877855	HNEM	1.43055376736335e-6	7.677949798496e-7	1.86319760470897
GCA_005877855.1	s__NS-12 sp005877855	HNET	0	1.90383403797961e-6	0
GCA_005877855.1	s__NS-12 sp005877855	HNSN	2.86110753472669e-6	7.06849369567202e-7	4.04769058007157
GCA_005877855.1	s__NS-12 sp005877855	HNTQ	1.43055376736335e-6	1.07662059107979e-6	1.32874457280125
GCA_005877855.1	s__NS-12 sp005877855	HPHG	8.58332260418008e-6	2.13403343015027e-6	4.0221125324994
GCA_005877855.1	s__NS-12 sp005877855	HPPP	2.86110753472669e-6	3.37374738427157e-6	0.848050315819493
GCA_005877855.1	s__NS-12 sp005877855	HQDD	1.43055376736335e-6	2.00526903519777e-6	0.713397425608907
GCA_005877855.1	s__NS-12 sp005877855	HQES	0	2.42801879628873e-6	0
GCA_005877855.1	s__NS-12 sp005877855	HRTH	0	1.96968305590589e-6	0
GCA_005877855.1	s__NS-12 sp005877855	HTDK	1.43055376736335e-6	2.68458938378676e-6	0.532876191794169
GCA_005877855.1	s__NS-12 sp005877855	HTKN	1.43055376736335e-6	1.32280001076355e-6	1.08145884164122
GCA_005877855.1	s__NS-12 sp005877855	HTYD	0	1.66889450498011e-6	0
GCA_005877855.1	s__NS-12 sp005877855	HVNE	4.29166130209004e-6	2.79116858066637e-6	1.53758584551903
GCA_005877855.1	s__NS-12 sp005877855	HVTI	7.15276883681673e-6	5.05327457796827e-6	1.41547203233365
GCA_005877855.1	s__NS-12 sp005877855	HVYE	1.43055376736335e-6	2.97131006500864e-6	0.481455565412082
GCA_005877855.1	s__NS-12 sp005877855	HYQN	1.43055376736335e-6	5.18283277676053e-7	2.76017735663372
GCA_005877855.1	s__NS-12 sp005877855	HYRA	4.29166130209004e-6	4.36423335028283e-6	0.983371180601953
GCA_005877855.1	s__NS-12 sp005877855	IDEF	8.58332260418008e-6	5.84860381119386e-6	1.46758489397968
GCA_005877855.1	s__NS-12 sp005877855	IDNE	1.43055376736335e-6	3.98303301273767e-6	0.359161915753261
GCA_005877855.1	s__NS-12 sp005877855	IEAG	2.57499678125402e-5	2.59129636962274e-5	0.993709871028342
GCA_005877855.1	s__NS-12 sp005877855	IEQR	1.71666452083602e-5	7.8796325395902e-6	2.17860986817704
GCA_005877855.1	s__NS-12 sp005877855	IFFF	4.29166130209004e-6	2.52115374514793e-6	1.70226084400823
GCA_005877855.1	s__NS-12 sp005877855	IFFT	5.72221506945339e-6	3.79680615732469e-6	1.50711277646194
GCA_005877855.1	s__NS-12 sp005877855	IGTP	1.14444301389068e-5	1.21534743270564e-5	0.941659136386115
GCA_005877855.1	s__NS-12 sp005877855	IHHN	1.43055376736335e-6	6.23904082056703e-7	2.29290656770111
GCA_005877855.1	s__NS-12 sp005877855	IHHV	1.43055376736335e-6	2.0227033752325e-6	0.707248420544563
GCA_005877855.1	s__NS-12 sp005877855	IHTL	5.72221506945339e-6	6.64461249151579e-6	0.86118115642708
GCA_005877855.1	s__NS-12 sp005877855	IILG	2.14583065104502e-5	2.21990231570189e-5	0.966632917073448
GCA_005877855.1	s__NS-12 sp005877855	ILFE	1.28749839062701e-5	1.22851272030967e-5	1.04801388650048
GCA_005877855.1	s__NS-12 sp005877855	ILMH	4.29166130209004e-6	2.67969792127774e-6	1.6015466773373
GCA_005877855.1	s__NS-12 sp005877855	ILVA	4.86388280903538e-5	4.48367101147186e-5	1.08479921845084
GCA_005877855.1	s__NS-12 sp005877855	IMFV	4.29166130209004e-6	3.3807315090608e-6	1.26944754133472
GCA_005877855.1	s__NS-12 sp005877855	IMGF	1.43055376736335e-6	3.37955388208956e-6	0.423296629458929
GCA_005877855.1	s__NS-12 sp005877855	INDM	0	1.44125786755817e-6	0
GCA_005877855.1	s__NS-12 sp005877855	IQIK	0	3.83486373991629e-6	0
GCA_005877855.1	s__NS-12 sp005877855	IQIT	2.86110753472669e-6	4.95218019079835e-6	0.577747057759109
GCA_005877855.1	s__NS-12 sp005877855	IQMY	2.86110753472669e-6	1.05365710673948e-6	2.71540666923449
GCA_005877855.1	s__NS-12 sp005877855	IQQA	5.72221506945339e-6	6.30183455818267e-6	0.90802369002584
GCA_005877855.1	s__NS-12 sp005877855	IRLI	2.28888602778135e-5	1.97318204126008e-5	1.15999739502984
GCA_005877855.1	s__NS-12 sp005877855	IRNS	2.86110753472669e-6	4.64175017262124e-6	0.616385507260292
GCA_005877855.1	s__NS-12 sp005877855	IRQE	4.29166130209004e-6	7.8796325395902e-6	0.544652467044261
GCA_005877855.1	s__NS-12 sp005877855	IRTV	1.85971989757235e-5	1.64457073962878e-5	1.13082389997534
GCA_005877855.1	s__NS-12 sp005877855	ISDE	5.72221506945339e-6	8.05962569421046e-6	0.709985213527208
GCA_005877855.1	s__NS-12 sp005877855	ISFA	7.15276883681673e-6	9.63934439553486e-6	0.742038933698649
GCA_005877855.1	s__NS-12 sp005877855	ISTA	1.14444301389068e-5	1.45166562031275e-5	0.788365445786415
GCA_005877855.1	s__NS-12 sp005877855	ITAA	3.2902736649357e-5	2.92273485241616e-5	1.12575167816393
GCA_005877855.1	s__NS-12 sp005877855	IVQE	1.57360914409968e-5	8.86796522518202e-6	1.77448727429734
GCA_005877855.1	s__NS-12 sp005877855	IVYR	7.15276883681673e-6	7.91693490136643e-6	0.903477030685473
GCA_005877855.1	s__NS-12 sp005877855	IYRE	7.15276883681673e-6	6.01850311019301e-6	1.18846309553329
GCA_005877855.1	s__NS-12 sp005877855	KALY	1.00138763715434e-5	1.24944440880661e-5	0.801466339835646
GCA_005877855.1	s__NS-12 sp005877855	KATK	5.72221506945339e-6	1.04258669834605e-5	0.548847887521592
GCA_005877855.1	s__NS-12 sp005877855	KERQ	1.28749839062701e-5	6.68715869674415e-6	1.92532949943878
GCA_005877855.1	s__NS-12 sp005877855	KGIE	2.28888602778135e-5	1.08919134872072e-5	2.10145446938198
GCA_005877855.1	s__NS-12 sp005877855	KGLN	1.43055376736335e-5	9.33671933178688e-6	1.5321803264376
GCA_005877855.1	s__NS-12 sp005877855	KHFK	2.86110753472669e-6	1.50413211940763e-6	1.90216504109591
GCA_005877855.1	s__NS-12 sp005877855	KHSR	2.86110753472669e-6	3.48685687034514e-6	0.820540573104595
GCA_005877855.1	s__NS-12 sp005877855	KIEP	0	7.15709312791868e-6	0
GCA_005877855.1	s__NS-12 sp005877855	KIMT	4.29166130209004e-6	2.68921976102659e-6	1.59587600994414
GCA_005877855.1	s__NS-12 sp005877855	KISV	7.15276883681673e-6	8.94562459025943e-6	0.799582942995967
GCA_005877855.1	s__NS-12 sp005877855	KIYD	4.29166130209004e-6	2.94605543771215e-6	1.45674831748002
GCA_005877855.1	s__NS-12 sp005877855	KLPA	1.28749839062701e-5	2.49948527439353e-5	0.515105411428923
GCA_005877855.1	s__NS-12 sp005877855	KLRE	2.86110753472669e-5	2.04537706165415e-5	1.39881667217527
GCA_005877855.1	s__NS-12 sp005877855	KMIL	5.72221506945339e-6	5.1841795648501e-6	1.10378411817586
GCA_005877855.1	s__NS-12 sp005877855	KMKV	2.86110753472669e-6	3.34594609000484e-6	0.855096722351122
GCA_005877855.1	s__NS-12 sp005877855	KMRK	2.86110753472669e-6	2.9730411675104e-6	0.962350459856754
GCA_005877855.1	s__NS-12 sp005877855	KNLR	1.00138763715434e-5	8.29903495278018e-6	1.20663142504163
GCA_005877855.1	s__NS-12 sp005877855	KNVQ	1.43055376736335e-6	3.05361203626771e-6	0.468479214246171
GCA_005877855.1	s__NS-12 sp005877855	KQPL	5.72221506945339e-6	8.55078862771901e-6	0.669203195001656
GCA_005877855.1	s__NS-12 sp005877855	KRMH	1.43055376736335e-6	1.5367624012231e-6	0.93088805805294
GCA_005877855.1	s__NS-12 sp005877855	KTAT	7.15276883681673e-6	1.34635219003944e-5	0.531270264180072
GCA_005877855.1	s__NS-12 sp005877855	KTMH	0	1.17968963128174e-6	0
GCA_005877855.1	s__NS-12 sp005877855	KTQA	7.15276883681673e-6	8.48556318636049e-6	0.842933896045219
GCA_005877855.1	s__NS-12 sp005877855	KTSA	1.43055376736335e-5	1.23197602538757e-5	1.16118636879586
GCA_005877855.1	s__NS-12 sp005877855	KVPH	7.15276883681673e-6	4.12996832886806e-6	1.73191856867754
GCA_005877855.1	s__NS-12 sp005877855	KYLH	2.86110753472669e-6	2.7146249604929e-6	1.05396051991182
GCA_005877855.1	s__NS-12 sp005877855	LAAM	3.14721828819936e-5	2.49024173601344e-5	1.26382039248834
GCA_005877855.1	s__NS-12 sp005877855	LARP	2.57499678125402e-5	4.20471000243132e-5	0.612407699880626
GCA_005877855.1	s__NS-12 sp005877855	LAVD	3.43332904167203e-5	4.50964330472426e-5	0.76133051101299
GCA_005877855.1	s__NS-12 sp005877855	LDAD	3.43332904167203e-5	2.82300403473595e-5	1.21619700128879
GCA_005877855.1	s__NS-12 sp005877855	LDDL	4.00555054861737e-5	2.95392074414021e-5	1.35601151674882
GCA_005877855.1	s__NS-12 sp005877855	LDEV	5.00693818577171e-5	2.72812450228832e-5	1.83530413717261
GCA_005877855.1	s__NS-12 sp005877855	LDKV	2.71805215799036e-5	1.89552400524418e-5	1.43393180485742
GCA_005877855.1	s__NS-12 sp005877855	LDNL	2.28888602778135e-5	1.45550988756116e-5	1.5725664575296
GCA_005877855.1	s__NS-12 sp005877855	LDQN	5.72221506945339e-6	4.75864611238487e-6	1.2024880468755
GCA_005877855.1	s__NS-12 sp005877855	LDVF	8.58332260418008e-6	1.62538667709878e-5	0.528078808883852
GCA_005877855.1	s__NS-12 sp005877855	LEFV	1.57360914409968e-5	1.97387117250035e-5	0.797219781119934
GCA_005877855.1	s__NS-12 sp005877855	LHHE	4.29166130209004e-6	3.24862455540452e-6	1.32107026493729
GCA_005877855.1	s__NS-12 sp005877855	LINH	4.29166130209004e-6	3.0047771423217e-6	1.42827940270273
GCA_005877855.1	s__NS-12 sp005877855	LKAH	1.14444301389068e-5	1.03889516535577e-5	1.10159624575667
GCA_005877855.1	s__NS-12 sp005877855	LKEV	3.14721828819936e-5	2.30192620836063e-5	1.36721076321587
GCA_005877855.1	s__NS-12 sp005877855	LKHF	4.29166130209004e-6	3.74443441879902e-6	1.14614406932691
GCA_005877855.1	s__NS-12 sp005877855	LKPI	1.14444301389068e-5	1.23794689305003e-5	0.924468586104709
GCA_005877855.1	s__NS-12 sp005877855	LKVS	1.43055376736335e-5	1.88993373356882e-5	0.756933294513978
GCA_005877855.1	s__NS-12 sp005877855	LLEG	4.43471667882637e-5	5.72849231162342e-5	0.774150760371642
GCA_005877855.1	s__NS-12 sp005877855	LLIK	1.00138763715434e-5	2.47809297586101e-5	0.404096071821684
GCA_005877855.1	s__NS-12 sp005877855	LLTM	1.85971989757235e-5	1.41436807622465e-5	1.3148768901349
GCA_005877855.1	s__NS-12 sp005877855	LLTR	6.86665808334406e-5	4.56862201752266e-5	1.50300420061179
GCA_005877855.1	s__NS-12 sp005877855	LMGP	7.15276883681673e-6	1.03550580312765e-5	0.690751207304916
GCA_005877855.1	s__NS-12 sp005877855	LNFV	7.15276883681673e-6	8.00890269084065e-6	0.893102227973998
GCA_005877855.1	s__NS-12 sp005877855	LNIR	1.43055376736335e-6	9.7789433190754e-6	0.146289197174589
GCA_005877855.1	s__NS-12 sp005877855	LNTI	8.58332260418008e-6	7.50676749328557e-6	1.14341127680555
GCA_005877855.1	s__NS-12 sp005877855	LPES	2.28888602778135e-5	1.78674531924629e-5	1.2810365322501
GCA_005877855.1	s__NS-12 sp005877855	LPIV	2.14583065104502e-5	2.34371875923634e-5	0.915566615059309
GCA_005877855.1	s__NS-12 sp005877855	LPLH	5.72221506945339e-6	1.3518973783587e-5	0.423272887502791
GCA_005877855.1	s__NS-12 sp005877855	LPPS	3.00416291146303e-5	1.54387600154357e-5	1.94585763912352
GCA_005877855.1	s__NS-12 sp005877855	LRRN	1.00138763715434e-5	1.39608885213172e-5	0.717280734406912
GCA_005877855.1	s__NS-12 sp005877855	LSAR	3.43332904167203e-5	3.99522703558607e-5	0.859357681325959
GCA_005877855.1	s__NS-12 sp005877855	LSHM	5.72221506945339e-6	2.68727171419922e-6	2.12937718177804
GCA_005877855.1	s__NS-12 sp005877855	LSSK	1.43055376736335e-5	1.17959567500648e-5	1.21274924762291
GCA_005877855.1	s__NS-12 sp005877855	LTEL	3.86249517188103e-5	3.90872089344393e-5	0.98817369599338
GCA_005877855.1	s__NS-12 sp005877855	LTEM	7.15276883681673e-6	8.17705839848649e-6	0.874736181184747
GCA_005877855.1	s__NS-12 sp005877855	LTHE	1.28749839062701e-5	8.11596602853452e-6	1.58637725453798
GCA_005877855.1	s__NS-12 sp005877855	LTSA	3.14721828819936e-5	3.06692036761584e-5	1.02618193854376
GCA_005877855.1	s__NS-12 sp005877855	LVMK	5.72221506945339e-6	8.32950479629028e-6	0.686981424394148
GCA_005877855.1	s__NS-12 sp005877855	LVNG	1.85971989757235e-5	1.76765613860215e-5	1.05208239145595
GCA_005877855.1	s__NS-12 sp005877855	LVVY	8.58332260418008e-6	1.8823960307735e-5	0.455978575382624
GCA_005877855.1	s__NS-12 sp005877855	MAAN	5.72221506945339e-6	5.84158061178565e-6	0.979566225262486
GCA_005877855.1	s__NS-12 sp005877855	MDEG	7.15276883681673e-6	5.70525839874351e-6	1.25371514082377
GCA_005877855.1	s__NS-12 sp005877855	MENG	4.29166130209004e-6	2.81119932785453e-6	1.52663002568565
GCA_005877855.1	s__NS-12 sp005877855	MEVD	4.29166130209004e-6	5.70724643219488e-6	0.751967056807035
GCA_005877855.1	s__NS-12 sp005877855	MFNT	0	1.14282169284803e-6	0
GCA_005877855.1	s__NS-12 sp005877855	MGFT	5.72221506945339e-6	3.70374894876937e-6	1.54497919502743
GCA_005877855.1	s__NS-12 sp005877855	MGKN	1.43055376736335e-6	1.95324509750377e-6	0.732398493763831
GCA_005877855.1	s__NS-12 sp005877855	MGVR	1.00138763715434e-5	1.06526235653453e-5	0.940038508834588
GCA_005877855.1	s__NS-12 sp005877855	MHKE	1.43055376736335e-6	1.31478929158096e-6	1.08804793020727
GCA_005877855.1	s__NS-12 sp005877855	MIGK	1.43055376736335e-6	3.9412317085995e-6	0.362971241767383
GCA_005877855.1	s__NS-12 sp005877855	MIKT	2.86110753472669e-6	2.68921976102659e-6	1.06391733996276
GCA_005877855.1	s__NS-12 sp005877855	MINQ	2.86110753472669e-6	9.89777083772139e-7	2.89065849435787
GCA_005877855.1	s__NS-12 sp005877855	MKNV	1.43055376736335e-6	1.95392571813848e-6	0.73214337376461
GCA_005877855.1	s__NS-12 sp005877855	MLAF	8.58332260418008e-6	8.97544543319283e-6	0.956311602367654
GCA_005877855.1	s__NS-12 sp005877855	MLDH	2.86110753472669e-6	2.69522044736434e-6	1.06154861563349
GCA_005877855.1	s__NS-12 sp005877855	MLYT	2.86110753472669e-6	3.53193919507574e-6	0.810067041560533
GCA_005877855.1	s__NS-12 sp005877855	MMHF	0	4.07954145037149e-7	0
GCA_005877855.1	s__NS-12 sp005877855	MNPR	4.29166130209004e-6	2.15910962586843e-6	1.98769958258319
GCA_005877855.1	s__NS-12 sp005877855	MNSY	0	7.58133452452143e-7	0
GCA_005877855.1	s__NS-12 sp005877855	MPAA	1.00138763715434e-5	1.24401588240257e-5	0.804963707714373
GCA_005877855.1	s__NS-12 sp005877855	MPRP	1.43055376736335e-6	4.59801352567069e-6	0.311124306045767
GCA_005877855.1	s__NS-12 sp005877855	MQRV	4.29166130209004e-6	4.58113296158999e-6	0.936812211754823
GCA_005877855.1	s__NS-12 sp005877855	MSLQ	1.43055376736335e-6	4.23130439663048e-6	0.33808812443334
GCA_005877855.1	s__NS-12 sp005877855	MTSI	4.29166130209004e-6	3.17772543793151e-6	1.35054503163232
GCA_005877855.1	s__NS-12 sp005877855	MVAT	1.43055376736335e-5	1.02796503790758e-5	1.39163659716992
GCA_005877855.1	s__NS-12 sp005877855	MVIV	5.72221506945339e-6	7.4642599624778e-6	0.766615190014613
GCA_005877855.1	s__NS-12 sp005877855	MYKR	0	1.84821265311681e-6	0
GCA_005877855.1	s__NS-12 sp005877855	NAIN	1.43055376736335e-6	3.2442045825754e-6	0.440956706320817
GCA_005877855.1	s__NS-12 sp005877855	NAKK	0	4.71470786908778e-6	0
GCA_005877855.1	s__NS-12 sp005877855	NDHF	0	1.04099317898641e-6	0
GCA_005877855.1	s__NS-12 sp005877855	NDKQ	1.43055376736335e-6	1.91153901016326e-6	0.748378013609654
GCA_005877855.1	s__NS-12 sp005877855	NDYA	4.29166130209004e-6	3.47359029860523e-6	1.23551165599849
GCA_005877855.1	s__NS-12 sp005877855	NFFG	4.29166130209004e-6	2.75771177961875e-6	1.55623997177956
GCA_005877855.1	s__NS-12 sp005877855	NGDK	5.72221506945339e-6	4.44494968307461e-6	1.28735204613054
GCA_005877855.1	s__NS-12 sp005877855	NHNG	1.43055376736335e-6	1.13211090567248e-6	1.26361627663465
GCA_005877855.1	s__NS-12 sp005877855	NISH	1.43055376736335e-6	1.42627115875121e-6	1.00300266087963
GCA_005877855.1	s__NS-12 sp005877855	NKNT	0	1.49443660312723e-6	0
GCA_005877855.1	s__NS-12 sp005877855	NLKP	1.14444301389068e-5	6.13517265311767e-6	1.86538028935357
GCA_005877855.1	s__NS-12 sp005877855	NMDA	2.86110753472669e-6	2.90998170986957e-6	0.983204645246697
GCA_005877855.1	s__NS-12 sp005877855	NMEQ	1.43055376736335e-6	1.20894893388796e-6	1.18330371719069
GCA_005877855.1	s__NS-12 sp005877855	NMKS	0	1.2195360532815e-6	0
GCA_005877855.1	s__NS-12 sp005877855	NNFV	0	1.87871924254988e-6	0
GCA_005877855.1	s__NS-12 sp005877855	NNIG	1.43055376736335e-6	2.580759327265e-6	0.55431506233454
GCA_005877855.1	s__NS-12 sp005877855	NNMA	0	1.43385944248484e-6	0
GCA_005877855.1	s__NS-12 sp005877855	NPVE	1.00138763715434e-5	6.71529235900945e-6	1.49120482567054
GCA_005877855.1	s__NS-12 sp005877855	NRQN	2.86110753472669e-6	1.58447339852576e-6	1.80571509587271
GCA_005877855.1	s__NS-12 sp005877855	NSFY	1.43055376736335e-6	1.24827532170558e-6	1.14602423238545
GCA_005877855.1	s__NS-12 sp005877855	NSIH	1.43055376736335e-6	1.42627115875121e-6	1.00300266087963
GCA_005877855.1	s__NS-12 sp005877855	NSIP	0	3.43147593469648e-6	0
GCA_005877855.1	s__NS-12 sp005877855	NSPV	4.29166130209004e-6	5.51340764702765e-6	0.778404496247204
GCA_005877855.1	s__NS-12 sp005877855	NYLG	1.28749839062701e-5	5.80423944215313e-6	2.21820344156823
GCA_005877855.1	s__NS-12 sp005877855	NYLL	7.15276883681673e-6	7.63472480946817e-6	0.936873170326488
GCA_005877855.1	s__NS-12 sp005877855	PAKS	1.85971989757235e-5	1.18642534528745e-5	1.56749845656894
GCA_005877855.1	s__NS-12 sp005877855	PARE	1.14444301389068e-5	2.43092019796975e-5	0.470785924954053
GCA_005877855.1	s__NS-12 sp005877855	PDAE	1.43055376736335e-5	1.71260822383575e-5	0.835307075753329
GCA_005877855.1	s__NS-12 sp005877855	PEMS	7.15276883681673e-6	3.73787773980103e-6	1.91359090230637
GCA_005877855.1	s__NS-12 sp005877855	PFHN	2.86110753472669e-6	1.09234482626099e-6	2.61923475622624
GCA_005877855.1	s__NS-12 sp005877855	PFQN	2.86110753472669e-6	1.71997622777494e-6	1.66345760396235
GCA_005877855.1	s__NS-12 sp005877855	PGEI	1.85971989757235e-5	1.3545306728988e-5	1.37296255801458
GCA_005877855.1	s__NS-12 sp005877855	PGKK	7.15276883681673e-6	7.98710900184368e-6	0.89553915379966
GCA_005877855.1	s__NS-12 sp005877855	PGPA	2.00277527430868e-5	2.36312761682149e-5	0.84751041799533
GCA_005877855.1	s__NS-12 sp005877855	PKII	0	5.85957484709893e-6	0
GCA_005877855.1	s__NS-12 sp005877855	PKQF	4.29166130209004e-6	2.94532575153758e-6	1.45710921783426
GCA_005877855.1	s__NS-12 sp005877855	PKVE	4.29166130209004e-6	1.14994167911733e-5	0.373206866054652
GCA_005877855.1	s__NS-12 sp005877855	PLDH	8.58332260418008e-6	6.43600349324719e-6	1.33364169444375
GCA_005877855.1	s__NS-12 sp005877855	PLDQ	1.57360914409968e-5	1.01339547221115e-5	1.55280854044688
GCA_005877855.1	s__NS-12 sp005877855	PLGE	2.14583065104502e-5	2.86170427345295e-5	0.74984360576708
GCA_005877855.1	s__NS-12 sp005877855	PMMR	1.43055376736335e-6	1.92552102941649e-6	0.742943725624675
GCA_005877855.1	s__NS-12 sp005877855	PMMT	0	1.47811866779775e-6	0
GCA_005877855.1	s__NS-12 sp005877855	PMPF	1.43055376736335e-6	2.343754860832e-6	0.610368341531894
GCA_005877855.1	s__NS-12 sp005877855	PPKH	1.43055376736335e-6	2.71286323539186e-6	0.527322479327533
GCA_005877855.1	s__NS-12 sp005877855	PRKH	0	3.66968430809987e-6	0
GCA_005877855.1	s__NS-12 sp005877855	PSEQ	8.58332260418008e-6	5.84158770745276e-6	1.46934755310262
GCA_005877855.1	s__NS-12 sp005877855	PSTD	8.58332260418008e-6	7.63214833161333e-6	1.12462733050233
GCA_005877855.1	s__NS-12 sp005877855	PVLF	2.00277527430868e-5	1.70556614898394e-5	1.1742583396732
GCA_005877855.1	s__NS-12 sp005877855	PVRT	1.14444301389068e-5	1.73569289058624e-5	0.659358012064066
GCA_005877855.1	s__NS-12 sp005877855	PVYV	1.14444301389068e-5	9.40362746872362e-6	1.21702291769542
GCA_005877855.1	s__NS-12 sp005877855	PYYI	4.29166130209004e-6	1.92178059326808e-6	2.23316923748921
GCA_005877855.1	s__NS-12 sp005877855	QAGH	1.14444301389068e-5	6.42824098656916e-6	1.78033620127469
GCA_005877855.1	s__NS-12 sp005877855	QDQI	1.43055376736335e-6	3.13925708154012e-6	0.455698189159301
GCA_005877855.1	s__NS-12 sp005877855	QEPI	5.72221506945339e-6	5.8251238063909e-6	0.982333639531471
GCA_005877855.1	s__NS-12 sp005877855	QFMH	0	6.37554271365832e-7	0
GCA_005877855.1	s__NS-12 sp005877855	QFNK	4.29166130209004e-6	1.3830496900366e-6	3.10304201866851
GCA_005877855.1	s__NS-12 sp005877855	QGHS	1.43055376736335e-6	3.19278241458458e-6	0.448058646536199
GCA_005877855.1	s__NS-12 sp005877855	QHKQ	1.43055376736335e-6	1.16197173080893e-6	1.23114334835619
GCA_005877855.1	s__NS-12 sp005877855	QHLS	2.86110753472669e-6	4.19969151080027e-6	0.681266118563431
GCA_005877855.1	s__NS-12 sp005877855	QIMM	1.43055376736335e-6	8.82695610451562e-7	1.6206648706812
GCA_005877855.1	s__NS-12 sp005877855	QIRQ	1.14444301389068e-5	4.45594231063748e-6	2.56835240249542
GCA_005877855.1	s__NS-12 sp005877855	QIRY	0	3.4034712305006898e-06	0
GCA_005877855.1	s__NS-12 sp005877855	QKMQ	2.86110753472669e-6	1.17071839221716e-6	2.4438904810474402
GCA_005877855.1	s__NS-12 sp005877855	QLMR	4.29166130209004e-6	6.02378771076285e-6	0.712452282211411
GCA_005877855.1	s__NS-12 sp005877855	QLQF	2.86110753472669e-6	4.79863159310756e-6	0.596234046980435
GCA_005877855.1	s__NS-12 sp005877855	QMAE	5.72221506945339e-6	4.92528935793057e-6	1.16180282083115
GCA_005877855.1	s__NS-12 sp005877855	QMEF	0	1.77519576655881e-6	0
GCA_005877855.1	s__NS-12 sp005877855	QMIK	4.29166130209004e-6	1.69491640991291e-6	2.53207844173894
GCA_005877855.1	s__NS-12 sp005877855	QMKH	0	7.43515031252128e-7	0
GCA_005877855.1	s__NS-12 sp005877855	QNFM	1.43055376736335e-6	7.20278524233789e-7	1.98611192647334
GCA_005877855.1	s__NS-12 sp005877855	QNYP	0	1.24694142750398e-6	0
GCA_005877855.1	s__NS-12 sp005877855	QPEP	4.29166130209004e-6	6.14788147077187e-6	0.698071575142326
GCA_005877855.1	s__NS-12 sp005877855	QPHL	0	4.41989522630406e-6	0
GCA_005877855.1	s__NS-12 sp005877855	QPTG	4.29166130209004e-6	8.39468887126721e-6	0.511235302213433
GCA_005877855.1	s__NS-12 sp005877855	QQAN	1.43055376736335e-6	3.12314229817868e-6	0.458049499761059
GCA_005877855.1	s__NS-12 sp005877855	QQMS	0	1.38338326585202e-6	0
GCA_005877855.1	s__NS-12 sp005877855	QQSR	2.86110753472669e-6	4.46853641091381e-6	0.640278442789191
GCA_005877855.1	s__NS-12 sp005877855	QRTK	8.58332260418008e-6	6.00002740195636e-6	1.43054723406453
GCA_005877855.1	s__NS-12 sp005877855	QRVS	1.28749839062701e-5	1.03944207174585e-5	1.23864371630112
GCA_005877855.1	s__NS-12 sp005877855	QTDH	0	2.18497443730038e-6	0
GCA_005877855.1	s__NS-12 sp005877855	QVVL	2.28888602778135e-5	2.46449802299806e-5	0.928743300429565
GCA_005877855.1	s__NS-12 sp005877855	QYPD	1.00138763715434e-5	2.53063629516363e-6	3.95705870127652
GCA_005877855.1	s__NS-12 sp005877855	RAFY	7.15276883681673e-6	7.23984997921057e-6	0.987971968667321
GCA_005877855.1	s__NS-12 sp005877855	RAGP	1.00138763715434e-5	3.19659768334567e-5	0.31326670928018
GCA_005877855.1	s__NS-12 sp005877855	RAPP	2.86110753472669e-6	2.10048926105272e-5	0.136211481190471
GCA_005877855.1	s__NS-12 sp005877855	RDMI	2.86110753472669e-6	4.15181550701383e-6	0.689122031047215
GCA_005877855.1	s__NS-12 sp005877855	RDVF	1.00138763715434e-5	1.09835294257452e-5	0.91171753480908
GCA_005877855.1	s__NS-12 sp005877855	RDYR	1.43055376736335e-5	7.07534320109151e-6	2.02188604383552
GCA_005877855.1	s__NS-12 sp005877855	RGDR	1.85971989757235e-5	2.15401473701718e-5	0.863373804093672
GCA_005877855.1	s__NS-12 sp005877855	RGID	1.43055376736335e-5	1.50878563277552e-5	0.948149118262571
GCA_005877855.1	s__NS-12 sp005877855	RGPP	4.29166130209004e-6	1.67093569912242e-5	0.256841798541023
GCA_005877855.1	s__NS-12 sp005877855	RHEK	0	4.246967537583e-6	0
GCA_005877855.1	s__NS-12 sp005877855	RHQG	1.43055376736335e-6	4.54532259305898e-6	0.314730965310999
GCA_005877855.1	s__NS-12 sp005877855	RKDV	7.15276883681673e-6	1.28089789230754e-5	0.558418346987129
GCA_005877855.1	s__NS-12 sp005877855	RKII	4.29166130209004e-6	7.92623438882264e-6	0.541450213501385
GCA_005877855.1	s__NS-12 sp005877855	RMDM	4.29166130209004e-6	1.83500137450053e-6	2.33877824928507
GCA_005877855.1	s__NS-12 sp005877855	RMPS	4.29166130209004e-6	4.36893577372226e-6	0.982312747169001
GCA_005877855.1	s__NS-12 sp005877855	RNHA	5.72221506945339e-6	4.09964316732132e-6	1.39578369041134
GCA_005877855.1	s__NS-12 sp005877855	RNIG	1.43055376736335e-6	7.43436468656571e-6	0.192424481132656
GCA_005877855.1	s__NS-12 sp005877855	RNVA	1.14444301389068e-5	1.50156361377214e-5	0.762167518841026
GCA_005877855.1	s__NS-12 sp005877855	RPQS	2.86110753472669e-6	6.82781066878476e-6	0.419037327412584
GCA_005877855.1	s__NS-12 sp005877855	RQIE	1.43055376736335e-5	7.8796325395902e-6	1.81550822348087
GCA_005877855.1	s__NS-12 sp005877855	RSQN	2.86110753472669e-6	3.20616537038786e-6	0.89237678166943
GCA_005877855.1	s__NS-12 sp005877855	RTFG	1.85971989757235e-5	1.1963667222956e-5	1.55447310838261
GCA_005877855.1	s__NS-12 sp005877855	RTIN	4.29166130209004e-6	5.07268841417473e-6	0.846032902414772
GCA_005877855.1	s__NS-12 sp005877855	RTNR	5.72221506945339e-6	7.24201328741996e-6	0.790141476182237
GCA_005877855.1	s__NS-12 sp005877855	RVIA	2.86110753472669e-5	3.02983488075367e-5	0.944311372511163
GCA_005877855.1	s__NS-12 sp005877855	RVLT	3.7194397951447e-5	3.47446920749276e-5	1.07050590263504
GCA_005877855.1	s__NS-12 sp005877855	RYMS	1.43055376736335e-6	2.18394660326092e-6	0.655031476148427
GCA_005877855.1	s__NS-12 sp005877855	RYVK	8.58332260418008e-6	6.71881585990596e-6	1.27750526032428
GCA_005877855.1	s__NS-12 sp005877855	SEVF	5.72221506945339e-6	9.36933220362699e-6	0.610738838701678
GCA_005877855.1	s__NS-12 sp005877855	SFVY	2.86110753472669e-6	4.04692128012692e-6	0.706983738175644
GCA_005877855.1	s__NS-12 sp005877855	SGFQ	4.29166130209004e-6	5.29652377464098e-6	0.810278870575058
GCA_005877855.1	s__NS-12 sp005877855	SGGK	1.00138763715434e-5	1.4363067547564e-5	0.697196217895792
GCA_005877855.1	s__NS-12 sp005877855	SGMP	2.86110753472669e-6	4.91521331455324e-6	0.582092241298127
GCA_005877855.1	s__NS-12 sp005877855	SGRN	2.86110753472669e-6	7.45537688282549e-6	0.383764305908888
GCA_005877855.1	s__NS-12 sp005877855	SHRQ	2.86110753472669e-6	2.83793610085828e-6	1.00816488921699
GCA_005877855.1	s__NS-12 sp005877855	SKGK	1.14444301389068e-5	7.58918303566406e-6	1.50799237350393
GCA_005877855.1	s__NS-12 sp005877855	SLAK	2.71805215799036e-5	2.37495835325909e-5	1.14446308258857
GCA_005877855.1	s__NS-12 sp005877855	SLEN	2.86110753472669e-6	8.39009932489771e-6	0.341009971864853
GCA_005877855.1	s__NS-12 sp005877855	SLKI	2.00277527430868e-5	1.17627110856001e-5	1.7026476802278
GCA_005877855.1	s__NS-12 sp005877855	SNLH	1.43055376736335e-6	3.01326972638143e-6	0.474751315767961
GCA_005877855.1	s__NS-12 sp005877855	SNSE	2.86110753472669e-6	3.98251055547948e-6	0.718418066912625
GCA_005877855.1	s__NS-12 sp005877855	SPPQ	1.00138763715434e-5	5.04755041208259e-6	1.98390814434913
GCA_005877855.1	s__NS-12 sp005877855	SRAR	1.28749839062701e-5	2.69976949646336e-5	0.476891968856454
GCA_005877855.1	s__NS-12 sp005877855	SRLG	3.7194397951447e-5	3.178196434346e-5	1.17029890127294
GCA_005877855.1	s__NS-12 sp005877855	STET	5.72221506945339e-6	9.62433545120066e-6	0.594556901977011
GCA_005877855.1	s__NS-12 sp005877855	STFM	1.43055376736335e-6	2.31248775747611e-6	0.618621120366352
GCA_005877855.1	s__NS-12 sp005877855	SVAL	4.1486059253537e-5	4.49634348305878e-5	0.922662145582233
GCA_005877855.1	s__NS-12 sp005877855	SYEA	5.72221506945339e-6	8.53574964532511e-6	0.670382251966276
GCA_005877855.1	s__NS-12 sp005877855	SYIL	5.72221506945339e-6	7.31237485068813e-6	0.782538530408476
GCA_005877855.1	s__NS-12 sp005877855	TAAS	2.71805215799036e-5	2.93099555537108e-5	0.927347758344259
GCA_005877855.1	s__NS-12 sp005877855	TDKL	7.15276883681673e-6	1.29292194888842e-5	0.553225107127793
GCA_005877855.1	s__NS-12 sp005877855	TDTH	4.29166130209004e-6	3.46676473232568e-6	1.23794420257961
GCA_005877855.1	s__NS-12 sp005877855	TEAP	1.14444301389068e-5	1.86608635774525e-5	0.613285129672929
GCA_005877855.1	s__NS-12 sp005877855	TENE	4.29166130209004e-6	5.3010045987327e-6	0.809593959438563
GCA_005877855.1	s__NS-12 sp005877855	TETF	7.15276883681673e-6	6.98406193237172e-6	1.02415598631264
GCA_005877855.1	s__NS-12 sp005877855	TEVL	2.71805215799036e-5	2.97260975691719e-5	0.914365618179622
GCA_005877855.1	s__NS-12 sp005877855	TFKG	7.15276883681673e-6	7.11178893056405e-6	1.00576225006855
GCA_005877855.1	s__NS-12 sp005877855	TGEQ	1.00138763715434e-5	9.71526925236832e-6	1.03073585625044
GCA_005877855.1	s__NS-12 sp005877855	THIA	1.43055376736335e-6	6.35012564572573e-6	0.225279600306216
GCA_005877855.1	s__NS-12 sp005877855	THKQ	1.43055376736335e-6	1.84362917366893e-6	0.775944418647086
GCA_005877855.1	s__NS-12 sp005877855	THYD	4.29166130209004e-6	1.66889450498011e-6	2.57155937015994
GCA_005877855.1	s__NS-12 sp005877855	TIAM	4.29166130209004e-6	6.39792577498037e-6	0.670789479751851
GCA_005877855.1	s__NS-12 sp005877855	TIPN	8.58332260418008e-6	3.7500527969226e-6	2.28885380259814
GCA_005877855.1	s__NS-12 sp005877855	TISK	2.86110753472669e-6	6.10173986046276e-6	0.468900280929004
GCA_005877855.1	s__NS-12 sp005877855	TKRG	8.58332260418008e-6	1.39520144537814e-5	0.615203104369902
GCA_005877855.1	s__NS-12 sp005877855	TLGY	8.58332260418008e-6	1.28352021046326e-5	0.668732952875134
GCA_005877855.1	s__NS-12 sp005877855	TLSD	1.71666452083602e-5	1.52778550335891e-5	1.12362927718705
GCA_005877855.1	s__NS-12 sp005877855	TMLE	1.43055376736335e-5	8.17705839848649e-6	1.74947236236949
GCA_005877855.1	s__NS-12 sp005877855	TNIT	4.29166130209004e-6	3.89402936990268e-6	1.10211323398346
GCA_005877855.1	s__NS-12 sp005877855	TPFG	8.58332260418008e-6	8.84430110186378e-6	0.970491902675192
GCA_005877855.1	s__NS-12 sp005877855	TPGL	1.85971989757235e-5	2.56765314473144e-5	0.724287819555498
GCA_005877855.1	s__NS-12 sp005877855	TPVT	1.57360914409968e-5	1.33239784138677e-5	1.18103549497037
GCA_005877855.1	s__NS-12 sp005877855	TQYA	2.86110753472669e-6	5.27511203720956e-6	0.542378534246292
GCA_005877855.1	s__NS-12 sp005877855	TQYY	1.43055376736335e-6	1.37838265911092e-6	1.03784951000913
GCA_005877855.1	s__NS-12 sp005877855	TRDS	7.15276883681673e-6	1.03239907578925e-5	0.692829837274752
GCA_005877855.1	s__NS-12 sp005877855	TRNF	8.58332260418008e-6	3.69148627985487e-6	2.32516714230278
GCA_005877855.1	s__NS-12 sp005877855	TSAK	1.57360914409968e-5	1.23197602538757e-5	1.27730500567544
GCA_005877855.1	s__NS-12 sp005877855	TTDN	0	3.91658608123806e-6	0
GCA_005877855.1	s__NS-12 sp005877855	TTGR	3.00416291146303e-5	1.80170390099068e-5	1.667401014013
GCA_005877855.1	s__NS-12 sp005877855	TYEG	1.00138763715434e-5	7.42057169772313e-6	1.34947505117645
GCA_005877855.1	s__NS-12 sp005877855	TYMP	1.43055376736335e-6	1.76440238343618e-6	0.810786576119522
GCA_005877855.1	s__NS-12 sp005877855	TYRY	1.00138763715434e-5	2.84896277275297e-6	3.51492004996153
GCA_005877855.1	s__NS-12 sp005877855	TYSQ	1.43055376736335e-6	2.62004566763374e-6	0.546003371252431
GCA_005877855.1	s__NS-12 sp005877855	TYVG	4.29166130209004e-6	9.76126156058631e-6	0.439662565689128
GCA_005877855.1	s__NS-12 sp005877855	VADV	3.43332904167203e-5	3.42961548119857e-5	1.00108279207795
GCA_005877855.1	s__NS-12 sp005877855	VDPQ	1.43055376736335e-5	7.7069439093574e-6	1.85618811319807
GCA_005877855.1	s__NS-12 sp005877855	VEDH	7.15276883681673e-6	5.66460650063866e-6	1.26271239423432
GCA_005877855.1	s__NS-12 sp005877855	VGHK	2.86110753472669e-6	6.28512958249267e-6	0.455218543575673
GCA_005877855.1	s__NS-12 sp005877855	VGLY	2.00277527430868e-5	1.8817403264295e-5	1.0643207493506
GCA_005877855.1	s__NS-12 sp005877855	VHSE	1.43055376736335e-6	5.64790046622022e-6	0.253289479147058
GCA_005877855.1	s__NS-12 sp005877855	VHSG	7.15276883681673e-6	7.42684418894739e-6	0.963096660552199
GCA_005877855.1	s__NS-12 sp005877855	VHSV	8.58332260418008e-6	7.42943211987949e-6	1.15531341637984
GCA_005877855.1	s__NS-12 sp005877855	VIAR	2.14583065104502e-5	3.02983488075367e-5	0.708233529383372
GCA_005877855.1	s__NS-12 sp005877855	VIMP	5.72221506945339e-6	4.90306821242947e-6	1.16706821556089
GCA_005877855.1	s__NS-12 sp005877855	VKRF	8.58332260418008e-6	9.26763944395346e-6	0.92616061037853
GCA_005877855.1	s__NS-12 sp005877855	VLHS	8.58332260418008e-6	9.76905107904664e-6	0.878623986580457
GCA_005877855.1	s__NS-12 sp005877855	VPHG	2.86110753472669e-6	7.81625819249221e-6	0.36604567866948
GCA_005877855.1	s__NS-12 sp005877855	VSKI	4.29166130209004e-6	8.94562459025943e-6	0.47974976579758
GCA_005877855.1	s__NS-12 sp005877855	VSVV	3.7194397951447e-5	2.72115510713831e-5	1.36686063406957
GCA_005877855.1	s__NS-12 sp005877855	VTHQ	2.86110753472669e-6	3.49041489878245e-6	0.819704137672781
GCA_005877855.1	s__NS-12 sp005877855	VTMD	2.86110753472669e-6	5.12080489424597e-6	0.558722230940998
GCA_005877855.1	s__NS-12 sp005877855	VTQD	1.00138763715434e-5	8.00283824266642e-6	1.25129061314214
GCA_005877855.1	s__NS-12 sp005877855	VVMG	1.00138763715434e-5	1.1988769128484e-5	0.835271433140835
GCA_005877855.1	s__NS-12 sp005877855	VYFI	7.15276883681673e-6	4.03551545778925e-6	1.77245482309097
GCA_005877855.1	s__NS-12 sp005877855	VYGA	1.43055376736335e-5	1.79834226912612e-5	0.795484703842559
GCA_005877855.1	s__NS-12 sp005877855	VYVD	5.72221506945339e-6	8.96155849080908e-6	0.638529009805834
GCA_005877855.1	s__NS-12 sp005877855	YAVV	1.28749839062701e-5	1.79896891288845e-5	0.715686847839848
GCA_005877855.1	s__NS-12 sp005877855	YDKG	4.29166130209004e-6	4.73182588227022e-6	0.906977857780134
GCA_005877855.1	s__NS-12 sp005877855	YDYV	2.86110753472669e-6	2.94259896591932e-6	0.972306307404969
GCA_005877855.1	s__NS-12 sp005877855	YEYR	2.86110753472669e-6	3.17522986250088e-6	0.901070995998137
GCA_005877855.1	s__NS-12 sp005877855	YFLI	8.58332260418008e-6	5.30634858779286e-6	1.61755724528272
GCA_005877855.1	s__NS-12 sp005877855	YFSK	1.43055376736335e-6	2.13757457263496e-6	0.66924157204954
GCA_005877855.1	s__NS-12 sp005877855	YFYI	0	1.32509357889265e-6	0
GCA_005877855.1	s__NS-12 sp005877855	YGQR	8.58332260418008e-6	5.46650719870764e-6	1.57016579182577
GCA_005877855.1	s__NS-12 sp005877855	YGYV	8.58332260418008e-6	4.69905431661859e-6	1.82660638201701
GCA_005877855.1	s__NS-12 sp005877855	YHMR	1.43055376736335e-6	9.55339517600129e-7	1.49742970013109
GCA_005877855.1	s__NS-12 sp005877855	YILK	4.29166130209004e-6	6.18825739750025e-6	0.693516934803594
GCA_005877855.1	s__NS-12 sp005877855	YIMY	0	8.04788616997908e-7	0
GCA_005877855.1	s__NS-12 sp005877855	YIQA	7.15276883681673e-6	4.81337304725592e-6	1.48602004594148
GCA_005877855.1	s__NS-12 sp005877855	YKAT	4.29166130209004e-6	6.48131599693936e-6	0.662158935641568
GCA_005877855.1	s__NS-12 sp005877855	YKDE	2.86110753472669e-6	3.59841689506814e-6	0.795101740059087
GCA_005877855.1	s__NS-12 sp005877855	YKPT	0	3.38793409411606e-6	0
GCA_005877855.1	s__NS-12 sp005877855	YLDE	1.00138763715434e-5	8.95801366198302e-6	1.11786795035169
GCA_005877855.1	s__NS-12 sp005877855	YLNL	1.43055376736335e-5	7.63472480946817e-6	1.87374634065298
GCA_005877855.1	s__NS-12 sp005877855	YMQF	0	7.66765161907376e-7	0
GCA_005877855.1	s__NS-12 sp005877855	YMRT	0	2.38670333808203e-6	0
GCA_005877855.1	s__NS-12 sp005877855	YMSV	0	2.45787635832819e-6	0
GCA_005877855.1	s__NS-12 sp005877855	YQVD	1.43055376736335e-6	3.85255239355999e-6	0.371326232903332
GCA_005877855.1	s__NS-12 sp005877855	YRID	5.72221506945339e-6	4.95594388715536e-6	1.15461659771492
GCA_005877855.1	s__NS-12 sp005877855	YRKH	7.15276883681673e-6	1.83440430228309e-6	3.899232479947
GCA_005877855.1	s__NS-12 sp005877855	YRYE	1.14444301389068e-5	3.17522986250088e-6	3.60428398399255
GCA_005877855.1	s__NS-12 sp005877855	YSAP	4.29166130209004e-6	7.37549940142587e-6	0.581880774237518
GCA_005877855.1	s__NS-12 sp005877855	YSDT	1.43055376736335e-6	3.81516352899128e-6	0.374965255484496
GCA_005877855.1	s__NS-12 sp005877855	YSLR	1.00138763715434e-5	1.04394970689116e-5	0.959229769924869
GCA_005877855.1	s__NS-12 sp005877855	YTFL	2.86110753472669e-6	5.81537791363458e-6	0.491989957869912
GCA_005877855.1	s__NS-12 sp005877855	YYLA	4.29166130209004e-6	7.76726199071156e-6	0.552532064351917
GCA_005877855.1	s__NS-12 sp005877855	YYMH	1.43055376736335e-6	3.53039495174456e-7	4.05210688015637
GCF_001458775.1	s__Nitrospira_F nitrificans	AAAS	7.37491615422706e-5	5.20303387024609e-5	1.41742612832121
GCF_001458775.1	s__Nitrospira_F nitrificans	AAYF	1.40474593413849e-5	8.39685978657886e-6	1.67294199241455
GCF_001458775.1	s__Nitrospira_F nitrificans	ADMN	3.51186483534622e-6	3.33928159111722e-6	1.05168274657881
GCF_001458775.1	s__Nitrospira_F nitrificans	ADRI	4.30203442329912e-5	1.87527421085278e-5	2.29408285913705
GCF_001458775.1	s__Nitrospira_F nitrificans	AEMN	4.38983104418277e-6	3.89712867237101e-6	1.1264270218494
GCF_001458775.1	s__Nitrospira_F nitrificans	AGHI	1.05355945060387e-5	9.70912337557291e-6	1.08512314639497
GCF_001458775.1	s__Nitrospira_F nitrificans	AGRN	9.6576282972021e-6	1.42739825338129e-5	0.676589611506433
GCF_001458775.1	s__Nitrospira_F nitrificans	AHGT	1.40474593413849e-5	1.03646355653779e-5	1.35532593044652
GCF_001458775.1	s__Nitrospira_F nitrificans	AIDH	1.05355945060387e-5	6.508080045083e-6	1.61884832900888
GCF_001458775.1	s__Nitrospira_F nitrificans	AIHE	7.02372967069243e-6	7.59529397378343e-6	0.924747573291586
GCF_001458775.1	s__Nitrospira_F nitrificans	AIMV	8.77966208836554e-6	9.57107407793209e-6	0.917312102787784
GCF_001458775.1	s__Nitrospira_F nitrificans	AKGP	1.84372903855676e-5	1.58152707597536e-5	1.165790372207
GCF_001458775.1	s__Nitrospira_F nitrificans	AKTM	3.51186483534622e-6	5.59023871447764e-6	0.628213751633032
GCF_001458775.1	s__Nitrospira_F nitrificans	ALHV	1.14135607148752e-5	1.85450224736197e-5	0.6154514361528
GCF_001458775.1	s__Nitrospira_F nitrificans	AMNV	2.63389862650966e-6	4.8833058243445e-6	0.53936794484159
GCF_001458775.1	s__Nitrospira_F nitrificans	AMSK	6.14576346185588e-6	5.76216487582178e-6	1.06657195590562
GCF_001458775.1	s__Nitrospira_F nitrificans	APEP	9.6576282972021e-6	1.47732770412173e-5	0.653722817913546
GCF_001458775.1	s__Nitrospira_F nitrificans	AQTE	1.22915269237118e-5	1.32328757476334e-5	0.92886286836858
GCF_001458775.1	s__Nitrospira_F nitrificans	ARRH	1.31694931325483e-5	1.12348327989649e-5	1.17220196937525
GCF_001458775.1	s__Nitrospira_F nitrificans	AYDA	1.05355945060387e-5	1.22272977909851e-5	0.861645368104662
GCF_001458775.1	s__Nitrospira_F nitrificans	AYDD	6.14576346185588e-6	6.68553658704285e-6	0.919262557588407
GCF_001458775.1	s__Nitrospira_F nitrificans	AYFK	2.63389862650966e-6	3.67349303976205e-6	0.717001120731748
GCF_001458775.1	s__Nitrospira_F nitrificans	AYGK	4.38983104418277e-6	7.98031333137914e-6	0.550082542112934
GCF_001458775.1	s__Nitrospira_F nitrificans	AYKT	1.75593241767311e-6	5.82109812889602e-6	0.3016496851267
GCF_001458775.1	s__Nitrospira_F nitrificans	DAET	1.84372903855676e-5	1.76118342116849e-5	1.04686940405873
GCF_001458775.1	s__Nitrospira_F nitrificans	DAKH	8.77966208836554e-7	5.10824044106154e-6	0.171872530074975
GCF_001458775.1	s__Nitrospira_F nitrificans	DALM	9.6576282972021e-6	1.27530304114887e-5	0.757281052862695
GCF_001458775.1	s__Nitrospira_F nitrificans	DDKT	1.75593241767311e-6	6.60199523751199e-6	0.265969961277168
GCF_001458775.1	s__Nitrospira_F nitrificans	DDRY	9.6576282972021e-6	4.84917615968004e-6	1.99160186786024
GCF_001458775.1	s__Nitrospira_F nitrificans	DDSA	1.40474593413849e-5	1.55549354759567e-5	0.903086956747462
GCF_001458775.1	s__Nitrospira_F nitrificans	DEPF	1.14135607148752e-5	5.8059976029076e-6	1.96582249864509
GCF_001458775.1	s__Nitrospira_F nitrificans	DERG	2.10711890120773e-5	1.7512627212764e-5	1.20319976872
GCF_001458775.1	s__Nitrospira_F nitrificans	DETH	8.77966208836554e-6	4.43327206979098e-6	1.98040227402048
GCF_001458775.1	s__Nitrospira_F nitrificans	DFIL	7.02372967069243e-6	1.05434502907175e-5	0.666169942193986
GCF_001458775.1	s__Nitrospira_F nitrificans	DGSP	1.5803391759058e-5	1.21225312019508e-5	1.30363795281589
GCF_001458775.1	s__Nitrospira_F nitrificans	DHVH	3.51186483534622e-6	2.35014938000689e-6	1.49431558062744
GCF_001458775.1	s__Nitrospira_F nitrificans	DHYY	8.77966208836554e-7	8.11318838439416e-7	1.08214695288641
GCF_001458775.1	s__Nitrospira_F nitrificans	DIFL	5.26779725301933e-6	1.05434502907175e-5	0.499627456645489
GCF_001458775.1	s__Nitrospira_F nitrificans	DMVG	4.38983104418277e-6	7.65870775018172e-6	0.573181689049123
GCF_001458775.1	s__Nitrospira_F nitrificans	DNPI	4.38983104418277e-6	3.84085731007899e-6	1.14292999968085
GCF_001458775.1	s__Nitrospira_F nitrificans	DPPR	3.51186483534622e-6	9.1815675075049e-6	0.382490771044885
GCF_001458775.1	s__Nitrospira_F nitrificans	DQKP	3.51186483534622e-6	4.35516811559799e-6	0.806367226736555
GCF_001458775.1	s__Nitrospira_F nitrificans	DQLI	1.5803391759058e-5	1.15357540757084e-5	1.36994873983455
GCF_001458775.1	s__Nitrospira_F nitrificans	DRPG	1.66813579678945e-5	1.43367853613181e-5	1.16353544727692
GCF_001458775.1	s__Nitrospira_F nitrificans	DSAQ	4.38983104418277e-6	1.16873987082631e-5	0.375603772384279
GCF_001458775.1	s__Nitrospira_F nitrificans	DSDT	7.90169587952899e-6	9.2552063358002e-6	0.85375685779844
GCF_001458775.1	s__Nitrospira_F nitrificans	DSIF	3.51186483534622e-6	5.95385838677331e-6	0.589846887045204
GCF_001458775.1	s__Nitrospira_F nitrificans	DSLG	2.3705087638587e-5	2.52030337334076e-5	0.940564849824603
GCF_001458775.1	s__Nitrospira_F nitrificans	DSSF	7.02372967069243e-6	6.55130538857639e-6	1.07211147307219
GCF_001458775.1	s__Nitrospira_F nitrificans	DVHE	3.51186483534622e-6	5.95762487233905e-6	0.589473978405661
GCF_001458775.1	s__Nitrospira_F nitrificans	DVLL	6.40915332450685e-5	4.37492710370647e-5	1.46497374072289
GCF_001458775.1	s__Nitrospira_F nitrificans	DVNG	7.02372967069243e-6	8.60371291489066e-6	0.816360301671188
GCF_001458775.1	s__Nitrospira_F nitrificans	DVQN	7.02372967069243e-6	4.33319688919075e-6	1.62091173106241
GCF_001458775.1	s__Nitrospira_F nitrificans	EDKV	1.22915269237118e-5	1.03541792190546e-5	1.18710780098261
GCF_001458775.1	s__Nitrospira_F nitrificans	EDLA	4.30203442329912e-5	3.21472753430168e-5	1.33822676335574
GCF_001458775.1	s__Nitrospira_F nitrificans	EFAG	1.31694931325483e-5	1.6580820715739e-5	0.794260631504654
GCF_001458775.1	s__Nitrospira_F nitrificans	EFTE	5.26779725301933e-6	7.71771048525998e-6	0.682559583322057
GCF_001458775.1	s__Nitrospira_F nitrificans	EGGP	8.77966208836554e-6	1.88167540439579e-5	0.466587492606608
GCF_001458775.1	s__Nitrospira_F nitrificans	EHER	8.77966208836554e-6	6.30710246747304e-6	1.3920278184228
GCF_001458775.1	s__Nitrospira_F nitrificans	EHQK	0	2.44916733998957e-6	0
GCF_001458775.1	s__Nitrospira_F nitrificans	EIPI	1.31694931325483e-5	8.78550295656834e-6	1.49900275461206
GCF_001458775.1	s__Nitrospira_F nitrificans	EKMA	4.38983104418277e-6	5.99528653716912e-6	0.732213717720918
GCF_001458775.1	s__Nitrospira_F nitrificans	EKYF	3.51186483534622e-6	2.34410307026886e-6	1.4981699737902
GCF_001458775.1	s__Nitrospira_F nitrificans	ELLK	3.77525469799718e-5	2.79356115059265e-5	1.35141294372463
GCF_001458775.1	s__Nitrospira_F nitrificans	ENHG	2.63389862650966e-6	3.16104550697791e-6	0.833236541737665
GCF_001458775.1	s__Nitrospira_F nitrificans	ENMA	1.75593241767311e-6	3.89712867237101e-6	0.450570808739759
GCF_001458775.1	s__Nitrospira_F nitrificans	EPYD	3.51186483534622e-6	4.07592265795086e-6	0.861612236065288
GCF_001458775.1	s__Nitrospira_F nitrificans	EQET	8.77966208836554e-6	8.44406790288162e-6	1.03974318886865
GCF_001458775.1	s__Nitrospira_F nitrificans	ERLN	1.75593241767311e-5	1.21273860271762e-5	1.44790675726677
GCF_001458775.1	s__Nitrospira_F nitrificans	ESQS	1.05355945060387e-5	8.36532427378233e-6	1.2594364738565
GCF_001458775.1	s__Nitrospira_F nitrificans	ETIR	2.45830538474235e-5	1.30219005582677e-5	1.88782380401573
GCF_001458775.1	s__Nitrospira_F nitrificans	ETRS	8.77966208836554e-6	1.43285986590486e-5	0.612736967325214
GCF_001458775.1	s__Nitrospira_F nitrificans	ETSN	2.63389862650966e-6	5.61783717517644e-6	0.468845668605007
GCF_001458775.1	s__Nitrospira_F nitrificans	ETTH	3.51186483534622e-6	4.82432431724475e-6	0.727949574781468
GCF_001458775.1	s__Nitrospira_F nitrificans	EYQV	6.14576346185588e-6	4.68753235583533e-6	1.3110871553143
GCF_001458775.1	s__Nitrospira_F nitrificans	EYYF	4.38983104418277e-6	1.41239333109733e-6	3.10807970239578
GCF_001458775.1	s__Nitrospira_F nitrificans	FENS	8.77966208836554e-7	3.54522210492971e-6	0.247647730621933
GCF_001458775.1	s__Nitrospira_F nitrificans	FFMS	1.75593241767311e-6	1.85698221930087e-6	0.94558386150525
GCF_001458775.1	s__Nitrospira_F nitrificans	FFTI	3.51186483534622e-6	3.96670209223922e-6	0.885336169362735
GCF_001458775.1	s__Nitrospira_F nitrificans	FFVS	7.90169587952899e-6	5.86553591420668e-6	1.34713962971237
GCF_001458775.1	s__Nitrospira_F nitrificans	FGSP	8.77966208836554e-6	8.3249133619905e-6	1.05462504011769
GCF_001458775.1	s__Nitrospira_F nitrificans	FHNN	8.77966208836554e-7	6.48469664257632e-7	1.35390482736251
GCF_001458775.1	s__Nitrospira_F nitrificans	FHRD	7.02372967069243e-6	3.18004228423561e-6	2.20869065342656
GCF_001458775.1	s__Nitrospira_F nitrificans	FIDA	6.14576346185588e-6	9.70789972968098e-6	0.63306828799084
GCF_001458775.1	s__Nitrospira_F nitrificans	FISV	7.02372967069243e-6	8.70681628491386e-6	0.806693220673821
GCF_001458775.1	s__Nitrospira_F nitrificans	FKTQ	2.63389862650966e-6	3.40652252207193e-6	0.773192782212303
GCF_001458775.1	s__Nitrospira_F nitrificans	FKVA	7.90169587952899e-6	1.11430635491992e-5	0.70911341792508
GCF_001458775.1	s__Nitrospira_F nitrificans	FKVF	1.75593241767311e-6	4.18404936270932e-6	0.419672968804575
GCF_001458775.1	s__Nitrospira_F nitrificans	FNML	2.63389862650966e-6	2.49055953667964e-6	1.05755296660008
GCF_001458775.1	s__Nitrospira_F nitrificans	FNVV	8.77966208836554e-6	5.79170014171608e-6	1.5159041168461
GCF_001458775.1	s__Nitrospira_F nitrificans	FNYF	1.75593241767311e-6	8.96615442221092e-7	1.95840082044909
GCF_001458775.1	s__Nitrospira_F nitrificans	FPHT	4.38983104418277e-6	2.49236289426237e-6	1.76131295097056
GCF_001458775.1	s__Nitrospira_F nitrificans	FPSA	1.14135607148752e-5	1.02057942361891e-5	1.11834125308969
GCF_001458775.1	s__Nitrospira_F nitrificans	FQLN	6.14576346185588e-6	4.04190076540301e-6	1.52051319875566
GCF_001458775.1	s__Nitrospira_F nitrificans	FTGL	1.93152565944042e-5	1.67912839282803e-5	1.15031445343336
GCF_001458775.1	s__Nitrospira_F nitrificans	FTIF	1.75593241767311e-6	3.96670209223922e-6	0.442668084681368
GCF_001458775.1	s__Nitrospira_F nitrificans	FTLA	1.93152565944042e-5	2.05850056669518e-5	0.938316797522862
GCF_001458775.1	s__Nitrospira_F nitrificans	FTSA	1.40474593413849e-5	1.16242980478468e-5	1.20845656946889
GCF_001458775.1	s__Nitrospira_F nitrificans	FVAR	1.66813579678945e-5	1.84745546806728e-5	0.902936945232342
GCF_001458775.1	s__Nitrospira_F nitrificans	FVHF	8.77966208836554e-7	2.40743336801615e-6	0.364689723296494
GCF_001458775.1	s__Nitrospira_F nitrificans	FYGI	2.63389862650966e-6	3.81762873193303e-6	0.689930533181001
GCF_001458775.1	s__Nitrospira_F nitrificans	GAAP	2.98508511004428e-5	3.6150500251127e-5	0.825738257923892
GCF_001458775.1	s__Nitrospira_F nitrificans	GADV	3.51186483534622e-5	3.02544170887153e-5	1.16077755689305
GCF_001458775.1	s__Nitrospira_F nitrificans	GDAA	3.68745807711353e-5	3.78374734446168e-5	0.974551877125439
GCF_001458775.1	s__Nitrospira_F nitrificans	GETN	7.90169587952899e-6	7.47186201978682e-6	1.05752700713743
GCF_001458775.1	s__Nitrospira_F nitrificans	GFNN	2.63389862650966e-6	2.10137123289359e-6	1.25341899864251
GCF_001458775.1	s__Nitrospira_F nitrificans	GFPT	1.14135607148752e-5	8.07652227483934e-6	1.41317764335668
GCF_001458775.1	s__Nitrospira_F nitrificans	GFQH	1.75593241767311e-6	2.68709959622942e-6	0.65346756039004406
GCF_001458775.1	s__Nitrospira_F nitrificans	GGKH	2.63389862650966e-6	6.21629161065905e-6	0.423708987846279
GCF_001458775.1	s__Nitrospira_F nitrificans	GGLD	2.80949186827697e-5	3.35206565558996e-5	0.838137482060299
GCF_001458775.1	s__Nitrospira_F nitrificans	GHGF	7.90169587952899e-6	5.33532957095659e-6	1.48101364207052
GCF_001458775.1	s__Nitrospira_F nitrificans	GHTE	4.38983104418277e-6	6.6138070191073e-6	0.663737395345909
GCF_001458775.1	s__Nitrospira_F nitrificans	GIAL	4.56542428595008e-5	4.18907076105395e-5	1.08984176834517
GCF_001458775.1	s__Nitrospira_F nitrificans	GIDI	1.75593241767311e-5	1.17546547804891e-5	1.49381878963191
GCF_001458775.1	s__Nitrospira_F nitrificans	GIEA	3.51186483534622e-5	2.46126120335177e-5	1.42685580488724
GCF_001458775.1	s__Nitrospira_F nitrificans	GIYT	6.14576346185588e-6	6.04949872716093e-6	1.01591284485485
GCF_001458775.1	s__Nitrospira_F nitrificans	GLFL	3.77525469799718e-5	3.06495065373183e-5	1.23175056453209
GCF_001458775.1	s__Nitrospira_F nitrificans	GLHH	7.90169587952899e-6	4.76226341527977e-6	1.65923116604099
GCF_001458775.1	s__Nitrospira_F nitrificans	GLKN	5.26779725301933e-6	9.35046615106779e-6	0.563372688367816
GCF_001458775.1	s__Nitrospira_F nitrificans	GLVG	5.61898373655395e-5	4.90200101215514e-5	1.14626327547076
GCF_001458775.1	s__Nitrospira_F nitrificans	GMSN	3.51186483534622e-6	3.05529673495432e-6	1.14943494527667
GCF_001458775.1	s__Nitrospira_F nitrificans	GNKE	6.14576346185588e-6	5.49380540067242e-6	1.11867148790958
GCF_001458775.1	s__Nitrospira_F nitrificans	GQAH	5.26779725301933e-6	7.15634997776962e-6	0.736101122692872
GCF_001458775.1	s__Nitrospira_F nitrificans	GQSL	2.89728848916063e-5	1.89366201071961e-5	1.52999240242435
GCF_001458775.1	s__Nitrospira_F nitrificans	GSAQ	1.40474593413849e-5	1.7435925067297e-5	0.805661832519139
GCF_001458775.1	s__Nitrospira_F nitrificans	GTFR	1.40474593413849e-5	1.12139373110596e-5	1.25267860446578
GCF_001458775.1	s__Nitrospira_F nitrificans	GTIY	5.26779725301933e-6	6.04949872716093e-6	0.870782438447018
GCF_001458775.1	s__Nitrospira_F nitrificans	GVNG	1.22915269237118e-5	1.28355074922282e-5	0.957619083714004
GCF_001458775.1	s__Nitrospira_F nitrificans	HAFS	3.51186483534622e-6	4.91777484897488e-6	0.714116636730182
GCF_001458775.1	s__Nitrospira_F nitrificans	HAII	4.38983104418277e-6	6.6342369722455e-6	0.661693434007217
GCF_001458775.1	s__Nitrospira_F nitrificans	HDAS	8.77966208836554e-6	7.16114107842353e-6	1.22601440080808
GCF_001458775.1	s__Nitrospira_F nitrificans	HDHA	4.38983104418277e-6	2.93919775403841e-6	1.49354735936063
GCF_001458775.1	s__Nitrospira_F nitrificans	HEET	2.63389862650966e-6	5.17387684272043e-6	0.509076405677402
GCF_001458775.1	s__Nitrospira_F nitrificans	HEIM	1.75593241767311e-6	1.92269897818064e-6	0.913264342260517
GCF_001458775.1	s__Nitrospira_F nitrificans	HFKG	8.77966208836554e-7	2.86147962074327e-6	0.306822457330136
GCF_001458775.1	s__Nitrospira_F nitrificans	HFNF	0	8.56218753625592e-7	0
GCF_001458775.1	s__Nitrospira_F nitrificans	HGFA	3.51186483534622e-6	6.54076185730039e-6	0.536919843890432
GCF_001458775.1	s__Nitrospira_F nitrificans	HGTD	7.02372967069243e-6	5.66708617621038e-6	1.23938995319624
GCF_001458775.1	s__Nitrospira_F nitrificans	HGVT	9.6576282972021e-6	8.28744572035074e-6	1.16533231384994
GCF_001458775.1	s__Nitrospira_F nitrificans	HKNK	0	1.16231807472791e-6	0
GCF_001458775.1	s__Nitrospira_F nitrificans	HMDF	0	1.10985926275094e-6	0
GCF_001458775.1	s__Nitrospira_F nitrificans	HNEM	0	9.80989912120639e-7	0
GCF_001458775.1	s__Nitrospira_F nitrificans	HNET	0	2.3057686236042e-6	0
GCF_001458775.1	s__Nitrospira_F nitrificans	HNSN	0	1.05918224178885e-6	0
GCF_001458775.1	s__Nitrospira_F nitrificans	HNTQ	0	1.48447767008022e-6	0
GCF_001458775.1	s__Nitrospira_F nitrificans	HPHG	5.26779725301933e-6	2.29062451188619e-6	2.29972098250255
GCF_001458775.1	s__Nitrospira_F nitrificans	HPPP	3.51186483534622e-6	3.04436779209293e-6	1.15356128929872
GCF_001458775.1	s__Nitrospira_F nitrificans	HQDD	8.77966208836554e-7	2.62283045523283e-6	0.334739977982533
GCF_001458775.1	s__Nitrospira_F nitrificans	HQES	6.14576346185588e-6	3.43343917513168e-6	1.78997301200776
GCF_001458775.1	s__Nitrospira_F nitrificans	HRTH	0	2.3199178665663e-6	0
GCF_001458775.1	s__Nitrospira_F nitrificans	HTDK	1.75593241767311e-6	3.03940954097695e-6	0.577721558743514
GCF_001458775.1	s__Nitrospira_F nitrificans	HTKN	3.51186483534622e-6	1.58081323310218e-6	2.22155581811176
GCF_001458775.1	s__Nitrospira_F nitrificans	HTYD	3.51186483534622e-6	1.8313366082734e-6	1.91765119502375
GCF_001458775.1	s__Nitrospira_F nitrificans	HVNE	2.63389862650966e-6	3.0985927066035e-6	0.850030602891592
GCF_001458775.1	s__Nitrospira_F nitrificans	HVTI	4.38983104418277e-6	5.6628056598554e-6	0.775204255251603
GCF_001458775.1	s__Nitrospira_F nitrificans	HVYE	1.75593241767311e-6	2.87216012285769e-6	0.611362995989939
GCF_001458775.1	s__Nitrospira_F nitrificans	HYQN	2.63389862650966e-6	6.57653373791418e-7	4.0049952322529
GCF_001458775.1	s__Nitrospira_F nitrificans	HYRA	4.38983104418277e-6	4.0829700723679e-6	1.07515631179655
GCF_001458775.1	s__Nitrospira_F nitrificans	IDEF	8.77966208836554e-6	6.19473545094329e-6	1.41727797060787
GCF_001458775.1	s__Nitrospira_F nitrificans	IDNE	5.26779725301933e-6	4.69167254399411e-6	1.12279729747182
GCF_001458775.1	s__Nitrospira_F nitrificans	IEAG	4.47762766506643e-5	2.46126120335177e-5	1.81924115123123
GCF_001458775.1	s__Nitrospira_F nitrificans	IEQR	1.5803391759058e-5	8.9910809871567e-6	1.75767427538828
GCF_001458775.1	s__Nitrospira_F nitrificans	IFFF	8.77966208836554e-7	2.50324804770365e-6	0.350730807377222
GCF_001458775.1	s__Nitrospira_F nitrificans	IFFT	1.75593241767311e-6	3.96670209223922e-6	0.442668084681368
GCF_001458775.1	s__Nitrospira_F nitrificans	IGTP	1.22915269237118e-5	1.19888100075765e-5	1.02524995524526
GCF_001458775.1	s__Nitrospira_F nitrificans	IHHN	1.75593241767311e-6	8.52047923429856e-7	2.06083762355142
GCF_001458775.1	s__Nitrospira_F nitrificans	IHHV	2.63389862650966e-6	2.39570622966158e-6	1.09942470988262
GCF_001458775.1	s__Nitrospira_F nitrificans	IHTL	7.90169587952899e-6	7.69170234809272e-6	1.02730130755623
GCF_001458775.1	s__Nitrospira_F nitrificans	IILG	2.19491552209139e-5	2.33486390473028e-5	0.940061438974936
GCF_001458775.1	s__Nitrospira_F nitrificans	ILFE	8.77966208836554e-6	1.23047970985659e-5	0.71351538900132
GCF_001458775.1	s__Nitrospira_F nitrificans	ILMH	1.75593241767311e-6	3.27243693633019e-6	0.536582507726571
GCF_001458775.1	s__Nitrospira_F nitrificans	ILVA	3.77525469799718e-5	4.10630725783424e-5	0.919379496211478
GCF_001458775.1	s__Nitrospira_F nitrificans	IMFV	3.51186483534622e-6	3.59379143979606e-6	0.97720329467575
GCF_001458775.1	s__Nitrospira_F nitrificans	IMGF	1.75593241767311e-6	3.6662250768141e-6	0.478948340836453
GCF_001458775.1	s__Nitrospira_F nitrificans	INDM	1.75593241767311e-6	1.86121660376734e-6	0.943432598934954
GCF_001458775.1	s__Nitrospira_F nitrificans	IQIK	8.77966208836554e-7	4.73684234714211e-6	0.185348412400987
GCF_001458775.1	s__Nitrospira_F nitrificans	IQIT	3.51186483534622e-6	6.44235276753652e-6	0.545121473794909
GCF_001458775.1	s__Nitrospira_F nitrificans	IQMY	0	1.29625581626644e-6	0
GCF_001458775.1	s__Nitrospira_F nitrificans	IQQA	2.01932228032407e-5	7.98064811508001e-6	2.53027354571419
GCF_001458775.1	s__Nitrospira_F nitrificans	IRLI	1.22915269237118e-5	2.07615774799031e-5	0.592032418327065
GCF_001458775.1	s__Nitrospira_F nitrificans	IRNS	7.02372967069243e-6	5.98176490236819e-6	1.17419019057598
GCF_001458775.1	s__Nitrospira_F nitrificans	IRQE	8.77966208836554e-6	8.9910809871567e-6	0.976485708549043
GCF_001458775.1	s__Nitrospira_F nitrificans	IRTV	1.84372903855676e-5	1.63171217032297e-5	1.12993521289471
GCF_001458775.1	s__Nitrospira_F nitrificans	ISDE	9.6576282972021e-6	1.01182123757946e-5	0.954479698440174
GCF_001458775.1	s__Nitrospira_F nitrificans	ISFA	9.6576282972021e-6	1.0889118405473e-5	0.886906353442542
GCF_001458775.1	s__Nitrospira_F nitrificans	ISTA	1.22915269237118e-5	1.72551373010174e-5	0.712340140173039
GCF_001458775.1	s__Nitrospira_F nitrificans	ITAA	3.1606783518116e-5	2.81348886483908e-5	1.1234017633094
GCF_001458775.1	s__Nitrospira_F nitrificans	IVQE	1.40474593413849e-5	9.91167101716545e-6	1.41726448719463
GCF_001458775.1	s__Nitrospira_F nitrificans	IVYR	1.75593241767311e-6	7.22881209665773e-6	0.242907464489908
GCF_001458775.1	s__Nitrospira_F nitrificans	IYRE	4.38983104418277e-6	5.7689630554418e-6	0.760939358077859
GCF_001458775.1	s__Nitrospira_F nitrificans	KALY	1.31694931325483e-5	1.06253807581373e-5	1.23943729004372
GCF_001458775.1	s__Nitrospira_F nitrificans	KATK	6.14576346185588e-6	9.66108639558648e-6	0.636135855762917
GCF_001458775.1	s__Nitrospira_F nitrificans	KERQ	7.02372967069243e-6	7.05716635156531e-6	0.995262024556718
GCF_001458775.1	s__Nitrospira_F nitrificans	KGIE	1.84372903855676e-5	1.07676275766811e-5	1.7122890120658
GCF_001458775.1	s__Nitrospira_F nitrificans	KGLN	7.02372967069243e-6	9.35046615106779e-6	0.751163584490421
GCF_001458775.1	s__Nitrospira_F nitrificans	KHFK	2.63389862650966e-6	1.53468787842116e-6	1.71624384576448
GCF_001458775.1	s__Nitrospira_F nitrificans	KHSR	4.38983104418277e-6	4.15595140484177e-6	1.05627583591775
GCF_001458775.1	s__Nitrospira_F nitrificans	KIEP	1.05355945060387e-5	6.89580662605937e-6	1.52782626853608
GCF_001458775.1	s__Nitrospira_F nitrificans	KIMT	3.51186483534622e-6	3.11583340023975e-6	1.12710289166166
GCF_001458775.1	s__Nitrospira_F nitrificans	KISV	7.02372967069243e-6	1.01444734214901e-5	0.692370059919847
GCF_001458775.1	s__Nitrospira_F nitrificans	KIYD	4.38983104418277e-6	2.98151284252194e-6	1.47235020476034
GCF_001458775.1	s__Nitrospira_F nitrificans	KLPA	1.75593241767311e-5	2.10572275344953e-5	0.83388585453455
GCF_001458775.1	s__Nitrospira_F nitrificans	KLRE	2.3705087638587e-5	1.86565957380995e-5	1.27060091623134
GCF_001458775.1	s__Nitrospira_F nitrificans	KMIL	5.26779725301933e-6	5.68740047382567e-6	0.92622231848497
GCF_001458775.1	s__Nitrospira_F nitrificans	KMKV	4.38983104418277e-6	3.28655907336419e-6	1.33569211634138
GCF_001458775.1	s__Nitrospira_F nitrificans	KMRK	2.63389862650966e-6	2.98130544753924e-6	0.883471577420447
GCF_001458775.1	s__Nitrospira_F nitrificans	KNLR	6.14576346185588e-6	8.31442154188558e-6	0.739169096839192
GCF_001458775.1	s__Nitrospira_F nitrificans	KNVQ	1.75593241767311e-6	3.46708877793278e-6	0.50645729894464
GCF_001458775.1	s__Nitrospira_F nitrificans	KQPL	5.26779725301933e-6	8.65080686930973e-6	0.608937100619801
GCF_001458775.1	s__Nitrospira_F nitrificans	KRMH	1.75593241767311e-6	1.71539424907901e-6	1.02363198350225
GCF_001458775.1	s__Nitrospira_F nitrificans	KTAT	1.22915269237118e-5	1.31395816277414e-5	0.935458013195857
GCF_001458775.1	s__Nitrospira_F nitrificans	KTMH	1.75593241767311e-6	1.40718160632669e-6	1.24783639139287
GCF_001458775.1	s__Nitrospira_F nitrificans	KTQA	9.6576282972021e-6	9.07233487337393e-6	1.06451408948163
GCF_001458775.1	s__Nitrospira_F nitrificans	KTSA	9.6576282972021e-6	1.35436856287164e-5	0.7130723912201
GCF_001458775.1	s__Nitrospira_F nitrificans	KVPH	7.90169587952899e-6	3.90238554164943e-6	2.02483731942825
GCF_001458775.1	s__Nitrospira_F nitrificans	KYLH	4.38983104418277e-6	2.67463361168207e-6	1.6412831368787
GCF_001458775.1	s__Nitrospira_F nitrificans	LAAM	4.56542428595008e-5	2.33242460868401e-5	1.95737271376414
GCF_001458775.1	s__Nitrospira_F nitrificans	LARP	3.07288173092794e-5	3.49116649825945e-5	0.880187677230505
GCF_001458775.1	s__Nitrospira_F nitrificans	LAVD	3.77525469799718e-5	4.02822154763114e-5	0.937201356319957
GCF_001458775.1	s__Nitrospira_F nitrificans	LDAD	2.89728848916063e-5	2.75456146774342e-5	1.05181478906482
GCF_001458775.1	s__Nitrospira_F nitrificans	LDDL	4.9166107694847e-5	2.99164419870177e-5	1.64344769729578
GCF_001458775.1	s__Nitrospira_F nitrificans	LDEV	4.21423780241546e-5	2.57045988526957e-5	1.63948787007563
GCF_001458775.1	s__Nitrospira_F nitrificans	LDKV	1.31694931325483e-5	1.76228306699778e-5	0.747297263372327
GCF_001458775.1	s__Nitrospira_F nitrificans	LDNL	1.75593241767311e-5	1.55597022194022e-5	1.12851286799277
GCF_001458775.1	s__Nitrospira_F nitrificans	LDQN	4.38983104418277e-6	5.88571508353469e-6	0.745844979221529
GCF_001458775.1	s__Nitrospira_F nitrificans	LDVF	1.05355945060387e-5	1.51253537456756e-5	0.696551940747227
GCF_001458775.1	s__Nitrospira_F nitrificans	LEFV	1.05355945060387e-5	1.76521350936161e-5	0.596845336281664
GCF_001458775.1	s__Nitrospira_F nitrificans	LHHE	9.6576282972021e-6	3.72544350508982e-6	2.59234324289378
GCF_001458775.1	s__Nitrospira_F nitrificans	LINH	0	3.67622174009724e-6	0
GCF_001458775.1	s__Nitrospira_F nitrificans	LKAH	1.14135607148752e-5	1.01466580220758e-5	1.12485911026498
GCF_001458775.1	s__Nitrospira_F nitrificans	LKEV	2.54610200562601e-5	2.0566830564694e-5	1.23796517777356
GCF_001458775.1	s__Nitrospira_F nitrificans	LKHF	2.63389862650966e-6	3.80991437798509e-6	0.691327511644139
GCF_001458775.1	s__Nitrospira_F nitrificans	LKPI	8.77966208836554e-6	1.17366746250942e-5	0.748053632635753
GCF_001458775.1	s__Nitrospira_F nitrificans	LKVS	1.75593241767311e-5	1.9767106701595e-5	0.88831028444412
GCF_001458775.1	s__Nitrospira_F nitrificans	LLEG	4.03864456064815e-5	5.20869319039952e-5	0.775366183612434
GCF_001458775.1	s__Nitrospira_F nitrificans	LLIK	1.5803391759058e-5	2.44008286360752e-5	0.647657995339289
GCF_001458775.1	s__Nitrospira_F nitrificans	LLTM	1.22915269237118e-5	1.50724197123937e-5	0.815497919926201
GCF_001458775.1	s__Nitrospira_F nitrificans	LLTR	4.30203442329912e-5	4.31864954592123e-5	0.996152704116081
GCF_001458775.1	s__Nitrospira_F nitrificans	LMGP	6.14576346185588e-6	9.93890391391616e-6	0.618354248626024
GCF_001458775.1	s__Nitrospira_F nitrificans	LNFV	5.26779725301933e-6	7.86677775211238e-6	0.669625788221209
GCF_001458775.1	s__Nitrospira_F nitrificans	LNIR	4.38983104418277e-6	1.0592868825867e-5	0.414413801996975
GCF_001458775.1	s__Nitrospira_F nitrificans	LNTI	6.14576346185588e-6	8.68960017674909e-6	0.707255033240794
GCF_001458775.1	s__Nitrospira_F nitrificans	LPES	2.54610200562601e-5	1.88369060184456e-5	1.35165616005771
GCF_001458775.1	s__Nitrospira_F nitrificans	LPIV	2.89728848916063e-5	2.14510919964371e-5	1.3506484843018
GCF_001458775.1	s__Nitrospira_F nitrificans	LPLH	1.49254255502214e-5	1.31587955379127e-5	1.13425468974108
GCF_001458775.1	s__Nitrospira_F nitrificans	LPPS	2.72169524739332e-5	1.54209117328177e-5	1.76493795863003
GCF_001458775.1	s__Nitrospira_F nitrificans	LRRN	1.31694931325483e-5	1.37848298841272e-5	0.955361309733145
GCF_001458775.1	s__Nitrospira_F nitrificans	LSAR	3.68745807711353e-5	4.09869703289049e-5	0.899665929812102
GCF_001458775.1	s__Nitrospira_F nitrificans	LSHM	6.14576346185588e-6	3.6008135131973e-6	1.70677082812845
GCF_001458775.1	s__Nitrospira_F nitrificans	LSSK	2.01932228032407e-5	1.51617616360356e-5	1.33185201614347
GCF_001458775.1	s__Nitrospira_F nitrificans	LTEL	3.1606783518116e-5	3.79938893694895e-5	0.831891234159812
GCF_001458775.1	s__Nitrospira_F nitrificans	LTEM	6.14576346185588e-6	8.85570189542839e-6	0.693989424489157
GCF_001458775.1	s__Nitrospira_F nitrificans	LTHE	1.49254255502214e-5	8.80594720041041e-6	1.69492562362011
GCF_001458775.1	s__Nitrospira_F nitrificans	LTSA	3.33627159357891e-5	3.36226560027577e-5	0.992268901453016
GCF_001458775.1	s__Nitrospira_F nitrificans	LVMK	8.77966208836554e-6	8.15899365843e-6	1.07607168922043
GCF_001458775.1	s__Nitrospira_F nitrificans	LVNG	2.28271214297504e-5	1.70898245050835e-5	1.33571420952628
GCF_001458775.1	s__Nitrospira_F nitrificans	LVVY	1.49254255502214e-5	1.55279993096537e-5	0.961194372345336
GCF_001458775.1	s__Nitrospira_F nitrificans	MAAN	7.02372967069243e-6	6.10727200292008e-6	1.15006007057393
GCF_001458775.1	s__Nitrospira_F nitrificans	MDEG	6.14576346185588e-6	6.11204185036878e-6	1.00551724158843
GCF_001458775.1	s__Nitrospira_F nitrificans	MENG	1.75593241767311e-6	3.17890580656389e-6	0.552370068357298
GCF_001458775.1	s__Nitrospira_F nitrificans	MEVD	1.75593241767311e-6	5.9912861925592e-6	0.293081044910501
GCF_001458775.1	s__Nitrospira_F nitrificans	MFNT	8.77966208836554e-7	1.36444912317773e-6	0.643458370064993
GCF_001458775.1	s__Nitrospira_F nitrificans	MGFT	5.26779725301933e-6	3.91375053667864e-6	1.34597164628939
GCF_001458775.1	s__Nitrospira_F nitrificans	MGKN	2.63389862650966e-6	2.17942785514466e-6	1.2085275593281
GCF_001458775.1	s__Nitrospira_F nitrificans	MGVR	5.26779725301933e-6	1.01597122692281e-5	0.518498665456749
GCF_001458775.1	s__Nitrospira_F nitrificans	MHKE	1.75593241767311e-6	1.5091407309519e-6	1.16353126097494
GCF_001458775.1	s__Nitrospira_F nitrificans	MIGK	3.51186483534622e-6	4.27158695347495e-6	0.822145229301561
GCF_001458775.1	s__Nitrospira_F nitrificans	MIKT	7.90169587952899e-6	3.11583340023975e-6	2.53598150623874
GCF_001458775.1	s__Nitrospira_F nitrificans	MINQ	0	1.39844877944313e-6	0
GCF_001458775.1	s__Nitrospira_F nitrificans	MKNV	2.63389862650966e-6	2.13636888226138e-6	1.23288569140814
GCF_001458775.1	s__Nitrospira_F nitrificans	MLAF	3.51186483534622e-6	8.75789647473853e-6	0.400994102348197
GCF_001458775.1	s__Nitrospira_F nitrificans	MLDH	3.51186483534622e-6	3.2102081389647e-6	1.09396795575965
GCF_001458775.1	s__Nitrospira_F nitrificans	MLYT	1.75593241767311e-6	3.65819440308312e-6	0.479999755123241
GCF_001458775.1	s__Nitrospira_F nitrificans	MMHF	0	5.13841099430263e-7	0
GCF_001458775.1	s__Nitrospira_F nitrificans	MNPR	4.38983104418277e-6	2.31407226429147e-6	1.89701553919573
GCF_001458775.1	s__Nitrospira_F nitrificans	MNSY	8.77966208836554e-7	9.87328688126923e-7	0.889233969795973
GCF_001458775.1	s__Nitrospira_F nitrificans	MPAA	8.77966208836554e-6	1.12188438876271e-5	0.782581714863539
GCF_001458775.1	s__Nitrospira_F nitrificans	MPRP	1.75593241767311e-6	4.25086936775713e-6	0.413076071213072
GCF_001458775.1	s__Nitrospira_F nitrificans	MQRV	4.38983104418277e-6	5.11686454854842e-6	0.857914256383453
GCF_001458775.1	s__Nitrospira_F nitrificans	MSLQ	4.38983104418277e-6	5.87673706494035e-6	0.746984422762724
GCF_001458775.1	s__Nitrospira_F nitrificans	MTSI	7.90169587952899e-6	4.36802511812543e-6	1.80898590686678
GCF_001458775.1	s__Nitrospira_F nitrificans	MVAT	7.90169587952899e-6	1.02172658590969e-5	0.773366964166222
GCF_001458775.1	s__Nitrospira_F nitrificans	MVIV	7.02372967069243e-6	7.65292290365507e-6	0.917783931592708
GCF_001458775.1	s__Nitrospira_F nitrificans	MYKR	1.75593241767311e-6	1.7963271263433e-6	0.977512609993027
GCF_001458775.1	s__Nitrospira_F nitrificans	NAIN	1.75593241767311e-6	3.82403229017126e-6	0.459183470334783
GCF_001458775.1	s__Nitrospira_F nitrificans	NAKK	4.38983104418277e-6	4.61748183082247e-6	0.950698065529983
GCF_001458775.1	s__Nitrospira_F nitrificans	NDHF	8.77966208836554e-7	1.24680439365437e-6	0.704173175283131
GCF_001458775.1	s__Nitrospira_F nitrificans	NDKQ	3.51186483534622e-6	2.37085002401505e-6	1.4812682370346
GCF_001458775.1	s__Nitrospira_F nitrificans	NDYA	2.63389862650966e-6	3.47718350051277e-6	0.757480479854241
GCF_001458775.1	s__Nitrospira_F nitrificans	NFFG	2.63389862650966e-6	2.77458385041432e-6	0.949295018103831
GCF_001458775.1	s__Nitrospira_F nitrificans	NGDK	7.02372967069243e-6	4.70740506201569e-6	1.49205976077294
GCF_001458775.1	s__Nitrospira_F nitrificans	NHNG	8.77966208836554e-7	1.40873850873155e-6	0.623228656982683
GCF_001458775.1	s__Nitrospira_F nitrificans	NISH	3.51186483534622e-6	2.07595265642656e-6	1.69168830728123
GCF_001458775.1	s__Nitrospira_F nitrificans	NKNT	8.77966208836554e-7	1.78590308466346e-6	0.491609100390797
GCF_001458775.1	s__Nitrospira_F nitrificans	NLKP	8.77966208836554e-6	5.98822776717466e-6	1.46615366511149
GCF_001458775.1	s__Nitrospira_F nitrificans	NMDA	8.77966208836554e-7	3.33928159111722e-6	0.26292068664470303
GCF_001458775.1	s__Nitrospira_F nitrificans	NMEQ	1.75593241767311e-6	1.60103258770904e-6	1.0967499544689
GCF_001458775.1	s__Nitrospira_F nitrificans	NMKS	8.77966208836554e-7	1.63863716873027e-6	0.535790488334194
GCF_001458775.1	s__Nitrospira_F nitrificans	NNFV	2.63389862650966e-6	2.059854425296e-6	1.27868192730716
GCF_001458775.1	s__Nitrospira_F nitrificans	NNIG	8.77966208836554e-7	3.11928075095283e-6	0.28146431146615
GCF_001458775.1	s__Nitrospira_F nitrificans	NNMA	1.75593241767311e-6	1.7367782976018e-6	1.01102853490152
GCF_001458775.1	s__Nitrospira_F nitrificans	NPVE	1.75593241767311e-6	6.43046917691717e-6	0.273064432681865
GCF_001458775.1	s__Nitrospira_F nitrificans	NRQN	2.63389862650966e-6	2.0443949235747e-6	1.28835118701244
GCF_001458775.1	s__Nitrospira_F nitrificans	NSFY	2.63389862650966e-6	1.46449279967696e-6	1.79850568544322
GCF_001458775.1	s__Nitrospira_F nitrificans	NSIH	2.63389862650966e-6	2.07595265642656e-6	1.26876623046092
GCF_001458775.1	s__Nitrospira_F nitrificans	NSIP	3.51186483534622e-6	4.30819757028444e-6	0.815158724281615
GCF_001458775.1	s__Nitrospira_F nitrificans	NSPV	6.14576346185588e-6	6.18042580560008e-6	0.994391592936397
GCF_001458775.1	s__Nitrospira_F nitrificans	NYLG	1.14135607148752e-5	5.63393999262358e-6	2.02585769990784
GCF_001458775.1	s__Nitrospira_F nitrificans	NYLL	9.6576282972021e-6	7.50130415991791e-6	1.28745989914743
GCF_001458775.1	s__Nitrospira_F nitrificans	PAKS	6.14576346185588e-6	1.18909604827204e-5	0.516843317307018
GCF_001458775.1	s__Nitrospira_F nitrificans	PARE	9.6576282972021e-6	2.05121210567605e-5	0.470825433921622
GCF_001458775.1	s__Nitrospira_F nitrificans	PDAE	1.66813579678945e-5	1.54626761415176e-5	1.07881441835962
GCF_001458775.1	s__Nitrospira_F nitrificans	PEMS	7.90169587952899e-6	4.3905487724432e-6	1.79970575184659
GCF_001458775.1	s__Nitrospira_F nitrificans	PFHN	8.77966208836554e-7	1.1912159677332e-6	0.737033613230741
GCF_001458775.1	s__Nitrospira_F nitrificans	PFQN	1.75593241767311e-6	1.9441337365207e-6	0.903195281624812
GCF_001458775.1	s__Nitrospira_F nitrificans	PGEI	1.40474593413849e-5	1.28574744132046e-5	1.09255199660037
GCF_001458775.1	s__Nitrospira_F nitrificans	PGKK	4.38983104418277e-6	6.9189302351775504e-06	0.634466730400574
GCF_001458775.1	s__Nitrospira_F nitrificans	PGPA	1.49254255502214e-5	1.88847949730178e-5	0.790340883845789
GCF_001458775.1	s__Nitrospira_F nitrificans	PKII	5.26779725301933e-6	6.0232580108114e-6	0.874576058930887
GCF_001458775.1	s__Nitrospira_F nitrificans	PKQF	7.02372967069243e-6	2.99082729796744e-6	2.34842368714026
GCF_001458775.1	s__Nitrospira_F nitrificans	PKVE	9.6576282972021e-6	9.89254102831489e-6	0.976253549978674
GCF_001458775.1	s__Nitrospira_F nitrificans	PLDH	7.02372967069243e-6	6.62467300821423e-6	1.0602379411004
GCF_001458775.1	s__Nitrospira_F nitrificans	PLDQ	1.40474593413849e-5	1.08118516184732e-5	1.29926490272797
GCF_001458775.1	s__Nitrospira_F nitrificans	PLGE	2.28271214297504e-5	2.50535496599003e-5	0.91113322222306
GCF_001458775.1	s__Nitrospira_F nitrificans	PMMR	1.75593241767311e-6	2.05990173781093e-6	0.852435038740803
GCF_001458775.1	s__Nitrospira_F nitrificans	PMMT	1.75593241767311e-6	1.68978987649293e-6	1.03914246504864
GCF_001458775.1	s__Nitrospira_F nitrificans	PMPF	8.77966208836554e-7	2.20058556489147e-6	0.398969357449118
GCF_001458775.1	s__Nitrospira_F nitrificans	PPKH	2.63389862650966e-6	2.54953792154032e-6	1.03308862529818
GCF_001458775.1	s__Nitrospira_F nitrificans	PRKH	8.77966208836554e-7	3.53993432462748e-6	0.248017654657744
GCF_001458775.1	s__Nitrospira_F nitrificans	PSEQ	1.05355945060387e-5	7.12537170162822e-6	1.47860279396107
GCF_001458775.1	s__Nitrospira_F nitrificans	PSTD	1.31694931325483e-5	8.84256554434869e-6	1.48932943346572
GCF_001458775.1	s__Nitrospira_F nitrificans	PVLF	1.49254255502214e-5	1.44509940702508e-5	1.03283036984614
GCF_001458775.1	s__Nitrospira_F nitrificans	PVRT	1.93152565944042e-5	1.52931743809781e-5	1.26299851902747
GCF_001458775.1	s__Nitrospira_F nitrificans	PVYV	8.77966208836554e-6	7.46888879038521e-6	1.17549776610246
GCF_001458775.1	s__Nitrospira_F nitrificans	PYYI	3.51186483534622e-6	1.7163577731444e-6	2.04611467975725
GCF_001458775.1	s__Nitrospira_F nitrificans	QAGH	1.40474593413849e-5	7.15634997776962e-6	1.96293632718099
GCF_001458775.1	s__Nitrospira_F nitrificans	QDQI	3.51186483534622e-6	4.36359004857307e-6	0.804810900257375
GCF_001458775.1	s__Nitrospira_F nitrificans	QEPI	7.02372967069243e-6	6.47557266046409e-6	1.08464996672419
GCF_001458775.1	s__Nitrospira_F nitrificans	QFMH	0	8.33906880158976e-7	0
GCF_001458775.1	s__Nitrospira_F nitrificans	QFNK	8.77966208836554e-7	1.62813530568782e-6	0.539246465431599
GCF_001458775.1	s__Nitrospira_F nitrificans	QGHS	2.63389862650966e-6	4.38899200859677e-6	0.600114700904128
GCF_001458775.1	s__Nitrospira_F nitrificans	QHKQ	2.63389862650966e-6	1.57679924572015e-6	1.67040835011734
GCF_001458775.1	s__Nitrospira_F nitrificans	QHLS	7.02372967069243e-6	5.84371932520389e-6	1.20192796399361
GCF_001458775.1	s__Nitrospira_F nitrificans	QIMM	3.51186483534622e-6	1.24484749913222e-6	2.82112052905623
GCF_001458775.1	s__Nitrospira_F nitrificans	QIRQ	8.77966208836554e-6	5.78855086268536e-6	1.51672884917739
GCF_001458775.1	s__Nitrospira_F nitrificans	QIRY	2.63389862650966e-6	3.71411803753955e-6	0.709158567360587
GCF_001458775.1	s__Nitrospira_F nitrificans	QKMQ	8.77966208836554e-7	1.58570835723194e-6	0.553674453964007
GCF_001458775.1	s__Nitrospira_F nitrificans	QLMR	3.51186483534622e-6	6.95015888359963e-6	0.505292741383683
GCF_001458775.1	s__Nitrospira_F nitrificans	QLQF	2.63389862650966e-6	5.83907364013208e-6	0.451081590820643
GCF_001458775.1	s__Nitrospira_F nitrificans	QMAE	5.26779725301933e-6	5.62993072413434e-6	0.935677099975205
GCF_001458775.1	s__Nitrospira_F nitrificans	QMEF	1.75593241767311e-6	2.11395259072222e-6	0.830639450184267
GCF_001458775.1	s__Nitrospira_F nitrificans	QMIK	4.38983104418277e-6	2.15135343099028e-6	2.04049738222794
GCF_001458775.1	s__Nitrospira_F nitrificans	QMKH	1.75593241767311e-6	9.71600399611991e-7	1.80725781748787
GCF_001458775.1	s__Nitrospira_F nitrificans	QNFM	0	9.42095396478589e-7	0
GCF_001458775.1	s__Nitrospira_F nitrificans	QNYP	1.75593241767311e-6	1.36481950023593e-6	1.28656750388573
GCF_001458775.1	s__Nitrospira_F nitrificans	QPEP	9.6576282972021e-6	6.06921145250577e-6	1.59124927064698
GCF_001458775.1	s__Nitrospira_F nitrificans	QPHL	3.51186483534622e-6	4.97753236447331e-6	0.705543345214958
GCF_001458775.1	s__Nitrospira_F nitrificans	QPTG	3.51186483534622e-6	8.83664950092799e-6	0.397420406340369
GCF_001458775.1	s__Nitrospira_F nitrificans	QQAN	3.51186483534622e-6	4.07184659789347e-6	0.86247473987921
GCF_001458775.1	s__Nitrospira_F nitrificans	QQMS	3.51186483534622e-6	2.22297313260637e-6	1.57980534439868
GCF_001458775.1	s__Nitrospira_F nitrificans	QQSR	1.75593241767311e-6	6.36940988435421e-6	0.275682119624045
GCF_001458775.1	s__Nitrospira_F nitrificans	QRTK	6.14576346185588e-6	6.58037681909655e-6	0.933953120134488
GCF_001458775.1	s__Nitrospira_F nitrificans	QRVS	1.14135607148752e-5	1.23968238906841e-5	0.920684266834846
GCF_001458775.1	s__Nitrospira_F nitrificans	QTDH	1.75593241767311e-6	2.85418637656191e-6	0.615212948983473
GCF_001458775.1	s__Nitrospira_F nitrificans	QVVL	2.28271214297504e-5	2.42007962297339e-5	0.943238446084855
GCF_001458775.1	s__Nitrospira_F nitrificans	QYPD	3.51186483534622e-6	2.62412113199988e-6	1.33830134307473
GCF_001458775.1	s__Nitrospira_F nitrificans	RAFY	7.90169587952899e-6	6.09043892934023e-6	1.29739350007487
GCF_001458775.1	s__Nitrospira_F nitrificans	RAGP	6.14576346185588e-6	2.62208039244029e-5	0.234385012739301
GCF_001458775.1	s__Nitrospira_F nitrificans	RAPP	5.26779725301933e-6	1.6792333515888e-5	0.31370251478362
GCF_001458775.1	s__Nitrospira_F nitrificans	RDMI	6.14576346185588e-6	4.74713397725024e-6	1.29462608203356
GCF_001458775.1	s__Nitrospira_F nitrificans	RDVF	1.31694931325483e-5	1.01013579090242e-5	1.30373492862609
GCF_001458775.1	s__Nitrospira_F nitrificans	RDYR	8.77966208836554e-6	6.43270851064668e-6	1.36484687186346
GCF_001458775.1	s__Nitrospira_F nitrificans	RGDR	1.22915269237118e-5	1.99060693220383e-5	0.617476344770067
GCF_001458775.1	s__Nitrospira_F nitrificans	RGID	2.10711890120773e-5	1.52966981050501e-5	1.3774991744866
GCF_001458775.1	s__Nitrospira_F nitrificans	RGPP	2.63389862650966e-6	1.36975837872288e-5	0.192289287470205
GCF_001458775.1	s__Nitrospira_F nitrificans	RHEK	6.14576346185588e-6	4.32408999803628e-6	1.42128481707062
GCF_001458775.1	s__Nitrospira_F nitrificans	RHQG	3.51186483534622e-6	5.19066813122876e-6	0.676572793050993
GCF_001458775.1	s__Nitrospira_F nitrificans	RKDV	1.49254255502214e-5	1.17692797775702e-5	1.26816813197577
GCF_001458775.1	s__Nitrospira_F nitrificans	RKII	9.6576282972021e-6	8.36305967383963e-6	1.15479605238403
GCF_001458775.1	s__Nitrospira_F nitrificans	RMDM	8.77966208836554e-7	2.15602762787525e-6	0.407214730222072
GCF_001458775.1	s__Nitrospira_F nitrificans	RMPS	3.51186483534622e-6	4.99060290407736e-6	0.703695505903103
GCF_001458775.1	s__Nitrospira_F nitrificans	RNHA	7.90169587952899e-6	4.4048593206328e-6	1.79385885095505
GCF_001458775.1	s__Nitrospira_F nitrificans	RNIG	4.38983104418277e-6	7.95589487406156e-6	0.55177087099213
GCF_001458775.1	s__Nitrospira_F nitrificans	RNVA	1.05355945060387e-5	1.39919713511949e-5	0.752974276576037
GCF_001458775.1	s__Nitrospira_F nitrificans	RPQS	8.77966208836554e-6	8.09919273188908e-6	1.08401693588513
GCF_001458775.1	s__Nitrospira_F nitrificans	RQIE	1.66813579678945e-5	8.9910809871567e-6	1.85532284624318
GCF_001458775.1	s__Nitrospira_F nitrificans	RSQN	3.51186483534622e-6	4.40900805048836e-6	0.796520395320491
GCF_001458775.1	s__Nitrospira_F nitrificans	RTFG	1.5803391759058e-5	1.12139373110596e-5	1.409263430024
GCF_001458775.1	s__Nitrospira_F nitrificans	RTIN	8.77966208836554e-6	5.80328651796052e-6	1.51287758431252
GCF_001458775.1	s__Nitrospira_F nitrificans	RTNR	5.26779725301933e-6	7.5519973610536e-6	0.697536956274095
GCF_001458775.1	s__Nitrospira_F nitrificans	RVIA	3.86305131888084e-5	2.74236755009229e-5	1.40865556797842
GCF_001458775.1	s__Nitrospira_F nitrificans	RVLT	4.1264411815318e-5	3.17948771088872e-5	1.29783209018235
GCF_001458775.1	s__Nitrospira_F nitrificans	RYMS	3.51186483534622e-6	2.51823541259743e-6	1.3945736835318
GCF_001458775.1	s__Nitrospira_F nitrificans	RYVK	1.75593241767311e-6	5.67394838987586e-6	0.309472751075116
GCF_001458775.1	s__Nitrospira_F nitrificans	SEVF	9.6576282972021e-6	9.96811382172595e-6	0.968852128890509
GCF_001458775.1	s__Nitrospira_F nitrificans	SFVY	5.26779725301933e-6	4.11771970449435e-6	1.27929961994978
GCF_001458775.1	s__Nitrospira_F nitrificans	SGFQ	9.6576282972021e-6	6.54692229331442e-6	1.4751402055076
GCF_001458775.1	s__Nitrospira_F nitrificans	SGGK	2.10711890120773e-5	1.5145541380258e-5	1.39124700022565
GCF_001458775.1	s__Nitrospira_F nitrificans	SGMP	6.14576346185588e-6	5.61247265283752e-6	1.09501886993583
GCF_001458775.1	s__Nitrospira_F nitrificans	SGRN	7.90169587952899e-6	8.75423860855952e-6	0.902613720375756
GCF_001458775.1	s__Nitrospira_F nitrificans	SHRQ	8.77966208836554e-7	3.90268561094929e-6	0.224964625993278
GCF_001458775.1	s__Nitrospira_F nitrificans	SKGK	4.38983104418277e-6	8.1229579969437e-6	0.540422718649348
GCF_001458775.1	s__Nitrospira_F nitrificans	SLAK	2.72169524739332e-5	2.47215926423346e-5	1.10093847381521
GCF_001458775.1	s__Nitrospira_F nitrificans	SLEN	6.14576346185588e-6	1.02543639879833e-5	0.599331510862877
GCF_001458775.1	s__Nitrospira_F nitrificans	SLKI	1.14135607148752e-5	1.37790831476693e-5	0.828325120950139
GCF_001458775.1	s__Nitrospira_F nitrificans	SNLH	2.63389862650966e-6	4.04511658339141e-6	0.651130461189678
GCF_001458775.1	s__Nitrospira_F nitrificans	SNSE	1.75593241767311e-6	5.79061211913065e-6	0.303237789295534
GCF_001458775.1	s__Nitrospira_F nitrificans	SPPQ	1.05355945060387e-5	5.8332152831643e-6	1.80613846645541
GCF_001458775.1	s__Nitrospira_F nitrificans	SRAR	2.01932228032407e-5	2.73728511650312e-5	0.737709882010302
GCF_001458775.1	s__Nitrospira_F nitrificans	SRLG	3.1606783518116e-5	3.34332604657745e-5	0.945369463755165
GCF_001458775.1	s__Nitrospira_F nitrificans	STET	1.22915269237118e-5	1.17541145356385e-5	1.0457212141709
GCF_001458775.1	s__Nitrospira_F nitrificans	STFM	3.51186483534622e-6	2.94261500026299e-6	1.19345032735589
GCF_001458775.1	s__Nitrospira_F nitrificans	SVAL	4.03864456064815e-5	4.5183595439829e-5	0.893829833888808
GCF_001458775.1	s__Nitrospira_F nitrificans	SYEA	1.14135607148752e-5	8.75176021344903e-6	1.30414458766086
GCF_001458775.1	s__Nitrospira_F nitrificans	SYIL	6.14576346185588e-6	8.30231630735059e-6	0.740246846101808
GCF_001458775.1	s__Nitrospira_F nitrificans	TAAS	3.33627159357891e-5	3.09581175156388e-5	1.07767263041545
GCF_001458775.1	s__Nitrospira_F nitrificans	TDKL	1.14135607148752e-5	1.31137499715041e-5	0.870350642621417
GCF_001458775.1	s__Nitrospira_F nitrificans	TDTH	7.02372967069243e-6	4.13375557660338e-6	1.69911586220676
GCF_001458775.1	s__Nitrospira_F nitrificans	TEAP	1.14135607148752e-5	1.68266154986335e-5	0.678304006875425
GCF_001458775.1	s__Nitrospira_F nitrificans	TENE	2.63389862650966e-6	5.8451197267312e-6	0.450615000145196
GCF_001458775.1	s__Nitrospira_F nitrificans	TETF	7.02372967069243e-6	7.19629390094209e-6	0.976020402637104
GCF_001458775.1	s__Nitrospira_F nitrificans	TEVL	2.28271214297504e-5	2.79719627755506e-5	0.816071493191849
GCF_001458775.1	s__Nitrospira_F nitrificans	TFKG	6.14576346185588e-6	6.76376877568786e-6	0.908630035365286
GCF_001458775.1	s__Nitrospira_F nitrificans	TGEQ	1.66813579678945e-5	1.07941176923207e-5	1.54541190335197
GCF_001458775.1	s__Nitrospira_F nitrificans	THIA	7.90169587952899e-6	7.08214797688912e-6	1.11572024551227
GCF_001458775.1	s__Nitrospira_F nitrificans	THKQ	8.77966208836554e-7	2.28369903546075e-6	0.384449174433101
GCF_001458775.1	s__Nitrospira_F nitrificans	THYD	1.75593241767311e-6	1.8313366082734e-6	0.958825597511874
GCF_001458775.1	s__Nitrospira_F nitrificans	TIAM	1.31694931325483e-5	7.12216299226939e-6	1.84908617604552
GCF_001458775.1	s__Nitrospira_F nitrificans	TIPN	6.14576346185588e-6	4.1796535444654e-6	1.470400212954
GCF_001458775.1	s__Nitrospira_F nitrificans	TISK	9.6576282972021e-6	7.54884902052789e-6	1.27935109987492
GCF_001458775.1	s__Nitrospira_F nitrificans	TKRG	1.31694931325483e-5	1.30655667100051e-5	1.00795422233493
GCF_001458775.1	s__Nitrospira_F nitrificans	TLGY	1.22915269237118e-5	1.1787806213542e-5	1.04273235418403
GCF_001458775.1	s__Nitrospira_F nitrificans	TLSD	2.10711890120773e-5	1.83839062974096e-5	1.14617582744351
GCF_001458775.1	s__Nitrospira_F nitrificans	TMLE	5.26779725301933e-6	8.85570189542839e-6	0.594848078133563
GCF_001458775.1	s__Nitrospira_F nitrificans	TNIT	4.38983104418277e-6	4.76058378340846e-6	0.922120320512406
GCF_001458775.1	s__Nitrospira_F nitrificans	TPFG	7.90169587952899e-6	8.07652227483934e-6	0.978353753093087
GCF_001458775.1	s__Nitrospira_F nitrificans	TPGL	1.75593241767311e-5	2.33609056674036e-5	0.751654256334431
GCF_001458775.1	s__Nitrospira_F nitrificans	TPVT	1.93152565944042e-5	1.25453805752311e-5	1.53963098038965
GCF_001458775.1	s__Nitrospira_F nitrificans	TQYA	4.38983104418277e-6	5.4663574461192e-6	0.803063298998001
GCF_001458775.1	s__Nitrospira_F nitrificans	TQYY	0	1.44091811580223e-6	0
GCF_001458775.1	s__Nitrospira_F nitrificans	TRDS	6.14576346185588e-6	1.22775586210135e-5	0.500568855060253
GCF_001458775.1	s__Nitrospira_F nitrificans	TRNF	4.38983104418277e-6	3.90951001808874e-6	1.12285964836301
GCF_001458775.1	s__Nitrospira_F nitrificans	TSAK	1.22915269237118e-5	1.35436856287164e-5	0.907546679734673
GCF_001458775.1	s__Nitrospira_F nitrificans	TTDN	5.26779725301933e-6	4.670056323487e-6	1.12799437268586
GCF_001458775.1	s__Nitrospira_F nitrificans	TTGR	2.01932228032407e-5	1.77698525061571e-5	1.13637537487967
GCF_001458775.1	s__Nitrospira_F nitrificans	TYEG	7.02372967069243e-6	6.92584865735719e-6	1.01413271039806
GCF_001458775.1	s__Nitrospira_F nitrificans	TYMP	8.77966208836554e-7	1.75957292535755e-6	0.498965513838052
GCF_001458775.1	s__Nitrospira_F nitrificans	TYRY	2.63389862650966e-6	2.54399097636024e-6	1.03534118280484
GCF_001458775.1	s__Nitrospira_F nitrificans	TYSQ	4.38983104418277e-6	3.3525189826767e-6	1.30941273319141
GCF_001458775.1	s__Nitrospira_F nitrificans	TYVG	7.02372967069243e-6	8.6784501950828e-6	0.809329950948163
GCF_001458775.1	s__Nitrospira_F nitrificans	VADV	2.80949186827697e-5	2.96566803377844e-5	0.9473386219487
GCF_001458775.1	s__Nitrospira_F nitrificans	VDPQ	1.14135607148752e-5	7.95993029472711e-6	1.43387696779655
GCF_001458775.1	s__Nitrospira_F nitrificans	VEDH	6.14576346185588e-6	5.95762487233905e-6	1.03157946220991
GCF_001458775.1	s__Nitrospira_F nitrificans	VGHK	2.63389862650966e-6	6.09347628953424e-6	0.432248933344252
GCF_001458775.1	s__Nitrospira_F nitrificans	VGLY	1.49254255502214e-5	1.5840969465116e-5	0.942204047744003
GCF_001458775.1	s__Nitrospira_F nitrificans	VHSE	8.77966208836554e-7	6.68252500094813e-6	0.131382405409929
GCF_001458775.1	s__Nitrospira_F nitrificans	VHSG	7.02372967069243e-6	8.54232369655555e-6	0.822227056734522
GCF_001458775.1	s__Nitrospira_F nitrificans	VHSV	8.77966208836554e-7	8.37355294163382e-6	0.104849902419707
GCF_001458775.1	s__Nitrospira_F nitrificans	VIAR	2.89728848916063e-5	2.74236755009229e-5	1.05649167598381
GCF_001458775.1	s__Nitrospira_F nitrificans	VIMP	3.51186483534622e-6	4.99986916855122e-6	0.702391346044726
GCF_001458775.1	s__Nitrospira_F nitrificans	VKRF	5.26779725301933e-6	8.08232479249311e-6	0.651767577802871
GCF_001458775.1	s__Nitrospira_F nitrificans	VLHS	9.6576282972021e-6	1.1373668935813e-5	0.849121629238959
GCF_001458775.1	s__Nitrospira_F nitrificans	VPHG	7.02372967069243e-6	7.27613533456777e-6	0.965310477022576
GCF_001458775.1	s__Nitrospira_F nitrificans	VSKI	8.77966208836554e-6	1.01444734214901e-5	0.865462574899809
GCF_001458775.1	s__Nitrospira_F nitrificans	VSVV	3.33627159357891e-5	2.65984687225433e-5	1.25430964781491
GCF_001458775.1	s__Nitrospira_F nitrificans	VTHQ	7.02372967069243e-6	4.17391123692757e-6	1.68276929527199
GCF_001458775.1	s__Nitrospira_F nitrificans	VTMD	3.51186483534622e-6	5.58650863732937e-6	0.628633206056415
GCF_001458775.1	s__Nitrospira_F nitrificans	VTQD	7.90169587952899e-6	9.06628137356452e-6	0.871547611854268
GCF_001458775.1	s__Nitrospira_F nitrificans	VVMG	1.14135607148752e-5	1.11999575785707e-5	1.01907178083542
GCF_001458775.1	s__Nitrospira_F nitrificans	VYFI	0	3.74220381173725e-6	0
GCF_001458775.1	s__Nitrospira_F nitrificans	VYGA	1.14135607148752e-5	1.45855994904889e-5	0.782522564281151
GCF_001458775.1	s__Nitrospira_F nitrificans	VYVD	1.05355945060387e-5	7.81742657235251e-6	1.34770623152373
GCF_001458775.1	s__Nitrospira_F nitrificans	YAVV	1.31694931325483e-5	1.4297431689263e-5	0.921109008860537
GCF_001458775.1	s__Nitrospira_F nitrificans	YDKG	2.63389862650966e-6	4.3634069984242e-6	0.603633497278816
GCF_001458775.1	s__Nitrospira_F nitrificans	YDYV	2.63389862650966e-6	2.57714245060118e-6	1.02202290986873
GCF_001458775.1	s__Nitrospira_F nitrificans	YEYR	5.26779725301933e-6	2.72831906296822e-6	1.93078490141411
GCF_001458775.1	s__Nitrospira_F nitrificans	YFLI	7.90169587952899e-6	5.08297822223268e-6	1.55454057327403
GCF_001458775.1	s__Nitrospira_F nitrificans	YFSK	4.38983104418277e-6	2.25295459909529e-6	1.94847736654151
GCF_001458775.1	s__Nitrospira_F nitrificans	YFYI	1.75593241767311e-6	1.23367865534391e-6	1.42333046783857
GCF_001458775.1	s__Nitrospira_F nitrificans	YGQR	6.14576346185588e-6	5.43556559839113e-6	1.13065758302594
GCF_001458775.1	s__Nitrospira_F nitrificans	YGYV	4.38983104418277e-6	3.84472745202599e-6	1.14177951466222
GCF_001458775.1	s__Nitrospira_F nitrificans	YHMR	8.77966208836554e-7	1.0335771614872e-6	0.849444281037774
GCF_001458775.1	s__Nitrospira_F nitrificans	YILK	5.26779725301933e-6	5.92227236570925e-6	0.889489190588494
GCF_001458775.1	s__Nitrospira_F nitrificans	YIMY	0	8.31718891768928e-7	0
GCF_001458775.1	s__Nitrospira_F nitrificans	YIQA	4.38983104418277e-6	5.1206372404101e-6	0.857282177604754
GCF_001458775.1	s__Nitrospira_F nitrificans	YKAT	3.51186483534622e-6	5.82109812889602e-6	0.603299370253401
GCF_001458775.1	s__Nitrospira_F nitrificans	YKDE	6.14576346185588e-6	3.41342442549199e-6	1.80046858982972
GCF_001458775.1	s__Nitrospira_F nitrificans	YKPT	3.51186483534622e-6	3.04090521343731e-6	1.15487481156197
GCF_001458775.1	s__Nitrospira_F nitrificans	YLDE	1.05355945060387e-5	8.47394117051765e-6	1.24329332645049
GCF_001458775.1	s__Nitrospira_F nitrificans	YLNL	6.14576346185588e-6	7.50130415991791e-6	0.819292663093818
GCF_001458775.1	s__Nitrospira_F nitrificans	YMQF	0	8.73250887064666e-7	0
GCF_001458775.1	s__Nitrospira_F nitrificans	YMRT	1.75593241767311e-6	2.44309862682695e-6	0.718731695229872
GCF_001458775.1	s__Nitrospira_F nitrificans	YMSV	0	2.77607564530845e-6	0
GCF_001458775.1	s__Nitrospira_F nitrificans	YQVD	4.38983104418277e-6	4.01654444067509e-6	1.09293725216319
GCF_001458775.1	s__Nitrospira_F nitrificans	YRID	6.14576346185588e-6	4.94317579695203e-6	1.24328239866471
GCF_001458775.1	s__Nitrospira_F nitrificans	YRKH	3.51186483534622e-6	1.78623467863231e-6	1.96607135521252
GCF_001458775.1	s__Nitrospira_F nitrificans	YRYE	3.51186483534622e-6	2.72831906296822e-6	1.28718993427607
GCF_001458775.1	s__Nitrospira_F nitrificans	YSAP	7.02372967069243e-6	7.16466502652969e-6	0.980329107457865
GCF_001458775.1	s__Nitrospira_F nitrificans	YSDT	3.51186483534622e-6	4.46191815297503e-6	0.78707513561284
GCF_001458775.1	s__Nitrospira_F nitrificans	YSLR	7.90169587952899e-6	1.08040626030952e-5	0.731363392624665
GCF_001458775.1	s__Nitrospira_F nitrificans	YTFL	1.75593241767311e-6	5.42615587651705e-6	0.323605229490792
GCF_001458775.1	s__Nitrospira_F nitrificans	YYLA	2.63389862650966e-6	6.40211478475718e-6	0.411410715843571
GCF_001458775.1	s__Nitrospira_F nitrificans	YYMH	0	3.75623268574499e-7	0
GCA_005116775.1	s__Palsa-1315 sp005116775	AAAS	7.44586237564376e-5	5.4737353432844e-5	1.36028907294155
GCA_005116775.1	s__Palsa-1315 sp005116775	AAYF	1.37886340289699e-5	8.52874679874472e-6	1.61672451467305
GCA_005116775.1	s__Palsa-1315 sp005116775	ADMN	2.75772680579398e-6	3.27255047225509e-6	0.842684270013307
GCA_005116775.1	s__Palsa-1315 sp005116775	ADRI	3.58504484753218e-5	1.77653752534457e-5	2.01799556518618
GCA_005116775.1	s__Palsa-1315 sp005116775	AEMN	4.13659020869098e-6	3.75115031522095e-6	1.10275245220274
GCA_005116775.1	s__Palsa-1315 sp005116775	AGHI	9.65204382027894e-6	9.49886796158702e-6	1.01612569616836
GCA_005116775.1	s__Palsa-1315 sp005116775	AGRN	1.10309072231759e-5	1.38812597221181e-5	0.794661827816647
GCA_005116775.1	s__Palsa-1315 sp005116775	AHGT	1.37886340289699e-5	1.05033756228157e-5	1.3127811976007
GCA_005116775.1	s__Palsa-1315 sp005116775	AIDH	2.75772680579398e-6	6.20256790766335e-6	0.444610497917609
GCA_005116775.1	s__Palsa-1315 sp005116775	AIHE	6.89431701448496e-6	7.10967325309968e-6	0.969709404223207
GCA_005116775.1	s__Palsa-1315 sp005116775	AIMV	4.13659020869098e-6	9.57534702597338e-6	0.432004208042838
GCA_005116775.1	s__Palsa-1315 sp005116775	AKGP	1.24097706260729e-5	1.54507921950889e-5	0.803180216870526
GCA_005116775.1	s__Palsa-1315 sp005116775	AKTM	4.13659020869098e-6	5.68250827731535e-6	0.727951462069012
GCA_005116775.1	s__Palsa-1315 sp005116775	ALHV	1.37886340289699e-5	1.82341719245222e-5	0.756197434467878
GCA_005116775.1	s__Palsa-1315 sp005116775	AMNV	9.65204382027894e-6	4.88549635990776e-6	1.97565264800672
GCA_005116775.1	s__Palsa-1315 sp005116775	AMSK	1.37886340289699e-6	5.91095744157541e-6	0.233272429471171
GCA_005116775.1	s__Palsa-1315 sp005116775	APEP	1.37886340289699e-5	1.39710574154712e-5	0.986942764525517
GCA_005116775.1	s__Palsa-1315 sp005116775	AQTE	1.37886340289699e-6	1.3818987363873e-5	0.0997803505126397
GCA_005116775.1	s__Palsa-1315 sp005116775	ARRH	1.51674974318669e-5	1.03550516092538e-5	1.46474377957832
GCA_005116775.1	s__Palsa-1315 sp005116775	AYDA	9.65204382027894e-6	1.20996908242579e-5	0.79770995478068
GCA_005116775.1	s__Palsa-1315 sp005116775	AYDD	6.89431701448496e-6	6.44400369529459e-6	1.06988098400986
GCA_005116775.1	s__Palsa-1315 sp005116775	AYFK	2.75772680579398e-6	3.63929765721274e-6	0.757763465796329
GCA_005116775.1	s__Palsa-1315 sp005116775	AYGK	2.75772680579398e-6	7.90691286534242e-6	0.34877414899583
GCA_005116775.1	s__Palsa-1315 sp005116775	AYKT	0	5.92362679915845e-6	0
GCA_005116775.1	s__Palsa-1315 sp005116775	DAET	1.10309072231759e-5	1.71083122886598e-5	0.64476887240875
GCA_005116775.1	s__Palsa-1315 sp005116775	DAKH	5.51545361158797e-6	4.78959027730223e-6	1.15155019370354
GCA_005116775.1	s__Palsa-1315 sp005116775	DALM	1.24097706260729e-5	1.2630610964995e-5	0.982515466628328
GCA_005116775.1	s__Palsa-1315 sp005116775	DDKT	4.13659020869098e-6	6.36885573641749e-6	0.649502890297501
GCA_005116775.1	s__Palsa-1315 sp005116775	DDRY	9.65204382027894e-6	4.51689156723401e-6	2.13687746907538
GCA_005116775.1	s__Palsa-1315 sp005116775	DDSA	1.51674974318669e-5	1.5525543432128e-5	0.976938262945428
GCA_005116775.1	s__Palsa-1315 sp005116775	DEPF	1.24097706260729e-5	5.41838860414503e-6	2.29030649750362
GCA_005116775.1	s__Palsa-1315 sp005116775	DERG	2.20618144463519e-5	1.60070137101991e-5	1.37825923346932
GCA_005116775.1	s__Palsa-1315 sp005116775	DETH	4.13659020869098e-6	4.18685765185224e-6	0.987993992788594
GCA_005116775.1	s__Palsa-1315 sp005116775	DFIL	5.51545361158797e-6	1.03533442493844e-5	0.532721937833364
GCA_005116775.1	s__Palsa-1315 sp005116775	DGSP	1.10309072231759e-5	1.22568882082427e-5	0.899976163261216
GCA_005116775.1	s__Palsa-1315 sp005116775	DHVH	2.75772680579398e-6	2.18399118804743e-6	1.26270051861313
GCA_005116775.1	s__Palsa-1315 sp005116775	DHYY	2.75772680579398e-6	7.8116826648242e-7	3.53025964330573
GCA_005116775.1	s__Palsa-1315 sp005116775	DIFL	6.89431701448496e-6	1.03533442493844e-5	0.665902422291705
GCA_005116775.1	s__Palsa-1315 sp005116775	DMVG	2.75772680579398e-6	7.52683403208132e-6	0.366386025524123
GCA_005116775.1	s__Palsa-1315 sp005116775	DNPI	1.24097706260729e-5	3.68369178101115e-6	3.36884065329335
GCA_005116775.1	s__Palsa-1315 sp005116775	DPPR	4.13659020869098e-6	8.54348472999086e-6	0.484180675617056
GCA_005116775.1	s__Palsa-1315 sp005116775	DQKP	2.75772680579398e-6	4.34011249658258e-6	0.635404452756796
GCA_005116775.1	s__Palsa-1315 sp005116775	DQLI	2.06829510434549e-5	1.18642081390546e-5	1.74330648965697
GCA_005116775.1	s__Palsa-1315 sp005116775	DRPG	2.06829510434549e-5	1.35171080919993e-5	1.5301313640968
GCA_005116775.1	s__Palsa-1315 sp005116775	DSAQ	1.10309072231759e-5	1.25405291232643e-5	0.879620557852872
GCA_005116775.1	s__Palsa-1315 sp005116775	DSDT	8.27318041738195e-6	9.48657353574274e-6	0.872093636992423
GCA_005116775.1	s__Palsa-1315 sp005116775	DSIF	2.75772680579398e-6	6.04732458168383e-6	0.456024274626601
GCA_005116775.1	s__Palsa-1315 sp005116775	DSLG	2.06829510434549e-5	2.58728833971736e-5	0.799406495439714
GCA_005116775.1	s__Palsa-1315 sp005116775	DSSF	1.37886340289699e-6	6.95565577157502e-6	0.198236291182185
GCA_005116775.1	s__Palsa-1315 sp005116775	DVHE	4.13659020869098e-6	5.4479043864162e-6	0.759299340679537
GCA_005116775.1	s__Palsa-1315 sp005116775	DVLL	6.06699897274677e-5	4.31801576948617e-5	1.40504326445957
GCA_005116775.1	s__Palsa-1315 sp005116775	DVNG	8.27318041738195e-6	8.38552680846856e-6	0.986602345487328
GCA_005116775.1	s__Palsa-1315 sp005116775	DVQN	2.75772680579398e-6	4.42281811032874e-6	0.623522545354914
GCA_005116775.1	s__Palsa-1315 sp005116775	EDKV	8.27318041738195e-6	9.49906385083892e-6	0.870946921432821
GCA_005116775.1	s__Palsa-1315 sp005116775	EDLA	3.30927216695278e-5	3.04678844437732e-5	1.08615095119579
GCA_005116775.1	s__Palsa-1315 sp005116775	EFAG	1.37886340289699e-5	1.60967196723799e-5	0.85661142826694
GCA_005116775.1	s__Palsa-1315 sp005116775	EFTE	5.51545361158797e-6	7.36169361812118e-6	0.749209882629644
GCA_005116775.1	s__Palsa-1315 sp005116775	EGGP	6.89431701448496e-6	1.80285105041883e-5	0.382411903239777
GCA_005116775.1	s__Palsa-1315 sp005116775	EHER	5.51545361158797e-6	5.50538413352585e-6	1.00182902370078
GCA_005116775.1	s__Palsa-1315 sp005116775	EHQK	4.13659020869098e-6	2.36171254129489e-6	1.75152146434508
GCA_005116775.1	s__Palsa-1315 sp005116775	EIPI	9.65204382027894e-6	8.27574742560507e-6	1.16630478479994
GCA_005116775.1	s__Palsa-1315 sp005116775	EKMA	5.51545361158797e-6	5.67723840040047e-6	0.971502907328836
GCA_005116775.1	s__Palsa-1315 sp005116775	EKYF	1.37886340289699e-6	2.22165797283729e-6	0.620646120940048
GCA_005116775.1	s__Palsa-1315 sp005116775	ELLK	3.86081752811158e-5	2.65638394344407e-5	1.45341095651479
GCA_005116775.1	s__Palsa-1315 sp005116775	ENHG	1.37886340289699e-6	2.95859585239805e-6	0.466053314371874
GCA_005116775.1	s__Palsa-1315 sp005116775	ENMA	1.37886340289699e-6	3.75115031522095e-6	0.367584150734246
GCA_005116775.1	s__Palsa-1315 sp005116775	EPYD	1.37886340289699e-6	3.80773737070791e-6	0.362121456564806
GCA_005116775.1	s__Palsa-1315 sp005116775	EQET	5.51545361158797e-6	8.43598582617713e-6	0.653800720536223
GCA_005116775.1	s__Palsa-1315 sp005116775	ERLN	2.20618144463519e-5	1.13058799273046e-5	1.95135757572225
GCA_005116775.1	s__Palsa-1315 sp005116775	ESQS	1.93040876405579e-5	9.13638301356652e-6	2.11288073320629
GCA_005116775.1	s__Palsa-1315 sp005116775	ETIR	1.79252242376609e-5	1.24427125016827e-5	1.44062030166146
GCA_005116775.1	s__Palsa-1315 sp005116775	ETRS	8.27318041738195e-6	1.43116553208526e-5	0.578072922517052
GCA_005116775.1	s__Palsa-1315 sp005116775	ETSN	2.75772680579398e-6	5.75659500385229e-6	0.479055206063397
GCA_005116775.1	s__Palsa-1315 sp005116775	ETTH	4.13659020869098e-6	4.80362675532508e-6	0.86113897257012
GCA_005116775.1	s__Palsa-1315 sp005116775	EYQV	0	4.74358616505276e-6	0
GCA_005116775.1	s__Palsa-1315 sp005116775	EYYF	4.13659020869098e-6	1.37351730587218e-6	3.01167680305582
GCA_005116775.1	s__Palsa-1315 sp005116775	FENS	1.37886340289699e-6	3.53667835961889e-6	0.389875262234923
GCA_005116775.1	s__Palsa-1315 sp005116775	FFMS	2.75772680579398e-6	1.95213742351437e-6	1.41267042605501
GCA_005116775.1	s__Palsa-1315 sp005116775	FFTI	6.89431701448496e-6	4.09785391374277e-6	1.68242137460387
GCA_005116775.1	s__Palsa-1315 sp005116775	FFVS	8.27318041738195e-6	6.13299421293648e-6	1.34896269752401
GCA_005116775.1	s__Palsa-1315 sp005116775	FGSP	9.65204382027894e-6	8.63955100894356e-6	1.11719275808283
GCA_005116775.1	s__Palsa-1315 sp005116775	FHNN	0	6.28921352659359e-7	0
GCA_005116775.1	s__Palsa-1315 sp005116775	FHRD	2.75772680579398e-6	2.95353653076916e-6	0.933703300116562
GCA_005116775.1	s__Palsa-1315 sp005116775	FIDA	8.27318041738195e-6	9.51443397888111e-6	0.869539946963284
GCA_005116775.1	s__Palsa-1315 sp005116775	FISV	8.27318041738195e-6	9.0278767222919e-6	0.916403787055883
GCA_005116775.1	s__Palsa-1315 sp005116775	FKTQ	5.51545361158797e-6	3.62611363845328e-6	1.52103716582379
GCA_005116775.1	s__Palsa-1315 sp005116775	FKVA	9.65204382027894e-6	1.09681184843599e-5	0.880009076674578
GCA_005116775.1	s__Palsa-1315 sp005116775	FKVF	1.37886340289699e-6	4.11741449400124e-6	0.334885740773947
GCA_005116775.1	s__Palsa-1315 sp005116775	FNML	2.75772680579398e-6	2.51012297693026e-6	1.09864211082061
GCA_005116775.1	s__Palsa-1315 sp005116775	FNVV	1.10309072231759e-5	5.76186816833782e-6	1.91446713130164
GCA_005116775.1	s__Palsa-1315 sp005116775	FNYF	1.37886340289699e-6	9.02687376832351e-7	1.52750934408278
GCA_005116775.1	s__Palsa-1315 sp005116775	FPHT	1.37886340289699e-6	2.49214101944487e-6	0.553284662520478
GCA_005116775.1	s__Palsa-1315 sp005116775	FPSA	5.51545361158797e-6	1.05927651185507e-5	0.520681196067398
GCA_005116775.1	s__Palsa-1315 sp005116775	FQLN	9.65204382027894e-6	4.26681562457817e-6	2.26211879526273
GCA_005116775.1	s__Palsa-1315 sp005116775	FTGL	1.93040876405579e-5	1.75322648977768e-5	1.1010606874304
GCA_005116775.1	s__Palsa-1315 sp005116775	FTIF	2.75772680579398e-6	4.09785391374277e-6	0.672968549841548
GCA_005116775.1	s__Palsa-1315 sp005116775	FTLA	2.34406778492489e-5	2.1495927724266e-5	1.09047063006206
GCA_005116775.1	s__Palsa-1315 sp005116775	FTSA	9.65204382027894e-6	1.25556389319115e-5	0.768741748040178
GCA_005116775.1	s__Palsa-1315 sp005116775	FVAR	1.65463608347639e-5	1.80170490517461e-5	0.918372414219538
GCA_005116775.1	s__Palsa-1315 sp005116775	FVHF	2.75772680579398e-6	2.3614201183185e-6	1.16782557428099
GCA_005116775.1	s__Palsa-1315 sp005116775	FYGI	1.37886340289699e-6	3.84390435366363e-6	0.358714285276842
GCA_005116775.1	s__Palsa-1315 sp005116775	GAAP	2.20618144463519e-5	3.620915541513e-5	0.609288291688056
GCA_005116775.1	s__Palsa-1315 sp005116775	GADV	3.44715850724248e-5	2.97420335585864e-5	1.15901910353648
GCA_005116775.1	s__Palsa-1315 sp005116775	GDAA	3.44715850724248e-5	3.74081999691224e-5	0.921498096697473
GCA_005116775.1	s__Palsa-1315 sp005116775	GETN	6.89431701448496e-6	7.38698444605689e-6	0.933306014765618
GCA_005116775.1	s__Palsa-1315 sp005116775	GFNN	0	2.09602830892372e-6	0
GCA_005116775.1	s__Palsa-1315 sp005116775	GFPT	5.51545361158797e-6	8.30564601519533e-6	0.664060760776145
GCA_005116775.1	s__Palsa-1315 sp005116775	GFQH	1.37886340289699e-6	2.77593532721736e-6	0.496720290771034
GCA_005116775.1	s__Palsa-1315 sp005116775	GGKH	1.37886340289699e-6	5.98246983203823e-6	0.230483970936668
GCA_005116775.1	s__Palsa-1315 sp005116775	GGLD	3.17138582666308e-5	3.32006311199009e-5	0.95521853642177
GCA_005116775.1	s__Palsa-1315 sp005116775	GHGF	5.51545361158797e-6	5.26308781511839e-6	1.04795013979145
GCA_005116775.1	s__Palsa-1315 sp005116775	GHTE	6.89431701448496e-6	6.41192625392587e-6	1.07523336068685
GCA_005116775.1	s__Palsa-1315 sp005116775	GIAL	5.37756727129827e-5	4.22365583058399e-5	1.2732020522029
GCA_005116775.1	s__Palsa-1315 sp005116775	GIDI	1.51674974318669e-5	1.14229388707273e-5	1.32781043508299
GCA_005116775.1	s__Palsa-1315 sp005116775	GIEA	4.13659020869098e-5	2.36946580723999e-5	1.74579020978124
GCA_005116775.1	s__Palsa-1315 sp005116775	GIYT	4.13659020869098e-6	6.25666185826709e-6	0.661149715678687
GCA_005116775.1	s__Palsa-1315 sp005116775	GLFL	4.13659020869098e-5	3.12228939903767e-5	1.32485803845279
GCA_005116775.1	s__Palsa-1315 sp005116775	GLHH	2.75772680579398e-6	4.5776760362725e-6	0.602429438855516
GCA_005116775.1	s__Palsa-1315 sp005116775	GLKN	8.27318041738195e-6	9.19549367834011e-6	0.899699429609673
GCA_005116775.1	s__Palsa-1315 sp005116775	GLVG	6.06699897274677e-5	4.9564266115396e-5	1.22406714519318
GCA_005116775.1	s__Palsa-1315 sp005116775	GMSN	6.89431701448496e-6	3.18542217429269e-6	2.16433384250419
GCA_005116775.1	s__Palsa-1315 sp005116775	GNKE	0	5.15866082026522e-6	0
GCA_005116775.1	s__Palsa-1315 sp005116775	GQAH	6.89431701448496e-6	7.39463748869565e-6	0.932340094429843
GCA_005116775.1	s__Palsa-1315 sp005116775	GQSL	2.06829510434549e-5	2.08984406351698e-5	0.989688723887262
GCA_005116775.1	s__Palsa-1315 sp005116775	GSAQ	1.79252242376609e-5	1.92050828114512e-5	0.933358341312272
GCA_005116775.1	s__Palsa-1315 sp005116775	GTFR	1.10309072231759e-5	1.12933869901852e-5	0.976758100361088
GCA_005116775.1	s__Palsa-1315 sp005116775	GTIY	9.65204382027894e-6	6.2566618582671e-6	1.54268266991694
GCA_005116775.1	s__Palsa-1315 sp005116775	GVNG	9.65204382027894e-6	1.28419411327329e-5	0.751603182144855
GCA_005116775.1	s__Palsa-1315 sp005116775	HAFS	4.13659020869098e-6	5.02871794836249e-6	0.822593402765407
GCA_005116775.1	s__Palsa-1315 sp005116775	HAII	8.27318041738195e-6	6.43569629127585e-6	1.28551442500433
GCA_005116775.1	s__Palsa-1315 sp005116775	HDAS	2.75772680579398e-6	7.13421723652739e-6	0.386549317796821
GCA_005116775.1	s__Palsa-1315 sp005116775	HDHA	6.89431701448496e-6	2.74692646460595e-6	2.50982947789756
GCA_005116775.1	s__Palsa-1315 sp005116775	HEET	9.65204382027894e-6	4.79917194056543e-6	2.01118941763561
GCA_005116775.1	s__Palsa-1315 sp005116775	HEIM	2.75772680579398e-6	1.79924921720626e-6	1.53270974327613
GCA_005116775.1	s__Palsa-1315 sp005116775	HFKG	1.37886340289699e-6	2.75353843084746e-6	0.500760544123808
GCA_005116775.1	s__Palsa-1315 sp005116775	HFNF	0	8.37392569798027e-7	0
GCA_005116775.1	s__Palsa-1315 sp005116775	HGFA	5.51545361158797e-6	6.45295721573293e-6	0.854717213704867
GCA_005116775.1	s__Palsa-1315 sp005116775	HGTD	4.13659020869098e-6	5.59384469484102e-6	0.739489641624479
GCA_005116775.1	s__Palsa-1315 sp005116775	HGVT	1.10309072231759e-5	8.3508896581519e-6	1.3209259940835
GCA_005116775.1	s__Palsa-1315 sp005116775	HKNK	1.37886340289699e-6	1.08195426932559e-6	1.27441930032448
GCA_005116775.1	s__Palsa-1315 sp005116775	HMDF	0	1.0663509081764e-6	0
GCA_005116775.1	s__Palsa-1315 sp005116775	HNEM	0	9.18005945621016e-7	0
GCA_005116775.1	s__Palsa-1315 sp005116775	HNET	6.89431701448496e-6	2.21649308366131e-6	3.11046177644579
GCA_005116775.1	s__Palsa-1315 sp005116775	HNSN	0	1.06483963200177e-6	0
GCA_005116775.1	s__Palsa-1315 sp005116775	HNTQ	2.75772680579398e-6	1.56191471684905e-6	1.76560651874599
GCA_005116775.1	s__Palsa-1315 sp005116775	HPHG	2.75772680579398e-6	2.16860496639787e-6	1.27165936098296
GCA_005116775.1	s__Palsa-1315 sp005116775	HPPP	0	2.88724590317276e-6	0
GCA_005116775.1	s__Palsa-1315 sp005116775	HQDD	0	2.57156835441778e-6	0
GCA_005116775.1	s__Palsa-1315 sp005116775	HQES	1.37886340289699e-6	3.51783124324347e-6	0.391964056134105
GCA_005116775.1	s__Palsa-1315 sp005116775	HRTH	1.37886340289699e-6	2.20908271299337e-6	0.624179164857343
GCA_005116775.1	s__Palsa-1315 sp005116775	HTDK	2.75772680579398e-6	2.92658357308645e-6	0.942302427702624
GCA_005116775.1	s__Palsa-1315 sp005116775	HTKN	0	1.54931282309854e-6	0
GCA_005116775.1	s__Palsa-1315 sp005116775	HTYD	1.37886340289699e-6	1.80933034421221e-6	0.762084937837792
GCA_005116775.1	s__Palsa-1315 sp005116775	HVNE	6.89431701448496e-6	2.88408238278595e-6	2.39047159527573
GCA_005116775.1	s__Palsa-1315 sp005116775	HVTI	5.51545361158797e-6	5.65791521886181e-6	0.974820830330063
GCA_005116775.1	s__Palsa-1315 sp005116775	HVYE	4.13659020869098e-6	2.69859220843333e-6	1.53286969248773
GCA_005116775.1	s__Palsa-1315 sp005116775	HYQN	4.13659020869098e-6	6.74347951802909e-7	6.13420741863538
GCA_005116775.1	s__Palsa-1315 sp005116775	HYRA	6.89431701448496e-6	3.89724471124161e-6	1.76902338069721
GCA_005116775.1	s__Palsa-1315 sp005116775	IDEF	1.37886340289699e-5	5.80821358877368e-6	2.37398880365231
GCA_005116775.1	s__Palsa-1315 sp005116775	IDNE	1.37886340289699e-6	4.36224260703323e-6	0.316090489940622
GCA_005116775.1	s__Palsa-1315 sp005116775	IEAG	2.89561314608368e-5	2.36946580723999e-5	1.22205314684687
GCA_005116775.1	s__Palsa-1315 sp005116775	IEQR	2.20618144463519e-5	8.75997885157416e-6	2.51847804888106
GCA_005116775.1	s__Palsa-1315 sp005116775	IFFF	2.75772680579398e-6	2.51759785913636e-6	1.09538018384715
GCA_005116775.1	s__Palsa-1315 sp005116775	IFFT	4.13659020869098e-6	4.09785391374277e-6	1.00945282476232
GCA_005116775.1	s__Palsa-1315 sp005116775	IGTP	1.93040876405579e-5	1.22260588744754e-5	1.57892971388019
GCA_005116775.1	s__Palsa-1315 sp005116775	IHHN	0	8.03582997335642e-7	0
GCA_005116775.1	s__Palsa-1315 sp005116775	IHHV	1.37886340289699e-6	2.26607821120833e-6	0.608480058665648
GCA_005116775.1	s__Palsa-1315 sp005116775	IHTL	9.65204382027894e-6	7.74373147740556e-6	1.24643317610398
GCA_005116775.1	s__Palsa-1315 sp005116775	IILG	2.06829510434549e-5	2.33396340766394e-5	0.886172892665719
GCA_005116775.1	s__Palsa-1315 sp005116775	ILFE	9.65204382027894e-6	1.18674871094981e-5	0.813318247681428
GCA_005116775.1	s__Palsa-1315 sp005116775	ILMH	1.37886340289699e-6	3.20722477771429e-6	0.42992415513816
GCA_005116775.1	s__Palsa-1315 sp005116775	ILVA	3.86081752811158e-5	4.11728129817562e-5	0.937710408521836
GCA_005116775.1	s__Palsa-1315 sp005116775	IMFV	1.37886340289699e-6	3.59457027074004e-6	0.383596173962991
GCA_005116775.1	s__Palsa-1315 sp005116775	IMGF	2.75772680579398e-6	3.68743998355961e-6	0.747870288896704
GCA_005116775.1	s__Palsa-1315 sp005116775	INDM	2.75772680579398e-6	1.80838907296115e-6	1.52496321008971
GCA_005116775.1	s__Palsa-1315 sp005116775	IQIK	2.75772680579398e-6	4.82722374634796e-6	0.571286302583415
GCA_005116775.1	s__Palsa-1315 sp005116775	IQIT	2.75772680579398e-6	6.91238055268683e-6	0.398954713904179
GCA_005116775.1	s__Palsa-1315 sp005116775	IQMY	0	1.36675454005948e-6	0
GCA_005116775.1	s__Palsa-1315 sp005116775	IQQA	2.75772680579398e-5	8.80663729299407e-6	3.13141862670765
GCA_005116775.1	s__Palsa-1315 sp005116775	IRLI	1.79252242376609e-5	2.00583911638796e-5	0.893652142447994
GCA_005116775.1	s__Palsa-1315 sp005116775	IRNS	5.51545361158797e-6	5.97768316944595e-6	0.922674128963442
GCA_005116775.1	s__Palsa-1315 sp005116775	IRQE	4.13659020869098e-6	8.75997885157416e-6	0.472214634165199
GCA_005116775.1	s__Palsa-1315 sp005116775	IRTV	1.24097706260729e-5	1.6205382756241e-5	0.765780778691801
GCA_005116775.1	s__Palsa-1315 sp005116775	ISDE	4.13659020869098e-6	9.83400546714667e-6	0.420641438782035
GCA_005116775.1	s__Palsa-1315 sp005116775	ISFA	9.65204382027894e-6	1.13548596823025e-5	0.850036380046375
GCA_005116775.1	s__Palsa-1315 sp005116775	ISTA	1.93040876405579e-5	1.84821241487253e-5	1.04447343201562
GCA_005116775.1	s__Palsa-1315 sp005116775	ITAA	2.89561314608368e-5	2.9078470590968e-5	0.99579279351201
GCA_005116775.1	s__Palsa-1315 sp005116775	IVQE	9.65204382027894e-6	9.93626170874304e-6	0.971395893466251
GCA_005116775.1	s__Palsa-1315 sp005116775	IVYR	4.13659020869098e-6	6.9965834574497e-6	0.591230024460938
GCA_005116775.1	s__Palsa-1315 sp005116775	IYRE	9.65204382027894e-6	5.37207159895983e-6	1.79670796311572
GCA_005116775.1	s__Palsa-1315 sp005116775	KALY	5.51545361158797e-6	1.05492800084336e-5	0.522827492224934
GCA_005116775.1	s__Palsa-1315 sp005116775	KATK	4.13659020869098e-6	9.58143930928212e-6	0.431729521543137
GCA_005116775.1	s__Palsa-1315 sp005116775	KERQ	9.65204382027894e-6	6.76440954157626e-6	1.42688637654984
GCA_005116775.1	s__Palsa-1315 sp005116775	KGIE	1.37886340289699e-5	1.01107367408344e-5	1.36376155194325
GCA_005116775.1	s__Palsa-1315 sp005116775	KGLN	5.51545361158797e-6	9.19549367834011e-6	0.599799619739782
GCA_005116775.1	s__Palsa-1315 sp005116775	KHFK	2.75772680579398e-6	1.44059422082498e-6	1.91429811804655
GCA_005116775.1	s__Palsa-1315 sp005116775	KHSR	4.13659020869098e-6	4.0066468287636e-6	1.03243195257304
GCA_005116775.1	s__Palsa-1315 sp005116775	KIEP	9.65204382027894e-6	6.39048858427078e-6	1.51037650611504
GCA_005116775.1	s__Palsa-1315 sp005116775	KIMT	2.75772680579398e-6	3.14011532070493e-6	0.878224690542544
GCA_005116775.1	s__Palsa-1315 sp005116775	KISV	1.37886340289699e-5	1.02618466641064e-5	1.34367960078759
GCA_005116775.1	s__Palsa-1315 sp005116775	KIYD	4.13659020869098e-6	2.85306818311144e-6	1.44987429083443
GCA_005116775.1	s__Palsa-1315 sp005116775	KLPA	1.93040876405579e-5	2.06142063272951e-5	0.936445834201119
GCA_005116775.1	s__Palsa-1315 sp005116775	KLRE	2.06829510434549e-5	1.71110646814562e-5	1.2087471719904
GCA_005116775.1	s__Palsa-1315 sp005116775	KMIL	2.75772680579398e-6	5.59217467609449e-6	0.493140319379285
GCA_005116775.1	s__Palsa-1315 sp005116775	KMKV	8.27318041738195e-6	3.15510425858422e-6	2.62215753881121
GCA_005116775.1	s__Palsa-1315 sp005116775	KMRK	4.13659020869098e-6	2.78159406322699e-6	1.48712936347442
GCA_005116775.1	s__Palsa-1315 sp005116775	KNLR	9.65204382027894e-6	7.90272926042747e-6	1.22135574966627
GCA_005116775.1	s__Palsa-1315 sp005116775	KNVQ	2.75772680579398e-6	3.54364271695515e-6	0.77821807277556
GCA_005116775.1	s__Palsa-1315 sp005116775	KQPL	8.27318041738195e-6	8.86782628078942e-6	0.932943446953211
GCA_005116775.1	s__Palsa-1315 sp005116775	KRMH	1.37886340289699e-6	1.59530020391907e-6	0.864328481567061
GCA_005116775.1	s__Palsa-1315 sp005116775	KTAT	1.65463608347639e-5	1.37202164698369e-5	1.20598394866001
GCA_005116775.1	s__Palsa-1315 sp005116775	KTMH	0	1.39066044979562e-6	0
GCA_005116775.1	s__Palsa-1315 sp005116775	KTQA	8.27318041738195e-6	9.65937339615753e-6	0.856492453296505
GCA_005116775.1	s__Palsa-1315 sp005116775	KTSA	1.10309072231759e-5	1.42717989459265e-5	0.77291638320931
GCA_005116775.1	s__Palsa-1315 sp005116775	KVPH	6.89431701448496e-6	3.68598697031988e-6	1.87041274697904
GCA_005116775.1	s__Palsa-1315 sp005116775	KYLH	2.75772680579398e-6	2.58168853710479e-6	1.06818726045343
GCA_005116775.1	s__Palsa-1315 sp005116775	LAAM	4.27447654898068e-5	2.37160769646228e-5	1.80235397083459
GCA_005116775.1	s__Palsa-1315 sp005116775	LARP	3.03349948637338e-5	3.38624320197947e-5	0.895830365816641
GCA_005116775.1	s__Palsa-1315 sp005116775	LAVD	3.17138582666308e-5	3.96813579930818e-5	0.799213027743655
GCA_005116775.1	s__Palsa-1315 sp005116775	LDAD	3.86081752811158e-5	2.65805636261768e-5	1.45249648668451
GCA_005116775.1	s__Palsa-1315 sp005116775	LDDL	4.27447654898068e-5	2.89242351332009e-5	1.47781835173722
GCA_005116775.1	s__Palsa-1315 sp005116775	LDEV	4.27447654898068e-5	2.42240161871946e-5	1.76456146493176
GCA_005116775.1	s__Palsa-1315 sp005116775	LDKV	1.93040876405579e-5	1.69324141737327e-5	1.14006705969338
GCA_005116775.1	s__Palsa-1315 sp005116775	LDNL	2.34406778492489e-5	1.53122872698027e-5	1.53084104524842
GCA_005116775.1	s__Palsa-1315 sp005116775	LDQN	4.13659020869098e-6	6.05331018492741e-6	0.683360026550593
GCA_005116775.1	s__Palsa-1315 sp005116775	LDVF	2.06829510434549e-5	1.4896319617202e-5	1.38846047714836
GCA_005116775.1	s__Palsa-1315 sp005116775	LEFV	1.24097706260729e-5	1.70748578215798e-5	0.726786176244995
GCA_005116775.1	s__Palsa-1315 sp005116775	LHHE	1.37886340289699e-6	3.4262799533645e-6	0.402437460354923
GCA_005116775.1	s__Palsa-1315 sp005116775	LINH	1.37886340289699e-6	3.5731184239851e-6	0.385899161259577
GCA_005116775.1	s__Palsa-1315 sp005116775	LKAH	1.10309072231759e-5	9.78621051152886e-6	1.1271888347569
GCA_005116775.1	s__Palsa-1315 sp005116775	LKEV	2.61984046550428e-5	1.94087245723916e-5	1.34982618550368
GCA_005116775.1	s__Palsa-1315 sp005116775	LKHF	6.89431701448496e-6	3.67372809283321e-6	1.87665413451109
GCA_005116775.1	s__Palsa-1315 sp005116775	LKPI	4.13659020869098e-6	1.13912698325348e-5	0.363136881972225
GCA_005116775.1	s__Palsa-1315 sp005116775	LKVS	1.79252242376609e-5	2.02077377857821e-5	0.887047547215942
GCA_005116775.1	s__Palsa-1315 sp005116775	LLEG	4.55024922956007e-5	5.07738762909284e-5	0.896179209065637
GCA_005116775.1	s__Palsa-1315 sp005116775	LLIK	9.65204382027894e-6	2.40456624157437e-5	0.401404779514801
GCA_005116775.1	s__Palsa-1315 sp005116775	LLTM	1.93040876405579e-5	1.57689623337541e-5	1.22418249419219
GCA_005116775.1	s__Palsa-1315 sp005116775	LLTR	4.68813556984977e-5	4.36762476103795e-5	1.07338332076303
GCA_005116775.1	s__Palsa-1315 sp005116775	LMGP	2.75772680579398e-6	9.97143753946714e-6	0.27656261144683
GCA_005116775.1	s__Palsa-1315 sp005116775	LNFV	5.51545361158797e-6	7.88600715597051e-6	0.699397490073568
GCA_005116775.1	s__Palsa-1315 sp005116775	LNIR	1.24097706260729e-5	1.02341144139137e-5	1.21258861530816
GCA_005116775.1	s__Palsa-1315 sp005116775	LNTI	8.27318041738195e-6	8.92131657674822e-6	0.927349718644049
GCA_005116775.1	s__Palsa-1315 sp005116775	LPES	2.34406778492489e-5	1.87445149265257e-5	1.25053531345735
GCA_005116775.1	s__Palsa-1315 sp005116775	LPIV	2.20618144463519e-5	2.12248011955563e-5	1.03943562265124
GCA_005116775.1	s__Palsa-1315 sp005116775	LPLH	1.10309072231759e-5	1.28650946652164e-5	0.857429153086637
GCA_005116775.1	s__Palsa-1315 sp005116775	LPPS	3.86081752811158e-5	1.58287884911664e-5	2.4391111993607
GCA_005116775.1	s__Palsa-1315 sp005116775	LRRN	1.10309072231759e-5	1.29816122000163e-5	0.849733226752999
GCA_005116775.1	s__Palsa-1315 sp005116775	LSAR	3.03349948637338e-5	4.17508553409027e-5	0.72657181789555
GCA_005116775.1	s__Palsa-1315 sp005116775	LSHM	2.75772680579398e-6	3.68896215748275e-6	0.747561695692695
GCA_005116775.1	s__Palsa-1315 sp005116775	LSSK	1.51674974318669e-5	1.61545242324341e-5	0.93890090563079
GCA_005116775.1	s__Palsa-1315 sp005116775	LTEL	5.37756727129827e-5	3.80382962878489e-5	1.41372453450711
GCA_005116775.1	s__Palsa-1315 sp005116775	LTEM	9.65204382027894e-6	8.84636877723995e-6	1.09107409642608
GCA_005116775.1	s__Palsa-1315 sp005116775	LTHE	1.24097706260729e-5	8.55469215331506e-6	1.4506390649328
GCA_005116775.1	s__Palsa-1315 sp005116775	LTSA	2.34406778492489e-5	3.6395195791423e-5	0.644059671600201
GCA_005116775.1	s__Palsa-1315 sp005116775	LVMK	5.51545361158797e-6	8.04598198647553e-6	0.685491667873341
GCA_005116775.1	s__Palsa-1315 sp005116775	LVNG	3.03349948637338e-5	1.71335178682475e-5	1.77050592277677
GCA_005116775.1	s__Palsa-1315 sp005116775	LVVY	1.37886340289699e-5	1.56278113432862e-5	0.882313826682684
GCA_005116775.1	s__Palsa-1315 sp005116775	MAAN	5.51545361158797e-6	6.14475887870444e-6	0.897586662139434
GCA_005116775.1	s__Palsa-1315 sp005116775	MDEG	8.27318041738195e-6	5.77920517631716e-6	1.43154294837722
GCA_005116775.1	s__Palsa-1315 sp005116775	MENG	2.75772680579398e-6	3.05947069795883e-6	0.901373825097865
GCA_005116775.1	s__Palsa-1315 sp005116775	MEVD	1.10309072231759e-5	5.63365348532208e-6	1.95803793256292
GCA_005116775.1	s__Palsa-1315 sp005116775	MFNT	0	1.40948308542768e-6	0
GCA_005116775.1	s__Palsa-1315 sp005116775	MGFT	6.89431701448496e-6	4.07738768351561e-6	1.69086619905138
GCA_005116775.1	s__Palsa-1315 sp005116775	MGKN	2.75772680579398e-6	2.13854815031138e-6	1.28953224896641
GCA_005116775.1	s__Palsa-1315 sp005116775	MGVR	6.89431701448496e-6	9.90637391800158e-6	0.695947586024065
GCA_005116775.1	s__Palsa-1315 sp005116775	MHKE	1.37886340289699e-6	1.38937077118132e-6	0.992437318747253
GCA_005116775.1	s__Palsa-1315 sp005116775	MIGK	6.89431701448496e-6	4.19145551699306e-6	1.64485033576855
GCA_005116775.1	s__Palsa-1315 sp005116775	MIKT	5.51545361158797e-6	3.14011532070493e-6	1.75644938108509
GCA_005116775.1	s__Palsa-1315 sp005116775	MINQ	0	1.46069964860186e-6	0
GCA_005116775.1	s__Palsa-1315 sp005116775	MKNV	1.37886340289699e-6	2.0846879238519e-6	0.661424372982049
GCA_005116775.1	s__Palsa-1315 sp005116775	MLAF	4.13659020869098e-6	8.90297813378204e-6	0.464629941411945
GCA_005116775.1	s__Palsa-1315 sp005116775	MLDH	1.37886340289699e-6	3.09104540962882e-6	0.446083191984737
GCA_005116775.1	s__Palsa-1315 sp005116775	MLYT	1.37886340289699e-6	3.82291560776391e-6	0.360683714831862
GCA_005116775.1	s__Palsa-1315 sp005116775	MMHF	0	5.0671098110505e-7	0
GCA_005116775.1	s__Palsa-1315 sp005116775	MNPR	4.13659020869098e-6	2.22035195575514e-6	1.86303356004842
GCA_005116775.1	s__Palsa-1315 sp005116775	MNSY	1.37886340289699e-6	1.03032552984348e-6	1.33827937186654
GCA_005116775.1	s__Palsa-1315 sp005116775	MPAA	6.89431701448496e-6	1.1235133696974e-5	0.613639071900129
GCA_005116775.1	s__Palsa-1315 sp005116775	MPRP	4.13659020869098e-6	4.05971195447563e-6	1.01893687411261
GCA_005116775.1	s__Palsa-1315 sp005116775	MQRV	5.51545361158797e-6	5.22496570256954e-6	1.05559613699963
GCA_005116775.1	s__Palsa-1315 sp005116775	MSLQ	9.65204382027894e-6	6.48445874814015e-6	1.48848873825395
GCA_005116775.1	s__Palsa-1315 sp005116775	MTSI	2.75772680579398e-6	4.67728209484237e-6	0.589600274235099
GCA_005116775.1	s__Palsa-1315 sp005116775	MVAT	8.27318041738195e-6	1.05879423673772e-5	0.78137754535505
GCA_005116775.1	s__Palsa-1315 sp005116775	MVIV	5.51545361158797e-6	7.61304454148244e-6	0.724474102513786
GCA_005116775.1	s__Palsa-1315 sp005116775	MYKR	0	1.71969206352422e-6	0
GCA_005116775.1	s__Palsa-1315 sp005116775	NAIN	2.75772680579398e-6	3.78293063874464e-6	0.728992167487674
GCA_005116775.1	s__Palsa-1315 sp005116775	NAKK	4.13659020869098e-6	4.42107495904045e-6	0.935652583820651
GCA_005116775.1	s__Palsa-1315 sp005116775	NDHF	1.37886340289699e-6	1.1880046895727e-6	1.16065484841894
GCA_005116775.1	s__Palsa-1315 sp005116775	NDKQ	1.37886340289699e-6	2.3737096074909e-6	0.58088967519262
GCA_005116775.1	s__Palsa-1315 sp005116775	NDYA	1.37886340289699e-6	3.41141037249968e-6	0.404191595948816
GCA_005116775.1	s__Palsa-1315 sp005116775	NFFG	0	2.79080766546928e-6	0
GCA_005116775.1	s__Palsa-1315 sp005116775	NGDK	6.89431701448496e-6	4.50048024870163e-6	1.53190695959036
GCA_005116775.1	s__Palsa-1315 sp005116775	NHNG	0	1.36642473439214e-6	0
GCA_005116775.1	s__Palsa-1315 sp005116775	NISH	0	2.08703645490367e-6	0
GCA_005116775.1	s__Palsa-1315 sp005116775	NKNT	1.37886340289699e-6	1.78491599451851e-6	0.772508850350098
GCA_005116775.1	s__Palsa-1315 sp005116775	NLKP	4.13659020869098e-6	5.81200943951363e-6	0.711731502114893
GCA_005116775.1	s__Palsa-1315 sp005116775	NMDA	5.51545361158797e-6	3.27255047225509e-6	1.68536854002661
GCA_005116775.1	s__Palsa-1315 sp005116775	NMEQ	2.75772680579398e-6	1.61367111691622e-6	1.70897698848579
GCA_005116775.1	s__Palsa-1315 sp005116775	NMKS	1.37886340289699e-6	1.66654684160753e-6	0.82737752607479
GCA_005116775.1	s__Palsa-1315 sp005116775	NNFV	0	2.04323896239081e-6	0
GCA_005116775.1	s__Palsa-1315 sp005116775	NNIG	2.75772680579398e-6	3.08539100517708e-6	0.893801401886082
GCA_005116775.1	s__Palsa-1315 sp005116775	NNMA	1.37886340289699e-6	1.73246527368252e-6	0.795896705026637
GCA_005116775.1	s__Palsa-1315 sp005116775	NPVE	8.27318041738195e-6	6.07518806525025e-6	1.36179824040413
GCA_005116775.1	s__Palsa-1315 sp005116775	NRQN	1.37886340289699e-6	2.06422626658076e-6	0.667980746694488
GCA_005116775.1	s__Palsa-1315 sp005116775	NSFY	2.75772680579398e-6	1.52835849839467e-6	1.80437168942405
GCA_005116775.1	s__Palsa-1315 sp005116775	NSIH	8.27318041738195e-6	2.08703645490367e-6	3.96408045386242
GCA_005116775.1	s__Palsa-1315 sp005116775	NSIP	2.75772680579398e-6	4.39624715238725e-6	0.627291121313888
GCA_005116775.1	s__Palsa-1315 sp005116775	NSPV	1.10309072231759e-5	6.32528979243288e-6	1.74393705034234
GCA_005116775.1	s__Palsa-1315 sp005116775	NYLG	1.51674974318669e-5	5.68501986248961e-6	2.66797615465581
GCA_005116775.1	s__Palsa-1315 sp005116775	NYLL	6.89431701448496e-6	7.5848649661719e-6	0.908957119900388
GCA_005116775.1	s__Palsa-1315 sp005116775	PAKS	1.24097706260729e-5	1.20406308968589e-5	1.03065783947503
GCA_005116775.1	s__Palsa-1315 sp005116775	PARE	1.24097706260729e-5	1.8996783364755902e-05	0.653256416509775
GCA_005116775.1	s__Palsa-1315 sp005116775	PDAE	1.10309072231759e-5	1.44337006369295e-5	0.764246640598373
GCA_005116775.1	s__Palsa-1315 sp005116775	PEMS	5.51545361158797e-6	4.35931436927935e-6	1.26521125671874
GCA_005116775.1	s__Palsa-1315 sp005116775	PFHN	2.75772680579398e-6	1.14992559048947e-6	2.39817848093993
GCA_005116775.1	s__Palsa-1315 sp005116775	PFQN	0	2.02133953579179e-6	0
GCA_005116775.1	s__Palsa-1315 sp005116775	PGEI	1.79252242376609e-5	1.22147206023114e-5	1.46750996778992
GCA_005116775.1	s__Palsa-1315 sp005116775	PGKK	6.89431701448496e-6	6.5930004916952e-6	1.04570248753497
GCA_005116775.1	s__Palsa-1315 sp005116775	PGPA	1.37886340289699e-5	1.86660096672451e-5	0.738702822658774
GCA_005116775.1	s__Palsa-1315 sp005116775	PKII	6.89431701448496e-6	5.78468829960666e-6	1.19182169503476
GCA_005116775.1	s__Palsa-1315 sp005116775	PKQF	6.89431701448496e-6	3.0592286281572e-6	2.25361287189507
GCA_005116775.1	s__Palsa-1315 sp005116775	PKVE	4.13659020869098e-6	9.19459047901732e-6	0.449893904261528
GCA_005116775.1	s__Palsa-1315 sp005116775	PLDH	5.51545361158797e-6	6.29646503644105e-6	0.87596033324525
GCA_005116775.1	s__Palsa-1315 sp005116775	PLDQ	1.37886340289699e-5	1.10679280634772e-5	1.24581890575081
GCA_005116775.1	s__Palsa-1315 sp005116775	PLGE	1.79252242376609e-5	2.40533579517867e-5	0.745227517654323
GCA_005116775.1	s__Palsa-1315 sp005116775	PMMR	0	1.99298398842377e-6	0
GCA_005116775.1	s__Palsa-1315 sp005116775	PMMT	4.13659020869098e-6	1.73733069360121e-6	2.38100335412626
GCA_005116775.1	s__Palsa-1315 sp005116775	PMPF	4.13659020869098e-6	2.17422152997534e-6	1.90256151531068
GCA_005116775.1	s__Palsa-1315 sp005116775	PPKH	5.51545361158797e-6	2.38991821290683e-6	2.30780015056648
GCA_005116775.1	s__Palsa-1315 sp005116775	PRKH	2.75772680579398e-6	3.24962937306376e-6	0.848628101608397
GCA_005116775.1	s__Palsa-1315 sp005116775	PSEQ	8.27318041738195e-6	7.41015114966059e-6	1.11646581159966
GCA_005116775.1	s__Palsa-1315 sp005116775	PSTD	5.51545361158797e-6	9.18250051583078e-6	0.600648331255657
GCA_005116775.1	s__Palsa-1315 sp005116775	PVLF	1.79252242376609e-5	1.44188480755005e-5	1.24318004765708
GCA_005116775.1	s__Palsa-1315 sp005116775	PVRT	1.37886340289699e-5	1.51177397163805e-5	0.912083042019141
GCA_005116775.1	s__Palsa-1315 sp005116775	PVYV	4.13659020869098e-6	7.40343987307932e-6	0.558738948327602
GCA_005116775.1	s__Palsa-1315 sp005116775	PYYI	2.75772680579398e-6	1.70734257704618e-6	1.61521585818181
GCA_005116775.1	s__Palsa-1315 sp005116775	QAGH	1.37886340289699e-5	7.39463748869565e-6	1.86468018885968
GCA_005116775.1	s__Palsa-1315 sp005116775	QDQI	2.75772680579398e-6	4.69020275670174e-6	0.587976031921759
GCA_005116775.1	s__Palsa-1315 sp005116775	QEPI	6.89431701448496e-6	6.44246792437059e-6	1.07013602479961
GCA_005116775.1	s__Palsa-1315 sp005116775	QFMH	0	8.61329246094713e-7	0
GCA_005116775.1	s__Palsa-1315 sp005116775	QFNK	1.37886340289699e-6	1.67316409237914e-6	0.824105303943219
GCA_005116775.1	s__Palsa-1315 sp005116775	QGHS	4.13659020869098e-6	4.69999299561999e-6	0.880126887964715
GCA_005116775.1	s__Palsa-1315 sp005116775	QHKQ	0	1.66424772646804e-6	0
GCA_005116775.1	s__Palsa-1315 sp005116775	QHLS	5.51545361158797e-6	6.27065746048596e-6	0.879565443710353
GCA_005116775.1	s__Palsa-1315 sp005116775	QIMM	0	1.31112142109454e-6	0
GCA_005116775.1	s__Palsa-1315 sp005116775	QIRQ	4.13659020869098e-6	6.17296755330226e-6	0.670113713213685
GCA_005116775.1	s__Palsa-1315 sp005116775	QIRY	1.37886340289699e-6	3.78558261798046e-6	0.364240737039465
GCA_005116775.1	s__Palsa-1315 sp005116775	QKMQ	0	1.72099110770622e-6	0
GCA_005116775.1	s__Palsa-1315 sp005116775	QLMR	5.51545361158797e-6	7.15117314668628e-6	0.771265566985149
GCA_005116775.1	s__Palsa-1315 sp005116775	QLQF	5.51545361158797e-6	6.51020617304495e-6	0.847201066292542
GCA_005116775.1	s__Palsa-1315 sp005116775	QMAE	8.27318041738195e-6	5.72341626329009e-6	1.44549689150622
GCA_005116775.1	s__Palsa-1315 sp005116775	QMEF	0	2.14856149769687e-6	0
GCA_005116775.1	s__Palsa-1315 sp005116775	QMIK	2.75772680579398e-6	2.21071923000384e-6	1.24743421433449
GCA_005116775.1	s__Palsa-1315 sp005116775	QMKH	0	9.79059520042977e-7	0
GCA_005116775.1	s__Palsa-1315 sp005116775	QNFM	1.37886340289699e-6	9.92311123344543e-7	1.38954746193874
GCA_005116775.1	s__Palsa-1315 sp005116775	QNYP	1.37886340289699e-6	1.42048321957488e-6	0.970700240520727
GCA_005116775.1	s__Palsa-1315 sp005116775	QPEP	1.24097706260729e-5	6.01007422513706e-6	2.06482818035245
GCA_005116775.1	s__Palsa-1315 sp005116775	QPHL	1.37886340289699e-6	5.08587692973796e-6	0.271116155964088
GCA_005116775.1	s__Palsa-1315 sp005116775	QPTG	2.75772680579398e-6	9.51768922968495e-6	0.289747515310002
GCA_005116775.1	s__Palsa-1315 sp005116775	QQAN	5.51545361158797e-6	4.49328826634111e-6	1.22748715075857
GCA_005116775.1	s__Palsa-1315 sp005116775	QQMS	0	2.56346027815635e-6	0
GCA_005116775.1	s__Palsa-1315 sp005116775	QQSR	2.75772680579398e-6	7.10017079617657e-6	0.388402882826286
GCA_005116775.1	s__Palsa-1315 sp005116775	QRTK	6.89431701448496e-6	6.77068858134381e-6	1.01825935894937
GCA_005116775.1	s__Palsa-1315 sp005116775	QRVS	2.61984046550428e-5	1.31226663239748e-5	1.99642389802895
GCA_005116775.1	s__Palsa-1315 sp005116775	QTDH	1.37886340289699e-6	2.95038799443389e-6	0.467349855509958
GCA_005116775.1	s__Palsa-1315 sp005116775	QVVL	2.61984046550428e-5	2.54835205268086e-5	1.02805280092608
GCA_005116775.1	s__Palsa-1315 sp005116775	QYPD	5.51545361158797e-6	2.68323013549885e-6	2.05552760406911
GCA_005116775.1	s__Palsa-1315 sp005116775	RAFY	5.51545361158797e-6	5.97818162681282e-6	0.922597196921976
GCA_005116775.1	s__Palsa-1315 sp005116775	RAGP	8.27318041738195e-6	2.53806230543741e-5	0.325964433562483
GCA_005116775.1	s__Palsa-1315 sp005116775	RAPP	1.37886340289699e-6	1.60418163431751e-5	0.0859543192241832
GCA_005116775.1	s__Palsa-1315 sp005116775	RDMI	2.75772680579398e-6	4.49589402778839e-6	0.613387857620514
GCA_005116775.1	s__Palsa-1315 sp005116775	RDVF	8.27318041738195e-6	9.59544606172836e-6	0.862198626740211
GCA_005116775.1	s__Palsa-1315 sp005116775	RDYR	9.65204382027894e-6	5.94486561300131e-6	1.62359327335678
GCA_005116775.1	s__Palsa-1315 sp005116775	RGDR	1.37886340289699e-5	1.83795375328818e-5	0.750216593007384
GCA_005116775.1	s__Palsa-1315 sp005116775	RGID	1.51674974318669e-5	1.44895939801758e-5	1.04678553813299
GCA_005116775.1	s__Palsa-1315 sp005116775	RGPP	4.13659020869098e-6	1.3083844399632e-5	0.31616015005554
GCA_005116775.1	s__Palsa-1315 sp005116775	RHEK	5.51545361158797e-6	3.84822415961042e-6	1.4332464489663
GCA_005116775.1	s__Palsa-1315 sp005116775	RHQG	2.75772680579398e-6	5.18323348259888e-6	0.53204757513861
GCA_005116775.1	s__Palsa-1315 sp005116775	RKDV	1.10309072231759e-5	1.09069938799698e-5	1.01136090700791
GCA_005116775.1	s__Palsa-1315 sp005116775	RKII	1.10309072231759e-5	7.86558004826288e-6	1.40242768562404
GCA_005116775.1	s__Palsa-1315 sp005116775	RMDM	1.37886340289699e-6	2.05898046279929e-6	0.669682606420829
GCA_005116775.1	s__Palsa-1315 sp005116775	RMPS	2.75772680579398e-6	5.00544220917045e-6	0.550945688822771
GCA_005116775.1	s__Palsa-1315 sp005116775	RNHA	1.37886340289699e-6	4.16512534868062e-6	0.33104967737256
GCA_005116775.1	s__Palsa-1315 sp005116775	RNIG	6.89431701448496e-6	7.67068945559024e-6	0.898787136984215
GCA_005116775.1	s__Palsa-1315 sp005116775	RNVA	9.65204382027894e-6	1.35316544106514e-5	0.713293698417348
GCA_005116775.1	s__Palsa-1315 sp005116775	RPQS	2.75772680579398e-6	8.50846720351937e-6	0.324115582728379
GCA_005116775.1	s__Palsa-1315 sp005116775	RQIE	2.06829510434549e-5	8.75997885157416e-6	2.361073170826
GCA_005116775.1	s__Palsa-1315 sp005116775	RSQN	1.37886340289699e-6	4.65348083993631e-6	0.296307957489272
GCA_005116775.1	s__Palsa-1315 sp005116775	RTFG	8.27318041738195e-6	1.12933869901852e-5	0.732568575270816
GCA_005116775.1	s__Palsa-1315 sp005116775	RTIN	1.10309072231759e-5	5.74665516124777e-6	1.91953526245357
GCA_005116775.1	s__Palsa-1315 sp005116775	RTNR	4.13659020869098e-6	7.28942883901296e-6	0.567477960214383
GCA_005116775.1	s__Palsa-1315 sp005116775	RVIA	3.17138582666308e-5	2.65214171237201e-5	1.19578294473061
GCA_005116775.1	s__Palsa-1315 sp005116775	RVLT	3.99870386840128e-5	3.19118123838065e-5	1.25304818802156
GCA_005116775.1	s__Palsa-1315 sp005116775	RYMS	4.13659020869098e-6	2.5615253186175e-6	1.61489335226386
GCA_005116775.1	s__Palsa-1315 sp005116775	RYVK	6.89431701448496e-6	5.40272490378246e-6	1.27608144728195
GCA_005116775.1	s__Palsa-1315 sp005116775	SEVF	4.13659020869098e-6	9.97331924313591e-6	0.414765647007436
GCA_005116775.1	s__Palsa-1315 sp005116775	SFVY	6.89431701448496e-6	4.30992181717435e-6	1.59963853335163
GCA_005116775.1	s__Palsa-1315 sp005116775	SGFQ	5.51545361158797e-6	7.20955799658084e-6	0.765019660595517
GCA_005116775.1	s__Palsa-1315 sp005116775	SGGK	2.20618144463519e-5	1.55374524737613e-5	1.41991195040554
GCA_005116775.1	s__Palsa-1315 sp005116775	SGMP	5.51545361158797e-6	5.82425522562239e-6	0.946980068339738
GCA_005116775.1	s__Palsa-1315 sp005116775	SGRN	1.24097706260729e-5	8.82285623386858e-6	1.40654798141617
GCA_005116775.1	s__Palsa-1315 sp005116775	SHRQ	4.13659020869098e-6	4.03923633352928e-6	1.0241020497745
GCA_005116775.1	s__Palsa-1315 sp005116775	SKGK	6.89431701448496e-6	8.12887301273453e-6	0.84812704094214
GCA_005116775.1	s__Palsa-1315 sp005116775	SLAK	2.75772680579398e-5	2.54163890483504e-5	1.08501911917852
GCA_005116775.1	s__Palsa-1315 sp005116775	SLEN	5.51545361158797e-6	1.02518161001323e-5	0.537997712572779
GCA_005116775.1	s__Palsa-1315 sp005116775	SLKI	1.37886340289699e-5	1.4044923254459e-5	0.981752180425215
GCA_005116775.1	s__Palsa-1315 sp005116775	SNLH	1.37886340289699e-6	4.10981442332186e-6	0.33550502793323
GCA_005116775.1	s__Palsa-1315 sp005116775	SNSE	4.13659020869098e-6	5.98802261529345e-6	0.690810719072119
GCA_005116775.1	s__Palsa-1315 sp005116775	SPPQ	1.24097706260729e-5	6.25749536306041e-6	1.98318494957758
GCA_005116775.1	s__Palsa-1315 sp005116775	SRAR	1.37886340289699e-5	2.68937624023606e-5	0.512707512718994
GCA_005116775.1	s__Palsa-1315 sp005116775	SRLG	2.48195412521459e-5	3.4052359355449e-5	0.728864070564739
GCA_005116775.1	s__Palsa-1315 sp005116775	STET	8.27318041738195e-6	1.24758042260153e-5	0.663138044450088
GCA_005116775.1	s__Palsa-1315 sp005116775	STFM	2.75772680579398e-6	3.17746297411306e-6	0.867902105629968
GCA_005116775.1	s__Palsa-1315 sp005116775	SVAL	5.37756727129827e-5	4.73571263424379e-5	1.13553496308312
GCA_005116775.1	s__Palsa-1315 sp005116775	SYEA	1.37886340289699e-5	8.81521095557894e-6	1.5641865065343
GCA_005116775.1	s__Palsa-1315 sp005116775	SYIL	4.13659020869098e-6	8.68313007020136e-6	0.47639390119087
GCA_005116775.1	s__Palsa-1315 sp005116775	TAAS	3.03349948637338e-5	3.34461676502774e-5	0.906979692888141
GCA_005116775.1	s__Palsa-1315 sp005116775	TDKL	6.89431701448496e-6	1.30130051519241e-5	0.529802066009752
GCA_005116775.1	s__Palsa-1315 sp005116775	TDTH	6.89431701448496e-6	4.1907440879906e-6	1.6451295688138
GCA_005116775.1	s__Palsa-1315 sp005116775	TEAP	1.24097706260729e-5	1.65599397742204e-5	0.749385009563367
GCA_005116775.1	s__Palsa-1315 sp005116775	TENE	2.75772680579398e-6	5.52897944782247e-6	0.49877682342988
GCA_005116775.1	s__Palsa-1315 sp005116775	TETF	6.89431701448496e-6	7.36852708476754e-6	0.935643845123012
GCA_005116775.1	s__Palsa-1315 sp005116775	TEVL	2.48195412521459e-5	2.77924739635601e-5	0.893031015687477
GCA_005116775.1	s__Palsa-1315 sp005116775	TFKG	8.27318041738195e-6	6.87499968736977e-6	1.20337175179525
GCA_005116775.1	s__Palsa-1315 sp005116775	TGEQ	1.24097706260729e-5	1.12708858249906e-5	1.10104660971342
GCA_005116775.1	s__Palsa-1315 sp005116775	THIA	5.51545361158797e-6	7.11627278271362e-6	0.775048087671083
GCA_005116775.1	s__Palsa-1315 sp005116775	THKQ	1.37886340289699e-6	2.36390479279521e-6	0.583299042795437
GCA_005116775.1	s__Palsa-1315 sp005116775	THYD	2.75772680579398e-6	1.80933034421221e-6	1.52416987567558
GCA_005116775.1	s__Palsa-1315 sp005116775	TIAM	5.51545361158797e-6	7.35890575921251e-6	0.749493714426666
GCA_005116775.1	s__Palsa-1315 sp005116775	TIPN	6.89431701448496e-6	4.22633914716638e-6	1.63127396416054
GCA_005116775.1	s__Palsa-1315 sp005116775	TISK	6.89431701448496e-6	7.88649876728321e-6	0.874192365702982
GCA_005116775.1	s__Palsa-1315 sp005116775	TKRG	1.65463608347639e-5	1.28370168508762e-5	1.28895685243527
GCA_005116775.1	s__Palsa-1315 sp005116775	TLGY	1.93040876405579e-5	1.23206851928903e-5	1.56680309076458
GCA_005116775.1	s__Palsa-1315 sp005116775	TLSD	3.58504484753218e-5	1.93832040485452e-5	1.8495625586737101
GCA_005116775.1	s__Palsa-1315 sp005116775	TMLE	6.89431701448496e-6	8.84636877723995e-6	0.779338640304341
GCA_005116775.1	s__Palsa-1315 sp005116775	TNIT	4.13659020869098e-6	5.00949353089066e-6	0.825750184760796
GCA_005116775.1	s__Palsa-1315 sp005116775	TPFG	6.89431701448496e-6	8.30564601519533e-6	0.830075950970181
GCA_005116775.1	s__Palsa-1315 sp005116775	TPGL	1.65463608347639e-5	2.40756853981357e-5	0.68726437321054
GCA_005116775.1	s__Palsa-1315 sp005116775	TPVT	1.65463608347639e-5	1.31784868216198e-5	1.2555584763813
GCA_005116775.1	s__Palsa-1315 sp005116775	TQYA	6.89431701448496e-6	5.97180875081323e-6	1.15447719479397
GCA_005116775.1	s__Palsa-1315 sp005116775	TQYY	1.37886340289699e-6	1.57541575256264e-6	0.875237790820661
GCA_005116775.1	s__Palsa-1315 sp005116775	TRDS	8.27318041738195e-6	1.24856671802685e-5	0.662614203785306
GCA_005116775.1	s__Palsa-1315 sp005116775	TRNF	1.37886340289699e-6	3.90393045140372e-6	0.353198762135017
GCA_005116775.1	s__Palsa-1315 sp005116775	TSAK	1.93040876405579e-5	1.42717989459265e-5	1.35260367061629
GCA_005116775.1	s__Palsa-1315 sp005116775	TTDN	2.75772680579398e-6	4.82802829749285e-6	0.571191102427061
GCA_005116775.1	s__Palsa-1315 sp005116775	TTGR	2.48195412521459e-5	1.83820660274225e-5	1.35020411824873
GCA_005116775.1	s__Palsa-1315 sp005116775	TYEG	5.51545361158797e-6	6.91188947615673e-6	0.79796611774741
GCA_005116775.1	s__Palsa-1315 sp005116775	TYMP	1.37886340289699e-6	1.81104859920744e-6	0.761361900227536
GCA_005116775.1	s__Palsa-1315 sp005116775	TYRY	1.37886340289699e-6	2.56701561025643e-6	0.537146481457996
GCA_005116775.1	s__Palsa-1315 sp005116775	TYSQ	4.13659020869098e-6	3.79565047548466e-6	1.08982379579162
GCA_005116775.1	s__Palsa-1315 sp005116775	TYVG	9.65204382027894e-6	9.00204151745902e-6	1.07220609920086
GCA_005116775.1	s__Palsa-1315 sp005116775	VADV	2.20618144463519e-5	2.89929680476707e-5	0.760936735075811
GCA_005116775.1	s__Palsa-1315 sp005116775	VDPQ	9.65204382027894e-6	8.08672134543023e-6	1.19356701040939
GCA_005116775.1	s__Palsa-1315 sp005116775	VEDH	9.65204382027894e-6	5.4479043864162e-6	1.77169846158559
GCA_005116775.1	s__Palsa-1315 sp005116775	VGHK	2.75772680579398e-6	5.83179883597314e-6	0.472877560313483
GCA_005116775.1	s__Palsa-1315 sp005116775	VGLY	1.93040876405579e-5	1.60315731957846e-5	1.20412933932359
GCA_005116775.1	s__Palsa-1315 sp005116775	VHSE	0	6.50172043945707e-6	0
GCA_005116775.1	s__Palsa-1315 sp005116775	VHSG	6.89431701448496e-6	8.68661354452942e-6	0.793671432387688
GCA_005116775.1	s__Palsa-1315 sp005116775	VHSV	6.89431701448496e-6	8.46783756204514e-6	0.814176814797077
GCA_005116775.1	s__Palsa-1315 sp005116775	VIAR	2.89561314608368e-5	2.65214171237201e-5	1.09180181910186
GCA_005116775.1	s__Palsa-1315 sp005116775	VIMP	8.27318041738195e-6	4.93614164994752e-6	1.6760419380327
GCA_005116775.1	s__Palsa-1315 sp005116775	VKRF	1.51674974318669e-5	7.68804678473479e-6	1.97286747291694
GCA_005116775.1	s__Palsa-1315 sp005116775	VLHS	9.65204382027894e-6	1.1589544512114e-5	0.83282339613866
GCA_005116775.1	s__Palsa-1315 sp005116775	VPHG	4.13659020869098e-6	7.04536130414749e-6	0.587136703160395
GCA_005116775.1	s__Palsa-1315 sp005116775	VSKI	9.65204382027894e-6	1.02618466641064e-5	0.940575720551315
GCA_005116775.1	s__Palsa-1315 sp005116775	VSVV	3.44715850724248e-5	2.75103008679976e-5	1.25304282340747
GCA_005116775.1	s__Palsa-1315 sp005116775	VTHQ	4.13659020869098e-6	4.4045492741292e-6	0.939163113235644
GCA_005116775.1	s__Palsa-1315 sp005116775	VTMD	5.51545361158797e-6	5.63888290469024e-6	0.978111038092383
GCA_005116775.1	s__Palsa-1315 sp005116775	VTQD	1.37886340289699e-5	9.58521710052754e-6	1.4385312178491
GCA_005116775.1	s__Palsa-1315 sp005116775	VVMG	6.89431701448496e-6	1.1236593775137e-5	0.613559335903011
GCA_005116775.1	s__Palsa-1315 sp005116775	VYFI	1.37886340289699e-6	3.74709402047251e-6	0.367982067000047
GCA_005116775.1	s__Palsa-1315 sp005116775	VYGA	9.65204382027894e-6	1.47325676684576e-5	0.655150143375477
GCA_005116775.1	s__Palsa-1315 sp005116775	VYVD	1.51674974318669e-5	7.64860036243217e-6	1.98304221859538
GCA_005116775.1	s__Palsa-1315 sp005116775	YAVV	1.51674974318669e-5	1.43615218115583e-5	1.0561204885446
GCA_005116775.1	s__Palsa-1315 sp005116775	YDKG	0	4.21103121250737e-6	0
GCA_005116775.1	s__Palsa-1315 sp005116775	YDYV	8.27318041738195e-6	2.53785855975646e-6	3.25990602808687
GCA_005116775.1	s__Palsa-1315 sp005116775	YEYR	4.13659020869098e-6	2.56463499668854e-6	1.61293525746632
GCA_005116775.1	s__Palsa-1315 sp005116775	YFLI	6.89431701448496e-6	5.12847732648923e-6	1.34432046308852
GCA_005116775.1	s__Palsa-1315 sp005116775	YFSK	8.27318041738195e-6	2.3131185976357e-6	3.57663477602842
GCA_005116775.1	s__Palsa-1315 sp005116775	YFYI	1.37886340289699e-6	1.24331174116208e-6	1.10902467759873
GCA_005116775.1	s__Palsa-1315 sp005116775	YGQR	6.89431701448496e-6	5.58739067513495e-6	1.2339063823058
GCA_005116775.1	s__Palsa-1315 sp005116775	YGYV	1.37886340289699e-6	3.88658112626639e-6	0.354775407511327
GCA_005116775.1	s__Palsa-1315 sp005116775	YHMR	1.37886340289699e-6	9.86278025211012e-7	1.39804737371289
GCA_005116775.1	s__Palsa-1315 sp005116775	YILK	4.13659020869098e-6	5.82946018910835e-6	0.709600902056026
GCA_005116775.1	s__Palsa-1315 sp005116775	YIMY	0	8.38164494664678e-7	0
GCA_005116775.1	s__Palsa-1315 sp005116775	YIQA	2.75772680579398e-6	5.40068496575563e-6	0.510625378684376
GCA_005116775.1	s__Palsa-1315 sp005116775	YKAT	6.89431701448496e-6	5.92362679915845e-6	1.1638675507823
GCA_005116775.1	s__Palsa-1315 sp005116775	YKDE	4.13659020869098e-6	3.15185515796237e-6	1.31243029941935
GCA_005116775.1	s__Palsa-1315 sp005116775	YKPT	2.75772680579398e-6	3.05366070626552e-6	0.903088807520647
GCA_005116775.1	s__Palsa-1315 sp005116775	YLDE	1.10309072231759e-5	8.03769629987596e-6	1.37239661858662
GCA_005116775.1	s__Palsa-1315 sp005116775	YLNL	8.27318041738195e-6	7.5848649661719e-6	1.09074854388047
[truncated: 148,901 more rows]
