# Supplementary material for: Evolutionary adaptation of bacterial proteomes to translation-impeding sequences
Source: EMBO J. 2025 Dec 9;45(6):1957–79. doi: 10.1038/s44318-025-00651-6 (PMC12992588; doi:10.1038/s44318-025-00651-6)
Supplement: Supplementary file 9 — Figure EV2 Source Data [file 44318_2025_651_MOESM9_ESM.zip › Fig EV2/Desulfobacterota.csv]

genome_id	org	pattern	freq	freq_exp	bias
GCA_003599475.1	s__SURF-15 sp003599475	AAAS	7.63034686774261e-5	4.13493048928478e-5	1.84533860666239
GCA_003599475.1	s__SURF-15 sp003599475	AAYF	1.10868287821901e-5	9.52572775738978e-6	1.163882599268
GCA_003599475.1	s__SURF-15 sp003599475	ADMN	1.30433279790472e-6	3.69415481252191e-6	0.353080166939264
GCA_003599475.1	s__SURF-15 sp003599475	ADRI	5.6086310309903e-5	2.05758674488267e-5	2.72582968613074
GCA_003599475.1	s__SURF-15 sp003599475	AEMN	5.21733119161888e-6	4.87709755023608e-6	1.06976150012959
GCA_003599475.1	s__SURF-15 sp003599475	AGHI	1.56519935748566e-5	9.46712571090523e-6	1.65329943351518
GCA_003599475.1	s__SURF-15 sp003599475	AGRN	1.17389951811425e-5	1.42572199212362e-5	0.82337196494088
GCA_003599475.1	s__SURF-15 sp003599475	AHGT	8.47816318638068e-6	6.55519821964467e-6	1.29334962914977
GCA_003599475.1	s__SURF-15 sp003599475	AIDH	8.47816318638068e-6	6.14949413766139e-6	1.37867652144878
GCA_003599475.1	s__SURF-15 sp003599475	AIHE	9.13032958533304e-6	8.11868595553117e-6	1.12460681880578
GCA_003599475.1	s__SURF-15 sp003599475	AIMV	6.5216639895236e-6	1.08680378532046e-5	0.600077408416516
GCA_003599475.1	s__SURF-15 sp003599475	AKGP	7.17383038847596e-6	1.73065875424172e-5	0.41451443682317
GCA_003599475.1	s__SURF-15 sp003599475	AKTM	2.60866559580944e-6	5.82226327646888e-6	0.448050091852177
GCA_003599475.1	s__SURF-15 sp003599475	ALHV	4.56516479266652e-6	1.18820152328695e-5	0.384207956579435
GCA_003599475.1	s__SURF-15 sp003599475	AMNV	3.91299839371416e-6	4.89157915324035e-6	0.799945839805547
GCA_003599475.1	s__SURF-15 sp003599475	AMSK	3.2608319947618e-6	7.52266254707673e-6	0.433467801374255
GCA_003599475.1	s__SURF-15 sp003599475	APEP	1.23911615800948e-5	1.33173075169841e-5	0.930455466639329
GCA_003599475.1	s__SURF-15 sp003599475	AQTE	5.21733119161888e-6	8.36186358680491e-6	0.623943590738776
GCA_003599475.1	s__SURF-15 sp003599475	ARRH	9.7824959842854e-6	7.81899215553655e-6	1.2511198105447
GCA_003599475.1	s__SURF-15 sp003599475	AYDA	9.13032958533304e-6	1.10875302945815e-5	0.823477306735751
GCA_003599475.1	s__SURF-15 sp003599475	AYDD	2.60866559580944e-6	6.49090811112422e-6	0.40189532052359
GCA_003599475.1	s__SURF-15 sp003599475	AYFK	5.21733119161888e-6	5.71315245847436e-6	0.913214066934267
GCA_003599475.1	s__SURF-15 sp003599475	AYGK	1.43476607769519e-5	1.02374364748821e-5	1.40148960261237
GCA_003599475.1	s__SURF-15 sp003599475	AYKT	4.56516479266652e-6	6.11027746410671e-6	0.747128885633007
GCA_003599475.1	s__SURF-15 sp003599475	DAET	2.5434489559142e-5	1.44802515450439e-5	1.75649500839283
GCA_003599475.1	s__SURF-15 sp003599475	DAKH	2.60866559580944e-6	4.74750705849091e-6	0.549481141085161
GCA_003599475.1	s__SURF-15 sp003599475	DALM	1.04346623832378e-5	1.19766088992035e-5	0.871253496800056
GCA_003599475.1	s__SURF-15 sp003599475	DDKT	7.17383038847596e-6	6.57820500619977e-6	1.0905452751495
GCA_003599475.1	s__SURF-15 sp003599475	DDRY	5.86949759057124e-6	4.93596629118105e-6	1.18912837817756
GCA_003599475.1	s__SURF-15 sp003599475	DDSA	1.69563263727614e-5	1.41712936184296e-5	1.19652636021244
GCA_003599475.1	s__SURF-15 sp003599475	DEPF	9.13032958533304e-6	7.28628279066365e-6	1.25308471379017
GCA_003599475.1	s__SURF-15 sp003599475	DERG	1.23911615800948e-5	1.84490122210392e-5	0.671643632278804
GCA_003599475.1	s__SURF-15 sp003599475	DETH	1.95649919685708e-6	3.29097110163783e-6	0.594505128253293
GCA_003599475.1	s__SURF-15 sp003599475	DFIL	2.08693247664755e-5	1.54274290225366e-5	1.35274158357749
GCA_003599475.1	s__SURF-15 sp003599475	DGSP	1.49998271759043e-5	1.17409512066334e-5	1.27756490184796
GCA_003599475.1	s__SURF-15 sp003599475	DHVH	1.30433279790472e-6	1.39457080360525e-6	0.935293349418155
GCA_003599475.1	s__SURF-15 sp003599475	DHYY	6.5216639895236e-7	8.02190644801039e-7	0.812981805732864
GCA_003599475.1	s__SURF-15 sp003599475	DIFL	1.6304159973809e-5	1.54274290225366e-5	1.05682936216992
GCA_003599475.1	s__SURF-15 sp003599475	DMVG	6.5216639895236e-6	7.38107735412443e-6	0.883565322056866
GCA_003599475.1	s__SURF-15 sp003599475	DNPI	3.2608319947618e-6	5.09161817549833e-6	0.640431368254093
GCA_003599475.1	s__SURF-15 sp003599475	DPPR	5.21733119161888e-6	7.6707318617789e-6	0.680160809376661
GCA_003599475.1	s__SURF-15 sp003599475	DQKP	5.21733119161888e-6	3.80040871144205e-6	1.37283423646274
GCA_003599475.1	s__SURF-15 sp003599475	DQLI	7.82599678742832e-6	1.03694848909851e-5	0.754714131868978
GCA_003599475.1	s__SURF-15 sp003599475	DRPG	1.43476607769519e-5	1.2846095932811e-5	1.1168888082414
GCA_003599475.1	s__SURF-15 sp003599475	DSAQ	6.5216639895236e-6	8.1834506615616e-6	0.796933257037454
GCA_003599475.1	s__SURF-15 sp003599475	DSDT	7.17383038847596e-6	7.623047080267e-6	0.9410712426329
GCA_003599475.1	s__SURF-15 sp003599475	DSIF	5.21733119161888e-6	9.45854345017394e-6	0.551599854576228
GCA_003599475.1	s__SURF-15 sp003599475	DSLG	1.82606591706661e-5	2.47318377496134e-5	0.738346230293845
GCA_003599475.1	s__SURF-15 sp003599475	DSSF	6.5216639895236e-6	8.46197403887145e-6	0.770702434156059
GCA_003599475.1	s__SURF-15 sp003599475	DVHE	1.95649919685708e-6	4.74252466790152e-6	0.412543810282972
GCA_003599475.1	s__SURF-15 sp003599475	DVLL	4.04343167350463e-5	3.4696121033332e-5	1.16538435798635
GCA_003599475.1	s__SURF-15 sp003599475	DVNG	8.47816318638068e-6	8.50831189366894e-6	0.996456558285
GCA_003599475.1	s__SURF-15 sp003599475	DVQN	1.30433279790472e-6	3.19147628386416e-6	0.408692618052441
GCA_003599475.1	s__SURF-15 sp003599475	EDKV	9.7824959842854e-6	1.25152429403636e-5	0.781646511450076
GCA_003599475.1	s__SURF-15 sp003599475	EDLA	3.71734847402845e-5	3.05158267679578e-5	1.21817065691687
GCA_003599475.1	s__SURF-15 sp003599475	EFAG	2.08693247664755e-5	2.08434565032787e-5	1.00124107358071
GCA_003599475.1	s__SURF-15 sp003599475	EFTE	7.17383038847596e-6	9.61515842741412e-6	0.746095911225175
GCA_003599475.1	s__SURF-15 sp003599475	EGGP	8.47816318638068e-6	2.01001908617194e-5	0.421795158300076
GCA_003599475.1	s__SURF-15 sp003599475	EHER	0	6.1421163333617e-6	0
GCA_003599475.1	s__SURF-15 sp003599475	EHQK	3.2608319947618e-6	2.11889571815555e-6	1.53892990901897
GCA_003599475.1	s__SURF-15 sp003599475	EIPI	1.6304159973809e-5	1.49349659118615e-5	1.09167707981577
GCA_003599475.1	s__SURF-15 sp003599475	EKMA	1.10868287821901e-5	8.36545806532069e-6	1.32531042479921
GCA_003599475.1	s__SURF-15 sp003599475	EKYF	3.91299839371416e-6	4.41563132727375e-6	0.886169633217563
GCA_003599475.1	s__SURF-15 sp003599475	ELLK	5.86949759057124e-5	3.54405364996965e-5	1.65615370710359
GCA_003599475.1	s__SURF-15 sp003599475	ENHG	6.5216639895236e-6	3.29331353729006e-6	1.98027424831527
GCA_003599475.1	s__SURF-15 sp003599475	ENMA	5.21733119161888e-6	4.87709755023608e-6	1.06976150012959
GCA_003599475.1	s__SURF-15 sp003599475	EPYD	4.56516479266652e-6	4.6117615738561e-6	0.98989609925766
GCA_003599475.1	s__SURF-15 sp003599475	EQET	3.91299839371416e-6	6.46279039053428e-6	0.605465775192915
GCA_003599475.1	s__SURF-15 sp003599475	ERLN	2.41301567612373e-5	1.38602347949938e-5	1.74096305857336
GCA_003599475.1	s__SURF-15 sp003599475	ESQS	5.21733119161888e-6	7.50899241042941e-6	0.694811088685135
GCA_003599475.1	s__SURF-15 sp003599475	ETIR	4.04343167350463e-5	1.46124692337651e-5	2.76711047860512
GCA_003599475.1	s__SURF-15 sp003599475	ETRS	1.04346623832378e-5	1.30728727896951e-5	0.798191992770176
GCA_003599475.1	s__SURF-15 sp003599475	ETSN	3.91299839371416e-6	6.01109615511e-6	0.650962535408412
GCA_003599475.1	s__SURF-15 sp003599475	ETTH	2.60866559580944e-6	3.02393556438549e-6	0.862672348754086
GCA_003599475.1	s__SURF-15 sp003599475	EYQV	2.60866559580944e-6	3.83604257946344e-6	0.680040834211575
GCA_003599475.1	s__SURF-15 sp003599475	EYYF	3.2608319947618e-6	2.34374289549757e-6	1.39129253512661
GCA_003599475.1	s__SURF-15 sp003599475	FENS	3.91299839371416e-6	5.62041723611207e-6	0.696211371741679
GCA_003599475.1	s__SURF-15 sp003599475	FFMS	6.5216639895236e-7	3.17294034749144e-6	0.205540075617233
GCA_003599475.1	s__SURF-15 sp003599475	FFTI	3.2608319947618e-6	6.28938047903228e-6	0.518466326792099
GCA_003599475.1	s__SURF-15 sp003599475	FFVS	4.56516479266652e-6	8.10850564759281e-6	0.563009386818617
GCA_003599475.1	s__SURF-15 sp003599475	FGSP	9.7824959842854e-6	1.0087107032469e-5	0.969801941507796
GCA_003599475.1	s__SURF-15 sp003599475	FHNN	6.5216639895236e-7	8.31476625514596e-7	0.784347243133549
GCA_003599475.1	s__SURF-15 sp003599475	FHRD	4.56516479266652e-6	3.02753158321212e-6	1.50788345792351
GCA_003599475.1	s__SURF-15 sp003599475	FIDA	1.6304159973809e-5	1.36089750192572e-5	1.19804466910535
GCA_003599475.1	s__SURF-15 sp003599475	FISV	9.7824959842854e-6	1.25244382839774e-5	0.781072632758323
GCA_003599475.1	s__SURF-15 sp003599475	FKTQ	1.30433279790472e-6	3.26360599162274e-6	0.399660008362767
GCA_003599475.1	s__SURF-15 sp003599475	FKVA	5.86949759057124e-6	1.39118740761394e-5	0.421905600816079
GCA_003599475.1	s__SURF-15 sp003599475	FKVF	5.21733119161888e-6	6.99712488748344e-6	0.745639284065334
GCA_003599475.1	s__SURF-15 sp003599475	FNML	3.91299839371416e-6	3.59787919986998e-6	1.0875847065281
GCA_003599475.1	s__SURF-15 sp003599475	FNVV	1.36954943779996e-5	6.28726823576427e-6	2.17829013562593
GCA_003599475.1	s__SURF-15 sp003599475	FNYF	6.5216639895236e-7	1.6752572914688e-6	0.389293275888724
GCA_003599475.1	s__SURF-15 sp003599475	FPHT	3.2608319947618e-6	1.9687268166179e-6	1.65631512063397
GCA_003599475.1	s__SURF-15 sp003599475	FPSA	1.04346623832378e-5	1.11922456941833e-5	0.93231176909034
GCA_003599475.1	s__SURF-15 sp003599475	FQLN	3.2608319947618e-6	4.00976085807183e-6	0.813223558756029
GCA_003599475.1	s__SURF-15 sp003599475	FTGL	1.6304159973809e-5	1.64452315911444e-5	0.991421731183686
GCA_003599475.1	s__SURF-15 sp003599475	FTIF	9.13032958533304e-6	6.28938047903228e-6	1.45170571501788
GCA_003599475.1	s__SURF-15 sp003599475	FTLA	1.30433279790472e-5	1.82469633635661e-5	0.71482184290954
GCA_003599475.1	s__SURF-15 sp003599475	FTSA	9.13032958533304e-6	1.11871975269438e-5	0.816140911371511
GCA_003599475.1	s__SURF-15 sp003599475	FVAR	1.23911615800948e-5	1.76390306067542e-5	0.702485406162294
GCA_003599475.1	s__SURF-15 sp003599475	FVHF	5.21733119161888e-6	2.65148967074816e-6	1.96769810162856
GCA_003599475.1	s__SURF-15 sp003599475	FYGI	1.04346623832378e-5	6.66958758513164e-6	1.56451388486141
GCA_003599475.1	s__SURF-15 sp003599475	GAAP	2.99996543518086e-5	2.88558449186779e-5	1.03963874342803
GCA_003599475.1	s__SURF-15 sp003599475	GADV	3.39126527455227e-5	2.4332909318135e-5	1.39369494630254
GCA_003599475.1	s__SURF-15 sp003599475	GDAA	2.93474879528562e-5	3.13898616974558e-5	0.934935242331279
GCA_003599475.1	s__SURF-15 sp003599475	GETN	5.21733119161888e-6	7.79478646823612e-6	0.669335999501665
GCA_003599475.1	s__SURF-15 sp003599475	GFNN	1.95649919685708e-6	3.29724695755152e-6	0.593373569539948
GCA_003599475.1	s__SURF-15 sp003599475	GFPT	1.23911615800948e-5	7.80704869764196e-6	1.58717616092717
GCA_003599475.1	s__SURF-15 sp003599475	GFQH	3.91299839371416e-6	2.07204090189018e-6	1.88847545921733
GCA_003599475.1	s__SURF-15 sp003599475	GGKH	2.60866559580944e-6	6.58709254474295e-6	0.396026862851862
GCA_003599475.1	s__SURF-15 sp003599475	GGLD	2.47823231601897e-5	3.20705889992156e-5	0.77274300016117
GCA_003599475.1	s__SURF-15 sp003599475	GHGF	3.91299839371416e-6	5.52395464721276e-6	0.708369029729192
GCA_003599475.1	s__SURF-15 sp003599475	GHTE	3.91299839371416e-6	5.06643903266003e-6	0.772337013924299
GCA_003599475.1	s__SURF-15 sp003599475	GIAL	3.71734847402845e-5	4.72213416139421e-5	0.787217886442029
GCA_003599475.1	s__SURF-15 sp003599475	GIDI	3.9782150336094e-5	1.89448968137806e-5	2.09988741174648
GCA_003599475.1	s__SURF-15 sp003599475	GIEA	5.28254783151412e-5	3.21949069219162e-5	1.6408023307308
GCA_003599475.1	s__SURF-15 sp003599475	GIYT	7.82599678742832e-6	7.13319502893126e-6	1.09712362492363
GCA_003599475.1	s__SURF-15 sp003599475	GLFL	3.58691519423798e-5	3.46568453478333e-5	1.03498029270637
GCA_003599475.1	s__SURF-15 sp003599475	GLHH	4.56516479266652e-6	3.13966148617466e-6	1.45403089242869
GCA_003599475.1	s__SURF-15 sp003599475	GLKN	1.49998271759043e-5	1.27471739724407e-5	1.17671785199871
GCA_003599475.1	s__SURF-15 sp003599475	GLVG	4.95646463203794e-5	4.24659583970188e-5	1.16716184424696
GCA_003599475.1	s__SURF-15 sp003599475	GMSN	3.2608319947618e-6	3.95268940994673e-6	0.824965398636203
GCA_003599475.1	s__SURF-15 sp003599475	GNKE	7.82599678742832e-6	8.69086022407785e-6	0.900485865109942
GCA_003599475.1	s__SURF-15 sp003599475	GQAH	0	4.11968809635953e-6	0
GCA_003599475.1	s__SURF-15 sp003599475	GQSL	1.6304159973809e-5	1.42818136045463e-5	1.14160291019475
GCA_003599475.1	s__SURF-15 sp003599475	GSAQ	3.91299839371416e-6	1.25983949943982e-5	0.310594992096537
GCA_003599475.1	s__SURF-15 sp003599475	GTFR	1.04346623832378e-5	1.10316018193144e-5	0.945888235828861
GCA_003599475.1	s__SURF-15 sp003599475	GTIY	6.5216639895236e-6	7.13319502893126e-6	0.914269687436362
GCA_003599475.1	s__SURF-15 sp003599475	GVNG	1.43476607769519e-5	1.30985177775267e-5	1.09536521770184
GCA_003599475.1	s__SURF-15 sp003599475	HAFS	6.5216639895236e-6	4.7266142837854e-6	1.37977495051714
GCA_003599475.1	s__SURF-15 sp003599475	HAII	1.95649919685708e-6	8.16056392638911e-6	0.23975048961142
GCA_003599475.1	s__SURF-15 sp003599475	HDAS	4.56516479266652e-6	5.50157220498108e-6	0.829792761518836
GCA_003599475.1	s__SURF-15 sp003599475	HDHA	3.2608319947618e-6	1.79901975880267e-6	1.81256041175003
GCA_003599475.1	s__SURF-15 sp003599475	HEET	3.91299839371416e-6	4.34480629866684e-6	0.900615153986225
GCA_003599475.1	s__SURF-15 sp003599475	HEIM	6.5216639895236e-7	2.46269972357798e-6	0.264817668475167
GCA_003599475.1	s__SURF-15 sp003599475	HFKG	1.95649919685708e-6	3.67602417446305e-6	0.532232407623615
GCA_003599475.1	s__SURF-15 sp003599475	HFNF	1.30433279790472e-6	1.19600960724145e-6	1.09057050211587
GCA_003599475.1	s__SURF-15 sp003599475	HGFA	5.86949759057124e-6	6.12915649810426e-6	0.957635458057999
GCA_003599475.1	s__SURF-15 sp003599475	HGTD	3.91299839371416e-6	3.83757141251848e-6	1.01965487363952
GCA_003599475.1	s__SURF-15 sp003599475	HGVT	6.5216639895236e-6	5.08148284877413e-6	1.28341749517011
GCA_003599475.1	s__SURF-15 sp003599475	HKNK	6.5216639895236e-7	1.70067759319132e-6	0.383474446634279
GCA_003599475.1	s__SURF-15 sp003599475	HMDF	1.30433279790472e-6	1.20766832999705e-6	1.08004223138642
GCA_003599475.1	s__SURF-15 sp003599475	HNEM	6.5216639895236e-7	1.10843289205077e-6	0.588367959512417
GCA_003599475.1	s__SURF-15 sp003599475	HNET	2.60866559580944e-6	1.96563461355913e-6	1.32713657859636
GCA_003599475.1	s__SURF-15 sp003599475	HNSN	1.30433279790472e-6	1.14898644108118e-6	1.13520295041721
GCA_003599475.1	s__SURF-15 sp003599475	HNTQ	6.5216639895236e-7	8.59772227829433e-7	0.75853392077900506
GCA_003599475.1	s__SURF-15 sp003599475	HPHG	1.95649919685708e-6	1.49049224274079e-6	1.31265305565051
GCA_003599475.1	s__SURF-15 sp003599475	HPPP	1.95649919685708e-6	2.10747500822575e-6	0.92836175481114
GCA_003599475.1	s__SURF-15 sp003599475	HQDD	1.30433279790472e-6	1.56659316010082e-6	0.83259191417686
GCA_003599475.1	s__SURF-15 sp003599475	HQES	1.95649919685708e-6	2.45544822675071e-6	0.796799205758905
GCA_003599475.1	s__SURF-15 sp003599475	HRTH	2.60866559580944e-6	1.25704585800491e-6	2.07523502758262
GCA_003599475.1	s__SURF-15 sp003599475	HTDK	1.95649919685708e-6	2.55378731082889e-6	0.766116735156795
GCA_003599475.1	s__SURF-15 sp003599475	HTKN	2.60866559580944e-6	1.52532871872838e-6	1.71023174465908
GCA_003599475.1	s__SURF-15 sp003599475	HTYD	1.30433279790472e-6	1.35550738337172e-6	0.962246914996722
GCA_003599475.1	s__SURF-15 sp003599475	HVNE	1.95649919685708e-6	2.83262002460183e-6	0.69070301694704
GCA_003599475.1	s__SURF-15 sp003599475	HVTI	3.91299839371416e-6	4.38018537986711e-6	0.893340818792668
GCA_003599475.1	s__SURF-15 sp003599475	HVYE	2.60866559580944e-6	2.57889564012753e-6	1.01154368374536
GCA_003599475.1	s__SURF-15 sp003599475	HYQN	6.5216639895236e-7	5.08814076769496e-7	1.2817381215021
GCA_003599475.1	s__SURF-15 sp003599475	HYRA	2.60866559580944e-6	3.27324764709349e-6	0.796965545251618
GCA_003599475.1	s__SURF-15 sp003599475	IDEF	7.82599678742832e-6	1.0518223846448e-5	0.744041665368354
GCA_003599475.1	s__SURF-15 sp003599475	IDNE	8.47816318638068e-6	7.31236372793296e-6	1.15942853799715
GCA_003599475.1	s__SURF-15 sp003599475	IEAG	6.91296382889501e-5	3.21949069219162e-5	2.14722280317857
GCA_003599475.1	s__SURF-15 sp003599475	IEQR	7.82599678742832e-6	9.1833707454273e-6	0.852192185677045
GCA_003599475.1	s__SURF-15 sp003599475	IFFF	5.21733119161888e-6	5.88061503870136e-6	0.887208422466478
GCA_003599475.1	s__SURF-15 sp003599475	IFFT	4.56516479266652e-6	6.28938047903228e-6	0.725852857508939
GCA_003599475.1	s__SURF-15 sp003599475	IGTP	1.82606591706661e-5	1.20588063748406e-5	1.51430071957743
GCA_003599475.1	s__SURF-15 sp003599475	IHHN	0	8.34768546338093e-7	0
GCA_003599475.1	s__SURF-15 sp003599475	IHHV	2.60866559580944e-6	1.85063745698998e-6	1.409603802169
GCA_003599475.1	s__SURF-15 sp003599475	IHTL	9.13032958533304e-6	6.40554366467382e-6	1.42537933753949
GCA_003599475.1	s__SURF-15 sp003599475	IILG	3.19561535486656e-5	3.66851029947534e-5	0.871093466828645
GCA_003599475.1	s__SURF-15 sp003599475	ILFE	1.89128255696184e-5	2.03676023639326e-5	0.928573978992722
GCA_003599475.1	s__SURF-15 sp003599475	ILMH	3.91299839371416e-6	3.6121236573749e-6	1.08329580182698
GCA_003599475.1	s__SURF-15 sp003599475	ILVA	2.93474879528562e-5	4.0615664536539e-5	0.722565746190226
GCA_003599475.1	s__SURF-15 sp003599475	IMFV	2.60866559580944e-6	5.46619511681726e-6	0.477236092027457
GCA_003599475.1	s__SURF-15 sp003599475	IMGF	1.04346623832378e-5	6.35520974198211e-6	1.64190684601754
GCA_003599475.1	s__SURF-15 sp003599475	INDM	3.2608319947618e-6	2.86989833715182e-6	1.13621864320043
GCA_003599475.1	s__SURF-15 sp003599475	IQIK	6.5216639895236e-6	7.28026974101392e-6	0.895799774118717
GCA_003599475.1	s__SURF-15 sp003599475	IQIT	4.56516479266652e-6	6.52963534094642e-6	0.699145442937528
GCA_003599475.1	s__SURF-15 sp003599475	IQMY	0	1.50882520925611e-6	0
GCA_003599475.1	s__SURF-15 sp003599475	IQQA	9.13032958533304e-6	5.28221428054277e-6	1.72850420305078
GCA_003599475.1	s__SURF-15 sp003599475	IRLI	3.06518207507609e-5	3.09533082741485e-5	0.990259925668774
GCA_003599475.1	s__SURF-15 sp003599475	IRNS	7.17383038847596e-6	8.54153101725834e-6	0.839876407868927
GCA_003599475.1	s__SURF-15 sp003599475	IRQE	1.43476607769519e-5	9.1833707454273e-6	1.56235234040792
GCA_003599475.1	s__SURF-15 sp003599475	IRTV	2.02171583675232e-5	1.46558581502622e-5	1.37945920056284
GCA_003599475.1	s__SURF-15 sp003599475	ISDE	1.36954943779996e-5	1.45347400191147e-5	0.942259329027456
GCA_003599475.1	s__SURF-15 sp003599475	ISFA	1.17389951811425e-5	1.61567357372828e-5	0.726569733640809
GCA_003599475.1	s__SURF-15 sp003599475	ISTA	2.15214911654279e-5	1.72798011232154e-5	1.24547099888284
GCA_003599475.1	s__SURF-15 sp003599475	ITAA	3.32604863465704e-5	2.4862219332433e-5	1.33779233067829
GCA_003599475.1	s__SURF-15 sp003599475	IVQE	1.43476607769519e-5	9.36138332944823e-6	1.53264322932042
GCA_003599475.1	s__SURF-15 sp003599475	IVYR	1.36954943779996e-5	8.67335172341686e-6	1.57903136120072
GCA_003599475.1	s__SURF-15 sp003599475	IYRE	1.49998271759043e-5	8.64767411861071e-6	1.7345504664223
GCA_003599475.1	s__SURF-15 sp003599475	KALY	1.95649919685708e-5	1.28768597713109e-5	1.51939155322331
GCA_003599475.1	s__SURF-15 sp003599475	KATK	7.17383038847596e-6	1.15118141331439e-5	0.623171144487268
GCA_003599475.1	s__SURF-15 sp003599475	KERQ	8.47816318638068e-6	7.089707943235e-6	1.19584096471429
GCA_003599475.1	s__SURF-15 sp003599475	KGIE	2.73909887559991e-5	1.93092240630757e-5	1.41854424944904
GCA_003599475.1	s__SURF-15 sp003599475	KGLN	1.76084927717137e-5	1.27471739724407e-5	1.38136443495501
GCA_003599475.1	s__SURF-15 sp003599475	KHFK	1.95649919685708e-6	2.4462825266053e-6	0.799784642852397
GCA_003599475.1	s__SURF-15 sp003599475	KHSR	1.95649919685708e-6	4.28608271415518e-6	0.456477237454042
GCA_003599475.1	s__SURF-15 sp003599475	KIEP	1.23911615800948e-5	1.1530030681816e-5	1.07468591559231
GCA_003599475.1	s__SURF-15 sp003599475	KIMT	1.95649919685708e-6	4.52317364690818e-6	0.432550096367502
GCA_003599475.1	s__SURF-15 sp003599475	KISV	1.6304159973809e-5	1.49348862031495e-5	1.09168290618584
GCA_003599475.1	s__SURF-15 sp003599475	KIYD	9.13032958533304e-6	5.16611284887723e-6	1.76735000810472
GCA_003599475.1	s__SURF-15 sp003599475	KLPA	1.82606591706661e-5	2.17685844938235e-5	0.838853770021071
GCA_003599475.1	s__SURF-15 sp003599475	KLRE	2.21736575643802e-5	2.37738146015568e-5	0.932692457479174
GCA_003599475.1	s__SURF-15 sp003599475	KMIL	7.17383038847596e-6	9.53218133131706e-6	0.752590633678677
GCA_003599475.1	s__SURF-15 sp003599475	KMKV	3.91299839371416e-6	5.0321666817111e-6	0.777597134835687
GCA_003599475.1	s__SURF-15 sp003599475	KMRK	3.91299839371416e-6	4.93647687148641e-6	0.792670257672234
GCA_003599475.1	s__SURF-15 sp003599475	KNLR	1.69563263727614e-5	1.0755515819312e-5	1.57652377232486
GCA_003599475.1	s__SURF-15 sp003599475	KNVQ	4.56516479266652e-6	3.26963014026707e-6	1.39623278377707
GCA_003599475.1	s__SURF-15 sp003599475	KQPL	4.56516479266652e-6	7.35915251330353e-6	0.620338386032064
GCA_003599475.1	s__SURF-15 sp003599475	KRMH	5.21733119161888e-6	1.87062795721243e-6	2.78908009019262
GCA_003599475.1	s__SURF-15 sp003599475	KTAT	9.13032958533304e-6	1.03248850765403e-5	0.884303265135466
GCA_003599475.1	s__SURF-15 sp003599475	KTMH	0	1.3232436003879e-6	0
GCA_003599475.1	s__SURF-15 sp003599475	KTQA	5.21733119161888e-6	6.48879022736996e-6	0.804052991205045
GCA_003599475.1	s__SURF-15 sp003599475	KTSA	7.82599678742832e-6	1.33402806743681e-5	0.586644087816315
GCA_003599475.1	s__SURF-15 sp003599475	KVPH	2.60866559580944e-6	3.38309853874444e-6	0.771087677741006
GCA_003599475.1	s__SURF-15 sp003599475	KYLH	4.56516479266652e-6	2.92656334424876e-6	1.55990636650251
GCA_003599475.1	s__SURF-15 sp003599475	LAAM	2.80431551549515e-5	2.04580024432475e-5	1.37076702540954
GCA_003599475.1	s__SURF-15 sp003599475	LARP	1.56519935748566e-5	2.76006471917996e-5	0.56708791884804
GCA_003599475.1	s__SURF-15 sp003599475	LAVD	3.65213183413322e-5	3.06064376454416e-5	1.19325609743973
GCA_003599475.1	s__SURF-15 sp003599475	LDAD	2.08693247664755e-5	2.31141959232453e-5	0.902879115318385
GCA_003599475.1	s__SURF-15 sp003599475	LDDL	3.65213183413322e-5	2.62027534413339e-5	1.39379696958569
GCA_003599475.1	s__SURF-15 sp003599475	LDEV	3.45648191444751e-5	2.3655371682406e-5	1.46118266956605
GCA_003599475.1	s__SURF-15 sp003599475	LDKV	1.89128255696184e-5	1.83565233998574e-5	1.03030542100174
GCA_003599475.1	s__SURF-15 sp003599475	LDNL	2.60866559580944e-5	1.56504075982949e-5	1.66683556286014
GCA_003599475.1	s__SURF-15 sp003599475	LDQN	7.17383038847596e-6	4.66718618463656e-6	1.53707825329334
GCA_003599475.1	s__SURF-15 sp003599475	LDVF	1.36954943779996e-5	1.53938330230745e-5	0.889674089453274
GCA_003599475.1	s__SURF-15 sp003599475	LEFV	7.17383038847596e-6	2.03232482491243e-5	0.352986407514117
GCA_003599475.1	s__SURF-15 sp003599475	LHHE	4.56516479266652e-6	2.69246721669348e-6	1.69553217374837
GCA_003599475.1	s__SURF-15 sp003599475	LINH	3.91299839371416e-6	4.16376542352216e-6	0.939773977565749
GCA_003599475.1	s__SURF-15 sp003599475	LKAH	7.82599678742832e-6	9.19312399117269e-6	0.851288070838912
GCA_003599475.1	s__SURF-15 sp003599475	LKEV	3.52169855434274e-5	2.42346517262438e-5	1.45316656254197
GCA_003599475.1	s__SURF-15 sp003599475	LKHF	5.86949759057124e-6	4.62377939307843e-6	1.26941557794855
GCA_003599475.1	s__SURF-15 sp003599475	LKPI	1.49998271759043e-5	1.69114797867184e-5	0.886961245560812
GCA_003599475.1	s__SURF-15 sp003599475	LKVS	2.02171583675232e-5	2.17930811987728e-5	0.927687011447543
GCA_003599475.1	s__SURF-15 sp003599475	LLEG	4.82603135224746e-5	5.32564278704201e-5	0.906187580584607
GCA_003599475.1	s__SURF-15 sp003599475	LLIK	2.41301567612373e-5	3.56233465951791e-5	0.677369171275526
GCA_003599475.1	s__SURF-15 sp003599475	LLTM	1.04346623832378e-5	1.24752848837977e-5	0.836426781466917
GCA_003599475.1	s__SURF-15 sp003599475	LLTR	3.45648191444751e-5	3.12745793336806e-5	1.10520492620187
GCA_003599475.1	s__SURF-15 sp003599475	LMGP	6.5216639895236e-6	9.92264958250593e-6	0.657250257131077
GCA_003599475.1	s__SURF-15 sp003599475	LNFV	5.21733119161888e-6	9.19444446365569e-6	0.567443874639978
GCA_003599475.1	s__SURF-15 sp003599475	LNIR	1.43476607769519e-5	1.39317289397369e-5	1.02985500500434
GCA_003599475.1	s__SURF-15 sp003599475	LNTI	8.47816318638068e-6	9.85501745056636e-6	0.860289008001041
GCA_003599475.1	s__SURF-15 sp003599475	LPES	3.13039871497133e-5	1.94970264213571e-5	1.60557751080558
GCA_003599475.1	s__SURF-15 sp003599475	LPIV	2.08693247664755e-5	2.18579082180443e-5	0.954772275475443
GCA_003599475.1	s__SURF-15 sp003599475	LPLH	9.13032958533304e-6	9.35122796036658e-6	0.976377607735607
GCA_003599475.1	s__SURF-15 sp003599475	LPPS	1.36954943779996e-5	1.35758309882672e-5	1.0088144430964
GCA_003599475.1	s__SURF-15 sp003599475	LRRN	1.76084927717137e-5	1.36370464316997e-5	1.29122481615831
GCA_003599475.1	s__SURF-15 sp003599475	LSAR	3.52169855434274e-5	3.56453659245797e-5	0.987982157847427
GCA_003599475.1	s__SURF-15 sp003599475	LSHM	4.56516479266652e-6	3.23154371229723e-6	1.4126885473634
GCA_003599475.1	s__SURF-15 sp003599475	LSSK	2.02171583675232e-5	1.95394730791354e-5	1.03468288452013
GCA_003599475.1	s__SURF-15 sp003599475	LTEL	3.13039871497133e-5	3.17864293306103e-5	0.984822385179563
GCA_003599475.1	s__SURF-15 sp003599475	LTEM	1.17389951811425e-5	8.50548971992083e-6	1.38016687665243
GCA_003599475.1	s__SURF-15 sp003599475	LTHE	5.86949759057124e-6	6.37267201838342e-6	0.921041844557407
GCA_003599475.1	s__SURF-15 sp003599475	LTSA	2.08693247664755e-5	2.52147960054404e-5	0.827661852270101
GCA_003599475.1	s__SURF-15 sp003599475	LVMK	4.56516479266652e-6	9.51142329325308e-6	0.479966525714907
GCA_003599475.1	s__SURF-15 sp003599475	LVNG	1.76084927717137e-5	1.64755871303393e-5	1.06876268702365
GCA_003599475.1	s__SURF-15 sp003599475	LVVY	7.82599678742832e-6	1.29015410582303e-5	0.606593952777129
GCA_003599475.1	s__SURF-15 sp003599475	MAAN	7.82599678742832e-6	6.31021926292787e-6	1.24020996122996
GCA_003599475.1	s__SURF-15 sp003599475	MDEG	5.86949759057124e-6	7.35922554949496e-6	0.797570009384214
GCA_003599475.1	s__SURF-15 sp003599475	MENG	7.82599678742832e-6	4.39552582575911e-6	1.78044609397256
GCA_003599475.1	s__SURF-15 sp003599475	MEVD	2.60866559580944e-6	6.32976162792385e-6	0.412126988210941
GCA_003599475.1	s__SURF-15 sp003599475	MFNT	6.5216639895236e-7	1.7072516579332e-6	0.381997812637577
GCA_003599475.1	s__SURF-15 sp003599475	MGFT	2.60866559580944e-6	4.40045488549091e-6	0.592817257236446
GCA_003599475.1	s__SURF-15 sp003599475	MGKN	5.21733119161888e-6	3.41091967433496e-6	1.52959661609039
GCA_003599475.1	s__SURF-15 sp003599475	MGVR	9.13032958533304e-6	9.58773096912194e-6	0.952293051894968
GCA_003599475.1	s__SURF-15 sp003599475	MHKE	1.95649919685708e-6	1.90124326634066e-6	1.02906305126475
GCA_003599475.1	s__SURF-15 sp003599475	MIGK	5.86949759057124e-6	7.57833063180756e-6	0.774510624534637
GCA_003599475.1	s__SURF-15 sp003599475	MIKT	4.56516479266652e-6	4.52317364690818e-6	1.00928355819084
GCA_003599475.1	s__SURF-15 sp003599475	MINQ	2.60866559580944e-6	1.6572708235497e-6	1.57407320441565
GCA_003599475.1	s__SURF-15 sp003599475	MKNV	1.95649919685708e-6	2.93377452903555e-6	0.666888057515538
GCA_003599475.1	s__SURF-15 sp003599475	MLAF	1.30433279790472e-5	1.0289569705735e-5	1.26762618380217
GCA_003599475.1	s__SURF-15 sp003599475	MLDH	3.2608319947618e-6	2.72196057232085e-6	1.19797179574188
GCA_003599475.1	s__SURF-15 sp003599475	MLYT	1.95649919685708e-6	3.50329849715397e-6	0.558473449649384
GCA_003599475.1	s__SURF-15 sp003599475	MMHF	1.30433279790472e-6	6.25752732924753e-7	2.08442205567093
GCA_003599475.1	s__SURF-15 sp003599475	MNPR	2.60866559580944e-6	2.58241602941543e-6	1.01016473182284
GCA_003599475.1	s__SURF-15 sp003599475	MNSY	1.30433279790472e-6	1.39616937469361e-6	0.934222467235361
GCA_003599475.1	s__SURF-15 sp003599475	MPAA	9.7824959842854e-6	9.71203235696099e-6	1.00725529165622
GCA_003599475.1	s__SURF-15 sp003599475	MPRP	1.95649919685708e-6	3.97458582527611e-6	0.492252345996621
GCA_003599475.1	s__SURF-15 sp003599475	MQRV	5.86949759057124e-6	3.59636745648587e-6	1.63206281382229
GCA_003599475.1	s__SURF-15 sp003599475	MSLQ	5.86949759057124e-6	4.80684021675127e-6	1.22107191541685
GCA_003599475.1	s__SURF-15 sp003599475	MTSI	6.5216639895236e-6	5.24160703871455e-6	1.24421078141771
GCA_003599475.1	s__SURF-15 sp003599475	MVAT	9.13032958533304e-6	7.52521351906137e-6	1.21329840837152
GCA_003599475.1	s__SURF-15 sp003599475	MVIV	5.21733119161888e-6	8.42472585884379e-6	0.61928794824131
GCA_003599475.1	s__SURF-15 sp003599475	MYKR	6.5216639895236e-7	2.62019895657314e-6	0.24889957204063
GCA_003599475.1	s__SURF-15 sp003599475	NAIN	5.86949759057124e-6	5.65092464377682e-6	1.03867914732063
GCA_003599475.1	s__SURF-15 sp003599475	NAKK	9.13032958533304e-6	7.48297040170734e-6	1.22014776154264
GCA_003599475.1	s__SURF-15 sp003599475	NDHF	2.60866559580944e-6	1.39210284931908e-6	1.87390292109912
GCA_003599475.1	s__SURF-15 sp003599475	NDKQ	6.5216639895236e-7	2.46924756595895e-6	0.264115436598228
GCA_003599475.1	s__SURF-15 sp003599475	NDYA	4.56516479266652e-6	3.87689629067474e-6	1.17753080051362
GCA_003599475.1	s__SURF-15 sp003599475	NFFG	5.21733119161888e-6	4.74281407037587e-6	1.1000496992296
GCA_003599475.1	s__SURF-15 sp003599475	NGDK	1.30433279790472e-6	6.58288721745545e-6	0.198139927788235
GCA_003599475.1	s__SURF-15 sp003599475	NHNG	5.21733119161888e-6	1.48992858074859e-6	3.501732404514
GCA_003599475.1	s__SURF-15 sp003599475	NISH	5.21733119161888e-6	2.55280099601722e-6	2.04376729708221
GCA_003599475.1	s__SURF-15 sp003599475	NKNT	6.5216639895236e-7	2.34673931329507e-6	0.277903214582727
GCA_003599475.1	s__SURF-15 sp003599475	NLKP	9.7824959842854e-6	7.61166303361423e-6	1.28519824657036
GCA_003599475.1	s__SURF-15 sp003599475	NMDA	1.95649919685708e-6	3.69415481252191e-6	0.529620250408895
GCA_003599475.1	s__SURF-15 sp003599475	NMEQ	1.30433279790472e-6	1.64876612462468e-6	0.791096310400986
GCA_003599475.1	s__SURF-15 sp003599475	NMKS	1.30433279790472e-6	2.63039484446886e-6	0.495869584236542
GCA_003599475.1	s__SURF-15 sp003599475	NNFV	3.2608319947618e-6	2.83600320839882e-6	1.14979841528559
GCA_003599475.1	s__SURF-15 sp003599475	NNIG	2.60866559580944e-6	5.09294410359646e-6	0.512211707559737
GCA_003599475.1	s__SURF-15 sp003599475	NNMA	6.5216639895236e-7	2.20644859619865e-6	0.29557289486641
GCA_003599475.1	s__SURF-15 sp003599475	NPVE	9.7824959842854e-6	6.7074183273988e-6	1.45845920245132
GCA_003599475.1	s__SURF-15 sp003599475	NRQN	5.86949759057124e-6	1.86996049907395e-6	3.13883506816212
GCA_003599475.1	s__SURF-15 sp003599475	NSFY	3.2608319947618e-6	2.31497537531948e-6	1.40858171949746
GCA_003599475.1	s__SURF-15 sp003599475	NSIH	1.95649919685708e-6	2.55280099601722e-6	0.766412736405828
GCA_003599475.1	s__SURF-15 sp003599475	NSIP	5.86949759057124e-6	6.04482918223198e-6	0.970994781428049
GCA_003599475.1	s__SURF-15 sp003599475	NSPV	1.04346623832378e-5	6.03166548025301e-6	1.72998028776623
GCA_003599475.1	s__SURF-15 sp003599475	NYLG	4.56516479266652e-6	6.76598570425152e-6	0.674722796088369
GCA_003599475.1	s__SURF-15 sp003599475	NYLL	1.49998271759043e-5	8.51039704540331e-6	1.76252965588792
GCA_003599475.1	s__SURF-15 sp003599475	PAKS	7.17383038847596e-6	1.33463004096686e-5	0.537514529740314
GCA_003599475.1	s__SURF-15 sp003599475	PARE	7.82599678742832e-6	1.88177683427418e-5	0.41588336326006897
GCA_003599475.1	s__SURF-15 sp003599475	PDAE	1.82606591706661e-5	1.44867856865295e-5	1.26050454295363
GCA_003599475.1	s__SURF-15 sp003599475	PEMS	5.21733119161888e-6	5.21706153500488e-6	1.0000516874513
GCA_003599475.1	s__SURF-15 sp003599475	PFHN	6.5216639895236e-7	1.27972223382102e-6	0.509615588224257
GCA_003599475.1	s__SURF-15 sp003599475	PFQN	1.30433279790472e-6	1.90355472413794e-6	0.685208983679421
GCA_003599475.1	s__SURF-15 sp003599475	PGEI	2.67388223570468e-5	1.73261555268816e-5	1.5432634386527
GCA_003599475.1	s__SURF-15 sp003599475	PGKK	1.30433279790472e-5	1.03798025393974e-5	1.25660656159307
GCA_003599475.1	s__SURF-15 sp003599475	PGPA	9.13032958533304e-6	1.55291909410755e-5	0.587946250385966
GCA_003599475.1	s__SURF-15 sp003599475	PKII	9.7824959842854e-6	1.15895051203556e-5	0.844082286749554
GCA_003599475.1	s__SURF-15 sp003599475	PKQF	2.60866559580944e-6	3.26507867759344e-6	0.798959490229552
GCA_003599475.1	s__SURF-15 sp003599475	PKVE	3.2608319947618e-6	1.15049219677187e-5	0.283429301294808
GCA_003599475.1	s__SURF-15 sp003599475	PLDH	2.60866559580944e-6	4.82915500650555e-6	0.540190901367879
GCA_003599475.1	s__SURF-15 sp003599475	PLDQ	3.2608319947618e-6	7.18324694475355e-6	0.45394958851351
GCA_003599475.1	s__SURF-15 sp003599475	PLGE	1.23911615800948e-5	2.52824366469073e-5	0.490109468211032
GCA_003599475.1	s__SURF-15 sp003599475	PMMR	3.2608319947618e-6	2.24028135214807e-6	1.45554574724964
GCA_003599475.1	s__SURF-15 sp003599475	PMMT	1.95649919685708e-6	1.58472878097889e-6	1.23459561051737
GCA_003599475.1	s__SURF-15 sp003599475	PMPF	1.95649919685708e-6	2.62880966465212e-6	0.744252892541003
GCA_003599475.1	s__SURF-15 sp003599475	PPKH	1.95649919685708e-6	2.34868647450538e-6	0.833018462913025
GCA_003599475.1	s__SURF-15 sp003599475	PRKH	3.2608319947618e-6	3.31876679506027e-6	0.982543274693269
GCA_003599475.1	s__SURF-15 sp003599475	PSEQ	3.2608319947618e-6	5.81430558812833e-6	0.560829138636913
GCA_003599475.1	s__SURF-15 sp003599475	PSTD	3.2608319947618e-6	7.00765955823863e-6	0.465323974097481
GCA_003599475.1	s__SURF-15 sp003599475	PVLF	2.41301567612373e-5	1.41511314289691e-5	1.70517508669589
GCA_003599475.1	s__SURF-15 sp003599475	PVRT	1.6304159973809e-5	1.01525436786292e-5	1.60591872243098
GCA_003599475.1	s__SURF-15 sp003599475	PVYV	6.5216639895236e-6	6.12475164961918e-6	1.06480464231217
GCA_003599475.1	s__SURF-15 sp003599475	PYYI	3.2608319947618e-6	2.52072485994883e-6	1.29360885298207
GCA_003599475.1	s__SURF-15 sp003599475	QAGH	2.60866559580944e-6	4.11968809635953e-6	0.633219198830769
GCA_003599475.1	s__SURF-15 sp003599475	QDQI	1.95649919685708e-6	3.09233585905303e-6	0.632692982273995
GCA_003599475.1	s__SURF-15 sp003599475	QEPI	5.21733119161888e-6	6.49905823218946e-6	0.802782650227342
GCA_003599475.1	s__SURF-15 sp003599475	QFMH	0	6.97388287912453e-7	0
GCA_003599475.1	s__SURF-15 sp003599475	QFNK	1.95649919685708e-6	2.12142645422284e-6	0.922256434090629
GCA_003599475.1	s__SURF-15 sp003599475	QGHS	1.30433279790472e-6	2.8632758018471e-6	0.455538651590354
GCA_003599475.1	s__SURF-15 sp003599475	QHKQ	0	9.26808919404511e-7	0
GCA_003599475.1	s__SURF-15 sp003599475	QHLS	7.17383038847596e-6	3.60148764560685e-6	1.99190753777171
GCA_003599475.1	s__SURF-15 sp003599475	QIMM	6.5216639895236e-7	1.43770518737754e-6	0.453616224437465
GCA_003599475.1	s__SURF-15 sp003599475	QIRQ	6.5216639895236e-6	4.01682340670796e-6	1.62358742946793
GCA_003599475.1	s__SURF-15 sp003599475	QIRY	2.60866559580944e-6	3.78250870798333e-6	0.68966545676514
GCA_003599475.1	s__SURF-15 sp003599475	QKMQ	1.30433279790472e-6	1.23699504910747e-6	1.05443655481551
GCA_003599475.1	s__SURF-15 sp003599475	QLMR	3.91299839371416e-6	5.2592953902401e-6	0.744015709970518
GCA_003599475.1	s__SURF-15 sp003599475	QLQF	4.56516479266652e-6	3.87674041350908e-6	1.17757814703263
GCA_003599475.1	s__SURF-15 sp003599475	QMAE	7.17383038847596e-6	4.71530394027495e-6	1.52139299594283
GCA_003599475.1	s__SURF-15 sp003599475	QMEF	6.5216639895236e-7	2.3716122193152e-6	0.274988631632482
GCA_003599475.1	s__SURF-15 sp003599475	QMIK	0	2.84263938428163e-6	0
GCA_003599475.1	s__SURF-15 sp003599475	QMKH	1.95649919685708e-6	8.31607333057498e-7	2.35267189102793
GCA_003599475.1	s__SURF-15 sp003599475	QNFM	0	1.07294151862562e-6	0
GCA_003599475.1	s__SURF-15 sp003599475	QNYP	1.95649919685708e-6	1.20483115776955e-6	1.62387832041053
GCA_003599475.1	s__SURF-15 sp003599475	QPEP	4.56516479266652e-6	4.5020886457664e-6	1.01401041868854
GCA_003599475.1	s__SURF-15 sp003599475	QPHL	1.30433279790472e-6	2.78867637611975e-6	0.467724691568409
GCA_003599475.1	s__SURF-15 sp003599475	QPTG	3.91299839371416e-6	5.24747664663524e-6	0.745691435563268
GCA_003599475.1	s__SURF-15 sp003599475	QQAN	1.30433279790472e-6	2.37746404702048e-6	0.548623563640996
GCA_003599475.1	s__SURF-15 sp003599475	QQMS	2.60866559580944e-6	1.43347181921455e-6	1.81982342508751
GCA_003599475.1	s__SURF-15 sp003599475	QQSR	2.60866559580944e-6	3.59360355696932e-6	0.725919137838752
GCA_003599475.1	s__SURF-15 sp003599475	QRTK	2.60866559580944e-6	4.93435576109178e-6	0.528673999629132
GCA_003599475.1	s__SURF-15 sp003599475	QRVS	9.7824959842854e-6	8.24018925279211e-6	1.18716884821191
GCA_003599475.1	s__SURF-15 sp003599475	QTDH	6.5216639895236e-7	1.43947686729741e-6	0.453057922477623
GCA_003599475.1	s__SURF-15 sp003599475	QVVL	1.30433279790472e-5	1.37007515662622e-5	0.952015509219661
GCA_003599475.1	s__SURF-15 sp003599475	QYPD	2.60866559580944e-6	2.01719307099145e-6	1.29321562389032
GCA_003599475.1	s__SURF-15 sp003599475	RAFY	6.5216639895236e-6	7.24377395342607e-6	0.90031301797305
GCA_003599475.1	s__SURF-15 sp003599475	RAGP	7.17383038847596e-6	2.19432281868297e-5	0.326926846286988
GCA_003599475.1	s__SURF-15 sp003599475	RAPP	1.30433279790472e-6	1.31028617942266e-5	0.0995456426533808
GCA_003599475.1	s__SURF-15 sp003599475	RDMI	5.21733119161888e-6	6.24142667374395e-6	0.83591964855837
GCA_003599475.1	s__SURF-15 sp003599475	RDVF	1.04346623832378e-5	1.03263146792665e-5	1.01049238836279
GCA_003599475.1	s__SURF-15 sp003599475	RDYR	3.2608319947618e-6	6.41162727363293e-6	0.508581028746258
GCA_003599475.1	s__SURF-15 sp003599475	RGDR	1.89128255696184e-5	1.81519317672872e-5	1.04191806206007
GCA_003599475.1	s__SURF-15 sp003599475	RGID	2.73909887559991e-5	1.854417629074e-5	1.47706688755309
GCA_003599475.1	s__SURF-15 sp003599475	RGPP	6.5216639895236e-7	1.18090661125053e-5	0.055225908021782
GCA_003599475.1	s__SURF-15 sp003599475	RHEK	3.91299839371416e-6	4.76627058377013e-6	0.820976972444349
GCA_003599475.1	s__SURF-15 sp003599475	RHQG	1.95649919685708e-6	3.13278839041962e-6	0.62452325309946
GCA_003599475.1	s__SURF-15 sp003599475	RKDV	1.6304159973809e-5	1.23137126900177e-5	1.32406532329004
GCA_003599475.1	s__SURF-15 sp003599475	RKII	2.47823231601897e-5	1.63763299964152e-5	1.51330140303808
GCA_003599475.1	s__SURF-15 sp003599475	RMDM	6.5216639895236e-7	2.43701482335729e-6	0.267608712389332
GCA_003599475.1	s__SURF-15 sp003599475	RMPS	3.91299839371416e-6	5.13305232142193e-6	0.762314145403101
GCA_003599475.1	s__SURF-15 sp003599475	RNHA	3.91299839371416e-6	3.59528578294053e-6	1.08836922290883
GCA_003599475.1	s__SURF-15 sp003599475	RNIG	1.23911615800948e-5	1.10760847395106e-5	1.11873120073677
GCA_003599475.1	s__SURF-15 sp003599475	RNVA	9.7824959842854e-6	1.22628125706115e-5	0.797736728662859
GCA_003599475.1	s__SURF-15 sp003599475	RPQS	1.30433279790472e-6	5.72067908272635e-6	0.228003140718585
GCA_003599475.1	s__SURF-15 sp003599475	RQIE	1.6304159973809e-5	9.1833707454273e-6	1.77540038682718
GCA_003599475.1	s__SURF-15 sp003599475	RSQN	5.21733119161888e-6	3.71690888354331e-6	1.40367476176743
GCA_003599475.1	s__SURF-15 sp003599475	RTFG	1.23911615800948e-5	1.10316018193144e-5	1.12324228004677
GCA_003599475.1	s__SURF-15 sp003599475	RTIN	3.2608319947618e-6	6.61082988308819e-6	0.493256074113124
GCA_003599475.1	s__SURF-15 sp003599475	RTNR	3.91299839371416e-6	6.4709982843984e-6	0.604697794952042
GCA_003599475.1	s__SURF-15 sp003599475	RVIA	2.28258239633326e-5	2.72453346923507e-5	0.837788348760535
GCA_003599475.1	s__SURF-15 sp003599475	RVLT	2.41301567612373e-5	2.13859216844254e-5	1.12831970103072
GCA_003599475.1	s__SURF-15 sp003599475	RYMS	6.5216639895236e-7	3.03637542259608e-6	0.21478450724474701
GCA_003599475.1	s__SURF-15 sp003599475	RYVK	5.21733119161888e-6	6.69596516492576e-6	0.779175378472377
GCA_003599475.1	s__SURF-15 sp003599475	SEVF	1.17389951811425e-5	1.24601660025273e-5	0.942121892979709
GCA_003599475.1	s__SURF-15 sp003599475	SFVY	3.91299839371416e-6	5.13217724885445e-6	0.762444125363671
GCA_003599475.1	s__SURF-15 sp003599475	SGFQ	7.17383038847596e-6	6.33649662692412e-6	1.13214459201224
GCA_003599475.1	s__SURF-15 sp003599475	SGGK	2.60866559580944e-5	2.01439506589493e-5	1.29501190703646
GCA_003599475.1	s__SURF-15 sp003599475	SGMP	9.7824959842854e-6	6.08356791529424e-6	1.60801952414996
GCA_003599475.1	s__SURF-15 sp003599475	SGRN	1.43476607769519e-5	9.90908822397543e-6	1.4479294615863
GCA_003599475.1	s__SURF-15 sp003599475	SHRQ	2.60866559580944e-6	2.41590867500518e-6	1.07978650964687
GCA_003599475.1	s__SURF-15 sp003599475	SKGK	1.36954943779996e-5	1.34051878265967e-5	1.02165628375806
GCA_003599475.1	s__SURF-15 sp003599475	SLAK	1.95649919685708e-5	2.81134407664547e-5	0.695930182687421
GCA_003599475.1	s__SURF-15 sp003599475	SLEN	1.82606591706661e-5	1.2667844089881e-5	1.44149699357703
GCA_003599475.1	s__SURF-15 sp003599475	SLKI	1.82606591706661e-5	2.18406431245864e-5	0.836086147578216
GCA_003599475.1	s__SURF-15 sp003599475	SNLH	4.56516479266652e-6	3.72506349454336e-6	1.22552670561288
GCA_003599475.1	s__SURF-15 sp003599475	SNSE	3.91299839371416e-6	7.76664430405968e-6	0.503820986325948
GCA_003599475.1	s__SURF-15 sp003599475	SPPQ	1.95649919685708e-6	4.04851633642466e-6	0.483263258506426
GCA_003599475.1	s__SURF-15 sp003599475	SRAR	1.49998271759043e-5	2.39112159293318e-5	0.627313442370953
GCA_003599475.1	s__SURF-15 sp003599475	SRLG	4.10864831339987e-5	3.2125690510853e-5	1.27892918348692
GCA_003599475.1	s__SURF-15 sp003599475	STET	1.56519935748566e-5	9.24748033993204e-6	1.69256846184024
GCA_003599475.1	s__SURF-15 sp003599475	STFM	3.91299839371416e-6	3.39349352938659e-6	1.15308850888585
GCA_003599475.1	s__SURF-15 sp003599475	SVAL	3.13039871497133e-5	3.63363239477833e-5	0.861506716934225
GCA_003599475.1	s__SURF-15 sp003599475	SYEA	1.04346623832378e-5	1.0173725519417e-5	1.02564811320325
GCA_003599475.1	s__SURF-15 sp003599475	SYIL	8.47816318638068e-6	1.15926462972966e-5	0.731339762204058
GCA_003599475.1	s__SURF-15 sp003599475	TAAS	3.06518207507609e-5	2.22426904996569e-5	1.37806263820619
GCA_003599475.1	s__SURF-15 sp003599475	TDKL	4.56516479266652e-6	1.2738107287948e-5	0.358386429747362
GCA_003599475.1	s__SURF-15 sp003599475	TDTH	6.5216639895236e-7	2.29047830248752e-6	0.28472935030386
GCA_003599475.1	s__SURF-15 sp003599475	TEAP	9.7824959842854e-6	1.33113008586813e-5	0.73490157634785
GCA_003599475.1	s__SURF-15 sp003599475	TENE	6.5216639895236e-6	6.68454453426519e-6	0.975633262085897
GCA_003599475.1	s__SURF-15 sp003599475	TETF	7.17383038847596e-6	6.69204045639041e-6	1.07199447391647
GCA_003599475.1	s__SURF-15 sp003599475	TEVL	2.02171583675232e-5	2.17359306751691e-5	0.930126189195987
GCA_003599475.1	s__SURF-15 sp003599475	TFKG	3.91299839371416e-6	8.700605990765e-6	0.449738604169353
GCA_003599475.1	s__SURF-15 sp003599475	TGEQ	8.47816318638068e-6	7.53620098197472e-6	1.12499165118592
GCA_003599475.1	s__SURF-15 sp003599475	THIA	3.2608319947618e-6	5.65051270629503e-6	0.57708603878176
GCA_003599475.1	s__SURF-15 sp003599475	THKQ	6.5216639895236e-7	1.47472722116996e-6	0.442228494592356
GCA_003599475.1	s__SURF-15 sp003599475	THYD	6.5216639895236e-7	1.35550738337172e-6	0.481123457498361
GCA_003599475.1	s__SURF-15 sp003599475	TIAM	5.21733119161888e-6	7.54163678862388e-6	0.691803561726669
GCA_003599475.1	s__SURF-15 sp003599475	TIPN	6.5216639895236e-6	4.67847477405632e-6	1.39397224618766
GCA_003599475.1	s__SURF-15 sp003599475	TISK	1.10868287821901e-5	1.03637371110528e-5	1.06977132509142
GCA_003599475.1	s__SURF-15 sp003599475	TKRG	9.13032958533304e-6	1.3154739084841e-5	0.694071507344031
GCA_003599475.1	s__SURF-15 sp003599475	TLGY	7.17383038847596e-6	1.04088036800307e-5	0.689207963662431
GCA_003599475.1	s__SURF-15 sp003599475	TLSD	2.15214911654279e-5	1.47613507754779e-5	1.45796218061427
GCA_003599475.1	s__SURF-15 sp003599475	TMLE	9.7824959842854e-6	8.50548971992083e-6	1.15013906387702
GCA_003599475.1	s__SURF-15 sp003599475	TNIT	3.2608319947618e-6	4.67636458779608e-6	0.697300634615102
GCA_003599475.1	s__SURF-15 sp003599475	TPFG	7.82599678742832e-6	7.80704869764196e-6	1.00242704900663
GCA_003599475.1	s__SURF-15 sp003599475	TPGL	1.43476607769519e-5	1.75962871703543e-5	0.815380008182887
GCA_003599475.1	s__SURF-15 sp003599475	TPVT	9.13032958533304e-6	7.18169981294637e-6	1.27133266819004
GCA_003599475.1	s__SURF-15 sp003599475	TQYA	2.60866559580944e-6	3.44414079632005e-6	0.757421298977298
GCA_003599475.1	s__SURF-15 sp003599475	TQYY	1.30433279790472e-6	1.09641686728259e-6	1.1896321890208
GCA_003599475.1	s__SURF-15 sp003599475	TRDS	4.56516479266652e-6	9.90204018519196e-6	0.461032747523436
GCA_003599475.1	s__SURF-15 sp003599475	TRNF	5.86949759057124e-6	4.27994854754257e-6	1.37139442808053
GCA_003599475.1	s__SURF-15 sp003599475	TSAK	8.47816318638068e-6	1.33402806743681e-5	0.635531095134341
GCA_003599475.1	s__SURF-15 sp003599475	TTDN	3.2608319947618e-6	3.5239325220192e-6	0.925338942895919
GCA_003599475.1	s__SURF-15 sp003599475	TTGR	1.43476607769519e-5	1.1798415757236e-5	1.21606672219128
GCA_003599475.1	s__SURF-15 sp003599475	TYEG	2.60866559580944e-6	7.09658925802619e-6	0.367594276765991
GCA_003599475.1	s__SURF-15 sp003599475	TYMP	6.5216639895236e-7	1.66312172729662e-6	0.392133893898703
GCA_003599475.1	s__SURF-15 sp003599475	TYRY	7.82599678742832e-6	2.46629384226014e-6	3.17318101084682
GCA_003599475.1	s__SURF-15 sp003599475	TYSQ	3.2608319947618e-6	2.39375524787229e-6	1.36222447873909
GCA_003599475.1	s__SURF-15 sp003599475	TYVG	4.56516479266652e-6	7.11766121470955e-6	0.641385513436917
GCA_003599475.1	s__SURF-15 sp003599475	VADV	1.10868287821901e-5	2.09290386144303e-5	0.529734259964808
GCA_003599475.1	s__SURF-15 sp003599475	VDPQ	9.13032958533304e-6	4.91198794271068e-6	1.85878501572511
GCA_003599475.1	s__SURF-15 sp003599475	VEDH	5.86949759057124e-6	4.74252466790152e-6	1.23763143084892
GCA_003599475.1	s__SURF-15 sp003599475	VGHK	1.95649919685708e-6	5.66564040589279e-6	0.345327104562115
GCA_003599475.1	s__SURF-15 sp003599475	VGLY	7.17383038847596e-6	1.49998303513885e-5	0.478260768316749
GCA_003599475.1	s__SURF-15 sp003599475	VHSE	5.21733119161888e-6	5.63038125049124e-6	0.926639060394654
GCA_003599475.1	s__SURF-15 sp003599475	VHSG	1.04346623832378e-5	6.565536269131e-6	1.58930846704756
GCA_003599475.1	s__SURF-15 sp003599475	VHSV	3.2608319947618e-6	5.64709958453981e-6	0.577434831092594
GCA_003599475.1	s__SURF-15 sp003599475	VIAR	1.95649919685708e-5	2.72453346923507e-5	0.718104298937602
GCA_003599475.1	s__SURF-15 sp003599475	VIMP	2.60866559580944e-6	5.84879200220565e-6	0.446017843483865
GCA_003599475.1	s__SURF-15 sp003599475	VKRF	1.6304159973809e-5	1.05791886607198e-5	1.54115409949591
GCA_003599475.1	s__SURF-15 sp003599475	VLHS	4.56516479266652e-6	8.25826759154849e-6	0.552799330132933
GCA_003599475.1	s__SURF-15 sp003599475	VPHG	4.56516479266652e-6	5.0837758426346e-6	0.897987034436334
GCA_003599475.1	s__SURF-15 sp003599475	VSKI	1.6304159973809e-5	1.49348862031495e-5	1.09168290618584
GCA_003599475.1	s__SURF-15 sp003599475	VSVV	2.21736575643802e-5	1.92611458319599e-5	1.15121175852309
GCA_003599475.1	s__SURF-15 sp003599475	VTHQ	1.95649919685708e-6	1.9060692886438e-6	1.02645754197591
GCA_003599475.1	s__SURF-15 sp003599475	VTMD	2.60866559580944e-6	4.40544180453675e-6	0.592146193628758
GCA_003599475.1	s__SURF-15 sp003599475	VTQD	3.91299839371416e-6	4.90977243232156e-6	0.796981621379123
GCA_003599475.1	s__SURF-15 sp003599475	VVMG	1.56519935748566e-5	9.77358176530816e-6	1.60145931662578
GCA_003599475.1	s__SURF-15 sp003599475	VYFI	5.21733119161888e-6	5.73659541843241e-6	0.909482159898349
GCA_003599475.1	s__SURF-15 sp003599475	VYGA	1.23911615800948e-5	1.32317780394221e-5	0.936469879042501
GCA_003599475.1	s__SURF-15 sp003599475	VYVD	6.5216639895236e-6	6.66260536659478e-6	0.978845906471087
GCA_003599475.1	s__SURF-15 sp003599475	YAVV	9.13032958533304e-6	1.13808172259223e-5	0.802256059831691
GCA_003599475.1	s__SURF-15 sp003599475	YDKG	3.2608319947618e-6	5.99324265065643e-6	0.544084760927317
GCA_003599475.1	s__SURF-15 sp003599475	YDYV	4.56516479266652e-6	2.73611448908172e-6	1.66848456483948
GCA_003599475.1	s__SURF-15 sp003599475	YEYR	3.91299839371416e-6	3.54358378082461e-6	1.10424887225429
GCA_003599475.1	s__SURF-15 sp003599475	YFLI	1.04346623832378e-5	8.38914549330133e-6	1.24382899206716
GCA_003599475.1	s__SURF-15 sp003599475	YFSK	2.60866559580944e-6	3.97076934078296e-6	0.656967295736967
GCA_003599475.1	s__SURF-15 sp003599475	YFYI	1.95649919685708e-6	2.35583243772321e-6	0.830491662109862
GCA_003599475.1	s__SURF-15 sp003599475	YGQR	5.21733119161888e-6	4.3881140769296e-6	1.18896890558267
GCA_003599475.1	s__SURF-15 sp003599475	YGYV	7.82599678742832e-6	4.21223912856948e-6	1.85791844872922
GCA_003599475.1	s__SURF-15 sp003599475	YHMR	0	9.92897880254566e-7	0
GCA_003599475.1	s__SURF-15 sp003599475	YILK	9.13032958533304e-6	1.0003716769031e-5	0.912693731353752
GCA_003599475.1	s__SURF-15 sp003599475	YIMY	6.5216639895236e-7	1.42081040538284e-6	0.459010151165548
GCA_003599475.1	s__SURF-15 sp003599475	YIQA	1.95649919685708e-6	4.97408511417778e-6	0.393338503854792
GCA_003599475.1	s__SURF-15 sp003599475	YKAT	3.2608319947618e-6	6.11027746410671e-6	0.533663489737862
GCA_003599475.1	s__SURF-15 sp003599475	YKDE	5.86949759057124e-6	5.13960165120932e-6	1.14201410710306
GCA_003599475.1	s__SURF-15 sp003599475	YKPT	2.60866559580944e-6	3.288334329162e-6	0.793309114792543
GCA_003599475.1	s__SURF-15 sp003599475	YLDE	1.23911615800948e-5	9.71448879883522e-6	1.27553408487954
GCA_003599475.1	s__SURF-15 sp003599475	YLNL	1.04346623832378e-5	8.51039704540331e-6	1.22610758670464
GCA_003599475.1	s__SURF-15 sp003599475	YMQF	0	9.76835643490293e-7	0
GCA_003599475.1	s__SURF-15 sp003599475	YMRT	2.60866559580944e-6	2.35004255553423e-6	1.1100503646907
GCA_003599475.1	s__SURF-15 sp003599475	YMSV	6.5216639895236e-7	3.09523322655691e-6	0.210700244930434
GCA_003599475.1	s__SURF-15 sp003599475	YQVD	3.91299839371416e-6	2.90560830698944e-6	1.3467053987633
GCA_003599475.1	s__SURF-15 sp003599475	YRID	9.7824959842854e-6	6.55017592601577e-6	1.49347072426431
GCA_003599475.1	s__SURF-15 sp003599475	YRKH	2.60866559580944e-6	1.96316368874601e-6	1.32880697150412
GCA_003599475.1	s__SURF-15 sp003599475	YRYE	3.2608319947618e-6	3.54358378082461e-6	0.92020739354524
GCA_003599475.1	s__SURF-15 sp003599475	YSAP	5.21733119161888e-6	7.08399194768139e-6	0.736495923506311
GCA_003599475.1	s__SURF-15 sp003599475	YSDT	3.91299839371416e-6	4.14526950441487e-6	0.943967187066285
GCA_003599475.1	s__SURF-15 sp003599475	YSLR	9.7824959842854e-6	1.13474398264808e-5	0.862088377103057
GCA_003599475.1	s__SURF-15 sp003599475	YTFL	1.95649919685708e-6	5.80878645550072e-6	0.336817201294143
GCA_003599475.1	s__SURF-15 sp003599475	YYLA	7.17383038847596e-6	6.83482074667716e-6	1.04960037056767
GCA_003599475.1	s__SURF-15 sp003599475	YYMH	6.5216639895236e-7	4.1565467590936e-7	1.56901013449582
GCA_013151365.1	s__BMS3Abin13 sp013151365	AAAS	5.92602347363743e-5	4.02684899793653e-5	1.47162793456474
GCA_013151365.1	s__BMS3Abin13 sp013151365	AAYF	9.87670578939571e-6	9.55121596641596e-6	1.03407836490393
GCA_013151365.1	s__BMS3Abin13 sp013151365	ADMN	3.2922352631319e-6	4.08297778745134e-6	0.806331906396916
GCA_013151365.1	s__BMS3Abin13 sp013151365	ADRI	3.95068231575828e-5	2.18364377303394e-5	1.80921557103118
GCA_013151365.1	s__BMS3Abin13 sp013151365	AEMN	1.64611763156595e-6	4.55974544341019e-6	0.361010861679777
GCA_013151365.1	s__BMS3Abin13 sp013151365	AGHI	1.81072939472255e-5	9.78814305565433e-6	1.84992126129229
GCA_013151365.1	s__BMS3Abin13 sp013151365	AGRN	1.48150586840936e-5	1.66506497578724e-5	0.889758591978612
GCA_013151365.1	s__BMS3Abin13 sp013151365	AHGT	6.58447052626381e-6	7.90684223807534e-6	0.832756026743058
GCA_013151365.1	s__BMS3Abin13 sp013151365	AIDH	8.23058815782976e-6	6.72381938892258e-6	1.22409417650176
GCA_013151365.1	s__BMS3Abin13 sp013151365	AIHE	1.15228234209617e-5	7.50895704482649e-6	1.53454379245659
GCA_013151365.1	s__BMS3Abin13 sp013151365	AIMV	8.23058815782976e-6	1.01481219257771e-5	0.811045454324249
GCA_013151365.1	s__BMS3Abin13 sp013151365	AKGP	4.93835289469785e-6	1.64331755013569e-5	0.300511175961705
GCA_013151365.1	s__BMS3Abin13 sp013151365	AKTM	6.58447052626381e-6	5.63622453408351e-6	1.16824134426264
GCA_013151365.1	s__BMS3Abin13 sp013151365	ALHV	1.31689410525276e-5	1.48666815856161e-5	0.885802320893781
GCA_013151365.1	s__BMS3Abin13 sp013151365	AMNV	4.93835289469785e-6	5.3155817503148e-6	0.929033382734711
GCA_013151365.1	s__BMS3Abin13 sp013151365	AMSK	0	5.92652570056206e-6	0
GCA_013151365.1	s__BMS3Abin13 sp013151365	APEP	1.97534115787914e-5	1.19125436588647e-5	1.65820265968905
GCA_013151365.1	s__BMS3Abin13 sp013151365	AQTE	1.64611763156595e-6	9.49112755274092e-6	0.173437520718028
GCA_013151365.1	s__BMS3Abin13 sp013151365	ARRH	1.48150586840936e-5	9.73147465395313e-6	1.52238578539331
GCA_013151365.1	s__BMS3Abin13 sp013151365	AYDA	8.23058815782976e-6	1.27452210668536e-5	0.645778375648184
GCA_013151365.1	s__BMS3Abin13 sp013151365	AYDD	6.58447052626381e-6	7.63196843182556e-6	0.862748658498946
GCA_013151365.1	s__BMS3Abin13 sp013151365	AYFK	3.2922352631319e-6	5.11942855224343e-6	0.643086475284275
GCA_013151365.1	s__BMS3Abin13 sp013151365	AYGK	1.15228234209617e-5	9.94476357365811e-6	1.15868249009796
GCA_013151365.1	s__BMS3Abin13 sp013151365	AYKT	6.58447052626381e-6	6.29152272812431e-6	1.04656230467546
GCA_013151365.1	s__BMS3Abin13 sp013151365	DAET	1.31689410525276e-5	1.53354111564388e-5	0.858727615333511
GCA_013151365.1	s__BMS3Abin13 sp013151365	DAKH	0	5.27894159690813e-6	0
GCA_013151365.1	s__BMS3Abin13 sp013151365	DALM	3.2922352631319e-6	1.32384185622804e-5	0.248687956770932
GCA_013151365.1	s__BMS3Abin13 sp013151365	DDKT	8.23058815782976e-6	7.36028556792506e-6	1.11824304666891
GCA_013151365.1	s__BMS3Abin13 sp013151365	DDRY	6.58447052626381e-6	5.8705456761668e-6	1.12161132703479
GCA_013151365.1	s__BMS3Abin13 sp013151365	DDSA	1.48150586840936e-5	1.44392198692695e-5	1.02602902499074
GCA_013151365.1	s__BMS3Abin13 sp013151365	DEPF	1.31689410525276e-5	6.32015401735107e-6	2.08364242649375
GCA_013151365.1	s__BMS3Abin13 sp013151365	DERG	1.15228234209617e-5	1.86455854086669e-5	0.617992043071255
GCA_013151365.1	s__BMS3Abin13 sp013151365	DETH	0	3.63221525496759e-6	0
GCA_013151365.1	s__BMS3Abin13 sp013151365	DFIL	1.81072939472255e-5	1.47705473639834e-5	1.22590541169641
GCA_013151365.1	s__BMS3Abin13 sp013151365	DGSP	8.23058815782976e-6	1.06461975215163e-5	0.773101207374322
GCA_013151365.1	s__BMS3Abin13 sp013151365	DHVH	4.93835289469785e-6	1.8185412934429e-6	2.71555719548631
GCA_013151365.1	s__BMS3Abin13 sp013151365	DHYY	0	9.25258358103835e-7	0
GCA_013151365.1	s__BMS3Abin13 sp013151365	DIFL	8.23058815782976e-6	1.47705473639834e-5	0.557229732589278
GCA_013151365.1	s__BMS3Abin13 sp013151365	DMVG	8.23058815782976e-6	7.75918894326603e-6	1.06075367129355
GCA_013151365.1	s__BMS3Abin13 sp013151365	DNPI	3.2922352631319e-6	5.14166212949946e-6	0.640305640513256
GCA_013151365.1	s__BMS3Abin13 sp013151365	DPPR	4.93835289469785e-6	8.20508020548201e-6	0.601865279927236
GCA_013151365.1	s__BMS3Abin13 sp013151365	DQKP	1.64611763156595e-6	4.1835869808146e-6	0.393470397320491
GCA_013151365.1	s__BMS3Abin13 sp013151365	DQLI	1.15228234209617e-5	1.21985351751995e-5	0.944607139748089
GCA_013151365.1	s__BMS3Abin13 sp013151365	DRPG	1.81072939472255e-5	1.41217907173114e-5	1.28222364356586
GCA_013151365.1	s__BMS3Abin13 sp013151365	DSAQ	1.64611763156595e-6	8.93647233473542e-6	0.184202173957123
GCA_013151365.1	s__BMS3Abin13 sp013151365	DSDT	4.93835289469785e-6	7.96303268122679e-6	0.620159817545424
GCA_013151365.1	s__BMS3Abin13 sp013151365	DSIF	3.2922352631319e-6	7.3873219228206e-6	0.445660186130737
GCA_013151365.1	s__BMS3Abin13 sp013151365	DSLG	2.63378821050552e-5	2.43716098741297e-5	1.08067879968047
GCA_013151365.1	s__BMS3Abin13 sp013151365	DSSF	8.23058815782976e-6	6.27482584364142e-6	1.31168391966929
GCA_013151365.1	s__BMS3Abin13 sp013151365	DVHE	6.58447052626381e-6	5.13451925158003e-6	1.28239280128078
GCA_013151365.1	s__BMS3Abin13 sp013151365	DVLL	4.44451760522807e-5	4.35796058295919e-5	1.01986181853212
GCA_013151365.1	s__BMS3Abin13 sp013151365	DVNG	3.2922352631319e-6	1.01051193934519e-5	0.325798749618462
GCA_013151365.1	s__BMS3Abin13 sp013151365	DVQN	0	4.29615128224532e-6	0
GCA_013151365.1	s__BMS3Abin13 sp013151365	EDKV	1.81072939472255e-5	1.16194736087763e-5	1.558357508859
GCA_013151365.1	s__BMS3Abin13 sp013151365	EDLA	3.2922352631319e-5	3.22416214731193e-5	1.02111342814341
GCA_013151365.1	s__BMS3Abin13 sp013151365	EFAG	2.30456468419233e-5	1.81654185792124e-5	1.2686548752747
GCA_013151365.1	s__BMS3Abin13 sp013151365	EFTE	4.93835289469785e-6	7.68527637588225e-6	0.642573233956201
GCA_013151365.1	s__BMS3Abin13 sp013151365	EGGP	6.58447052626381e-6	1.78724835948419e-5	0.368413852015738
GCA_013151365.1	s__BMS3Abin13 sp013151365	EHER	9.87670578939571e-6	5.65773102049293e-6	1.745700839015
GCA_013151365.1	s__BMS3Abin13 sp013151365	EHQK	6.58447052626381e-6	2.18485196333533e-6	3.01369183668268
GCA_013151365.1	s__BMS3Abin13 sp013151365	EIPI	1.48150586840936e-5	1.09623077552122e-5	1.35145436662728
GCA_013151365.1	s__BMS3Abin13 sp013151365	EKMA	3.12762349997531e-5	6.83449280804496e-6	4.57623350820378
GCA_013151365.1	s__BMS3Abin13 sp013151365	EKYF	3.2922352631319e-6	3.42353095962785e-6	0.961649040699718
GCA_013151365.1	s__BMS3Abin13 sp013151365	ELLK	4.27990584207147e-5	3.34616014843851e-5	1.27904991160351
GCA_013151365.1	s__BMS3Abin13 sp013151365	ENHG	3.2922352631319e-6	3.4286109406177e-6	0.960224219123203
GCA_013151365.1	s__BMS3Abin13 sp013151365	ENMA	1.15228234209617e-5	4.55974544341019e-6	2.52707603175844
GCA_013151365.1	s__BMS3Abin13 sp013151365	EPYD	4.93835289469785e-6	4.31684710679933e-6	1.143972156651
GCA_013151365.1	s__BMS3Abin13 sp013151365	EQET	1.64611763156595e-5	6.34703047166198e-6	2.59352407226574
GCA_013151365.1	s__BMS3Abin13 sp013151365	ERLN	2.13995292103574e-5	1.4810397565546e-5	1.44489903904673
GCA_013151365.1	s__BMS3Abin13 sp013151365	ESQS	0	5.78730472839832e-6	0
GCA_013151365.1	s__BMS3Abin13 sp013151365	ETIR	2.96301173681871e-5	1.34486948900449e-5	2.2031964893575
GCA_013151365.1	s__BMS3Abin13 sp013151365	ETRS	1.31689410525276e-5	1.14233844336219e-5	1.15280555679875
GCA_013151365.1	s__BMS3Abin13 sp013151365	ETSN	1.64611763156595e-6	5.31067854722365e-6	0.309963711214741
GCA_013151365.1	s__BMS3Abin13 sp013151365	ETTH	0	3.3451619953116e-6	0
GCA_013151365.1	s__BMS3Abin13 sp013151365	EYQV	0	4.11230680893971e-6	0
GCA_013151365.1	s__BMS3Abin13 sp013151365	EYYF	3.2922352631319e-6	1.9577215836528e-6	1.68166673475046
GCA_013151365.1	s__BMS3Abin13 sp013151365	FENS	1.64611763156595e-6	4.32131306860093e-6	0.38092996397942
GCA_013151365.1	s__BMS3Abin13 sp013151365	FFMS	8.23058815782976e-6	2.22658008858496e-6	3.69651565646599
GCA_013151365.1	s__BMS3Abin13 sp013151365	FFTI	4.93835289469785e-6	5.26485520258439e-6	0.937984560766977
GCA_013151365.1	s__BMS3Abin13 sp013151365	FFVS	1.15228234209617e-5	6.32163317538521e-6	1.82276052742645
GCA_013151365.1	s__BMS3Abin13 sp013151365	FGSP	8.23058815782976e-6	7.97821640093582e-6	1.03163260360603
GCA_013151365.1	s__BMS3Abin13 sp013151365	FHNN	0	9.43820889121859e-7	0
GCA_013151365.1	s__BMS3Abin13 sp013151365	FHRD	4.93835289469785e-6	3.39958909381802e-6	1.45263229126073
GCA_013151365.1	s__BMS3Abin13 sp013151365	FIDA	1.64611763156595e-5	1.27391476263649e-5	1.29217250623515
GCA_013151365.1	s__BMS3Abin13 sp013151365	FISV	1.31689410525276e-5	9.61746931794043e-6	1.3692729986632
GCA_013151365.1	s__BMS3Abin13 sp013151365	FKTQ	1.64611763156595e-6	3.4137235072888e-6	0.482205904506106
GCA_013151365.1	s__BMS3Abin13 sp013151365	FKVA	8.23058815782976e-6	1.30210190104796e-5	0.632100156770034
GCA_013151365.1	s__BMS3Abin13 sp013151365	FKVF	4.93835289469785e-6	5.84312877883803e-6	0.845155580445705
GCA_013151365.1	s__BMS3Abin13 sp013151365	FNML	0	3.54768072882787e-6	0
GCA_013151365.1	s__BMS3Abin13 sp013151365	FNVV	3.2922352631319e-6	6.77239463804027e-6	0.486125726436488
GCA_013151365.1	s__BMS3Abin13 sp013151365	FNYF	0	1.53269689812897e-6	0
GCA_013151365.1	s__BMS3Abin13 sp013151365	FPHT	0	2.06156303403468e-6	0
GCA_013151365.1	s__BMS3Abin13 sp013151365	FPSA	6.58447052626381e-6	9.15234432336886e-6	0.719429939873607
GCA_013151365.1	s__BMS3Abin13 sp013151365	FQLN	8.23058815782976e-6	4.78833030055524e-6	1.71888479724871
GCA_013151365.1	s__BMS3Abin13 sp013151365	FTGL	2.63378821050552e-5	1.73693523013786e-5	1.51634221288521
GCA_013151365.1	s__BMS3Abin13 sp013151365	FTIF	3.2922352631319e-6	5.26485520258439e-6	0.625323040511318
GCA_013151365.1	s__BMS3Abin13 sp013151365	FTLA	2.46917644734893e-5	1.99255428716461e-5	1.23920159327882
GCA_013151365.1	s__BMS3Abin13 sp013151365	FTSA	8.23058815782976e-6	9.96553452302905e-6	0.825905337923414
GCA_013151365.1	s__BMS3Abin13 sp013151365	FVAR	1.15228234209617e-5	1.86863318846189e-5	0.616644480688387
GCA_013151365.1	s__BMS3Abin13 sp013151365	FVHF	1.64611763156595e-6	2.58201517681014e-6	0.637532128529001
GCA_013151365.1	s__BMS3Abin13 sp013151365	FYGI	4.93835289469785e-6	5.68413167070205e-6	0.868796358140648
GCA_013151365.1	s__BMS3Abin13 sp013151365	GAAP	1.81072939472255e-5	3.06590484906162e-5	0.590601954028925
GCA_013151365.1	s__BMS3Abin13 sp013151365	GADV	2.96301173681871e-5	2.82581886979999e-5	1.0485497738319
GCA_013151365.1	s__BMS3Abin13 sp013151365	GDAA	2.79839997366212e-5	3.62477742004502e-5	0.772019809599058
GCA_013151365.1	s__BMS3Abin13 sp013151365	GETN	4.93835289469785e-6	7.9831965407202e-6	0.618593425516785
GCA_013151365.1	s__BMS3Abin13 sp013151365	GFNN	3.2922352631319e-6	3.47365668160364e-6	0.947772208050225
GCA_013151365.1	s__BMS3Abin13 sp013151365	GFPT	8.23058815782976e-6	7.58741652177722e-6	1.08476819932141
GCA_013151365.1	s__BMS3Abin13 sp013151365	GFQH	1.64611763156595e-6	2.38440689106652e-6	0.690367754653511
GCA_013151365.1	s__BMS3Abin13 sp013151365	GGKH	1.31689410525276e-5	6.69891685572428e-6	1.96583139276832
GCA_013151365.1	s__BMS3Abin13 sp013151365	GGLD	3.12762349997531e-5	3.66362508874971e-5	0.853696386559759
GCA_013151365.1	s__BMS3Abin13 sp013151365	GHGF	8.23058815782976e-6	5.60844223907403e-6	1.46753551288934
GCA_013151365.1	s__BMS3Abin13 sp013151365	GHTE	4.93835289469785e-6	5.28756655527144e-6	0.933955694567014
GCA_013151365.1	s__BMS3Abin13 sp013151365	GIAL	2.96301173681871e-5	4.79159798309004e-5	0.618376530601156
GCA_013151365.1	s__BMS3Abin13 sp013151365	GIDI	2.30456468419233e-5	1.6894500259794e-5	1.36409165631066
GCA_013151365.1	s__BMS3Abin13 sp013151365	GIEA	2.30456468419233e-5	2.76361109520522e-5	0.833896161507919
GCA_013151365.1	s__BMS3Abin13 sp013151365	GIYT	9.87670578939571e-6	6.98551473683555e-6	1.41388375251927
GCA_013151365.1	s__BMS3Abin13 sp013151365	GLFL	3.78607055260169e-5	3.65178394254641e-5	1.03677287927435
GCA_013151365.1	s__BMS3Abin13 sp013151365	GLHH	1.15228234209617e-5	3.93731968352472e-6	2.92656536607318
GCA_013151365.1	s__BMS3Abin13 sp013151365	GLKN	1.64611763156595e-5	1.34526647617669e-5	1.22363684869654
GCA_013151365.1	s__BMS3Abin13 sp013151365	GLVG	3.2922352631319e-5	4.76963130233181e-5	0.690249424839688
GCA_013151365.1	s__BMS3Abin13 sp013151365	GMSN	3.2922352631319e-6	3.44673536859132e-6	0.955174944131971
GCA_013151365.1	s__BMS3Abin13 sp013151365	GNKE	3.2922352631319e-6	7.75898431523253e-6	0.42431265863865
GCA_013151365.1	s__BMS3Abin13 sp013151365	GQAH	3.2922352631319e-6	5.31349019205938e-6	0.619599386492123
GCA_013151365.1	s__BMS3Abin13 sp013151365	GQSL	1.48150586840936e-5	1.50836554443396e-5	0.982192860262739
GCA_013151365.1	s__BMS3Abin13 sp013151365	GSAQ	8.23058815782976e-6	1.30091938176382e-5	0.632674727827524
GCA_013151365.1	s__BMS3Abin13 sp013151365	GTFR	1.31689410525276e-5	1.15230994736751e-5	1.14282976404157
GCA_013151365.1	s__BMS3Abin13 sp013151365	GTIY	4.93835289469785e-6	6.98551473683555e-6	0.706941876259635
GCA_013151365.1	s__BMS3Abin13 sp013151365	GVNG	1.15228234209617e-5	1.47104418629281e-5	0.783309130230848
GCA_013151365.1	s__BMS3Abin13 sp013151365	HAFS	3.2922352631319e-6	4.27998240059343e-6	0.769217009554859
GCA_013151365.1	s__BMS3Abin13 sp013151365	HAII	4.93835289469785e-6	7.6658240982033e-6	0.644203784411815
GCA_013151365.1	s__BMS3Abin13 sp013151365	HDAS	4.93835289469785e-6	5.71124368348625e-6	0.864672069408776
GCA_013151365.1	s__BMS3Abin13 sp013151365	HDHA	1.64611763156595e-6	2.33270698569503e-6	0.705668410846504
GCA_013151365.1	s__BMS3Abin13 sp013151365	HEET	3.2922352631319e-6	4.05634755330415e-6	0.81162553747402
GCA_013151365.1	s__BMS3Abin13 sp013151365	HEIM	0	2.06182417069786e-6	0
GCA_013151365.1	s__BMS3Abin13 sp013151365	HFKG	1.64611763156595e-6	3.44851096421638e-6	0.477341568186084
GCA_013151365.1	s__BMS3Abin13 sp013151365	HFNF	0	1.18438511834201e-6	0
GCA_013151365.1	s__BMS3Abin13 sp013151365	HGFA	3.2922352631319e-6	6.43381827593827e-6	0.511707841585218
GCA_013151365.1	s__BMS3Abin13 sp013151365	HGTD	9.87670578939571e-6	4.73469781652936e-6	2.08602664248498
GCA_013151365.1	s__BMS3Abin13 sp013151365	HGVT	8.23058815782976e-6	6.16404854911269e-6	1.33525686766607
GCA_013151365.1	s__BMS3Abin13 sp013151365	HKNK	3.2922352631319e-6	1.68973116444339e-6	1.9483781399134
GCA_013151365.1	s__BMS3Abin13 sp013151365	HMDF	3.2922352631319e-6	1.21354679545679e-6	2.71290342939984
GCA_013151365.1	s__BMS3Abin13 sp013151365	HNEM	0	1.07998258340597e-6	0
GCA_013151365.1	s__BMS3Abin13 sp013151365	HNET	1.64611763156595e-6	2.16909969744581e-6	0.758894408359519
GCA_013151365.1	s__BMS3Abin13 sp013151365	HNSN	0	1.21965150128968e-6	0
GCA_013151365.1	s__BMS3Abin13 sp013151365	HNTQ	0	1.20209369335916e-6	0
GCA_013151365.1	s__BMS3Abin13 sp013151365	HPHG	6.58447052626381e-6	1.71993082412883e-6	3.82833450851079
GCA_013151365.1	s__BMS3Abin13 sp013151365	HPPP	1.64611763156595e-6	2.13695022681029e-6	0.770311638948663
GCA_013151365.1	s__BMS3Abin13 sp013151365	HQDD	1.64611763156595e-6	2.18567108563452e-6	0.753140599418263
GCA_013151365.1	s__BMS3Abin13 sp013151365	HQES	0	2.36377344698413e-6	0
GCA_013151365.1	s__BMS3Abin13 sp013151365	HRTH	1.64611763156595e-6	1.65252360617247e-6	0.996123520061926
GCA_013151365.1	s__BMS3Abin13 sp013151365	HTDK	1.64611763156595e-6	2.91126423996988e-6	0.565430512615709
GCA_013151365.1	s__BMS3Abin13 sp013151365	HTKN	1.64611763156595e-6	1.73855951226102e-6	0.946828463424386
GCA_013151365.1	s__BMS3Abin13 sp013151365	HTYD	1.64611763156595e-6	1.66478554028475e-6	0.988786598473458
GCA_013151365.1	s__BMS3Abin13 sp013151365	HVNE	3.2922352631319e-6	3.06625113693361e-6	1.07370046226034
GCA_013151365.1	s__BMS3Abin13 sp013151365	HVTI	1.64611763156595e-6	4.82752567485073e-6	0.340985784941859
GCA_013151365.1	s__BMS3Abin13 sp013151365	HVYE	1.64611763156595e-6	2.62814961064944e-6	0.626340914876296
GCA_013151365.1	s__BMS3Abin13 sp013151365	HYQN	0	6.68102413247913e-7	0
GCA_013151365.1	s__BMS3Abin13 sp013151365	HYRA	1.64611763156595e-6	3.87771815588345e-6	0.424506775735721
GCA_013151365.1	s__BMS3Abin13 sp013151365	IDEF	4.93835289469785e-6	8.51908877193295e-6	0.579680882181647
GCA_013151365.1	s__BMS3Abin13 sp013151365	IDNE	1.15228234209617e-5	6.78874955005302e-6	1.69734106936846
GCA_013151365.1	s__BMS3Abin13 sp013151365	IEAG	3.62145878944509e-5	2.76361109520522e-5	1.31040825379816
GCA_013151365.1	s__BMS3Abin13 sp013151365	IEQR	1.48150586840936e-5	9.03767980220221e-6	1.63925465477141
GCA_013151365.1	s__BMS3Abin13 sp013151365	IFFF	4.93835289469785e-6	4.28402649283179e-6	1.15273631079568
GCA_013151365.1	s__BMS3Abin13 sp013151365	IFFT	8.23058815782976e-6	5.26485520258439e-6	1.56330760127829
GCA_013151365.1	s__BMS3Abin13 sp013151365	IGTP	1.15228234209617e-5	1.15431793614283e-5	0.998236539533066
GCA_013151365.1	s__BMS3Abin13 sp013151365	IHHN	1.64611763156595e-6	9.51042945859895e-7	1.73085520347096
GCA_013151365.1	s__BMS3Abin13 sp013151365	IHHV	0	2.07331828303113e-6	0
GCA_013151365.1	s__BMS3Abin13 sp013151365	IHTL	8.23058815782976e-6	7.1798907225162e-6	1.14633891739028
GCA_013151365.1	s__BMS3Abin13 sp013151365	IILG	2.63378821050552e-5	3.27123976210851e-5	0.805134567332323
GCA_013151365.1	s__BMS3Abin13 sp013151365	ILFE	6.58447052626381e-6	1.64952981734536e-5	0.399172567662971
GCA_013151365.1	s__BMS3Abin13 sp013151365	ILMH	1.64611763156595e-6	3.57482735358193e-6	0.460474721923722
GCA_013151365.1	s__BMS3Abin13 sp013151365	ILVA	4.11529407891488e-5	4.28518808865833e-5	0.960353196585907
GCA_013151365.1	s__BMS3Abin13 sp013151365	IMFV	3.2922352631319e-6	4.55392801653557e-6	0.722944071838117
GCA_013151365.1	s__BMS3Abin13 sp013151365	IMGF	4.93835289469785e-6	5.09209674061261e-6	0.969807359571834
GCA_013151365.1	s__BMS3Abin13 sp013151365	INDM	4.93835289469785e-6	2.78746241509671e-6	1.77163030717547
GCA_013151365.1	s__BMS3Abin13 sp013151365	IQIK	3.2922352631319e-6	6.42920235603793e-6	0.51207522812531
GCA_013151365.1	s__BMS3Abin13 sp013151365	IQIT	0	6.61498772559047e-6	0
GCA_013151365.1	s__BMS3Abin13 sp013151365	IQMY	0	1.47867853323044e-6	0
GCA_013151365.1	s__BMS3Abin13 sp013151365	IQQA	8.23058815782976e-6	6.51139211586919e-6	1.26402895285182
GCA_013151365.1	s__BMS3Abin13 sp013151365	IRLI	2.79839997366212e-5	2.88656154190196e-5	0.96945792876401
GCA_013151365.1	s__BMS3Abin13 sp013151365	IRNS	3.2922352631319e-6	7.56199492920724e-6	0.435365970746167
GCA_013151365.1	s__BMS3Abin13 sp013151365	IRQE	1.48150586840936e-5	9.03767980220221e-6	1.63925465477141
GCA_013151365.1	s__BMS3Abin13 sp013151365	IRTV	9.87670578939571e-6	1.56779886092961e-5	0.629972762165385
GCA_013151365.1	s__BMS3Abin13 sp013151365	ISDE	3.2922352631319e-6	1.100878305414e-5	0.299055331269681
GCA_013151365.1	s__BMS3Abin13 sp013151365	ISFA	2.13995292103574e-5	1.23366667248965e-5	1.73462813639694
GCA_013151365.1	s__BMS3Abin13 sp013151365	ISTA	2.13995292103574e-5	1.51611490026496e-5	1.41147146608859
GCA_013151365.1	s__BMS3Abin13 sp013151365	ITAA	4.60912936838466e-5	2.61448082739468e-5	1.76292337663751
GCA_013151365.1	s__BMS3Abin13 sp013151365	IVQE	1.15228234209617e-5	9.15963191138491e-6	1.25800070706329
GCA_013151365.1	s__BMS3Abin13 sp013151365	IVYR	6.58447052626381e-6	8.71354877128906e-6	0.755658882401563
GCA_013151365.1	s__BMS3Abin13 sp013151365	IYRE	3.2922352631319e-6	7.4745467518141e-6	0.440459518476203
GCA_013151365.1	s__BMS3Abin13 sp013151365	KALY	4.93835289469785e-6	1.32274832556114e-5	0.373340324781956
GCA_013151365.1	s__BMS3Abin13 sp013151365	KATK	6.58447052626381e-6	1.10021889847825e-5	0.598469135130381
GCA_013151365.1	s__BMS3Abin13 sp013151365	KERQ	1.15228234209617e-5	7.09557783868829e-6	1.62394433306531
GCA_013151365.1	s__BMS3Abin13 sp013151365	KGIE	1.64611763156595e-5	1.48128883252541e-5	1.11127390919402
GCA_013151365.1	s__BMS3Abin13 sp013151365	KGLN	8.23058815782976e-6	1.34526647617669e-5	0.611818424348271
GCA_013151365.1	s__BMS3Abin13 sp013151365	KHFK	1.64611763156595e-6	2.12041550280529e-6	0.776318428811785
GCA_013151365.1	s__BMS3Abin13 sp013151365	KHSR	4.93835289469785e-6	3.93229621618589e-6	1.25584458118157
GCA_013151365.1	s__BMS3Abin13 sp013151365	KIEP	8.23058815782976e-6	8.60662356612929e-6	0.956308602855667
GCA_013151365.1	s__BMS3Abin13 sp013151365	KIMT	1.64611763156595e-6	3.84786909693442e-6	0.427799800382348
GCA_013151365.1	s__BMS3Abin13 sp013151365	KISV	1.48150586840936e-5	1.14874370773584e-5	1.28967484951833
GCA_013151365.1	s__BMS3Abin13 sp013151365	KIYD	3.2922352631319e-6	4.66382447123066e-6	0.705908913047744
GCA_013151365.1	s__BMS3Abin13 sp013151365	KLPA	2.30456468419233e-5	2.18576894433665e-5	1.054349632958
GCA_013151365.1	s__BMS3Abin13 sp013151365	KLRE	2.46917644734893e-5	2.21989488014725e-5	1.11229431151494
GCA_013151365.1	s__BMS3Abin13 sp013151365	KMIL	4.93835289469785e-6	8.08987366793774e-6	0.610436342692201
GCA_013151365.1	s__BMS3Abin13 sp013151365	KMKV	3.2922352631319e-6	4.27050579595472e-6	0.770923965552396
GCA_013151365.1	s__BMS3Abin13 sp013151365	KMRK	8.23058815782976e-6	4.21364792282924e-6	1.95331653440645
GCA_013151365.1	s__BMS3Abin13 sp013151365	KNLR	1.15228234209617e-5	1.18707118894846e-5	0.970693546287559
GCA_013151365.1	s__BMS3Abin13 sp013151365	KNVQ	1.64611763156595e-6	3.84550335395466e-6	0.428062981631029
GCA_013151365.1	s__BMS3Abin13 sp013151365	KQPL	0	8.10057466597539e-6	0
GCA_013151365.1	s__BMS3Abin13 sp013151365	KRMH	0	1.86196527550145e-6	0
GCA_013151365.1	s__BMS3Abin13 sp013151365	KTAT	1.64611763156595e-5	1.13201204532959e-5	1.45415204578206
GCA_013151365.1	s__BMS3Abin13 sp013151365	KTMH	0	1.33494827913533e-6	0
GCA_013151365.1	s__BMS3Abin13 sp013151365	KTQA	4.93835289469785e-6	7.60725295768135e-6	0.649163754928302
GCA_013151365.1	s__BMS3Abin13 sp013151365	KTSA	6.58447052626381e-6	1.19031781637183e-5	0.553169114643156
GCA_013151365.1	s__BMS3Abin13 sp013151365	KVPH	1.64611763156595e-6	3.48086486083187e-6	0.472904780098978
GCA_013151365.1	s__BMS3Abin13 sp013151365	KYLH	1.64611763156595e-6	3.13294935334601e-6	0.525421079599608
GCA_013151365.1	s__BMS3Abin13 sp013151365	LAAM	3.78607055260169e-5	2.21078706835588e-5	1.71254419152058
GCA_013151365.1	s__BMS3Abin13 sp013151365	LARP	2.13995292103574e-5	3.13677477039973e-5	0.682214400992212
GCA_013151365.1	s__BMS3Abin13 sp013151365	LAVD	3.78607055260169e-5	3.75860838790366e-5	1.00730647140213
GCA_013151365.1	s__BMS3Abin13 sp013151365	LDAD	3.4568470262885e-5	2.88704327774286e-5	1.19736584932358
GCA_013151365.1	s__BMS3Abin13 sp013151365	LDDL	2.96301173681871e-5	3.34741465649684e-5	0.885164235947866
GCA_013151365.1	s__BMS3Abin13 sp013151365	LDEV	3.2922352631319e-5	2.51350556996566e-5	1.3098181688839
GCA_013151365.1	s__BMS3Abin13 sp013151365	LDKV	2.96301173681871e-5	2.01460496395372e-5	1.47076562891204
GCA_013151365.1	s__BMS3Abin13 sp013151365	LDNL	2.96301173681871e-5	1.99902142602993e-5	1.48223110479775
GCA_013151365.1	s__BMS3Abin13 sp013151365	LDQN	0	6.38958729823286e-6	0
GCA_013151365.1	s__BMS3Abin13 sp013151365	LDVF	1.31689410525276e-5	1.68666007031142e-5	0.780770309579697
GCA_013151365.1	s__BMS3Abin13 sp013151365	LEFV	8.23058815782976e-6	1.8836106808666e-5	0.436958031796841
GCA_013151365.1	s__BMS3Abin13 sp013151365	LHHE	6.58447052626381e-6	3.02050799699521e-6	2.17992156710528
GCA_013151365.1	s__BMS3Abin13 sp013151365	LINH	4.93835289469785e-6	4.65564861006177e-6	1.06072285696672
GCA_013151365.1	s__BMS3Abin13 sp013151365	LKAH	6.58447052626381e-6	1.02214823688813e-5	0.644179610025044
GCA_013151365.1	s__BMS3Abin13 sp013151365	LKEV	2.13995292103574e-5	2.24984956638562e-5	0.951153780683019
GCA_013151365.1	s__BMS3Abin13 sp013151365	LKHF	9.87670578939571e-6	4.58684821394756e-6	2.15326632334658
GCA_013151365.1	s__BMS3Abin13 sp013151365	LKPI	1.15228234209617e-5	1.49223167442878e-5	0.772187296277074
GCA_013151365.1	s__BMS3Abin13 sp013151365	LKVS	1.48150586840936e-5	1.95095549180876e-5	0.759374508864797
GCA_013151365.1	s__BMS3Abin13 sp013151365	LLEG	3.4568470262885e-5	5.44198528290695e-5	0.635218003463977
GCA_013151365.1	s__BMS3Abin13 sp013151365	LLIK	1.97534115787914e-5	3.41606363563107e-5	0.578250691022103
GCA_013151365.1	s__BMS3Abin13 sp013151365	LLTM	1.81072939472255e-5	1.41363699882686e-5	1.28090124708481
GCA_013151365.1	s__BMS3Abin13 sp013151365	LLTR	3.12762349997531e-5	3.96011504609551e-5	0.789780969383453
GCA_013151365.1	s__BMS3Abin13 sp013151365	LMGP	3.2922352631319e-6	9.76083335267301e-6	0.33729038742684
GCA_013151365.1	s__BMS3Abin13 sp013151365	LNFV	4.93835289469785e-6	1.00724587927515e-5	0.49028275978172
GCA_013151365.1	s__BMS3Abin13 sp013151365	LNIR	8.23058815782976e-6	1.51197965155702e-5	0.544358394595721
GCA_013151365.1	s__BMS3Abin13 sp013151365	LNTI	9.87670578939571e-6	1.08402377879474e-5	0.911115234056674
GCA_013151365.1	s__BMS3Abin13 sp013151365	LPES	2.63378821050552e-5	1.58139680855783e-5	1.66548218401138
GCA_013151365.1	s__BMS3Abin13 sp013151365	LPIV	2.13995292103574e-5	2.17038315530857e-5	0.98597932618561
GCA_013151365.1	s__BMS3Abin13 sp013151365	LPLH	3.2922352631319e-6	1.11988596799407e-5	0.293979508380564
GCA_013151365.1	s__BMS3Abin13 sp013151365	LPPS	1.48150586840936e-5	1.19771808082235e-5	1.23694038866989
GCA_013151365.1	s__BMS3Abin13 sp013151365	LRRN	1.64611763156595e-5	1.70355378404005e-5	0.966284508882433
GCA_013151365.1	s__BMS3Abin13 sp013151365	LSAR	5.10296465785445e-5	3.59139744796216e-5	1.42088552765163
GCA_013151365.1	s__BMS3Abin13 sp013151365	LSHM	1.64611763156595e-6	3.03647509871174e-6	0.542114648746612
GCA_013151365.1	s__BMS3Abin13 sp013151365	LSSK	1.31689410525276e-5	1.45121259599689e-5	0.907443960233916
GCA_013151365.1	s__BMS3Abin13 sp013151365	LTEL	3.95068231575828e-5	3.4428545072925e-5	1.14750196599657
GCA_013151365.1	s__BMS3Abin13 sp013151365	LTEM	8.23058815782976e-6	8.15331943192594e-6	1.00947696536962
GCA_013151365.1	s__BMS3Abin13 sp013151365	LTHE	3.2922352631319e-6	7.03296740588641e-6	0.468114676655033
GCA_013151365.1	s__BMS3Abin13 sp013151365	LTSA	1.97534115787914e-5	2.57487607633119e-5	0.767159699853869
GCA_013151365.1	s__BMS3Abin13 sp013151365	LVMK	6.58447052626381e-6	9.23788845012343e-6	0.71276791896917
GCA_013151365.1	s__BMS3Abin13 sp013151365	LVNG	2.96301173681871e-5	1.95662895335128e-5	1.5143452373756
GCA_013151365.1	s__BMS3Abin13 sp013151365	LVVY	8.23058815782976e-6	1.49982418857042e-5	0.548770197237243
GCA_013151365.1	s__BMS3Abin13 sp013151365	MAAN	6.58447052626381e-6	6.81848398312529e-6	0.965679547324504
GCA_013151365.1	s__BMS3Abin13 sp013151365	MDEG	4.93835289469785e-6	6.6558898142279e-6	0.741952320806367
GCA_013151365.1	s__BMS3Abin13 sp013151365	MENG	1.15228234209617e-5	3.97478881862227e-6	2.89897751723969
GCA_013151365.1	s__BMS3Abin13 sp013151365	MEVD	3.2922352631319e-6	5.95244840072297e-6	0.553089256973994
GCA_013151365.1	s__BMS3Abin13 sp013151365	MFNT	0	1.68741955716182e-6	0
GCA_013151365.1	s__BMS3Abin13 sp013151365	MGFT	8.23058815782976e-6	4.11338548692166e-6	2.00092799082376
GCA_013151365.1	s__BMS3Abin13 sp013151365	MGKN	8.23058815782976e-6	3.18584107405562e-6	2.58348987488949
GCA_013151365.1	s__BMS3Abin13 sp013151365	MGVR	8.23058815782976e-6	9.9671051740865e-6	0.825775188891202
GCA_013151365.1	s__BMS3Abin13 sp013151365	MHKE	1.64611763156595e-6	1.61875992655888e-6	1.01690040910836
GCA_013151365.1	s__BMS3Abin13 sp013151365	MIGK	6.58447052626381e-6	6.08217598266651e-6	1.08258467775822
GCA_013151365.1	s__BMS3Abin13 sp013151365	MIKT	1.64611763156595e-6	3.84786909693442e-6	0.427799800382348
GCA_013151365.1	s__BMS3Abin13 sp013151365	MINQ	0	1.72516804800803e-6	0
GCA_013151365.1	s__BMS3Abin13 sp013151365	MKNV	4.93835289469785e-6	2.84913890336385e-6	1.73327909315596
GCA_013151365.1	s__BMS3Abin13 sp013151365	MLAF	8.23058815782976e-6	9.92081613013282e-6	0.829628132390311
GCA_013151365.1	s__BMS3Abin13 sp013151365	MLDH	1.64611763156595e-6	3.1355393972187e-6	0.524987066986337
GCA_013151365.1	s__BMS3Abin13 sp013151365	MLYT	3.2922352631319e-6	3.73698345025922e-6	0.8809873811198
GCA_013151365.1	s__BMS3Abin13 sp013151365	MMHF	0	5.56466906714724e-7	0
GCA_013151365.1	s__BMS3Abin13 sp013151365	MNPR	3.2922352631319e-6	2.65641700609134e-6	1.23935182449991
GCA_013151365.1	s__BMS3Abin13 sp013151365	MNSY	3.2922352631319e-6	1.21192004752375e-6	2.71654493203471
GCA_013151365.1	s__BMS3Abin13 sp013151365	MPAA	6.58447052626381e-6	9.65733323702778e-6	0.68181042992468
GCA_013151365.1	s__BMS3Abin13 sp013151365	MPRP	6.58447052626381e-6	3.7624058819851e-6	1.75006916659129
GCA_013151365.1	s__BMS3Abin13 sp013151365	MQRV	6.58447052626381e-6	4.23747508630852e-6	1.55386648703577
GCA_013151365.1	s__BMS3Abin13 sp013151365	MSLQ	9.87670578939571e-6	4.75122008770366e-6	2.07877252728347
GCA_013151365.1	s__BMS3Abin13 sp013151365	MTSI	4.93835289469785e-6	4.16297806507654e-6	1.18625484388832
GCA_013151365.1	s__BMS3Abin13 sp013151365	MVAT	1.15228234209617e-5	8.19763244403347e-6	1.40562821029484
GCA_013151365.1	s__BMS3Abin13 sp013151365	MVIV	9.87670578939571e-6	7.91131457405068e-6	1.24842789361348
GCA_013151365.1	s__BMS3Abin13 sp013151365	MYKR	1.64611763156595e-6	2.40954429263678e-6	0.683165541549185
GCA_013151365.1	s__BMS3Abin13 sp013151365	NAIN	3.2922352631319e-6	6.06240504518052e-6	0.543057621289946
GCA_013151365.1	s__BMS3Abin13 sp013151365	NAKK	3.2922352631319e-6	7.13413725002889e-6	0.461476300181717
GCA_013151365.1	s__BMS3Abin13 sp013151365	NDHF	0	1.58045323387499e-6	0
GCA_013151365.1	s__BMS3Abin13 sp013151365	NDKQ	3.2922352631319e-6	2.95378859987181e-6	1.11458052999283
GCA_013151365.1	s__BMS3Abin13 sp013151365	NDYA	4.93835289469785e-6	4.55768704614852e-6	1.08352171719886
GCA_013151365.1	s__BMS3Abin13 sp013151365	NFFG	1.64611763156595e-6	4.35903393041924e-6	0.377633589882984
GCA_013151365.1	s__BMS3Abin13 sp013151365	NGDK	3.2922352631319e-6	6.94770377106508e-6	0.473859475247489
GCA_013151365.1	s__BMS3Abin13 sp013151365	NHNG	0	1.83342252019193e-6	0
GCA_013151365.1	s__BMS3Abin13 sp013151365	NISH	8.23058815782976e-6	2.32846990666859e-6	3.53476252119809
GCA_013151365.1	s__BMS3Abin13 sp013151365	NKNT	4.93835289469785e-6	2.62488654072476e-6	1.88135861039324
GCA_013151365.1	s__BMS3Abin13 sp013151365	NLKP	1.15228234209617e-5	7.81630287244297e-6	1.47420380312876
GCA_013151365.1	s__BMS3Abin13 sp013151365	NMDA	1.64611763156595e-6	4.08297778745134e-6	0.403165953198458
GCA_013151365.1	s__BMS3Abin13 sp013151365	NMEQ	4.93835289469785e-6	1.6898656428388e-6	2.92233463389548
GCA_013151365.1	s__BMS3Abin13 sp013151365	NMKS	3.2922352631319e-6	2.11932372710002e-6	1.55343670296035
GCA_013151365.1	s__BMS3Abin13 sp013151365	NNFV	6.58447052626381e-6	3.1065361260748e-6	2.11955382427292
GCA_013151365.1	s__BMS3Abin13 sp013151365	NNIG	1.64611763156595e-6	5.28467654315392e-6	0.311488814523271
GCA_013151365.1	s__BMS3Abin13 sp013151365	NNMA	6.58447052626381e-6	2.43828772849469e-6	2.70044853579639
GCA_013151365.1	s__BMS3Abin13 sp013151365	NPVE	3.2922352631319e-6	6.55689289358913e-6	0.502102949760064
GCA_013151365.1	s__BMS3Abin13 sp013151365	NRQN	4.93835289469785e-6	2.53143296168039e-6	1.95081322296591
GCA_013151365.1	s__BMS3Abin13 sp013151365	NSFY	4.93835289469785e-6	1.98062587337339e-6	2.49332948795972
GCA_013151365.1	s__BMS3Abin13 sp013151365	NSIH	4.93835289469785e-6	2.32846990666859e-6	2.12085751271885
GCA_013151365.1	s__BMS3Abin13 sp013151365	NSIP	4.93835289469785e-6	4.9792163466557e-6	0.991793196135112
GCA_013151365.1	s__BMS3Abin13 sp013151365	NSPV	1.31689410525276e-5	5.68580512718465e-6	2.31610840645329
GCA_013151365.1	s__BMS3Abin13 sp013151365	NYLG	9.87670578939571e-6	7.69280969628488e-6	1.283887965429
GCA_013151365.1	s__BMS3Abin13 sp013151365	NYLL	1.15228234209617e-5	1.02321699950462e-5	1.12613682401096
GCA_013151365.1	s__BMS3Abin13 sp013151365	PAKS	9.87670578939571e-6	1.09318757408351e-5	0.903477685215735
GCA_013151365.1	s__BMS3Abin13 sp013151365	PARE	1.15228234209617e-5	1.80917213614947e-5	0.636911391167349
GCA_013151365.1	s__BMS3Abin13 sp013151365	PDAE	8.23058815782976e-6	1.4084037631882e-5	0.584391235876721
GCA_013151365.1	s__BMS3Abin13 sp013151365	PEMS	6.58447052626381e-6	3.74504159309943e-6	1.75818355085729
GCA_013151365.1	s__BMS3Abin13 sp013151365	PFHN	0	1.33677704088993e-6	0
GCA_013151365.1	s__BMS3Abin13 sp013151365	PFQN	0	2.09167594759856e-6	0
GCA_013151365.1	s__BMS3Abin13 sp013151365	PGEI	2.46917644734893e-5	1.3997273502959e-5	1.76404100900575
GCA_013151365.1	s__BMS3Abin13 sp013151365	PGKK	2.46917644734893e-5	8.80814214247557e-6	2.80328860207852
GCA_013151365.1	s__BMS3Abin13 sp013151365	PGPA	1.15228234209617e-5	1.55283457867204e-5	0.742050929263556
GCA_013151365.1	s__BMS3Abin13 sp013151365	PKII	4.93835289469785e-6	8.78642159537389e-6	0.56204369902964
GCA_013151365.1	s__BMS3Abin13 sp013151365	PKQF	6.58447052626381e-6	3.13516278442322e-6	2.10020052514599
GCA_013151365.1	s__BMS3Abin13 sp013151365	PKVE	3.2922352631319e-6	9.82796910058223e-6	0.334986326212286
GCA_013151365.1	s__BMS3Abin13 sp013151365	PLDH	0	5.78371356216964e-6	0
GCA_013151365.1	s__BMS3Abin13 sp013151365	PLDQ	9.87670578939571e-6	9.04986708758554e-6	1.09136473428924
GCA_013151365.1	s__BMS3Abin13 sp013151365	PLGE	1.15228234209617e-5	2.37721063689401e-5	0.484720337446287
GCA_013151365.1	s__BMS3Abin13 sp013151365	PMMR	1.64611763156595e-6	2.03972270488205e-6	0.807030106409068
GCA_013151365.1	s__BMS3Abin13 sp013151365	PMMT	4.93835289469785e-6	1.46239263998209e-6	3.37689944525318
GCA_013151365.1	s__BMS3Abin13 sp013151365	PMPF	4.93835289469785e-6	2.19494793760791e-6	2.24987245031413
GCA_013151365.1	s__BMS3Abin13 sp013151365	PPKH	1.64611763156595e-6	2.26146935399066e-6	0.727897386122506
GCA_013151365.1	s__BMS3Abin13 sp013151365	PRKH	1.64611763156595e-6	3.43452033349002e-6	0.479286034650793
GCA_013151365.1	s__BMS3Abin13 sp013151365	PSEQ	1.64611763156595e-6	5.05470968437525e-6	0.325660173254719
GCA_013151365.1	s__BMS3Abin13 sp013151365	PSTD	3.2922352631319e-6	6.73528266193684e-6	0.488804320231034
GCA_013151365.1	s__BMS3Abin13 sp013151365	PVLF	2.30456468419233e-5	1.42660877870459e-5	1.61541462424265
GCA_013151365.1	s__BMS3Abin13 sp013151365	PVRT	8.23058815782976e-6	1.16312090818305e-5	0.707629628177436
GCA_013151365.1	s__BMS3Abin13 sp013151365	PVYV	8.23058815782976e-6	6.55164949772887e-6	1.25626197809924
GCA_013151365.1	s__BMS3Abin13 sp013151365	PYYI	3.2922352631319e-6	2.25577715772412e-6	1.4594683042422
GCA_013151365.1	s__BMS3Abin13 sp013151365	QAGH	3.2922352631319e-6	5.31349019205938e-6	0.619599386492123
GCA_013151365.1	s__BMS3Abin13 sp013151365	QDQI	3.2922352631319e-6	3.89908804365834e-6	0.844360328945776
GCA_013151365.1	s__BMS3Abin13 sp013151365	QEPI	4.93835289469785e-6	5.95088510746766e-6	0.829851829688462
GCA_013151365.1	s__BMS3Abin13 sp013151365	QFMH	1.64611763156595e-6	7.51067402719385e-7	2.1917042672946
GCA_013151365.1	s__BMS3Abin13 sp013151365	QFNK	4.93835289469785e-6	2.21355696292193e-6	2.2309581264080798
GCA_013151365.1	s__BMS3Abin13 sp013151365	QGHS	3.2922352631319e-6	3.08124717082763e-6	1.06847490013195
GCA_013151365.1	s__BMS3Abin13 sp013151365	QHKQ	0	1.21082344400373e-6	0
GCA_013151365.1	s__BMS3Abin13 sp013151365	QHLS	3.2922352631319e-6	4.09835236973163e-6	0.803307028318673
GCA_013151365.1	s__BMS3Abin13 sp013151365	QIMM	0	1.32466567906696e-6	0
GCA_013151365.1	s__BMS3Abin13 sp013151365	QIRQ	6.58447052626381e-6	5.00859315301164e-6	1.31463473376842
GCA_013151365.1	s__BMS3Abin13 sp013151365	QIRY	3.2922352631319e-6	4.14232020854282e-6	0.794780484700878
GCA_013151365.1	s__BMS3Abin13 sp013151365	QKMQ	0	1.40370767343017e-6	0
GCA_013151365.1	s__BMS3Abin13 sp013151365	QLMR	3.2922352631319e-6	6.30231926421e-6	0.52238471665947706
GCA_013151365.1	s__BMS3Abin13 sp013151365	QLQF	1.64611763156595e-6	4.9624774983773e-6	0.331712865620896
GCA_013151365.1	s__BMS3Abin13 sp013151365	QMAE	1.48150586840936e-5	4.72557921884121e-6	3.13507783871762
GCA_013151365.1	s__BMS3Abin13 sp013151365	QMEF	1.64611763156595e-6	2.12058425750451e-6	0.776256649902275
GCA_013151365.1	s__BMS3Abin13 sp013151365	QMIK	1.64611763156595e-6	2.58581290624893e-6	0.636595798399763
GCA_013151365.1	s__BMS3Abin13 sp013151365	QMKH	0	8.97100811488901e-7	0
GCA_013151365.1	s__BMS3Abin13 sp013151365	QNFM	1.64611763156595e-6	1.13396562077492e-6	1.45164685895948
GCA_013151365.1	s__BMS3Abin13 sp013151365	QNYP	1.64611763156595e-6	1.42867487690388e-6	1.15219890695726
GCA_013151365.1	s__BMS3Abin13 sp013151365	QPEP	4.93835289469785e-6	4.41485133277026e-6	1.11857739309176
GCA_013151365.1	s__BMS3Abin13 sp013151365	QPHL	3.2922352631319e-6	3.57955600844921e-6	0.919732853840221
GCA_013151365.1	s__BMS3Abin13 sp013151365	QPTG	3.2922352631319e-6	6.26621106510086e-6	0.525394888382827
GCA_013151365.1	s__BMS3Abin13 sp013151365	QQAN	6.58447052626381e-6	3.41066429368975e-6	1.93055368669561
GCA_013151365.1	s__BMS3Abin13 sp013151365	QQMS	0	1.51865983666778e-6	0
GCA_013151365.1	s__BMS3Abin13 sp013151365	QQSR	4.93835289469785e-6	4.25432248454162e-6	1.16078480478189
GCA_013151365.1	s__BMS3Abin13 sp013151365	QRTK	3.2922352631319e-6	5.85153441830223e-6	0.562627684942698
GCA_013151365.1	s__BMS3Abin13 sp013151365	QRVS	9.87670578939571e-6	8.94915037746094e-6	1.10364731542235
GCA_013151365.1	s__BMS3Abin13 sp013151365	QTDH	1.64611763156595e-6	2.01293792814636e-6	0.817768699446089
GCA_013151365.1	s__BMS3Abin13 sp013151365	QVVL	1.48150586840936e-5	1.81347862632706e-5	0.816941455444631
GCA_013151365.1	s__BMS3Abin13 sp013151365	QYPD	6.58447052626381e-6	2.39235415891198e-6	2.75229756503041
GCA_013151365.1	s__BMS3Abin13 sp013151365	RAFY	9.87670578939571e-6	7.346839821816e-6	1.34434750572177
GCA_013151365.1	s__BMS3Abin13 sp013151365	RAGP	6.58447052626381e-6	2.35830829437698e-5	0.279203128020346
GCA_013151365.1	s__BMS3Abin13 sp013151365	RAPP	0	1.37023052472347e-5	0
GCA_013151365.1	s__BMS3Abin13 sp013151365	RDMI	8.23058815782976e-6	5.99589195218159e-6	1.37270454895957
GCA_013151365.1	s__BMS3Abin13 sp013151365	RDVF	9.87670578939571e-6	1.1189566214816e-5	0.882671016890543
GCA_013151365.1	s__BMS3Abin13 sp013151365	RDYR	4.93835289469785e-6	7.54103896830795e-6	0.654863728387008
GCA_013151365.1	s__BMS3Abin13 sp013151365	RGDR	2.46917644734893e-5	2.14469310752804e-5	1.15129593072404
GCA_013151365.1	s__BMS3Abin13 sp013151365	RGID	2.63378821050552e-5	1.90351039561939e-5	1.38364792573066
GCA_013151365.1	s__BMS3Abin13 sp013151365	RGPP	0	1.19444759278766e-5	0
GCA_013151365.1	s__BMS3Abin13 sp013151365	RHEK	1.31689410525276e-5	4.53473950278763e-6	2.90401268792448
GCA_013151365.1	s__BMS3Abin13 sp013151365	RHQG	1.15228234209617e-5	4.08716141202481e-6	2.81927290345335
GCA_013151365.1	s__BMS3Abin13 sp013151365	RKDV	1.15228234209617e-5	1.33652038354682e-5	0.862150967752752
GCA_013151365.1	s__BMS3Abin13 sp013151365	RKII	3.95068231575828e-5	1.3344042701563e-5	2.96063374804363
GCA_013151365.1	s__BMS3Abin13 sp013151365	RMDM	1.64611763156595e-6	2.4115362895468e-6	0.682601227566559
GCA_013151365.1	s__BMS3Abin13 sp013151365	RMPS	3.2922352631319e-6	4.3077032531211e-6	0.764266958441613
GCA_013151365.1	s__BMS3Abin13 sp013151365	RNHA	0	4.52411752207956e-6	0
GCA_013151365.1	s__BMS3Abin13 sp013151365	RNIG	1.31689410525276e-5	1.13674535604026e-5	1.15847766454928
GCA_013151365.1	s__BMS3Abin13 sp013151365	RNVA	6.58447052626381e-6	1.48908915695058e-5	0.442181080664623
GCA_013151365.1	s__BMS3Abin13 sp013151365	RPQS	6.58447052626381e-6	5.81413819037067e-6	1.13249295263896
GCA_013151365.1	s__BMS3Abin13 sp013151365	RQIE	1.81072939472255e-5	9.03767980220221e-6	2.00353346694284
GCA_013151365.1	s__BMS3Abin13 sp013151365	RSQN	1.64611763156595e-6	4.10502642434657e-6	0.401000495831882
GCA_013151365.1	s__BMS3Abin13 sp013151365	RTFG	6.58447052626381e-6	1.15230994736751e-5	0.571414882020785
GCA_013151365.1	s__BMS3Abin13 sp013151365	RTIN	4.93835289469785e-6	7.19158297796142e-6	0.686685102547161
GCA_013151365.1	s__BMS3Abin13 sp013151365	RTNR	4.93835289469785e-6	8.10278655716563e-6	0.609463529596576
GCA_013151365.1	s__BMS3Abin13 sp013151365	RVIA	3.12762349997531e-5	2.84286067506951e-5	1.10016770339926
GCA_013151365.1	s__BMS3Abin13 sp013151365	RVLT	1.81072939472255e-5	2.66265292874666e-5	0.680047097078806
GCA_013151365.1	s__BMS3Abin13 sp013151365	RYMS	0	2.60686623800919e-6	0
GCA_013151365.1	s__BMS3Abin13 sp013151365	RYVK	1.64611763156595e-6	6.84109914392217e-6	0.240621806077523
GCA_013151365.1	s__BMS3Abin13 sp013151365	SEVF	1.48150586840936e-5	9.42066541877441e-6	1.57261276412266
GCA_013151365.1	s__BMS3Abin13 sp013151365	SFVY	1.64611763156595e-6	4.31785741431124e-6	0.381234828669888
GCA_013151365.1	s__BMS3Abin13 sp013151365	SGFQ	3.2922352631319e-6	5.83782227213903e-6	0.563949210794593
GCA_013151365.1	s__BMS3Abin13 sp013151365	SGGK	2.13995292103574e-5	1.64011797508531e-5	1.30475548316848
GCA_013151365.1	s__BMS3Abin13 sp013151365	SGMP	1.64611763156595e-6	4.88177021706213e-6	0.337196868835132
GCA_013151365.1	s__BMS3Abin13 sp013151365	SGRN	1.15228234209617e-5	9.65556829963803e-6	1.19338635110619
GCA_013151365.1	s__BMS3Abin13 sp013151365	SHRQ	4.93835289469785e-6	2.7189109423983e-6	1.81629814264597
GCA_013151365.1	s__BMS3Abin13 sp013151365	SKGK	4.93835289469785e-6	1.00847340109611e-5	0.489685983718597
GCA_013151365.1	s__BMS3Abin13 sp013151365	SLAK	3.78607055260169e-5	2.50255934299205e-5	1.51287943009378
GCA_013151365.1	s__BMS3Abin13 sp013151365	SLEN	9.87670578939571e-6	1.11653274723651e-5	0.884587202107706
GCA_013151365.1	s__BMS3Abin13 sp013151365	SLKI	1.64611763156595e-5	1.70850552544736e-5	0.963483937890649
GCA_013151365.1	s__BMS3Abin13 sp013151365	SNLH	0	3.95452973655908e-6	0
GCA_013151365.1	s__BMS3Abin13 sp013151365	SNSE	3.2922352631319e-6	5.58421203896597e-6	0.58956129175595
GCA_013151365.1	s__BMS3Abin13 sp013151365	SPPQ	1.64611763156595e-6	3.82833527266644e-6	0.429982620205421
GCA_013151365.1	s__BMS3Abin13 sp013151365	SRAR	2.63378821050552e-5	2.38258913310694e-5	1.10543113535946
GCA_013151365.1	s__BMS3Abin13 sp013151365	SRLG	1.81072939472255e-5	3.13066740162416e-5	0.578384466450559
GCA_013151365.1	s__BMS3Abin13 sp013151365	STET	6.58447052626381e-6	8.19007077747884e-6	0.803957707468153
GCA_013151365.1	s__BMS3Abin13 sp013151365	STFM	4.93835289469785e-6	2.73635603864078e-6	1.80471869338716
GCA_013151365.1	s__BMS3Abin13 sp013151365	SVAL	4.11529407891488e-5	3.6398588344328e-5	1.1306191437933
GCA_013151365.1	s__BMS3Abin13 sp013151365	SYEA	3.2922352631319e-6	8.25386969061408e-6	0.398871727630457
GCA_013151365.1	s__BMS3Abin13 sp013151365	SYIL	4.93835289469785e-6	9.7699661034231e-6	0.505462643618344
GCA_013151365.1	s__BMS3Abin13 sp013151365	TAAS	2.30456468419233e-5	2.22075226108155e-5	1.03774055511711
GCA_013151365.1	s__BMS3Abin13 sp013151365	TDKL	1.64611763156595e-5	1.42515365592491e-5	1.15504572066486
GCA_013151365.1	s__BMS3Abin13 sp013151365	TDTH	3.2922352631319e-6	2.99539136379263e-6	1.09910020537798
GCA_013151365.1	s__BMS3Abin13 sp013151365	TEAP	1.15228234209617e-5	1.29709788984217e-5	0.8883541875443
GCA_013151365.1	s__BMS3Abin13 sp013151365	TENE	3.2922352631319e-6	6.12429544233588e-6	0.537569634602116
GCA_013151365.1	s__BMS3Abin13 sp013151365	TETF	3.2922352631319e-6	6.33784312567748e-6	0.519456729655167
GCA_013151365.1	s__BMS3Abin13 sp013151365	TEVL	1.97534115787914e-5	2.31486371743906e-5	0.853329352824478
GCA_013151365.1	s__BMS3Abin13 sp013151365	TFKG	3.2922352631319e-6	8.02953186493887e-6	0.410015841335349
GCA_013151365.1	s__BMS3Abin13 sp013151365	TGEQ	1.64611763156595e-5	8.27353810447323e-6	1.98961751403061
GCA_013151365.1	s__BMS3Abin13 sp013151365	THIA	4.93835289469785e-6	6.19243726054e-6	0.797481296446307
GCA_013151365.1	s__BMS3Abin13 sp013151365	THKQ	0	1.80178933315956e-6	0
GCA_013151365.1	s__BMS3Abin13 sp013151365	THYD	0	1.66478554028475e-6	0
GCA_013151365.1	s__BMS3Abin13 sp013151365	TIAM	3.2922352631319e-6	7.17889279638707e-6	0.458599307234229
GCA_013151365.1	s__BMS3Abin13 sp013151365	TIPN	1.64611763156595e-6	4.73531757921323e-6	0.347625603569223
GCA_013151365.1	s__BMS3Abin13 sp013151365	TISK	1.15228234209617e-5	8.12633902970015e-6	1.41795996682492
GCA_013151365.1	s__BMS3Abin13 sp013151365	TKRG	8.23058815782976e-6	1.37635874640182e-5	0.597997301164887
GCA_013151365.1	s__BMS3Abin13 sp013151365	TLGY	1.81072939472255e-5	1.18637675637865e-5	1.52626843453145
GCA_013151365.1	s__BMS3Abin13 sp013151365	TLSD	1.48150586840936e-5	1.54186206950381e-5	0.960854993265465
GCA_013151365.1	s__BMS3Abin13 sp013151365	TMLE	4.93835289469785e-6	8.15331943192594e-6	0.605686179221773
GCA_013151365.1	s__BMS3Abin13 sp013151365	TNIT	4.93835289469785e-6	5.15605282601363e-6	0.957777792691063
GCA_013151365.1	s__BMS3Abin13 sp013151365	TPFG	6.58447052626381e-6	7.58741652177722e-6	0.867814559457124
GCA_013151365.1	s__BMS3Abin13 sp013151365	TPGL	1.64611763156595e-5	1.9604224176774e-5	0.839674968375532
GCA_013151365.1	s__BMS3Abin13 sp013151365	TPVT	1.48150586840936e-5	8.33907202908026e-6	1.77658360935486
GCA_013151365.1	s__BMS3Abin13 sp013151365	TQYA	0	4.35015295120284e-6	0
GCA_013151365.1	s__BMS3Abin13 sp013151365	TQYY	0	1.33334954594446e-6	0
GCA_013151365.1	s__BMS3Abin13 sp013151365	TRDS	6.58447052626381e-6	1.02289536727105e-5	0.643709096447502
GCA_013151365.1	s__BMS3Abin13 sp013151365	TRNF	1.15228234209617e-5	4.72708027799065e-6	2.43761957557862
GCA_013151365.1	s__BMS3Abin13 sp013151365	TSAK	8.23058815782976e-6	1.19031781637183e-5	0.691461393303944
GCA_013151365.1	s__BMS3Abin13 sp013151365	TTDN	6.58447052626381e-6	4.5224580577038e-6	1.45594949521919
GCA_013151365.1	s__BMS3Abin13 sp013151365	TTGR	1.64611763156595e-5	1.41613153689378e-5	1.16240447209913
GCA_013151365.1	s__BMS3Abin13 sp013151365	TYEG	6.58447052626381e-6	6.84256896883332e-6	0.962280476273589
GCA_013151365.1	s__BMS3Abin13 sp013151365	TYMP	0	1.63241838153368e-6	0
GCA_013151365.1	s__BMS3Abin13 sp013151365	TYRY	6.58447052626381e-6	2.76741534826371e-6	2.37928525271602
GCA_013151365.1	s__BMS3Abin13 sp013151365	TYSQ	1.64611763156595e-6	2.52261620687517e-6	0.652543826159367
GCA_013151365.1	s__BMS3Abin13 sp013151365	TYVG	6.58447052626381e-6	7.97681256276409e-6	0.825451328391522
GCA_013151365.1	s__BMS3Abin13 sp013151365	VADV	3.78607055260169e-5	2.52716638672676e-5	1.49814850834
GCA_013151365.1	s__BMS3Abin13 sp013151365	VDPQ	1.15228234209617e-5	6.08483713857906e-6	1.8936946311849
GCA_013151365.1	s__BMS3Abin13 sp013151365	VEDH	4.93835289469785e-6	5.13451925158003e-6	0.961794600960584
GCA_013151365.1	s__BMS3Abin13 sp013151365	VGHK	4.93835289469785e-6	5.99092804078484e-6	0.824305159581071
GCA_013151365.1	s__BMS3Abin13 sp013151365	VGLY	9.87670578939571e-6	1.677068639289e-5	0.588926747421797
GCA_013151365.1	s__BMS3Abin13 sp013151365	VHSE	1.64611763156595e-6	4.97229914097342e-6	0.331057642530271
GCA_013151365.1	s__BMS3Abin13 sp013151365	VHSG	6.58447052626381e-6	6.48153598653054e-6	1.01588119543688
GCA_013151365.1	s__BMS3Abin13 sp013151365	VHSV	9.87670578939571e-6	5.79652151614345e-6	1.70390220443223
GCA_013151365.1	s__BMS3Abin13 sp013151365	VIAR	3.4568470262885e-5	2.84286067506951e-5	1.21597483007287
GCA_013151365.1	s__BMS3Abin13 sp013151365	VIMP	8.23058815782976e-6	5.13987074313467e-6	1.60132201161349
GCA_013151365.1	s__BMS3Abin13 sp013151365	VKRF	8.23058815782976e-6	1.00158284896066e-5	0.821758096833487
GCA_013151365.1	s__BMS3Abin13 sp013151365	VLHS	9.87670578939571e-6	8.62106053074711e-6	1.14564858397297
GCA_013151365.1	s__BMS3Abin13 sp013151365	VPHG	1.64611763156595e-6	5.66106059008402e-6	0.29077901664739503
GCA_013151365.1	s__BMS3Abin13 sp013151365	VSKI	6.58447052626381e-6	1.14874370773584e-5	0.573188822008148
GCA_013151365.1	s__BMS3Abin13 sp013151365	VSVV	2.63378821050552e-5	1.90789414633782e-5	1.38046873070031
GCA_013151365.1	s__BMS3Abin13 sp013151365	VTHQ	1.64611763156595e-6	2.6206207019437e-6	0.628140360161636
GCA_013151365.1	s__BMS3Abin13 sp013151365	VTMD	8.23058815782976e-6	4.9088259591889e-6	1.6766917846054
GCA_013151365.1	s__BMS3Abin13 sp013151365	VTQD	1.64611763156595e-6	6.62547784797487e-6	0.248452665503833
GCA_013151365.1	s__BMS3Abin13 sp013151365	VVMG	4.93835289469785e-6	1.01015987083816e-5	0.488868449169373
GCA_013151365.1	s__BMS3Abin13 sp013151365	VYFI	3.2922352631319e-6	5.08339251657129e-6	0.647645298371036
GCA_013151365.1	s__BMS3Abin13 sp013151365	VYGA	1.64611763156595e-5	1.44642066735757e-5	1.13806285316235
GCA_013151365.1	s__BMS3Abin13 sp013151365	VYVD	9.87670578939571e-6	7.74592569977687e-6	1.27508398249679
GCA_013151365.1	s__BMS3Abin13 sp013151365	YAVV	8.23058815782976e-6	1.2935527222492e-5	0.636277750126689
GCA_013151365.1	s__BMS3Abin13 sp013151365	YDKG	8.23058815782976e-6	5.95502590798639e-6	1.3821246599098
GCA_013151365.1	s__BMS3Abin13 sp013151365	YDYV	1.15228234209617e-5	3.04543854509995e-6	3.78363353924894
GCA_013151365.1	s__BMS3Abin13 sp013151365	YEYR	3.2922352631319e-6	3.35577125790591e-6	0.981066649097634
GCA_013151365.1	s__BMS3Abin13 sp013151365	YFLI	1.31689410525276e-5	7.56043680073582e-6	1.74182278082742
GCA_013151365.1	s__BMS3Abin13 sp013151365	YFSK	6.58447052626381e-6	2.96871249831752e-6	2.21795493163971
GCA_013151365.1	s__BMS3Abin13 sp013151365	YFYI	3.2922352631319e-6	1.99861967566831e-6	1.64725450430234
GCA_013151365.1	s__BMS3Abin13 sp013151365	YGQR	6.58447052626381e-6	5.28914077131616e-6	1.24490362630778
GCA_013151365.1	s__BMS3Abin13 sp013151365	YGYV	1.64611763156595e-6	4.43337133590358e-6	0.371301546124706
GCA_013151365.1	s__BMS3Abin13 sp013151365	YHMR	0	1.06475146591269e-6	0
GCA_013151365.1	s__BMS3Abin13 sp013151365	YILK	1.48150586840936e-5	9.03044648801612e-6	1.6405676844167
GCA_013151365.1	s__BMS3Abin13 sp013151365	YIMY	0	1.22293022871221e-6	0
GCA_013151365.1	s__BMS3Abin13 sp013151365	YIQA	1.64611763156595e-6	5.38519906155545e-6	0.305674425912585
GCA_013151365.1	s__BMS3Abin13 sp013151365	YKAT	0	6.29152272812431e-6	0
GCA_013151365.1	s__BMS3Abin13 sp013151365	YKDE	3.2922352631319e-6	4.56838784329654e-6	0.72065581471214
GCA_013151365.1	s__BMS3Abin13 sp013151365	YKPT	0	3.18656139890404e-6	0
GCA_013151365.1	s__BMS3Abin13 sp013151365	YLDE	1.15228234209617e-5	9.88226203398434e-6	1.16601071509089
GCA_013151365.1	s__BMS3Abin13 sp013151365	YLNL	1.15228234209617e-5	1.02321699950462e-5	1.12613682401096
GCA_013151365.1	s__BMS3Abin13 sp013151365	YMQF	1.64611763156595e-6	9.71946253466322e-7	1.6936303069179801
GCA_013151365.1	s__BMS3Abin13 sp013151365	YMRT	0	2.47917315980726e-6	0
GCA_013151365.1	s__BMS3Abin13 sp013151365	YMSV	6.58447052626381e-6	2.64204261546892e-6	2.49218937185658
GCA_013151365.1	s__BMS3Abin13 sp013151365	YQVD	6.58447052626381e-6	3.68232340258195e-6	1.7881293429162
GCA_013151365.1	s__BMS3Abin13 sp013151365	YRID	4.93835289469785e-6	6.69300704122183e-6	0.737837696013591
GCA_013151365.1	s__BMS3Abin13 sp013151365	YRKH	4.93835289469785e-6	2.07844751020029e-6	2.3759815297053
GCA_013151365.1	s__BMS3Abin13 sp013151365	YRYE	4.93835289469785e-6	3.35577125790591e-6	1.47159997364645
GCA_013151365.1	s__BMS3Abin13 sp013151365	YSAP	1.64611763156595e-6	6.2513146047231e-6	0.263323434453651
GCA_013151365.1	s__BMS3Abin13 sp013151365	YSDT	0	4.07594951256923e-6	0
GCA_013151365.1	s__BMS3Abin13 sp013151365	YSLR	6.58447052626381e-6	1.10078615861596e-5	0.598160730376789
GCA_013151365.1	s__BMS3Abin13 sp013151365	YTFL	1.64611763156595e-6	6.10730561399228e-6	0.26953254603709
GCA_013151365.1	s__BMS3Abin13 sp013151365	YYLA	4.93835289469785e-6	7.56404126975719e-6	0.652872283291545
GCA_013151365.1	s__BMS3Abin13 sp013151365	YYMH	0	4.24273425939197e-7	0
GCF_900188225.1	s__Humidesulfovibrio mexicanus	AAAS	1.0074858096574e-4	9.65053283612546e-5	1.04396910177439
GCF_900188225.1	s__Humidesulfovibrio mexicanus	AAYF	1.14054997319708e-5	1.22572587428857e-5	0.930509828601825
GCF_900188225.1	s__Humidesulfovibrio mexicanus	ADMN	2.85137493299269e-6	3.92818284919209e-6	0.725876325634672
GCF_900188225.1	s__Humidesulfovibrio mexicanus	ADRI	1.80587079089537e-5	1.90415598529315e-5	0.948383853446415
GCF_900188225.1	s__Humidesulfovibrio mexicanus	AEMN	2.85137493299269e-6	4.59790744218e-6	0.620146222787114
GCF_900188225.1	s__Humidesulfovibrio mexicanus	AGHI	9.50458310997563e-6	8.96200765818391e-6	1.06054173043428
GCF_900188225.1	s__Humidesulfovibrio mexicanus	AGRN	1.71082495979561e-5	1.8672352634922e-5	0.916234281370597
GCF_900188225.1	s__Humidesulfovibrio mexicanus	AHGT	6.65320817698294e-6	1.02033542980422e-5	0.652060879456035
GCF_900188225.1	s__Humidesulfovibrio mexicanus	AIDH	2.85137493299269e-6	5.4325138527565e-6	0.524872096100754
GCF_900188225.1	s__Humidesulfovibrio mexicanus	AIHE	4.75229155498781e-6	6.35871516990926e-6	0.747366634296914
GCF_900188225.1	s__Humidesulfovibrio mexicanus	AIMV	1.90091662199513e-6	9.05235406654535e-6	0.209991413064621
GCF_900188225.1	s__Humidesulfovibrio mexicanus	AKGP	1.42568746649634e-5	2.16102523782231e-5	0.659727356045607
GCF_900188225.1	s__Humidesulfovibrio mexicanus	AKTM	5.70274986598538e-6	5.4734240269108e-6	1.04189805831726
GCF_900188225.1	s__Humidesulfovibrio mexicanus	ALHV	9.50458310997563e-6	2.05888608360452e-5	0.461637153491069
GCF_900188225.1	s__Humidesulfovibrio mexicanus	AMNV	3.80183324399025e-6	5.38088341405574e-6	0.706544437305452
GCF_900188225.1	s__Humidesulfovibrio mexicanus	AMSK	9.50458310997563e-6	6.11799339720226e-6	1.55354582669574
GCF_900188225.1	s__Humidesulfovibrio mexicanus	APEP	2.56623743969342e-5	2.12877858286747e-5	1.20549758455231
GCF_900188225.1	s__Humidesulfovibrio mexicanus	AQTE	1.42568746649634e-5	1.17038001304169e-5	1.21814064714856
GCF_900188225.1	s__Humidesulfovibrio mexicanus	ARRH	1.33064163539659e-5	1.30888158276896e-5	1.01662492078282
GCF_900188225.1	s__Humidesulfovibrio mexicanus	AYDA	2.09100828419464e-5	1.753069765464e-5	1.19276957790736
GCF_900188225.1	s__Humidesulfovibrio mexicanus	AYDD	8.55412479897807e-6	7.50416642051744e-6	1.13991672354039
GCF_900188225.1	s__Humidesulfovibrio mexicanus	AYFK	4.75229155498781e-6	3.81696698774445e-6	1.24504392368247
GCF_900188225.1	s__Humidesulfovibrio mexicanus	AYGK	1.23559580429683e-5	9.00593312902427e-6	1.37197976777638
GCF_900188225.1	s__Humidesulfovibrio mexicanus	AYKT	4.75229155498781e-6	4.84425453304806e-6	0.981016072249535
GCF_900188225.1	s__Humidesulfovibrio mexicanus	DAET	2.75632910189293e-5	1.85172473061869e-5	1.4885198951639
GCF_900188225.1	s__Humidesulfovibrio mexicanus	DAKH	2.85137493299269e-6	5.07057939265975e-6	0.56233710433967
GCF_900188225.1	s__Humidesulfovibrio mexicanus	DALM	1.33064163539659e-5	1.82839166744496e-5	0.727766188770735
GCF_900188225.1	s__Humidesulfovibrio mexicanus	DDKT	9.50458310997563e-7	4.92643715966593e-6	0.192930160315293
GCF_900188225.1	s__Humidesulfovibrio mexicanus	DDRY	2.85137493299269e-6	4.40187793482234e-6	0.647763289944061
GCF_900188225.1	s__Humidesulfovibrio mexicanus	DDSA	1.04550414209732e-5	1.76830757399746e-5	0.591245639317056
GCF_900188225.1	s__Humidesulfovibrio mexicanus	DEPF	1.23559580429683e-5	6.30811378568523e-6	1.95874051463803
GCF_900188225.1	s__Humidesulfovibrio mexicanus	DERG	2.09100828419464e-5	2.01935990431547e-5	1.03548073809233
GCF_900188225.1	s__Humidesulfovibrio mexicanus	DETH	1.90091662199513e-6	3.09891943344065e-6	0.613412727508241
GCF_900188225.1	s__Humidesulfovibrio mexicanus	DFIL	4.75229155498781e-6	8.96813813148363e-6	0.529908380682092
GCF_900188225.1	s__Humidesulfovibrio mexicanus	DGSP	1.90091662199513e-5	1.26122891129575e-5	1.50719397959422
GCF_900188225.1	s__Humidesulfovibrio mexicanus	DHVH	9.50458310997563e-7	1.59783356605253e-6	0.594841872890232
GCF_900188225.1	s__Humidesulfovibrio mexicanus	DHYY	9.50458310997563e-7	5.28607815136442e-7	1.79804059603666
GCF_900188225.1	s__Humidesulfovibrio mexicanus	DIFL	5.70274986598538e-6	8.96813813148364e-6	0.63589005681851
GCF_900188225.1	s__Humidesulfovibrio mexicanus	DMVG	8.55412479897807e-6	8.20170622880668e-6	1.04296893357794
GCF_900188225.1	s__Humidesulfovibrio mexicanus	DNPI	2.85137493299269e-6	2.78329334674582e-6	1.02446080156318
GCF_900188225.1	s__Humidesulfovibrio mexicanus	DPPR	7.6036664879805e-6	1.06683560434078e-5	0.712730851599108
GCF_900188225.1	s__Humidesulfovibrio mexicanus	DQKP	9.50458310997563e-7	3.54412554417436e-6	0.26817851093336
GCF_900188225.1	s__Humidesulfovibrio mexicanus	DQLI	8.55412479897807e-6	8.10697071961133e-6	1.05515674039442
GCF_900188225.1	s__Humidesulfovibrio mexicanus	DRPG	1.90091662199513e-5	1.74250320076012e-5	1.09091140903839
GCF_900188225.1	s__Humidesulfovibrio mexicanus	DSAQ	1.5207332975961e-5	1.11765631645767e-5	1.36064483795515
GCF_900188225.1	s__Humidesulfovibrio mexicanus	DSDT	2.85137493299269e-6	6.71682091067259e-6	0.424512573866908
GCF_900188225.1	s__Humidesulfovibrio mexicanus	DSIF	9.50458310997563e-7	4.12496498710636e-6	0.230416091765255
GCF_900188225.1	s__Humidesulfovibrio mexicanus	DSLG	3.23155825739171e-5	2.69277563540699e-5	1.2000844834231
GCF_900188225.1	s__Humidesulfovibrio mexicanus	DSSF	1.04550414209732e-5	5.24937783027433e-6	1.99167249129538
GCF_900188225.1	s__Humidesulfovibrio mexicanus	DVHE	7.6036664879805e-6	4.78376093628559e-6	1.58947459734149
GCF_900188225.1	s__Humidesulfovibrio mexicanus	DVLL	5.2275207104866e-5	4.86115658293094e-5	1.07536562982605
GCF_900188225.1	s__Humidesulfovibrio mexicanus	DVNG	1.04550414209732e-5	7.98972633004391e-6	1.30856064264165
GCF_900188225.1	s__Humidesulfovibrio mexicanus	DVQN	3.80183324399025e-6	3.06110273456542e-6	1.24198159083674
GCF_900188225.1	s__Humidesulfovibrio mexicanus	EDKV	5.70274986598538e-6	8.90144800463792e-6	0.640654179299152
GCF_900188225.1	s__Humidesulfovibrio mexicanus	EDLA	4.46715406168855e-5	4.49995694688323e-5	0.992710400214517
GCF_900188225.1	s__Humidesulfovibrio mexicanus	EFAG	2.28109994639415e-5	2.40697924015601e-5	0.947702376629678
GCF_900188225.1	s__Humidesulfovibrio mexicanus	EFTE	7.6036664879805e-6	6.4869771402251e-6	1.17214325310797
GCF_900188225.1	s__Humidesulfovibrio mexicanus	EGGP	1.5207332975961e-5	2.45535504931222e-5	0.619353725654496
GCF_900188225.1	s__Humidesulfovibrio mexicanus	EHER	7.6036664879805e-6	5.60155225110066e-6	1.3574213266486
GCF_900188225.1	s__Humidesulfovibrio mexicanus	EHQK	6.65320817698294e-6	1.60575707196376e-6	4.14334664511015
GCF_900188225.1	s__Humidesulfovibrio mexicanus	EIPI	3.80183324399025e-6	5.48069280835269e-6	0.69367749241413
GCF_900188225.1	s__Humidesulfovibrio mexicanus	EKMA	1.33064163539659e-5	7.21979587532906e-6	1.84304606165329
GCF_900188225.1	s__Humidesulfovibrio mexicanus	EKYF	0	1.9124504437701298e-06	0
GCF_900188225.1	s__Humidesulfovibrio mexicanus	ELLK	5.51265820378587e-5	3.02181620075272e-5	1.82428640180455
GCF_900188225.1	s__Humidesulfovibrio mexicanus	ENHG	2.85137493299269e-6	2.66912643997821e-6	1.06828020219828
GCF_900188225.1	s__Humidesulfovibrio mexicanus	ENMA	6.65320817698294e-6	4.59790744218e-6	1.44700785316993
GCF_900188225.1	s__Humidesulfovibrio mexicanus	EPYD	1.90091662199513e-6	3.79754237306916e-6	0.50056495365944
GCF_900188225.1	s__Humidesulfovibrio mexicanus	EQET	5.70274986598538e-6	5.86406375142359e-6	0.97249110987256
GCF_900188225.1	s__Humidesulfovibrio mexicanus	ERLN	1.99596245309488e-5	1.22292830067774e-5	1.63211731381859
GCF_900188225.1	s__Humidesulfovibrio mexicanus	ESQS	5.70274986598538e-6	5.5543427733879e-6	1.02671910947026
GCF_900188225.1	s__Humidesulfovibrio mexicanus	ETIR	2.18605411529439e-5	8.46597561816857e-6	2.58216443548806
GCF_900188225.1	s__Humidesulfovibrio mexicanus	ETRS	6.65320817698294e-6	1.07736925914691e-5	0.617542047027698
GCF_900188225.1	s__Humidesulfovibrio mexicanus	ETSN	4.75229155498781e-6	3.64241475515866e-6	1.30470906649422
GCF_900188225.1	s__Humidesulfovibrio mexicanus	ETTH	4.75229155498781e-6	2.74987523700983e-6	1.72818442488881
GCF_900188225.1	s__Humidesulfovibrio mexicanus	EYQV	1.90091662199513e-6	3.25526688644526e-6	0.583951082447473
GCF_900188225.1	s__Humidesulfovibrio mexicanus	EYYF	0	1.10653629001488e-6	0
GCF_900188225.1	s__Humidesulfovibrio mexicanus	FENS	1.90091662199513e-6	2.86999305698455e-6	0.662341888726512
GCF_900188225.1	s__Humidesulfovibrio mexicanus	FFMS	1.90091662199513e-6	1.75986265981823e-6	1.08015055117509
GCF_900188225.1	s__Humidesulfovibrio mexicanus	FFTI	3.80183324399025e-6	2.58026618640121e-6	1.47342675884646
GCF_900188225.1	s__Humidesulfovibrio mexicanus	FFVS	5.70274986598538e-6	5.0688712462431e-6	1.12505320986642
GCF_900188225.1	s__Humidesulfovibrio mexicanus	FGSP	6.65320817698294e-6	8.81836502135347e-6	0.754471850606359
GCF_900188225.1	s__Humidesulfovibrio mexicanus	FHNN	0	4.4776217372415e-7	0
GCF_900188225.1	s__Humidesulfovibrio mexicanus	FHRD	4.75229155498781e-6	2.85867962901298e-6	1.6624078846599
GCF_900188225.1	s__Humidesulfovibrio mexicanus	FIDA	1.23559580429683e-5	9.71548297577394e-6	1.27178011363702
GCF_900188225.1	s__Humidesulfovibrio mexicanus	FISV	3.80183324399025e-6	5.65043851949161e-6	0.672838617901167
GCF_900188225.1	s__Humidesulfovibrio mexicanus	FKTQ	1.90091662199513e-6	2.17709595744515e-6	0.873143241800823
GCF_900188225.1	s__Humidesulfovibrio mexicanus	FKVA	1.14054997319708e-5	1.24217569400659e-5	0.918187321407229
GCF_900188225.1	s__Humidesulfovibrio mexicanus	FKVF	7.6036664879805e-6	3.71775219216818e-6	2.04523219810034
GCF_900188225.1	s__Humidesulfovibrio mexicanus	FNML	3.80183324399025e-6	2.53526723081595e-6	1.49957889952558
GCF_900188225.1	s__Humidesulfovibrio mexicanus	FNVV	4.75229155498781e-6	4.63856318723301e-6	1.02451801628311
GCF_900188225.1	s__Humidesulfovibrio mexicanus	FNYF	9.50458310997563e-7	7.27530359085752e-7	1.30641738743652
GCF_900188225.1	s__Humidesulfovibrio mexicanus	FPHT	1.90091662199513e-6	1.86966714051636e-6	1.01671392773697
GCF_900188225.1	s__Humidesulfovibrio mexicanus	FPSA	1.23559580429683e-5	1.24876393143003e-5	0.989455070889083
GCF_900188225.1	s__Humidesulfovibrio mexicanus	FQLN	1.90091662199513e-6	3.36933977468924e-6	0.56418074433305
GCF_900188225.1	s__Humidesulfovibrio mexicanus	FTGL	1.90091662199513e-5	1.68439682308182e-5	1.12854441183115
GCF_900188225.1	s__Humidesulfovibrio mexicanus	FTIF	3.80183324399025e-6	2.58026618640121e-6	1.47342675884646
GCF_900188225.1	s__Humidesulfovibrio mexicanus	FTLA	1.80587079089537e-5	2.38526528873157e-5	0.757094315431762
GCF_900188225.1	s__Humidesulfovibrio mexicanus	FTSA	8.55412479897807e-6	1.09712134857028e-5	0.779688118376826
GCF_900188225.1	s__Humidesulfovibrio mexicanus	FVAR	1.80587079089537e-5	2.33987962379891e-5	0.771779356736073
GCF_900188225.1	s__Humidesulfovibrio mexicanus	FVHF	2.85137493299269e-6	1.99797130741176e-6	1.42713507567156
GCF_900188225.1	s__Humidesulfovibrio mexicanus	FYGI	2.85137493299269e-6	2.88781511114354e-6	0.987381401942862
GCF_900188225.1	s__Humidesulfovibrio mexicanus	GAAP	5.79779569708513e-5	6.93960560176256e-5	0.835464726642762
GCF_900188225.1	s__Humidesulfovibrio mexicanus	GADV	5.2275207104866e-5	4.02876140830807e-5	1.29755033388338
GCF_900188225.1	s__Humidesulfovibrio mexicanus	GDAA	5.51265820378587e-5	6.87078571226169e-5	0.802333013231356
GCF_900188225.1	s__Humidesulfovibrio mexicanus	GETN	4.75229155498781e-6	6.05816713355519e-6	0.784443784765471
GCF_900188225.1	s__Humidesulfovibrio mexicanus	GFNN	2.85137493299269e-6	1.8893885059093e-6	1.5091522596198
GCF_900188225.1	s__Humidesulfovibrio mexicanus	GFPT	4.75229155498781e-6	7.8892943898923e-6	0.602372192001913
GCF_900188225.1	s__Humidesulfovibrio mexicanus	GFQH	9.50458310997563e-7	2.17514465132383e-6	0.436963266060995
GCF_900188225.1	s__Humidesulfovibrio mexicanus	GGKH	7.6036664879805e-6	5.90703821859752e-6	1.28722148166256
GCF_900188225.1	s__Humidesulfovibrio mexicanus	GGLD	4.37210823058879e-5	4.47870051848344e-5	0.976200175150192
GCF_900188225.1	s__Humidesulfovibrio mexicanus	GHGF	9.50458310997563e-6	5.67730389970182e-6	1.67413675186118
GCF_900188225.1	s__Humidesulfovibrio mexicanus	GHTE	3.80183324399025e-6	5.11228143127478e-6	0.743666657459866
GCF_900188225.1	s__Humidesulfovibrio mexicanus	GIAL	4.08697073728952e-5	4.94321324371931e-5	0.82678422632936
GCF_900188225.1	s__Humidesulfovibrio mexicanus	GIDI	2.18605411529439e-5	7.64791433105431e-6	2.85836637371569
GCF_900188225.1	s__Humidesulfovibrio mexicanus	GIEA	2.66128327079318e-5	2.68313941181175e-5	0.991854265595609
GCF_900188225.1	s__Humidesulfovibrio mexicanus	GIYT	4.75229155498781e-6	3.66503338584766e-6	1.29665709822414
GCF_900188225.1	s__Humidesulfovibrio mexicanus	GLFL	3.99192490618976e-5	4.09332610835875e-5	0.975227675615212
GCF_900188225.1	s__Humidesulfovibrio mexicanus	GLHH	3.80183324399025e-6	4.14962410495792e-6	0.916187381755342
GCF_900188225.1	s__Humidesulfovibrio mexicanus	GLKN	1.23559580429683e-5	9.15011275614104e-6	1.35036128758913
GCF_900188225.1	s__Humidesulfovibrio mexicanus	GLVG	5.89284152818489e-5	6.13499072258995e-5	0.960529818975369
GCF_900188225.1	s__Humidesulfovibrio mexicanus	GMSN	1.90091662199513e-6	2.75138924223136e-6	0.690893383174491
GCF_900188225.1	s__Humidesulfovibrio mexicanus	GNKE	4.75229155498781e-6	4.96661320239769e-6	0.956847525934493
GCF_900188225.1	s__Humidesulfovibrio mexicanus	GQAH	8.55412479897807e-6	7.26759524885694e-6	1.17702272981197
GCF_900188225.1	s__Humidesulfovibrio mexicanus	GQSL	2.75632910189293e-5	1.7019650551586e-5	1.61949805816435
GCF_900188225.1	s__Humidesulfovibrio mexicanus	GSAQ	1.90091662199513e-5	1.84379547642182e-5	1.0309801961789
GCF_900188225.1	s__Humidesulfovibrio mexicanus	GTFR	1.14054997319708e-5	1.07039003752161e-5	1.06554614039375
GCF_900188225.1	s__Humidesulfovibrio mexicanus	GTIY	3.80183324399025e-6	3.66503338584766e-6	1.03732567857931
GCF_900188225.1	s__Humidesulfovibrio mexicanus	GVNG	1.14054997319708e-5	1.31806361653942e-5	0.865322400895639
GCF_900188225.1	s__Humidesulfovibrio mexicanus	HAFS	3.80183324399025e-6	4.83373194363324e-6	0.78652132313581
GCF_900188225.1	s__Humidesulfovibrio mexicanus	HAII	1.90091662199513e-6	4.23414659942308e-6	0.448949174847686
GCF_900188225.1	s__Humidesulfovibrio mexicanus	HDAS	2.85137493299269e-6	6.91334783942563e-6	0.412444881875
GCF_900188225.1	s__Humidesulfovibrio mexicanus	HDHA	3.80183324399025e-6	2.72499930464146e-6	1.39516851894774
GCF_900188225.1	s__Humidesulfovibrio mexicanus	HEET	2.85137493299269e-6	3.62726107025887e-6	0.786095866209375
GCF_900188225.1	s__Humidesulfovibrio mexicanus	HEIM	0	1.2944999351092e-6	0
GCF_900188225.1	s__Humidesulfovibrio mexicanus	HFKG	0	2.50356843124532e-6	0
GCF_900188225.1	s__Humidesulfovibrio mexicanus	HFNF	3.80183324399025e-6	6.75747516278235e-7	5.62611500953689
GCF_900188225.1	s__Humidesulfovibrio mexicanus	HGFA	6.65320817698294e-6	8.0395995408983e-6	0.827554673978146
GCF_900188225.1	s__Humidesulfovibrio mexicanus	HGTD	3.80183324399025e-6	4.36763386194988e-6	0.87045603275293
GCF_900188225.1	s__Humidesulfovibrio mexicanus	HGVT	7.6036664879805e-6	5.98284996108772e-6	1.27091044191891
GCF_900188225.1	s__Humidesulfovibrio mexicanus	HKNK	2.85137493299269e-6	7.31542791735147e-7	3.8977554904608
GCF_900188225.1	s__Humidesulfovibrio mexicanus	HMDF	9.50458310997563e-7	9.92116356511186e-7	0.958010927609222
GCF_900188225.1	s__Humidesulfovibrio mexicanus	HNEM	0	7.69474236107024e-7	0
GCF_900188225.1	s__Humidesulfovibrio mexicanus	HNET	4.75229155498781e-6	1.43571217672851e-6	3.31005868168969
GCF_900188225.1	s__Humidesulfovibrio mexicanus	HNSN	9.50458310997563e-7	6.35193232528646e-7	1.49632940391048
GCF_900188225.1	s__Humidesulfovibrio mexicanus	HNTQ	0	7.75263476240303e-7	0
GCF_900188225.1	s__Humidesulfovibrio mexicanus	HPHG	3.80183324399025e-6	1.94358037980081e-6	1.95609776858309
GCF_900188225.1	s__Humidesulfovibrio mexicanus	HPPP	1.90091662199513e-6	3.07414399723567e-6	0.618356402206425
GCF_900188225.1	s__Humidesulfovibrio mexicanus	HQDD	1.90091662199513e-6	1.88577346855019e-6	1.00803020813342
GCF_900188225.1	s__Humidesulfovibrio mexicanus	HQES	1.90091662199513e-6	2.18932716055552e-6	0.868265216932124
GCF_900188225.1	s__Humidesulfovibrio mexicanus	HRTH	9.50458310997563e-7	1.41841932269191e-6	0.670082743369402
GCF_900188225.1	s__Humidesulfovibrio mexicanus	HTDK	1.90091662199513e-6	1.92603222395583e-6	0.986959926397743
GCF_900188225.1	s__Humidesulfovibrio mexicanus	HTKN	0	8.92320041258612e-7	0
GCF_900188225.1	s__Humidesulfovibrio mexicanus	HTYD	2.85137493299269e-6	1.11439465450607e-6	2.55867606818026
GCF_900188225.1	s__Humidesulfovibrio mexicanus	HVNE	3.80183324399025e-6	2.2162898953323e-6	1.71540431240392
GCF_900188225.1	s__Humidesulfovibrio mexicanus	HVTI	0	2.82662822704299e-6	0
GCF_900188225.1	s__Humidesulfovibrio mexicanus	HVYE	4.75229155498781e-6	2.01357000043514e-6	2.36013227946425
GCF_900188225.1	s__Humidesulfovibrio mexicanus	HYQN	0	3.67742550337438e-7	0
GCF_900188225.1	s__Humidesulfovibrio mexicanus	HYRA	2.85137493299269e-6	4.02036366809092e-6	0.709233086455254
GCF_900188225.1	s__Humidesulfovibrio mexicanus	IDEF	6.65320817698294e-6	4.86783872852924e-6	1.36676840545067
GCF_900188225.1	s__Humidesulfovibrio mexicanus	IDNE	0	3.22551544462858e-6	0
GCF_900188225.1	s__Humidesulfovibrio mexicanus	IEAG	2.94642076409245e-5	2.68313941181175e-5	1.09812436548085
GCF_900188225.1	s__Humidesulfovibrio mexicanus	IEQR	9.50458310997563e-6	6.03010366809923e-6	1.5761890065435
GCF_900188225.1	s__Humidesulfovibrio mexicanus	IFFF	3.80183324399025e-6	2.03308698704766e-6	1.86998060988579
GCF_900188225.1	s__Humidesulfovibrio mexicanus	IFFT	9.50458310997563e-7	2.58026618640121e-6	0.368356689711616
GCF_900188225.1	s__Humidesulfovibrio mexicanus	IGTP	1.14054997319708e-5	8.79445753239371e-6	1.29689633385112
GCF_900188225.1	s__Humidesulfovibrio mexicanus	IHHN	9.50458310997563e-7	4.21203333286092e-7	2.25653083887631
GCF_900188225.1	s__Humidesulfovibrio mexicanus	IHHV	0	1.24536480596593e-6	0
GCF_900188225.1	s__Humidesulfovibrio mexicanus	IHTL	2.85137493299269e-6	4.44980972514872e-6	0.64078581088035
GCF_900188225.1	s__Humidesulfovibrio mexicanus	IILG	2.28109994639415e-5	1.6492164237197e-5	1.38314166266262
GCF_900188225.1	s__Humidesulfovibrio mexicanus	ILFE	7.6036664879805e-6	1.0497135861618e-5	0.724356299491443
GCF_900188225.1	s__Humidesulfovibrio mexicanus	ILMH	0	2.38488883397406e-6	0
GCF_900188225.1	s__Humidesulfovibrio mexicanus	ILVA	2.75632910189293e-5	4.10456147690679e-5	0.67152827833148
GCF_900188225.1	s__Humidesulfovibrio mexicanus	IMFV	9.50458310997563e-7	2.70931151990509e-6	0.350811748303812
GCF_900188225.1	s__Humidesulfovibrio mexicanus	IMGF	4.75229155498781e-6	3.2628831756831e-6	1.45647002945268
GCF_900188225.1	s__Humidesulfovibrio mexicanus	INDM	1.90091662199513e-6	1.31056933028186e-6	1.45045102008171
GCF_900188225.1	s__Humidesulfovibrio mexicanus	IQIK	9.50458310997563e-7	2.13162501842233e-6	0.445884385285091
GCF_900188225.1	s__Humidesulfovibrio mexicanus	IQIT	0	2.6001099947618e-6	0
GCF_900188225.1	s__Humidesulfovibrio mexicanus	IQMY	0	7.52576470757016e-7	0
GCF_900188225.1	s__Humidesulfovibrio mexicanus	IQQA	8.55412479897807e-6	5.55099940142034e-6	1.54100625497984
GCF_900188225.1	s__Humidesulfovibrio mexicanus	IRLI	7.6036664879805e-6	1.36995235753177e-5	0.555031453917125
GCF_900188225.1	s__Humidesulfovibrio mexicanus	IRNS	2.85137493299269e-6	3.74554907771745e-6	0.761270210008922
GCF_900188225.1	s__Humidesulfovibrio mexicanus	IRQE	5.70274986598538e-6	6.03010366809923e-6	0.945713403926099
GCF_900188225.1	s__Humidesulfovibrio mexicanus	IRTV	1.04550414209732e-5	9.90764350097592e-6	1.05525006223158
GCF_900188225.1	s__Humidesulfovibrio mexicanus	ISDE	7.6036664879805e-6	6.9054922430931e-6	1.10110419653077
GCF_900188225.1	s__Humidesulfovibrio mexicanus	ISFA	7.6036664879805e-6	9.63644860370131e-6	0.789052772518288
GCF_900188225.1	s__Humidesulfovibrio mexicanus	ISTA	3.80183324399025e-6	1.22299747367084e-5	0.310861904937465
GCF_900188225.1	s__Humidesulfovibrio mexicanus	ITAA	2.18605411529439e-5	2.88051199755729e-5	0.758911650827422
GCF_900188225.1	s__Humidesulfovibrio mexicanus	IVQE	6.65320817698294e-6	6.02773824130926e-6	1.10376527822446
GCF_900188225.1	s__Humidesulfovibrio mexicanus	IVYR	4.75229155498781e-6	4.69964367024262e-6	1.01120252692317
GCF_900188225.1	s__Humidesulfovibrio mexicanus	IYRE	4.75229155498781e-6	4.01579535259168e-6	1.18339983433688
GCF_900188225.1	s__Humidesulfovibrio mexicanus	KALY	1.14054997319708e-5	1.17722340032564e-5	0.968847521109059
GCF_900188225.1	s__Humidesulfovibrio mexicanus	KATK	1.04550414209732e-5	8.37242918742289e-6	1.24874647332686
GCF_900188225.1	s__Humidesulfovibrio mexicanus	KERQ	6.65320817698294e-6	5.6283555318596e-6	1.18208740356257
GCF_900188225.1	s__Humidesulfovibrio mexicanus	KGIE	2.85137493299269e-6	8.35542006025273e-6	0.341260512629025
GCF_900188225.1	s__Humidesulfovibrio mexicanus	KGLN	2.85137493299269e-6	9.15011275614103e-6	0.311621835597491
GCF_900188225.1	s__Humidesulfovibrio mexicanus	KHFK	2.85137493299269e-6	1.10401961928748e-6	2.58272125166845
GCF_900188225.1	s__Humidesulfovibrio mexicanus	KHSR	2.85137493299269e-6	2.95016115159307e-6	0.96651497544565
GCF_900188225.1	s__Humidesulfovibrio mexicanus	KIEP	3.80183324399025e-6	5.11554848542736e-6	0.74319171342438
GCF_900188225.1	s__Humidesulfovibrio mexicanus	KIMT	0	1.82611195473562e-6	0
GCF_900188225.1	s__Humidesulfovibrio mexicanus	KISV	6.65320817698294e-6	5.87908572028803e-6	1.13167395297937
GCF_900188225.1	s__Humidesulfovibrio mexicanus	KIYD	4.75229155498781e-6	1.82134641382147e-6	2.60921893766313
GCF_900188225.1	s__Humidesulfovibrio mexicanus	KLPA	2.37614577749391e-5	2.82481497720641e-5	0.841168641722435
GCF_900188225.1	s__Humidesulfovibrio mexicanus	KLRE	3.42164991959123e-5	1.92028500183772e-5	1.78184483882168
GCF_900188225.1	s__Humidesulfovibrio mexicanus	KMIL	3.80183324399025e-6	4.43771422426998e-6	0.85670979514587
GCF_900188225.1	s__Humidesulfovibrio mexicanus	KMKV	1.90091662199513e-6	2.63113618224475e-6	0.722469872453871
GCF_900188225.1	s__Humidesulfovibrio mexicanus	KMRK	3.80183324399025e-6	2.63216870219906e-6	1.44437293886748
GCF_900188225.1	s__Humidesulfovibrio mexicanus	KNLR	7.6036664879805e-6	7.6007116844523e-6	1.000388753534
GCF_900188225.1	s__Humidesulfovibrio mexicanus	KNVQ	5.70274986598538e-6	2.22689478441391e-6	2.56085285479092
GCF_900188225.1	s__Humidesulfovibrio mexicanus	KQPL	5.70274986598538e-6	7.64264582756e-6	0.746174818859302
GCF_900188225.1	s__Humidesulfovibrio mexicanus	KRMH	1.90091662199513e-6	1.41456376633698e-6	1.34381826201979
GCF_900188225.1	s__Humidesulfovibrio mexicanus	KTAT	7.6036664879805e-6	1.02125076514469e-5	0.744544508312141
GCF_900188225.1	s__Humidesulfovibrio mexicanus	KTMH	9.50458310997563e-7	9.15994683442377e-7	1.03762426592442
GCF_900188225.1	s__Humidesulfovibrio mexicanus	KTQA	6.65320817698294e-6	7.27411495460974e-6	0.914641604992328
GCF_900188225.1	s__Humidesulfovibrio mexicanus	KTSA	1.33064163539659e-5	1.14151679229013e-5	1.16567854663533
GCF_900188225.1	s__Humidesulfovibrio mexicanus	KVPH	2.85137493299269e-6	3.00297085054426e-6	0.949518018956429
GCF_900188225.1	s__Humidesulfovibrio mexicanus	KYLH	9.50458310997563e-7	1.97012029512147e-6	0.482436688435292
GCF_900188225.1	s__Humidesulfovibrio mexicanus	LAAM	7.31852899468124e-5	4.27135803233299e-5	1.71339628738261
GCF_900188225.1	s__Humidesulfovibrio mexicanus	LARP	6.36807068368367e-5	5.32108866568453e-5	1.19676086676606
GCF_900188225.1	s__Humidesulfovibrio mexicanus	LAVD	5.41761237268611e-5	5.26625296484185e-5	1.02874138573569
GCF_900188225.1	s__Humidesulfovibrio mexicanus	LDAD	5.60770403488562e-5	3.84449968233124e-5	1.45863038060786
GCF_900188225.1	s__Humidesulfovibrio mexicanus	LDDL	4.65724572388806e-5	3.54876893753653e-5	1.31235530006668
GCF_900188225.1	s__Humidesulfovibrio mexicanus	LDEV	3.99192490618976e-5	2.63859966616297e-5	1.51289525174343
GCF_900188225.1	s__Humidesulfovibrio mexicanus	LDKV	2.28109994639415e-5	1.63993549761522e-5	1.39096930928766
GCF_900188225.1	s__Humidesulfovibrio mexicanus	LDNL	1.71082495979561e-5	1.6441249556334e-5	1.04056869517957
GCF_900188225.1	s__Humidesulfovibrio mexicanus	LDQN	5.70274986598538e-6	4.81893040889858e-6	1.183405731582
GCF_900188225.1	s__Humidesulfovibrio mexicanus	LDVF	1.42568746649634e-5	1.57615574020797e-5	0.904534640915772
GCF_900188225.1	s__Humidesulfovibrio mexicanus	LEFV	1.04550414209732e-5	1.84487802278029e-5	0.566706377975988
GCF_900188225.1	s__Humidesulfovibrio mexicanus	LHHE	2.85137493299269e-6	2.9442373575213e-6	0.968459599803872
GCF_900188225.1	s__Humidesulfovibrio mexicanus	LINH	9.50458310997563e-7	2.32324940438676e-6	0.409107308583792
GCF_900188225.1	s__Humidesulfovibrio mexicanus	LKAH	1.42568746649634e-5	1.09343311786238e-5	1.30386344002778
GCF_900188225.1	s__Humidesulfovibrio mexicanus	LKEV	1.61577912869586e-5	1.91953173226928e-5	0.841756925156779
GCF_900188225.1	s__Humidesulfovibrio mexicanus	LKHF	4.75229155498781e-6	3.27257520054212e-6	1.45215656288069
GCF_900188225.1	s__Humidesulfovibrio mexicanus	LKPI	3.80183324399025e-6	9.42449986412669e-6	0.403398938808574
GCF_900188225.1	s__Humidesulfovibrio mexicanus	LKVS	1.5207332975961e-5	1.62659480496856e-5	0.934918329353385
GCF_900188225.1	s__Humidesulfovibrio mexicanus	LLEG	5.13247487938684e-5	6.85252645248525e-5	0.748990159319328
GCF_900188225.1	s__Humidesulfovibrio mexicanus	LLIK	8.55412479897807e-6	2.0121695104455e-5	0.425119491900271
GCF_900188225.1	s__Humidesulfovibrio mexicanus	LLTM	1.14054997319708e-5	1.49764827917543e-5	0.761560634133025
GCF_900188225.1	s__Humidesulfovibrio mexicanus	LLTR	4.08697073728952e-5	4.31531704825479e-5	0.947084696579219
GCF_900188225.1	s__Humidesulfovibrio mexicanus	LMGP	8.55412479897807e-6	1.30408333146525e-5	0.655949247458502
GCF_900188225.1	s__Humidesulfovibrio mexicanus	LNFV	6.65320817698294e-6	7.30224207902259e-6	0.911118544822809
GCF_900188225.1	s__Humidesulfovibrio mexicanus	LNIR	4.75229155498781e-6	8.14324524261837e-6	0.583586937811511
GCF_900188225.1	s__Humidesulfovibrio mexicanus	LNTI	3.80183324399025e-6	5.27312343615405e-6	0.720983168708661
GCF_900188225.1	s__Humidesulfovibrio mexicanus	LPES	2.37614577749391e-5	1.92971252300206e-5	1.23134702665313
GCF_900188225.1	s__Humidesulfovibrio mexicanus	LPIV	9.50458310997563e-6	1.77459154091812e-5	0.535592720399098
GCF_900188225.1	s__Humidesulfovibrio mexicanus	LPLH	9.50458310997563e-6	1.40131802927624e-5	0.678260245811909
GCF_900188225.1	s__Humidesulfovibrio mexicanus	LPPS	1.23559580429683e-5	1.66514658466383e-5	0.742034254327393
GCF_900188225.1	s__Humidesulfovibrio mexicanus	LRRN	1.61577912869586e-5	1.43174194138804e-5	1.12854075304199
GCF_900188225.1	s__Humidesulfovibrio mexicanus	LSAR	5.98788735928465e-5	5.22546237384628e-5	1.14590574592104
GCF_900188225.1	s__Humidesulfovibrio mexicanus	LSHM	7.6036664879805e-6	3.03497911178983e-6	2.50534392755552
GCF_900188225.1	s__Humidesulfovibrio mexicanus	LSSK	6.65320817698294e-6	1.1777960892245e-5	0.564886251351338
GCF_900188225.1	s__Humidesulfovibrio mexicanus	LTEL	3.89687907509001e-5	3.68594590418416e-5	1.05722633386084
GCF_900188225.1	s__Humidesulfovibrio mexicanus	LTEM	5.70274986598538e-6	8.12912355742147e-6	0.701520874384922
GCF_900188225.1	s__Humidesulfovibrio mexicanus	LTHE	6.65320817698294e-6	6.68259162457159e-6	0.995602986200652
GCF_900188225.1	s__Humidesulfovibrio mexicanus	LTSA	3.23155825739171e-5	3.3837256876486e-5	0.955029619920926
GCF_900188225.1	s__Humidesulfovibrio mexicanus	LVMK	1.90091662199513e-6	7.79930978474854e-6	0.243728826583135
GCF_900188225.1	s__Humidesulfovibrio mexicanus	LVNG	1.80587079089537e-5	1.72292566497899e-5	1.04814202237645
GCF_900188225.1	s__Humidesulfovibrio mexicanus	LVVY	1.14054997319708e-5	1.29976286623941e-5	0.877506199647801
GCF_900188225.1	s__Humidesulfovibrio mexicanus	MAAN	1.14054997319708e-5	9.17674022700849e-6	1.24287050192428
GCF_900188225.1	s__Humidesulfovibrio mexicanus	MDEG	5.70274986598538e-6	7.00827042814158e-6	0.813717153819592
GCF_900188225.1	s__Humidesulfovibrio mexicanus	MENG	2.85137493299269e-6	3.24689279847388e-6	0.878185733244075
GCF_900188225.1	s__Humidesulfovibrio mexicanus	MEVD	5.70274986598538e-6	5.81926682116009e-6	0.979977382244954
GCF_900188225.1	s__Humidesulfovibrio mexicanus	MFNT	0	1.04325821012147e-6	0
GCF_900188225.1	s__Humidesulfovibrio mexicanus	MGFT	5.70274986598538e-6	3.7148320269749e-6	1.535129939813
GCF_900188225.1	s__Humidesulfovibrio mexicanus	MGKN	3.80183324399025e-6	2.01800023908578e-6	1.88396075003074
GCF_900188225.1	s__Humidesulfovibrio mexicanus	MGVR	8.55412479897807e-6	1.12392282421595e-5	0.761095389707516
GCF_900188225.1	s__Humidesulfovibrio mexicanus	MHKE	1.90091662199513e-6	1.20825549141187e-6	1.57327372853392
GCF_900188225.1	s__Humidesulfovibrio mexicanus	MIGK	1.90091662199513e-6	3.39491701731719e-6	0.55993021693865
GCF_900188225.1	s__Humidesulfovibrio mexicanus	MIKT	2.85137493299269e-6	1.82611195473562e-6	1.56144584980032
GCF_900188225.1	s__Humidesulfovibrio mexicanus	MINQ	0	8.28343502954043e-7	0
GCF_900188225.1	s__Humidesulfovibrio mexicanus	MKNV	3.80183324399025e-6	1.67563194896848e-6	2.26889517494022
GCF_900188225.1	s__Humidesulfovibrio mexicanus	MLAF	4.75229155498781e-6	1.2783900671105e-5	0.371740337886797
GCF_900188225.1	s__Humidesulfovibrio mexicanus	MLDH	2.85137493299269e-6	3.05987082015859e-6	0.931861212639332
GCF_900188225.1	s__Humidesulfovibrio mexicanus	MLYT	7.6036664879805e-6	2.92329375860921e-6	2.60106137660214
GCF_900188225.1	s__Humidesulfovibrio mexicanus	MMHF	0	4.71837021529142e-7	0
GCF_900188225.1	s__Humidesulfovibrio mexicanus	MNPR	9.50458310997563e-6	2.3273174113944e-6	4.08392214291089
GCF_900188225.1	s__Humidesulfovibrio mexicanus	MNSY	9.50458310997563e-7	7.02012476531009e-7	1.3539051552107
GCF_900188225.1	s__Humidesulfovibrio mexicanus	MPAA	1.61577912869586e-5	2.00059751359845e-5	0.80764827393471
GCF_900188225.1	s__Humidesulfovibrio mexicanus	MPRP	5.70274986598538e-6	5.07372477743964e-6	1.1239769826188999
GCF_900188225.1	s__Humidesulfovibrio mexicanus	MQRV	4.75229155498781e-6	4.30608394897177e-6	1.10362259800406
GCF_900188225.1	s__Humidesulfovibrio mexicanus	MSLQ	3.80183324399025e-6	4.90654260916057e-6	0.774849735716589
GCF_900188225.1	s__Humidesulfovibrio mexicanus	MTSI	4.75229155498781e-6	2.48976421808843e-6	1.90873156601009
GCF_900188225.1	s__Humidesulfovibrio mexicanus	MVAT	6.65320817698294e-6	1.03062147785536e-5	0.645553029889084
GCF_900188225.1	s__Humidesulfovibrio mexicanus	MVIV	3.80183324399025e-6	5.30794820926436e-6	0.716252889836911
GCF_900188225.1	s__Humidesulfovibrio mexicanus	MYKR	0	1.52296243801375e-6	0
GCF_900188225.1	s__Humidesulfovibrio mexicanus	NAIN	4.75229155498781e-6	2.98252736833995e-6	1.59337735017429
GCF_900188225.1	s__Humidesulfovibrio mexicanus	NAKK	7.6036664879805e-6	4.37125232861512e-6	1.73947096080575
GCF_900188225.1	s__Humidesulfovibrio mexicanus	NDHF	9.50458310997563e-7	9.66474286562928e-7	0.983428451446626
GCF_900188225.1	s__Humidesulfovibrio mexicanus	NDKQ	9.50458310997563e-7	1.62569028651313e-6	0.584649068080586
GCF_900188225.1	s__Humidesulfovibrio mexicanus	NDYA	4.75229155498781e-6	3.47663865987383e-6	1.36692133405669
GCF_900188225.1	s__Humidesulfovibrio mexicanus	NFFG	2.85137493299269e-6	2.85140117918807e-6	0.999990795334036
GCF_900188225.1	s__Humidesulfovibrio mexicanus	NGDK	5.70274986598538e-6	4.24318345803399e-6	1.34397909550384
GCF_900188225.1	s__Humidesulfovibrio mexicanus	NHNG	2.85137493299269e-6	1.05647133108929e-6	2.69896101208232
GCF_900188225.1	s__Humidesulfovibrio mexicanus	NISH	0	1.0685966595193e-6	0
GCF_900188225.1	s__Humidesulfovibrio mexicanus	NKNT	9.50458310997563e-7	1.05741908367857e-6	0.898847321433893
GCF_900188225.1	s__Humidesulfovibrio mexicanus	NLKP	3.80183324399025e-6	5.60209362469216e-6	0.678645074268848
GCF_900188225.1	s__Humidesulfovibrio mexicanus	NMDA	3.80183324399025e-6	3.92818284919209e-6	0.967835100846229
GCF_900188225.1	s__Humidesulfovibrio mexicanus	NMEQ	2.85137493299269e-6	1.24398158506069e-6	2.29213596666994
GCF_900188225.1	s__Humidesulfovibrio mexicanus	NMKS	0	1.21330324580303e-6	0
GCF_900188225.1	s__Humidesulfovibrio mexicanus	NNFV	9.50458310997563e-7	1.56884012360162e-6	0.605835034876323
GCF_900188225.1	s__Humidesulfovibrio mexicanus	NNIG	1.90091662199513e-6	2.10616389200796e-6	0.902549240924855
GCF_900188225.1	s__Humidesulfovibrio mexicanus	NNMA	1.90091662199513e-6	1.81990531542781e-6	1.04451402272446
GCF_900188225.1	s__Humidesulfovibrio mexicanus	NPVE	6.65320817698294e-6	5.72564410926673e-6	1.16200169797752
GCF_900188225.1	s__Humidesulfovibrio mexicanus	NRQN	2.85137493299269e-6	1.41874844198167e-6	2.00978189552051
GCF_900188225.1	s__Humidesulfovibrio mexicanus	NSFY	1.90091662199513e-6	1.03207101374111e-6	1.84184673020181
GCF_900188225.1	s__Humidesulfovibrio mexicanus	NSIH	0	1.0685966595193e-6	0
GCF_900188225.1	s__Humidesulfovibrio mexicanus	NSIP	3.80183324399025e-6	2.76065156532307e-6	1.37715070302447
GCF_900188225.1	s__Humidesulfovibrio mexicanus	NSPV	7.6036664879805e-6	4.85186194459096e-6	1.56716464211381
GCF_900188225.1	s__Humidesulfovibrio mexicanus	NYLG	5.70274986598538e-6	5.29421918114554e-6	1.07716542720686
GCF_900188225.1	s__Humidesulfovibrio mexicanus	NYLL	4.75229155498781e-6	6.92041415054638e-6	0.686706236304169
GCF_900188225.1	s__Humidesulfovibrio mexicanus	PAKS	1.04550414209732e-5	1.29929565147124e-5	0.804669930907146
GCF_900188225.1	s__Humidesulfovibrio mexicanus	PARE	2.37614577749391e-5	2.88824738256702e-5	0.822694687385826
GCF_900188225.1	s__Humidesulfovibrio mexicanus	PDAE	2.85137493299269e-5	2.10766754064807e-5	1.35285801863986
GCF_900188225.1	s__Humidesulfovibrio mexicanus	PEMS	3.80183324399025e-6	4.25586048671525e-6	0.893317169549553
GCF_900188225.1	s__Humidesulfovibrio mexicanus	PFHN	4.75229155498781e-6	9.76154788385012e-7	4.8683790844792
GCF_900188225.1	s__Humidesulfovibrio mexicanus	PFQN	1.90091662199513e-6	1.5781146709516e-6	1.20454910976075
GCF_900188225.1	s__Humidesulfovibrio mexicanus	PGEI	1.23559580429683e-5	1.16004511811903e-5	1.06512736875295
GCF_900188225.1	s__Humidesulfovibrio mexicanus	PGKK	5.70274986598538e-6	6.72953240645098e-6	0.847421413784809
GCF_900188225.1	s__Humidesulfovibrio mexicanus	PGPA	3.13651242629196e-5	3.00031208388099e-5	1.04539539174698
GCF_900188225.1	s__Humidesulfovibrio mexicanus	PKII	9.50458310997563e-7	3.40634572315105e-6	0.279025791345201
GCF_900188225.1	s__Humidesulfovibrio mexicanus	PKQF	9.50458310997563e-7	2.47801112471515e-6	0.383556918497216
GCF_900188225.1	s__Humidesulfovibrio mexicanus	PKVE	1.90091662199513e-6	8.99060762825764e-6	0.211433609450435
GCF_900188225.1	s__Humidesulfovibrio mexicanus	PLDH	5.70274986598538e-6	6.49833465415942e-6	0.877570973100807
GCF_900188225.1	s__Humidesulfovibrio mexicanus	PLDQ	5.70274986598538e-6	1.05056261327659e-5	0.542828175485811
GCF_900188225.1	s__Humidesulfovibrio mexicanus	PLGE	1.80587079089537e-5	3.20955239034873e-5	0.562655028260547
GCF_900188225.1	s__Humidesulfovibrio mexicanus	PMMR	9.50458310997563e-7	2.38906477155129e-6	0.397836978852777
GCF_900188225.1	s__Humidesulfovibrio mexicanus	PMMT	3.80183324399025e-6	1.54702861844628e-6	2.45750673171679
GCF_900188225.1	s__Humidesulfovibrio mexicanus	PMPF	3.80183324399025e-6	2.58874205053051e-6	1.4686025759929
GCF_900188225.1	s__Humidesulfovibrio mexicanus	PPKH	1.90091662199513e-6	2.21420391512504e-6	0.858510189152014
GCF_900188225.1	s__Humidesulfovibrio mexicanus	PRKH	1.90091662199513e-6	3.00414928720076e-6	0.632763701222845
GCF_900188225.1	s__Humidesulfovibrio mexicanus	PSEQ	6.65320817698294e-6	5.6559875973323e-6	1.17631237029604
GCF_900188225.1	s__Humidesulfovibrio mexicanus	PSTD	3.80183324399025e-6	6.78409864166699e-6	0.560403591516185
GCF_900188225.1	s__Humidesulfovibrio mexicanus	PVLF	1.61577912869586e-5	1.59194299779682e-5	1.01497298014566
GCF_900188225.1	s__Humidesulfovibrio mexicanus	PVRT	6.65320817698294e-6	1.28390741841696e-5	0.518199994917565
GCF_900188225.1	s__Humidesulfovibrio mexicanus	PVYV	1.61577912869586e-5	6.08776491875087e-6	2.65414179138079
GCF_900188225.1	s__Humidesulfovibrio mexicanus	PYYI	9.50458310997563e-7	1.06437927913524e-6	0.892969573561944
GCF_900188225.1	s__Humidesulfovibrio mexicanus	QAGH	5.70274986598538e-6	7.26759524885694e-6	0.784681819874644
GCF_900188225.1	s__Humidesulfovibrio mexicanus	QDQI	4.75229155498781e-6	2.37615319875337e-6	1.99999375355136
GCF_900188225.1	s__Humidesulfovibrio mexicanus	QEPI	9.50458310997563e-7	4.44447924322573e-6	0.213851445576273
GCF_900188225.1	s__Humidesulfovibrio mexicanus	QFMH	0	6.27065748527578e-7	0
GCF_900188225.1	s__Humidesulfovibrio mexicanus	QFNK	9.50458310997563e-7	1.13666363256874e-6	0.836182564273324
GCF_900188225.1	s__Humidesulfovibrio mexicanus	QGHS	1.90091662199513e-6	3.0856495777666e-6	0.616050712852175
GCF_900188225.1	s__Humidesulfovibrio mexicanus	QHKQ	1.90091662199513e-6	8.67085220691472e-7	2.1923065652984
GCF_900188225.1	s__Humidesulfovibrio mexicanus	QHLS	8.55412479897807e-6	4.03345087744987e-6	2.12079558147151
GCF_900188225.1	s__Humidesulfovibrio mexicanus	QIMM	1.90091662199513e-6	8.50320747811193e-7	2.23552891880889
GCF_900188225.1	s__Humidesulfovibrio mexicanus	QIRQ	7.6036664879805e-6	3.25616736250891e-6	2.33515837531207
GCF_900188225.1	s__Humidesulfovibrio mexicanus	QIRY	0	2.16847047436346e-6	0
GCF_900188225.1	s__Humidesulfovibrio mexicanus	QKMQ	1.90091662199513e-6	1.05477684254975e-6	1.80219791079217
GCF_900188225.1	s__Humidesulfovibrio mexicanus	QLMR	6.65320817698294e-6	6.7788377863496e-6	0.981467382267262
GCF_900188225.1	s__Humidesulfovibrio mexicanus	QLQF	9.50458310997563e-7	4.59661553265734e-6	0.20677350634285
GCF_900188225.1	s__Humidesulfovibrio mexicanus	QMAE	1.04550414209732e-5	6.27268669227481e-6	1.66675651660543
GCF_900188225.1	s__Humidesulfovibrio mexicanus	QMEF	9.50458310997563e-7	1.8773749006286e-6	0.506269850885574
GCF_900188225.1	s__Humidesulfovibrio mexicanus	QMIK	0	1.30069408338235e-6	0
GCF_900188225.1	s__Humidesulfovibrio mexicanus	QMKH	0	6.52440208867524e-7	0
GCF_900188225.1	s__Humidesulfovibrio mexicanus	QNFM	9.50458310997563e-7	7.43086850631516e-7	1.27906759511329
GCF_900188225.1	s__Humidesulfovibrio mexicanus	QNYP	1.90091662199513e-6	9.50039510400143e-7	2.00088164880057
GCF_900188225.1	s__Humidesulfovibrio mexicanus	QPEP	7.6036664879805e-6	5.7594925279817e-6	1.3201973005502
GCF_900188225.1	s__Humidesulfovibrio mexicanus	QPHL	2.85137493299269e-6	4.10726328353526e-6	0.694227454184144
GCF_900188225.1	s__Humidesulfovibrio mexicanus	QPTG	2.85137493299269e-6	7.13172318262117e-6	0.399815705121732
GCF_900188225.1	s__Humidesulfovibrio mexicanus	QQAN	4.75229155498781e-6	3.2996147069549e-6	1.44025650781922
GCF_900188225.1	s__Humidesulfovibrio mexicanus	QQMS	9.50458310997563e-7	1.43810768766851e-6	0.660908998086552
GCF_900188225.1	s__Humidesulfovibrio mexicanus	QQSR	2.85137493299269e-6	4.14375705438597e-6	0.688113442841598
GCF_900188225.1	s__Humidesulfovibrio mexicanus	QRTK	6.65320817698294e-6	4.26693177093079e-6	1.5592487844097
GCF_900188225.1	s__Humidesulfovibrio mexicanus	QRVS	1.33064163539659e-5	8.98060722610701e-6	1.48168336716515
GCF_900188225.1	s__Humidesulfovibrio mexicanus	QTDH	0	1.67337095240931e-6	0
GCF_900188225.1	s__Humidesulfovibrio mexicanus	QVVL	1.99596245309488e-5	1.95171918367583e-5	1.02266887049587
GCF_900188225.1	s__Humidesulfovibrio mexicanus	QYPD	3.80183324399025e-6	2.05061707286207e-6	1.85399472885691
GCF_900188225.1	s__Humidesulfovibrio mexicanus	RAFY	4.75229155498781e-6	7.19000003174187e-6	0.660958488735432
GCF_900188225.1	s__Humidesulfovibrio mexicanus	RAGP	4.75229155498781e-6	4.07071153049692e-5	0.116743510793743
GCF_900188225.1	s__Humidesulfovibrio mexicanus	RAPP	0	2.49226514696801e-5	0
GCF_900188225.1	s__Humidesulfovibrio mexicanus	RDMI	6.65320817698294e-6	3.87645889701793e-6	1.716310775822
GCF_900188225.1	s__Humidesulfovibrio mexicanus	RDVF	1.14054997319708e-5	1.00160566606528e-5	1.13872156661975
GCF_900188225.1	s__Humidesulfovibrio mexicanus	RDYR	4.75229155498781e-6	6.03212422188792e-6	0.787830518765486
GCF_900188225.1	s__Humidesulfovibrio mexicanus	RGDR	1.61577912869586e-5	2.36416335132935e-5	0.683446483419735
GCF_900188225.1	s__Humidesulfovibrio mexicanus	RGID	1.23559580429683e-5	1.34465306959026e-5	0.918895611247397
GCF_900188225.1	s__Humidesulfovibrio mexicanus	RGPP	0	1.75995664535194e-5	0
GCF_900188225.1	s__Humidesulfovibrio mexicanus	RHEK	3.80183324399025e-6	3.48146196489325e-6	1.09202205347282
GCF_900188225.1	s__Humidesulfovibrio mexicanus	RHQG	7.6036664879805e-6	4.26310736895373e-6	1.78359722848046
GCF_900188225.1	s__Humidesulfovibrio mexicanus	RKDV	1.23559580429683e-5	1.04213603040031e-5	1.18563773658436
GCF_900188225.1	s__Humidesulfovibrio mexicanus	RKII	1.04550414209732e-5	4.62160282811429e-6	2.26221114401539
GCF_900188225.1	s__Humidesulfovibrio mexicanus	RMDM	3.80183324399025e-6	2.36537247792197e-6	1.60728734246973
GCF_900188225.1	s__Humidesulfovibrio mexicanus	RMPS	7.6036664879805e-6	4.98254390886977e-6	1.52606110995724
GCF_900188225.1	s__Humidesulfovibrio mexicanus	RNHA	3.80183324399025e-6	4.42512123801281e-6	0.859147815280547
GCF_900188225.1	s__Humidesulfovibrio mexicanus	RNIG	4.75229155498781e-6	6.22970305279181e-6	0.762843993480251
GCF_900188225.1	s__Humidesulfovibrio mexicanus	RNVA	2.18605411529439e-5	1.55044533848299e-5	1.40995239305457
GCF_900188225.1	s__Humidesulfovibrio mexicanus	RPQS	4.75229155498781e-6	6.62174115897341e-6	0.717680054368748
GCF_900188225.1	s__Humidesulfovibrio mexicanus	RQIE	7.6036664879805e-6	6.03010366809923e-6	1.2609512052348
GCF_900188225.1	s__Humidesulfovibrio mexicanus	RSQN	1.90091662199513e-6	3.03739248166365e-6	0.625838324638886
GCF_900188225.1	s__Humidesulfovibrio mexicanus	RTFG	5.70274986598538e-6	1.07039003752161e-5	0.532773070196875
GCF_900188225.1	s__Humidesulfovibrio mexicanus	RTIN	1.90091662199513e-6	3.35093174917896e-6	0.567280017702803
GCF_900188225.1	s__Humidesulfovibrio mexicanus	RTNR	4.75229155498781e-6	5.89159405751319e-6	0.806622368852367
GCF_900188225.1	s__Humidesulfovibrio mexicanus	RVIA	2.56623743969342e-5	2.60834124896864e-5	0.983858013481992
GCF_900188225.1	s__Humidesulfovibrio mexicanus	RVLT	3.13651242629196e-5	2.74119518151513e-5	1.14421346113644
GCF_900188225.1	s__Humidesulfovibrio mexicanus	RYMS	2.85137493299269e-6	2.07644299892244e-6	1.37320164072522
GCF_900188225.1	s__Humidesulfovibrio mexicanus	RYVK	4.75229155498781e-6	4.38653577203206e-6	1.08338146591389
GCF_900188225.1	s__Humidesulfovibrio mexicanus	SEVF	6.65320817698294e-6	8.4856601647724e-6	0.784053102268136
GCF_900188225.1	s__Humidesulfovibrio mexicanus	SFVY	2.85137493299269e-6	3.05150699483603e-6	0.934415335707238
GCF_900188225.1	s__Humidesulfovibrio mexicanus	SGFQ	7.6036664879805e-6	5.51836161941567e-6	1.37788478037176
GCF_900188225.1	s__Humidesulfovibrio mexicanus	SGGK	2.47119160859366e-5	1.49862092942145e-5	1.64897710960682
GCF_900188225.1	s__Humidesulfovibrio mexicanus	SGMP	4.75229155498781e-6	5.99823285914671e-6	0.792281938128
GCF_900188225.1	s__Humidesulfovibrio mexicanus	SGRN	1.5207332975961e-5	7.92784064755369e-6	1.91821880030517
GCF_900188225.1	s__Humidesulfovibrio mexicanus	SHRQ	1.90091662199513e-6	2.56315232663286e-6	0.741632326039829
GCF_900188225.1	s__Humidesulfovibrio mexicanus	SKGK	3.80183324399025e-6	6.6085947054906e-6	0.575286186158698
GCF_900188225.1	s__Humidesulfovibrio mexicanus	SLAK	2.09100828419464e-5	2.77404969243651e-5	0.75377463132539
GCF_900188225.1	s__Humidesulfovibrio mexicanus	SLEN	1.42568746649634e-5	8.8515907952635e-6	1.61065677285854
GCF_900188225.1	s__Humidesulfovibrio mexicanus	SLKI	7.6036664879805e-6	9.25513039275356e-6	0.821562329789962
GCF_900188225.1	s__Humidesulfovibrio mexicanus	SNLH	1.90091662199513e-6	2.95653755988388e-6	0.642953652200444
GCF_900188225.1	s__Humidesulfovibrio mexicanus	SNSE	1.90091662199513e-6	4.07135813201558e-6	0.466899879685615
GCF_900188225.1	s__Humidesulfovibrio mexicanus	SPPQ	5.70274986598538e-6	4.88054480568286e-6	1.16846583589298
GCF_900188225.1	s__Humidesulfovibrio mexicanus	SRAR	3.23155825739171e-5	3.32064439315166e-5	0.973172033734274
GCF_900188225.1	s__Humidesulfovibrio mexicanus	SRLG	4.5621998927883e-5	3.69005169497135e-5	1.23635121399667
GCF_900188225.1	s__Humidesulfovibrio mexicanus	STET	6.65320817698294e-6	6.97645830444471e-6	0.953665583114598
GCF_900188225.1	s__Humidesulfovibrio mexicanus	STFM	9.50458310997563e-7	2.23350704754307e-6	0.425545248242264
GCF_900188225.1	s__Humidesulfovibrio mexicanus	SVAL	4.84733738608757e-5	5.22341258343315e-5	0.928002011838322
GCF_900188225.1	s__Humidesulfovibrio mexicanus	SYEA	5.70274986598538e-6	8.71211502111036e-6	0.654576971512316
GCF_900188225.1	s__Humidesulfovibrio mexicanus	SYIL	2.85137493299269e-6	5.35498197182694e-6	0.532471434636762
GCF_900188225.1	s__Humidesulfovibrio mexicanus	TAAS	3.61174158179074e-5	3.66570282828598e-5	0.985279426886748
GCF_900188225.1	s__Humidesulfovibrio mexicanus	TDKL	8.55412479897807e-6	1.06234990645142e-5	0.805207846024243
GCF_900188225.1	s__Humidesulfovibrio mexicanus	TDTH	0	2.34933236027006e-6	0
GCF_900188225.1	s__Humidesulfovibrio mexicanus	TEAP	7.6036664879805e-6	1.87027217143318e-5	0.406554008775838
GCF_900188225.1	s__Humidesulfovibrio mexicanus	TENE	2.85137493299269e-6	4.29838499622409e-6	0.66335959563824
GCF_900188225.1	s__Humidesulfovibrio mexicanus	TETF	3.80183324399025e-6	4.91786432115865e-6	0.773065907417011
GCF_900188225.1	s__Humidesulfovibrio mexicanus	TEVL	2.75632910189293e-5	2.34140320140817e-5	1.17721249387342
GCF_900188225.1	s__Humidesulfovibrio mexicanus	TFKG	2.85137493299269e-6	5.6823969668895e-6	0.501790872691091
GCF_900188225.1	s__Humidesulfovibrio mexicanus	TGEQ	1.33064163539659e-5	8.26484326535526e-6	1.61000226220187
GCF_900188225.1	s__Humidesulfovibrio mexicanus	THIA	5.70274986598538e-6	4.82062720224445e-6	1.18298918931757
GCF_900188225.1	s__Humidesulfovibrio mexicanus	THKQ	9.50458310997563e-7	1.21734595975233e-6	0.780762693943579
GCF_900188225.1	s__Humidesulfovibrio mexicanus	THYD	1.90091662199513e-6	1.11439465450607e-6	1.70578404545351
GCF_900188225.1	s__Humidesulfovibrio mexicanus	TIAM	3.80183324399025e-6	5.8641132591765e-6	0.648321933080151
GCF_900188225.1	s__Humidesulfovibrio mexicanus	TIPN	1.90091662199513e-6	2.46979943039462e-6	0.769664369746575
GCF_900188225.1	s__Humidesulfovibrio mexicanus	TISK	4.75229155498781e-6	3.80847062219841e-6	1.24782150800591
GCF_900188225.1	s__Humidesulfovibrio mexicanus	TKRG	4.75229155498781e-6	1.11370378830316e-5	0.426710549510514
GCF_900188225.1	s__Humidesulfovibrio mexicanus	TLGY	1.5207332975961e-5	1.01402234107314e-5	1.49970393747608
GCF_900188225.1	s__Humidesulfovibrio mexicanus	TLSD	1.33064163539659e-5	1.44843298205957e-5	0.918676702255502
GCF_900188225.1	s__Humidesulfovibrio mexicanus	TMLE	6.65320817698294e-6	8.12912355742147e-6	0.818441020115742
GCF_900188225.1	s__Humidesulfovibrio mexicanus	TNIT	2.85137493299269e-6	2.16988144322014e-6	1.31406945844986
GCF_900188225.1	s__Humidesulfovibrio mexicanus	TPFG	4.75229155498781e-6	7.8892943898923e-6	0.602372192001913
GCF_900188225.1	s__Humidesulfovibrio mexicanus	TPGL	3.13651242629196e-5	2.43320468782132e-5	1.28904585873553
GCF_900188225.1	s__Humidesulfovibrio mexicanus	TPVT	6.65320817698294e-6	8.31388727245263e-6	0.800252392046232
GCF_900188225.1	s__Humidesulfovibrio mexicanus	TQYA	2.85137493299269e-6	4.20877424627432e-6	0.677483458638053
GCF_900188225.1	s__Humidesulfovibrio mexicanus	TQYY	9.50458310997563e-7	7.5832635985818e-7	1.25336314456392
GCF_900188225.1	s__Humidesulfovibrio mexicanus	TRDS	9.50458310997563e-6	9.20441200534714e-6	1.0326116545472
GCF_900188225.1	s__Humidesulfovibrio mexicanus	TRNF	1.90091662199513e-6	3.00603953709854e-6	0.632365808411792
GCF_900188225.1	s__Humidesulfovibrio mexicanus	TSAK	1.14054997319708e-5	1.14151679229013e-5	0.999153039973141
GCF_900188225.1	s__Humidesulfovibrio mexicanus	TTDN	5.70274986598538e-6	2.7840110686623e-6	2.04839338829408
GCF_900188225.1	s__Humidesulfovibrio mexicanus	TTGR	1.99596245309488e-5	1.35847174157974e-5	1.46927049860737
GCF_900188225.1	s__Humidesulfovibrio mexicanus	TYEG	6.65320817698294e-6	5.50403790742361e-6	1.2087867650783
GCF_900188225.1	s__Humidesulfovibrio mexicanus	TYMP	9.50458310997563e-7	1.36919784778545e-6	0.694171636724991
GCF_900188225.1	s__Humidesulfovibrio mexicanus	TYRY	9.50458310997563e-7	1.64413685290111e-6	0.578089536354872
GCF_900188225.1	s__Humidesulfovibrio mexicanus	TYSQ	1.90091662199513e-6	1.78694630496571e-6	1.06377937418304
GCF_900188225.1	s__Humidesulfovibrio mexicanus	TYVG	9.50458310997563e-6	6.44131850386872e-6	1.47556484037656
GCF_900188225.1	s__Humidesulfovibrio mexicanus	VADV	3.51669575069098e-5	3.34525298846869e-5	1.05124956552263
GCF_900188225.1	s__Humidesulfovibrio mexicanus	VDPQ	9.50458310997563e-6	6.67343127096161e-6	1.42424230115823
GCF_900188225.1	s__Humidesulfovibrio mexicanus	VEDH	3.80183324399025e-6	4.78376093628559e-6	0.794737298670747
GCF_900188225.1	s__Humidesulfovibrio mexicanus	VGHK	3.80183324399025e-6	4.90486659572646e-6	0.775114505112684
GCF_900188225.1	s__Humidesulfovibrio mexicanus	VGLY	1.61577912869586e-5	1.56533287422731e-5	1.03222717372076
GCF_900188225.1	s__Humidesulfovibrio mexicanus	VHSE	3.80183324399025e-6	4.74484557379793e-6	0.801255422301793
GCF_900188225.1	s__Humidesulfovibrio mexicanus	VHSG	7.6036664879805e-6	6.68741109375463e-6	1.13701197389847
GCF_900188225.1	s__Humidesulfovibrio mexicanus	VHSV	8.55412479897807e-6	5.55284358621187e-6	1.5404944630925
GCF_900188225.1	s__Humidesulfovibrio mexicanus	VIAR	1.42568746649634e-5	2.60834124896863e-5	0.546587785267774
GCF_900188225.1	s__Humidesulfovibrio mexicanus	VIMP	6.65320817698294e-6	3.91375084580124e-6	1.69995700776933
GCF_900188225.1	s__Humidesulfovibrio mexicanus	VKRF	1.33064163539659e-5	7.28649322551032e-6	1.82617562964027
GCF_900188225.1	s__Humidesulfovibrio mexicanus	VLHS	6.65320817698294e-6	8.74154483980518e-6	0.761102104823296
GCF_900188225.1	s__Humidesulfovibrio mexicanus	VPHG	1.90091662199513e-6	6.80979113960367e-6	0.27914462911204
GCF_900188225.1	s__Humidesulfovibrio mexicanus	VSKI	2.85137493299269e-6	5.87908572028803e-6	0.485003122705445
GCF_900188225.1	s__Humidesulfovibrio mexicanus	VSVV	3.13651242629196e-5	1.94556939584181e-5	1.61213084097411
GCF_900188225.1	s__Humidesulfovibrio mexicanus	VTHQ	9.50458310997563e-7	2.2922084712105e-6	0.414647412281673
GCF_900188225.1	s__Humidesulfovibrio mexicanus	VTMD	2.85137493299269e-6	4.41166417831595e-6	0.646326378831748
GCF_900188225.1	s__Humidesulfovibrio mexicanus	VTQD	3.80183324399025e-6	5.86304883678385e-6	0.64843963436534
GCF_900188225.1	s__Humidesulfovibrio mexicanus	VVMG	1.04550414209732e-5	1.12348194337797e-5	0.930592741841317
GCF_900188225.1	s__Humidesulfovibrio mexicanus	VYFI	2.85137493299269e-6	2.39787645671353e-6	1.1891250381184
GCF_900188225.1	s__Humidesulfovibrio mexicanus	VYGA	1.14054997319708e-5	1.69577728041292e-5	0.672582411836152
GCF_900188225.1	s__Humidesulfovibrio mexicanus	VYVD	8.55412479897807e-6	6.02739271130015e-6	1.41920814002061
GCF_900188225.1	s__Humidesulfovibrio mexicanus	YAVV	1.33064163539659e-5	1.40807643842602e-5	0.945006676543786
GCF_900188225.1	s__Humidesulfovibrio mexicanus	YDKG	4.75229155498781e-6	3.85506739683928e-6	1.23273890331571
GCF_900188225.1	s__Humidesulfovibrio mexicanus	YDYV	2.85137493299269e-6	1.85210184937673e-6	1.53953462869887
GCF_900188225.1	s__Humidesulfovibrio mexicanus	YEYR	3.80183324399025e-6	2.16872151886825e-6	1.75302970478858
GCF_900188225.1	s__Humidesulfovibrio mexicanus	YFLI	2.85137493299269e-6	3.77484873132796e-6	0.755361376292713
GCF_900188225.1	s__Humidesulfovibrio mexicanus	YFSK	2.85137493299269e-6	1.62059418153964e-6	1.7594626498558401
GCF_900188225.1	s__Humidesulfovibrio mexicanus	YFYI	0	7.36821314418396e-7	0
GCF_900188225.1	s__Humidesulfovibrio mexicanus	YGQR	7.6036664879805e-6	4.58979124634915e-6	1.65664756409753
GCF_900188225.1	s__Humidesulfovibrio mexicanus	YGYV	4.75229155498781e-6	3.05540886001212e-6	1.5553700904595
GCF_900188225.1	s__Humidesulfovibrio mexicanus	YHMR	1.90091662199513e-6	8.18461020567042e-7	2.32254997394762
GCF_900188225.1	s__Humidesulfovibrio mexicanus	YILK	5.70274986598538e-6	3.92759945905833e-6	1.45196828888266
GCF_900188225.1	s__Humidesulfovibrio mexicanus	YIMY	0	5.0118426814518e-7	0
GCF_900188225.1	s__Humidesulfovibrio mexicanus	YIQA	9.50458310997563e-7	3.69673206720999e-6	0.25710770856999
GCF_900188225.1	s__Humidesulfovibrio mexicanus	YKAT	3.80183324399025e-6	4.84425453304806e-6	0.784812857799628
GCF_900188225.1	s__Humidesulfovibrio mexicanus	YKDE	2.85137493299269e-6	2.73524376147119e-6	1.04245733896091
GCF_900188225.1	s__Humidesulfovibrio mexicanus	YKPT	0	2.09439501997172e-6	0
GCF_900188225.1	s__Humidesulfovibrio mexicanus	YLDE	1.42568746649634e-5	8.10790926614617e-6	1.75839099784845
GCF_900188225.1	s__Humidesulfovibrio mexicanus	YLNL	4.75229155498781e-6	6.92041415054638e-6	0.686706236304169
GCF_900188225.1	s__Humidesulfovibrio mexicanus	YMQF	0	6.75118085093787e-7	0
GCF_900188225.1	s__Humidesulfovibrio mexicanus	YMRT	1.90091662199513e-6	1.85767657186588e-6	1.0232764146268
GCF_900188225.1	s__Humidesulfovibrio mexicanus	YMSV	1.90091662199513e-6	2.07562847330765e-6	0.915827011645245
GCF_900188225.1	s__Humidesulfovibrio mexicanus	YQVD	5.70274986598538e-6	2.78110938805988e-6	2.05053058699128
GCF_900188225.1	s__Humidesulfovibrio mexicanus	YRID	2.85137493299269e-6	3.4308603703507e-6	0.831096175651481
GCF_900188225.1	s__Humidesulfovibrio mexicanus	YRKH	2.85137493299269e-6	1.2519598159529e-6	2.27752911607824
GCF_900188225.1	s__Humidesulfovibrio mexicanus	YRYE	9.50458310997563e-7	2.16872151886825e-6	0.438257426197145
GCF_900188225.1	s__Humidesulfovibrio mexicanus	YSAP	4.75229155498781e-6	7.51767343564308e-6	0.632149240808475
GCF_900188225.1	s__Humidesulfovibrio mexicanus	YSDT	9.50458310997563e-7	2.82722930015965e-6	0.336180129055642
GCF_900188225.1	s__Humidesulfovibrio mexicanus	YSLR	8.55412479897807e-6	9.41510670010991e-6	0.908553144583928
GCF_900188225.1	s__Humidesulfovibrio mexicanus	YTFL	2.85137493299269e-6	4.29771101479504e-6	0.663463625910798
GCF_900188225.1	s__Humidesulfovibrio mexicanus	YYLA	4.75229155498781e-6	6.81136820124376e-6	0.697699994271348
GCF_900188225.1	s__Humidesulfovibrio mexicanus	YYMH	0	2.51398674574915e-7	0
GCA_012729055.1	s__UBA8904 sp012729055	AAAS	7.77749495977924e-5	5.68326811306e-5	1.3684898908617
GCA_012729055.1	s__UBA8904 sp012729055	AAYF	1.11107070853989e-5	1.35741499960319e-5	0.818519545507225
GCA_012729055.1	s__UBA8904 sp012729055	ADMN	4.04025712196324e-6	4.58305759245151e-6	0.881563681114922
GCA_012729055.1	s__UBA8904 sp012729055	ADRI	4.14126355001232e-5	2.24036837133436e-5	1.84847438617686
GCA_012729055.1	s__UBA8904 sp012729055	AEMN	5.05032140245405e-6	5.19887992889225e-6	0.971424897579842
GCA_012729055.1	s__UBA8904 sp012729055	AGHI	1.21207713658897e-5	9.42671254556067e-6	1.28578985593422
GCA_012729055.1	s__UBA8904 sp012729055	AGRN	2.1211349890307e-5	1.63686219984379e-5	1.29585434206565
GCA_012729055.1	s__UBA8904 sp012729055	AHGT	1.21207713658897e-5	7.30572062142094e-6	1.65907950686626
GCA_012729055.1	s__UBA8904 sp012729055	AIDH	7.07044996343567e-6	6.52418471876362e-6	1.08372927319194
GCA_012729055.1	s__UBA8904 sp012729055	AIHE	4.04025712196324e-6	7.40083498898876e-6	0.545919092639477
GCA_012729055.1	s__UBA8904 sp012729055	AIMV	5.05032140245405e-6	1.19021027587639e-5	0.424321777824958
GCA_012729055.1	s__UBA8904 sp012729055	AKGP	8.08051424392648e-6	2.04357707525255e-5	0.395410299997023
GCA_012729055.1	s__UBA8904 sp012729055	AKTM	3.03019284147243e-6	7.29335264259296e-6	0.415473238435804
GCA_012729055.1	s__UBA8904 sp012729055	ALHV	7.07044996343567e-6	1.33153509635843e-5	0.530999894991306
GCA_012729055.1	s__UBA8904 sp012729055	AMNV	5.05032140245405e-6	6.01841826594692e-6	0.839144303251487
GCA_012729055.1	s__UBA8904 sp012729055	AMSK	7.07044996343567e-6	7.77399244301447e-6	0.90950049350627
GCA_012729055.1	s__UBA8904 sp012729055	APEP	1.31308356463805e-5	1.30742544105898e-5	1.00432768355379
GCA_012729055.1	s__UBA8904 sp012729055	AQTE	4.04025712196324e-6	9.16720865773297e-6	0.440729263706144
GCA_012729055.1	s__UBA8904 sp012729055	ARRH	1.71710927683438e-5	7.54244288680769e-6	2.27659566350543
GCA_012729055.1	s__UBA8904 sp012729055	AYDA	1.6161028487853e-5	1.71452572419079e-5	0.942594693088117
GCA_012729055.1	s__UBA8904 sp012729055	AYDD	1.11107070853989e-5	9.03849864631132e-6	1.22926467327992
GCA_012729055.1	s__UBA8904 sp012729055	AYFK	2.02012856098162e-6	7.43006663777401e-6	0.271885658563466
GCA_012729055.1	s__UBA8904 sp012729055	AYGK	8.08051424392648e-6	1.35599499277518e-5	0.595910330567583
GCA_012729055.1	s__UBA8904 sp012729055	AYKT	1.31308356463805e-5	8.63801371541465e-6	1.52012211128449
GCA_012729055.1	s__UBA8904 sp012729055	DAET	2.22214141707978e-5	1.6808938934951e-5	1.32199981550249
GCA_012729055.1	s__UBA8904 sp012729055	DAKH	3.03019284147243e-6	5.70383559642458e-6	0.531255291329205
GCA_012729055.1	s__UBA8904 sp012729055	DALM	1.31308356463805e-5	1.40862684446455e-5	0.932172753769421
GCA_012729055.1	s__UBA8904 sp012729055	DDKT	1.11107070853989e-5	8.11084107574585e-6	1.3698588076918
GCA_012729055.1	s__UBA8904 sp012729055	DDRY	8.08051424392648e-6	5.58322321628185e-6	1.44728482650703
GCA_012729055.1	s__UBA8904 sp012729055	DDSA	9.09057852441729e-6	1.57943853012864e-5	0.575557601705265
GCA_012729055.1	s__UBA8904 sp012729055	DEPF	1.11107070853989e-5	6.44918204611632e-6	1.72280872302089
GCA_012729055.1	s__UBA8904 sp012729055	DERG	1.41408999268713e-5	1.62994590016505e-5	0.867568667490096
GCA_012729055.1	s__UBA8904 sp012729055	DETH	4.04025712196324e-6	3.02367987391154e-6	1.33620531618535
GCA_012729055.1	s__UBA8904 sp012729055	DFIL	1.41408999268713e-5	1.47295778693775e-5	0.960034296452581
GCA_012729055.1	s__UBA8904 sp012729055	DGSP	1.31308356463805e-5	1.01794018917961e-5	1.28994176533723
GCA_012729055.1	s__UBA8904 sp012729055	DHVH	3.03019284147243e-6	1.29766259985658e-6	2.3351161093857
GCA_012729055.1	s__UBA8904 sp012729055	DHYY	2.02012856098162e-6	9.12834606467016e-7	2.21302801917229
GCA_012729055.1	s__UBA8904 sp012729055	DIFL	1.6161028487853e-5	1.47295778693775e-5	1.09718205308866
GCA_012729055.1	s__UBA8904 sp012729055	DMVG	3.03019284147243e-6	7.63348717154625e-6	0.396960494381578
GCA_012729055.1	s__UBA8904 sp012729055	DNPI	5.05032140245405e-6	5.12170124617318e-6	0.986063255100547
GCA_012729055.1	s__UBA8904 sp012729055	DPPR	6.06038568294486e-6	7.11952719098325e-6	0.851234291319265
GCA_012729055.1	s__UBA8904 sp012729055	DQKP	3.03019284147243e-6	4.06636272506073e-6	0.74518508218599
GCA_012729055.1	s__UBA8904 sp012729055	DQLI	3.03019284147243e-6	1.01465518606454e-5	0.298642620970125
GCA_012729055.1	s__UBA8904 sp012729055	DRPG	7.07044996343567e-6	1.21577145642991e-5	0.581560779868767
GCA_012729055.1	s__UBA8904 sp012729055	DSAQ	6.06038568294486e-6	8.61389444258489e-6	0.703559316095617
GCA_012729055.1	s__UBA8904 sp012729055	DSDT	8.08051424392648e-6	7.66381193658755e-6	1.05437272088444
GCA_012729055.1	s__UBA8904 sp012729055	DSIF	8.08051424392648e-6	7.82907910382357e-6	1.03211554472353
GCA_012729055.1	s__UBA8904 sp012729055	DSLG	1.11107070853989e-5	2.22062576949177e-5	0.500341265873979
GCA_012729055.1	s__UBA8904 sp012729055	DSSF	3.03019284147243e-6	6.46740977542181e-6	0.468532681041507
GCA_012729055.1	s__UBA8904 sp012729055	DVHE	5.05032140245405e-6	4.31392949070304e-6	1.17070096146402
GCA_012729055.1	s__UBA8904 sp012729055	DVLL	3.43421855366876e-5	3.79706499957539e-5	0.904440285866265
GCA_012729055.1	s__UBA8904 sp012729055	DVNG	7.07044996343567e-6	9.67063654698296e-6	0.731125601617353
GCA_012729055.1	s__UBA8904 sp012729055	DVQN	8.08051424392648e-6	3.65021010622546e-6	2.21371209020136
GCA_012729055.1	s__UBA8904 sp012729055	EDKV	1.41408999268713e-5	1.31267615914051e-5	1.0772573134969
GCA_012729055.1	s__UBA8904 sp012729055	EDLA	4.34327640611049e-5	3.37082976683432e-5	1.28848880143521
GCA_012729055.1	s__UBA8904 sp012729055	EFAG	1.51509642073622e-5	2.08907068268607e-5	0.725248998654344
GCA_012729055.1	s__UBA8904 sp012729055	EFTE	8.08051424392648e-6	7.95821562644217e-6	1.01536759284053
GCA_012729055.1	s__UBA8904 sp012729055	EGGP	6.06038568294486e-6	1.7006072596439e-5	0.356365977422318
GCA_012729055.1	s__UBA8904 sp012729055	EHER	3.03019284147243e-6	4.36653418901427e-6	0.693958345521734
GCA_012729055.1	s__UBA8904 sp012729055	EHQK	0	1.86024686204046e-6	0
GCA_012729055.1	s__UBA8904 sp012729055	EIPI	6.06038568294486e-6	1.14897358180553e-5	0.527460837996065
GCA_012729055.1	s__UBA8904 sp012729055	EKMA	2.02012856098162e-5	8.98859610864706e-6	2.2474350127249
GCA_012729055.1	s__UBA8904 sp012729055	EKYF	2.1211349890307e-5	4.44323694061091e-6	4.77385072500559
GCA_012729055.1	s__UBA8904 sp012729055	ELLK	4.74730211830681e-5	3.40567518648767e-5	1.39393860493278
GCA_012729055.1	s__UBA8904 sp012729055	ENHG	5.05032140245405e-6	2.85053054955415e-6	1.77171277930839
GCA_012729055.1	s__UBA8904 sp012729055	ENMA	6.06038568294486e-6	5.19887992889225e-6	1.16570987709581
GCA_012729055.1	s__UBA8904 sp012729055	EPYD	2.02012856098162e-6	4.5733694577275e-6	0.441715584024874
GCA_012729055.1	s__UBA8904 sp012729055	EQET	6.06038568294486e-6	5.48206121641599e-6	1.10549398186162
GCA_012729055.1	s__UBA8904 sp012729055	ERLN	1.6161028487853e-5	1.25046404348837e-5	1.29240249425879
GCA_012729055.1	s__UBA8904 sp012729055	ESQS	2.02012856098162e-6	5.05374157078875e-6	0.399729296143319
GCA_012729055.1	s__UBA8904 sp012729055	ETIR	2.62616712927611e-5	1.23315030863481e-5	2.1296407346996298
GCA_012729055.1	s__UBA8904 sp012729055	ETRS	6.06038568294486e-6	1.01867515385484e-5	0.594928192762075
GCA_012729055.1	s__UBA8904 sp012729055	ETSN	3.03019284147243e-6	5.22089555890183e-6	0.580397138246873
GCA_012729055.1	s__UBA8904 sp012729055	ETTH	2.02012856098162e-6	2.78307960059339e-6	0.725860863106791
GCA_012729055.1	s__UBA8904 sp012729055	EYQV	1.01006428049081e-6	3.87103350988935e-6	0.260928839264861
GCA_012729055.1	s__UBA8904 sp012729055	EYYF	1.01006428049081e-6	2.40254753561108e-6	0.420413858839177
GCA_012729055.1	s__UBA8904 sp012729055	FENS	3.03019284147243e-6	4.49080114821708e-6	0.674755514987669
GCA_012729055.1	s__UBA8904 sp012729055	FFMS	3.03019284147243e-6	2.47403540033905e-6	1.22479768925584
GCA_012729055.1	s__UBA8904 sp012729055	FFTI	8.08051424392648e-6	5.81517003700663e-6	1.38955769005956
GCA_012729055.1	s__UBA8904 sp012729055	FFVS	1.71710927683438e-5	6.85360939150374e-6	2.50540872516464
GCA_012729055.1	s__UBA8904 sp012729055	FGSP	1.21207713658897e-5	8.05918081015358e-6	1.50397064557964
GCA_012729055.1	s__UBA8904 sp012729055	FHNN	0	8.26897243673338e-7	0
GCA_012729055.1	s__UBA8904 sp012729055	FHRD	6.06038568294486e-6	2.68656008704714e-6	2.25581616884884
GCA_012729055.1	s__UBA8904 sp012729055	FIDA	1.01006428049081e-5	1.51374133135641e-5	0.667263461443392
GCA_012729055.1	s__UBA8904 sp012729055	FISV	1.21207713658897e-5	1.02810562017814e-5	1.17894223394961
GCA_012729055.1	s__UBA8904 sp012729055	FKTQ	1.01006428049081e-6	3.5021226152643e-6	0.288414881902866
GCA_012729055.1	s__UBA8904 sp012729055	FKVA	5.05032140245405e-6	1.73787874538898e-5	0.290602633575778
GCA_012729055.1	s__UBA8904 sp012729055	FKVF	5.05032140245405e-6	7.25337952309903e-6	0.696271494738536
GCA_012729055.1	s__UBA8904 sp012729055	FNML	4.04025712196324e-6	3.53071436679665e-6	1.14431718406858
GCA_012729055.1	s__UBA8904 sp012729055	FNVV	3.03019284147243e-6	6.95851770433224e-6	0.435465277265285
GCA_012729055.1	s__UBA8904 sp012729055	FNYF	5.05032140245405e-6	1.79362463359014e-6	2.81570698120111
GCA_012729055.1	s__UBA8904 sp012729055	FPHT	3.03019284147243e-6	1.78559598445418e-6	1.69702041663064
GCA_012729055.1	s__UBA8904 sp012729055	FPSA	8.08051424392648e-6	1.05804610369116e-5	0.763720429169991
GCA_012729055.1	s__UBA8904 sp012729055	FQLN	1.01006428049081e-6	4.06205490464693e-6	0.248658451005995
GCA_012729055.1	s__UBA8904 sp012729055	FTGL	1.91912213293254e-5	1.64940426158764e-5	1.16352441764961
GCA_012729055.1	s__UBA8904 sp012729055	FTIF	4.04025712196324e-6	5.81517003700663e-6	0.694778845029778
GCA_012729055.1	s__UBA8904 sp012729055	FTLA	2.1211349890307e-5	2.16541332611092e-5	0.97955201598406
GCA_012729055.1	s__UBA8904 sp012729055	FTSA	1.41408999268713e-5	1.15096253082999e-5	1.22861514150891
GCA_012729055.1	s__UBA8904 sp012729055	FVAR	1.51509642073622e-5	1.96122807121801e-5	0.772524339708883
GCA_012729055.1	s__UBA8904 sp012729055	FVHF	3.03019284147243e-6	2.3837233284138e-6	1.27120157165589
GCA_012729055.1	s__UBA8904 sp012729055	FYGI	7.07044996343567e-6	6.47348678087418e-6	1.0922166373036
GCA_012729055.1	s__UBA8904 sp012729055	GAAP	3.33321212561967e-5	3.73345531073741e-5	0.892795506627163
GCA_012729055.1	s__UBA8904 sp012729055	GADV	4.44428283415957e-5	3.05461918882362e-5	1.45493842585044
GCA_012729055.1	s__UBA8904 sp012729055	GDAA	3.43421855366876e-5	4.41242901478972e-5	0.778305677475565
GCA_012729055.1	s__UBA8904 sp012729055	GETN	7.07044996343567e-6	7.68904319477855e-6	0.919548737642293
GCA_012729055.1	s__UBA8904 sp012729055	GFNN	5.05032140245405e-6	3.50140495273602e-6	1.4423699830857
GCA_012729055.1	s__UBA8904 sp012729055	GFPT	9.09057852441729e-6	7.56090877238825e-6	1.20231294915437
GCA_012729055.1	s__UBA8904 sp012729055	GFQH	2.02012856098162e-6	1.80672056845703e-6	1.11811898101478
GCA_012729055.1	s__UBA8904 sp012729055	GGKH	3.03019284147243e-6	6.27750867850496e-6	0.482706276750875
GCA_012729055.1	s__UBA8904 sp012729055	GGLD	2.72717355732519e-5	3.27041352741637e-5	0.833892574887818
GCA_012729055.1	s__UBA8904 sp012729055	GHGF	1.01006428049081e-5	4.78661157879859e-6	2.11018643117963
GCA_012729055.1	s__UBA8904 sp012729055	GHTE	6.06038568294486e-6	4.36887706738058e-6	1.38717239910311
GCA_012729055.1	s__UBA8904 sp012729055	GIAL	5.65635997074854e-5	5.0992157309248e-5	1.10926077052298
GCA_012729055.1	s__UBA8904 sp012729055	GIDI	2.82817998537427e-5	1.72964254981754e-5	1.63512396574229
GCA_012729055.1	s__UBA8904 sp012729055	GIEA	2.42415427317795e-5	3.13380174901928e-5	0.773550615936884
GCA_012729055.1	s__UBA8904 sp012729055	GIYT	9.09057852441729e-6	7.5259173740734e-6	1.20790304657531
GCA_012729055.1	s__UBA8904 sp012729055	GLFL	4.04025712196324e-5	3.30768111182934e-5	1.22147721783517
GCA_012729055.1	s__UBA8904 sp012729055	GLHH	1.01006428049081e-6	2.63545188032728e-6	0.38326037672347
GCA_012729055.1	s__UBA8904 sp012729055	GLKN	1.81811570488346e-5	1.41137403103026e-5	1.28818843546122
GCA_012729055.1	s__UBA8904 sp012729055	GLVG	3.43421855366876e-5	4.29466924941569e-5	0.799646807291621
GCA_012729055.1	s__UBA8904 sp012729055	GMSN	1.01006428049081e-6	3.42490352262252e-6	0.294917586384268
GCA_012729055.1	s__UBA8904 sp012729055	GNKE	2.02012856098162e-6	8.67381699530655e-6	0.232899606029816
GCA_012729055.1	s__UBA8904 sp012729055	GQAH	3.03019284147243e-6	4.32882529416722e-6	0.700003496457896
GCA_012729055.1	s__UBA8904 sp012729055	GQSL	1.6161028487853e-5	1.21107821608784e-5	1.33443309219598
GCA_012729055.1	s__UBA8904 sp012729055	GSAQ	1.41408999268713e-5	1.244610787529e-5	1.13617044529609
GCA_012729055.1	s__UBA8904 sp012729055	GTFR	1.51509642073622e-5	1.04707351518732e-5	1.44698189645755
GCA_012729055.1	s__UBA8904 sp012729055	GTIY	1.01006428049081e-5	7.5259173740734e-6	1.34211449619479
GCA_012729055.1	s__UBA8904 sp012729055	GVNG	1.01006428049081e-5	1.39729812675012e-5	0.722869558867905
GCA_012729055.1	s__UBA8904 sp012729055	HAFS	1.01006428049081e-6	4.26692082800495e-6	0.236719714568287
GCA_012729055.1	s__UBA8904 sp012729055	HAII	1.01006428049081e-6	7.74842210275592e-6	0.130357415625506
GCA_012729055.1	s__UBA8904 sp012729055	HDAS	6.06038568294486e-6	5.38946860380838e-6	1.12448668476562
GCA_012729055.1	s__UBA8904 sp012729055	HDHA	3.03019284147243e-6	1.87448704832492e-6	1.61654509385929
GCA_012729055.1	s__UBA8904 sp012729055	HEET	4.04025712196324e-6	3.42996968525232e-6	1.1779279389363
GCA_012729055.1	s__UBA8904 sp012729055	HEIM	1.01006428049081e-6	1.84946716611615e-6	0.546137989901127
GCA_012729055.1	s__UBA8904 sp012729055	HFKG	5.05032140245405e-6	3.43971091700259e-6	1.46824007142291
GCA_012729055.1	s__UBA8904 sp012729055	HFNF	2.02012856098162e-6	1.09012045457433e-6	1.85312416853094
GCA_012729055.1	s__UBA8904 sp012729055	HGFA	8.08051424392648e-6	6.28408252666355e-6	1.28587016635135
GCA_012729055.1	s__UBA8904 sp012729055	HGTD	4.04025712196324e-6	3.8513709660558e-6	1.04904387491421
GCA_012729055.1	s__UBA8904 sp012729055	HGVT	4.04025712196324e-6	5.0575758439573e-6	0.798852502981339
GCA_012729055.1	s__UBA8904 sp012729055	HKNK	5.05032140245405e-6	1.87496324284807e-6	2.69355755197772
GCA_012729055.1	s__UBA8904 sp012729055	HMDF	2.02012856098162e-6	1.08686040870396e-6	1.8586826282416
GCA_012729055.1	s__UBA8904 sp012729055	HNEM	0	9.3520172026968e-7	0
GCA_012729055.1	s__UBA8904 sp012729055	HNET	1.01006428049081e-6	1.8158564090907e-6	0.556246779995454
GCA_012729055.1	s__UBA8904 sp012729055	HNSN	0	1.02468322419501e-6	0
GCA_012729055.1	s__UBA8904 sp012729055	HNTQ	0	8.73019306077249e-7	0
GCA_012729055.1	s__UBA8904 sp012729055	HPHG	3.03019284147243e-6	1.20809747526622e-6	2.50823538953651
GCA_012729055.1	s__UBA8904 sp012729055	HPPP	1.01006428049081e-6	1.75424882527247e-6	0.575781648497855
GCA_012729055.1	s__UBA8904 sp012729055	HQDD	0	1.57938618543797e-6	0
GCA_012729055.1	s__UBA8904 sp012729055	HQES	2.02012856098162e-6	1.75771932567353e-6	1.14928961152972
GCA_012729055.1	s__UBA8904 sp012729055	HRTH	0	1.06576378029636e-6	0
GCA_012729055.1	s__UBA8904 sp012729055	HTDK	0	2.76763688452322e-6	0
GCA_012729055.1	s__UBA8904 sp012729055	HTKN	2.02012856098162e-6	1.66209102298121e-6	1.21541391719824
GCA_012729055.1	s__UBA8904 sp012729055	HTYD	0	1.49651690091129e-6	0
GCA_012729055.1	s__UBA8904 sp012729055	HVNE	1.01006428049081e-6	2.59070961236543e-6	0.389879388901707
GCA_012729055.1	s__UBA8904 sp012729055	HVTI	2.02012856098162e-6	4.15714728398482e-6	0.485941060775993
GCA_012729055.1	s__UBA8904 sp012729055	HVYE	3.03019284147243e-6	2.42199549865603e-6	1.25111415077108
GCA_012729055.1	s__UBA8904 sp012729055	HYQN	1.01006428049081e-6	5.32518031848389e-7	1.89677009994355
GCA_012729055.1	s__UBA8904 sp012729055	HYRA	6.06038568294486e-6	3.61389822182993e-6	1.67696634242127
GCA_012729055.1	s__UBA8904 sp012729055	IDEF	1.01006428049081e-5	9.05228947452265e-6	1.11581084910464
GCA_012729055.1	s__UBA8904 sp012729055	IDNE	4.04025712196324e-6	6.86650102198005e-6	0.588401153517659
GCA_012729055.1	s__UBA8904 sp012729055	IEAG	2.82817998537427e-5	3.13380174901928e-5	0.902475718593031
GCA_012729055.1	s__UBA8904 sp012729055	IEQR	1.11107070853989e-5	7.30672923883341e-6	1.52061294763029
GCA_012729055.1	s__UBA8904 sp012729055	IFFF	7.07044996343567e-6	5.00197178523141e-6	1.41353255616346
GCA_012729055.1	s__UBA8904 sp012729055	IFFT	1.71710927683438e-5	5.81517003700663e-6	2.95281009137656
GCA_012729055.1	s__UBA8904 sp012729055	IGTP	1.11107070853989e-5	1.1342071539973e-5	0.97960121713580794
GCA_012729055.1	s__UBA8904 sp012729055	IHHN	0	7.0480252688794e-7	0
GCA_012729055.1	s__UBA8904 sp012729055	IHHV	1.01006428049081e-6	1.5411638394803e-6	0.65539059158786
GCA_012729055.1	s__UBA8904 sp012729055	IHTL	4.04025712196324e-6	5.8432531131257e-6	0.691439690142398
GCA_012729055.1	s__UBA8904 sp012729055	IILG	2.52516070122703e-5	3.19258670179855e-5	0.79094506652066
GCA_012729055.1	s__UBA8904 sp012729055	ILFE	1.41408999268713e-5	1.67087812451426e-5	0.846315462474692
GCA_012729055.1	s__UBA8904 sp012729055	ILMH	4.04025712196324e-6	3.00939013459922e-6	1.34255013183969
GCA_012729055.1	s__UBA8904 sp012729055	ILVA	3.43421855366876e-5	4.63443102256811e-5	0.741022692310074
GCA_012729055.1	s__UBA8904 sp012729055	IMFV	0	4.96757720648205e-6	0
GCA_012729055.1	s__UBA8904 sp012729055	IMGF	2.02012856098162e-6	5.46577297461642e-6	0.369596134044223
GCA_012729055.1	s__UBA8904 sp012729055	INDM	2.02012856098162e-6	2.86942335749814e-6	0.704018999393307
GCA_012729055.1	s__UBA8904 sp012729055	IQIK	4.04025712196324e-6	6.77870813720257e-6	0.596021696197495
GCA_012729055.1	s__UBA8904 sp012729055	IQIT	6.06038568294486e-6	6.00909377036094e-6	1.00853571512512
GCA_012729055.1	s__UBA8904 sp012729055	IQMY	1.01006428049081e-6	1.46300577858947e-6	0.690403479789835
GCA_012729055.1	s__UBA8904 sp012729055	IQQA	7.07044996343567e-6	5.68691405615448e-6	1.24328412450403
GCA_012729055.1	s__UBA8904 sp012729055	IRLI	2.02012856098162e-5	2.58907771748459e-5	0.780250259518773
GCA_012729055.1	s__UBA8904 sp012729055	IRNS	6.06038568294486e-6	6.95863630980453e-6	0.870915710080429
GCA_012729055.1	s__UBA8904 sp012729055	IRQE	1.01006428049081e-5	7.30672923883341e-6	1.38237540693663
GCA_012729055.1	s__UBA8904 sp012729055	IRTV	1.01006428049081e-5	1.42754101722968e-5	0.707555347482042
GCA_012729055.1	s__UBA8904 sp012729055	ISDE	2.02012856098162e-5	1.1217511288216e-5	1.80087053988861
GCA_012729055.1	s__UBA8904 sp012729055	ISFA	1.91912213293254e-5	1.48510920292146e-5	1.29224310855882
GCA_012729055.1	s__UBA8904 sp012729055	ISTA	1.81811570488346e-5	1.72655162990131e-5	1.05303292029986
GCA_012729055.1	s__UBA8904 sp012729055	ITAA	3.93925069391416e-5	3.33826306803566e-5	1.18003003766631
GCA_012729055.1	s__UBA8904 sp012729055	IVQE	1.11107070853989e-5	8.18867555624466e-6	1.35683811247424
GCA_012729055.1	s__UBA8904 sp012729055	IVYR	7.07044996343567e-6	8.70761193465209e-6	0.811984964017367
GCA_012729055.1	s__UBA8904 sp012729055	IYRE	1.31308356463805e-5	7.52188148367631e-6	1.74568499581874
GCA_012729055.1	s__UBA8904 sp012729055	KALY	1.41408999268713e-5	1.73224936273039e-5	0.816331657041705
GCA_012729055.1	s__UBA8904 sp012729055	KATK	1.11107070853989e-5	1.59750186270808e-5	0.695505109869738
GCA_012729055.1	s__UBA8904 sp012729055	KERQ	9.09057852441729e-6	6.3879831921424e-6	1.42307489719122
GCA_012729055.1	s__UBA8904 sp012729055	KGIE	1.51509642073622e-5	1.71534540517032e-5	0.88326025543863
GCA_012729055.1	s__UBA8904 sp012729055	KGLN	1.6161028487853e-5	1.41137403103026e-5	1.14505638707664
GCA_012729055.1	s__UBA8904 sp012729055	KHFK	4.04025712196324e-6	2.47181351521246e-6	1.63453152800484
GCA_012729055.1	s__UBA8904 sp012729055	KHSR	1.01006428049081e-6	3.45670576009351e-6	0.292204298136005
GCA_012729055.1	s__UBA8904 sp012729055	KIEP	6.06038568294486e-6	1.0045019719331e-5	0.603322427658558
GCA_012729055.1	s__UBA8904 sp012729055	KIMT	2.02012856098162e-6	4.56632193791233e-6	0.44239731417299
GCA_012729055.1	s__UBA8904 sp012729055	KISV	1.41408999268713e-5	1.34833208144036e-5	1.04876981876492
GCA_012729055.1	s__UBA8904 sp012729055	KIYD	8.08051424392648e-6	5.8757510228527e-6	1.37523087899721
GCA_012729055.1	s__UBA8904 sp012729055	KLPA	2.22214141707978e-5	2.61061811080269e-5	0.851193595832575
GCA_012729055.1	s__UBA8904 sp012729055	KLRE	2.92918641342335e-5	2.16198804146983e-5	1.35485782402012
GCA_012729055.1	s__UBA8904 sp012729055	KMIL	1.41408999268713e-5	9.15720734832235e-6	1.54423716630835
GCA_012729055.1	s__UBA8904 sp012729055	KMKV	8.08051424392648e-6	5.69566596153746e-6	1.41871280698232
GCA_012729055.1	s__UBA8904 sp012729055	KMRK	5.05032140245405e-6	5.0822246808957e-6	0.993722576146313
GCA_012729055.1	s__UBA8904 sp012729055	KNLR	1.21207713658897e-5	1.14457566734782e-5	1.05897510419523
GCA_012729055.1	s__UBA8904 sp012729055	KNVQ	5.05032140245405e-6	3.79005608181166e-6	1.33251891091806
GCA_012729055.1	s__UBA8904 sp012729055	KQPL	4.04025712196324e-6	7.50572166606776e-6	0.538290293953829
GCA_012729055.1	s__UBA8904 sp012729055	KRMH	0	1.67020317818906e-6	0
GCA_012729055.1	s__UBA8904 sp012729055	KTAT	1.11107070853989e-5	1.41613096434339e-5	0.784581890033774
GCA_012729055.1	s__UBA8904 sp012729055	KTMH	0	1.31196642953431e-6	0
GCA_012729055.1	s__UBA8904 sp012729055	KTQA	9.09057852441729e-6	8.3909361662817e-6	1.08338072704534
GCA_012729055.1	s__UBA8904 sp012729055	KTSA	1.91912213293254e-5	1.5094555212965e-5	1.27140025383734
GCA_012729055.1	s__UBA8904 sp012729055	KVPH	0	3.34102379418934e-6	0
GCA_012729055.1	s__UBA8904 sp012729055	KYLH	5.05032140245405e-6	3.11606077870449e-6	1.62073905520987
GCA_012729055.1	s__UBA8904 sp012729055	LAAM	4.64629569025773e-5	2.67204439047607e-5	1.73885422967465
GCA_012729055.1	s__UBA8904 sp012729055	LARP	3.33321212561967e-5	2.94613046837763e-5	1.13138646146082
GCA_012729055.1	s__UBA8904 sp012729055	LAVD	3.23220569757059e-5	3.90219888083392e-5	0.82830368114909
GCA_012729055.1	s__UBA8904 sp012729055	LDAD	2.52516070122703e-5	2.97154524956365e-5	0.849780329475996
GCA_012729055.1	s__UBA8904 sp012729055	LDDL	5.45434711465038e-5	2.89148523853848e-5	1.88634790243899
GCA_012729055.1	s__UBA8904 sp012729055	LDEV	3.63623140976692e-5	2.33354491449437e-5	1.55824359204795
GCA_012729055.1	s__UBA8904 sp012729055	LDKV	2.22214141707978e-5	2.13594204623633e-5	1.04035660564637
GCA_012729055.1	s__UBA8904 sp012729055	LDNL	1.71710927683438e-5	1.73646755646754e-5	0.988851919771801
GCA_012729055.1	s__UBA8904 sp012729055	LDQN	7.07044996343567e-6	5.13070625352486e-6	1.37806563347457
GCA_012729055.1	s__UBA8904 sp012729055	LDVF	2.02012856098162e-5	1.62865962498239e-5	1.24036264545053
GCA_012729055.1	s__UBA8904 sp012729055	LEFV	5.05032140245405e-6	1.84750151280315e-5	0.273359527310556
GCA_012729055.1	s__UBA8904 sp012729055	LHHE	2.02012856098162e-6	2.06907173560815e-6	0.976345346667187
GCA_012729055.1	s__UBA8904 sp012729055	LINH	4.04025712196324e-6	3.81250633763626e-6	1.05973781133914
GCA_012729055.1	s__UBA8904 sp012729055	LKAH	1.31308356463805e-5	1.05281809101605e-5	1.24720839795869
GCA_012729055.1	s__UBA8904 sp012729055	LKEV	2.52516070122703e-5	2.42294712851627e-5	1.04218563893028
GCA_012729055.1	s__UBA8904 sp012729055	LKHF	4.04025712196324e-6	4.39414383954319e-6	0.919464011533874
GCA_012729055.1	s__UBA8904 sp012729055	LKPI	5.05032140245405e-6	1.63449147944002e-5	0.308984259996528
GCA_012729055.1	s__UBA8904 sp012729055	LKVS	1.21207713658897e-5	2.09554111000592e-5	0.57840771092558
GCA_012729055.1	s__UBA8904 sp012729055	LLEG	4.54528926220865e-5	4.73924834807758e-5	0.959073871714782
GCA_012729055.1	s__UBA8904 sp012729055	LLIK	1.01006428049081e-5	3.5656258961388e-5	0.283278254621329
GCA_012729055.1	s__UBA8904 sp012729055	LLTM	1.11107070853989e-5	1.26160793247892e-5	0.880678283590655
GCA_012729055.1	s__UBA8904 sp012729055	LLTR	2.92918641342335e-5	3.11851042669006e-5	0.939290242018636
GCA_012729055.1	s__UBA8904 sp012729055	LMGP	5.05032140245405e-6	9.07852916834273e-6	0.556292909215379
GCA_012729055.1	s__UBA8904 sp012729055	LNFV	7.07044996343567e-6	9.78083706469135e-6	0.722888022433159
GCA_012729055.1	s__UBA8904 sp012729055	LNIR	1.41408999268713e-5	1.30919325288061e-5	1.08012319004526
GCA_012729055.1	s__UBA8904 sp012729055	LNTI	1.91912213293254e-5	1.02838841404584e-5	1.86614522948815
GCA_012729055.1	s__UBA8904 sp012729055	LPES	1.11107070853989e-5	1.4751257966519e-5	0.753204039317658
GCA_012729055.1	s__UBA8904 sp012729055	LPIV	1.81811570488346e-5	2.06719735170283e-5	0.879507562926106
GCA_012729055.1	s__UBA8904 sp012729055	LPLH	4.04025712196324e-6	8.34828799956595e-6	0.483962355176691
GCA_012729055.1	s__UBA8904 sp012729055	LPPS	2.22214141707978e-5	1.10029163423843e-5	2.01959312234329
GCA_012729055.1	s__UBA8904 sp012729055	LRRN	1.11107070853989e-5	1.29167465474307e-5	0.86017845473704
GCA_012729055.1	s__UBA8904 sp012729055	LSAR	4.04025712196324e-5	3.41605984395517e-5	1.18272433930354
GCA_012729055.1	s__UBA8904 sp012729055	LSHM	5.05032140245405e-6	2.48598320651271e-6	2.03151871228388
GCA_012729055.1	s__UBA8904 sp012729055	LSSK	1.51509642073622e-5	1.56558212195118e-5	0.967752760773706
GCA_012729055.1	s__UBA8904 sp012729055	LTEL	2.22214141707978e-5	3.01901500002349e-5	0.736048485039819
GCA_012729055.1	s__UBA8904 sp012729055	LTEM	1.41408999268713e-5	7.75340631580222e-6	1.82383063016455
GCA_012729055.1	s__UBA8904 sp012729055	LTHE	4.04025712196324e-6	5.58113013406395e-6	0.723913799698717
GCA_012729055.1	s__UBA8904 sp012729055	LTSA	1.81811570488346e-5	2.68335966251053e-5	0.677551999564027
GCA_012729055.1	s__UBA8904 sp012729055	LVMK	7.07044996343567e-6	1.01251875770388e-5	0.698303108919145
GCA_012729055.1	s__UBA8904 sp012729055	LVNG	2.02012856098162e-5	1.78501307342848e-5	1.13171639527634
GCA_012729055.1	s__UBA8904 sp012729055	LVVY	1.41408999268713e-5	1.51666279442687e-5	0.932369408601141
GCA_012729055.1	s__UBA8904 sp012729055	MAAN	8.08051424392648e-6	8.69366743879839e-6	0.9294712847957
GCA_012729055.1	s__UBA8904 sp012729055	MDEG	7.07044996343567e-6	6.59402213172107e-6	1.07225147598803
GCA_012729055.1	s__UBA8904 sp012729055	MENG	5.05032140245405e-6	3.96000828423741e-6	1.2753310195225
GCA_012729055.1	s__UBA8904 sp012729055	MEVD	2.02012856098162e-6	5.9929884012196e-6	0.33708200746234
GCA_012729055.1	s__UBA8904 sp012729055	MFNT	5.05032140245405e-6	1.7606217546837e-6	2.86848744712992
GCA_012729055.1	s__UBA8904 sp012729055	MGFT	5.05032140245405e-6	4.23598472316474e-6	1.19224259115857
GCA_012729055.1	s__UBA8904 sp012729055	MGKN	3.03019284147243e-6	3.62467769324235e-6	0.835989596294797
GCA_012729055.1	s__UBA8904 sp012729055	MGVR	1.01006428049081e-5	8.94456824900168e-6	1.12924878247035
GCA_012729055.1	s__UBA8904 sp012729055	MHKE	0	1.61691569310915e-6	0
GCA_012729055.1	s__UBA8904 sp012729055	MIGK	1.51509642073622e-5	7.16821006218022e-6	2.11363284222086
GCA_012729055.1	s__UBA8904 sp012729055	MIKT	6.06038568294486e-6	4.56632193791234e-6	1.32719194251897
GCA_012729055.1	s__UBA8904 sp012729055	MINQ	5.05032140245405e-6	1.5649174970148e-6	3.22721256046272
GCA_012729055.1	s__UBA8904 sp012729055	MKNV	6.06038568294486e-6	3.2942945807328e-6	1.83966112757189
GCA_012729055.1	s__UBA8904 sp012729055	MLAF	7.07044996343567e-6	1.11523039902032e-5	0.633990067850263
GCA_012729055.1	s__UBA8904 sp012729055	MLDH	1.01006428049081e-6	2.53391166208756e-6	0.398618584697886
GCA_012729055.1	s__UBA8904 sp012729055	MLYT	4.04025712196324e-6	3.83741139111404e-6	1.05286004292344
GCA_012729055.1	s__UBA8904 sp012729055	MMHF	0	5.15213674808059e-7	0
GCA_012729055.1	s__UBA8904 sp012729055	MNPR	3.03019284147243e-6	2.39539552667205e-6	1.26500730577982
GCA_012729055.1	s__UBA8904 sp012729055	MNSY	1.01006428049081e-6	1.33080558865099e-6	0.758987104581286
GCA_012729055.1	s__UBA8904 sp012729055	MPAA	1.31308356463805e-5	1.22487156985485e-5	1.07201734202522
GCA_012729055.1	s__UBA8904 sp012729055	MPRP	7.07044996343567e-6	3.37492997038728e-6	2.0949916073738
GCA_012729055.1	s__UBA8904 sp012729055	MQRV	1.01006428049081e-6	3.37615349927666e-6	0.299176053667944
GCA_012729055.1	s__UBA8904 sp012729055	MSLQ	7.07044996343567e-6	3.97330395649904e-6	1.77948881858653
GCA_012729055.1	s__UBA8904 sp012729055	MTSI	6.06038568294486e-6	4.31464902927543e-6	1.40460687342687
GCA_012729055.1	s__UBA8904 sp012729055	MVAT	5.05032140245405e-6	9.22415286800294e-6	0.547510592541542
GCA_012729055.1	s__UBA8904 sp012729055	MVIV	1.01006428049081e-5	8.23954138466824e-6	1.22587439438109
GCA_012729055.1	s__UBA8904 sp012729055	MYKR	1.01006428049081e-6	2.74806105227172e-6	0.367555254879009
GCA_012729055.1	s__UBA8904 sp012729055	NAIN	5.05032140245405e-6	6.89563743614421e-6	0.732393698076737
GCA_012729055.1	s__UBA8904 sp012729055	NAKK	1.81811570488346e-5	1.04231082550219e-5	1.74431240700919
GCA_012729055.1	s__UBA8904 sp012729055	NDHF	0	1.37691093908688e-6	0
GCA_012729055.1	s__UBA8904 sp012729055	NDKQ	2.02012856098162e-6	2.88614791029832e-6	0.699939373783796
GCA_012729055.1	s__UBA8904 sp012729055	NDYA	1.01006428049081e-6	5.42802690095301e-6	0.186083138297172
GCA_012729055.1	s__UBA8904 sp012729055	NFFG	6.06038568294486e-6	4.61599453611585e-6	1.31291006424033
GCA_012729055.1	s__UBA8904 sp012729055	NGDK	2.02012856098162e-6	7.64637833140817e-6	0.264194167934872
GCA_012729055.1	s__UBA8904 sp012729055	NHNG	1.01006428049081e-6	1.50909618530228e-6	0.669317363815673
GCA_012729055.1	s__UBA8904 sp012729055	NISH	3.03019284147243e-6	2.02642695981378e-6	1.4953378046998
GCA_012729055.1	s__UBA8904 sp012729055	NKNT	3.03019284147243e-6	2.92521155259206e-6	1.03588844327767
GCA_012729055.1	s__UBA8904 sp012729055	NLKP	9.09057852441729e-6	8.26497096754861e-6	1.09989237229149
GCA_012729055.1	s__UBA8904 sp012729055	NMDA	3.03019284147243e-6	4.58305759245151e-6	0.661172760836191
GCA_012729055.1	s__UBA8904 sp012729055	NMEQ	1.01006428049081e-6	1.49471673241298e-6	0.675756321306595
GCA_012729055.1	s__UBA8904 sp012729055	NMKS	4.04025712196324e-6	2.46117276125467e-6	1.64159834107037
GCA_012729055.1	s__UBA8904 sp012729055	NNFV	2.02012856098162e-6	3.18225793765162e-6	0.634809811322961
GCA_012729055.1	s__UBA8904 sp012729055	NNIG	2.02012856098162e-6	5.25243547566352e-6	0.3846079728807
GCA_012729055.1	s__UBA8904 sp012729055	NNMA	2.02012856098162e-6	2.75233319978382e-6	0.733969477656373
GCA_012729055.1	s__UBA8904 sp012729055	NPVE	4.04025712196324e-6	6.4240475079077e-6	0.628927030348059
GCA_012729055.1	s__UBA8904 sp012729055	NRQN	5.05032140245405e-6	1.95601827102685e-6	2.5819397892448
GCA_012729055.1	s__UBA8904 sp012729055	NSFY	2.02012856098162e-6	2.22264263982574e-6	0.908885902206934
GCA_012729055.1	s__UBA8904 sp012729055	NSIH	2.02012856098162e-6	2.02642695981378e-6	0.996891869799868
GCA_012729055.1	s__UBA8904 sp012729055	NSIP	3.03019284147243e-6	5.02482524440971e-6	0.603044423255042
GCA_012729055.1	s__UBA8904 sp012729055	NSPV	4.04025712196324e-6	5.55598406874657e-6	0.727190192047244
GCA_012729055.1	s__UBA8904 sp012729055	NYLG	6.06038568294486e-6	7.63158311249321e-6	0.794119069872117
GCA_012729055.1	s__UBA8904 sp012729055	NYLL	1.11107070853989e-5	9.74915471935825e-6	1.13965850427393
GCA_012729055.1	s__UBA8904 sp012729055	PAKS	7.07044996343567e-6	1.38759819735502e-5	0.509545917320522
GCA_012729055.1	s__UBA8904 sp012729055	PARE	1.11107070853989e-5	1.81058996163835e-5	0.613651203243454
GCA_012729055.1	s__UBA8904 sp012729055	PDAE	1.6161028487853e-5	1.54519646564711e-5	1.04588826386455
GCA_012729055.1	s__UBA8904 sp012729055	PEMS	3.03019284147243e-6	3.78840438628978e-6	0.799859923201094
GCA_012729055.1	s__UBA8904 sp012729055	PFHN	0	1.16503527665052e-6	0
GCA_012729055.1	s__UBA8904 sp012729055	PFQN	4.04025712196324e-6	1.86205572992184e-6	2.16978313647617
GCA_012729055.1	s__UBA8904 sp012729055	PGEI	2.02012856098162e-5	1.39783862243019e-5	1.4451801005967
GCA_012729055.1	s__UBA8904 sp012729055	PGKK	1.51509642073622e-5	1.11859039814592e-5	1.35446936005128
GCA_012729055.1	s__UBA8904 sp012729055	PGPA	1.31308356463805e-5	1.66531530914458e-5	0.788489457478502
GCA_012729055.1	s__UBA8904 sp012729055	PKII	1.31308356463805e-5	1.05167934336715e-5	1.24855886247035
GCA_012729055.1	s__UBA8904 sp012729055	PKQF	2.02012856098162e-6	3.21939862373888e-6	0.627486309426176
GCA_012729055.1	s__UBA8904 sp012729055	PKVE	9.09057852441729e-6	1.11068478636025e-5	0.818466106320533
GCA_012729055.1	s__UBA8904 sp012729055	PLDH	1.01006428049081e-6	4.52283852903537e-6	0.223325302021392
GCA_012729055.1	s__UBA8904 sp012729055	PLDQ	4.04025712196324e-6	7.22877458501876e-6	0.558913142807974
GCA_012729055.1	s__UBA8904 sp012729055	PLGE	1.81811570488346e-5	2.17248283177194e-5	0.836883807915089
GCA_012729055.1	s__UBA8904 sp012729055	PMMR	2.02012856098162e-6	1.8907980808497e-6	1.06839994256489
GCA_012729055.1	s__UBA8904 sp012729055	PMMT	5.05032140245405e-6	1.48524660921338e-6	3.4003251521502
GCA_012729055.1	s__UBA8904 sp012729055	PMPF	3.03019284147243e-6	2.28032633024806e-6	1.32884175447941
GCA_012729055.1	s__UBA8904 sp012729055	PPKH	1.01006428049081e-6	2.15271105953924e-6	0.469205691128378
GCA_012729055.1	s__UBA8904 sp012729055	PRKH	1.01006428049081e-6	2.98118493973362e-6	0.338813022643629
GCA_012729055.1	s__UBA8904 sp012729055	PSEQ	1.01006428049081e-6	4.35852493841812e-6	0.231744522461629
GCA_012729055.1	s__UBA8904 sp012729055	PSTD	4.04025712196324e-6	6.48452344031852e-6	0.623061533996827
GCA_012729055.1	s__UBA8904 sp012729055	PVLF	1.41408999268713e-5	1.37804549509877e-5	1.02615624644945
GCA_012729055.1	s__UBA8904 sp012729055	PVRT	1.41408999268713e-5	1.01703242304873e-5	1.39040797583243
GCA_012729055.1	s__UBA8904 sp012729055	PVYV	1.31308356463805e-5	6.95241869697793e-6	1.88867158591703
GCA_012729055.1	s__UBA8904 sp012729055	PYYI	5.05032140245405e-6	2.68824673134901e-6	1.87866736470269
GCA_012729055.1	s__UBA8904 sp012729055	QAGH	5.05032140245405e-6	4.32882529416722e-6	1.16667249409649
GCA_012729055.1	s__UBA8904 sp012729055	QDQI	6.06038568294486e-6	2.99798155682389e-6	2.02148864763709
GCA_012729055.1	s__UBA8904 sp012729055	QEPI	3.03019284147243e-6	5.27618284657674e-6	0.574315358202278
GCA_012729055.1	s__UBA8904 sp012729055	QFMH	0	5.92748667061965e-7	0
GCA_012729055.1	s__UBA8904 sp012729055	QFNK	3.03019284147243e-6	2.28500535701288e-6	1.32612067283453
GCA_012729055.1	s__UBA8904 sp012729055	QGHS	3.03019284147243e-6	2.23887099814465e-6	1.35344682386057
GCA_012729055.1	s__UBA8904 sp012729055	QHKQ	0	8.94361149097787e-7	0
GCA_012729055.1	s__UBA8904 sp012729055	QHLS	0	2.8601011658858e-6	0
GCA_012729055.1	s__UBA8904 sp012729055	QIMM	1.01006428049081e-6	1.23526280611979e-6	0.817691810590191
GCA_012729055.1	s__UBA8904 sp012729055	QIRQ	1.31308356463805e-5	3.5128965362272e-6	3.73789421662923
GCA_012729055.1	s__UBA8904 sp012729055	QIRY	4.04025712196324e-6	3.6163364682358e-6	1.11722378640676
GCA_012729055.1	s__UBA8904 sp012729055	QKMQ	4.04025712196324e-6	1.24246258651088e-6	3.25181391039645
GCA_012729055.1	s__UBA8904 sp012729055	QLMR	5.05032140245405e-6	4.745494469498e-6	1.06423502016815
GCA_012729055.1	s__UBA8904 sp012729055	QLQF	4.04025712196324e-6	3.68890025461375e-6	1.09524705009577
GCA_012729055.1	s__UBA8904 sp012729055	QMAE	5.05032140245405e-6	4.72129253384966e-6	1.0696904219015
GCA_012729055.1	s__UBA8904 sp012729055	QMEF	2.02012856098162e-6	1.97052450744604e-6	1.02517302035481
GCA_012729055.1	s__UBA8904 sp012729055	QMIK	2.02012856098162e-6	2.70566189571878e-6	0.74663008123007
GCA_012729055.1	s__UBA8904 sp012729055	QMKH	0	7.77373480257964e-7	0
GCA_012729055.1	s__UBA8904 sp012729055	QNFM	3.03019284147243e-6	1.04321317226247e-6	2.90467271890432
GCA_012729055.1	s__UBA8904 sp012729055	QNYP	0	1.32045719021674e-6	0
GCA_012729055.1	s__UBA8904 sp012729055	QPEP	4.04025712196324e-6	3.75894559955661e-6	1.07483788071841
GCA_012729055.1	s__UBA8904 sp012729055	QPHL	2.02012856098162e-6	2.46665209989486e-6	0.818975874655258
GCA_012729055.1	s__UBA8904 sp012729055	QPTG	4.04025712196324e-6	5.20837417426192e-6	0.775723284615162
GCA_012729055.1	s__UBA8904 sp012729055	QQAN	1.01006428049081e-6	2.87564543225174e-6	0.35124785175615
GCA_012729055.1	s__UBA8904 sp012729055	QQMS	1.01006428049081e-6	1.17398424064053e-6	0.860372946692806
GCA_012729055.1	s__UBA8904 sp012729055	QQSR	4.04025712196324e-6	2.9019174665569e-6	1.39227154752853
GCA_012729055.1	s__UBA8904 sp012729055	QRTK	1.01006428049081e-6	5.18321365562656e-6	0.194872206241074
GCA_012729055.1	s__UBA8904 sp012729055	QRVS	4.04025712196324e-6	6.98739494710053e-6	0.578220803683034
GCA_012729055.1	s__UBA8904 sp012729055	QTDH	4.04025712196324e-6	1.45371125828383e-6	2.77927071070011
GCA_012729055.1	s__UBA8904 sp012729055	QVVL	1.11107070853989e-5	1.47328090844544e-5	0.754147224857652
GCA_012729055.1	s__UBA8904 sp012729055	QYPD	4.04025712196324e-6	2.19876407100905e-6	1.83751279877386
GCA_012729055.1	s__UBA8904 sp012729055	RAFY	1.01006428049081e-5	8.38496661501043e-6	1.20461335967949
GCA_012729055.1	s__UBA8904 sp012729055	RAGP	4.04025712196324e-6	2.30621424901875e-5	0.175190016438511
GCA_012729055.1	s__UBA8904 sp012729055	RAPP	2.02012856098162e-6	1.35051328662843e-5	0.149582279640128
GCA_012729055.1	s__UBA8904 sp012729055	RDMI	6.06038568294486e-6	5.59867602635764e-6	1.0824676502826
GCA_012729055.1	s__UBA8904 sp012729055	RDVF	1.71710927683438e-5	1.03390442130451e-5	1.6608007872409
GCA_012729055.1	s__UBA8904 sp012729055	RDYR	7.07044996343567e-6	6.54216349424059e-6	1.08075103437268
GCA_012729055.1	s__UBA8904 sp012729055	RGDR	2.02012856098162e-5	1.68366281206482e-5	1.1998415279507
GCA_012729055.1	s__UBA8904 sp012729055	RGID	2.42415427317795e-5	1.70649782868094e-5	1.42054342668091
GCA_012729055.1	s__UBA8904 sp012729055	RGPP	1.01006428049081e-6	1.02869154051819e-5	0.0981892278400578
GCA_012729055.1	s__UBA8904 sp012729055	RHEK	4.04025712196324e-6	3.99677928318981e-6	1.01087821860874
GCA_012729055.1	s__UBA8904 sp012729055	RHQG	1.01006428049081e-6	2.67398368107141e-6	0.377737638281359
GCA_012729055.1	s__UBA8904 sp012729055	RKDV	1.21207713658897e-5	1.35593704871134e-5	0.893903693936903
GCA_012729055.1	s__UBA8904 sp012729055	RKII	3.13119926952151e-5	1.4564196184072e-5	2.14992934038195
GCA_012729055.1	s__UBA8904 sp012729055	RMDM	2.02012856098162e-6	2.23466242894497e-6	0.903997192065993
GCA_012729055.1	s__UBA8904 sp012729055	RMPS	4.04025712196324e-6	3.9132560053763e-6	1.03245407824391
GCA_012729055.1	s__UBA8904 sp012729055	RNHA	3.03019284147243e-6	3.86563924937119e-6	0.783878847971998
GCA_012729055.1	s__UBA8904 sp012729055	RNIG	1.41408999268713e-5	1.02482906541988e-5	1.37983010084494
GCA_012729055.1	s__UBA8904 sp012729055	RNVA	1.41408999268713e-5	1.48766503692311e-5	0.950543272571529
GCA_012729055.1	s__UBA8904 sp012729055	RPQS	5.05032140245405e-6	4.50216559551371e-6	1.12175380831984
GCA_012729055.1	s__UBA8904 sp012729055	RQIE	1.31308356463805e-5	7.30672923883341e-6	1.79708802901762
GCA_012729055.1	s__UBA8904 sp012729055	RSQN	7.07044996343567e-6	3.195464031093e-6	2.21265202632159
GCA_012729055.1	s__UBA8904 sp012729055	RTFG	1.01006428049081e-5	1.04707351518732e-5	0.964654597638366
GCA_012729055.1	s__UBA8904 sp012729055	RTIN	4.04025712196324e-6	6.52840723617638e-6	0.618873329404858
GCA_012729055.1	s__UBA8904 sp012729055	RTNR	4.04025712196324e-6	6.44104920664397e-6	0.62726692381044
GCA_012729055.1	s__UBA8904 sp012729055	RVIA	4.2422699780614e-5	2.9420258542455e-5	1.44195536961023
GCA_012729055.1	s__UBA8904 sp012729055	RVLT	2.52516070122703e-5	2.21864548726661e-5	1.13815420972823
GCA_012729055.1	s__UBA8904 sp012729055	RYMS	2.02012856098162e-6	2.5966016222226e-6	0.777989408807525
GCA_012729055.1	s__UBA8904 sp012729055	RYVK	9.09057852441729e-6	7.61271929807229e-6	1.19413026652897
GCA_012729055.1	s__UBA8904 sp012729055	SEVF	5.05032140245405e-6	9.8198574436002e-6	0.514296814537308
GCA_012729055.1	s__UBA8904 sp012729055	SFVY	1.01006428049081e-6	4.86016484604786e-6	0.20782510727227
GCA_012729055.1	s__UBA8904 sp012729055	SGFQ	2.02012856098162e-6	5.19462846556099e-6	0.388887978105564
GCA_012729055.1	s__UBA8904 sp012729055	SGGK	3.43421855366876e-5	1.80489035457303e-5	1.90272973921519
GCA_012729055.1	s__UBA8904 sp012729055	SGMP	4.04025712196324e-6	4.82542837518049e-6	0.837284652849524
GCA_012729055.1	s__UBA8904 sp012729055	SGRN	1.51509642073622e-5	8.46586096262065e-6	1.7896542683914
GCA_012729055.1	s__UBA8904 sp012729055	SHRQ	5.05032140245405e-6	1.81564717110212e-6	2.78155441367412
GCA_012729055.1	s__UBA8904 sp012729055	SKGK	1.21207713658897e-5	1.29701375480644e-5	0.934513710511775
GCA_012729055.1	s__UBA8904 sp012729055	SLAK	2.02012856098162e-5	3.02703080937422e-5	0.66736306572289
GCA_012729055.1	s__UBA8904 sp012729055	SLEN	1.31308356463805e-5	1.04698757176672e-5	1.25415391743602
GCA_012729055.1	s__UBA8904 sp012729055	SLKI	1.6161028487853e-5	1.89520483499723e-5	0.852732548451765
GCA_012729055.1	s__UBA8904 sp012729055	SNLH	3.03019284147243e-6	3.14941775781067e-6	0.962143822920108
GCA_012729055.1	s__UBA8904 sp012729055	SNSE	2.02012856098162e-6	5.56495820367201e-6	0.363008757127529
GCA_012729055.1	s__UBA8904 sp012729055	SPPQ	2.02012856098162e-6	3.25100987200259e-6	0.621384935917541
GCA_012729055.1	s__UBA8904 sp012729055	SRAR	1.11107070853989e-5	2.16858042155017e-5	0.512349321933683
GCA_012729055.1	s__UBA8904 sp012729055	SRLG	1.81811570488346e-5	2.60202687242974e-5	0.698730564294951
GCA_012729055.1	s__UBA8904 sp012729055	STET	9.09057852441729e-6	8.00182649578793e-6	1.1360629387806
GCA_012729055.1	s__UBA8904 sp012729055	STFM	4.04025712196324e-6	2.87625303545765e-6	1.40469460515333
GCA_012729055.1	s__UBA8904 sp012729055	SVAL	3.83824426586508e-5	3.828389533609e-5	1.00257411952717
GCA_012729055.1	s__UBA8904 sp012729055	SYEA	1.01006428049081e-5	1.00590621167741e-5	1.00413365457448
GCA_012729055.1	s__UBA8904 sp012729055	SYIL	8.08051424392648e-6	1.02477535334291e-5	0.788515670050721
GCA_012729055.1	s__UBA8904 sp012729055	TAAS	2.62616712927611e-5	2.75765705172136e-5	0.952318246983186
GCA_012729055.1	s__UBA8904 sp012729055	TDKL	1.01006428049081e-5	1.4971048995967e-5	0.674678361391316
GCA_012729055.1	s__UBA8904 sp012729055	TDTH	2.02012856098162e-6	2.45341578731444e-6	0.823394294365772
GCA_012729055.1	s__UBA8904 sp012729055	TEAP	9.09057852441729e-6	1.42224208308412e-5	0.639172376667722
GCA_012729055.1	s__UBA8904 sp012729055	TENE	4.04025712196324e-6	6.03660498108235e-6	0.66929294439916
GCA_012729055.1	s__UBA8904 sp012729055	TETF	9.09057852441729e-6	6.45730125904756e-6	1.40779842224027
GCA_012729055.1	s__UBA8904 sp012729055	TEVL	1.6161028487853e-5	2.14786006436465e-5	0.752424646092274
GCA_012729055.1	s__UBA8904 sp012729055	TFKG	7.07044996343567e-6	9.27830288383367e-6	0.76204129698709
GCA_012729055.1	s__UBA8904 sp012729055	TGEQ	6.06038568294486e-6	6.98270064407711e-6	0.867914291597969
GCA_012729055.1	s__UBA8904 sp012729055	THIA	4.04025712196324e-6	6.0050422526394e-6	0.672810773344255
GCA_012729055.1	s__UBA8904 sp012729055	THKQ	0	1.50940549593569e-6	0
GCA_012729055.1	s__UBA8904 sp012729055	THYD	0	1.49651690091129e-6	0
GCA_012729055.1	s__UBA8904 sp012729055	TIAM	5.05032140245405e-6	8.34231265171572e-6	0.605386253584656
GCA_012729055.1	s__UBA8904 sp012729055	TIPN	0	4.7141572034604e-6	0
GCA_012729055.1	s__UBA8904 sp012729055	TISK	1.41408999268713e-5	9.45060550198294e-6	1.4962956525806
GCA_012729055.1	s__UBA8904 sp012729055	TKRG	4.04025712196324e-6	1.37320795105561e-5	0.294220341417148
GCA_012729055.1	s__UBA8904 sp012729055	TLGY	9.09057852441729e-6	1.1696576433182e-5	0.777199941910199
GCA_012729055.1	s__UBA8904 sp012729055	TLSD	1.81811570488346e-5	1.41459193845662e-5	1.28525807015916
GCA_012729055.1	s__UBA8904 sp012729055	TMLE	4.04025712196324e-6	7.75340631580222e-6	0.521094465761299
GCA_012729055.1	s__UBA8904 sp012729055	TNIT	3.03019284147243e-6	5.12814922402378e-6	0.590894045609461
GCA_012729055.1	s__UBA8904 sp012729055	TPFG	5.05032140245405e-6	7.56090877238825e-6	0.667951638419097
GCA_012729055.1	s__UBA8904 sp012729055	TPGL	1.6161028487853e-5	1.76275396186164e-5	0.916805682330467
GCA_012729055.1	s__UBA8904 sp012729055	TPVT	9.09057852441729e-6	7.98892263056648e-6	1.13789793002072
GCA_012729055.1	s__UBA8904 sp012729055	TQYA	6.06038568294486e-6	4.53714786702287e-6	1.33572584816846
GCA_012729055.1	s__UBA8904 sp012729055	TQYY	3.03019284147243e-6	1.34287476974949e-6	2.25649696437271
GCA_012729055.1	s__UBA8904 sp012729055	TRDS	6.06038568294486e-6	8.98010141024912e-6	0.674868290020429
GCA_012729055.1	s__UBA8904 sp012729055	TRNF	5.05032140245405e-6	4.35199966494362e-6	1.16045997042131
GCA_012729055.1	s__UBA8904 sp012729055	TSAK	9.09057852441729e-6	1.5094555212965e-5	0.602242225501898
GCA_012729055.1	s__UBA8904 sp012729055	TTDN	3.03019284147243e-6	4.31791045444151e-6	0.701772969459221
GCA_012729055.1	s__UBA8904 sp012729055	TTGR	9.09057852441729e-6	1.21730205476935e-5	0.746780841188983
GCA_012729055.1	s__UBA8904 sp012729055	TYEG	4.04025712196324e-6	7.18831161849978e-6	0.562059261811254
GCA_012729055.1	s__UBA8904 sp012729055	TYMP	0	1.75907860347159e-6	0
GCA_012729055.1	s__UBA8904 sp012729055	TYRY	3.03019284147243e-6	2.88519452400309e-6	1.05025599357792
GCA_012729055.1	s__UBA8904 sp012729055	TYSQ	2.02012856098162e-6	2.3466155558319e-6	0.860868988940742
GCA_012729055.1	s__UBA8904 sp012729055	TYVG	5.05032140245405e-6	8.32145895612472e-6	0.606903360225906
GCA_012729055.1	s__UBA8904 sp012729055	VADV	3.33321212561967e-5	2.7761959245934e-5	1.20064009030913
GCA_012729055.1	s__UBA8904 sp012729055	VDPQ	7.07044996343567e-6	5.14286820215702e-6	1.37480675870134
GCA_012729055.1	s__UBA8904 sp012729055	VEDH	2.02012856098162e-6	4.31392949070304e-6	0.468280384585609
GCA_012729055.1	s__UBA8904 sp012729055	VGHK	3.03019284147243e-6	5.70532460269682e-6	0.531116641468586
GCA_012729055.1	s__UBA8904 sp012729055	VGLY	8.08051424392648e-6	1.66876812756278e-5	0.484220312604363
GCA_012729055.1	s__UBA8904 sp012729055	VHSE	4.04025712196324e-6	4.23233233755767e-6	0.954617170799666
GCA_012729055.1	s__UBA8904 sp012729055	VHSG	4.04025712196324e-6	5.39087554347546e-6	0.749462140125482
GCA_012729055.1	s__UBA8904 sp012729055	VHSV	8.08051424392648e-6	4.8995065468539e-6	1.64925062690552
GCA_012729055.1	s__UBA8904 sp012729055	VIAR	3.03019284147243e-5	2.9420258542455e-5	1.02996812115016
GCA_012729055.1	s__UBA8904 sp012729055	VIMP	8.08051424392648e-6	5.30895706135201e-6	1.52205304178306
GCA_012729055.1	s__UBA8904 sp012729055	VKRF	8.08051424392648e-6	1.07351511993625e-5	0.752715457273331
GCA_012729055.1	s__UBA8904 sp012729055	VLHS	2.02012856098162e-6	6.88670738055774e-6	0.29333735983683
GCA_012729055.1	s__UBA8904 sp012729055	VPHG	6.06038568294486e-6	4.64928116466372e-6	1.30351025638244
GCA_012729055.1	s__UBA8904 sp012729055	VSKI	1.51509642073622e-5	1.34833208144036e-5	1.1236819486767
GCA_012729055.1	s__UBA8904 sp012729055	VSVV	2.32314784512886e-5	1.88554185161382e-5	1.23208500683265
GCA_012729055.1	s__UBA8904 sp012729055	VTHQ	2.02012856098162e-6	1.90899682445146e-6	1.05821473095541
GCA_012729055.1	s__UBA8904 sp012729055	VTMD	5.05032140245405e-6	4.86271462915279e-6	1.03858066689263
GCA_012729055.1	s__UBA8904 sp012729055	VTQD	4.04025712196324e-6	5.5945091438166e-6	0.722182593343115
GCA_012729055.1	s__UBA8904 sp012729055	VVMG	1.31308356463805e-5	1.00242071366882e-5	1.30991264120253
GCA_012729055.1	s__UBA8904 sp012729055	VYFI	5.05032140245405e-6	5.88343963945743e-6	0.858396059438419
GCA_012729055.1	s__UBA8904 sp012729055	VYGA	1.51509642073622e-5	1.71497330713985e-5	0.883451896556348
GCA_012729055.1	s__UBA8904 sp012729055	VYVD	1.41408999268713e-5	8.21679956722258e-6	1.72097418358365
GCA_012729055.1	s__UBA8904 sp012729055	YAVV	2.02012856098162e-5	1.55865645167433e-5	1.29607044503718
GCA_012729055.1	s__UBA8904 sp012729055	YDKG	1.01006428049081e-6	7.14842520801957e-6	0.141298852698026
GCA_012729055.1	s__UBA8904 sp012729055	YDYV	1.01006428049081e-5	3.51298204754968e-6	2.87523325430978
GCA_012729055.1	s__UBA8904 sp012729055	YEYR	7.07044996343567e-6	3.55581987352305e-6	1.98841623449007
GCA_012729055.1	s__UBA8904 sp012729055	YFLI	8.08051424392648e-6	8.26971589907046e-6	0.977121142073908
GCA_012729055.1	s__UBA8904 sp012729055	YFSK	4.04025712196324e-6	3.84283485221933e-6	1.05137412283796
GCA_012729055.1	s__UBA8904 sp012729055	YFYI	2.02012856098162e-6	2.51538542009762e-6	0.803108956918108
GCA_012729055.1	s__UBA8904 sp012729055	YGQR	3.03019284147243e-6	4.39962664681909e-6	0.688738632779953
GCA_012729055.1	s__UBA8904 sp012729055	YGYV	4.04025712196324e-6	5.07586363162349e-6	0.795974323815902
GCA_012729055.1	s__UBA8904 sp012729055	YHMR	1.01006428049081e-6	9.0311243432726e-7	1.11842583724719
GCA_012729055.1	s__UBA8904 sp012729055	YILK	9.09057852441729e-6	1.08455036450263e-5	0.838188692932318
GCA_012729055.1	s__UBA8904 sp012729055	YIMY	0	1.50608510549388e-6	0
GCA_012729055.1	s__UBA8904 sp012729055	YIQA	2.02012856098162e-6	5.85436960095658e-6	0.345063379779018
GCA_012729055.1	s__UBA8904 sp012729055	YKAT	2.02012856098162e-6	8.63801371541465e-6	0.233864940197615
GCA_012729055.1	s__UBA8904 sp012729055	YKDE	6.06038568294486e-6	5.61217021734632e-6	1.07986490933813
GCA_012729055.1	s__UBA8904 sp012729055	YKPT	3.03019284147243e-6	3.85300352719091e-6	0.78644953737731
GCA_012729055.1	s__UBA8904 sp012729055	YLDE	1.11107070853989e-5	9.97675716038007e-6	1.11365916868479
GCA_012729055.1	s__UBA8904 sp012729055	YLNL	7.07044996343567e-6	9.74915471935825e-6	0.725237229992499
[truncated: 418,509 more rows]
