# Supplementary material for: Evolutionary adaptation of bacterial proteomes to translation-impeding sequences
Source: EMBO J. 2025 Dec 9;45(6):1957–79. doi: 10.1038/s44318-025-00651-6 (PMC12992588; doi:10.1038/s44318-025-00651-6)
Supplement: Supplementary file 9 — Figure EV2 Source Data [file 44318_2025_651_MOESM9_ESM.zip › Fig EV2/Bacillota_A.csv]

genome_id	org	pattern	freq	freq_exp	bias
GCA_017414385.1	s__RGIG3925 sp017414385	AAAS	9.0372700492705e-5	4.23231161363702e-5	2.13530355849775
GCA_017414385.1	s__RGIG3925 sp017414385	AAYF	2.08552385752396e-5	1.32066597975462e-5	1.57914558979663
GCA_017414385.1	s__RGIG3925 sp017414385	ADMN	3.47587309587327e-6	5.83537377315384e-6	0.595655605106966
GCA_017414385.1	s__RGIG3925 sp017414385	ADRI	4.86622233422258e-5	1.96751869831733e-5	2.47327882494042
GCA_017414385.1	s__RGIG3925 sp017414385	AEMN	1.73793654793663e-6	6.31280903908594e-6	0.275303202928546
GCA_017414385.1	s__RGIG3925 sp017414385	AGHI	1.04276192876198e-5	8.58556316530138e-6	1.21455274241801
GCA_017414385.1	s__RGIG3925 sp017414385	AGRN	5.2138096438099e-6	1.16150382987732e-5	0.448884412577496
GCA_017414385.1	s__RGIG3925 sp017414385	AHGT	1.56414289314297e-5	7.43351357965485e-6	2.10417708447315
GCA_017414385.1	s__RGIG3925 sp017414385	AIDH	5.2138096438099e-6	7.63586359775394e-6	0.6828054976445
GCA_017414385.1	s__RGIG3925 sp017414385	AIHE	0	8.26061030792818e-6	0
GCA_017414385.1	s__RGIG3925 sp017414385	AIMV	5.2138096438099e-6	1.22090758970402e-5	0.427043757265351
GCA_017414385.1	s__RGIG3925 sp017414385	AKGP	3.47587309587327e-6	1.16818686760962e-5	0.297544270719778
GCA_017414385.1	s__RGIG3925 sp017414385	AKTM	6.95174619174654e-6	7.57847599745725e-6	0.917301340543799
GCA_017414385.1	s__RGIG3925 sp017414385	ALHV	8.68968273968317e-6	1.10079965337333e-5	0.789397299776954
GCA_017414385.1	s__RGIG3925 sp017414385	AMNV	3.47587309587327e-6	6.41023491568731e-6	0.542238021163158
GCA_017414385.1	s__RGIG3925 sp017414385	AMSK	5.2138096438099e-6	7.68827432138185e-6	0.678150834096773
GCA_017414385.1	s__RGIG3925 sp017414385	APEP	0	8.83719586201159e-6	0
GCA_017414385.1	s__RGIG3925 sp017414385	AQTE	1.56414289314297e-5	1.01095994149134e-5	1.54718582700279
GCA_017414385.1	s__RGIG3925 sp017414385	ARRH	6.95174619174654e-6	4.70223751791682e-6	1.47839112023977
GCA_017414385.1	s__RGIG3925 sp017414385	AYDA	1.9117302027303e-5	1.97754946893854e-5	0.966716753617509
GCA_017414385.1	s__RGIG3925 sp017414385	AYDD	1.04276192876198e-5	1.38831306942529e-5	0.751099987262705
GCA_017414385.1	s__RGIG3925 sp017414385	AYFK	1.73793654793663e-6	7.30183554176039e-6	0.238013652594213
GCA_017414385.1	s__RGIG3925 sp017414385	AYGK	1.73793654793663e-5	1.22935422684638e-5	1.41369876149928
GCA_017414385.1	s__RGIG3925 sp017414385	AYKT	1.04276192876198e-5	1.05519394545439e-5	0.988218263812099
GCA_017414385.1	s__RGIG3925 sp017414385	DAET	2.95449213149228e-5	2.22435822155606e-5	1.32824475071531
GCA_017414385.1	s__RGIG3925 sp017414385	DAKH	3.47587309587327e-6	5.395064438733e-6	0.644269060239354
GCA_017414385.1	s__RGIG3925 sp017414385	DALM	2.60690482190495e-5	1.45855356570594e-5	1.78732196279896
GCA_017414385.1	s__RGIG3925 sp017414385	DDKT	6.95174619174654e-6	1.13681504598944e-5	0.611510748056293
GCA_017414385.1	s__RGIG3925 sp017414385	DDRY	8.68968273968317e-6	8.07497025549371e-6	1.07612566545013
GCA_017414385.1	s__RGIG3925 sp017414385	DDSA	1.21655558355564e-5	2.08592047792427e-5	0.583222417359964
GCA_017414385.1	s__RGIG3925 sp017414385	DEPF	6.95174619174654e-6	6.69117450214448e-6	1.03894259363861
GCA_017414385.1	s__RGIG3925 sp017414385	DERG	1.21655558355564e-5	1.50731144514694e-5	0.807102996180756
GCA_017414385.1	s__RGIG3925 sp017414385	DETH	1.73793654793663e-6	5.02108463766484e-6	0.346127714099816
GCA_017414385.1	s__RGIG3925 sp017414385	DFIL	2.08552385752396e-5	1.62868267808949e-5	1.28049735260301
GCA_017414385.1	s__RGIG3925 sp017414385	DGSP	1.04276192876198e-5	1.01954463530584e-5	1.02277221874565
GCA_017414385.1	s__RGIG3925 sp017414385	DHVH	3.47587309587327e-6	1.69869619650405e-6	2.04620055253358
GCA_017414385.1	s__RGIG3925 sp017414385	DHYY	0	2.04212705079162e-6	0
GCA_017414385.1	s__RGIG3925 sp017414385	DIFL	1.04276192876198e-5	1.62868267808949e-5	0.640248676301503
GCA_017414385.1	s__RGIG3925 sp017414385	DMVG	5.2138096438099e-6	8.64595456272197e-6	0.603034587561892
GCA_017414385.1	s__RGIG3925 sp017414385	DNPI	3.47587309587327e-6	6.04164152680887e-6	0.575319320163172
GCA_017414385.1	s__RGIG3925 sp017414385	DPPR	3.47587309587327e-6	4.75131721690865e-6	0.731559889014268
GCA_017414385.1	s__RGIG3925 sp017414385	DQKP	3.47587309587327e-6	3.31505675043328e-6	1.04851088760968
GCA_017414385.1	s__RGIG3925 sp017414385	DQLI	8.68968273968317e-6	1.1084090448109e-5	0.783977970981432
GCA_017414385.1	s__RGIG3925 sp017414385	DRPG	5.2138096438099e-6	8.62753715173686e-6	0.604321899994401
GCA_017414385.1	s__RGIG3925 sp017414385	DSAQ	1.39034923834931e-5	9.48040663541459e-6	1.46655021437117
GCA_017414385.1	s__RGIG3925 sp017414385	DSDT	2.78069847669862e-5	1.41326525246916e-5	1.96757011597106
GCA_017414385.1	s__RGIG3925 sp017414385	DSIF	1.04276192876198e-5	1.09009403732439e-5	0.956579793172167
GCA_017414385.1	s__RGIG3925 sp017414385	DSLG	3.12828578628594e-5	2.40853971438375e-5	1.29883089226384
GCA_017414385.1	s__RGIG3925 sp017414385	DSSF	1.04276192876198e-5	9.57494541552682e-6	1.0890526091888
GCA_017414385.1	s__RGIG3925 sp017414385	DVHE	6.95174619174654e-6	5.71527234907484e-6	1.21634556800637
GCA_017414385.1	s__RGIG3925 sp017414385	DVLL	3.64966675066693e-5	3.51577412432872e-5	1.03808339830813
GCA_017414385.1	s__RGIG3925 sp017414385	DVNG	5.2138096438099e-6	1.08116631125986e-5	0.482239373305515
GCA_017414385.1	s__RGIG3925 sp017414385	DVQN	1.73793654793663e-6	4.37029845584245e-6	0.397669991076529
GCA_017414385.1	s__RGIG3925 sp017414385	EDKV	1.21655558355564e-5	1.39985539220774e-5	0.869058040085834
GCA_017414385.1	s__RGIG3925 sp017414385	EDLA	2.78069847669862e-5	3.37150830735741e-5	0.824763940409249
GCA_017414385.1	s__RGIG3925 sp017414385	EFAG	6.95174619174654e-6	1.73067337278598e-5	0.401678693453049
GCA_017414385.1	s__RGIG3925 sp017414385	EFTE	6.95174619174654e-6	1.12819557659602e-5	0.616182720084871
GCA_017414385.1	s__RGIG3925 sp017414385	EGGP	8.68968273968317e-6	1.26665392645569e-5	0.686034484888732
GCA_017414385.1	s__RGIG3925 sp017414385	EHER	6.95174619174654e-6	4.6631469417018e-6	1.49078428766165
GCA_017414385.1	s__RGIG3925 sp017414385	EHQK	0	1.86225814756571e-6	0
GCA_017414385.1	s__RGIG3925 sp017414385	EIPI	1.56414289314297e-5	1.24485215252555e-5	1.25648888502112
GCA_017414385.1	s__RGIG3925 sp017414385	EKMA	8.68968273968317e-6	8.49512893540996e-6	1.02290180711234
GCA_017414385.1	s__RGIG3925 sp017414385	EKYF	1.73793654793663e-6	5.54556852403806e-6	0.313391952583996
GCA_017414385.1	s__RGIG3925 sp017414385	ELLK	4.51863502463525e-5	2.72677104137849e-5	1.65713767531832
GCA_017414385.1	s__RGIG3925 sp017414385	ENHG	3.47587309587327e-6	3.42352866457556e-6	1.01528961385349
GCA_017414385.1	s__RGIG3925 sp017414385	ENMA	6.95174619174654e-6	6.31280903908594e-6	1.10121281171418
GCA_017414385.1	s__RGIG3925 sp017414385	EPYD	1.73793654793663e-6	6.52888855339844e-6	0.266191792633985
GCA_017414385.1	s__RGIG3925 sp017414385	EQET	3.47587309587327e-6	7.67799767405623e-6	0.452705671899089
GCA_017414385.1	s__RGIG3925 sp017414385	ERLN	1.04276192876198e-5	1.14764992206019e-5	0.908606282035969
GCA_017414385.1	s__RGIG3925 sp017414385	ESQS	5.2138096438099e-6	7.04942774582058e-6	0.739607501743817
GCA_017414385.1	s__RGIG3925 sp017414385	ETIR	1.56414289314297e-5	1.44211128378297e-5	1.08462010576596
GCA_017414385.1	s__RGIG3925 sp017414385	ETRS	6.95174619174654e-6	1.26669226255278e-5	0.548810977793188
GCA_017414385.1	s__RGIG3925 sp017414385	ETSN	5.2138096438099e-6	8.94765710442737e-6	0.582701100741788
GCA_017414385.1	s__RGIG3925 sp017414385	ETTH	0	4.84577695075576e-6	0
GCA_017414385.1	s__RGIG3925 sp017414385	EYQV	1.73793654793663e-6	5.26424296100783e-6	0.330139881614414
GCA_017414385.1	s__RGIG3925 sp017414385	EYYF	3.47587309587327e-6	4.58848808934171e-6	0.757520348357695
GCA_017414385.1	s__RGIG3925 sp017414385	FENS	6.95174619174654e-6	6.19168835663266e-6	1.12275453662
GCA_017414385.1	s__RGIG3925 sp017414385	FFMS	3.47587309587327e-6	3.05661819753473e-6	1.13716299231506
GCA_017414385.1	s__RGIG3925 sp017414385	FFTI	1.73793654793663e-6	7.17600292545902e-6	0.242187268593604
GCA_017414385.1	s__RGIG3925 sp017414385	FFVS	1.73793654793663e-5	7.17454457712775e-6	2.42236497279162
GCA_017414385.1	s__RGIG3925 sp017414385	FGSP	8.68968273968317e-6	6.80882039028073e-6	1.27623909012012
GCA_017414385.1	s__RGIG3925 sp017414385	FHNN	0	1.10003545240618e-6	0
GCA_017414385.1	s__RGIG3925 sp017414385	FHRD	1.73793654793663e-6	2.66095045856109e-6	0.653126232525361
GCA_017414385.1	s__RGIG3925 sp017414385	FIDA	1.73793654793663e-5	1.58595565295639e-5	1.09582922113676
GCA_017414385.1	s__RGIG3925 sp017414385	FISV	1.39034923834931e-5	1.19748265168329e-5	1.16106002570886
GCA_017414385.1	s__RGIG3925 sp017414385	FKTQ	1.73793654793663e-6	3.4505209224723e-6	0.503673673333765
GCA_017414385.1	s__RGIG3925 sp017414385	FKVA	3.47587309587327e-6	1.23093403492391e-5	0.282376877822548
GCA_017414385.1	s__RGIG3925 sp017414385	FKVF	5.2138096438099e-6	5.77112485370385e-6	0.903430401521072
GCA_017414385.1	s__RGIG3925 sp017414385	FNML	1.73793654793663e-6	4.00202457925102e-6	0.434264336342954
GCA_017414385.1	s__RGIG3925 sp017414385	FNVV	5.2138096438099e-6	7.05428139101184e-6	0.739098620371601
GCA_017414385.1	s__RGIG3925 sp017414385	FNYF	1.73793654793663e-6	2.54396079831277e-6	0.683161685938433
GCA_017414385.1	s__RGIG3925 sp017414385	FPHT	0	1.91931835989967e-6	0
GCA_017414385.1	s__RGIG3925 sp017414385	FPSA	8.68968273968317e-6	8.62583599198164e-6	1.00740180404089
GCA_017414385.1	s__RGIG3925 sp017414385	FQLN	1.73793654793663e-6	3.88648366966843e-6	0.447174540189153
GCA_017414385.1	s__RGIG3925 sp017414385	FTGL	8.68968273968317e-6	1.58552266545044e-5	0.548064239574555
GCA_017414385.1	s__RGIG3925 sp017414385	FTIF	5.2138096438099e-6	7.17600292545902e-6	0.726561805780813
GCA_017414385.1	s__RGIG3925 sp017414385	FTLA	1.73793654793663e-5	2.00863845568134e-5	0.865231143524593
GCA_017414385.1	s__RGIG3925 sp017414385	FTSA	1.21655558355564e-5	1.34440234008457e-5	0.904904393039899
GCA_017414385.1	s__RGIG3925 sp017414385	FVAR	8.68968273968317e-6	1.29493879647828e-5	0.671049686928497
GCA_017414385.1	s__RGIG3925 sp017414385	FVHF	5.2138096438099e-6	2.35621125460775e-6	2.21279379495956
GCA_017414385.1	s__RGIG3925 sp017414385	FYGI	5.2138096438099e-6	8.15763471440183e-6	0.639132521416438
GCA_017414385.1	s__RGIG3925 sp017414385	GAAP	3.30207944107961e-5	2.11287236644089e-5	1.56283904959291
GCA_017414385.1	s__RGIG3925 sp017414385	GADV	4.69242867942891e-5	2.63148422430216e-5	1.78318708358333
GCA_017414385.1	s__RGIG3925 sp017414385	GDAA	2.95449213149228e-5	3.4122076220151e-5	0.86585942556083
GCA_017414385.1	s__RGIG3925 sp017414385	GETN	5.2138096438099e-6	1.0275597617536e-5	0.507397217940121
GCA_017414385.1	s__RGIG3925 sp017414385	GFNN	0	3.84666663969366e-6	0
GCA_017414385.1	s__RGIG3925 sp017414385	GFPT	1.39034923834931e-5	6.71158178568551e-6	2.07156715472745
GCA_017414385.1	s__RGIG3925 sp017414385	GFQH	0	1.64128185923123e-6	0
GCA_017414385.1	s__RGIG3925 sp017414385	GGKH	5.2138096438099e-6	4.78826242043955e-6	1.08887299525478
GCA_017414385.1	s__RGIG3925 sp017414385	GGLD	2.43311116711129e-5	2.76599613306778e-5	0.879650964809091
GCA_017414385.1	s__RGIG3925 sp017414385	GHGF	3.47587309587327e-6	4.06036034246245e-6	0.856050400138942
GCA_017414385.1	s__RGIG3925 sp017414385	GHTE	5.2138096438099e-6	5.64557482766929e-6	0.923521484164327
GCA_017414385.1	s__RGIG3925 sp017414385	GIAL	3.99725406025426e-5	3.90590263626283e-5	1.02338804432638
GCA_017414385.1	s__RGIG3925 sp017414385	GIDI	4.51863502463525e-5	2.08947227547393e-5	2.16257237661138
GCA_017414385.1	s__RGIG3925 sp017414385	GIEA	4.17104771504792e-5	2.88861727369892e-5	1.44395997109954
GCA_017414385.1	s__RGIG3925 sp017414385	GIYT	2.08552385752396e-5	1.17886615093362e-5	1.76909300167139
GCA_017414385.1	s__RGIG3925 sp017414385	GLFL	3.12828578628594e-5	2.40321131113948e-5	1.30171066180721
GCA_017414385.1	s__RGIG3925 sp017414385	GLHH	3.47587309587327e-6	2.54335191644964e-6	1.36665047152632
GCA_017414385.1	s__RGIG3925 sp017414385	GLKN	1.21655558355564e-5	1.13383960216571e-5	1.07295210118957
GCA_017414385.1	s__RGIG3925 sp017414385	GLVG	3.12828578628594e-5	3.03848316802238e-5	1.02955508169624
GCA_017414385.1	s__RGIG3925 sp017414385	GMSN	5.2138096438099e-6	4.50974753548112e-6	1.15612007164247
GCA_017414385.1	s__RGIG3925 sp017414385	GNKE	8.68968273968317e-6	8.38533103721581e-6	1.03629572894816
GCA_017414385.1	s__RGIG3925 sp017414385	GQAH	5.2138096438099e-6	3.50072083457753e-6	1.48935316187219
GCA_017414385.1	s__RGIG3925 sp017414385	GQSL	5.2138096438099e-6	1.09466952990584e-5	0.476290743587096
GCA_017414385.1	s__RGIG3925 sp017414385	GSAQ	5.2138096438099e-6	1.06595185939461e-5	0.48912243061061
GCA_017414385.1	s__RGIG3925 sp017414385	GTFR	1.56414289314297e-5	8.98008682583918e-6	1.7417903896456
GCA_017414385.1	s__RGIG3925 sp017414385	GTIY	1.39034923834931e-5	1.17886615093362e-5	1.17939533444759
GCA_017414385.1	s__RGIG3925 sp017414385	GVNG	1.9117302027303e-5	1.21563481833906e-5	1.57261882753764
GCA_017414385.1	s__RGIG3925 sp017414385	HAFS	6.95174619174654e-6	4.47915548984452e-6	1.5520216271813
GCA_017414385.1	s__RGIG3925 sp017414385	HAII	3.47587309587327e-6	8.51135467282383e-6	0.408380713703718
GCA_017414385.1	s__RGIG3925 sp017414385	HDAS	8.68968273968317e-6	6.70703394803957e-6	1.2956073887509
GCA_017414385.1	s__RGIG3925 sp017414385	HDHA	6.95174619174654e-6	2.20267484625954e-6	3.15604738645452
GCA_017414385.1	s__RGIG3925 sp017414385	HEET	3.47587309587327e-6	5.43189686194426e-6	0.63990042230462
GCA_017414385.1	s__RGIG3925 sp017414385	HEIM	3.47587309587327e-6	2.71409042559013e-6	1.28067696753969
GCA_017414385.1	s__RGIG3925 sp017414385	HFKG	1.73793654793663e-6	2.84402200450644e-6	0.611084072198746
GCA_017414385.1	s__RGIG3925 sp017414385	HFNF	3.47587309587327e-6	1.25528008288958e-6	2.76900202851305
GCA_017414385.1	s__RGIG3925 sp017414385	HGFA	5.2138096438099e-6	5.14391632835882e-6	1.01358756849635
GCA_017414385.1	s__RGIG3925 sp017414385	HGTD	8.68968273968317e-6	5.21860222284325e-6	1.66513605916275
GCA_017414385.1	s__RGIG3925 sp017414385	HGVT	0	5.73270324753734e-6	0
GCA_017414385.1	s__RGIG3925 sp017414385	HKNK	6.95174619174654e-6	1.74569099269548e-6	3.98223180438854
GCA_017414385.1	s__RGIG3925 sp017414385	HMDF	1.73793654793663e-6	1.50312621064258e-6	1.15621465159181
GCA_017414385.1	s__RGIG3925 sp017414385	HNEM	0	1.42500197043317e-6	0
GCA_017414385.1	s__RGIG3925 sp017414385	HNET	0	2.93852385265448e-6	0
GCA_017414385.1	s__RGIG3925 sp017414385	HNSN	1.73793654793663e-6	1.61270122854622e-6	1.07765562348043
GCA_017414385.1	s__RGIG3925 sp017414385	HNTQ	0	1.23453800781438e-6	0
GCA_017414385.1	s__RGIG3925 sp017414385	HPHG	5.2138096438099e-6	1.07661118752801e-6	4.8427971994061
GCA_017414385.1	s__RGIG3925 sp017414385	HPPP	0	1.14180288102299e-6	0
GCA_017414385.1	s__RGIG3925 sp017414385	HQDD	3.47587309587327e-6	2.18578232179292e-6	1.59021923693762
GCA_017414385.1	s__RGIG3925 sp017414385	HQES	0	2.31512130347599e-6	0
GCA_017414385.1	s__RGIG3925 sp017414385	HRTH	0	1.23643072682982e-6	0
GCA_017414385.1	s__RGIG3925 sp017414385	HTDK	8.68968273968317e-6	3.65529615667841e-6	2.37728555148854
GCA_017414385.1	s__RGIG3925 sp017414385	HTKN	3.47587309587327e-6	2.13921407823771e-6	1.62483649076239
GCA_017414385.1	s__RGIG3925 sp017414385	HTYD	3.47587309587327e-6	3.02444786413396e-6	1.14925872490402
GCA_017414385.1	s__RGIG3925 sp017414385	HVNE	6.95174619174654e-6	3.34478809542307e-6	2.0783816473334
GCA_017414385.1	s__RGIG3925 sp017414385	HVTI	1.04276192876198e-5	5.68315317637367e-6	1.83482988474956
GCA_017414385.1	s__RGIG3925 sp017414385	HVYE	5.2138096438099e-6	3.72425546793688e-6	1.39996025747884
GCA_017414385.1	s__RGIG3925 sp017414385	HYQN	1.73793654793663e-6	8.33568166568491e-7	2.08493632271385
GCA_017414385.1	s__RGIG3925 sp017414385	HYRA	6.95174619174654e-6	3.69839788738336e-6	1.87966422311174
GCA_017414385.1	s__RGIG3925 sp017414385	IDEF	1.9117302027303e-5	1.20449518470458e-5	1.58716300987054
GCA_017414385.1	s__RGIG3925 sp017414385	IDNE	1.73793654793663e-5	1.05553129017831e-5	1.64650405355871
GCA_017414385.1	s__RGIG3925 sp017414385	IEAG	1.9117302027303e-5	2.88861727369892e-5	0.661814986753956
GCA_017414385.1	s__RGIG3925 sp017414385	IEQR	1.9117302027303e-5	6.79144386140046e-6	2.81490982145302
GCA_017414385.1	s__RGIG3925 sp017414385	IFFF	6.95174619174654e-6	4.96572155617603e-6	1.39994683815898
GCA_017414385.1	s__RGIG3925 sp017414385	IFFT	5.2138096438099e-6	7.17600292545902e-6	0.726561805780813
GCA_017414385.1	s__RGIG3925 sp017414385	IGTP	1.73793654793663e-5	1.12021086039854e-5	1.55143697439099
GCA_017414385.1	s__RGIG3925 sp017414385	IHHN	5.2138096438099e-6	1.00874792109336e-6	5.16859518100297
GCA_017414385.1	s__RGIG3925 sp017414385	IHHV	1.73793654793663e-6	1.89346046124706e-6	0.917862603157823
GCA_017414385.1	s__RGIG3925 sp017414385	IHTL	8.68968273968317e-6	7.56779706651981e-6	1.14824468247525
GCA_017414385.1	s__RGIG3925 sp017414385	IILG	1.39034923834931e-5	3.0564830760539e-5	0.454885305677639
GCA_017414385.1	s__RGIG3925 sp017414385	ILFE	1.9117302027303e-5	1.76193730371605e-5	1.08501602111399
GCA_017414385.1	s__RGIG3925 sp017414385	ILMH	5.2138096438099e-6	3.66991260659239e-6	1.42069040947846
GCA_017414385.1	s__RGIG3925 sp017414385	ILVA	2.08552385752396e-5	3.81606754891102e-5	0.546511252957013
GCA_017414385.1	s__RGIG3925 sp017414385	IMFV	0	5.72411675614452e-6	0
GCA_017414385.1	s__RGIG3925 sp017414385	IMGF	0	5.85886975047946e-6	0
GCA_017414385.1	s__RGIG3925 sp017414385	INDM	1.73793654793663e-6	4.5663506853716e-6	0.380596381592888
GCA_017414385.1	s__RGIG3925 sp017414385	IQIK	1.73793654793663e-6	6.65172377091832e-6	0.261276115453709
GCA_017414385.1	s__RGIG3925 sp017414385	IQIT	1.73793654793663e-6	8.15119124452007e-6	0.213212584001759
GCA_017414385.1	s__RGIG3925 sp017414385	IQMY	1.73793654793663e-6	2.31083711578002e-6	0.75208093901071
GCA_017414385.1	s__RGIG3925 sp017414385	IQQA	5.2138096438099e-6	4.90550633327748e-6	1.06284841759168
GCA_017414385.1	s__RGIG3925 sp017414385	IRLI	1.56414289314297e-5	2.25218899960011e-5	0.694498948987272
GCA_017414385.1	s__RGIG3925 sp017414385	IRNS	1.39034923834931e-5	7.91449978177402e-6	1.75671144947289
GCA_017414385.1	s__RGIG3925 sp017414385	IRQE	1.73793654793663e-6	6.79144386140046e-6	0.255900892859365
GCA_017414385.1	s__RGIG3925 sp017414385	IRTV	1.04276192876198e-5	1.46436745454774e-5	0.712090346943711
GCA_017414385.1	s__RGIG3925 sp017414385	ISDE	3.8234604054606e-5	1.76584387339713e-5	2.16523128859916
GCA_017414385.1	s__RGIG3925 sp017414385	ISFA	2.78069847669862e-5	1.55275847507242e-5	1.79081197838506
GCA_017414385.1	s__RGIG3925 sp017414385	ISTA	2.25931751231763e-5	2.24390337508808e-5	1.00686934089974
GCA_017414385.1	s__RGIG3925 sp017414385	ITAA	5.04001598901624e-5	3.26460940117025e-5	1.54383430593858
GCA_017414385.1	s__RGIG3925 sp017414385	IVQE	0	9.00479681853636e-6	0
GCA_017414385.1	s__RGIG3925 sp017414385	IVYR	1.21655558355564e-5	9.88750517637741e-6	1.23039691191481
GCA_017414385.1	s__RGIG3925 sp017414385	IYRE	2.25931751231763e-5	9.73723005044532e-6	2.32028770051941
GCA_017414385.1	s__RGIG3925 sp017414385	KALY	1.04276192876198e-5	1.59938049478559e-5	0.651978645582877
GCA_017414385.1	s__RGIG3925 sp017414385	KATK	1.73793654793663e-6	1.27528942360335e-5	0.136277813943291
GCA_017414385.1	s__RGIG3925 sp017414385	KERQ	6.95174619174654e-6	4.7984457547239e-6	1.44874956331491
GCA_017414385.1	s__RGIG3925 sp017414385	KGIE	1.56414289314297e-5	1.59708878694344e-5	0.979371282254434
GCA_017414385.1	s__RGIG3925 sp017414385	KGLN	3.47587309587327e-6	1.13383960216571e-5	0.30655774319702
GCA_017414385.1	s__RGIG3925 sp017414385	KHFK	1.73793654793663e-6	1.99205500987912e-6	0.872434013778614
GCA_017414385.1	s__RGIG3925 sp017414385	KHSR	1.73793654793663e-6	3.07229578144839e-6	0.56568008797555
GCA_017414385.1	s__RGIG3925 sp017414385	KIEP	5.2138096438099e-6	8.79541324120343e-6	0.592787342769187
GCA_017414385.1	s__RGIG3925 sp017414385	KIMT	3.47587309587327e-6	5.93037916855798e-6	0.586113129882462
GCA_017414385.1	s__RGIG3925 sp017414385	KISV	1.56414289314297e-5	1.41215574396681e-5	1.10762775269336
GCA_017414385.1	s__RGIG3925 sp017414385	KIYD	6.95174619174654e-6	8.55592551325285e-6	0.812506628415419
GCA_017414385.1	s__RGIG3925 sp017414385	KLPA	2.95449213149228e-5	1.51980222585022e-5	1.94399776578788
GCA_017414385.1	s__RGIG3925 sp017414385	KLRE	1.73793654793663e-5	1.54438919350334e-5	1.12532291422879
GCA_017414385.1	s__RGIG3925 sp017414385	KMIL	8.68968273968317e-6	8.98880514784414e-6	0.966722784258739
GCA_017414385.1	s__RGIG3925 sp017414385	KMKV	1.73793654793663e-6	4.76936241067144e-6	0.364395992229067
GCA_017414385.1	s__RGIG3925 sp017414385	KMRK	1.73793654793663e-6	3.59706695436727e-6	0.483153794462061
GCA_017414385.1	s__RGIG3925 sp017414385	KNLR	6.95174619174654e-6	8.3547692421888e-6	0.832069203855749
GCA_017414385.1	s__RGIG3925 sp017414385	KNVQ	6.95174619174654e-6	3.4418354037706e-6	2.01977880294065
GCA_017414385.1	s__RGIG3925 sp017414385	KQPL	6.95174619174654e-6	4.84926982415181e-6	1.43356555601904
GCA_017414385.1	s__RGIG3925 sp017414385	KRMH	1.73793654793663e-6	1.46859578614355e-6	1.18340020060956
GCA_017414385.1	s__RGIG3925 sp017414385	KTAT	1.21655558355564e-5	1.5627720485557e-5	0.778460034961577
GCA_017414385.1	s__RGIG3925 sp017414385	KTMH	0	1.71070329585334e-6	0
GCA_017414385.1	s__RGIG3925 sp017414385	KTQA	1.73793654793663e-6	7.35968073704435e-6	0.236142926579528
GCA_017414385.1	s__RGIG3925 sp017414385	KTSA	8.68968273968317e-6	1.58541377120089e-5	0.548101883403037
GCA_017414385.1	s__RGIG3925 sp017414385	KVPH	0	2.57631980870672e-6	0
GCA_017414385.1	s__RGIG3925 sp017414385	KYLH	1.73793654793663e-6	3.61031094466918e-6	0.481381403034769
GCA_017414385.1	s__RGIG3925 sp017414385	LAAM	2.78069847669862e-5	2.07760187006971e-5	1.33841739207008
GCA_017414385.1	s__RGIG3925 sp017414385	LARP	5.2138096438099e-6	1.59882723963283e-5	0.326102127519872
GCA_017414385.1	s__RGIG3925 sp017414385	LAVD	2.08552385752396e-5	3.42354095245714e-5	0.609171581846317
GCA_017414385.1	s__RGIG3925 sp017414385	LDAD	2.95449213149228e-5	3.11652245948064e-5	0.94800925387351
GCA_017414385.1	s__RGIG3925 sp017414385	LDDL	2.43311116711129e-5	3.20048428603353e-5	0.760232186650328
GCA_017414385.1	s__RGIG3925 sp017414385	LDEV	2.60690482190495e-5	2.60009703561803e-5	1.00261828162321
GCA_017414385.1	s__RGIG3925 sp017414385	LDKV	1.56414289314297e-5	1.89284295866911e-5	0.826345833910464
GCA_017414385.1	s__RGIG3925 sp017414385	LDNL	1.39034923834931e-5	1.87304140304817e-5	0.742294984022598
GCA_017414385.1	s__RGIG3925 sp017414385	LDQN	3.47587309587327e-6	5.81957424118635e-6	0.597272747424336
GCA_017414385.1	s__RGIG3925 sp017414385	LDVF	1.39034923834931e-5	1.60509675724577e-5	0.866208988382135
GCA_017414385.1	s__RGIG3925 sp017414385	LEFV	1.56414289314297e-5	1.73642164352263e-5	0.900785186004614
GCA_017414385.1	s__RGIG3925 sp017414385	LHHE	1.73793654793663e-6	2.4470892186343e-6	0.710205633167132
GCA_017414385.1	s__RGIG3925 sp017414385	LINH	6.95174619174654e-6	4.58918196565955e-6	1.51481162520158
GCA_017414385.1	s__RGIG3925 sp017414385	LKAH	1.73793654793663e-6	7.89190808835567e-6	0.220217535287939
GCA_017414385.1	s__RGIG3925 sp017414385	LKEV	8.68968273968317e-6	2.04771049868813e-5	0.424360901858452
GCA_017414385.1	s__RGIG3925 sp017414385	LKHF	0	3.7000509872709e-6	0
GCA_017414385.1	s__RGIG3925 sp017414385	LKPI	3.47587309587327e-6	1.18928970198418e-5	0.292264625689957
GCA_017414385.1	s__RGIG3925 sp017414385	LKVS	1.04276192876198e-5	1.85322202457287e-5	0.562675121995875
GCA_017414385.1	s__RGIG3925 sp017414385	LLEG	3.64966675066693e-5	3.89296319854236e-5	0.937503532536212
GCA_017414385.1	s__RGIG3925 sp017414385	LLIK	1.56414289314297e-5	2.80954004360706e-5	0.556725609482621
GCA_017414385.1	s__RGIG3925 sp017414385	LLTM	1.56414289314297e-5	1.44555193457858e-5	1.0820385319459
GCA_017414385.1	s__RGIG3925 sp017414385	LLTR	2.25931751231763e-5	2.55902801505028e-5	0.882881116982704
GCA_017414385.1	s__RGIG3925 sp017414385	LMGP	1.73793654793663e-6	7.12903717547991e-6	0.243782786533111
GCA_017414385.1	s__RGIG3925 sp017414385	LNFV	1.04276192876198e-5	9.39361800755986e-6	1.11007486989867
GCA_017414385.1	s__RGIG3925 sp017414385	LNIR	3.47587309587327e-6	1.18248593781478e-5	0.293946252104836
GCA_017414385.1	s__RGIG3925 sp017414385	LNTI	1.39034923834931e-5	1.3774263893484e-5	1.00938187993264
GCA_017414385.1	s__RGIG3925 sp017414385	LPES	2.78069847669862e-5	1.43494406845567e-5	1.93784450406578
GCA_017414385.1	s__RGIG3925 sp017414385	LPIV	3.8234604054606e-5	1.658875999375e-5	2.30485003514496
GCA_017414385.1	s__RGIG3925 sp017414385	LPLH	8.68968273968317e-6	6.37215410787286e-6	1.36369626229645
GCA_017414385.1	s__RGIG3925 sp017414385	LPPS	6.95174619174654e-6	8.21332134186697e-6	0.84639890519203
GCA_017414385.1	s__RGIG3925 sp017414385	LRRN	1.9117302027303e-5	8.7891913948114e-6	2.17509224325103
GCA_017414385.1	s__RGIG3925 sp017414385	LSAR	2.25931751231763e-5	2.527997228611e-5	0.893718350141941
GCA_017414385.1	s__RGIG3925 sp017414385	LSHM	5.2138096438099e-6	3.22350289834849e-6	1.61743600307638
GCA_017414385.1	s__RGIG3925 sp017414385	LSSK	1.56414289314297e-5	1.65171478288396e-5	0.946981227843656
GCA_017414385.1	s__RGIG3925 sp017414385	LTEL	2.43311116711129e-5	3.34145448665056e-5	0.728159302133789
GCA_017414385.1	s__RGIG3925 sp017414385	LTEM	1.04276192876198e-5	1.06906051612383e-5	0.975400281868789
GCA_017414385.1	s__RGIG3925 sp017414385	LTHE	6.95174619174654e-6	7.3448498927682e-6	0.946479001373641
GCA_017414385.1	s__RGIG3925 sp017414385	LTSA	2.25931751231763e-5	2.94475391506417e-5	0.767234742692716
GCA_017414385.1	s__RGIG3925 sp017414385	LVMK	5.2138096438099e-6	8.8586329236603e-6	0.58855691264557
GCA_017414385.1	s__RGIG3925 sp017414385	LVNG	1.9117302027303e-5	1.58153164871061e-5	1.20878403178899
GCA_017414385.1	s__RGIG3925 sp017414385	LVVY	5.2138096438099e-6	1.72045525757441e-5	0.303048255446098
GCA_017414385.1	s__RGIG3925 sp017414385	MAAN	1.73793654793663e-6	8.31205911713798e-6	0.209086163060766
GCA_017414385.1	s__RGIG3925 sp017414385	MDEG	6.95174619174654e-6	8.51454912853618e-6	0.816454998004302
GCA_017414385.1	s__RGIG3925 sp017414385	MENG	1.21655558355564e-5	4.98302807347978e-6	2.44139821332793
GCA_017414385.1	s__RGIG3925 sp017414385	MEVD	3.47587309587327e-6	8.31871596628021e-6	0.417837693937703
GCA_017414385.1	s__RGIG3925 sp017414385	MFNT	3.47587309587327e-6	2.64034238216183e-6	1.31644786651773
GCA_017414385.1	s__RGIG3925 sp017414385	MGFT	5.2138096438099e-6	5.07270018437856e-6	1.0278174254938
GCA_017414385.1	s__RGIG3925 sp017414385	MGKN	3.47587309587327e-6	3.62759138314033e-6	0.958176577446902
GCA_017414385.1	s__RGIG3925 sp017414385	MGVR	3.47587309587327e-6	7.16318903508956e-6	0.485241011907738
GCA_017414385.1	s__RGIG3925 sp017414385	MHKE	1.73793654793663e-6	1.91762104589115e-6	0.906298223864659
GCA_017414385.1	s__RGIG3925 sp017414385	MIGK	1.73793654793663e-6	6.90919117672627e-6	0.251539797276258
GCA_017414385.1	s__RGIG3925 sp017414385	MIKT	5.2138096438099e-6	5.93037916855798e-6	0.879169694823692
GCA_017414385.1	s__RGIG3925 sp017414385	MINQ	1.73793654793663e-6	2.07538407122338e-6	0.837404783063682
GCA_017414385.1	s__RGIG3925 sp017414385	MKNV	1.04276192876198e-5	3.54415740663627e-6	2.94219982106172
GCA_017414385.1	s__RGIG3925 sp017414385	MLAF	8.68968273968317e-6	9.74065177197086e-6	0.892104855312465
GCA_017414385.1	s__RGIG3925 sp017414385	MLDH	1.21655558355564e-5	3.2924197330294e-6	3.69501971863192
GCA_017414385.1	s__RGIG3925 sp017414385	MLYT	5.2138096438099e-6	6.43948076550328e-6	0.809663051055393
GCA_017414385.1	s__RGIG3925 sp017414385	MMHF	0	7.03473221432888e-7	0
GCA_017414385.1	s__RGIG3925 sp017414385	MNPR	1.73793654793663e-6	2.10164816401737e-6	0.826939816898045
GCA_017414385.1	s__RGIG3925 sp017414385	MNSY	1.73793654793663e-6	2.61363018659776e-6	0.664951207270437
GCA_017414385.1	s__RGIG3925 sp017414385	MPAA	6.95174619174654e-6	8.79457302813425e-6	0.790458635059096
GCA_017414385.1	s__RGIG3925 sp017414385	MPRP	0	2.22364855656358e-6	0
GCA_017414385.1	s__RGIG3925 sp017414385	MQRV	1.73793654793663e-6	2.89550956711554e-6	0.600217857220875
GCA_017414385.1	s__RGIG3925 sp017414385	MSLQ	6.95174619174654e-6	4.55642814745462e-6	1.52570082678249
GCA_017414385.1	s__RGIG3925 sp017414385	MTSI	1.21655558355564e-5	7.37252628952956e-6	1.65012037364098
GCA_017414385.1	s__RGIG3925 sp017414385	MVAT	6.95174619174654e-6	1.05708070313288e-5	0.657636278019605
GCA_017414385.1	s__RGIG3925 sp017414385	MVIV	5.2138096438099e-6	9.41560250000139e-6	0.55374147791489
GCA_017414385.1	s__RGIG3925 sp017414385	MYKR	1.73793654793663e-6	2.97626813285873e-6	0.58393144379345
GCA_017414385.1	s__RGIG3925 sp017414385	NAIN	8.68968273968317e-6	8.13371145057501e-6	1.06835394794696
GCA_017414385.1	s__RGIG3925 sp017414385	NAKK	1.9117302027303e-5	7.73347272971769e-6	2.47202035818142
GCA_017414385.1	s__RGIG3925 sp017414385	NDHF	0	1.87964140769995e-6	0
GCA_017414385.1	s__RGIG3925 sp017414385	NDKQ	5.2138096438099e-6	3.13317628930013e-6	1.66406520488974
GCA_017414385.1	s__RGIG3925 sp017414385	NDYA	5.2138096438099e-6	8.12491994031684e-6	0.641705971518359
GCA_017414385.1	s__RGIG3925 sp017414385	NFFG	3.47587309587327e-6	4.3895349079534e-6	0.791854528728165
GCA_017414385.1	s__RGIG3925 sp017414385	NGDK	3.47587309587327e-6	7.75115174731581e-6	0.448433111514937
GCA_017414385.1	s__RGIG3925 sp017414385	NHNG	1.73793654793663e-6	1.85204559232017e-6	0.9383875619171
GCA_017414385.1	s__RGIG3925 sp017414385	NISH	1.73793654793663e-6	3.07158660447621e-6	0.565810693862236
GCA_017414385.1	s__RGIG3925 sp017414385	NKNT	8.68968273968317e-6	3.89361646187123e-6	2.23177676198416
GCA_017414385.1	s__RGIG3925 sp017414385	NLKP	1.73793654793663e-6	6.24422883174516e-6	0.278326851043816
GCA_017414385.1	s__RGIG3925 sp017414385	NMDA	1.04276192876198e-5	5.83537377315384e-6	1.7869668153209
GCA_017414385.1	s__RGIG3925 sp017414385	NMEQ	3.47587309587327e-6	2.01424329154056e-6	1.72564710056192
GCA_017414385.1	s__RGIG3925 sp017414385	NMKS	0	3.15878891130599e-6	0
GCA_017414385.1	s__RGIG3925 sp017414385	NNFV	5.2138096438099e-6	3.7581939700521e-6	1.38731786740045
GCA_017414385.1	s__RGIG3925 sp017414385	NNIG	8.68968273968317e-6	6.42036092789334e-6	1.35345704661723
GCA_017414385.1	s__RGIG3925 sp017414385	NNMA	1.73793654793663e-6	3.41507587682124e-6	0.508901298425706
GCA_017414385.1	s__RGIG3925 sp017414385	NPVE	6.95174619174654e-6	6.4413020723363e-6	1.07924548696489
GCA_017414385.1	s__RGIG3925 sp017414385	NRQN	1.73793654793663e-6	1.92899442348512e-6	0.900954677098912
GCA_017414385.1	s__RGIG3925 sp017414385	NSFY	0	3.72956043901898e-6	0
GCA_017414385.1	s__RGIG3925 sp017414385	NSIH	1.73793654793663e-6	3.07158660447621e-6	0.565810693862235
GCA_017414385.1	s__RGIG3925 sp017414385	NSIP	6.95174619174654e-6	5.91517806100974e-6	1.17523870288359
GCA_017414385.1	s__RGIG3925 sp017414385	NSPV	1.04276192876198e-5	5.82951685554576e-6	1.78876218150047
GCA_017414385.1	s__RGIG3925 sp017414385	NYLG	6.95174619174654e-6	9.38156202959146e-6	0.741000930316214
GCA_017414385.1	s__RGIG3925 sp017414385	NYLL	1.21655558355564e-5	1.22053408147794e-5	0.996740363106062
GCA_017414385.1	s__RGIG3925 sp017414385	PAKS	3.47587309587327e-6	1.01721923281893e-5	0.341703438524347
GCA_017414385.1	s__RGIG3925 sp017414385	PARE	3.47587309587327e-6	1.18241554184839e-5	0.293963752408031
GCA_017414385.1	s__RGIG3925 sp017414385	PDAE	2.78069847669862e-5	1.42717314857929e-5	1.94839601590509
GCA_017414385.1	s__RGIG3925 sp017414385	PEMS	1.73793654793663e-6	4.59094101853161e-6	0.378557803491996
GCA_017414385.1	s__RGIG3925 sp017414385	PFHN	1.73793654793663e-6	1.16389236209546e-6	1.49321071650274
GCA_017414385.1	s__RGIG3925 sp017414385	PFQN	1.73793654793663e-6	1.64516430929105e-6	1.05639086510791
GCA_017414385.1	s__RGIG3925 sp017414385	PGEI	1.39034923834931e-5	1.25570572462393e-5	1.10722537222302
GCA_017414385.1	s__RGIG3925 sp017414385	PGKK	5.2138096438099e-6	6.45879315443147e-6	0.807242083644161
GCA_017414385.1	s__RGIG3925 sp017414385	PGPA	0	9.18483023035495e-6	0
GCA_017414385.1	s__RGIG3925 sp017414385	PKII	3.47587309587327e-6	9.06239113084479e-6	0.383549225109339
GCA_017414385.1	s__RGIG3925 sp017414385	PKQF	1.73793654793663e-6	2.21389287095968e-6	0.785013841786877
GCA_017414385.1	s__RGIG3925 sp017414385	PKVE	8.68968273968317e-6	8.66804164004039e-6	1.00249665386272
GCA_017414385.1	s__RGIG3925 sp017414385	PLDH	0	4.35613056318224e-6	0
GCA_017414385.1	s__RGIG3925 sp017414385	PLDQ	3.47587309587327e-6	6.15739974120696e-6	0.56450340110482
GCA_017414385.1	s__RGIG3925 sp017414385	PLGE	8.68968273968317e-6	1.64790712015826e-5	0.527316293095974
GCA_017414385.1	s__RGIG3925 sp017414385	PMMR	0	1.68066229438357e-6	0
GCA_017414385.1	s__RGIG3925 sp017414385	PMMT	3.47587309587327e-6	1.95773033897115e-6	1.77546060694955
GCA_017414385.1	s__RGIG3925 sp017414385	PMPF	0	1.79241396866335e-6	0
GCA_017414385.1	s__RGIG3925 sp017414385	PPKH	1.73793654793663e-6	1.45221969002942e-6	1.19674492769164
GCA_017414385.1	s__RGIG3925 sp017414385	PRKH	1.73793654793663e-6	1.94306786732026e-6	0.894429153590746
GCA_017414385.1	s__RGIG3925 sp017414385	PSEQ	6.95174619174654e-6	4.45839772934961e-6	1.5592476521292
GCA_017414385.1	s__RGIG3925 sp017414385	PSTD	1.04276192876198e-5	8.75107680765851e-6	1.19158127814557
GCA_017414385.1	s__RGIG3925 sp017414385	PVLF	3.47587309587327e-6	9.93891626631351e-6	0.34972355161641
GCA_017414385.1	s__RGIG3925 sp017414385	PVRT	3.47587309587327e-6	8.13480892083703e-6	0.42728392635873
GCA_017414385.1	s__RGIG3925 sp017414385	PVYV	6.95174619174654e-6	7.28275692390862e-6	0.954548705164743
GCA_017414385.1	s__RGIG3925 sp017414385	PYYI	5.2138096438099e-6	4.38357399726099e-6	1.1893969731246
GCA_017414385.1	s__RGIG3925 sp017414385	QAGH	1.73793654793663e-6	3.50072083457753e-6	0.496451053957398
GCA_017414385.1	s__RGIG3925 sp017414385	QDQI	0	3.4438473785908e-6	0
GCA_017414385.1	s__RGIG3925 sp017414385	QEPI	0	5.07582296281656e-6	0
GCA_017414385.1	s__RGIG3925 sp017414385	QFMH	0	6.83163517116539e-7	0
GCA_017414385.1	s__RGIG3925 sp017414385	QFNK	0	2.09242772372897e-6	0
GCA_017414385.1	s__RGIG3925 sp017414385	QGHS	5.2138096438099e-6	2.40619269586549e-6	2.16682963620024
GCA_017414385.1	s__RGIG3925 sp017414385	QHKQ	0	7.82375294131119e-7	0
GCA_017414385.1	s__RGIG3925 sp017414385	QHLS	1.73793654793663e-6	3.13043838823821e-6	0.55517353558737
GCA_017414385.1	s__RGIG3925 sp017414385	QIMM	5.2138096438099e-6	1.65965922107625e-6	3.14149409565469
GCA_017414385.1	s__RGIG3925 sp017414385	QIRQ	1.73793654793663e-6	2.85323379875329e-6	0.609111159658917
GCA_017414385.1	s__RGIG3925 sp017414385	QIRY	1.73793654793663e-6	4.09082287259572e-6	0.424837887648231
GCA_017414385.1	s__RGIG3925 sp017414385	QKMQ	1.73793654793663e-6	1.13876600333233e-6	1.52615773815778
GCA_017414385.1	s__RGIG3925 sp017414385	QLMR	5.2138096438099e-6	3.85571673471578e-6	1.35222839293827
GCA_017414385.1	s__RGIG3925 sp017414385	QLQF	6.95174619174654e-6	3.01824428431695e-6	2.30324173158163
GCA_017414385.1	s__RGIG3925 sp017414385	QMAE	6.95174619174654e-6	4.90252923199109e-6	1.41799178807205
GCA_017414385.1	s__RGIG3925 sp017414385	QMEF	1.73793654793663e-6	2.29850727122857e-6	0.75611531435691
GCA_017414385.1	s__RGIG3925 sp017414385	QMIK	5.2138096438099e-6	2.79283836504129e-6	1.86684976440905
GCA_017414385.1	s__RGIG3925 sp017414385	QMKH	0	8.0563445608884e-7	0
GCA_017414385.1	s__RGIG3925 sp017414385	QNFM	0	1.24343642997436e-6	0
GCA_017414385.1	s__RGIG3925 sp017414385	QNYP	0	1.60526293611795e-6	0
GCA_017414385.1	s__RGIG3925 sp017414385	QPEP	1.73793654793663e-6	2.81970551792015e-6	0.616353919546377
GCA_017414385.1	s__RGIG3925 sp017414385	QPHL	3.47587309587327e-6	1.97984005301206e-6	1.7556332849137
GCA_017414385.1	s__RGIG3925 sp017414385	QPTG	1.73793654793663e-6	4.56760427081375e-6	0.380491926378511
GCA_017414385.1	s__RGIG3925 sp017414385	QQAN	5.2138096438099e-6	2.57557969512857e-6	2.0243247194685
GCA_017414385.1	s__RGIG3925 sp017414385	QQMS	1.73793654793663e-6	1.4156906428011e-6	1.22762452148298
GCA_017414385.1	s__RGIG3925 sp017414385	QQSR	1.73793654793663e-6	2.50616524312472e-6	0.693464468356344
GCA_017414385.1	s__RGIG3925 sp017414385	QRTK	3.47587309587327e-6	4.28067734507208e-6	0.811991377924033
GCA_017414385.1	s__RGIG3925 sp017414385	QRVS	3.47587309587327e-6	6.05739299549031e-6	0.573823276525237
GCA_017414385.1	s__RGIG3925 sp017414385	QTDH	0	2.10946724834327e-6	0
GCA_017414385.1	s__RGIG3925 sp017414385	QVVL	1.04276192876198e-5	1.19996911209194e-5	0.868990641720854
GCA_017414385.1	s__RGIG3925 sp017414385	QYPD	3.47587309587327e-6	2.74292858323186e-6	1.2672123937612
GCA_017414385.1	s__RGIG3925 sp017414385	RAFY	8.68968273968317e-6	7.68150839952524e-6	1.13124692283357
GCA_017414385.1	s__RGIG3925 sp017414385	RAGP	0	1.22892897059073e-5	0
GCA_017414385.1	s__RGIG3925 sp017414385	RAPP	0	6.76790058811868e-6	0
GCA_017414385.1	s__RGIG3925 sp017414385	RDMI	5.2138096438099e-6	6.46444204751735e-6	0.806536682591539
GCA_017414385.1	s__RGIG3925 sp017414385	RDVF	1.21655558355564e-5	9.09095061081642e-6	1.33820503007484
GCA_017414385.1	s__RGIG3925 sp017414385	RDYR	8.68968273968317e-6	6.69012750104212e-6	1.29888148444549
GCA_017414385.1	s__RGIG3925 sp017414385	RGDR	1.39034923834931e-5	1.15436323641308e-5	1.20442958896499
GCA_017414385.1	s__RGIG3925 sp017414385	RGID	8.68968273968317e-6	1.55306470512709e-5	0.559518396818636
GCA_017414385.1	s__RGIG3925 sp017414385	RGPP	0	5.34225547142463e-6	0
GCA_017414385.1	s__RGIG3925 sp017414385	RHEK	0	3.39472132498378e-6	0
GCA_017414385.1	s__RGIG3925 sp017414385	RHQG	0	2.03615576591112e-6	0
GCA_017414385.1	s__RGIG3925 sp017414385	RKDV	5.2138096438099e-6	1.07206881912961e-5	0.486331618901376
GCA_017414385.1	s__RGIG3925 sp017414385	RKII	1.39034923834931e-5	1.21254663659573e-5	1.1466356809605
GCA_017414385.1	s__RGIG3925 sp017414385	RMDM	5.2138096438099e-6	2.71420497613358e-6	1.92093437660594
GCA_017414385.1	s__RGIG3925 sp017414385	RMPS	1.73793654793663e-6	3.5159379631839e-6	0.494302392742682
GCA_017414385.1	s__RGIG3925 sp017414385	RNHA	0	3.32156516446238e-6	0
GCA_017414385.1	s__RGIG3925 sp017414385	RNIG	3.47587309587327e-6	9.0891072548305e-6	0.382421837307067
GCA_017414385.1	s__RGIG3925 sp017414385	RNVA	1.04276192876198e-5	1.13478944200504e-5	0.918903446016863
GCA_017414385.1	s__RGIG3925 sp017414385	RPQS	1.73793654793663e-6	3.41443067299673e-6	0.508997462353308
GCA_017414385.1	s__RGIG3925 sp017414385	RQIE	1.04276192876198e-5	6.79144386140046e-6	1.53540535715619
GCA_017414385.1	s__RGIG3925 sp017414385	RSQN	3.47587309587327e-6	3.22709806542353e-6	1.07708939282485
GCA_017414385.1	s__RGIG3925 sp017414385	RTFG	1.21655558355564e-5	8.98008682583918e-6	1.35472585861324
GCA_017414385.1	s__RGIG3925 sp017414385	RTIN	3.47587309587327e-6	7.80147067089492e-6	0.44554075026402
GCA_017414385.1	s__RGIG3925 sp017414385	RTNR	6.95174619174654e-6	5.79868366250655e-6	1.19884901407806
GCA_017414385.1	s__RGIG3925 sp017414385	RVIA	2.08552385752396e-5	2.16134519355816e-5	0.964919376941648
GCA_017414385.1	s__RGIG3925 sp017414385	RVLT	1.9117302027303e-5	1.92174130256511e-5	0.994790610046497
GCA_017414385.1	s__RGIG3925 sp017414385	RYMS	1.73793654793663e-6	3.70003577014546e-6	0.469708039570739
GCA_017414385.1	s__RGIG3925 sp017414385	RYVK	1.04276192876198e-5	6.9859455819186e-6	1.49265681579443
GCA_017414385.1	s__RGIG3925 sp017414385	SEVF	3.47587309587327e-6	1.16220483299144e-5	0.299075773667762
GCA_017414385.1	s__RGIG3925 sp017414385	SFVY	6.95174619174654e-6	7.00053510044369e-6	0.993030688654921
GCA_017414385.1	s__RGIG3925 sp017414385	SGFQ	1.73793654793663e-6	4.99762058247443e-6	0.347752799408422
GCA_017414385.1	s__RGIG3925 sp017414385	SGGK	1.73793654793663e-5	1.4580017863529e-5	1.19199891536757
GCA_017414385.1	s__RGIG3925 sp017414385	SGMP	6.95174619174654e-6	4.77153777184557e-6	1.45691945116002
GCA_017414385.1	s__RGIG3925 sp017414385	SGRN	6.95174619174654e-6	7.98350443733075e-6	0.870763741201204
GCA_017414385.1	s__RGIG3925 sp017414385	SHRQ	0	1.77301839588227e-6	0
GCA_017414385.1	s__RGIG3925 sp017414385	SKGK	8.68968273968317e-6	1.02123674089542e-5	0.850897974162591
GCA_017414385.1	s__RGIG3925 sp017414385	SLAK	2.25931751231763e-5	2.4030462577486e-5	0.940188939364973
GCA_017414385.1	s__RGIG3925 sp017414385	SLEN	1.21655558355564e-5	1.35621591732014e-5	0.897022050854219
GCA_017414385.1	s__RGIG3925 sp017414385	SLKI	6.95174619174654e-6	1.88045399534353e-5	0.369684459654998
GCA_017414385.1	s__RGIG3925 sp017414385	SNLH	8.68968273968317e-6	4.03095194713318e-6	2.15573960038479
GCA_017414385.1	s__RGIG3925 sp017414385	SNSE	5.2138096438099e-6	9.07729237060065e-6	0.574379388802798
GCA_017414385.1	s__RGIG3925 sp017414385	SPPQ	3.47587309587327e-6	2.55189411392236e-6	1.36207575263799
GCA_017414385.1	s__RGIG3925 sp017414385	SRAR	6.95174619174654e-6	1.43180763688157e-5	0.485522357380857
GCA_017414385.1	s__RGIG3925 sp017414385	SRLG	1.04276192876198e-5	1.99547952137512e-5	0.522562079736803
GCA_017414385.1	s__RGIG3925 sp017414385	STET	1.39034923834931e-5	1.47551467110716e-5	0.942280863467154
GCA_017414385.1	s__RGIG3925 sp017414385	STFM	3.47587309587327e-6	4.41714278164472e-6	0.786905306823483
GCA_017414385.1	s__RGIG3925 sp017414385	SVAL	5.04001598901624e-5	3.35187949220137e-5	1.5036387795989
GCA_017414385.1	s__RGIG3925 sp017414385	SYEA	1.21655558355564e-5	1.47046351819892e-5	0.827327960537047
GCA_017414385.1	s__RGIG3925 sp017414385	SYIL	1.39034923834931e-5	1.55591635425432e-5	0.893588678175208
GCA_017414385.1	s__RGIG3925 sp017414385	TAAS	4.34484136984159e-5	2.86750094477573e-5	1.51520137343195
GCA_017414385.1	s__RGIG3925 sp017414385	TDKL	1.04276192876198e-5	1.66293469861047e-5	0.627061260813971
GCA_017414385.1	s__RGIG3925 sp017414385	TDTH	8.68968273968317e-6	4.47929274494384e-6	1.9399675874036
GCA_017414385.1	s__RGIG3925 sp017414385	TEAP	2.60690482190495e-5	1.37734438815183e-5	1.89270370165227
GCA_017414385.1	s__RGIG3925 sp017414385	TENE	1.39034923834931e-5	9.88667906405888e-6	1.40628539607769
GCA_017414385.1	s__RGIG3925 sp017414385	TETF	1.04276192876198e-5	1.00645948550959e-5	1.03606945314248
GCA_017414385.1	s__RGIG3925 sp017414385	TEVL	2.08552385752396e-5	2.50931645135261e-5	0.831112335951009
GCA_017414385.1	s__RGIG3925 sp017414385	TFKG	6.95174619174654e-6	8.53622931103732e-6	0.814381378292867
GCA_017414385.1	s__RGIG3925 sp017414385	TGEQ	1.56414289314297e-5	7.98003192940595e-6	1.96007097086817
GCA_017414385.1	s__RGIG3925 sp017414385	THIA	5.2138096438099e-6	7.36926271737164e-6	0.70750763594292
GCA_017414385.1	s__RGIG3925 sp017414385	THKQ	1.73793654793663e-6	1.66131424016048e-6	1.04612150183505
GCA_017414385.1	s__RGIG3925 sp017414385	THYD	1.73793654793663e-6	3.02444786413396e-6	0.574629362452008
GCA_017414385.1	s__RGIG3925 sp017414385	TIAM	1.21655558355564e-5	1.07261386129108e-5	1.13419714909456
GCA_017414385.1	s__RGIG3925 sp017414385	TIPN	0	5.83070180409364e-6	0
GCA_017414385.1	s__RGIG3925 sp017414385	TISK	8.68968273968317e-6	1.24063265561959e-5	0.700423505726878
GCA_017414385.1	s__RGIG3925 sp017414385	TKRG	0	1.05899498206538e-5	0
GCA_017414385.1	s__RGIG3925 sp017414385	TLGY	6.95174619174654e-6	1.54706782468392e-5	0.449349801012561
GCA_017414385.1	s__RGIG3925 sp017414385	TLSD	3.99725406025426e-5	2.0673264617341e-5	1.93353789749361
GCA_017414385.1	s__RGIG3925 sp017414385	TMLE	8.68968273968317e-6	1.06906051612383e-5	0.812833568223991
GCA_017414385.1	s__RGIG3925 sp017414385	TNIT	1.21655558355564e-5	9.08759354692756e-6	1.33869937874472
GCA_017414385.1	s__RGIG3925 sp017414385	TPFG	5.2138096438099e-6	6.71158178568551e-6	0.776837683022792
GCA_017414385.1	s__RGIG3925 sp017414385	TPGL	6.95174619174654e-6	1.47009240838033e-5	0.472878177733438
GCA_017414385.1	s__RGIG3925 sp017414385	TPVT	1.39034923834931e-5	9.47588476237995e-6	1.46725004916597
GCA_017414385.1	s__RGIG3925 sp017414385	TQYA	6.95174619174654e-6	6.08951223971097e-6	1.1415932702151
GCA_017414385.1	s__RGIG3925 sp017414385	TQYY	8.68968273968317e-6	2.78576897254593e-6	3.11931205542204
GCA_017414385.1	s__RGIG3925 sp017414385	TRDS	1.39034923834931e-5	1.17089282469847e-5	1.18742655947811
GCA_017414385.1	s__RGIG3925 sp017414385	TRNF	1.73793654793663e-6	4.67413862044775e-6	0.371819641876636
GCA_017414385.1	s__RGIG3925 sp017414385	TSAK	1.56414289314297e-5	1.58541377120089e-5	0.986583390125467
GCA_017414385.1	s__RGIG3925 sp017414385	TTDN	8.68968273968317e-6	8.1528296521035e-6	1.06584868205129
GCA_017414385.1	s__RGIG3925 sp017414385	TTGR	1.39034923834931e-5	1.29771934660635e-5	1.071378986516
GCA_017414385.1	s__RGIG3925 sp017414385	TYEG	1.73793654793663e-5	1.14413677403941e-5	1.51899369670708
GCA_017414385.1	s__RGIG3925 sp017414385	TYMP	0	2.72585834039437e-6	0
GCA_017414385.1	s__RGIG3925 sp017414385	TYRY	1.21655558355564e-5	5.07819463694741e-6	2.39564583583377
GCA_017414385.1	s__RGIG3925 sp017414385	TYSQ	1.73793654793663e-6	4.18557793236441e-6	0.41522020997346
GCA_017414385.1	s__RGIG3925 sp017414385	TYVG	8.68968273968317e-6	1.16179429028495e-5	0.74795364483603
GCA_017414385.1	s__RGIG3925 sp017414385	VADV	2.25931751231763e-5	2.57096054074684e-5	0.878783426081412
GCA_017414385.1	s__RGIG3925 sp017414385	VDPQ	1.04276192876198e-5	4.62399369193644e-6	2.25511105385027
GCA_017414385.1	s__RGIG3925 sp017414385	VEDH	1.73793654793663e-6	5.71527234907484e-6	0.304086392001593
GCA_017414385.1	s__RGIG3925 sp017414385	VGHK	0	4.67813321014896e-6	0
GCA_017414385.1	s__RGIG3925 sp017414385	VGLY	1.21655558355564e-5	1.76095696420514e-5	0.690849128220899
GCA_017414385.1	s__RGIG3925 sp017414385	VHSE	0	5.59564043346999e-6	0
GCA_017414385.1	s__RGIG3925 sp017414385	VHSG	5.2138096438099e-6	5.81575968373215e-6	0.896496748033447
GCA_017414385.1	s__RGIG3925 sp017414385	VHSV	6.95174619174654e-6	5.68199821350127e-6	1.22346856344097
GCA_017414385.1	s__RGIG3925 sp017414385	VIAR	4.17104771504792e-5	2.16134519355816e-5	1.9298387538833
GCA_017414385.1	s__RGIG3925 sp017414385	VIMP	3.47587309587327e-6	5.30738586792769e-6	0.654912452640352
GCA_017414385.1	s__RGIG3925 sp017414385	VKRF	6.95174619174654e-6	7.15959241282671e-6	0.970969545597623
GCA_017414385.1	s__RGIG3925 sp017414385	VLHS	8.68968273968317e-6	7.56625909554377e-6	1.14847808275572
GCA_017414385.1	s__RGIG3925 sp017414385	VPHG	1.73793654793663e-6	3.67816661200152e-6	0.47250076771017
GCA_017414385.1	s__RGIG3925 sp017414385	VSKI	1.21655558355564e-5	1.41215574396681e-5	0.861488252094832
GCA_017414385.1	s__RGIG3925 sp017414385	VSVV	2.25931751231763e-5	1.94121483785984e-5	1.16386783587977
GCA_017414385.1	s__RGIG3925 sp017414385	VTHQ	0	2.31727754459173e-6	0
GCA_017414385.1	s__RGIG3925 sp017414385	VTMD	6.95174619174654e-6	7.4210985800743e-6	0.936754325082277
GCA_017414385.1	s__RGIG3925 sp017414385	VTQD	1.04276192876198e-5	7.20684690243859e-6	1.44690451022227
GCA_017414385.1	s__RGIG3925 sp017414385	VVMG	3.47587309587327e-6	9.49769491585664e-6	0.365970177676503
GCA_017414385.1	s__RGIG3925 sp017414385	VYFI	8.68968273968317e-6	7.97001052214761e-6	1.09029752414199
GCA_017414385.1	s__RGIG3925 sp017414385	VYGA	1.39034923834931e-5	1.71475984215055e-5	0.810812805486286
GCA_017414385.1	s__RGIG3925 sp017414385	VYVD	6.95174619174654e-6	1.17613723761763e-5	0.591065903654908
GCA_017414385.1	s__RGIG3925 sp017414385	YAVV	2.43311116711129e-5	1.67532066136381e-5	1.45232564918682
GCA_017414385.1	s__RGIG3925 sp017414385	YDKG	1.73793654793663e-6	8.63052260836815e-6	0.201370951308503
GCA_017414385.1	s__RGIG3925 sp017414385	YDYV	1.21655558355564e-5	6.97678384053712e-6	1.74371975879073
GCA_017414385.1	s__RGIG3925 sp017414385	YEYR	0	5.69242657949304e-6	0
GCA_017414385.1	s__RGIG3925 sp017414385	YFLI	5.2138096438099e-6	1.0613020690765e-5	0.491265380114327
GCA_017414385.1	s__RGIG3925 sp017414385	YFSK	1.04276192876198e-5	5.01885873716497e-6	2.07768734561159
GCA_017414385.1	s__RGIG3925 sp017414385	YFYI	0	4.72776805642707e-6	0
GCA_017414385.1	s__RGIG3925 sp017414385	YGQR	5.2138096438099e-6	4.12648979167469e-6	1.26349752623378
GCA_017414385.1	s__RGIG3925 sp017414385	YGYV	8.68968273968317e-6	7.84451130991976e-6	1.10774048202272
GCA_017414385.1	s__RGIG3925 sp017414385	YHMR	1.73793654793663e-6	1.21513858201689e-6	1.43023731914758
GCA_017414385.1	s__RGIG3925 sp017414385	YILK	3.47587309587327e-6	1.2515620254068e-5	0.277722799614625
GCA_017414385.1	s__RGIG3925 sp017414385	YIMY	0	3.31316183489995e-6	0
GCA_017414385.1	s__RGIG3925 sp017414385	YIQA	5.2138096438099e-6	7.0332678375684e-6	0.741306852550132
GCA_017414385.1	s__RGIG3925 sp017414385	YKAT	1.73793654793663e-6	1.05519394545439e-5	0.164703043968683
GCA_017414385.1	s__RGIG3925 sp017414385	YKDE	1.73793654793663e-6	8.30386809215101e-6	0.209292407905584
GCA_017414385.1	s__RGIG3925 sp017414385	YKPT	1.73793654793663e-6	4.58701500527584e-6	0.378881810052445
GCA_017414385.1	s__RGIG3925 sp017414385	YLDE	2.25931751231763e-5	1.54236379920026e-5	1.46484085887462
GCA_017414385.1	s__RGIG3925 sp017414385	YLNL	1.56414289314297e-5	1.22053408147794e-5	1.28152332399351
GCA_017414385.1	s__RGIG3925 sp017414385	YMQF	0	1.38450472533693e-6	0
GCA_017414385.1	s__RGIG3925 sp017414385	YMRT	3.47587309587327e-6	3.6471945590959e-6	0.953026508334915
GCA_017414385.1	s__RGIG3925 sp017414385	YMSV	1.73793654793663e-6	4.90588908800993e-6	0.35425516491683
GCA_017414385.1	s__RGIG3925 sp017414385	YQVD	0	4.86611033534807e-6	0
GCA_017414385.1	s__RGIG3925 sp017414385	YRID	6.95174619174654e-6	9.00080716963385e-6	0.772346975191263
GCA_017414385.1	s__RGIG3925 sp017414385	YRKH	5.2138096438099e-6	2.04480872193625e-6	2.54977866040834
GCA_017414385.1	s__RGIG3925 sp017414385	YRYE	8.68968273968317e-6	5.69242657949304e-6	1.52653400414293
GCA_017414385.1	s__RGIG3925 sp017414385	YSAP	3.47587309587327e-6	8.41662728322089e-6	0.412976953702423
GCA_017414385.1	s__RGIG3925 sp017414385	YSDT	1.04276192876198e-5	9.20929139099638e-6	1.1322933377713
GCA_017414385.1	s__RGIG3925 sp017414385	YSLR	5.2138096438099e-6	1.15648281256774e-5	0.450833301381598
GCA_017414385.1	s__RGIG3925 sp017414385	YTFL	3.12828578628594e-5	9.18891771069865e-6	3.40441158009684
GCA_017414385.1	s__RGIG3925 sp017414385	YYLA	1.21655558355564e-5	1.32335184730625e-5	0.919298662734334
GCA_017414385.1	s__RGIG3925 sp017414385	YYMH	1.73793654793663e-6	9.55729256016025e-7	1.81844025072671
GCA_017473455.1	s__Faecousia sp017473455	AAAS	5.50349879840276e-5	3.89828818370197e-5	1.41177320379029
GCA_017473455.1	s__Faecousia sp017473455	AAYF	6.11499866489196e-6	1.206771652473e-5	0.506723757751573
GCA_017473455.1	s__Faecousia sp017473455	ADMN	2.03833288829732e-6	5.1368949660097e-6	0.39680252405096
GCA_017473455.1	s__Faecousia sp017473455	ADRI	1.63066631063786e-5	1.43325961902577e-5	1.13773268219631
GCA_017473455.1	s__Faecousia sp017473455	AEMN	8.15333155318928e-6	5.9584704242144e-6	1.36835982604785
GCA_017473455.1	s__Faecousia sp017473455	AGHI	6.11499866489196e-6	7.26404597561596e-6	0.841817175361893
GCA_017473455.1	s__Faecousia sp017473455	AGRN	8.15333155318928e-6	1.29663264375065e-5	0.628808135633922
GCA_017473455.1	s__Faecousia sp017473455	AHGT	8.15333155318928e-6	7.74937708408576e-6	1.05212734710421
GCA_017473455.1	s__Faecousia sp017473455	AIDH	4.07666577659464e-6	5.19174993609197e-6	0.785219979154716
GCA_017473455.1	s__Faecousia sp017473455	AIHE	6.11499866489196e-6	6.0220986897365e-6	1.01542651157707
GCA_017473455.1	s__Faecousia sp017473455	AIMV	1.01916644414866e-5	1.04493162842203e-5	0.975342708008292
GCA_017473455.1	s__Faecousia sp017473455	AKGP	6.11499866489196e-6	1.364780123418e-5	0.448057424046986
GCA_017473455.1	s__Faecousia sp017473455	AKTM	2.03833288829732e-6	7.57368847575565e-6	0.269133447305403
GCA_017473455.1	s__Faecousia sp017473455	ALHV	4.07666577659464e-6	1.1006677550157e-5	0.370381139814212
GCA_017473455.1	s__Faecousia sp017473455	AMNV	0	6.75639672485065e-6	0
GCA_017473455.1	s__Faecousia sp017473455	AMSK	6.11499866489196e-6	7.01864447247656e-6	0.871250665120846
GCA_017473455.1	s__Faecousia sp017473455	APEP	1.22299973297839e-5	9.13745104887572e-6	1.33844737053762
GCA_017473455.1	s__Faecousia sp017473455	AQTE	6.11499866489196e-6	1.16724641047029e-5	0.523882413348199
GCA_017473455.1	s__Faecousia sp017473455	ARRH	6.11499866489196e-6	3.93015969653421e-6	1.55591607900423
GCA_017473455.1	s__Faecousia sp017473455	AYDA	2.24216617712705e-5	1.75904902536963e-5	1.27464678061255
GCA_017473455.1	s__Faecousia sp017473455	AYDD	6.11499866489196e-6	1.12090564814503e-5	0.545540891422177
GCA_017473455.1	s__Faecousia sp017473455	AYFK	8.15333155318928e-6	6.87166570536879e-6	1.18651458071063
GCA_017473455.1	s__Faecousia sp017473455	AYGK	1.63066631063786e-5	1.40145670399006e-5	1.16355097235271
GCA_017473455.1	s__Faecousia sp017473455	AYKT	2.03833288829732e-6	1.13112882458995e-5	0.180203425461838
GCA_017473455.1	s__Faecousia sp017473455	DAET	1.42683302180812e-5	1.98127365734884e-5	0.720159487567903
GCA_017473455.1	s__Faecousia sp017473455	DAKH	0	4.38278920840393e-6	0
GCA_017473455.1	s__Faecousia sp017473455	DALM	1.42683302180812e-5	1.28056444182059e-5	1.11422195963804
GCA_017473455.1	s__Faecousia sp017473455	DDKT	2.03833288829732e-6	9.72629162307696e-6	0.209569378267571
GCA_017473455.1	s__Faecousia sp017473455	DDRY	1.01916644414866e-5	6.39385647716465e-6	1.59397766870208
GCA_017473455.1	s__Faecousia sp017473455	DDSA	8.15333155318928e-6	1.58290980562046e-5	0.515085036698815
GCA_017473455.1	s__Faecousia sp017473455	DEPF	4.07666577659464e-6	5.53508677012483e-6	0.736513436175582
GCA_017473455.1	s__Faecousia sp017473455	DERG	1.01916644414866e-5	1.40025104967085e-5	0.727845513408635
GCA_017473455.1	s__Faecousia sp017473455	DETH	6.11499866489196e-6	4.09380537871274e-6	1.49371992539977
GCA_017473455.1	s__Faecousia sp017473455	DFIL	6.11499866489196e-6	1.19425601235183e-5	0.51203415361919
GCA_017473455.1	s__Faecousia sp017473455	DGSP	1.42683302180812e-5	1.01847647404251e-5	1.40094843442458
GCA_017473455.1	s__Faecousia sp017473455	DHVH	4.07666577659464e-6	1.33291347276353e-6	3.05846242827937
GCA_017473455.1	s__Faecousia sp017473455	DHYY	2.03833288829732e-6	1.71635722017035e-6	1.18759245706148
GCA_017473455.1	s__Faecousia sp017473455	DIFL	6.11499866489196e-6	1.19425601235183e-5	0.51203415361919
GCA_017473455.1	s__Faecousia sp017473455	DMVG	6.11499866489196e-6	8.80105660781332e-6	0.694802787595213
GCA_017473455.1	s__Faecousia sp017473455	DNPI	2.03833288829732e-6	5.03951135078329e-6	0.40447034373293
GCA_017473455.1	s__Faecousia sp017473455	DPPR	2.03833288829732e-6	4.49350042472224e-6	0.453618047320718
GCA_017473455.1	s__Faecousia sp017473455	DQKP	0	3.66190494297915e-6	0
GCA_017473455.1	s__Faecousia sp017473455	DQLI	6.11499866489196e-6	1.02557721071291e-5	0.596249468203493
GCA_017473455.1	s__Faecousia sp017473455	DRPG	1.01916644414866e-5	8.71185633378564e-6	1.16986139933944
GCA_017473455.1	s__Faecousia sp017473455	DSAQ	1.22299973297839e-5	9.32554562493427e-6	1.31145112808025
GCA_017473455.1	s__Faecousia sp017473455	DSDT	1.42683302180812e-5	1.13905445161092e-5	1.25264689479085
GCA_017473455.1	s__Faecousia sp017473455	DSIF	1.01916644414866e-5	7.32492921317772e-6	1.39136695316476
GCA_017473455.1	s__Faecousia sp017473455	DSLG	2.44599946595678e-5	2.40795914608363e-5	1.0157977430535
GCA_017473455.1	s__Faecousia sp017473455	DSSF	8.15333155318928e-6	7.24164862351383e-6	1.12589438911951
GCA_017473455.1	s__Faecousia sp017473455	DVHE	4.07666577659464e-6	4.76809002811487e-6	0.854989262483872
GCA_017473455.1	s__Faecousia sp017473455	DVLL	5.91116537606223e-5	3.69056413958158e-5	1.60169696352504
GCA_017473455.1	s__Faecousia sp017473455	DVNG	1.01916644414866e-5	1.21400314006519e-5	0.839508902830294
GCA_017473455.1	s__Faecousia sp017473455	DVQN	8.15333155318928e-6	5.11179082113622e-6	1.59500492850312
GCA_017473455.1	s__Faecousia sp017473455	EDKV	1.63066631063786e-5	1.31400991931872e-5	1.24098477999566
GCA_017473455.1	s__Faecousia sp017473455	EDLA	3.05749933244598e-5	2.99353455650023e-5	1.02136764241016
GCA_017473455.1	s__Faecousia sp017473455	EFAG	1.42683302180812e-5	1.68406650188911e-5	0.847254559251409
GCA_017473455.1	s__Faecousia sp017473455	EFTE	1.01916644414866e-5	1.00465474029947e-5	1.0144444685991
GCA_017473455.1	s__Faecousia sp017473455	EGGP	8.15333155318928e-6	1.57945374963044e-5	0.516212111630177
GCA_017473455.1	s__Faecousia sp017473455	EHER	4.07666577659464e-6	3.76414898176789e-6	1.08302455517581
GCA_017473455.1	s__Faecousia sp017473455	EHQK	2.03833288829732e-6	1.90850754658794e-6	1.06802453673368
GCA_017473455.1	s__Faecousia sp017473455	EIPI	2.03833288829732e-6	9.04055852480777e-6	0.22546537171393
GCA_017473455.1	s__Faecousia sp017473455	EKMA	4.07666577659464e-6	7.77936838235842e-6	0.524035574127002
GCA_017473455.1	s__Faecousia sp017473455	EKYF	1.01916644414866e-5	5.07910557021992e-6	2.00658645515126
GCA_017473455.1	s__Faecousia sp017473455	ELLK	5.50349879840276e-5	2.9084273004741e-5	1.8922593655704
GCA_017473455.1	s__Faecousia sp017473455	ENHG	2.03833288829732e-6	3.47161110053806e-6	0.587143210822607
GCA_017473455.1	s__Faecousia sp017473455	ENMA	8.15333155318928e-6	5.9584704242144e-6	1.36835982604785
GCA_017473455.1	s__Faecousia sp017473455	EPYD	4.07666577659464e-6	5.97906361118425e-6	0.6818234495731
GCA_017473455.1	s__Faecousia sp017473455	EQET	1.42683302180812e-5	8.62755552937751e-6	1.65380914321518
GCA_017473455.1	s__Faecousia sp017473455	ERLN	1.42683302180812e-5	1.16873045777441e-5	1.22084011100833
GCA_017473455.1	s__Faecousia sp017473455	ESQS	1.01916644414866e-5	7.21344086755518e-6	1.4128714199803
GCA_017473455.1	s__Faecousia sp017473455	ETIR	2.44599946595678e-5	1.19631978043417e-5	2.04460337943177
GCA_017473455.1	s__Faecousia sp017473455	ETRS	6.11499866489196e-6	1.18271825421575e-5	0.517029194661984
GCA_017473455.1	s__Faecousia sp017473455	ETSN	4.07666577659464e-6	9.0430482537651e-6	0.450806593329556
GCA_017473455.1	s__Faecousia sp017473455	ETTH	0	4.62300533450516e-6	0
GCA_017473455.1	s__Faecousia sp017473455	EYQV	4.07666577659464e-6	6.41987855229307e-6	0.635006681728975
GCA_017473455.1	s__Faecousia sp017473455	EYYF	4.07666577659464e-6	4.2120869405706e-6	0.967849390127352
GCA_017473455.1	s__Faecousia sp017473455	FENS	4.07666577659464e-6	5.49369826022421e-6	0.742062192623637
GCA_017473455.1	s__Faecousia sp017473455	FFMS	2.03833288829732e-6	2.35555289326479e-6	0.865330977761317
GCA_017473455.1	s__Faecousia sp017473455	FFTI	4.07666577659464e-6	5.42256519329392e-6	0.751796544859664
GCA_017473455.1	s__Faecousia sp017473455	FFVS	6.11499866489196e-6	6.24390163839322e-6	0.97935538050301
GCA_017473455.1	s__Faecousia sp017473455	FGSP	6.11499866489196e-6	6.98711928922443e-6	0.875181660963272
GCA_017473455.1	s__Faecousia sp017473455	FHNN	0	1.00442049264049e-6	0
GCA_017473455.1	s__Faecousia sp017473455	FHRD	2.03833288829732e-6	1.91931278391913e-6	1.06201183328501
GCA_017473455.1	s__Faecousia sp017473455	FIDA	1.22299973297839e-5	1.09842221957005e-5	1.11341496119508
GCA_017473455.1	s__Faecousia sp017473455	FISV	4.07666577659464e-6	9.63424949763384e-6	0.42314305619715
GCA_017473455.1	s__Faecousia sp017473455	FKTQ	0	3.93108581899209e-6	0
GCA_017473455.1	s__Faecousia sp017473455	FKVA	8.15333155318928e-6	1.21960889687373e-5	0.668520176762325
GCA_017473455.1	s__Faecousia sp017473455	FKVF	8.15333155318928e-6	5.33161589552916e-6	1.52924211213833
GCA_017473455.1	s__Faecousia sp017473455	FNML	4.07666577659464e-6	3.83156298404497e-6	1.06396940193083
GCA_017473455.1	s__Faecousia sp017473455	FNVV	2.03833288829732e-6	7.82918589938204e-6	0.260350554258547
GCA_017473455.1	s__Faecousia sp017473455	FNYF	4.07666577659464e-6	2.30086291615739e-6	1.77179863605389
GCA_017473455.1	s__Faecousia sp017473455	FPHT	0	1.74734695126592e-6	0
GCA_017473455.1	s__Faecousia sp017473455	FPSA	4.07666577659464e-6	7.83686248023978e-6	0.520191056927913
GCA_017473455.1	s__Faecousia sp017473455	FQLN	4.07666577659464e-6	4.54928124026147e-6	0.896112058431529
GCA_017473455.1	s__Faecousia sp017473455	FTGL	2.44599946595678e-5	1.78258588887609e-5	1.37216359740117
GCA_017473455.1	s__Faecousia sp017473455	FTIF	2.03833288829732e-6	5.42256519329392e-6	0.375898272429832
GCA_017473455.1	s__Faecousia sp017473455	FTLA	1.63066631063786e-5	1.99937626539199e-5	0.815587510396974
GCA_017473455.1	s__Faecousia sp017473455	FTSA	1.63066631063786e-5	1.22631072927682e-5	1.3297333797279
GCA_017473455.1	s__Faecousia sp017473455	FVAR	1.63066631063786e-5	1.22173632304571e-5	1.3347121468671
GCA_017473455.1	s__Faecousia sp017473455	FVHF	0	1.93466002131793e-6	0
GCA_017473455.1	s__Faecousia sp017473455	FYGI	4.07666577659464e-6	7.25740130128466e-6	0.561725279801327
GCA_017473455.1	s__Faecousia sp017473455	GAAP	1.01916644414866e-5	2.39676671627474e-5	0.42522554958237
GCA_017473455.1	s__Faecousia sp017473455	GADV	3.87283248776491e-5	2.78350775576305e-5	1.39134963060422
GCA_017473455.1	s__Faecousia sp017473455	GDAA	3.66899919893517e-5	3.3211375645547e-5	1.10474171202454
GCA_017473455.1	s__Faecousia sp017473455	GETN	4.07666577659464e-6	1.20902883179387e-5	0.337185157987174
GCA_017473455.1	s__Faecousia sp017473455	GFNN	2.03833288829732e-6	4.33399863101676e-6	0.470312305525377
GCA_017473455.1	s__Faecousia sp017473455	GFPT	8.15333155318928e-6	7.53967023789946e-6	1.08139100198377
GCA_017473455.1	s__Faecousia sp017473455	GFQH	2.03833288829732e-6	1.7673637534634e-6	1.15331825964119
GCA_017473455.1	s__Faecousia sp017473455	GGKH	4.07666577659464e-6	5.46728021824075e-6	0.745647856678986
GCA_017473455.1	s__Faecousia sp017473455	GGLD	2.03833288829732e-5	3.21937022970625e-5	0.63314646743295
GCA_017473455.1	s__Faecousia sp017473455	GHGF	6.11499866489196e-6	4.19732579328247e-6	1.45687968150544
GCA_017473455.1	s__Faecousia sp017473455	GHTE	1.01916644414866e-5	5.72785493374088e-6	1.77931608942309
GCA_017473455.1	s__Faecousia sp017473455	GIAL	5.29966550957303e-5	3.8222930797126e-5	1.38651469132543
GCA_017473455.1	s__Faecousia sp017473455	GIDI	3.05749933244598e-5	1.51107867828049e-5	2.02338857426353
GCA_017473455.1	s__Faecousia sp017473455	GIEA	2.03833288829732e-5	2.59849014117115e-5	0.78442971785863
GCA_017473455.1	s__Faecousia sp017473455	GIYT	1.83449959946759e-5	1.19462385911556e-5	1.53562946652159
GCA_017473455.1	s__Faecousia sp017473455	GLFL	2.85366604361625e-5	2.69333438038071e-5	1.05952905974225
GCA_017473455.1	s__Faecousia sp017473455	GLHH	4.07666577659464e-6	2.41929780686355e-6	1.6850615765571
GCA_017473455.1	s__Faecousia sp017473455	GLKN	2.03833288829732e-5	1.40730482241444e-5	1.44839473000615
GCA_017473455.1	s__Faecousia sp017473455	GLVG	4.4843323542541e-5	4.23433662163532e-5	1.05904011772267
GCA_017473455.1	s__Faecousia sp017473455	GMSN	6.11499866489196e-6	4.79291388953598e-6	1.27584154562893
GCA_017473455.1	s__Faecousia sp017473455	GNKE	4.07666577659464e-6	9.56720908209766e-6	0.426108151459026
GCA_017473455.1	s__Faecousia sp017473455	GQAH	2.03833288829732e-6	4.04285042278383e-6	0.504182117846883
GCA_017473455.1	s__Faecousia sp017473455	GQSL	1.22299973297839e-5	1.41862365120536e-5	0.862103019316818
GCA_017473455.1	s__Faecousia sp017473455	GSAQ	6.11499866489196e-6	1.30478534215032e-5	0.468659362375597
GCA_017473455.1	s__Faecousia sp017473455	GTFR	8.15333155318928e-6	9.3522511982464e-6	0.87180416568773
GCA_017473455.1	s__Faecousia sp017473455	GTIY	2.03833288829732e-5	1.19462385911556e-5	1.70625496280177
GCA_017473455.1	s__Faecousia sp017473455	GVNG	1.22299973297839e-5	1.69857461020431e-5	0.720015314977117
GCA_017473455.1	s__Faecousia sp017473455	HAFS	0	3.52123442263135e-6	0
GCA_017473455.1	s__Faecousia sp017473455	HAII	6.11499866489196e-6	5.49569672601398e-6	1.11268852153841
GCA_017473455.1	s__Faecousia sp017473455	HDAS	4.07666577659464e-6	5.13272247200573e-6	0.794250185711208
GCA_017473455.1	s__Faecousia sp017473455	HDHA	6.11499866489196e-6	1.59036345256473e-6	3.84503218747292
GCA_017473455.1	s__Faecousia sp017473455	HEET	4.07666577659464e-6	4.74855305256472e-6	0.858506945477382
GCA_017473455.1	s__Faecousia sp017473455	HEIM	2.03833288829732e-6	1.90410216592625e-6	1.07049554628587
GCA_017473455.1	s__Faecousia sp017473455	HFKG	4.07666577659464e-6	2.68073368733856e-6	1.52072762611566
GCA_017473455.1	s__Faecousia sp017473455	HFNF	2.03833288829732e-6	1.00676117913358e-6	2.02464390815258
GCA_017473455.1	s__Faecousia sp017473455	HGFA	0	4.70778638021068e-6	0
GCA_017473455.1	s__Faecousia sp017473455	HGTD	1.22299973297839e-5	4.93807757366635e-6	2.47667177101545
GCA_017473455.1	s__Faecousia sp017473455	HGVT	1.01916644414866e-5	6.4948984486818e-6	1.56917995285286
GCA_017473455.1	s__Faecousia sp017473455	HKNK	2.03833288829732e-6	1.70814119951624e-6	1.19330468047641
GCA_017473455.1	s__Faecousia sp017473455	HMDF	0	1.06388407654836e-6	0
GCA_017473455.1	s__Faecousia sp017473455	HNEM	0	1.23116855569513e-6	0
GCA_017473455.1	s__Faecousia sp017473455	HNET	8.15333155318928e-6	2.8019698164096e-6	2.90985702466874
GCA_017473455.1	s__Faecousia sp017473455	HNSN	0	1.53218574383293e-6	0
GCA_017473455.1	s__Faecousia sp017473455	HNTQ	0	1.42313936671945e-6	0
GCA_017473455.1	s__Faecousia sp017473455	HPHG	2.03833288829732e-6	1.02327230260558e-6	1.99197504232946
GCA_017473455.1	s__Faecousia sp017473455	HPPP	0	1.17466110391407e-6	0
GCA_017473455.1	s__Faecousia sp017473455	HQDD	0	1.84125512870251e-6	0
GCA_017473455.1	s__Faecousia sp017473455	HQES	0	2.23506974818252e-6	0
GCA_017473455.1	s__Faecousia sp017473455	HRTH	0	1.0244420936632e-6	0
GCA_017473455.1	s__Faecousia sp017473455	HTDK	6.11499866489196e-6	3.15383450186411e-6	1.93890917905731
GCA_017473455.1	s__Faecousia sp017473455	HTKN	0	2.15861484918786e-6	0
GCA_017473455.1	s__Faecousia sp017473455	HTYD	4.07666577659464e-6	2.61546544649743e-6	1.55867697738237
GCA_017473455.1	s__Faecousia sp017473455	HVNE	0	3.26347813459135e-6	0
GCA_017473455.1	s__Faecousia sp017473455	HVTI	8.15333155318928e-6	4.91378940332039e-6	1.65927574097494
GCA_017473455.1	s__Faecousia sp017473455	HVYE	1.01916644414866e-5	3.5334613370823e-6	2.88432884054201
GCA_017473455.1	s__Faecousia sp017473455	HYQN	4.07666577659464e-6	9.33912367547691e-7	4.36514807839983
GCA_017473455.1	s__Faecousia sp017473455	HYRA	4.07666577659464e-6	3.25359417981084e-6	1.25297303575569
GCA_017473455.1	s__Faecousia sp017473455	IDEF	1.01916644414866e-5	8.11885014940803e-6	1.25530884964415
GCA_017473455.1	s__Faecousia sp017473455	IDNE	6.11499866489196e-6	8.09997409093649e-6	0.754940521567145
GCA_017473455.1	s__Faecousia sp017473455	IEAG	3.66899919893517e-5	2.59849014117115e-5	1.41197349214553
GCA_017473455.1	s__Faecousia sp017473455	IEQR	0	6.24120090896769e-6	0
GCA_017473455.1	s__Faecousia sp017473455	IFFF	0	3.29423620580018e-6	0
GCA_017473455.1	s__Faecousia sp017473455	IFFT	8.15333155318928e-6	5.42256519329392e-6	1.50359308971933
GCA_017473455.1	s__Faecousia sp017473455	IGTP	8.15333155318928e-6	1.1633601617802e-5	0.700843283193821
GCA_017473455.1	s__Faecousia sp017473455	IHHN	2.03833288829732e-6	7.34231061989784e-7	2.77614635748777
GCA_017473455.1	s__Faecousia sp017473455	IHHV	0	1.41094781114217e-6	0
GCA_017473455.1	s__Faecousia sp017473455	IHTL	8.15333155318928e-6	6.37439681491289e-6	1.27907499170974
GCA_017473455.1	s__Faecousia sp017473455	IILG	1.63066631063786e-5	2.57824444389567e-5	0.632471569753081
GCA_017473455.1	s__Faecousia sp017473455	ILFE	1.42683302180812e-5	1.38526078022307e-5	1.03001040827732
GCA_017473455.1	s__Faecousia sp017473455	ILMH	2.03833288829732e-6	2.80087132776475e-6	0.727749564248644
GCA_017473455.1	s__Faecousia sp017473455	ILVA	4.89199893191357e-5	3.59313573104677e-5	1.3614845912009
GCA_017473455.1	s__Faecousia sp017473455	IMFV	0	4.56800052387031e-6	0
GCA_017473455.1	s__Faecousia sp017473455	IMGF	4.07666577659464e-6	4.85933126312109e-6	0.838935556325141
GCA_017473455.1	s__Faecousia sp017473455	INDM	2.03833288829732e-6	3.464980478678e-6	0.588266774038221
GCA_017473455.1	s__Faecousia sp017473455	IQIK	0	5.68572893712498e-6	0
GCA_017473455.1	s__Faecousia sp017473455	IQIT	8.15333155318928e-6	7.18517820166798e-6	1.1347431231833
GCA_017473455.1	s__Faecousia sp017473455	IQMY	2.03833288829732e-6	2.21023529773485e-6	0.922224385062664
GCA_017473455.1	s__Faecousia sp017473455	IQQA	6.11499866489196e-6	5.55722929916829e-6	1.10036824750189
GCA_017473455.1	s__Faecousia sp017473455	IRLI	1.42683302180812e-5	1.64953670745291e-5	0.864990160789653
GCA_017473455.1	s__Faecousia sp017473455	IRNS	1.01916644414866e-5	6.54176965758801e-6	1.55793691538267
GCA_017473455.1	s__Faecousia sp017473455	IRQE	1.22299973297839e-5	6.24120090896769e-6	1.95955834592846
GCA_017473455.1	s__Faecousia sp017473455	IRTV	8.15333155318928e-6	1.35652448882721e-5	0.601045658986834
GCA_017473455.1	s__Faecousia sp017473455	ISDE	2.24216617712705e-5	1.23848393639768e-5	1.81041199746905
GCA_017473455.1	s__Faecousia sp017473455	ISFA	1.22299973297839e-5	1.14950884712418e-5	1.06393242299793
GCA_017473455.1	s__Faecousia sp017473455	ISTA	1.83449959946759e-5	1.89217963569947e-5	0.969516617162746
GCA_017473455.1	s__Faecousia sp017473455	ITAA	4.89199893191357e-5	2.83745015792254e-5	1.72408277137642
GCA_017473455.1	s__Faecousia sp017473455	IVQE	1.01916644414866e-5	9.17022323560681e-6	1.11138673286749
GCA_017473455.1	s__Faecousia sp017473455	IVYR	0	8.90197423121938e-6	0
GCA_017473455.1	s__Faecousia sp017473455	IYRE	4.07666577659464e-6	7.85065654578061e-6	0.519277050629055
GCA_017473455.1	s__Faecousia sp017473455	KALY	1.63066631063786e-5	1.70903863366076e-5	0.95414245091989
GCA_017473455.1	s__Faecousia sp017473455	KATK	8.15333155318928e-6	1.36396109450506e-5	0.597768630354363
GCA_017473455.1	s__Faecousia sp017473455	KERQ	4.07666577659464e-6	5.26871831810426e-6	0.773749046819695
GCA_017473455.1	s__Faecousia sp017473455	KGIE	8.15333155318928e-6	1.47964658866762e-5	0.551032362432647
GCA_017473455.1	s__Faecousia sp017473455	KGLN	1.42683302180812e-5	1.40730482241444e-5	1.01387631100431
GCA_017473455.1	s__Faecousia sp017473455	KHFK	4.07666577659464e-6	1.71212182621921e-6	2.38106057300661
GCA_017473455.1	s__Faecousia sp017473455	KHSR	0	2.6162992587785e-6	0
GCA_017473455.1	s__Faecousia sp017473455	KIEP	0	7.63188959950127e-6	0
GCA_017473455.1	s__Faecousia sp017473455	KIMT	6.11499866489196e-6	5.10866640134302e-6	1.19698531563626
GCA_017473455.1	s__Faecousia sp017473455	KISV	2.03833288829732e-5	1.2549214497552e-5	1.62427129498419
GCA_017473455.1	s__Faecousia sp017473455	KIYD	1.42683302180812e-5	6.75639409596652e-6	2.11182622200787
GCA_017473455.1	s__Faecousia sp017473455	KLPA	1.83449959946759e-5	1.6643125333326e-5	1.10225667518961
GCA_017473455.1	s__Faecousia sp017473455	KLRE	3.87283248776491e-5	1.5258924058364e-5	2.53807704458826
GCA_017473455.1	s__Faecousia sp017473455	KMIL	4.07666577659464e-6	7.7187567468674e-6	0.52815057013542
GCA_017473455.1	s__Faecousia sp017473455	KMKV	4.07666577659464e-6	5.0229819318799e-6	0.811602715653987
GCA_017473455.1	s__Faecousia sp017473455	KMRK	2.03833288829732e-6	3.41861245833703e-6	0.596245673687406
GCA_017473455.1	s__Faecousia sp017473455	KNLR	1.01916644414866e-5	9.00380477360992e-6	1.1319286343655801
GCA_017473455.1	s__Faecousia sp017473455	KNVQ	0	4.56792414745991e-6	0
GCA_017473455.1	s__Faecousia sp017473455	KQPL	2.03833288829732e-6	6.24804400261519e-6	0.326235360609521
GCA_017473455.1	s__Faecousia sp017473455	KRMH	2.03833288829732e-6	1.24049687395338e-6	1.64315842393161
GCA_017473455.1	s__Faecousia sp017473455	KTAT	2.64983275478652e-5	1.72366703241336e-5	1.5373228732445
GCA_017473455.1	s__Faecousia sp017473455	KTMH	0	1.56491287832654e-6	0
GCA_017473455.1	s__Faecousia sp017473455	KTQA	4.07666577659464e-6	8.99237179339428e-6	0.453347111336002
GCA_017473455.1	s__Faecousia sp017473455	KTSA	1.22299973297839e-5	1.59734667304639e-5	0.765644523894077
GCA_017473455.1	s__Faecousia sp017473455	KVPH	4.07666577659464e-6	2.65091043516376e-6	1.53783610435062
GCA_017473455.1	s__Faecousia sp017473455	KYLH	2.03833288829732e-6	3.53129994181134e-6	0.577218849116447
GCA_017473455.1	s__Faecousia sp017473455	LAAM	3.26133262127571e-5	2.00960324986787e-5	1.62287387895603
GCA_017473455.1	s__Faecousia sp017473455	LARP	8.15333155318928e-6	1.66721567880067e-5	0.489038800250156
GCA_017473455.1	s__Faecousia sp017473455	LAVD	3.87283248776491e-5	3.39441259808418e-5	1.14094335201052
GCA_017473455.1	s__Faecousia sp017473455	LDAD	4.07666577659464e-5	2.58077518206185e-5	1.5796284019353
GCA_017473455.1	s__Faecousia sp017473455	LDDL	2.44599946595678e-5	2.80593948555791e-5	0.871722101829449
GCA_017473455.1	s__Faecousia sp017473455	LDEV	1.42683302180812e-5	2.50893752312254e-5	0.568700100603676
GCA_017473455.1	s__Faecousia sp017473455	LDKV	2.03833288829732e-5	1.93286514414944e-5	1.05456549540827
GCA_017473455.1	s__Faecousia sp017473455	LDNL	1.22299973297839e-5	1.92050110298046e-5	0.636812825090493
GCA_017473455.1	s__Faecousia sp017473455	LDQN	0	6.63125348976765e-6	0
GCA_017473455.1	s__Faecousia sp017473455	LDVF	6.11499866489196e-6	1.4838940754139e-5	0.412091318794861
GCA_017473455.1	s__Faecousia sp017473455	LEFV	1.22299973297839e-5	1.72122245432806e-5	0.710541353851806
GCA_017473455.1	s__Faecousia sp017473455	LHHE	2.03833288829732e-6	2.00566601611576e-6	1.01628729405548
GCA_017473455.1	s__Faecousia sp017473455	LINH	0	3.86347541931081e-6	0
GCA_017473455.1	s__Faecousia sp017473455	LKAH	6.11499866489196e-6	7.47803677449273e-6	0.817727814036695
GCA_017473455.1	s__Faecousia sp017473455	LKEV	2.24216617712705e-5	2.24200024949227e-5	1.00007400874947
GCA_017473455.1	s__Faecousia sp017473455	LKHF	2.03833288829732e-6	3.26908239489212e-6	0.623518358387716
GCA_017473455.1	s__Faecousia sp017473455	LKPI	4.07666577659464e-6	1.12262572557449e-5	0.363136678923731
GCA_017473455.1	s__Faecousia sp017473455	LKVS	2.03833288829732e-5	2.02276096014102e-5	1.00769835312385
GCA_017473455.1	s__Faecousia sp017473455	LLEG	4.07666577659464e-5	4.55383426702361e-5	0.895216105275423
GCA_017473455.1	s__Faecousia sp017473455	LLIK	8.15333155318928e-6	2.65419668732872e-5	0.307186411320372
GCA_017473455.1	s__Faecousia sp017473455	LLTM	1.01916644414866e-5	1.57226869547117e-5	0.648213913489668
GCA_017473455.1	s__Faecousia sp017473455	LLTR	2.03833288829732e-5	2.83647013193783e-5	0.718616023961009
GCA_017473455.1	s__Faecousia sp017473455	LMGP	0	8.2394129650263e-6	0
GCA_017473455.1	s__Faecousia sp017473455	LNFV	8.15333155318928e-6	1.01563851366236e-5	0.802778886730932
GCA_017473455.1	s__Faecousia sp017473455	LNIR	1.22299973297839e-5	1.06656972615384e-5	1.14666646069981
GCA_017473455.1	s__Faecousia sp017473455	LNTI	1.83449959946759e-5	1.34550012590688e-5	1.36343324251354
GCA_017473455.1	s__Faecousia sp017473455	LPES	1.42683302180812e-5	1.44064606948774e-5	0.99041190756552
GCA_017473455.1	s__Faecousia sp017473455	LPIV	1.22299973297839e-5	1.65235605861909e-5	0.740155081345165
GCA_017473455.1	s__Faecousia sp017473455	LPLH	4.07666577659464e-6	6.56611997455559e-6	0.620863735720966
GCA_017473455.1	s__Faecousia sp017473455	LPPS	0	8.96317955852303e-6	0
GCA_017473455.1	s__Faecousia sp017473455	LRRN	1.01916644414866e-5	9.01951057074858e-6	1.12995759155042
GCA_017473455.1	s__Faecousia sp017473455	LSAR	1.83449959946759e-5	2.41766372469844e-5	0.758790224102159
GCA_017473455.1	s__Faecousia sp017473455	LSHM	4.07666577659464e-6	2.76902689501184e-6	1.47223769618793
GCA_017473455.1	s__Faecousia sp017473455	LSSK	1.42683302180812e-5	1.60943378878017e-5	0.886543473707952
GCA_017473455.1	s__Faecousia sp017473455	LTEL	4.4843323542541e-5	3.67544226458843e-5	1.22007966155775
GCA_017473455.1	s__Faecousia sp017473455	LTEM	1.01916644414866e-5	1.06886746234568e-5	0.95350123383123
GCA_017473455.1	s__Faecousia sp017473455	LTHE	8.15333155318928e-6	6.98496453147435e-6	1.16726885533208
GCA_017473455.1	s__Faecousia sp017473455	LTSA	2.64983275478652e-5	3.04993360135279e-5	0.868816538698152
GCA_017473455.1	s__Faecousia sp017473455	LVMK	8.15333155318928e-6	9.59075548942125e-6	0.850124013919709
GCA_017473455.1	s__Faecousia sp017473455	LVNG	2.64983275478652e-5	2.0713659028706e-5	1.27926830846942
GCA_017473455.1	s__Faecousia sp017473455	LVVY	1.83449959946759e-5	2.10826936565835e-5	0.870144787639473
GCA_017473455.1	s__Faecousia sp017473455	MAAN	1.01916644414866e-5	8.06138330941514e-6	1.26425751639715
GCA_017473455.1	s__Faecousia sp017473455	MDEG	8.15333155318928e-6	7.76165723167352e-6	1.0504627181831
GCA_017473455.1	s__Faecousia sp017473455	MENG	1.42683302180812e-5	5.3123994124276e-6	2.68585418948404
GCA_017473455.1	s__Faecousia sp017473455	MEVD	8.15333155318928e-6	7.2963237903674e-6	1.11745747412598
GCA_017473455.1	s__Faecousia sp017473455	MFNT	2.03833288829732e-6	2.53592355908407e-6	0.803783253243457
GCA_017473455.1	s__Faecousia sp017473455	MGFT	6.11499866489196e-6	5.18399669561823e-6	1.17959154373317
GCA_017473455.1	s__Faecousia sp017473455	MGKN	2.03833288829732e-6	4.09262947420941e-6	0.49804970157751
GCA_017473455.1	s__Faecousia sp017473455	MGVR	2.03833288829732e-6	7.87839091834054e-6	0.258724517407758
GCA_017473455.1	s__Faecousia sp017473455	MHKE	0	1.60741147536892e-6	0
GCA_017473455.1	s__Faecousia sp017473455	MIGK	8.15333155318928e-6	6.32958388201838e-6	1.28813073736995
GCA_017473455.1	s__Faecousia sp017473455	MIKT	4.07666577659464e-6	5.10866640134302e-6	0.797990210424176
GCA_017473455.1	s__Faecousia sp017473455	MINQ	2.03833288829732e-6	2.04135658448035e-6	0.998518780988086
GCA_017473455.1	s__Faecousia sp017473455	MKNV	8.15333155318928e-6	3.84726468929554e-6	2.11925412251326
GCA_017473455.1	s__Faecousia sp017473455	MLAF	6.11499866489196e-6	8.78513813581331e-6	0.696061754562935
GCA_017473455.1	s__Faecousia sp017473455	MLDH	2.03833288829732e-6	2.64596542747572e-6	0.770355072341936
GCA_017473455.1	s__Faecousia sp017473455	MLYT	6.11499866489196e-6	6.82881978021523e-6	0.895469328771658
GCA_017473455.1	s__Faecousia sp017473455	MMHF	0	5.27892599137022e-7	0
GCA_017473455.1	s__Faecousia sp017473455	MNPR	2.03833288829732e-6	2.1146252414455e-6	0.963921572648952
GCA_017473455.1	s__Faecousia sp017473455	MNSY	0	2.53857912904589e-6	0
GCA_017473455.1	s__Faecousia sp017473455	MPAA	2.03833288829732e-6	8.49986859402768e-6	0.239807576522951
GCA_017473455.1	s__Faecousia sp017473455	MPRP	2.03833288829732e-6	2.22964669809317e-6	0.914195459774205
GCA_017473455.1	s__Faecousia sp017473455	MQRV	4.07666577659464e-6	3.31734614619971e-6	1.22889369903855
GCA_017473455.1	s__Faecousia sp017473455	MSLQ	2.03833288829732e-6	5.03099218532503e-6	0.405155248351004
GCA_017473455.1	s__Faecousia sp017473455	MTSI	1.22299973297839e-5	5.98280355118947e-6	2.04419169460318
GCA_017473455.1	s__Faecousia sp017473455	MVAT	1.01916644414866e-5	1.11474641582833e-5	0.914258552149144
GCA_017473455.1	s__Faecousia sp017473455	MVIV	0	8.75776819062544e-6	0
GCA_017473455.1	s__Faecousia sp017473455	MYKR	2.03833288829732e-6	2.8350450077394e-6	0.718977258820537
GCA_017473455.1	s__Faecousia sp017473455	NAIN	8.15333155318928e-6	7.50057700175375e-6	1.08702724487501
GCA_017473455.1	s__Faecousia sp017473455	NAKK	4.07666577659464e-6	8.26686871640666e-6	0.493133000709685
GCA_017473455.1	s__Faecousia sp017473455	NDHF	0	1.46750403633179e-6	0
GCA_017473455.1	s__Faecousia sp017473455	NDKQ	2.03833288829732e-6	3.47299714830165e-6	0.58690888626099
GCA_017473455.1	s__Faecousia sp017473455	NDYA	2.03833288829732e-6	7.671942123768e-6	0.265686687335985
GCA_017473455.1	s__Faecousia sp017473455	NFFG	4.07666577659464e-6	4.34409851660357e-6	0.938437689894283
GCA_017473455.1	s__Faecousia sp017473455	NGDK	1.22299973297839e-5	8.24804768231596e-6	1.48277480936554
GCA_017473455.1	s__Faecousia sp017473455	NHNG	2.03833288829732e-6	2.04848706760607e-6	0.995043083517917
GCA_017473455.1	s__Faecousia sp017473455	NISH	6.11499866489196e-6	2.3696496957611e-6	2.58054963813033
GCA_017473455.1	s__Faecousia sp017473455	NKNT	4.07666577659464e-6	4.55637864365746e-6	0.894716197976525
GCA_017473455.1	s__Faecousia sp017473455	NLKP	1.01916644414866e-5	7.25875700303824e-6	1.40405091907895
GCA_017473455.1	s__Faecousia sp017473455	NMDA	6.11499866489196e-6	5.1368949660097e-6	1.19040757215288
GCA_017473455.1	s__Faecousia sp017473455	NMEQ	0	2.23688668162742e-6	0
GCA_017473455.1	s__Faecousia sp017473455	NMKS	4.07666577659464e-6	3.06112185638655e-6	1.331755470005
GCA_017473455.1	s__Faecousia sp017473455	NNFV	0	4.07416307819729e-6	0
GCA_017473455.1	s__Faecousia sp017473455	NNIG	4.07666577659464e-6	6.68729691013581e-6	0.609613395573286
GCA_017473455.1	s__Faecousia sp017473455	NNMA	2.03833288829732e-6	3.51590349645578e-6	0.579746540356431
GCA_017473455.1	s__Faecousia sp017473455	NPVE	1.63066631063786e-5	7.26319985505249e-6	2.24510731245199
GCA_017473455.1	s__Faecousia sp017473455	NRQN	2.03833288829732e-6	2.38120940492697e-6	0.856007407025939
GCA_017473455.1	s__Faecousia sp017473455	NSFY	2.03833288829732e-6	3.50983416256527e-6	0.580749059325225
GCA_017473455.1	s__Faecousia sp017473455	NSIH	0	2.3696496957611e-6	0
GCA_017473455.1	s__Faecousia sp017473455	NSIP	6.11499866489196e-6	5.27389448219252e-6	1.15948445414285
GCA_017473455.1	s__Faecousia sp017473455	NSPV	2.03833288829732e-6	6.55295070365368e-6	0.311055733588965
GCA_017473455.1	s__Faecousia sp017473455	NYLG	2.03833288829732e-5	1.16707364750389e-5	1.74653321378377
GCA_017473455.1	s__Faecousia sp017473455	NYLL	8.15333155318928e-6	1.42321482085947e-5	0.572881298992201
GCA_017473455.1	s__Faecousia sp017473455	PAKS	1.63066631063786e-5	1.0208005125516e-5	1.59743876554473
GCA_017473455.1	s__Faecousia sp017473455	PARE	8.15333155318928e-6	1.13341478903424e-5	0.71935990531203
GCA_017473455.1	s__Faecousia sp017473455	PDAE	2.24216617712705e-5	1.26615292663394e-5	1.77084942107888
GCA_017473455.1	s__Faecousia sp017473455	PEMS	2.03833288829732e-6	4.18959025221982e-6	0.486523207661496
GCA_017473455.1	s__Faecousia sp017473455	PFHN	0	1.0590542432862e-6	0
GCA_017473455.1	s__Faecousia sp017473455	PFQN	0	1.92417546807014e-6	0
GCA_017473455.1	s__Faecousia sp017473455	PGEI	2.24216617712705e-5	1.19495372549572e-5	1.87636234716696
GCA_017473455.1	s__Faecousia sp017473455	PGKK	8.15333155318928e-6	7.77140625589086e-6	1.04914494040366
GCA_017473455.1	s__Faecousia sp017473455	PGPA	4.07666577659464e-6	1.10218825593305e-5	0.369870188205152
GCA_017473455.1	s__Faecousia sp017473455	PKII	6.11499866489196e-6	6.96477305441079e-6	0.877989651223356
GCA_017473455.1	s__Faecousia sp017473455	PKQF	6.11499866489196e-6	2.51220006691367e-6	2.43412089085901
GCA_017473455.1	s__Faecousia sp017473455	PKVE	6.11499866489196e-6	9.4828208054075e-6	0.644850175952384
GCA_017473455.1	s__Faecousia sp017473455	PLDH	4.07666577659464e-6	3.84832552090785e-6	1.05933496385538
GCA_017473455.1	s__Faecousia sp017473455	PLDQ	6.11499866489196e-6	6.99194928628221e-6	0.87457709066758
GCA_017473455.1	s__Faecousia sp017473455	PLGE	1.83449959946759e-5	1.92610122775359e-5	0.952441944916447
GCA_017473455.1	s__Faecousia sp017473455	PMMR	2.03833288829732e-6	1.53302210184344e-6	1.32961741767861
GCA_017473455.1	s__Faecousia sp017473455	PMMT	4.07666577659464e-6	1.93393960138604e-6	2.10795920083177
GCA_017473455.1	s__Faecousia sp017473455	PMPF	4.07666577659464e-6	1.70875774525849e-6	2.38574823605434
GCA_017473455.1	s__Faecousia sp017473455	PPKH	2.03833288829732e-6	1.45451933255905e-6	1.40137902788209
GCA_017473455.1	s__Faecousia sp017473455	PRKH	0	1.80419431375393e-6	0
GCA_017473455.1	s__Faecousia sp017473455	PSEQ	0	4.97437323049945e-6	0
GCA_017473455.1	s__Faecousia sp017473455	PSTD	6.11499866489196e-6	8.22021895986017e-6	0.7438972969883
GCA_017473455.1	s__Faecousia sp017473455	PVLF	2.03833288829732e-5	1.07088244955194e-5	1.90341422548306
GCA_017473455.1	s__Faecousia sp017473455	PVRT	1.83449959946759e-5	9.2482070900216e-6	1.98362729295598
GCA_017473455.1	s__Faecousia sp017473455	PVYV	1.63066631063786e-5	8.91718928603857e-6	1.82867746588149
GCA_017473455.1	s__Faecousia sp017473455	PYYI	4.07666577659464e-6	4.04356064387924e-6	1.00818712407974
GCA_017473455.1	s__Faecousia sp017473455	QAGH	0	4.04285042278383e-6	0
GCA_017473455.1	s__Faecousia sp017473455	QDQI	6.11499866489196e-6	3.54119164368706e-6	1.7268194664904
GCA_017473455.1	s__Faecousia sp017473455	QEPI	4.07666577659464e-6	5.03157964265525e-6	0.810215889665082
GCA_017473455.1	s__Faecousia sp017473455	QFMH	0	6.26776046257662e-7	0
GCA_017473455.1	s__Faecousia sp017473455	QFNK	4.07666577659464e-6	2.38260244441415e-6	1.71101384796784
GCA_017473455.1	s__Faecousia sp017473455	QGHS	2.03833288829732e-6	2.69601184669669e-6	0.756054870750959
GCA_017473455.1	s__Faecousia sp017473455	QHKQ	0	9.69343854214239e-7	0
GCA_017473455.1	s__Faecousia sp017473455	QHLS	4.07666577659464e-6	3.28771369796408e-6	1.23996982435518
GCA_017473455.1	s__Faecousia sp017473455	QIMM	0	1.47990513894216e-6	0
GCA_017473455.1	s__Faecousia sp017473455	QIRQ	6.11499866489196e-6	3.16994803339405e-6	1.92905328430405
GCA_017473455.1	s__Faecousia sp017473455	QIRY	1.01916644414866e-5	3.98740140577619e-6	2.55596650658819
GCA_017473455.1	s__Faecousia sp017473455	QKMQ	4.07666577659464e-6	1.48332908624757e-6	2.74832187569889
GCA_017473455.1	s__Faecousia sp017473455	QLMR	8.15333155318928e-6	4.30341615658375e-6	1.89461842790072
GCA_017473455.1	s__Faecousia sp017473455	QLQF	1.01916644414866e-5	3.91583701693392e-6	2.60267840500334
GCA_017473455.1	s__Faecousia sp017473455	QMAE	6.11499866489196e-6	5.12880998539974e-6	1.19228411313728
GCA_017473455.1	s__Faecousia sp017473455	QMEF	4.07666577659464e-6	2.24209948889354e-6	1.81823589755442
GCA_017473455.1	s__Faecousia sp017473455	QMIK	0	2.66519152396722e-6	0
GCA_017473455.1	s__Faecousia sp017473455	QMKH	0	8.16415128998554e-7	0
GCA_017473455.1	s__Faecousia sp017473455	QNFM	2.03833288829732e-6	1.3229914510219e-6	1.54069996954468
GCA_017473455.1	s__Faecousia sp017473455	QNYP	2.03833288829732e-6	2.07851620046276e-6	0.980667308651961
GCA_017473455.1	s__Faecousia sp017473455	QPEP	6.11499866489196e-6	3.43031702770387e-6	1.78263367948388
GCA_017473455.1	s__Faecousia sp017473455	QPHL	2.03833288829732e-6	2.26720025976199e-6	0.899052864660178
GCA_017473455.1	s__Faecousia sp017473455	QPTG	0	6.47475406638531e-6	0
GCA_017473455.1	s__Faecousia sp017473455	QQAN	0	3.59323469735956e-6	0
GCA_017473455.1	s__Faecousia sp017473455	QQMS	0	1.73713956394795e-6	0
GCA_017473455.1	s__Faecousia sp017473455	QQSR	6.11499866489196e-6	3.13390739276233e-6	1.95123783140956
GCA_017473455.1	s__Faecousia sp017473455	QRTK	0	5.12941787129145e-6	0
GCA_017473455.1	s__Faecousia sp017473455	QRVS	2.03833288829732e-6	6.99652731550552e-6	0.291334943233913
GCA_017473455.1	s__Faecousia sp017473455	QTDH	2.03833288829732e-6	2.07927136117381e-6	0.980311144739964
GCA_017473455.1	s__Faecousia sp017473455	QVVL	2.24216617712705e-5	1.67605506680426e-5	1.33776402788615
GCA_017473455.1	s__Faecousia sp017473455	QYPD	4.07666577659464e-6	3.03680673195095e-6	1.34241857860202
GCA_017473455.1	s__Faecousia sp017473455	RAFY	6.11499866489196e-6	6.88365230328899e-6	0.888336364980292
GCA_017473455.1	s__Faecousia sp017473455	RAGP	0	1.36716077918478e-5	0
GCA_017473455.1	s__Faecousia sp017473455	RAPP	0	7.05169748737224e-6	0
GCA_017473455.1	s__Faecousia sp017473455	RDMI	4.07666577659464e-6	4.53176356869205e-6	0.8995760071771
GCA_017473455.1	s__Faecousia sp017473455	RDVF	2.03833288829732e-6	7.78517895348663e-6	0.261822226627744
GCA_017473455.1	s__Faecousia sp017473455	RDYR	2.03833288829732e-6	5.72355150609381e-6	0.356130784553459
GCA_017473455.1	s__Faecousia sp017473455	RGDR	1.22299973297839e-5	1.08062377087855e-5	1.13175349824489
GCA_017473455.1	s__Faecousia sp017473455	RGID	1.42683302180812e-5	1.27785270646411e-5	1.11658645365807
GCA_017473455.1	s__Faecousia sp017473455	RGPP	0	6.28708895428857e-6	0
GCA_017473455.1	s__Faecousia sp017473455	RHEK	2.03833288829732e-6	2.89986988404151e-6	0.702904947395958
GCA_017473455.1	s__Faecousia sp017473455	RHQG	0	2.30611786145443e-6	0
GCA_017473455.1	s__Faecousia sp017473455	RKDV	6.11499866489196e-6	1.01406840888982e-5	0.603016385411958
GCA_017473455.1	s__Faecousia sp017473455	RKII	1.01916644414866e-5	8.63914535893209e-6	1.17970748471657
GCA_017473455.1	s__Faecousia sp017473455	RMDM	8.15333155318928e-6	2.12426902257651e-6	3.83818220128266
GCA_017473455.1	s__Faecousia sp017473455	RMPS	4.07666577659464e-6	3.23325650629152e-6	1.26085442607537
GCA_017473455.1	s__Faecousia sp017473455	RNHA	2.03833288829732e-6	3.00499494736626e-6	0.678314913668599
GCA_017473455.1	s__Faecousia sp017473455	RNIG	4.07666577659464e-6	8.746152740792e-6	0.466109602406221
GCA_017473455.1	s__Faecousia sp017473455	RNVA	1.22299973297839e-5	1.21889582644259e-5	1.00336690506832
GCA_017473455.1	s__Faecousia sp017473455	RPQS	4.07666577659464e-6	3.8389015736594e-6	1.06193547773318
GCA_017473455.1	s__Faecousia sp017473455	RQIE	2.03833288829732e-5	6.24120090896769e-6	3.26593057654743
GCA_017473455.1	s__Faecousia sp017473455	RSQN	2.03833288829732e-6	3.64086300041506e-6	0.55984882926519
GCA_017473455.1	s__Faecousia sp017473455	RTFG	6.11499866489196e-6	9.3522511982464e-6	0.653853124265798
GCA_017473455.1	s__Faecousia sp017473455	RTIN	6.11499866489196e-6	7.05910174835227e-6	0.866257334556669
GCA_017473455.1	s__Faecousia sp017473455	RTNR	4.07666577659464e-6	5.96957154117362e-6	0.682907600399269
GCA_017473455.1	s__Faecousia sp017473455	RVIA	2.03833288829732e-5	1.88512139335576e-5	1.08127407363874
GCA_017473455.1	s__Faecousia sp017473455	RVLT	2.64983275478652e-5	2.18653109962395e-5	1.21188889343593
GCA_017473455.1	s__Faecousia sp017473455	RYMS	2.03833288829732e-6	3.32014580862556e-6	0.61392872656431
GCA_017473455.1	s__Faecousia sp017473455	RYVK	1.01916644414866e-5	7.51489903680658e-6	1.35619446004127
GCA_017473455.1	s__Faecousia sp017473455	SEVF	1.42683302180812e-5	1.05570602179818e-5	1.35154388849445
GCA_017473455.1	s__Faecousia sp017473455	SFVY	6.11499866489196e-6	6.74473348447411e-6	0.906633105513841
GCA_017473455.1	s__Faecousia sp017473455	SGFQ	4.07666577659464e-6	5.70397140287701e-6	0.714706559457578
GCA_017473455.1	s__Faecousia sp017473455	SGGK	3.05749933244598e-5	1.76450433337498e-5	1.73278085783891
GCA_017473455.1	s__Faecousia sp017473455	SGMP	8.15333155318928e-6	5.05361631867393e-6	1.61336576404928
GCA_017473455.1	s__Faecousia sp017473455	SGRN	8.15333155318928e-6	8.64671358768276e-6	0.94293993556161
GCA_017473455.1	s__Faecousia sp017473455	SHRQ	0	1.72488319150007e-6	0
GCA_017473455.1	s__Faecousia sp017473455	SKGK	1.42683302180812e-5	1.1269475949433e-5	1.26610414557911
GCA_017473455.1	s__Faecousia sp017473455	SLAK	1.42683302180812e-5	2.41345381378234e-5	0.591199638319162
GCA_017473455.1	s__Faecousia sp017473455	SLEN	8.15333155318928e-6	1.36632702622052e-5	0.596733534265418
GCA_017473455.1	s__Faecousia sp017473455	SLKI	1.63066631063786e-5	1.62794263972323e-5	1.00167307548078
GCA_017473455.1	s__Faecousia sp017473455	SNLH	2.03833288829732e-6	3.81954973734063e-6	0.53365789908957
GCA_017473455.1	s__Faecousia sp017473455	SNSE	4.07666577659464e-6	8.38032100789499e-6	0.486456995233723
GCA_017473455.1	s__Faecousia sp017473455	SPPQ	0	3.09487537573545e-6	0
GCA_017473455.1	s__Faecousia sp017473455	SRAR	6.11499866489196e-6	1.2684156543236e-5	0.482097382198651
GCA_017473455.1	s__Faecousia sp017473455	SRLG	2.03833288829732e-5	2.15551885570177e-5	0.945634450334556
GCA_017473455.1	s__Faecousia sp017473455	STET	1.63066631063786e-5	1.49202393517976e-5	1.0929223534483
GCA_017473455.1	s__Faecousia sp017473455	STFM	8.15333155318928e-6	3.87742054060686e-6	2.10277205368938
GCA_017473455.1	s__Faecousia sp017473455	SVAL	4.68816564308383e-5	3.55228366903836e-5	1.31976105510542
GCA_017473455.1	s__Faecousia sp017473455	SYEA	8.15333155318928e-6	1.36064919286949e-5	0.599223635005773
GCA_017473455.1	s__Faecousia sp017473455	SYIL	8.15333155318928e-6	1.3500479243788e-5	0.603929046218182
GCA_017473455.1	s__Faecousia sp017473455	TAAS	2.85366604361625e-5	2.80518984312406e-5	1.01728089833599
GCA_017473455.1	s__Faecousia sp017473455	TDKL	8.15333155318928e-6	1.65952691261867e-5	0.491304569464537
GCA_017473455.1	s__Faecousia sp017473455	TDTH	4.07666577659464e-6	3.9855686342165e-6	1.02285674912133
GCA_017473455.1	s__Faecousia sp017473455	TEAP	1.22299973297839e-5	1.42982657762998e-5	0.855348300355127
GCA_017473455.1	s__Faecousia sp017473455	TENE	6.11499866489196e-6	1.00231895120709e-5	0.610085108889507
GCA_017473455.1	s__Faecousia sp017473455	TETF	6.11499866489196e-6	9.7809252046406e-6	0.625196342569992
GCA_017473455.1	s__Faecousia sp017473455	TEVL	1.63066631063786e-5	2.83326403684163e-5	0.575543362508365
GCA_017473455.1	s__Faecousia sp017473455	TFKG	2.03833288829732e-6	9.33596599530137e-6	0.218331224569924
GCA_017473455.1	s__Faecousia sp017473455	TGEQ	1.22299973297839e-5	1.04068304508839e-5	1.17518944769059
GCA_017473455.1	s__Faecousia sp017473455	THIA	4.07666577659464e-6	5.86287950442751e-6	0.695335077842899
GCA_017473455.1	s__Faecousia sp017473455	THKQ	2.03833288829732e-6	1.8580482246174e-6	1.09702905516193
GCA_017473455.1	s__Faecousia sp017473455	THYD	6.11499866489196e-6	2.61546544649743e-6	2.33801546607355
GCA_017473455.1	s__Faecousia sp017473455	TIAM	6.11499866489196e-6	8.97161483025195e-6	0.681593980636843
GCA_017473455.1	s__Faecousia sp017473455	TIPN	1.22299973297839e-5	5.69096127019506e-6	2.14902136021121
GCA_017473455.1	s__Faecousia sp017473455	TISK	1.01916644414866e-5	1.07745536484784e-5	0.945901312851686
GCA_017473455.1	s__Faecousia sp017473455	TKRG	4.07666577659464e-6	1.21818940178585e-5	0.334649584918265
GCA_017473455.1	s__Faecousia sp017473455	TLGY	8.15333155318928e-6	1.92556952846995e-5	0.423424417173233
GCA_017473455.1	s__Faecousia sp017473455	TLSD	2.64983275478652e-5	1.94348636730309e-5	1.36344293398034
GCA_017473455.1	s__Faecousia sp017473455	TMLE	8.15333155318928e-6	1.06886746234568e-5	0.762800987064984
GCA_017473455.1	s__Faecousia sp017473455	TNIT	6.11499866489196e-6	8.90520521846075e-6	0.686676894566718
GCA_017473455.1	s__Faecousia sp017473455	TPFG	6.11499866489196e-6	7.53967023789946e-6	0.811043251487825
GCA_017473455.1	s__Faecousia sp017473455	TPGL	1.01916644414866e-5	1.87517674376461e-5	0.543504204357068
GCA_017473455.1	s__Faecousia sp017473455	TPVT	2.64983275478652e-5	1.16668076159534e-5	2.27125777848869
GCA_017473455.1	s__Faecousia sp017473455	TQYA	6.11499866489196e-6	7.4573468245653e-6	0.819996549543398
GCA_017473455.1	s__Faecousia sp017473455	TQYY	0	3.52152967440319e-6	0
GCA_017473455.1	s__Faecousia sp017473455	TRDS	4.07666577659464e-6	1.01964078257377e-5	0.399813919398588
GCA_017473455.1	s__Faecousia sp017473455	TRNF	2.03833288829732e-6	4.57496320631371e-6	0.445540826532617
GCA_017473455.1	s__Faecousia sp017473455	TSAK	2.24216617712705e-5	1.59734667304639e-5	1.40368162713914
GCA_017473455.1	s__Faecousia sp017473455	TTDN	1.01916644414866e-5	8.41269104333613e-6	1.21146306086679
GCA_017473455.1	s__Faecousia sp017473455	TTGR	1.22299973297839e-5	1.53945220252455e-5	0.79443826250194
GCA_017473455.1	s__Faecousia sp017473455	TYEG	1.42683302180812e-5	1.30905017786992e-5	1.08997580530477
GCA_017473455.1	s__Faecousia sp017473455	TYMP	0	2.88833483862762e-6	0
GCA_017473455.1	s__Faecousia sp017473455	TYRY	1.83449959946759e-5	5.35076629213096e-6	3.42848014529334
GCA_017473455.1	s__Faecousia sp017473455	TYSQ	4.07666577659464e-6	4.97300005724921e-6	0.819759849118044
GCA_017473455.1	s__Faecousia sp017473455	TYVG	4.07666577659464e-6	1.48435113456011e-5	0.274642952174706
GCA_017473455.1	s__Faecousia sp017473455	VADV	2.44599946595678e-5	2.6166285437301e-5	0.934790485190504
GCA_017473455.1	s__Faecousia sp017473455	VDPQ	2.03833288829732e-6	5.38983802061225e-6	0.378180732055799
GCA_017473455.1	s__Faecousia sp017473455	VEDH	2.03833288829732e-6	4.76809002811487e-6	0.427494631241936
GCA_017473455.1	s__Faecousia sp017473455	VGHK	4.07666577659464e-6	5.13950120886155e-6	0.793202610705808
GCA_017473455.1	s__Faecousia sp017473455	VGLY	4.07666577659464e-6	2.2427272470941e-5	0.18177269580493
GCA_017473455.1	s__Faecousia sp017473455	VHSE	2.03833288829732e-6	4.98984959840674e-6	0.408495857059131
GCA_017473455.1	s__Faecousia sp017473455	VHSG	8.15333155318928e-6	6.01891446183214e-6	1.35461827957386
GCA_017473455.1	s__Faecousia sp017473455	VHSV	2.03833288829732e-6	5.65806340955659e-6	0.360252747407272
GCA_017473455.1	s__Faecousia sp017473455	VIAR	1.63066631063786e-5	1.88512139335576e-5	0.865019258910991
GCA_017473455.1	s__Faecousia sp017473455	VIMP	8.15333155318928e-6	4.80527103985258e-6	1.69674748532799
GCA_017473455.1	s__Faecousia sp017473455	VKRF	8.15333155318928e-6	6.95687835794964e-6	1.17198133037247
GCA_017473455.1	s__Faecousia sp017473455	VLHS	1.22299973297839e-5	7.33990377204226e-6	1.66623401472483
GCA_017473455.1	s__Faecousia sp017473455	VPHG	0	4.15063040306745e-6	0
GCA_017473455.1	s__Faecousia sp017473455	VSKI	8.15333155318928e-6	1.2549214497552e-5	0.649708517993677
GCA_017473455.1	s__Faecousia sp017473455	VSVV	2.64983275478652e-5	2.29504208707593e-5	1.15459004856971
GCA_017473455.1	s__Faecousia sp017473455	VTHQ	0	2.73480036241098e-6	0
GCA_017473455.1	s__Faecousia sp017473455	VTMD	1.01916644414866e-5	7.103415173371e-6	1.43475556373119
GCA_017473455.1	s__Faecousia sp017473455	VTQD	2.03833288829732e-6	8.43400813834201e-6	0.241680213590359
GCA_017473455.1	s__Faecousia sp017473455	VVMG	8.15333155318928e-6	1.15757535308233e-5	0.704345642076695
GCA_017473455.1	s__Faecousia sp017473455	VYFI	4.07666577659464e-6	6.8222994381561e-6	0.597550109541433
GCA_017473455.1	s__Faecousia sp017473455	VYGA	8.15333155318928e-6	2.06275824878794e-5	0.395263553447435
GCA_017473455.1	s__Faecousia sp017473455	VYVD	1.42683302180812e-5	1.23563182461654e-5	1.15473961853558
GCA_017473455.1	s__Faecousia sp017473455	YAVV	2.24216617712705e-5	1.93909002100611e-5	1.15629813615548
GCA_017473455.1	s__Faecousia sp017473455	YDKG	2.03833288829732e-6	8.93039768918941e-6	0.228246597658781
GCA_017473455.1	s__Faecousia sp017473455	YDYV	1.42683302180812e-5	6.96194399322985e-6	2.04947500754911
GCA_017473455.1	s__Faecousia sp017473455	YEYR	4.07666577659464e-6	5.496077934502e-6	0.74174089690451706
GCA_017473455.1	s__Faecousia sp017473455	YFLI	6.11499866489196e-6	8.85020505347219e-6	0.690944292018733
GCA_017473455.1	s__Faecousia sp017473455	YFSK	8.15333155318928e-6	4.58243323666101e-6	1.77925812163719
GCA_017473455.1	s__Faecousia sp017473455	YFYI	2.03833288829732e-6	3.84390120481287e-6	0.530277127243844
GCA_017473455.1	s__Faecousia sp017473455	YGQR	4.07666577659464e-6	5.27042676821833e-6	0.773498230006288
GCA_017473455.1	s__Faecousia sp017473455	YGYV	1.22299973297839e-5	9.74081607723818e-6	1.25554134610573
GCA_017473455.1	s__Faecousia sp017473455	YHMR	4.07666577659464e-6	1.02874031861705e-6	3.96277437835328
GCA_017473455.1	s__Faecousia sp017473455	YILK	4.07666577659464e-6	1.15279474120551e-5	0.353633273199316
GCA_017473455.1	s__Faecousia sp017473455	YIMY	0	2.78020183310322e-6	0
GCA_017473455.1	s__Faecousia sp017473455	YIQA	0	6.99030510478079e-6	0
GCA_017473455.1	s__Faecousia sp017473455	YKAT	1.42683302180812e-5	1.13112882458995e-5	1.26142397823287
GCA_017473455.1	s__Faecousia sp017473455	YKDE	4.07666577659464e-6	7.40355118943655e-6	0.55063653539821
GCA_017473455.1	s__Faecousia sp017473455	YKPT	8.15333155318928e-6	5.20166146310706e-6	1.56744755709633
GCA_017473455.1	s__Faecousia sp017473455	YLDE	1.22299973297839e-5	1.41361546137844e-5	0.865157298000846
GCA_017473455.1	s__Faecousia sp017473455	YLNL	2.64983275478652e-5	1.42321482085947e-5	1.86186422172465
GCA_017473455.1	s__Faecousia sp017473455	YMQF	0	1.43244077290614e-6	0
GCA_017473455.1	s__Faecousia sp017473455	YMRT	4.07666577659464e-6	3.58270747965996e-6	1.13787290749776
GCA_017473455.1	s__Faecousia sp017473455	YMSV	8.15333155318928e-6	4.87830446158423e-6	1.67134536546361
GCA_017473455.1	s__Faecousia sp017473455	YQVD	1.01916644414866e-5	5.53468247214066e-6	1.84141809268866
GCA_017473455.1	s__Faecousia sp017473455	YRID	8.15333155318928e-6	6.76817961972323e-6	1.2046564972108
GCA_017473455.1	s__Faecousia sp017473455	YRKH	0	1.85267954370462e-6	0
GCA_017473455.1	s__Faecousia sp017473455	YRYE	8.15333155318928e-6	5.496077934502e-6	1.48348179380903
GCA_017473455.1	s__Faecousia sp017473455	YSAP	6.11499866489196e-6	8.465467882882e-6	0.722346212813243
GCA_017473455.1	s__Faecousia sp017473455	YSDT	2.03833288829732e-5	8.44112598937219e-6	2.41476420428233
GCA_017473455.1	s__Faecousia sp017473455	YSLR	1.42683302180812e-5	1.14167608796309e-5	1.24977043563538
GCA_017473455.1	s__Faecousia sp017473455	YTFL	1.42683302180812e-5	9.44151186006526e-6	1.51123362757526
GCA_017473455.1	s__Faecousia sp017473455	YYLA	6.11499866489196e-6	1.41730058772167e-5	0.431453900313546
GCA_017473455.1	s__Faecousia sp017473455	YYMH	0	8.51645676418901e-7	0
GCA_015056765.1	s__SIG336 sp015056765	AAAS	3.57539616666454e-5	2.70770517037832e-5	1.32045253884306
GCA_015056765.1	s__SIG336 sp015056765	AAYF	1.02154176190415e-5	1.10038959860816e-5	0.928345527071738
GCA_015056765.1	s__SIG336 sp015056765	ADMN	1.27692720238019e-6	6.13359174703557e-6	0.2081858811352
GCA_015056765.1	s__SIG336 sp015056765	ADRI	2.80923984523642e-5	1.25792910488402e-5	2.23322589033778
GCA_015056765.1	s__SIG336 sp015056765	AEMN	5.10770880952077e-6	8.04291061357865e-6	0.635057264082675
GCA_015056765.1	s__SIG336 sp015056765	AGHI	6.38463601190096e-6	6.84634660379404e-6	0.932561025812335
GCA_015056765.1	s__SIG336 sp015056765	AGRN	1.14923448214217e-5	9.17364916996983e-6	1.25275608522748
GCA_015056765.1	s__SIG336 sp015056765	AHGT	7.66156321428115e-6	5.64260444273493e-6	1.35780618543015
GCA_015056765.1	s__SIG336 sp015056765	AIDH	2.55385440476038e-6	5.70384520596922e-6	0.447742586367476
GCA_015056765.1	s__SIG336 sp015056765	AIHE	5.10770880952077e-6	7.4793887557762e-6	0.682904576336692
GCA_015056765.1	s__SIG336 sp015056765	AIMV	1.40461992261821e-5	1.22701075598519e-5	1.14474947816608
GCA_015056765.1	s__SIG336 sp015056765	AKGP	7.66156321428115e-6	1.25583054002344e-5	0.610079383332894
GCA_015056765.1	s__SIG336 sp015056765	AKTM	1.40461992261821e-5	9.53117312486314e-6	1.47371147729349
GCA_015056765.1	s__SIG336 sp015056765	ALHV	1.14923448214217e-5	9.05112655690836e-6	1.26971430011108
GCA_015056765.1	s__SIG336 sp015056765	AMNV	3.83078160714058e-6	7.45492331387781e-6	0.513859290813808
GCA_015056765.1	s__SIG336 sp015056765	AMSK	6.38463601190096e-6	9.33027240831913e-6	0.684292562155874
GCA_015056765.1	s__SIG336 sp015056765	APEP	7.66156321428115e-6	6.69580632433766e-6	1.14423309802633
GCA_015056765.1	s__SIG336 sp015056765	AQTE	7.66156321428115e-6	1.14505091983291e-5	0.669102402485222
GCA_015056765.1	s__SIG336 sp015056765	ARRH	3.83078160714058e-6	2.16092964976589e-6	1.77274702466857
GCA_015056765.1	s__SIG336 sp015056765	AYDA	1.91539080357029e-5	1.55873523884524e-5	1.22881086911801
GCA_015056765.1	s__SIG336 sp015056765	AYDD	1.02154176190415e-5	1.17180838945476e-5	0.871765188828759
GCA_015056765.1	s__SIG336 sp015056765	AYFK	6.38463601190096e-6	9.47624551747106e-6	0.673751645641706
GCA_015056765.1	s__SIG336 sp015056765	AYGK	1.40461992261821e-5	1.61121439191347e-5	0.871777169858877
GCA_015056765.1	s__SIG336 sp015056765	AYKT	8.93849041666135e-6	1.2844581953603e-5	0.695895783058478
GCA_015056765.1	s__SIG336 sp015056765	DAET	2.29846896428435e-5	2.0498415095864e-5	1.12129106252127
GCA_015056765.1	s__SIG336 sp015056765	DAKH	1.27692720238019e-6	5.62776871783094e-6	0.226897597681012
GCA_015056765.1	s__SIG336 sp015056765	DALM	1.14923448214217e-5	1.3180341028272e-5	0.871930763913506
GCA_015056765.1	s__SIG336 sp015056765	DDKT	1.66000536309425e-5	1.3462066601011e-5	1.23309846273497
GCA_015056765.1	s__SIG336 sp015056765	DDRY	5.10770880952077e-6	5.84246117510503e-6	0.874239238642257
GCA_015056765.1	s__SIG336 sp015056765	DDSA	1.53231264285623e-5	1.53027637214251e-5	1.00133065552784
GCA_015056765.1	s__SIG336 sp015056765	DEPF	3.83078160714058e-6	6.35610494273002e-6	0.60269325973325
GCA_015056765.1	s__SIG336 sp015056765	DERG	6.38463601190096e-6	1.28201431315466e-5	0.498015969586973
GCA_015056765.1	s__SIG336 sp015056765	DETH	3.83078160714058e-6	4.63416060341922e-6	0.826639802753947
GCA_015056765.1	s__SIG336 sp015056765	DFIL	1.40461992261821e-5	1.52581969015407e-5	0.920567437739891
GCA_015056765.1	s__SIG336 sp015056765	DGSP	5.10770880952077e-6	7.71996745091224e-6	0.661623101651447
GCA_015056765.1	s__SIG336 sp015056765	DHVH	0	1.34992541721034e-6	0
GCA_015056765.1	s__SIG336 sp015056765	DHYY	1.27692720238019e-6	1.90020251618083e-6	0.671995322344196
GCA_015056765.1	s__SIG336 sp015056765	DIFL	8.93849041666135e-6	1.52581969015407e-5	0.585815642198113
GCA_015056765.1	s__SIG336 sp015056765	DMVG	7.66156321428115e-6	9.53644924917652e-6	0.803397890985761
GCA_015056765.1	s__SIG336 sp015056765	DNPI	5.10770880952077e-6	5.62325148972497e-6	0.908319469412631
GCA_015056765.1	s__SIG336 sp015056765	DPPR	3.83078160714058e-6	2.54591405761527e-6	1.5046782886021
GCA_015056765.1	s__SIG336 sp015056765	DQKP	0	4.3936823439649e-6	0
GCA_015056765.1	s__SIG336 sp015056765	DQLI	1.53231264285623e-5	1.20735117396092e-5	1.26915240230332
GCA_015056765.1	s__SIG336 sp015056765	DRPG	5.10770880952077e-6	5.46593790884545e-6	0.934461549820212
GCA_015056765.1	s__SIG336 sp015056765	DSAQ	2.55385440476038e-6	8.54819438149591e-6	0.298759514674661
GCA_015056765.1	s__SIG336 sp015056765	DSDT	1.14923448214217e-5	1.10080885543015e-5	1.04399094944881
GCA_015056765.1	s__SIG336 sp015056765	DSIF	1.02154176190415e-5	9.4289929914347e-6	1.08340494348879
GCA_015056765.1	s__SIG336 sp015056765	DSLG	1.78769808333227e-5	2.0930949663191e-5	0.854093154920772
GCA_015056765.1	s__SIG336 sp015056765	DSSF	1.27692720238019e-5	7.6073605994599e-6	1.67854170403182
GCA_015056765.1	s__SIG336 sp015056765	DVHE	5.10770880952077e-6	5.88628929433369e-6	0.867729830138929
GCA_015056765.1	s__SIG336 sp015056765	DVLL	5.10770880952077e-5	3.42976211415372e-5	1.48923121765285
GCA_015056765.1	s__SIG336 sp015056765	DVNG	1.53231264285623e-5	1.26386215084525e-5	1.2124048827884
GCA_015056765.1	s__SIG336 sp015056765	DVQN	1.14923448214217e-5	5.88183819982991e-6	1.95386959501097
GCA_015056765.1	s__SIG336 sp015056765	EDKV	2.80923984523642e-5	2.24223244684156e-5	1.25287627926068
GCA_015056765.1	s__SIG336 sp015056765	EDLA	3.3200107261885e-5	3.2471784117392e-5	1.0224294157001
GCA_015056765.1	s__SIG336 sp015056765	EFAG	1.40461992261821e-5	1.81521371681198e-5	0.773804158490559
GCA_015056765.1	s__SIG336 sp015056765	EFTE	1.14923448214217e-5	1.42651726313612e-5	0.805622554903851
GCA_015056765.1	s__SIG336 sp015056765	EGGP	7.66156321428115e-6	1.29717699623712e-5	0.590633601775701
GCA_015056765.1	s__SIG336 sp015056765	EHER	5.10770880952077e-6	4.21178939977653e-6	1.21271704843356
GCA_015056765.1	s__SIG336 sp015056765	EHQK	1.27692720238019e-6	3.09901289322612e-6	0.412043204199415
GCA_015056765.1	s__SIG336 sp015056765	EIPI	1.02154176190415e-5	1.21364332769566e-5	0.841714973907324
GCA_015056765.1	s__SIG336 sp015056765	EKMA	1.53231264285623e-5	1.30613161504562e-5	1.17316863415997
GCA_015056765.1	s__SIG336 sp015056765	EKYF	8.93849041666135e-6	9.34154971998192e-6	0.956853058068254
GCA_015056765.1	s__SIG336 sp015056765	ELLK	8.30002681547125e-5	4.2387679204554e-5	1.95812249484504
GCA_015056765.1	s__SIG336 sp015056765	ENHG	0	4.10049529622428e-6	0
GCA_015056765.1	s__SIG336 sp015056765	ENMA	6.38463601190096e-6	8.04291061357866e-6	0.793821580103344
GCA_015056765.1	s__SIG336 sp015056765	EPYD	3.83078160714058e-6	6.45816928314228e-6	0.593168348364613
GCA_015056765.1	s__SIG336 sp015056765	EQET	5.10770880952077e-6	1.12877511244398e-5	0.452500126306093
GCA_015056765.1	s__SIG336 sp015056765	ERLN	1.27692720238019e-5	1.14202934084099e-5	1.11812118718409
GCA_015056765.1	s__SIG336 sp015056765	ESQS	1.27692720238019e-6	7.89337567263835e-6	0.1617720041891
GCA_015056765.1	s__SIG336 sp015056765	ETIR	1.53231264285623e-5	1.18657879709577e-5	1.29137032163954
GCA_015056765.1	s__SIG336 sp015056765	ETRS	5.10770880952077e-6	9.57337946627048e-6	0.533532471737547
GCA_015056765.1	s__SIG336 sp015056765	ETSN	3.83078160714058e-6	1.01822128095201e-5	0.376222897596374
GCA_015056765.1	s__SIG336 sp015056765	ETTH	2.55385440476038e-6	4.43433881755078e-6	0.575926763794508
GCA_015056765.1	s__SIG336 sp015056765	EYQV	6.38463601190096e-6	7.84281660124011e-6	0.814074373598308
GCA_015056765.1	s__SIG336 sp015056765	EYYF	2.55385440476038e-6	5.84932617740232e-6	0.436606598316688
GCA_015056765.1	s__SIG336 sp015056765	FENS	3.83078160714058e-6	7.51205051613889e-6	0.509951523743155
GCA_015056765.1	s__SIG336 sp015056765	FFMS	1.27692720238019e-6	3.0515552685677e-6	0.418451278118105
GCA_015056765.1	s__SIG336 sp015056765	FFTI	5.10770880952077e-6	6.79972689893866e-6	0.751163816640637
GCA_015056765.1	s__SIG336 sp015056765	FFVS	7.66156321428115e-6	6.96836165126093e-6	1.09947841368061
GCA_015056765.1	s__SIG336 sp015056765	FGSP	3.83078160714058e-6	5.44991328409995e-6	0.702906891806303
GCA_015056765.1	s__SIG336 sp015056765	FHNN	1.27692720238019e-6	1.29733696420543e-6	0.984267956291726
GCA_015056765.1	s__SIG336 sp015056765	FHRD	2.55385440476038e-6	1.72919518518278e-6	1.47690349050471
GCA_015056765.1	s__SIG336 sp015056765	FIDA	8.93849041666135e-6	1.33898374728464e-5	0.66755779782898494
GCA_015056765.1	s__SIG336 sp015056765	FISV	8.93849041666135e-6	1.14602377493106e-5	0.779956804752942
GCA_015056765.1	s__SIG336 sp015056765	FKTQ	1.27692720238019e-6	5.3087267771204e-6	0.24053360739594
GCA_015056765.1	s__SIG336 sp015056765	FKVA	6.38463601190096e-6	1.60572855372081e-5	0.397616147331155
GCA_015056765.1	s__SIG336 sp015056765	FKVF	3.83078160714058e-6	8.52178361270083e-6	0.449528148242487
GCA_015056765.1	s__SIG336 sp015056765	FNML	5.10770880952077e-6	4.93420169559605e-6	1.03516417135513
GCA_015056765.1	s__SIG336 sp015056765	FNVV	2.55385440476038e-6	9.03464295973032e-6	0.282673528565939
GCA_015056765.1	s__SIG336 sp015056765	FNYF	2.55385440476038e-6	3.09685575032148e-6	0.824660433245969
GCA_015056765.1	s__SIG336 sp015056765	FPHT	1.27692720238019e-6	1.3948163311702e-6	0.915480535927552
GCA_015056765.1	s__SIG336 sp015056765	FPSA	7.66156321428115e-6	6.03968365374908e-6	1.26853717073829
GCA_015056765.1	s__SIG336 sp015056765	FQLN	5.10770880952077e-6	5.17848284845818e-6	0.986333055257972
GCA_015056765.1	s__SIG336 sp015056765	FTGL	2.17077624404633e-5	1.50943734473468e-5	1.43813603898073
GCA_015056765.1	s__SIG336 sp015056765	FTIF	3.83078160714058e-6	6.79972689893866e-6	0.563372862480478
GCA_015056765.1	s__SIG336 sp015056765	FTLA	1.78769808333227e-5	1.67278332371816e-5	1.06869673913217
GCA_015056765.1	s__SIG336 sp015056765	FTSA	6.38463601190096e-6	1.03371730862476e-5	0.617638493486674
GCA_015056765.1	s__SIG336 sp015056765	FVAR	7.66156321428115e-6	9.29654411923052e-6	0.824130248404103
GCA_015056765.1	s__SIG336 sp015056765	FVHF	0	2.2371312893419e-6	0
GCA_015056765.1	s__SIG336 sp015056765	FYGI	1.27692720238019e-5	8.66648908379566e-6	1.47340773182043
GCA_015056765.1	s__SIG336 sp015056765	GAAP	1.53231264285623e-5	1.45828098407591e-5	1.05076638836323
GCA_015056765.1	s__SIG336 sp015056765	GADV	3.19231800595048e-5	2.38332670968369e-5	1.33943785087449
GCA_015056765.1	s__SIG336 sp015056765	GDAA	2.29846896428435e-5	2.60838093000823e-5	0.881186079012274
GCA_015056765.1	s__SIG336 sp015056765	GETN	1.27692720238019e-6	1.30475077213714e-5	0.0978675184294872
GCA_015056765.1	s__SIG336 sp015056765	GFNN	3.83078160714058e-6	5.17818300812551e-6	0.739792626318804
GCA_015056765.1	s__SIG336 sp015056765	GFPT	5.10770880952077e-6	5.56726157104838e-6	0.917454433267976
GCA_015056765.1	s__SIG336 sp015056765	GFQH	1.27692720238019e-6	1.74817418339283e-6	0.730434767033312
GCA_015056765.1	s__SIG336 sp015056765	GGKH	5.10770880952077e-6	6.09540816602553e-6	0.837960095599507
GCA_015056765.1	s__SIG336 sp015056765	GGLD	1.53231264285623e-5	2.68209604783335e-5	0.571311621779564
GCA_015056765.1	s__SIG336 sp015056765	GHGF	5.10770880952077e-6	3.75639571917993e-6	1.35973661758827
GCA_015056765.1	s__SIG336 sp015056765	GHTE	8.93849041666135e-6	5.56240019898368e-6	1.60694845694391
GCA_015056765.1	s__SIG336 sp015056765	GIAL	2.80923984523642e-5	3.45092876110159e-5	0.814053270789534
GCA_015056765.1	s__SIG336 sp015056765	GIDI	3.19231800595048e-5	1.9870722173808e-5	1.60654352570957
GCA_015056765.1	s__SIG336 sp015056765	GIEA	2.6815471249984e-5	2.9853187594979e-5	0.898244824431885
GCA_015056765.1	s__SIG336 sp015056765	GIYT	1.40461992261821e-5	1.17469971711462e-5	1.19572679056086
GCA_015056765.1	s__SIG336 sp015056765	GLFL	1.78769808333227e-5	2.39111772143026e-5	0.747641183581271
GCA_015056765.1	s__SIG336 sp015056765	GLHH	2.55385440476038e-6	2.02076714144012e-6	1.2638044000163
GCA_015056765.1	s__SIG336 sp015056765	GLKN	2.04308352380831e-5	1.80559620099494e-5	1.13152847944768
GCA_015056765.1	s__SIG336 sp015056765	GLVG	3.9584743273786e-5	3.2598877104457e-5	1.21429775470315
GCA_015056765.1	s__SIG336 sp015056765	GMSN	3.83078160714058e-6	5.18437042417368e-6	0.73890970237744
GCA_015056765.1	s__SIG336 sp015056765	GNKE	1.53231264285623e-5	1.5619795666798e-5	0.981006842562844
GCA_015056765.1	s__SIG336 sp015056765	GQAH	3.83078160714058e-6	3.29402074815388e-6	1.16295005406008
GCA_015056765.1	s__SIG336 sp015056765	GQSL	1.27692720238019e-5	1.1692125002215e-5	1.09212585576898
GCA_015056765.1	s__SIG336 sp015056765	GSAQ	3.83078160714058e-6	1.02604294925604e-5	0.373354898049657
GCA_015056765.1	s__SIG336 sp015056765	GTFR	5.10770880952077e-6	6.60429422682842e-6	0.773392074019337
GCA_015056765.1	s__SIG336 sp015056765	GTIY	7.66156321428115e-6	1.17469971711462e-5	0.652214613033197
GCA_015056765.1	s__SIG336 sp015056765	GVNG	1.40461992261821e-5	1.51701843785098e-5	0.925908273473594
GCA_015056765.1	s__SIG336 sp015056765	HAFS	2.55385440476038e-6	3.24870699612502e-6	0.786114108722811
GCA_015056765.1	s__SIG336 sp015056765	HAII	5.10770880952077e-6	6.62223821427944e-6	0.771296447552594
GCA_015056765.1	s__SIG336 sp015056765	HDAS	1.27692720238019e-6	4.60189198620946e-6	0.277478742701214
GCA_015056765.1	s__SIG336 sp015056765	HDHA	2.55385440476038e-6	1.47739699340347e-6	1.72861757277378
GCA_015056765.1	s__SIG336 sp015056765	HEET	3.83078160714058e-6	6.07672323810638e-6	0.630402514157338
GCA_015056765.1	s__SIG336 sp015056765	HEIM	7.66156321428115e-6	2.99274165788994e-6	2.56004830690365
GCA_015056765.1	s__SIG336 sp015056765	HFKG	7.66156321428115e-6	3.58497196899158e-6	2.13713336688551
GCA_015056765.1	s__SIG336 sp015056765	HFNF	2.55385440476038e-6	1.29835972833731e-6	1.96698522683761
GCA_015056765.1	s__SIG336 sp015056765	HGFA	5.10770880952077e-6	4.16289959848248e-6	1.22695940382101
GCA_015056765.1	s__SIG336 sp015056765	HGTD	7.66156321428115e-6	4.24193349812884e-6	1.80614882757138
GCA_015056765.1	s__SIG336 sp015056765	HGVT	7.66156321428115e-6	5.15575379571095e-6	1.4860219315854
GCA_015056765.1	s__SIG336 sp015056765	HKNK	0	3.41867603471769e-6	0
GCA_015056765.1	s__SIG336 sp015056765	HMDF	3.83078160714058e-6	1.38773936349566e-6	2.76044746435021
GCA_015056765.1	s__SIG336 sp015056765	HNEM	1.27692720238019e-6	1.81829372309808e-6	0.7022667384038
GCA_015056765.1	s__SIG336 sp015056765	HNET	3.83078160714058e-6	3.26890996921688e-6	1.1718834850806
GCA_015056765.1	s__SIG336 sp015056765	HNSN	0	1.7214104207531e-6	0
GCA_015056765.1	s__SIG336 sp015056765	HNTQ	0	1.39254455643696e-6	0
GCA_015056765.1	s__SIG336 sp015056765	HPHG	5.10770880952077e-6	7.45320055172898e-7	6.8530408836723
GCA_015056765.1	s__SIG336 sp015056765	HPPP	0	6.45394857539767e-7	0
GCA_015056765.1	s__SIG336 sp015056765	HQDD	1.27692720238019e-6	2.06309595924356e-6	0.618937377420089
GCA_015056765.1	s__SIG336 sp015056765	HQES	1.27692720238019e-6	2.53409891442619e-6	0.5038979319674
GCA_015056765.1	s__SIG336 sp015056765	HRTH	0	7.04845993770118e-7	0
GCA_015056765.1	s__SIG336 sp015056765	HTDK	3.83078160714058e-6	4.04835214976718e-6	0.946257011599369
GCA_015056765.1	s__SIG336 sp015056765	HTKN	3.83078160714058e-6	2.85568408904739e-6	1.34145846938499
GCA_015056765.1	s__SIG336 sp015056765	HTYD	2.55385440476038e-6	2.5349254582806e-6	1.00746725960637
GCA_015056765.1	s__SIG336 sp015056765	HVNE	3.83078160714058e-6	4.15215427401132e-6	0.92260098116242
GCA_015056765.1	s__SIG336 sp015056765	HVTI	1.27692720238019e-6	4.98698529087799e-6	0.256051928750602
GCA_015056765.1	s__SIG336 sp015056765	HVYE	1.27692720238019e-6	4.22215420658713e-6	0.302434998794694
GCA_015056765.1	s__SIG336 sp015056765	HYQN	1.27692720238019e-6	1.04386370076154e-6	1.22327005091625
GCA_015056765.1	s__SIG336 sp015056765	HYRA	2.55385440476038e-6	2.3371045128531e-6	1.09274291787776
GCA_015056765.1	s__SIG336 sp015056765	IDEF	7.66156321428115e-6	1.31995136960584e-5	0.580442839842578
GCA_015056765.1	s__SIG336 sp015056765	IDNE	8.93849041666135e-6	1.31891159697027e-5	0.67771717507029
GCA_015056765.1	s__SIG336 sp015056765	IEAG	2.93693256547444e-5	2.9853187594979e-5	0.983791950568255
GCA_015056765.1	s__SIG336 sp015056765	IEQR	3.83078160714058e-6	6.92697001290856e-6	0.553024136094401
GCA_015056765.1	s__SIG336 sp015056765	IFFF	7.66156321428115e-6	5.01658067026621e-6	1.52724808347886
GCA_015056765.1	s__SIG336 sp015056765	IFFT	8.93849041666135e-6	6.79972689893866e-6	1.31453667912111
GCA_015056765.1	s__SIG336 sp015056765	IGTP	1.40461992261821e-5	9.15597444705957e-6	1.53410205624733
GCA_015056765.1	s__SIG336 sp015056765	IHHN	1.27692720238019e-6	9.09599906600816e-7	1.40383391985173
GCA_015056765.1	s__SIG336 sp015056765	IHHV	1.27692720238019e-6	1.56728090638259e-6	0.814740482819662
GCA_015056765.1	s__SIG336 sp015056765	IHTL	1.02154176190415e-5	6.2194707979538e-6	1.64248984373436
GCA_015056765.1	s__SIG336 sp015056765	IILG	2.6815471249984e-5	3.01201625627277e-5	0.890283085097519
GCA_015056765.1	s__SIG336 sp015056765	ILFE	1.02154176190415e-5	2.00079038293977e-5	0.510569108395652
GCA_015056765.1	s__SIG336 sp015056765	ILMH	3.83078160714058e-6	3.4595093836801e-6	1.1073193283452
GCA_015056765.1	s__SIG336 sp015056765	ILVA	4.72463064880671e-5	3.49440435108179e-5	1.35205607998515
GCA_015056765.1	s__SIG336 sp015056765	IMFV	1.27692720238019e-6	6.51188529264972e-6	0.196091783714545
GCA_015056765.1	s__SIG336 sp015056765	IMGF	1.27692720238019e-6	6.43086774959014e-6	0.198562192864497
GCA_015056765.1	s__SIG336 sp015056765	INDM	8.93849041666135e-6	5.35347998476628e-6	1.66965981793086
GCA_015056765.1	s__SIG336 sp015056765	IQIK	6.38463601190096e-6	1.05933322827704e-5	0.60270327046054
GCA_015056765.1	s__SIG336 sp015056765	IQIT	7.66156321428115e-6	8.84880876183921e-6	0.865829901005648
GCA_015056765.1	s__SIG336 sp015056765	IQMY	2.55385440476038e-6	3.04089419475941e-6	0.839836653692726
GCA_015056765.1	s__SIG336 sp015056765	IQQA	1.02154176190415e-5	5.91848042851649e-6	1.72602034296194
GCA_015056765.1	s__SIG336 sp015056765	IRLI	1.02154176190415e-5	1.66425987766187e-5	0.613811445925938
GCA_015056765.1	s__SIG336 sp015056765	IRNS	6.38463601190096e-6	6.24853276963967e-6	1.02178163214932
GCA_015056765.1	s__SIG336 sp015056765	IRQE	6.38463601190096e-6	6.92697001290856e-6	0.921706893490668
GCA_015056765.1	s__SIG336 sp015056765	IRTV	1.27692720238019e-5	1.09983243171796e-5	1.16101977497209
GCA_015056765.1	s__SIG336 sp015056765	ISDE	2.80923984523642e-5	1.75141702211379e-5	1.60398112486422
GCA_015056765.1	s__SIG336 sp015056765	ISFA	1.91539080357029e-5	1.25424120315547e-5	1.52713114411445
GCA_015056765.1	s__SIG336 sp015056765	ISTA	1.91539080357029e-5	1.700061896224e-5	1.12665945153206
GCA_015056765.1	s__SIG336 sp015056765	ITAA	2.04308352380831e-5	2.41420823039075e-5	0.846274773687449
GCA_015056765.1	s__SIG336 sp015056765	IVQE	7.66156321428115e-6	1.26945303777587e-5	0.603532622814035
GCA_015056765.1	s__SIG336 sp015056765	IVYR	7.66156321428115e-6	8.24444106354628e-6	0.929300501419995
GCA_015056765.1	s__SIG336 sp015056765	IYRE	1.02154176190415e-5	8.89469948129193e-6	1.14848372792442
GCA_015056765.1	s__SIG336 sp015056765	KALY	3.57539616666454e-5	2.03472556451304e-5	1.75718840369523
GCA_015056765.1	s__SIG336 sp015056765	KATK	1.78769808333227e-5	2.05131834527394e-5	0.871487396118194
GCA_015056765.1	s__SIG336 sp015056765	KERQ	1.02154176190415e-5	6.83457978614194e-6	1.49466652503709
GCA_015056765.1	s__SIG336 sp015056765	KGIE	2.80923984523642e-5	2.57087249358741e-5	1.09271846512947
GCA_015056765.1	s__SIG336 sp015056765	KGLN	8.93849041666135e-6	1.80559620099494e-5	0.49504370975836
GCA_015056765.1	s__SIG336 sp015056765	KHFK	3.83078160714058e-6	3.42137117046368e-6	1.11966267799626
GCA_015056765.1	s__SIG336 sp015056765	KHSR	0	2.62833810478708e-6	0
GCA_015056765.1	s__SIG336 sp015056765	KIEP	5.10770880952077e-6	1.19745605071155e-5	0.426546661690479
GCA_015056765.1	s__SIG336 sp015056765	KIMT	3.83078160714058e-6	8.31893393947487e-6	0.460489485192666
GCA_015056765.1	s__SIG336 sp015056765	KISV	2.04308352380831e-5	1.85962374531169e-5	1.09865424603183
GCA_015056765.1	s__SIG336 sp015056765	KIYD	1.02154176190415e-5	1.1716111572085e-5	0.871911944179583
GCA_015056765.1	s__SIG336 sp015056765	KLPA	1.40461992261821e-5	1.58592830184895e-5	0.885676812111014
GCA_015056765.1	s__SIG336 sp015056765	KLRE	3.57539616666454e-5	1.85460301506252e-5	1.92784986200618
GCA_015056765.1	s__SIG336 sp015056765	KMIL	8.93849041666135e-6	1.3178122586852e-5	0.678282536662651
GCA_015056765.1	s__SIG336 sp015056765	KMKV	3.83078160714058e-6	1.042573561765e-5	0.367435138164768
GCA_015056765.1	s__SIG336 sp015056765	KMRK	1.02154176190415e-5	5.68896649477513e-6	1.79565438264113
GCA_015056765.1	s__SIG336 sp015056765	KNLR	8.93849041666135e-6	9.97664373927742e-6	0.895941626287714
GCA_015056765.1	s__SIG336 sp015056765	KNVQ	1.14923448214217e-5	6.73780832242141e-6	1.70565030518583
GCA_015056765.1	s__SIG336 sp015056765	KQPL	8.93849041666135e-6	6.65997064885982e-6	1.34212159301207
GCA_015056765.1	s__SIG336 sp015056765	KRMH	1.27692720238019e-6	1.49346258106237e-6	0.855011179102897
GCA_015056765.1	s__SIG336 sp015056765	KTAT	1.91539080357029e-5	1.71350461426613e-5	1.1178206277493
GCA_015056765.1	s__SIG336 sp015056765	KTMH	2.55385440476038e-6	2.15475132067751e-6	1.18522002063671
GCA_015056765.1	s__SIG336 sp015056765	KTQA	2.55385440476038e-6	1.00030399237312e-5	0.255307828843273
GCA_015056765.1	s__SIG336 sp015056765	KTSA	6.38463601190096e-6	1.67738688769693e-5	0.380629898727009
GCA_015056765.1	s__SIG336 sp015056765	KVPH	2.55385440476038e-6	2.87487523044793e-6	0.888335736352103
GCA_015056765.1	s__SIG336 sp015056765	KYLH	6.38463601190096e-6	4.59998736767644e-6	1.38796816199215
GCA_015056765.1	s__SIG336 sp015056765	LAAM	1.53231264285623e-5	1.75324414858684e-5	0.87398702804245
GCA_015056765.1	s__SIG336 sp015056765	LARP	3.83078160714058e-6	9.18190835799175e-6	0.417209740914735
GCA_015056765.1	s__SIG336 sp015056765	LAVD	2.04308352380831e-5	3.00978926772186e-5	0.678812814478118
GCA_015056765.1	s__SIG336 sp015056765	LDAD	3.57539616666454e-5	2.47632575622194e-5	1.44383111053992
GCA_015056765.1	s__SIG336 sp015056765	LDDL	2.80923984523642e-5	2.82186143464511e-5	0.995527211487522
GCA_015056765.1	s__SIG336 sp015056765	LDEV	3.70308888690256e-5	2.96700798214387e-5	1.24808861627221
GCA_015056765.1	s__SIG336 sp015056765	LDKV	3.19231800595048e-5	2.59194580654501e-5	1.23162991984225
GCA_015056765.1	s__SIG336 sp015056765	LDNL	2.42616168452237e-5	1.99052466344261e-5	1.21885537470625
GCA_015056765.1	s__SIG336 sp015056765	LDQN	1.27692720238019e-5	7.3354780069325e-6	1.74075527344423
GCA_015056765.1	s__SIG336 sp015056765	LDVF	1.78769808333227e-5	1.59732931197626e-5	1.11917941399352
GCA_015056765.1	s__SIG336 sp015056765	LEFV	1.14923448214217e-5	2.09456015439622e-5	0.548675806579284
GCA_015056765.1	s__SIG336 sp015056765	LHHE	2.55385440476038e-6	2.2076158147403e-6	1.15683824500089
GCA_015056765.1	s__SIG336 sp015056765	LINH	2.55385440476038e-6	4.5848752048933e-6	0.557017212166371
GCA_015056765.1	s__SIG336 sp015056765	LKAH	7.66156321428115e-6	8.53060634454119e-6	0.898126452545059
GCA_015056765.1	s__SIG336 sp015056765	LKEV	4.46924520833067e-5	3.39878969730208e-5	1.31495197007285
GCA_015056765.1	s__SIG336 sp015056765	LKHF	5.10770880952077e-6	4.52728957113337e-6	1.12820457566669
GCA_015056765.1	s__SIG336 sp015056765	LKPI	1.14923448214217e-5	1.38421919348091e-5	0.83024024486482
GCA_015056765.1	s__SIG336 sp015056765	LKVS	1.66000536309425e-5	2.42790491931468e-5	0.683719263422727
GCA_015056765.1	s__SIG336 sp015056765	LLEG	3.70308888690256e-5	4.44145444056978e-5	0.833755909568104
GCA_015056765.1	s__SIG336 sp015056765	LLIK	1.78769808333227e-5	3.75299798163633e-5	0.476338674329056
GCA_015056765.1	s__SIG336 sp015056765	LLTM	1.53231264285623e-5	1.43718392018461e-5	1.0661910569243
GCA_015056765.1	s__SIG336 sp015056765	LLTR	1.66000536309425e-5	1.79080566594673e-5	0.926960079845779
GCA_015056765.1	s__SIG336 sp015056765	LMGP	1.27692720238019e-6	6.64924359955465e-6	0.192040971767934
GCA_015056765.1	s__SIG336 sp015056765	LNFV	1.14923448214217e-5	1.12674681757662e-5	1.01995804577813
GCA_015056765.1	s__SIG336 sp015056765	LNIR	8.93849041666135e-6	1.01115085599809e-5	0.883991776661091
GCA_015056765.1	s__SIG336 sp015056765	LNTI	1.40461992261821e-5	1.45887728959116e-5	0.962808820618389
GCA_015056765.1	s__SIG336 sp015056765	LPES	1.02154176190415e-5	1.27839880095296e-5	0.799079098902989
GCA_015056765.1	s__SIG336 sp015056765	LPIV	2.17077624404633e-5	1.46868142740106e-5	1.47804432162506
GCA_015056765.1	s__SIG336 sp015056765	LPLH	3.83078160714058e-6	4.74430311737859e-6	0.807448746920965
GCA_015056765.1	s__SIG336 sp015056765	LPPS	2.55385440476038e-6	5.45052297548598e-6	0.468552176781289
GCA_015056765.1	s__SIG336 sp015056765	LRRN	6.38463601190096e-6	5.77608889554342e-6	1.10535625877003
GCA_015056765.1	s__SIG336 sp015056765	LSAR	7.66156321428115e-6	1.5383973240684398e-05	0.498022396062119
GCA_015056765.1	s__SIG336 sp015056765	LSHM	1.27692720238019e-6	2.79115016871652e-6	0.457491401463137
GCA_015056765.1	s__SIG336 sp015056765	LSSK	2.04308352380831e-5	1.8711522180232e-5	1.09188525878816
GCA_015056765.1	s__SIG336 sp015056765	LTEL	3.9584743273786e-5	3.540722193236e-5	1.11798500739218
GCA_015056765.1	s__SIG336 sp015056765	LTEM	1.02154176190415e-5	1.24327461237022e-5	0.821654163722244
GCA_015056765.1	s__SIG336 sp015056765	LTHE	6.38463601190096e-6	7.02448906969072e-6	0.90891108927045
GCA_015056765.1	s__SIG336 sp015056765	LTSA	2.93693256547444e-5	2.21958267170323e-5	1.32319133813599
GCA_015056765.1	s__SIG336 sp015056765	LVMK	5.10770880952077e-6	1.37957332839698e-5	0.370238297913149
GCA_015056765.1	s__SIG336 sp015056765	LVNG	3.3200107261885e-5	1.91577000107805e-5	1.7329902463867
GCA_015056765.1	s__SIG336 sp015056765	LVVY	1.66000536309425e-5	1.97260959580984e-5	0.841527571710281
GCA_015056765.1	s__SIG336 sp015056765	MAAN	1.27692720238019e-5	8.15888133489404e-6	1.5650763259897
GCA_015056765.1	s__SIG336 sp015056765	MDEG	2.55385440476038e-6	1.02886113850793e-5	0.248221485793898
GCA_015056765.1	s__SIG336 sp015056765	MENG	1.14923448214217e-5	7.25752670316794e-6	1.58350706672637
GCA_015056765.1	s__SIG336 sp015056765	MEVD	2.55385440476038e-6	1.04182296649711e-5	0.245133241144331
GCA_015056765.1	s__SIG336 sp015056765	MFNT	2.55385440476038e-6	3.11480620089708e-6	0.819907962179112
GCA_015056765.1	s__SIG336 sp015056765	MGFT	6.38463601190096e-6	5.30017614275752e-6	1.20460826959974
GCA_015056765.1	s__SIG336 sp015056765	MGKN	5.10770880952077e-6	6.3400961565908e-6	0.805620085779155
GCA_015056765.1	s__SIG336 sp015056765	MGVR	8.93849041666135e-6	6.32472554901111e-6	1.41326138935134
GCA_015056765.1	s__SIG336 sp015056765	MHKE	1.27692720238019e-6	2.95282520381101e-6	0.432442530201974
GCA_015056765.1	s__SIG336 sp015056765	MIGK	7.66156321428115e-6	1.04352061725913e-5	0.73420333892441
GCA_015056765.1	s__SIG336 sp015056765	MIKT	8.93849041666135e-6	8.31893393947487e-6	1.07447546544955
GCA_015056765.1	s__SIG336 sp015056765	MINQ	1.27692720238019e-6	2.99047860636825e-6	0.426997604885374
GCA_015056765.1	s__SIG336 sp015056765	MKNV	6.38463601190096e-6	6.4199701383565e-6	0.994496216385114
GCA_015056765.1	s__SIG336 sp015056765	MLAF	8.93849041666135e-6	9.30466561105243e-6	0.960646066210468
GCA_015056765.1	s__SIG336 sp015056765	MLDH	2.55385440476038e-6	2.97973364512324e-6	0.857074728454382
GCA_015056765.1	s__SIG336 sp015056765	MLYT	2.55385440476038e-6	6.80081839245251e-6	0.375521629513682
GCA_015056765.1	s__SIG336 sp015056765	MMHF	0	7.38629722817075e-7	0
GCA_015056765.1	s__SIG336 sp015056765	MNPR	0	1.70971725291781e-6	0
GCA_015056765.1	s__SIG336 sp015056765	MNSY	2.55385440476038e-6	3.09811376797677e-6	0.82432557227496
GCA_015056765.1	s__SIG336 sp015056765	MPAA	8.93849041666135e-6	6.46649482149167e-6	1.38227751871909
GCA_015056765.1	s__SIG336 sp015056765	MPRP	1.27692720238019e-6	1.35507274936382e-6	0.94233110582416
GCA_015056765.1	s__SIG336 sp015056765	MQRV	7.66156321428115e-6	2.94343906989653e-6	2.60292910175664
GCA_015056765.1	s__SIG336 sp015056765	MSLQ	8.93849041666135e-6	5.18467062278587e-6	1.72402281012375
GCA_015056765.1	s__SIG336 sp015056765	MTSI	6.38463601190096e-6	6.80248911235113e-6	0.938573499560406
GCA_015056765.1	s__SIG336 sp015056765	MVAT	8.93849041666135e-6	1.01127458828461e-5	0.883883617784105
GCA_015056765.1	s__SIG336 sp015056765	MVIV	1.14923448214217e-5	1.12114280324824e-5	1.02505628971844
GCA_015056765.1	s__SIG336 sp015056765	MYKR	2.55385440476038e-6	3.56221629576868e-6	0.716928505378503
GCA_015056765.1	s__SIG336 sp015056765	NAIN	1.14923448214217e-5	9.43767331819971e-6	1.21770953856389
GCA_015056765.1	s__SIG336 sp015056765	NAKK	3.3200107261885e-5	1.51219274502961e-5	2.19549441504793
GCA_015056765.1	s__SIG336 sp015056765	NDHF	0	1.83916593160888e-6	0
GCA_015056765.1	s__SIG336 sp015056765	NDKQ	2.55385440476038e-6	5.54358023275421e-6	0.460686830086981
GCA_015056765.1	s__SIG336 sp015056765	NDYA	5.10770880952077e-6	8.26586830735723e-6	0.617927677963915
GCA_015056765.1	s__SIG336 sp015056765	NFFG	5.10770880952077e-6	5.18226526277109e-6	0.985613153810183
GCA_015056765.1	s__SIG336 sp015056765	NGDK	1.53231264285623e-5	1.19117884551033e-5	1.28638335765588
GCA_015056765.1	s__SIG336 sp015056765	NHNG	0	2.20581873278327e-6	0
GCA_015056765.1	s__SIG336 sp015056765	NISH	0	2.83328079015524e-6	0
GCA_015056765.1	s__SIG336 sp015056765	NKNT	7.66156321428115e-6	6.69846808369722e-6	1.14377841598259
GCA_015056765.1	s__SIG336 sp015056765	NLKP	1.40461992261821e-5	8.41007129453601e-6	1.6701641085145
GCA_015056765.1	s__SIG336 sp015056765	NMDA	8.93849041666135e-6	6.13359174703557e-6	1.4573011679464
GCA_015056765.1	s__SIG336 sp015056765	NMEQ	7.66156321428115e-6	3.37755171878752e-6	2.26837776359247
GCA_015056765.1	s__SIG336 sp015056765	NMKS	5.10770880952077e-6	4.94778080824487e-6	1.03232317830438
GCA_015056765.1	s__SIG336 sp015056765	NNFV	5.10770880952077e-6	5.24341894224309e-6	0.974118006930747
GCA_015056765.1	s__SIG336 sp015056765	NNIG	3.83078160714058e-6	8.51609192410679e-6	0.449828588192743
GCA_015056765.1	s__SIG336 sp015056765	NNMA	2.55385440476038e-6	4.32659998753546e-6	0.590268204159804
GCA_015056765.1	s__SIG336 sp015056765	NPVE	7.66156321428115e-6	7.71928595792189e-6	0.992522269034288
GCA_015056765.1	s__SIG336 sp015056765	NRQN	2.55385440476038e-6	2.26397496828824e-6	1.12804003601299
GCA_015056765.1	s__SIG336 sp015056765	NSFY	1.02154176190415e-5	4.10915583788794e-6	2.48601367824788
GCA_015056765.1	s__SIG336 sp015056765	NSIH	1.27692720238019e-6	2.83328079015524e-6	0.450688546937215
GCA_015056765.1	s__SIG336 sp015056765	NSIP	6.38463601190096e-6	5.26736319871038e-6	1.21211235508957
GCA_015056765.1	s__SIG336 sp015056765	NSPV	6.38463601190096e-6	5.51422536254957e-6	1.15784821840305
GCA_015056765.1	s__SIG336 sp015056765	NYLG	1.78769808333227e-5	1.13059625446369e-5	1.58119936827518
GCA_015056765.1	s__SIG336 sp015056765	NYLL	1.53231264285623e-5	1.42777591464284e-5	1.07321648106071
GCA_015056765.1	s__SIG336 sp015056765	PAKS	3.83078160714058e-6	9.800441650836e-6	0.390878466871317
GCA_015056765.1	s__SIG336 sp015056765	PARE	1.40461992261821e-5	7.9430568309829e-6	1.76836191973261
GCA_015056765.1	s__SIG336 sp015056765	PDAE	1.40461992261821e-5	1.1976576337583e-5	1.17280588627858
GCA_015056765.1	s__SIG336 sp015056765	PEMS	3.83078160714058e-6	4.48891691289889e-6	0.853386614515594
GCA_015056765.1	s__SIG336 sp015056765	PFHN	3.83078160714058e-6	1.02823198627549e-6	3.72560050482051
GCA_015056765.1	s__SIG336 sp015056765	PFQN	1.27692720238019e-6	1.90998113695285e-6	0.668554876105938
GCA_015056765.1	s__SIG336 sp015056765	PGEI	1.14923448214217e-5	1.25471518932524e-5	0.915932549410041
GCA_015056765.1	s__SIG336 sp015056765	PGKK	8.93849041666135e-6	1.08148591559325e-5	0.826500862173331
GCA_015056765.1	s__SIG336 sp015056765	PGPA	2.55385440476038e-6	6.12908519468104e-6	0.416677909286802
GCA_015056765.1	s__SIG336 sp015056765	PKII	6.38463601190096e-6	1.06022557161748e-5	0.60219600270163
GCA_015056765.1	s__SIG336 sp015056765	PKQF	3.83078160714058e-6	3.10172133817225e-6	1.23505021550322
GCA_015056765.1	s__SIG336 sp015056765	PKVE	2.17077624404633e-5	1.2535764625057e-5	1.73166640326613
GCA_015056765.1	s__SIG336 sp015056765	PLDH	2.55385440476038e-6	3.12988779384675e-6	0.815957175775175
GCA_015056765.1	s__SIG336 sp015056765	PLDQ	5.10770880952077e-6	5.81388901222585e-6	0.878535658107667
GCA_015056765.1	s__SIG336 sp015056765	PLGE	1.40461992261821e-5	1.63814276311632e-5	0.857446587833489
GCA_015056765.1	s__SIG336 sp015056765	PMMR	1.27692720238019e-6	1.29006409456822e-6	0.989816868601074
GCA_015056765.1	s__SIG336 sp015056765	PMMT	0	1.86129023035323e-6	0
GCA_015056765.1	s__SIG336 sp015056765	PMPF	1.27692720238019e-6	1.44238684099272e-6	0.885287612234005
GCA_015056765.1	s__SIG336 sp015056765	PPKH	0	1.322394038797e-6	0
GCA_015056765.1	s__SIG336 sp015056765	PRKH	1.27692720238019e-6	1.56872085217558e-6	0.813992623741367
GCA_015056765.1	s__SIG336 sp015056765	PSEQ	1.27692720238019e-6	4.71115302447982e-6	0.27104345703591
GCA_015056765.1	s__SIG336 sp015056765	PSTD	3.83078160714058e-6	6.15434886257616e-6	0.622451163019875
GCA_015056765.1	s__SIG336 sp015056765	PVLF	1.14923448214217e-5	8.93027139619016e-6	1.28689759936351
GCA_015056765.1	s__SIG336 sp015056765	PVRT	8.93849041666135e-6	5.29614235523298e-6	1.68773605713779
GCA_015056765.1	s__SIG336 sp015056765	PVYV	1.14923448214217e-5	7.27558095454682e-6	1.57957761630563
GCA_015056765.1	s__SIG336 sp015056765	PYYI	6.38463601190096e-6	4.10148006565037e-6	1.55666635207419
GCA_015056765.1	s__SIG336 sp015056765	QAGH	2.55385440476038e-6	3.29402074815388e-6	0.775300036040053
GCA_015056765.1	s__SIG336 sp015056765	QDQI	3.83078160714058e-6	4.44932843379952e-6	0.860979733040131
GCA_015056765.1	s__SIG336 sp015056765	QEPI	1.27692720238019e-6	5.83926951649306e-6	0.218679271229646
GCA_015056765.1	s__SIG336 sp015056765	QFMH	0	7.75197607828554e-7	0
GCA_015056765.1	s__SIG336 sp015056765	QFNK	1.27692720238019e-6	3.91349208970966e-6	0.326288433222546
GCA_015056765.1	s__SIG336 sp015056765	QGHS	6.38463601190096e-6	2.31961729266464e-6	2.7524523256880302
GCA_015056765.1	s__SIG336 sp015056765	QHKQ	1.27692720238019e-6	1.32016897847568e-6	0.967245271779214
GCA_015056765.1	s__SIG336 sp015056765	QHLS	6.38463601190096e-6	2.92933369324369e-6	2.17955230796228
GCA_015056765.1	s__SIG336 sp015056765	QIMM	0	2.25646028257956e-6	0
GCA_015056765.1	s__SIG336 sp015056765	QIRQ	7.66156321428115e-6	2.95086572432852e-6	2.59637812426201
GCA_015056765.1	s__SIG336 sp015056765	QIRY	6.38463601190096e-6	3.78911180193289e-6	1.68499541466263
GCA_015056765.1	s__SIG336 sp015056765	QKMQ	1.27692720238019e-6	2.33658641745143e-6	0.546492606840095
GCA_015056765.1	s__SIG336 sp015056765	QLMR	5.10770880952077e-6	3.67088175982062e-6	1.39141196685408
GCA_015056765.1	s__SIG336 sp015056765	QLQF	0	4.10086223630026e-6	0
GCA_015056765.1	s__SIG336 sp015056765	QMAE	5.10770880952077e-6	6.36921456927937e-6	0.801936997719747
GCA_015056765.1	s__SIG336 sp015056765	QMEF	5.10770880952077e-6	3.38021443390846e-6	1.51106058783817
GCA_015056765.1	s__SIG336 sp015056765	QMIK	6.38463601190096e-6	4.85639942995362e-6	1.31468510858505
GCA_015056765.1	s__SIG336 sp015056765	QMKH	2.55385440476038e-6	1.25789351875664e-6	2.03026278987806
GCA_015056765.1	s__SIG336 sp015056765	QNFM	0	1.81835114553241e-6	0
GCA_015056765.1	s__SIG336 sp015056765	QNYP	1.27692720238019e-6	1.94065101523513e-6	0.657989093533892
GCA_015056765.1	s__SIG336 sp015056765	QPEP	1.27692720238019e-6	2.81184676120283e-6	0.454124036913717
GCA_015056765.1	s__SIG336 sp015056765	QPHL	0	1.74836975471394e-6	0
GCA_015056765.1	s__SIG336 sp015056765	QPTG	0	4.40526481400565e-6	0
GCA_015056765.1	s__SIG336 sp015056765	QQAN	2.55385440476038e-6	3.59587864361066e-6	0.710217072897664
GCA_015056765.1	s__SIG336 sp015056765	QQMS	2.55385440476038e-6	1.91065391075629e-6	1.33663893308103
GCA_015056765.1	s__SIG336 sp015056765	QQSR	5.10770880952077e-6	2.38077381815275e-6	2.14539859711825
GCA_015056765.1	s__SIG336 sp015056765	QRTK	1.27692720238019e-6	4.98736593058684e-6	0.256032386665067
GCA_015056765.1	s__SIG336 sp015056765	QRVS	1.02154176190415e-5	5.18014523070598e-6	1.97203305391678
GCA_015056765.1	s__SIG336 sp015056765	QTDH	0	1.97413669471357e-6	0
GCA_015056765.1	s__SIG336 sp015056765	QVVL	1.66000536309425e-5	1.53621913208986e-5	1.08057849848283
GCA_015056765.1	s__SIG336 sp015056765	QYPD	3.83078160714058e-6	2.75115820395098e-6	1.39242505270658
GCA_015056765.1	s__SIG336 sp015056765	RAFY	5.10770880952077e-6	5.48637777747008e-6	0.930980150600579
GCA_015056765.1	s__SIG336 sp015056765	RAGP	0	7.27077063838209e-6	0
GCA_015056765.1	s__SIG336 sp015056765	RAPP	0	3.38656557879986e-6	0
GCA_015056765.1	s__SIG336 sp015056765	RDMI	6.38463601190096e-6	5.03337499598644e-6	1.26846023135411
GCA_015056765.1	s__SIG336 sp015056765	RDVF	1.02154176190415e-5	6.98885103792295e-6	1.46167339432627
GCA_015056765.1	s__SIG336 sp015056765	RDYR	5.10770880952077e-6	3.87481362274151e-6	1.3181818035178
GCA_015056765.1	s__SIG336 sp015056765	RGDR	6.38463601190096e-6	6.48409666312712e-6	0.984660831509228
GCA_015056765.1	s__SIG336 sp015056765	RGID	2.29846896428435e-5	1.13509331484735e-5	2.02491630795434
GCA_015056765.1	s__SIG336 sp015056765	RGPP	0	3.05587010735576e-6	0
GCA_015056765.1	s__SIG336 sp015056765	RHEK	3.83078160714058e-6	3.67937327385058e-6	1.04115057701975
GCA_015056765.1	s__SIG336 sp015056765	RHQG	3.83078160714058e-6	1.64234942370008e-6	2.33250095982019
GCA_015056765.1	s__SIG336 sp015056765	RKDV	1.40461992261821e-5	1.13406315181808e-5	1.23857293164528
GCA_015056765.1	s__SIG336 sp015056765	RKII	1.27692720238019e-5	1.25771737727973e-5	1.01527356260435
GCA_015056765.1	s__SIG336 sp015056765	RMDM	2.55385440476038e-6	2.3074967166855e-6	1.10676404707035
GCA_015056765.1	s__SIG336 sp015056765	RMPS	7.66156321428115e-6	2.27037801975548e-6	3.37457601668744
GCA_015056765.1	s__SIG336 sp015056765	RNHA	1.27692720238019e-6	2.2983571932817e-6	0.555582572679635
GCA_015056765.1	s__SIG336 sp015056765	RNIG	8.93849041666135e-6	8.00688230390247e-6	1.11635091879705
GCA_015056765.1	s__SIG336 sp015056765	RNVA	1.66000536309425e-5	9.28922090081266e-6	1.78702323996733
GCA_015056765.1	s__SIG336 sp015056765	RPQS	2.55385440476038e-6	2.38277929443254e-6	1.07179645665361
GCA_015056765.1	s__SIG336 sp015056765	RQIE	1.14923448214217e-5	6.92697001290856e-6	1.6590724082832
GCA_015056765.1	s__SIG336 sp015056765	RSQN	5.10770880952077e-6	3.00639125943553e-6	1.69895012616547
GCA_015056765.1	s__SIG336 sp015056765	RTFG	6.38463601190096e-6	6.60429422682842e-6	0.966740092524172
GCA_015056765.1	s__SIG336 sp015056765	RTIN	5.10770880952077e-6	6.38307704185728e-6	0.800195387902538
GCA_015056765.1	s__SIG336 sp015056765	RTNR	1.27692720238019e-6	3.64626308746749e-6	0.35020160963401
GCA_015056765.1	s__SIG336 sp015056765	RVIA	8.93849041666135e-6	1.52891900830174e-5	0.584628117521403
GCA_015056765.1	s__SIG336 sp015056765	RVLT	1.40461992261821e-5	1.43592948741482e-5	0.978195611225325
GCA_015056765.1	s__SIG336 sp015056765	RYMS	6.38463601190096e-6	2.91286572824208e-6	2.19187446575304
GCA_015056765.1	s__SIG336 sp015056765	RYVK	5.10770880952077e-6	8.13447873109708e-6	0.62790855792574
GCA_015056765.1	s__SIG336 sp015056765	SEVF	1.14923448214217e-5	1.29435955921804e-5	0.887878854030685
GCA_015056765.1	s__SIG336 sp015056765	SFVY	7.66156321428115e-6	7.08025741794482e-6	1.0821023533499
GCA_015056765.1	s__SIG336 sp015056765	SGFQ	7.66156321428115e-6	5.44532634151415e-6	1.40699798942642
GCA_015056765.1	s__SIG336 sp015056765	SGGK	1.66000536309425e-5	1.89863727333633e-5	0.874314112762175
GCA_015056765.1	s__SIG336 sp015056765	SGMP	5.10770880952077e-6	4.10898297505991e-6	1.24305913179071
GCA_015056765.1	s__SIG336 sp015056765	SGRN	7.66156321428115e-6	6.4599942982832e-6	1.18600154435388
GCA_015056765.1	s__SIG336 sp015056765	SHRQ	1.27692720238019e-6	1.28168165881333e-6	0.996290454497464
GCA_015056765.1	s__SIG336 sp015056765	SKGK	1.27692720238019e-5	1.81199264215947e-5	0.704708823132083
GCA_015056765.1	s__SIG336 sp015056765	SLAK	2.42616168452237e-5	2.65716859786047e-5	0.913062756528093
GCA_015056765.1	s__SIG336 sp015056765	SLEN	1.91539080357029e-5	1.61297648936182e-5	1.18748835844974
GCA_015056765.1	s__SIG336 sp015056765	SLKI	1.14923448214217e-5	2.31921188945623e-5	0.495528022845565
GCA_015056765.1	s__SIG336 sp015056765	SNLH	0	3.69910116794337e-6	0
GCA_015056765.1	s__SIG336 sp015056765	SNSE	6.38463601190096e-6	9.96758929753083e-6	0.640539635143531
GCA_015056765.1	s__SIG336 sp015056765	SPPQ	0	2.00862577325762e-6	0
GCA_015056765.1	s__SIG336 sp015056765	SRAR	3.83078160714058e-6	6.7310038415005e-6	0.569124858245008
GCA_015056765.1	s__SIG336 sp015056765	SRLG	1.27692720238019e-5	1.38817403250252e-5	0.919861035059289
GCA_015056765.1	s__SIG336 sp015056765	STET	1.27692720238019e-5	1.38123661816953e-5	0.924481139279688
GCA_015056765.1	s__SIG336 sp015056765	STFM	7.66156321428115e-6	4.13623218824401e-6	1.852304915584
GCA_015056765.1	s__SIG336 sp015056765	SVAL	3.70308888690256e-5	2.81930360995591e-5	1.31347644639112
GCA_015056765.1	s__SIG336 sp015056765	SYEA	1.14923448214217e-5	1.43933119268072e-5	0.798450341371223
GCA_015056765.1	s__SIG336 sp015056765	SYIL	1.27692720238019e-5	1.45220303082274e-5	0.879303496327754
GCA_015056765.1	s__SIG336 sp015056765	TAAS	3.44770344642652e-5	1.94779576010395e-5	1.7700538819545
GCA_015056765.1	s__SIG336 sp015056765	TDKL	7.66156321428115e-6	2.04058831332859e-5	0.37545854615739
GCA_015056765.1	s__SIG336 sp015056765	TDTH	0	3.38166433541738e-6	0
GCA_015056765.1	s__SIG336 sp015056765	TEAP	1.27692720238019e-5	1.14601546860331e-5	1.11423208269294
GCA_015056765.1	s__SIG336 sp015056765	TENE	8.93849041666135e-6	1.42539354475639e-5	0.627089301024512
GCA_015056765.1	s__SIG336 sp015056765	TETF	1.02154176190415e-5	1.04096576822248e-5	0.981340398588231
GCA_015056765.1	s__SIG336 sp015056765	TEVL	2.6815471249984e-5	2.83907265913403e-5	0.94451514524335
GCA_015056765.1	s__SIG336 sp015056765	TFKG	5.10770880952077e-6	1.14071462267956e-5	0.447763946211427
GCA_015056765.1	s__SIG336 sp015056765	TGEQ	1.27692720238019e-5	1.03323759599471e-5	1.23585050266282
GCA_015056765.1	s__SIG336 sp015056765	THIA	5.10770880952077e-6	5.45789936314862e-6	0.935837850732038
GCA_015056765.1	s__SIG336 sp015056765	THKQ	0	2.26142817931021e-6	0
GCA_015056765.1	s__SIG336 sp015056765	THYD	2.55385440476038e-6	2.5349254582806e-6	1.00746725960637
GCA_015056765.1	s__SIG336 sp015056765	TIAM	1.27692720238019e-5	9.66001604921433e-6	1.32186861375251
GCA_015056765.1	s__SIG336 sp015056765	TIPN	7.66156321428115e-6	5.38078079196038e-6	1.42387573671995
GCA_015056765.1	s__SIG336 sp015056765	TISK	1.66000536309425e-5	1.46404545661765e-5	1.13384823919971
GCA_015056765.1	s__SIG336 sp015056765	TKRG	5.10770880952077e-6	1.07166209234829e-5	0.47661560915423
GCA_015056765.1	s__SIG336 sp015056765	TLGY	8.93849041666135e-6	1.53367541637952e-5	0.582815002522638
GCA_015056765.1	s__SIG336 sp015056765	TLSD	2.04308352380831e-5	1.66861281568068e-5	1.22442037158565
GCA_015056765.1	s__SIG336 sp015056765	TMLE	8.93849041666135e-6	1.24327461237022e-5	0.718947393256963
GCA_015056765.1	s__SIG336 sp015056765	TNIT	1.14923448214217e-5	9.20943307206563e-6	1.24788841305343
GCA_015056765.1	s__SIG336 sp015056765	TPFG	6.38463601190096e-6	5.56726157104838e-6	1.14681804158497
GCA_015056765.1	s__SIG336 sp015056765	TPGL	1.02154176190415e-5	1.19539425419681e-5	0.854564724832589
GCA_015056765.1	s__SIG336 sp015056765	TPVT	3.83078160714058e-6	7.64121570847565e-6	0.501331431187248
GCA_015056765.1	s__SIG336 sp015056765	TQYA	5.10770880952077e-6	6.26352639908602e-6	0.815468553028864
GCA_015056765.1	s__SIG336 sp015056765	TQYY	2.55385440476038e-6	3.37750227231395e-6	0.756136990845227
GCA_015056765.1	s__SIG336 sp015056765	TRDS	0	7.3007402552034e-6	0
GCA_015056765.1	s__SIG336 sp015056765	TRNF	6.38463601190096e-6	3.88120999306476e-6	1.64501174203651
GCA_015056765.1	s__SIG336 sp015056765	TSAK	3.83078160714058e-6	1.67738688769693e-5	0.228377939236206
GCA_015056765.1	s__SIG336 sp015056765	TTDN	7.66156321428115e-6	7.93223967155515e-6	0.965876414672059
GCA_015056765.1	s__SIG336 sp015056765	TTGR	1.66000536309425e-5	8.95179407137642e-6	1.85438287549773
GCA_015056765.1	s__SIG336 sp015056765	TYEG	2.04308352380831e-5	1.32674717690695e-5	1.53991925467771
GCA_015056765.1	s__SIG336 sp015056765	TYMP	5.10770880952077e-6	2.5083475654059e-6	2.03628431719918
GCA_015056765.1	s__SIG336 sp015056765	TYRY	8.93849041666135e-6	4.01001609908913e-6	2.22904103020726
GCA_015056765.1	s__SIG336 sp015056765	TYSQ	6.38463601190096e-6	4.41071421803403e-6	1.44752883462642
GCA_015056765.1	s__SIG336 sp015056765	TYVG	1.27692720238019e-5	1.2297536222828e-5	1.03836018796173
GCA_015056765.1	s__SIG336 sp015056765	VADV	3.3200107261885e-5	2.41335240479134e-5	1.37568418089175
GCA_015056765.1	s__SIG336 sp015056765	VDPQ	2.55385440476038e-6	4.66177588554743e-6	0.547828653170119
GCA_015056765.1	s__SIG336 sp015056765	VEDH	6.38463601190096e-6	5.88628929433369e-6	1.08466228767366
GCA_015056765.1	s__SIG336 sp015056765	VGHK	6.38463601190096e-6	6.17219951251033e-6	1.03441828135336
GCA_015056765.1	s__SIG336 sp015056765	VGLY	1.27692720238019e-5	1.9480673970938e-5	0.655484098899844
GCA_015056765.1	s__SIG336 sp015056765	VHSE	3.83078160714058e-6	5.51375368193831e-6	0.69476836074293
GCA_015056765.1	s__SIG336 sp015056765	VHSG	6.38463601190096e-6	5.04707938403954e-6	1.26501596786672
GCA_015056765.1	s__SIG336 sp015056765	VHSV	1.27692720238019e-6	5.11066364470912e-6	0.249855457363575
GCA_015056765.1	s__SIG336 sp015056765	VIAR	1.40461992261821e-5	1.52891900830174e-5	0.918701327533633
GCA_015056765.1	s__SIG336 sp015056765	VIMP	5.10770880952077e-6	5.1570674927156e-6	0.990428924332569
GCA_015056765.1	s__SIG336 sp015056765	VKRF	6.38463601190096e-6	8.00592214332628e-6	0.797489145859753
GCA_015056765.1	s__SIG336 sp015056765	VLHS	5.10770880952077e-6	6.37371506881595e-6	0.80137074757401
GCA_015056765.1	s__SIG336 sp015056765	VPHG	3.83078160714058e-6	3.01234405798401e-6	1.27169457850851
GCA_015056765.1	s__SIG336 sp015056765	VSKI	1.91539080357029e-5	1.85962374531169e-5	1.02998835565484
GCA_015056765.1	s__SIG336 sp015056765	VSVV	1.78769808333227e-5	2.06556594789645e-5	0.865476159283534
GCA_015056765.1	s__SIG336 sp015056765	VTHQ	1.27692720238019e-6	2.39941591764969e-6	0.532182516998131
GCA_015056765.1	s__SIG336 sp015056765	VTMD	7.66156321428115e-6	7.60244598994385e-6	1.00777607949014
GCA_015056765.1	s__SIG336 sp015056765	VTQD	1.27692720238019e-6	7.97882587580324e-6	0.160039487295071
GCA_015056765.1	s__SIG336 sp015056765	VVMG	1.02154176190415e-5	1.15908428163089e-5	0.881335186831104
GCA_015056765.1	s__SIG336 sp015056765	VYFI	1.27692720238019e-6	8.77567149585296e-6	0.145507634713038
GCA_015056765.1	s__SIG336 sp015056765	VYGA	1.14923448214217e-5	1.70952741018848e-5	0.672252737974799
GCA_015056765.1	s__SIG336 sp015056765	VYVD	1.66000536309425e-5	1.30136008243958e-5	1.27559265532591
GCA_015056765.1	s__SIG336 sp015056765	YAVV	2.04308352380831e-5	1.73106442758015e-5	1.18024695745399
GCA_015056765.1	s__SIG336 sp015056765	YDKG	7.66156321428115e-6	1.21126057498588e-5	0.632528076328286
GCA_015056765.1	s__SIG336 sp015056765	YDYV	7.66156321428115e-6	7.68000769448734e-6	0.997598377379305
GCA_015056765.1	s__SIG336 sp015056765	YEYR	3.83078160714058e-6	5.49524044443105e-6	0.697109006580912
GCA_015056765.1	s__SIG336 sp015056765	YFLI	1.02154176190415e-5	1.09444944024056e-5	0.933384151285802
GCA_015056765.1	s__SIG336 sp015056765	YFSK	1.40461992261821e-5	6.67307969574294e-6	2.10490506132316
GCA_015056765.1	s__SIG336 sp015056765	YFYI	6.38463601190096e-6	5.17898355127802e-6	1.23279712103457
GCA_015056765.1	s__SIG336 sp015056765	YGQR	3.83078160714058e-6	3.91734212469459e-6	0.97790325307347
GCA_015056765.1	s__SIG336 sp015056765	YGYV	1.27692720238019e-5	9.21834178480847e-6	1.38520271019298
GCA_015056765.1	s__SIG336 sp015056765	YHMR	0	9.3514995180006e-7	0
GCA_015056765.1	s__SIG336 sp015056765	YILK	1.02154176190415e-5	1.77593537903423e-5	0.575213363033331
GCA_015056765.1	s__SIG336 sp015056765	YIMY	1.27692720238019e-6	3.90471446626533e-6	0.327021915024048
GCA_015056765.1	s__SIG336 sp015056765	YIQA	7.66156321428115e-6	7.59973043039894e-6	1.00813618120386
GCA_015056765.1	s__SIG336 sp015056765	YKAT	6.38463601190096e-6	1.2844581953603e-5	0.497068416470341
GCA_015056765.1	s__SIG336 sp015056765	YKDE	1.02154176190415e-5	1.32325884871852e-5	0.771989367683762
GCA_015056765.1	s__SIG336 sp015056765	YKPT	6.38463601190096e-6	5.39851633144502e-6	1.18266494346086
GCA_015056765.1	s__SIG336 sp015056765	YLDE	1.78769808333227e-5	1.75098686673665e-5	1.02096601481885
GCA_015056765.1	s__SIG336 sp015056765	YLNL	1.40461992261821e-5	1.42777591464284e-5	0.983781774305655
GCA_015056765.1	s__SIG336 sp015056765	YMQF	1.27692720238019e-6	1.84900618606959e-6	0.690601909285411
GCA_015056765.1	s__SIG336 sp015056765	YMRT	0	2.97558595616153e-6	0
GCA_015056765.1	s__SIG336 sp015056765	YMSV	0	5.33818717340958e-6	0
GCA_015056765.1	s__SIG336 sp015056765	YQVD	3.83078160714058e-6	5.98099835868696e-6	0.640492001068124
GCA_015056765.1	s__SIG336 sp015056765	YRID	7.66156321428115e-6	6.78317315111116e-6	1.12949545052172
GCA_015056765.1	s__SIG336 sp015056765	YRKH	1.27692720238019e-6	2.01264862843109e-6	0.63445113287141
GCA_015056765.1	s__SIG336 sp015056765	YRYE	8.93849041666135e-6	5.49524044443105e-6	1.62658768202213
GCA_015056765.1	s__SIG336 sp015056765	YSAP	5.10770880952077e-6	6.13666700030688e-6	0.832326213768051
GCA_015056765.1	s__SIG336 sp015056765	YSDT	8.93849041666135e-6	7.8959502450497e-6	1.13203479495901
GCA_015056765.1	s__SIG336 sp015056765	YSLR	6.38463601190096e-6	8.29555130241174e-6	0.769645775084867
GCA_015056765.1	s__SIG336 sp015056765	YTFL	1.53231264285623e-5	9.02020541938065e-6	1.69875581720559
GCA_015056765.1	s__SIG336 sp015056765	YYLA	1.40461992261821e-5	1.27406842173922e-5	1.10246820237548
GCA_015056765.1	s__SIG336 sp015056765	YYMH	1.27692720238019e-6	1.01139024714805e-6	1.26254648587023
GCF_900167445.1	s__Maledivibacter halophilus	AAAS	2.89016433097408e-5	1.07698247890446e-5	2.68357599829669
GCF_900167445.1	s__Maledivibacter halophilus	AAYF	6.91126253059019e-6	5.53846644876404e-6	1.24786573946521
GCF_900167445.1	s__Maledivibacter halophilus	ADMN	3.14148296845009e-6	4.86512685249104e-6	0.645714503177154
GCF_900167445.1	s__Maledivibacter halophilus	ADRI	1.44508216548704e-5	1.16815665134207e-5	1.23706196752535
GCF_900167445.1	s__Maledivibacter halophilus	AEMN	3.7697795621401e-6	6.64357830693166e-6	0.567432095773878
GCF_900167445.1	s__Maledivibacter halophilus	AGHI	2.51318637476007e-6	5.70384052580435e-6	0.440613015632246
GCF_900167445.1	s__Maledivibacter halophilus	AGRN	5.02637274952014e-6	8.10219550428027e-6	0.620371693927255
GCF_900167445.1	s__Maledivibacter halophilus	AHGT	4.39807615583012e-6	2.57457887394688e-6	1.70827011762424
GCF_900167445.1	s__Maledivibacter halophilus	AIDH	6.28296593690017e-6	4.67782863892739e-6	1.34313725915809
GCF_900167445.1	s__Maledivibacter halophilus	AIHE	5.65466934321016e-6	6.38781306456775e-6	0.885227743212425
GCF_900167445.1	s__Maledivibacter halophilus	AIMV	1.19376352801103e-5	9.72403583649622e-6	1.227642049128
GCF_900167445.1	s__Maledivibacter halophilus	AKGP	4.39807615583012e-6	1.05477118814735e-5	0.416969690227802
GCF_900167445.1	s__Maledivibacter halophilus	AKTM	5.65466934321016e-6	6.46028992382891e-6	0.875296528465819
GCF_900167445.1	s__Maledivibacter halophilus	ALHV	1.25659318738003e-6	4.64935640641223e-6	0.270272501726687
GCF_900167445.1	s__Maledivibacter halophilus	AMNV	6.28296593690017e-6	5.53127329217117e-6	1.13589866293407
GCF_900167445.1	s__Maledivibacter halophilus	AMSK	7.53955912428021e-6	8.25100268825049e-6	0.913774896112519
GCF_900167445.1	s__Maledivibacter halophilus	APEP	2.51318637476007e-6	3.92312048512133e-6	0.640609021387815
GCF_900167445.1	s__Maledivibacter halophilus	AQTE	1.25659318738003e-6	4.51673022230721e-6	0.278208599037856
GCF_900167445.1	s__Maledivibacter halophilus	ARRH	1.25659318738003e-6	1.08299695180447e-6	1.16029245076481
GCF_900167445.1	s__Maledivibacter halophilus	AYDA	5.65466934321016e-6	7.01038474319328e-6	0.806613267367465
GCF_900167445.1	s__Maledivibacter halophilus	AYDD	7.53955912428021e-6	6.81076810840369e-6	1.10700570101297
GCF_900167445.1	s__Maledivibacter halophilus	AYFK	6.28296593690017e-6	9.00412154815656e-6	0.69778777455381
GCF_900167445.1	s__Maledivibacter halophilus	AYGK	8.16785571797023e-6	1.38968618269742e-5	0.587748213925262
GCF_900167445.1	s__Maledivibacter halophilus	AYKT	4.39807615583012e-6	9.75224499566304e-6	0.450980892890407
GCF_900167445.1	s__Maledivibacter halophilus	DAET	1.06810420927303e-5	1.08685169827149e-5	0.982750646635341
GCF_900167445.1	s__Maledivibacter halophilus	DAKH	1.25659318738003e-6	4.12923676058668e-6	0.304316090415096
GCF_900167445.1	s__Maledivibacter halophilus	DALM	3.7697795621401e-6	7.47709992648582e-6	0.504176699416116
GCF_900167445.1	s__Maledivibacter halophilus	DDKT	1.19376352801103e-5	1.29394023749353e-5	0.922580111059421
GCF_900167445.1	s__Maledivibacter halophilus	DDRY	4.39807615583012e-6	4.38356901446484e-6	1.00330943605939
GCF_900167445.1	s__Maledivibacter halophilus	DDSA	4.39807615583012e-6	1.01652278686646e-5	0.432658885039624
GCF_900167445.1	s__Maledivibacter halophilus	DEPF	1.06810420927303e-5	5.41810501363684e-6	1.97136121685482
GCF_900167445.1	s__Maledivibacter halophilus	DERG	6.91126253059019e-6	9.96814115784512e-6	0.693335138532914
GCF_900167445.1	s__Maledivibacter halophilus	DETH	1.88488978107005e-6	2.8012074019807e-6	0.672884763811944
GCF_900167445.1	s__Maledivibacter halophilus	DFIL	1.31942284674904e-5	2.24292717608445e-5	0.588259333971064
GCF_900167445.1	s__Maledivibacter halophilus	DGSP	8.16785571797023e-6	6.69237962912469e-6	1.22047106868002
GCF_900167445.1	s__Maledivibacter halophilus	DHVH	6.28296593690017e-7	7.23066316548902e-7	0.868933567101828
GCF_900167445.1	s__Maledivibacter halophilus	DHYY	6.28296593690017e-7	1.28533311211352e-6	0.488820048101682
GCF_900167445.1	s__Maledivibacter halophilus	DIFL	2.51318637476007e-5	2.24292717608445e-5	1.12049396946869
GCF_900167445.1	s__Maledivibacter halophilus	DMVG	6.28296593690017e-6	6.07647554001614e-6	1.03398193500891
GCF_900167445.1	s__Maledivibacter halophilus	DNPI	6.28296593690017e-6	1.02663159313042e-5	0.611998109053126
GCF_900167445.1	s__Maledivibacter halophilus	DPPR	2.51318637476007e-6	1.8490791901028e-6	1.35915562092305
GCF_900167445.1	s__Maledivibacter halophilus	DQKP	1.25659318738003e-6	3.49255533427212e-6	0.359791919414763
GCF_900167445.1	s__Maledivibacter halophilus	DQLI	1.00527454990403e-5	1.17983523143787e-5	0.852046559652994
GCF_900167445.1	s__Maledivibacter halophilus	DRPG	3.14148296845009e-6	4.05688253676978e-6	0.774358867918181
GCF_900167445.1	s__Maledivibacter halophilus	DSAQ	3.7697795621401e-6	4.22445785419085e-6	0.89237002528036
GCF_900167445.1	s__Maledivibacter halophilus	DSDT	4.39807615583012e-6	8.45049771040384e-6	0.520451730365589
GCF_900167445.1	s__Maledivibacter halophilus	DSIF	9.42444890535026e-6	1.47907820420802e-5	0.637183948660555
GCF_900167445.1	s__Maledivibacter halophilus	DSLG	2.26186773728406e-5	1.99564877672508e-5	1.13339970623281
GCF_900167445.1	s__Maledivibacter halophilus	DSSF	6.28296593690017e-6	8.52677266040324e-6	0.736851583492675
GCF_900167445.1	s__Maledivibacter halophilus	DVHE	6.91126253059019e-6	3.72190500134278e-6	1.85691535063274
GCF_900167445.1	s__Maledivibacter halophilus	DVLL	2.26186773728406e-5	2.82173372094204e-5	0.801587945913242
GCF_900167445.1	s__Maledivibacter halophilus	DVNG	1.06810420927303e-5	1.35086015718713e-5	0.790684515780763
GCF_900167445.1	s__Maledivibacter halophilus	DVQN	3.7697795621401e-6	4.60406227963694e-6	0.818794215450399
GCF_900167445.1	s__Maledivibacter halophilus	EDKV	2.19903807791506e-5	2.34769744216436e-5	0.936678653058356
GCF_900167445.1	s__Maledivibacter halophilus	EDLA	1.88488978107005e-5	2.10498518703299e-5	0.895440876582526
GCF_900167445.1	s__Maledivibacter halophilus	EFAG	6.28296593690017e-6	1.22357360653147e-5	0.51349309133194
GCF_900167445.1	s__Maledivibacter halophilus	EFTE	1.19376352801103e-5	1.13914784803334e-5	1.04794432967765
GCF_900167445.1	s__Maledivibacter halophilus	EGGP	1.88488978107005e-6	1.01963767696703e-5	0.184858781079643
GCF_900167445.1	s__Maledivibacter halophilus	EHER	1.88488978107005e-6	2.9615545727283e-6	0.636452827318193
GCF_900167445.1	s__Maledivibacter halophilus	EHQK	3.14148296845009e-6	2.27659500344576e-6	1.37990418308714
GCF_900167445.1	s__Maledivibacter halophilus	EIPI	1.94771944043905e-5	2.46458583815708e-5	0.79028265531846
GCF_900167445.1	s__Maledivibacter halophilus	EKMA	7.53955912428021e-6	1.03097698104138e-5	0.731302372693577
GCF_900167445.1	s__Maledivibacter halophilus	EKYF	2.01054909980806e-5	1.19454765230391e-5	1.68310497779668
GCF_900167445.1	s__Maledivibacter halophilus	ELLK	1.0241234477147e-4	5.67140353115497e-5	1.80576720046258
GCF_900167445.1	s__Maledivibacter halophilus	ENHG	3.7697795621401e-6	4.30435488499612e-6	0.875805936745735
GCF_900167445.1	s__Maledivibacter halophilus	ENMA	1.88488978107005e-6	6.64357830693166e-6	0.283716047886939
GCF_900167445.1	s__Maledivibacter halophilus	EPYD	1.25659318738003e-6	5.02162603962598e-6	0.25023631339016
GCF_900167445.1	s__Maledivibacter halophilus	EQET	5.65466934321016e-6	5.99219974351839e-6	0.943671704089415
GCF_900167445.1	s__Maledivibacter halophilus	ERLN	1.94771944043905e-5	1.46093693132482e-5	1.33319885251501
GCF_900167445.1	s__Maledivibacter halophilus	ESQS	1.88488978107005e-6	6.12489660189531e-6	0.307742302210748
GCF_900167445.1	s__Maledivibacter halophilus	ETIR	1.25659318738003e-5	1.32609349899799e-5	0.947590187516589
GCF_900167445.1	s__Maledivibacter halophilus	ETRS	5.02637274952014e-6	7.644827542063e-6	0.657486741442403
GCF_900167445.1	s__Maledivibacter halophilus	ETSN	1.38225250611804e-5	1.24434511570587e-5	1.11082728470705
GCF_900167445.1	s__Maledivibacter halophilus	ETTH	1.88488978107005e-6	2.39693465778698e-6	0.786375120801297
GCF_900167445.1	s__Maledivibacter halophilus	EYQV	2.51318637476007e-6	4.26916593603191e-6	0.588683225814366
GCF_900167445.1	s__Maledivibacter halophilus	EYYF	3.7697795621401e-6	5.22697622330575e-6	0.721216129763824
GCF_900167445.1	s__Maledivibacter halophilus	FENS	8.16785571797023e-6	1.14888773555764e-5	0.710935930916329
GCF_900167445.1	s__Maledivibacter halophilus	FFMS	6.28296593690017e-7	2.98991430168776e-6	0.210138662949421
GCF_900167445.1	s__Maledivibacter halophilus	FFTI	8.79615231166024e-6	9.1492204700575e-6	0.961410028367691
GCF_900167445.1	s__Maledivibacter halophilus	FFVS	3.14148296845009e-6	7.00805752985424e-6	0.448267291623593
GCF_900167445.1	s__Maledivibacter halophilus	FGSP	3.7697795621401e-6	5.28723050104885e-6	0.712997014484667
GCF_900167445.1	s__Maledivibacter halophilus	FHNN	4.39807615583012e-6	2.20229483180471e-6	1.99704239973448
GCF_900167445.1	s__Maledivibacter halophilus	FHRD	1.88488978107005e-6	1.25473391138962e-6	1.50222271348555
GCF_900167445.1	s__Maledivibacter halophilus	FIDA	1.82206012170105e-5	1.39306457148828e-5	1.30795094426561
GCF_900167445.1	s__Maledivibacter halophilus	FISV	1.88488978107005e-5	1.68159762654068e-5	1.12089227013692
GCF_900167445.1	s__Maledivibacter halophilus	FKTQ	4.39807615583012e-6	4.24830567016527e-6	1.03525416890707
GCF_900167445.1	s__Maledivibacter halophilus	FKVA	6.91126253059019e-6	1.39806599426732e-5	0.494344512986468
GCF_900167445.1	s__Maledivibacter halophilus	FKVF	1.06810420927303e-5	1.07307379225531e-5	0.995368833888078
GCF_900167445.1	s__Maledivibacter halophilus	FNML	6.91126253059019e-6	6.18850533653696e-6	1.11679026756042
GCF_900167445.1	s__Maledivibacter halophilus	FNVV	4.39807615583012e-6	9.95098222612832e-6	0.441974074105176
GCF_900167445.1	s__Maledivibacter halophilus	FNYF	2.51318637476007e-6	4.45344767940517e-6	0.564323767938764
GCF_900167445.1	s__Maledivibacter halophilus	FPHT	2.51318637476007e-6	9.00681401319106e-7	2.79031672140598
GCF_900167445.1	s__Maledivibacter halophilus	FPSA	1.88488978107005e-6	4.46324716584445e-6	0.422313555810757
GCF_900167445.1	s__Maledivibacter halophilus	FQLN	3.7697795621401e-6	5.30209619048064e-6	0.710997957545235
GCF_900167445.1	s__Maledivibacter halophilus	FTGL	1.69640080296305e-5	1.2344601243607e-5	1.37420461745702
GCF_900167445.1	s__Maledivibacter halophilus	FTIF	1.19376352801103e-5	9.1492204700575e-6	1.30477075278472
GCF_900167445.1	s__Maledivibacter halophilus	FTLA	1.50791182485604e-5	1.04207687754636e-5	1.44702550967882
GCF_900167445.1	s__Maledivibacter halophilus	FTSA	5.02637274952014e-6	6.87188248072635e-6	0.731440440609639
GCF_900167445.1	s__Maledivibacter halophilus	FVAR	3.7697795621401e-6	5.53487232331345e-6	0.681096029308826
GCF_900167445.1	s__Maledivibacter halophilus	FVHF	1.25659318738003e-6	1.70118970292992e-6	0.738655533369286
GCF_900167445.1	s__Maledivibacter halophilus	FYGI	1.06810420927303e-5	1.20835120293216e-5	0.883935238928209
GCF_900167445.1	s__Maledivibacter halophilus	GAAP	7.53955912428021e-6	6.4879342259358e-6	1.1620893279313
GCF_900167445.1	s__Maledivibacter halophilus	GADV	2.45035671539107e-5	1.28945289992861e-5	1.90030726638152
GCF_900167445.1	s__Maledivibacter halophilus	GDAA	8.16785571797023e-6	1.16740162790527e-5	0.69966115540084
GCF_900167445.1	s__Maledivibacter halophilus	GETN	7.53955912428021e-6	1.38834775976237e-5	0.54305984010596
GCF_900167445.1	s__Maledivibacter halophilus	GFNN	8.79615231166024e-6	1.01222670070887e-5	0.868990346283121
GCF_900167445.1	s__Maledivibacter halophilus	GFPT	1.25659318738003e-5	4.13974437064804e-6	3.03543667162069
GCF_900167445.1	s__Maledivibacter halophilus	GFQH	1.25659318738003e-6	9.59734375787324e-7	1.30931351328244
GCF_900167445.1	s__Maledivibacter halophilus	GGKH	2.51318637476007e-6	5.96444663826637e-6	0.421361196969407
GCF_900167445.1	s__Maledivibacter halophilus	GGLD	2.26186773728406e-5	2.22659652331828e-5	1.01584086456455
GCF_900167445.1	s__Maledivibacter halophilus	GHGF	3.14148296845009e-6	2.81591961835101e-6	1.11561528531476
GCF_900167445.1	s__Maledivibacter halophilus	GHTE	5.02637274952014e-6	3.41561043250705e-6	1.4715884170171
GCF_900167445.1	s__Maledivibacter halophilus	GIAL	5.21486172762714e-5	3.563168195705e-5	1.46354632765107
GCF_900167445.1	s__Maledivibacter halophilus	GIDI	5.15203206825814e-5	3.9597975361072e-5	1.30108471993318
GCF_900167445.1	s__Maledivibacter halophilus	GIEA	2.82733467160508e-5	2.93598970025e-5	0.962992026628815
GCF_900167445.1	s__Maledivibacter halophilus	GIYT	1.38225250611804e-5	1.30874921098896e-5	1.05616301008009
GCF_900167445.1	s__Maledivibacter halophilus	GLFL	1.94771944043905e-5	2.39086922336765e-5	0.814649091385935
GCF_900167445.1	s__Maledivibacter halophilus	GLHH	5.65466934321016e-6	1.28516809053879e-6	4.39994533387421
GCF_900167445.1	s__Maledivibacter halophilus	GLKN	3.20431262781909e-5	3.29508566087717e-5	0.972451995972111
GCF_900167445.1	s__Maledivibacter halophilus	GLVG	5.46618036510315e-5	2.5314681929754e-5	2.15929253240128
GCF_900167445.1	s__Maledivibacter halophilus	GMSN	2.51318637476007e-6	6.29849986735211e-6	0.399013483795882
GCF_900167445.1	s__Maledivibacter halophilus	GNKE	2.45035671539107e-5	2.71509427296701e-5	0.902494156386458
GCF_900167445.1	s__Maledivibacter halophilus	GQAH	1.25659318738003e-6	1.25040048876563e-6	1.00495257213193
GCF_900167445.1	s__Maledivibacter halophilus	GQSL	6.28296593690017e-6	8.29350237689278e-6	0.757576913995427
GCF_900167445.1	s__Maledivibacter halophilus	GSAQ	4.39807615583012e-6	5.15102962681662e-6	0.853824667001221
GCF_900167445.1	s__Maledivibacter halophilus	GTFR	5.02637274952014e-6	4.93474703608252e-6	1.01856745903441
GCF_900167445.1	s__Maledivibacter halophilus	GTIY	1.25659318738003e-5	1.30874921098896e-5	0.960148190981897
GCF_900167445.1	s__Maledivibacter halophilus	GVNG	1.13093386864203e-5	1.64715116862962e-5	0.68659992487692
GCF_900167445.1	s__Maledivibacter halophilus	HAFS	1.25659318738003e-6	2.13051958466778e-6	0.589805978045482
GCF_900167445.1	s__Maledivibacter halophilus	HAII	4.39807615583012e-6	8.86781065331852e-6	0.495959637363735
GCF_900167445.1	s__Maledivibacter halophilus	HDAS	1.25659318738003e-6	2.69673241313262e-6	0.465968807754394
GCF_900167445.1	s__Maledivibacter halophilus	HDHA	0	6.54625535426216e-7	0
GCF_900167445.1	s__Maledivibacter halophilus	HEET	1.88488978107005e-6	3.82519126289311e-6	0.492757002598729
GCF_900167445.1	s__Maledivibacter halophilus	HEIM	4.39807615583012e-6	3.01022160973777e-6	1.46104730017311
GCF_900167445.1	s__Maledivibacter halophilus	HFKG	2.51318637476007e-6	3.86451295026925e-6	0.650324221215242
GCF_900167445.1	s__Maledivibacter halophilus	HFNF	1.25659318738003e-6	1.61351298979549e-6	0.778793350488802
GCF_900167445.1	s__Maledivibacter halophilus	HGFA	1.88488978107005e-6	2.37707534282036e-6	0.792944904654838
GCF_900167445.1	s__Maledivibacter halophilus	HGTD	5.02637274952014e-6	2.50126923551133e-6	2.00952887364507
GCF_900167445.1	s__Maledivibacter halophilus	HGVT	6.28296593690017e-6	2.84374984217098e-6	2.20939473779579
GCF_900167445.1	s__Maledivibacter halophilus	HKNK	5.02637274952014e-6	7.23889494557856e-6	0.69435636064731
GCF_900167445.1	s__Maledivibacter halophilus	HMDF	6.28296593690017e-7	9.18683998357169e-7	0.68390936906876
GCF_900167445.1	s__Maledivibacter halophilus	HNEM	2.51318637476007e-6	1.71228887608239e-6	1.46773503575523
GCF_900167445.1	s__Maledivibacter halophilus	HNET	1.88488978107005e-6	3.02061889291311e-6	0.624007810284286
GCF_900167445.1	s__Maledivibacter halophilus	HNSN	1.88488978107005e-6	3.04644564430585e-6	0.618717679927467
GCF_900167445.1	s__Maledivibacter halophilus	HNTQ	0	9.19267503306653e-7	0
GCF_900167445.1	s__Maledivibacter halophilus	HPHG	2.51318637476007e-6	4.3097928099538e-7	5.83133919792077
GCF_900167445.1	s__Maledivibacter halophilus	HPPP	0	4.11514248511623e-7	0
GCF_900167445.1	s__Maledivibacter halophilus	HQDD	1.25659318738003e-6	9.96277469286609e-7	1.26128837208356
GCF_900167445.1	s__Maledivibacter halophilus	HQES	1.25659318738003e-6	1.48680443707366e-6	0.845163732395951
GCF_900167445.1	s__Maledivibacter halophilus	HRTH	0	3.60525200069419e-7	0
GCF_900167445.1	s__Maledivibacter halophilus	HTDK	5.02637274952014e-6	3.43269292551897e-6	1.46426518729759
GCF_900167445.1	s__Maledivibacter halophilus	HTKN	2.51318637476007e-6	3.70156708034545e-6	0.678952000655227
GCF_900167445.1	s__Maledivibacter halophilus	HTYD	1.88488978107005e-6	1.50204173680236e-6	1.25488509066514
GCF_900167445.1	s__Maledivibacter halophilus	HVNE	6.28296593690017e-7	4.01343240658809e-6	0.156548442838769
GCF_900167445.1	s__Maledivibacter halophilus	HVTI	4.39807615583012e-6	4.42120270223026e-6	0.994769173015191
GCF_900167445.1	s__Maledivibacter halophilus	HVYE	3.7697795621401e-6	2.72527234360208e-6	1.38326709658583
GCF_900167445.1	s__Maledivibacter halophilus	HYQN	1.25659318738003e-6	7.8663923374417e-7	1.59741992704714
GCF_900167445.1	s__Maledivibacter halophilus	HYRA	6.28296593690017e-7	1.19700053604341e-6	0.524892491499462
GCF_900167445.1	s__Maledivibacter halophilus	IDEF	2.70167535286707e-5	1.84813366243348e-5	1.46183980508732
GCF_900167445.1	s__Maledivibacter halophilus	IDNE	2.89016433097408e-5	2.52253018042169e-5	1.14574023867216
GCF_900167445.1	s__Maledivibacter halophilus	IEAG	4.33524649646112e-5	2.93598970025e-5	1.47658777416418
GCF_900167445.1	s__Maledivibacter halophilus	IEQR	1.06810420927303e-5	6.44046285035358e-6	1.65842771566393
GCF_900167445.1	s__Maledivibacter halophilus	IFFF	1.06810420927303e-5	8.44735681065393e-6	1.2644241662977
GCF_900167445.1	s__Maledivibacter halophilus	IFFT	1.38225250611804e-5	9.1492204700575e-6	1.51078718743494
GCF_900167445.1	s__Maledivibacter halophilus	IGTP	1.75923046233205e-5	9.93340062993417e-6	1.77102537979857
GCF_900167445.1	s__Maledivibacter halophilus	IHHN	1.88488978107005e-6	1.30007963248583e-6	1.44982640599178
GCF_900167445.1	s__Maledivibacter halophilus	IHHV	2.51318637476007e-6	1.37072468443786e-6	1.83347276319806
GCF_900167445.1	s__Maledivibacter halophilus	IHTL	6.91126253059019e-6	6.44464743926004e-6	1.07240350938169
GCF_900167445.1	s__Maledivibacter halophilus	IILG	6.09447695879317e-5	6.56239951592648e-5	0.928696423313195
GCF_900167445.1	s__Maledivibacter halophilus	ILFE	2.07337875917706e-5	3.06283120314375e-5	0.676948425054864
GCF_900167445.1	s__Maledivibacter halophilus	ILMH	1.25659318738003e-6	3.65325733292872e-6	0.343965144763743
GCF_900167445.1	s__Maledivibacter halophilus	ILVA	2.51318637476007e-5	3.3223409985581e-5	0.756450459435317
GCF_900167445.1	s__Maledivibacter halophilus	IMFV	6.28296593690017e-6	7.46360189996898e-6	0.841814183166212
GCF_900167445.1	s__Maledivibacter halophilus	IMGF	1.06810420927303e-5	8.00461750522137e-6	1.33436008475897
GCF_900167445.1	s__Maledivibacter halophilus	INDM	8.16785571797023e-6	8.96025793567434e-6	0.911564798313535
GCF_900167445.1	s__Maledivibacter halophilus	IQIK	1.57074148422504e-5	2.25840256183554e-5	0.695509963887221
GCF_900167445.1	s__Maledivibacter halophilus	IQIT	9.42444890535026e-6	1.15482109353779e-5	0.816096013320856
GCF_900167445.1	s__Maledivibacter halophilus	IQMY	1.25659318738003e-6	2.52853128157334e-6	0.49696564821541
GCF_900167445.1	s__Maledivibacter halophilus	IQQA	8.16785571797023e-6	3.04530852461506e-6	2.68211107411611
GCF_900167445.1	s__Maledivibacter halophilus	IRLI	2.51318637476007e-5	3.56547269437342e-5	0.704867654357882
GCF_900167445.1	s__Maledivibacter halophilus	IRNS	1.57074148422504e-5	1.3374318002986e-5	1.17444604193975
GCF_900167445.1	s__Maledivibacter halophilus	IRQE	5.02637274952014e-6	6.44046285035358e-6	0.780436572077144
GCF_900167445.1	s__Maledivibacter halophilus	IRTV	1.06810420927303e-5	1.10407151312966e-5	0.96742303063805
GCF_900167445.1	s__Maledivibacter halophilus	ISDE	3.7697795621401e-5	2.55653269703297e-5	1.47456731788143
GCF_900167445.1	s__Maledivibacter halophilus	ISFA	1.31942284674904e-5	1.52242847087623e-5	0.866656708009178
GCF_900167445.1	s__Maledivibacter halophilus	ISTA	2.45035671539107e-5	1.64892214714686e-5	1.48603541994444
GCF_900167445.1	s__Maledivibacter halophilus	ITAA	2.51318637476007e-5	1.55303148798859e-5	1.61824560171348
GCF_900167445.1	s__Maledivibacter halophilus	IVQE	5.65466934321016e-6	1.10527542385352e-5	0.511607262875281
GCF_900167445.1	s__Maledivibacter halophilus	IVYR	1.00527454990403e-5	9.44780453962549e-6	1.06402979198792
GCF_900167445.1	s__Maledivibacter halophilus	IYRE	1.19376352801103e-5	1.13476998824892e-5	1.05198722240896
GCF_900167445.1	s__Maledivibacter halophilus	KALY	1.63357114359405e-5	1.88878862579275e-5	0.864877690010662
GCF_900167445.1	s__Maledivibacter halophilus	KATK	1.82206012170105e-5	2.22873050623794e-5	0.817532723943668
GCF_900167445.1	s__Maledivibacter halophilus	KERQ	6.91126253059019e-6	5.68515822395983e-6	1.2156675783381
GCF_900167445.1	s__Maledivibacter halophilus	KGIE	6.15730661816217e-5	4.77316390191119e-5	1.28998432584659
GCF_900167445.1	s__Maledivibacter halophilus	KGLN	2.70167535286707e-5	3.29508566087717e-5	0.819910506407858
GCF_900167445.1	s__Maledivibacter halophilus	KHFK	7.53955912428021e-6	5.30358190818824e-6	1.42159756458929
GCF_900167445.1	s__Maledivibacter halophilus	KHSR	6.28296593690017e-7	2.90447196846047e-6	0.216320419171768
GCF_900167445.1	s__Maledivibacter halophilus	KIEP	1.69640080296305e-5	2.17555178440078e-5	0.779756572620629
GCF_900167445.1	s__Maledivibacter halophilus	KIMT	1.00527454990403e-5	1.18981201953873e-5	0.84490199577388
GCF_900167445.1	s__Maledivibacter halophilus	KISV	2.76450501223608e-5	3.56182017596464e-5	0.776149517847956
GCF_900167445.1	s__Maledivibacter halophilus	KIYD	2.95299399034308e-5	2.09903662579184e-5	1.4068329985567
GCF_900167445.1	s__Maledivibacter halophilus	KLPA	9.42444890535026e-6	1.43358971816186e-5	0.657402099495679
GCF_900167445.1	s__Maledivibacter halophilus	KLRE	3.89543888087811e-5	2.26714020270916e-5	1.71821701905475
GCF_900167445.1	s__Maledivibacter halophilus	KMIL	1.38225250611804e-5	2.30439597275875e-5	0.599832894371555
GCF_900167445.1	s__Maledivibacter halophilus	KMKV	8.79615231166024e-6	1.39548074074267e-5	0.630331329902766
GCF_900167445.1	s__Maledivibacter halophilus	KMRK	6.91126253059019e-6	8.13149525916552e-6	0.849937472791375
GCF_900167445.1	s__Maledivibacter halophilus	KNLR	2.57601603412907e-5	1.79028081435244e-5	1.43888937058225
GCF_900167445.1	s__Maledivibacter halophilus	KNVQ	1.00527454990403e-5	7.70439905539246e-6	1.30480592019752
GCF_900167445.1	s__Maledivibacter halophilus	KQPL	5.02637274952014e-6	5.78805942121616e-6	0.868403791967986
GCF_900167445.1	s__Maledivibacter halophilus	KRMH	6.28296593690017e-7	1.28912066478132e-6	0.487383850755816
GCF_900167445.1	s__Maledivibacter halophilus	KTAT	9.42444890535026e-6	1.13964845945041e-5	0.826961053401953
GCF_900167445.1	s__Maledivibacter halophilus	KTMH	0	1.66504887302944e-6	0
GCF_900167445.1	s__Maledivibacter halophilus	KTQA	5.65466934321016e-6	5.53495177459142e-6	1.02162937880838
GCF_900167445.1	s__Maledivibacter halophilus	KTSA	9.42444890535026e-6	1.45554496987849e-5	0.647485931412824
GCF_900167445.1	s__Maledivibacter halophilus	KVPH	6.28296593690017e-7	2.53478493567023e-6	0.24786978368399
GCF_900167445.1	s__Maledivibacter halophilus	KYLH	6.91126253059019e-6	4.86808705158406e-6	1.41970808191306
GCF_900167445.1	s__Maledivibacter halophilus	LAAM	1.19376352801103e-5	7.69624606412468e-6	1.55109844210367
GCF_900167445.1	s__Maledivibacter halophilus	LARP	4.39807615583012e-6	5.67550894348099e-6	0.774921896807483
GCF_900167445.1	s__Maledivibacter halophilus	LAVD	2.13620841854606e-5	1.7525568010997e-5	1.21890966227493
GCF_900167445.1	s__Maledivibacter halophilus	LDAD	1.44508216548704e-5	1.54149157041545e-5	0.937457066403273
GCF_900167445.1	s__Maledivibacter halophilus	LDDL	2.76450501223608e-5	2.48190457625101e-5	1.11386434381452
GCF_900167445.1	s__Maledivibacter halophilus	LDEV	3.7069499027711e-5	2.3250603638414e-5	1.59434566105053
GCF_900167445.1	s__Maledivibacter halophilus	LDKV	3.01582364971208e-5	2.84920647315136e-5	1.05847844939663
GCF_900167445.1	s__Maledivibacter halophilus	LDNL	4.64939479330613e-5	2.67630588443052e-5	1.73724342211931
GCF_900167445.1	s__Maledivibacter halophilus	LDQN	3.7697795621401e-6	6.7111960656516e-6	0.561715009554573
GCF_900167445.1	s__Maledivibacter halophilus	LDVF	1.06810420927303e-5	1.34516022878052e-5	0.794034930873131
GCF_900167445.1	s__Maledivibacter halophilus	LEFV	7.53955912428021e-6	1.83688474858528e-5	0.410453575276672
GCF_900167445.1	s__Maledivibacter halophilus	LHHE	2.51318637476007e-6	1.43927823398456e-6	1.74614352903987
GCF_900167445.1	s__Maledivibacter halophilus	LINH	4.39807615583012e-6	8.12154964256142e-6	0.541531647209514
GCF_900167445.1	s__Maledivibacter halophilus	LKAH	6.91126253059019e-6	6.84320374254768e-6	1.00994545692383
GCF_900167445.1	s__Maledivibacter halophilus	LKEV	7.1625811680662e-5	3.89073643728439e-5	1.84093198897467
GCF_900167445.1	s__Maledivibacter halophilus	LKHF	8.79615231166024e-6	5.25244346211265e-6	1.67467815219894
GCF_900167445.1	s__Maledivibacter halophilus	LKPI	2.57601603412907e-5	2.64028750701205e-5	0.975657396131185
GCF_900167445.1	s__Maledivibacter halophilus	LKVS	2.76450501223608e-5	3.11379181045161e-5	0.887825898622017
GCF_900167445.1	s__Maledivibacter halophilus	LLEG	4.02109819961611e-5	4.13253019784855e-5	0.973035406180345
GCF_900167445.1	s__Maledivibacter halophilus	LLIK	4.14675751835411e-5	7.87326306272357e-5	0.526688551534266
GCF_900167445.1	s__Maledivibacter halophilus	LLTM	1.13093386864203e-5	1.03012052415343e-5	1.09786558186621
GCF_900167445.1	s__Maledivibacter halophilus	LLTR	1.25659318738003e-5	1.40693334899172e-5	0.893143366230227
GCF_900167445.1	s__Maledivibacter halophilus	LMGP	6.91126253059019e-6	4.92262366170816e-6	1.40397946411202
GCF_900167445.1	s__Maledivibacter halophilus	LNFV	1.19376352801103e-5	1.45052322729717e-5	0.822988219385794
GCF_900167445.1	s__Maledivibacter halophilus	LNIR	1.44508216548704e-5	2.02812949478592e-5	0.712519673522906
GCF_900167445.1	s__Maledivibacter halophilus	LNTI	3.20431262781909e-5	2.61956449997947e-5	1.22322341283989
GCF_900167445.1	s__Maledivibacter halophilus	LPES	1.44508216548704e-5	1.24209575570557e-5	1.16342251299793
GCF_900167445.1	s__Maledivibacter halophilus	LPIV	2.38752705602207e-5	1.79384365822294e-5	1.33095604239405
GCF_900167445.1	s__Maledivibacter halophilus	LPLH	2.51318637476007e-6	3.65924897900451e-6	0.686803874013452
GCF_900167445.1	s__Maledivibacter halophilus	LPPS	6.28296593690017e-6	5.05514167639168e-6	1.24288622141742
GCF_900167445.1	s__Maledivibacter halophilus	LRRN	6.91126253059019e-6	7.08763089221076e-6	0.975116034637977
GCF_900167445.1	s__Maledivibacter halophilus	LSAR	6.28296593690017e-6	1.11605171273899e-5	0.562963692917121
GCF_900167445.1	s__Maledivibacter halophilus	LSHM	3.14148296845009e-6	2.10607489578376e-6	1.49162927431458
GCF_900167445.1	s__Maledivibacter halophilus	LSSK	3.14148296845009e-5	2.99312099595633e-5	1.04956764951841
GCF_900167445.1	s__Maledivibacter halophilus	LTEL	2.32469739665306e-5	2.90003940768618e-5	0.80160889900039
GCF_900167445.1	s__Maledivibacter halophilus	LTEM	8.79615231166024e-6	8.48801707586023e-6	1.03630238170424
GCF_900167445.1	s__Maledivibacter halophilus	LTHE	8.16785571797023e-6	4.64231868704061e-6	1.75943451292377
GCF_900167445.1	s__Maledivibacter halophilus	LTSA	1.50791182485604e-5	1.44151024594262e-5	1.04606389659756
GCF_900167445.1	s__Maledivibacter halophilus	LVMK	5.65466934321016e-6	1.38202517093242e-5	0.409158202190708
GCF_900167445.1	s__Maledivibacter halophilus	LVNG	2.01054909980806e-5	2.23872154088062e-5	0.898079132707675
GCF_900167445.1	s__Maledivibacter halophilus	LVVY	1.38225250611804e-5	1.41743096547525e-5	0.975181536022518
GCF_900167445.1	s__Maledivibacter halophilus	MAAN	4.39807615583012e-6	5.00771873561806e-6	0.878259420711515
GCF_900167445.1	s__Maledivibacter halophilus	MDEG	5.65466934321016e-6	7.29841737116662e-6	0.77478020996027
GCF_900167445.1	s__Maledivibacter halophilus	MENG	7.53955912428021e-6	7.87008394456005e-6	0.958002376771558
GCF_900167445.1	s__Maledivibacter halophilus	MEVD	8.16785571797023e-6	6.80513237798978e-6	1.20024935067949
GCF_900167445.1	s__Maledivibacter halophilus	MFNT	1.25659318738003e-6	3.19526596966594e-6	0.393267164395523
GCF_900167445.1	s__Maledivibacter halophilus	MGFT	4.39807615583012e-6	3.61309525217874e-6	1.21725995271728
GCF_900167445.1	s__Maledivibacter halophilus	MGKN	8.79615231166024e-6	9.64426320615507e-6	0.912060581885244
GCF_900167445.1	s__Maledivibacter halophilus	MGVR	6.28296593690017e-6	4.02558747763352e-6	1.56075752217753
GCF_900167445.1	s__Maledivibacter halophilus	MHKE	2.51318637476007e-6	2.65719817630852e-6	0.945803138496613
GCF_900167445.1	s__Maledivibacter halophilus	MIGK	1.13093386864203e-5	1.69547147789623e-5	0.667032081274121
GCF_900167445.1	s__Maledivibacter halophilus	MIKT	8.16785571797023e-6	1.18981201953873e-5	0.686482871566278
GCF_900167445.1	s__Maledivibacter halophilus	MINQ	5.65466934321016e-6	3.72369734362955e-6	1.51856308968936
GCF_900167445.1	s__Maledivibacter halophilus	MKNV	8.79615231166024e-6	8.99242732614108e-6	0.978173299893093
GCF_900167445.1	s__Maledivibacter halophilus	MLAF	3.14148296845009e-6	5.9071889195677e-6	0.531806754655137
GCF_900167445.1	s__Maledivibacter halophilus	MLDH	1.25659318738003e-6	1.92711735122021e-6	0.652058467837669
GCF_900167445.1	s__Maledivibacter halophilus	MLYT	5.02637274952014e-6	4.55137877388809e-6	1.10436265563243
GCF_900167445.1	s__Maledivibacter halophilus	MMHF	0	4.45613338951234e-7	0
GCF_900167445.1	s__Maledivibacter halophilus	MNPR	6.28296593690017e-7	1.74025170103946e-6	0.361037770177
GCF_900167445.1	s__Maledivibacter halophilus	MNSY	3.7697795621401e-6	3.78232360822724e-6	0.996683507973816
GCF_900167445.1	s__Maledivibacter halophilus	MPAA	4.39807615583012e-6	2.58092510971807e-6	1.70406965288139
GCF_900167445.1	s__Maledivibacter halophilus	MPRP	1.88488978107005e-6	8.96907264478777e-7	2.10154366646303
GCF_900167445.1	s__Maledivibacter halophilus	MQRV	2.51318637476007e-6	1.37201881042553e-6	1.83174338111341
GCF_900167445.1	s__Maledivibacter halophilus	MSLQ	1.88488978107005e-6	3.29918704268949e-6	0.571319466486961
GCF_900167445.1	s__Maledivibacter halophilus	MTSI	7.53955912428021e-6	7.77045450445182e-6	0.970285473000411
GCF_900167445.1	s__Maledivibacter halophilus	MVAT	6.28296593690017e-6	4.38920006982753e-6	1.43146036565771
GCF_900167445.1	s__Maledivibacter halophilus	MVIV	6.28296593690017e-6	1.07406790505155e-5	0.584969153938049
GCF_900167445.1	s__Maledivibacter halophilus	MYKR	1.25659318738003e-6	3.55809433785301e-6	0.353164662896003
GCF_900167445.1	s__Maledivibacter halophilus	NAIN	2.19903807791506e-5	2.05033539990942e-5	1.07252602574789
GCF_900167445.1	s__Maledivibacter halophilus	NAKK	3.20431262781909e-5	2.80864789220816e-5	1.14087374095863
GCF_900167445.1	s__Maledivibacter halophilus	NDHF	1.88488978107005e-6	2.04232470328148e-6	0.922913862835584
GCF_900167445.1	s__Maledivibacter halophilus	NDKQ	5.02637274952014e-6	6.77653710941183e-6	0.741731753012771
GCF_900167445.1	s__Maledivibacter halophilus	NDYA	8.16785571797023e-6	7.34423834841629e-6	1.11214469499503
GCF_900167445.1	s__Maledivibacter halophilus	NFFG	5.02637274952014e-6	7.41608665027474e-6	0.677766184047206
GCF_900167445.1	s__Maledivibacter halophilus	NGDK	1.50791182485604e-5	1.98827761850483e-5	0.758401045619563
GCF_900167445.1	s__Maledivibacter halophilus	NHNG	1.88488978107005e-6	3.39899753864554e-6	0.554542849660656
GCF_900167445.1	s__Maledivibacter halophilus	NISH	8.79615231166024e-6	5.35568305060909e-6	1.64239597984796
GCF_900167445.1	s__Maledivibacter halophilus	NKNT	1.13093386864203e-5	1.5045809424571e-5	0.751660370491687
GCF_900167445.1	s__Maledivibacter halophilus	NLKP	1.75923046233205e-5	1.50186116307559e-5	1.17136690500033
GCF_900167445.1	s__Maledivibacter halophilus	NMDA	3.7697795621401e-6	4.86512685249104e-6	0.774857403812585
GCF_900167445.1	s__Maledivibacter halophilus	NMEQ	3.14148296845009e-6	2.68231736896996e-6	1.17118242784837
GCF_900167445.1	s__Maledivibacter halophilus	NMKS	8.79615231166024e-6	8.64393789724195e-6	1.01760938315705
GCF_900167445.1	s__Maledivibacter halophilus	NNFV	1.00527454990403e-5	9.43812383500157e-6	1.06512116971377
GCF_900167445.1	s__Maledivibacter halophilus	NNIG	1.69640080296305e-5	2.42885851062434e-5	0.698435415460649
GCF_900167445.1	s__Maledivibacter halophilus	NNMA	4.39807615583012e-6	5.24619993387928e-6	0.838335597434614
GCF_900167445.1	s__Maledivibacter halophilus	NPVE	8.79615231166024e-6	8.40778040386134e-6	1.04619196614847
GCF_900167445.1	s__Maledivibacter halophilus	NRQN	2.51318637476007e-6	2.89293332897743e-6	0.868732904967573
GCF_900167445.1	s__Maledivibacter halophilus	NSFY	9.42444890535026e-6	6.16047683041148e-6	1.52982458416628
GCF_900167445.1	s__Maledivibacter halophilus	NSIH	6.91126253059019e-6	5.35568305060909e-6	1.29045398416626
GCF_900167445.1	s__Maledivibacter halophilus	NSIP	1.00527454990403e-5	1.12196749416502e-5	0.895992580116735
GCF_900167445.1	s__Maledivibacter halophilus	NSPV	6.91126253059019e-6	6.72882324146628e-6	1.02711310471044
GCF_900167445.1	s__Maledivibacter halophilus	NYLG	1.31942284674904e-5	1.44182899442665e-5	0.915103560719911
GCF_900167445.1	s__Maledivibacter halophilus	NYLL	1.57074148422504e-5	1.95965840267997e-5	0.801538412040048
GCF_900167445.1	s__Maledivibacter halophilus	PAKS	4.39807615583012e-6	9.45367878421963e-6	0.465223777559644
GCF_900167445.1	s__Maledivibacter halophilus	PARE	3.7697795621401e-6	4.67652237742316e-6	0.806107457186447
GCF_900167445.1	s__Maledivibacter halophilus	PDAE	6.91126253059019e-6	7.05903771726134e-6	0.979065817099999
GCF_900167445.1	s__Maledivibacter halophilus	PEMS	2.51318637476007e-6	3.63544369650279e-6	0.691301140814721
GCF_900167445.1	s__Maledivibacter halophilus	PFHN	1.88488978107005e-6	1.1350393922844e-6	1.66063820681721
GCF_900167445.1	s__Maledivibacter halophilus	PFQN	6.28296593690017e-7	1.77805037392712e-6	0.353362650970524
GCF_900167445.1	s__Maledivibacter halophilus	PGEI	1.57074148422504e-5	1.58523959662391e-5	0.990854308440348
GCF_900167445.1	s__Maledivibacter halophilus	PGKK	8.16785571797023e-6	1.71478658784539e-5	0.476319081095277
GCF_900167445.1	s__Maledivibacter halophilus	PGPA	1.88488978107005e-6	3.50305392228357e-6	0.538070444499847
GCF_900167445.1	s__Maledivibacter halophilus	PKII	3.4556312652951e-5	3.02018564030424e-5	1.14417843035205
GCF_900167445.1	s__Maledivibacter halophilus	PKQF	2.51318637476007e-6	2.75924949170578e-6	0.91082244730483
GCF_900167445.1	s__Maledivibacter halophilus	PKVE	1.19376352801103e-5	1.3047528993506e-5	0.914934566234873
GCF_900167445.1	s__Maledivibacter halophilus	PLDH	1.88488978107005e-6	2.20801629890087e-6	0.853657548636906
GCF_900167445.1	s__Maledivibacter halophilus	PLDQ	2.51318637476007e-6	3.45887925351772e-6	0.726589797028655
GCF_900167445.1	s__Maledivibacter halophilus	PLGE	1.63357114359405e-5	1.38583809111989e-5	1.17876045842698
GCF_900167445.1	s__Maledivibacter halophilus	PMMR	1.25659318738003e-6	7.82804706954792e-7	1.60524480271502
GCF_900167445.1	s__Maledivibacter halophilus	PMMT	6.28296593690017e-7	1.0110830822329e-6	0.621409461527605
GCF_900167445.1	s__Maledivibacter halophilus	PMPF	6.28296593690017e-7	1.06959090856554e-6	0.587417664696348
GCF_900167445.1	s__Maledivibacter halophilus	PPKH	6.28296593690017e-7	1.23907134309602e-6	0.507070555049812
GCF_900167445.1	s__Maledivibacter halophilus	PRKH	3.7697795621401e-6	1.4770244465314e-6	2.55227973443022
GCF_900167445.1	s__Maledivibacter halophilus	PSEQ	1.25659318738003e-6	3.1147217503606e-6	0.403436739488706
GCF_900167445.1	s__Maledivibacter halophilus	PSTD	3.14148296845009e-6	4.69643625732293e-6	0.668907826344225
GCF_900167445.1	s__Maledivibacter halophilus	PVLF	8.16785571797023e-6	7.4758428282584e-6	1.09256653806258
GCF_900167445.1	s__Maledivibacter halophilus	PVRT	5.02637274952014e-6	3.23676556641731e-6	1.55289984596682
GCF_900167445.1	s__Maledivibacter halophilus	PVYV	3.7697795621401e-6	4.75333446930672e-6	0.793081064773026
GCF_900167445.1	s__Maledivibacter halophilus	PYYI	4.39807615583012e-6	5.10449997316409e-6	0.861607636193975
GCF_900167445.1	s__Maledivibacter halophilus	QAGH	6.28296593690017e-7	1.25040048876563e-6	0.502476286065963
GCF_900167445.1	s__Maledivibacter halophilus	QDQI	1.88488978107005e-6	2.95859513271885e-6	0.63708946189535
GCF_900167445.1	s__Maledivibacter halophilus	QEPI	3.14148296845009e-6	5.4028848154058e-6	0.58144548251194506
GCF_900167445.1	s__Maledivibacter halophilus	QFMH	0	3.81786014295147e-7	0
GCF_900167445.1	s__Maledivibacter halophilus	QFNK	7.53955912428021e-6	5.35371806172595e-6	1.40828467942325
GCF_900167445.1	s__Maledivibacter halophilus	QGHS	0	1.3276054443682e-6	0
GCF_900167445.1	s__Maledivibacter halophilus	QHKQ	6.28296593690017e-7	6.92838083535813e-7	0.906844771701324
GCF_900167445.1	s__Maledivibacter halophilus	QHLS	6.28296593690017e-7	1.80441173991953e-6	0.348200236004913
GCF_900167445.1	s__Maledivibacter halophilus	QIMM	6.28296593690017e-7	1.67500356766046e-6	0.375101645047589
GCF_900167445.1	s__Maledivibacter halophilus	QIRQ	6.91126253059019e-6	1.96003150826949e-6	3.52609766803807
GCF_900167445.1	s__Maledivibacter halophilus	QIRY	4.39807615583012e-6	3.45345510607886e-6	1.27352926872815
GCF_900167445.1	s__Maledivibacter halophilus	QKMQ	3.14148296845009e-6	1.26678538900723e-6	2.47988569785451
GCF_900167445.1	s__Maledivibacter halophilus	QLMR	1.25659318738003e-6	1.99994845492271e-6	0.628312786905599
GCF_900167445.1	s__Maledivibacter halophilus	QLQF	2.51318637476007e-6	2.04338780188307e-6	1.22991160681495
GCF_900167445.1	s__Maledivibacter halophilus	QMAE	8.79615231166024e-6	2.56038487148014e-6	3.43548050515361
GCF_900167445.1	s__Maledivibacter halophilus	QMEF	1.25659318738003e-6	1.96520186810795e-6	0.639421938159389
GCF_900167445.1	s__Maledivibacter halophilus	QMIK	9.42444890535026e-6	5.77858206569415e-6	1.63092758711529
GCF_900167445.1	s__Maledivibacter halophilus	QMKH	0	8.08667369146456e-7	0
GCF_900167445.1	s__Maledivibacter halophilus	QNFM	6.28296593690017e-7	1.55185073979943e-6	0.404869216849567
GCF_900167445.1	s__Maledivibacter halophilus	QNYP	1.25659318738003e-6	1.64793853847544e-6	0.762524304178571
GCF_900167445.1	s__Maledivibacter halophilus	QPEP	2.51318637476007e-6	1.58394373207334e-6	1.5866639223796
GCF_900167445.1	s__Maledivibacter halophilus	QPHL	1.88488978107005e-6	9.17605774960222e-7	2.05413896959374
GCF_900167445.1	s__Maledivibacter halophilus	QPTG	1.88488978107005e-6	2.17760804261317e-6	0.865578076579912
GCF_900167445.1	s__Maledivibacter halophilus	QQAN	3.14148296845009e-6	1.73224718541287e-6	1.81353042158434
GCF_900167445.1	s__Maledivibacter halophilus	QQMS	0	8.27315413740825e-7	0
GCF_900167445.1	s__Maledivibacter halophilus	QQSR	6.28296593690017e-7	1.12994316532371e-6	0.556042651499218
GCF_900167445.1	s__Maledivibacter halophilus	QRTK	1.88488978107005e-6	3.56242390130984e-6	0.529103170562327
GCF_900167445.1	s__Maledivibacter halophilus	QRVS	7.53955912428021e-6	3.09124683511099e-6	2.43900261818125
GCF_900167445.1	s__Maledivibacter halophilus	QTDH	6.28296593690017e-7	8.52493818635793e-7	0.737010145945048
GCF_900167445.1	s__Maledivibacter halophilus	QVVL	7.53955912428021e-6	8.04472410322653e-6	0.937205431477294
GCF_900167445.1	s__Maledivibacter halophilus	QYPD	1.25659318738003e-6	1.52823570123894e-6	0.82225090433453
GCF_900167445.1	s__Maledivibacter halophilus	RAFY	5.65466934321016e-6	3.56468602748326e-6	1.58630221557057
GCF_900167445.1	s__Maledivibacter halophilus	RAGP	6.28296593690017e-7	4.1757856071485e-6	0.1504618897614
GCF_900167445.1	s__Maledivibacter halophilus	RAPP	0	1.90327380655617e-6	0
GCF_900167445.1	s__Maledivibacter halophilus	RDMI	4.39807615583012e-6	5.50487367098109e-6	0.798942249849356
GCF_900167445.1	s__Maledivibacter halophilus	RDVF	6.28296593690017e-6	5.37727004788304e-6	1.16843042676901
GCF_900167445.1	s__Maledivibacter halophilus	RDYR	1.88488978107005e-6	2.90405851480234e-6	0.649053650765831
GCF_900167445.1	s__Maledivibacter halophilus	RGDR	3.7697795621401e-6	4.83597229239682e-6	0.779528776057506
GCF_900167445.1	s__Maledivibacter halophilus	RGID	1.38225250611804e-5	1.38381614270522e-5	0.99887005467061
GCF_900167445.1	s__Maledivibacter halophilus	RGPP	0	2.25464710959318e-6	0
GCF_900167445.1	s__Maledivibacter halophilus	RHEK	5.02637274952014e-6	3.6291876935476e-6	1.38498561495087
GCF_900167445.1	s__Maledivibacter halophilus	RHQG	1.25659318738003e-6	8.04786883209475e-7	1.56139869274306
GCF_900167445.1	s__Maledivibacter halophilus	RKDV	1.31942284674904e-5	1.13896860020912e-5	1.15843654206691
GCF_900167445.1	s__Maledivibacter halophilus	RKII	5.08920240888914e-5	3.60018658219162e-5	1.41359407150256
GCF_900167445.1	s__Maledivibacter halophilus	RMDM	6.28296593690017e-7	1.40853383743902e-6	0.446064252763979
GCF_900167445.1	s__Maledivibacter halophilus	RMPS	1.25659318738003e-6	1.7637094728559e-6	0.712471757236349
GCF_900167445.1	s__Maledivibacter halophilus	RNHA	0	1.76278923218009e-6	0
GCF_900167445.1	s__Maledivibacter halophilus	RNIG	1.44508216548704e-5	1.49220696119035e-5	0.96841939695435
GCF_900167445.1	s__Maledivibacter halophilus	RNVA	4.39807615583012e-6	7.55458480311158e-6	0.582173113473906
GCF_900167445.1	s__Maledivibacter halophilus	RPQS	1.25659318738003e-6	1.51108495001748e-6	0.83158341783862
GCF_900167445.1	s__Maledivibacter halophilus	RQIE	1.13093386864203e-5	6.44046285035358e-6	1.75598228717357
GCF_900167445.1	s__Maledivibacter halophilus	RSQN	1.88488978107005e-6	2.93192870526166e-6	0.642883906995219
GCF_900167445.1	s__Maledivibacter halophilus	RTFG	4.39807615583012e-6	4.93474703608252e-6	0.891246526655106
GCF_900167445.1	s__Maledivibacter halophilus	RTIN	1.19376352801103e-5	1.04716935743835e-5	1.13999089023316
GCF_900167445.1	s__Maledivibacter halophilus	RTNR	3.14148296845009e-6	3.65950493113852e-6	0.858444797196305
GCF_900167445.1	s__Maledivibacter halophilus	RVIA	2.26186773728406e-5	1.3281038465281e-5	1.70308048063936
GCF_900167445.1	s__Maledivibacter halophilus	RVLT	8.79615231166024e-6	9.65194385425415e-6	0.911334798925844
GCF_900167445.1	s__Maledivibacter halophilus	RYMS	4.39807615583012e-6	2.323729271583e-6	1.89268010246048
GCF_900167445.1	s__Maledivibacter halophilus	RYVK	5.02637274952014e-6	8.33981422218251e-6	0.602696009240929
GCF_900167445.1	s__Maledivibacter halophilus	SEVF	9.42444890535026e-6	1.21131716813811e-5	0.77803313229981
GCF_900167445.1	s__Maledivibacter halophilus	SFVY	4.39807615583012e-6	6.49523109842622e-6	0.67712389123395
GCF_900167445.1	s__Maledivibacter halophilus	SGFQ	1.88488978107005e-6	3.95362945549959e-6	0.47674922556238303
GCF_900167445.1	s__Maledivibacter halophilus	SGGK	1.75923046233205e-5	2.45705608861414e-5	0.715991169466673
GCF_900167445.1	s__Maledivibacter halophilus	SGMP	3.14148296845009e-6	3.246180011186e-6	0.967747616467621
GCF_900167445.1	s__Maledivibacter halophilus	SGRN	6.28296593690017e-6	8.60245893972473e-6	0.730368605177117
GCF_900167445.1	s__Maledivibacter halophilus	SHRQ	1.25659318738003e-6	7.2131252437593e-7	1.74209256725055
GCF_900167445.1	s__Maledivibacter halophilus	SKGK	3.89543888087811e-5	3.37201566838321e-5	1.1552256169515
GCF_900167445.1	s__Maledivibacter halophilus	SLAK	2.70167535286707e-5	2.81906041599546e-5	0.958360217304201
GCF_900167445.1	s__Maledivibacter halophilus	SLEN	4.08392785898511e-5	2.41001420919104e-5	1.69456588405591
GCF_900167445.1	s__Maledivibacter halophilus	SLKI	3.6441202434021e-5	5.19195269299819e-5	0.701878552999245
GCF_900167445.1	s__Maledivibacter halophilus	SNLH	6.28296593690017e-6	4.68201121856036e-6	1.34193739476602
GCF_900167445.1	s__Maledivibacter halophilus	SNSE	8.16785571797023e-6	1.58926224919568e-5	0.513940082708436
GCF_900167445.1	s__Maledivibacter halophilus	SPPQ	1.25659318738003e-6	1.26764459650434e-6	0.991281934104572
GCF_900167445.1	s__Maledivibacter halophilus	SRAR	2.51318637476007e-6	4.46141011189462e-6	0.563316599848024
GCF_900167445.1	s__Maledivibacter halophilus	SRLG	1.44508216548704e-5	1.32209183965839e-5	1.09302706675841
GCF_900167445.1	s__Maledivibacter halophilus	STET	8.79615231166024e-6	9.87418154961913e-6	0.890823433563416
GCF_900167445.1	s__Maledivibacter halophilus	STFM	2.51318637476007e-6	3.23833664729521e-6	0.776073227858872
GCF_900167445.1	s__Maledivibacter halophilus	SVAL	1.50791182485604e-5	1.91530416136522e-5	0.787296271408512
GCF_900167445.1	s__Maledivibacter halophilus	SYEA	9.42444890535026e-6	1.01641164792228e-5	0.927227558304303
GCF_900167445.1	s__Maledivibacter halophilus	SYIL	2.19903807791506e-5	2.27184015861473e-5	0.967954576195157
GCF_900167445.1	s__Maledivibacter halophilus	TAAS	1.19376352801103e-5	8.95310768210337e-6	1.33335102223475
GCF_900167445.1	s__Maledivibacter halophilus	TDKL	1.38225250611804e-5	2.14439064389969e-5	0.644589879204256
GCF_900167445.1	s__Maledivibacter halophilus	TDTH	6.28296593690017e-7	1.75528768210632e-6	0.35794508221927
GCF_900167445.1	s__Maledivibacter halophilus	TEAP	7.53955912428021e-6	6.04027111422212e-6	1.24821535022293
GCF_900167445.1	s__Maledivibacter halophilus	TENE	1.75923046233205e-5	1.55483062996801e-5	1.13146115623426
GCF_900167445.1	s__Maledivibacter halophilus	TETF	5.65466934321016e-6	7.13810831835228e-6	0.792180377631961
GCF_900167445.1	s__Maledivibacter halophilus	TEVL	1.69640080296305e-5	1.98950558376992e-5	0.852674562364649
GCF_900167445.1	s__Maledivibacter halophilus	TFKG	6.91126253059019e-6	1.24647898243265e-5	0.554462821114081
GCF_900167445.1	s__Maledivibacter halophilus	TGEQ	7.53955912428021e-6	5.35058734348035e-6	1.40910869036968
GCF_900167445.1	s__Maledivibacter halophilus	THIA	3.7697795621401e-6	4.00272024838481e-6	0.941804405057109
GCF_900167445.1	s__Maledivibacter halophilus	THKQ	1.88488978107005e-6	1.42655597863534e-6	1.32128693812153
GCF_900167445.1	s__Maledivibacter halophilus	THYD	6.28296593690017e-7	1.50204173680236e-6	0.418295030221713
GCF_900167445.1	s__Maledivibacter halophilus	TIAM	7.53955912428021e-6	7.31857507176878e-6	1.03019495603234
GCF_900167445.1	s__Maledivibacter halophilus	TIPN	1.38225250611804e-5	8.78467208323594e-6	1.57348218922802
GCF_900167445.1	s__Maledivibacter halophilus	TISK	2.82733467160508e-5	2.68072318821591e-5	1.05469101921215
GCF_900167445.1	s__Maledivibacter halophilus	TKRG	9.42444890535026e-6	1.04523705784234e-5	0.901656598820269
GCF_900167445.1	s__Maledivibacter halophilus	TLGY	1.00527454990403e-5	1.14412642238705e-5	0.878639397040298
GCF_900167445.1	s__Maledivibacter halophilus	TLSD	1.57074148422504e-5	1.400464078742e-5	1.12158641415209
GCF_900167445.1	s__Maledivibacter halophilus	TMLE	3.7697795621401e-6	8.48801707586023e-6	0.444129592158961
GCF_900167445.1	s__Maledivibacter halophilus	TNIT	1.38225250611804e-5	1.3525406939074e-5	1.0219674072244
GCF_900167445.1	s__Maledivibacter halophilus	TPFG	1.06810420927303e-5	4.13974437064804e-6	2.58012117087758
GCF_900167445.1	s__Maledivibacter halophilus	TPGL	1.00527454990403e-5	8.68391440425456e-6	1.15762834950504
GCF_900167445.1	s__Maledivibacter halophilus	TPVT	7.53955912428021e-6	4.18065818496354e-6	1.80343830820648
GCF_900167445.1	s__Maledivibacter halophilus	TQYA	1.25659318738003e-6	2.42192609622012e-6	0.518840434206968
GCF_900167445.1	s__Maledivibacter halophilus	TQYY	2.51318637476007e-6	1.7228987346376e-6	1.4586965120087
GCF_900167445.1	s__Maledivibacter halophilus	TRDS	1.88488978107005e-6	5.5983468605688e-6	0.336686852032342
GCF_900167445.1	s__Maledivibacter halophilus	TRNF	3.7697795621401e-6	4.36407793672092e-6	0.863820403027138
GCF_900167445.1	s__Maledivibacter halophilus	TSAK	7.53955912428021e-6	1.45554496987849e-5	0.517988745130259
GCF_900167445.1	s__Maledivibacter halophilus	TTDN	6.91126253059019e-6	7.13474141546662e-6	0.968677367284542
GCF_900167445.1	s__Maledivibacter halophilus	TTGR	1.25659318738003e-5	5.3447592671993e-6	2.35107537039456
GCF_900167445.1	s__Maledivibacter halophilus	TYEG	6.28296593690017e-6	9.42740619418787e-6	0.666457539590658
GCF_900167445.1	s__Maledivibacter halophilus	TYMP	2.51318637476007e-6	1.5262983620186e-6	1.64658918419873
GCF_900167445.1	s__Maledivibacter halophilus	TYRY	5.65466934321016e-6	2.7465240306298e-6	2.05884575563444
GCF_900167445.1	s__Maledivibacter halophilus	TYSQ	1.25659318738003e-6	2.57146594238251e-6	0.488668026540448
GCF_900167445.1	s__Maledivibacter halophilus	TYVG	6.28296593690017e-6	7.84901715419741e-6	0.800478048839559
GCF_900167445.1	s__Maledivibacter halophilus	VADV	8.79615231166024e-6	1.20230143508419e-5	0.731609566035683
GCF_900167445.1	s__Maledivibacter halophilus	VDPQ	3.7697795621401e-6	2.37288485467509e-6	1.58869047299654
GCF_900167445.1	s__Maledivibacter halophilus	VEDH	1.25659318738003e-6	3.72190500134278e-6	0.337620972842317
GCF_900167445.1	s__Maledivibacter halophilus	VGHK	2.51318637476007e-6	5.56132197854434e-6	0.451904490417202
GCF_900167445.1	s__Maledivibacter halophilus	VGLY	1.44508216548704e-5	1.52017656766141e-5	0.95060152631487
GCF_900167445.1	s__Maledivibacter halophilus	VHSE	3.14148296845009e-6	4.06753158174661e-6	0.772331549322876
GCF_900167445.1	s__Maledivibacter halophilus	VHSG	5.02637274952014e-6	3.63200225827606e-6	1.38391234148239
GCF_900167445.1	s__Maledivibacter halophilus	VHSV	5.02637274952014e-6	3.38652270865891e-6	1.48422827246023
GCF_900167445.1	s__Maledivibacter halophilus	VIAR	1.94771944043905e-5	1.3281038465281e-5	1.46654152499501
GCF_900167445.1	s__Maledivibacter halophilus	VIMP	7.53955912428021e-6	5.25033403410479e-6	1.43601513261922
GCF_900167445.1	s__Maledivibacter halophilus	VKRF	1.00527454990403e-5	8.9982784248451e-6	1.11718542419
GCF_900167445.1	s__Maledivibacter halophilus	VLHS	5.02637274952014e-6	4.93642711548717e-6	1.01822079652524
GCF_900167445.1	s__Maledivibacter halophilus	VPHG	6.91126253059019e-6	1.84699876038897e-6	3.74188801790788
GCF_900167445.1	s__Maledivibacter halophilus	VSKI	3.83260922150911e-5	3.56182017596464e-5	1.07602546792557
GCF_900167445.1	s__Maledivibacter halophilus	VSVV	2.13620841854606e-5	1.45132342104147e-5	1.47190377249828
GCF_900167445.1	s__Maledivibacter halophilus	VTHQ	0	9.69219597706236e-7	0
GCF_900167445.1	s__Maledivibacter halophilus	VTMD	3.7697795621401e-6	4.26422014654901e-6	0.884049001360998
GCF_900167445.1	s__Maledivibacter halophilus	VTQD	3.14148296845009e-6	3.65343554943758e-6	0.859870914907394
GCF_900167445.1	s__Maledivibacter halophilus	VVMG	1.06810420927303e-5	6.90848314629521e-6	1.54607630452977
GCF_900167445.1	s__Maledivibacter halophilus	VYFI	1.19376352801103e-5	1.12668123469378e-5	1.05953972716647
GCF_900167445.1	s__Maledivibacter halophilus	VYGA	1.06810420927303e-5	9.44169806936269e-6	1.13126283156513
GCF_900167445.1	s__Maledivibacter halophilus	VYVD	9.42444890535026e-6	8.55287708568982e-6	1.10190393372058
GCF_900167445.1	s__Maledivibacter halophilus	YAVV	5.02637274952014e-6	8.80355314959923e-6	0.570948191497993
GCF_900167445.1	s__Maledivibacter halophilus	YDKG	8.16785571797023e-6	1.35011567560464e-5	0.60497451185524
GCF_900167445.1	s__Maledivibacter halophilus	YDYV	5.65466934321016e-6	5.50840555322664e-6	1.02655283612839
GCF_900167445.1	s__Maledivibacter halophilus	YEYR	5.65466934321016e-6	4.38308974804967e-6	1.29011032587829
GCF_900167445.1	s__Maledivibacter halophilus	YFLI	1.19376352801103e-5	1.64232762509821e-5	0.726872951393997
GCF_900167445.1	s__Maledivibacter halophilus	YFSK	1.88488978107005e-5	9.56007366958596e-6	1.971626837005
GCF_900167445.1	s__Maledivibacter halophilus	YFYI	6.28296593690017e-6	7.25629178079428e-6	0.865864566462132
GCF_900167445.1	s__Maledivibacter halophilus	YGQR	6.28296593690017e-7	2.22128752610738e-6	0.282852438644471
GCF_900167445.1	s__Maledivibacter halophilus	YGYV	1.25659318738003e-5	6.71659208838914e-6	1.87087911673583
GCF_900167445.1	s__Maledivibacter halophilus	YHMR	1.25659318738003e-6	5.64079888381861e-7	2.22768656224341
GCF_900167445.1	s__Maledivibacter halophilus	YILK	3.5812905840331e-5	3.478641726352e-5	1.02950831553117
GCF_900167445.1	s__Maledivibacter halophilus	YIMY	3.7697795621401e-6	4.45511678173949e-6	0.846168517420592
GCF_900167445.1	s__Maledivibacter halophilus	YIQA	3.7697795621401e-6	5.36564653657158e-6	0.702576946961704
GCF_900167445.1	s__Maledivibacter halophilus	YKAT	3.7697795621401e-6	9.75224499566304e-6	0.38655505104892
GCF_900167445.1	s__Maledivibacter halophilus	YKDE	2.32469739665306e-5	1.51201396888438e-5	1.53748407388611
GCF_900167445.1	s__Maledivibacter halophilus	YKPT	6.28296593690017e-6	5.26556510800635e-6	1.19321778537063
GCF_900167445.1	s__Maledivibacter halophilus	YLDE	1.69640080296305e-5	1.49743475691936e-5	1.13287126208625
GCF_900167445.1	s__Maledivibacter halophilus	YLNL	1.50791182485604e-5	1.95965840267997e-5	0.769476875558446
[truncated: 501,001 more rows]
