# Supplementary material for: Evolutionary adaptation of bacterial proteomes to translation-impeding sequences
Source: EMBO J. 2025 Dec 9;45(6):1957–79. doi: 10.1038/s44318-025-00651-6 (PMC12992588; doi:10.1038/s44318-025-00651-6)
Supplement: Supplementary file 9 — Figure EV2 Source Data [file 44318_2025_651_MOESM9_ESM.zip › Fig EV2/Chloroflexota.csv]

genome_id	org	pattern	freq	freq_exp	bias
GCA_003486225.1	s__UBA11579 sp003486225	AAAS	4.83407052908902e-5	4.21679598118288e-5	1.14638473159733
GCA_003486225.1	s__UBA11579 sp003486225	AAYF	1.47707710611053e-5	1.02272749338149e-5	1.44425285882049
GCA_003486225.1	s__UBA11579 sp003486225	ADMN	1.34279736919139e-6	3.98236602931969e-6	0.337185823529332
GCA_003486225.1	s__UBA11579 sp003486225	ADRI	3.22271368605935e-5	1.52525080712552e-5	2.11290737956262
GCA_003486225.1	s__UBA11579 sp003486225	AEMN	4.02839210757418e-6	4.99916011576605e-6	0.805813779572629
GCA_003486225.1	s__UBA11579 sp003486225	AGHI	6.71398684595697e-6	8.64460451049105e-6	0.776667901673108
GCA_003486225.1	s__UBA11579 sp003486225	AGRN	9.39958158433976e-6	1.21204303606177e-5	0.775515497773193
GCA_003486225.1	s__UBA11579 sp003486225	AHGT	5.37118947676558e-6	7.20082503475515e-6	0.745913065633626
GCA_003486225.1	s__UBA11579 sp003486225	AIDH	8.05678421514837e-6	5.85032912864161e-6	1.37715059067439
GCA_003486225.1	s__UBA11579 sp003486225	AIHE	8.05678421514837e-6	7.34405924234085e-6	1.09704782454619
GCA_003486225.1	s__UBA11579 sp003486225	AIMV	1.34279736919139e-6	1.03324472647137e-5	0.129959276325288
GCA_003486225.1	s__UBA11579 sp003486225	AKGP	2.68559473838279e-6	1.34045431681742e-5	0.20034959078345
GCA_003486225.1	s__UBA11579 sp003486225	AKTM	4.02839210757418e-6	4.68283565378293e-6	0.860246313431891
GCA_003486225.1	s__UBA11579 sp003486225	ALHV	8.05678421514837e-6	1.42594969429317e-5	0.565011812646169
GCA_003486225.1	s__UBA11579 sp003486225	AMNV	2.68559473838279e-6	5.55667689769748e-6	0.48330950095292
GCA_003486225.1	s__UBA11579 sp003486225	AMSK	4.02839210757418e-6	5.29552426122535e-6	0.760716391589534
GCA_003486225.1	s__UBA11579 sp003486225	APEP	1.34279736919139e-5	1.50283346237151e-5	0.893510427344641
GCA_003486225.1	s__UBA11579 sp003486225	AQTE	8.05678421514837e-6	1.35324738687222e-5	0.595366692986574
GCA_003486225.1	s__UBA11579 sp003486225	ARRH	4.02839210757418e-6	5.16183006826768e-6	0.780419357920885
GCA_003486225.1	s__UBA11579 sp003486225	AYDA	1.74563657994881e-5	1.22654122250272e-5	1.42321884329896
GCA_003486225.1	s__UBA11579 sp003486225	AYDD	5.37118947676558e-6	7.01684162653067e-6	0.765471099769035
GCA_003486225.1	s__UBA11579 sp003486225	AYFK	5.37118947676558e-6	4.44183084998532e-6	1.20922872981157
GCA_003486225.1	s__UBA11579 sp003486225	AYGK	0	7.87134710028197e-6	0
GCA_003486225.1	s__UBA11579 sp003486225	AYKT	1.34279736919139e-6	5.45069092264803e-6	0.246353606955032
GCA_003486225.1	s__UBA11579 sp003486225	DAET	1.34279736919139e-5	1.53199541923798e-5	0.876502209033566
GCA_003486225.1	s__UBA11579 sp003486225	DAKH	4.02839210757418e-6	3.61570230404295e-6	1.11413821405313
GCA_003486225.1	s__UBA11579 sp003486225	DALM	6.71398684595697e-6	1.29353791303002e-5	0.519040592341817
GCA_003486225.1	s__UBA11579 sp003486225	DDKT	0	5.30033939670444e-6	0
GCA_003486225.1	s__UBA11579 sp003486225	DDRY	2.68559473838279e-6	4.17905414752374e-6	0.642632194649623
GCA_003486225.1	s__UBA11579 sp003486225	DDSA	8.05678421514837e-6	1.38007166858313e-5	0.583794624479175
GCA_003486225.1	s__UBA11579 sp003486225	DEPF	9.39958158433976e-6	7.15546411571132e-6	1.31362290863859
GCA_003486225.1	s__UBA11579 sp003486225	DERG	1.20851763227225e-5	1.31762339701899e-5	0.917195030846007
GCA_003486225.1	s__UBA11579 sp003486225	DETH	5.37118947676558e-6	3.49971618913878e-6	1.5347500158541
GCA_003486225.1	s__UBA11579 sp003486225	DFIL	1.74563657994881e-5	1.49962233709917e-5	1.16405079916689
GCA_003486225.1	s__UBA11579 sp003486225	DGSP	1.47707710611053e-5	1.16878963563557e-5	1.26376643073783
GCA_003486225.1	s__UBA11579 sp003486225	DHVH	2.68559473838279e-6	1.51809670025666e-6	1.76905380133475
GCA_003486225.1	s__UBA11579 sp003486225	DHYY	0	9.43027671213858e-7	0
GCA_003486225.1	s__UBA11579 sp003486225	DIFL	2.01419605378709e-5	1.49962233709917e-5	1.34313553750026
GCA_003486225.1	s__UBA11579 sp003486225	DMVG	2.68559473838279e-6	7.11045446767778e-6	0.377696636774876
GCA_003486225.1	s__UBA11579 sp003486225	DNPI	2.68559473838279e-6	5.54723401162972e-6	0.484132223870935
GCA_003486225.1	s__UBA11579 sp003486225	DPPR	9.39958158433976e-6	7.13002919757233e-6	1.31830898918902
GCA_003486225.1	s__UBA11579 sp003486225	DQKP	4.02839210757418e-6	4.58423047373395e-6	0.878749908115543
GCA_003486225.1	s__UBA11579 sp003486225	DQLI	2.55131500146365e-5	1.58863398491953e-5	1.60598037413438
GCA_003486225.1	s__UBA11579 sp003486225	DRPG	9.39958158433976e-6	1.05158838829327e-5	0.893846079795089
GCA_003486225.1	s__UBA11579 sp003486225	DSAQ	6.71398684595697e-6	1.21904958445335e-5	0.550755845503007
GCA_003486225.1	s__UBA11579 sp003486225	DSDT	1.34279736919139e-6	8.07845831375934e-6	0.16621950835648
GCA_003486225.1	s__UBA11579 sp003486225	DSIF	5.37118947676558e-6	8.08665920273967e-6	0.664203763520278
GCA_003486225.1	s__UBA11579 sp003486225	DSLG	2.28275552762537e-5	2.50326094424074e-5	0.911912732421011
GCA_003486225.1	s__UBA11579 sp003486225	DSSF	4.02839210757418e-6	7.61739218787052e-6	0.528841368308271
GCA_003486225.1	s__UBA11579 sp003486225	DVHE	0	4.77242897961679e-6	0
GCA_003486225.1	s__UBA11579 sp003486225	DVLL	4.29695158141246e-5	4.38357078275373e-5	0.980240035889907
GCA_003486225.1	s__UBA11579 sp003486225	DVNG	1.20851763227225e-5	9.29340230579164e-6	1.30040386987133
GCA_003486225.1	s__UBA11579 sp003486225	DVQN	1.20851763227225e-5	5.55558297730361e-6	2.17532100089126
GCA_003486225.1	s__UBA11579 sp003486225	EDKV	8.05678421514837e-6	9.07331940668082e-6	0.887964355053569
GCA_003486225.1	s__UBA11579 sp003486225	EDLA	4.56551105525074e-5	3.21270073200793e-5	1.42108196065847
GCA_003486225.1	s__UBA11579 sp003486225	EFAG	1.34279736919139e-5	1.84472976922369e-5	0.727910066609094
GCA_003486225.1	s__UBA11579 sp003486225	EFTE	5.37118947676558e-6	9.17382912467044e-6	0.58549046464374
GCA_003486225.1	s__UBA11579 sp003486225	EGGP	1.34279736919139e-5	1.87365525531622e-5	0.716672592453392
GCA_003486225.1	s__UBA11579 sp003486225	EHER	2.68559473838279e-6	4.46990378085853e-6	0.600817124941997
GCA_003486225.1	s__UBA11579 sp003486225	EHQK	2.68559473838279e-6	2.2936534155444e-6	1.17088079662871
GCA_003486225.1	s__UBA11579 sp003486225	EIPI	6.71398684595697e-6	1.29485283477119e-5	0.518513507146422
GCA_003486225.1	s__UBA11579 sp003486225	EKMA	1.34279736919139e-5	5.74509832756607e-6	2.33729223179419
GCA_003486225.1	s__UBA11579 sp003486225	EKYF	6.71398684595697e-6	3.18990253541766e-6	2.10476237797589
GCA_003486225.1	s__UBA11579 sp003486225	ELLK	2.68559473838279e-5	2.99400475162701e-5	0.896990807019722
GCA_003486225.1	s__UBA11579 sp003486225	ENHG	1.34279736919139e-6	3.33866215442852e-6	0.402196241213044
GCA_003486225.1	s__UBA11579 sp003486225	ENMA	5.37118947676558e-6	4.99916011576605e-6	1.0744183727635
GCA_003486225.1	s__UBA11579 sp003486225	EPYD	4.02839210757418e-6	5.04855890945194e-6	0.797929108053429
GCA_003486225.1	s__UBA11579 sp003486225	EQET	6.71398684595697e-6	9.71835132003119e-6	0.690856568656691
GCA_003486225.1	s__UBA11579 sp003486225	ERLN	1.87991631686795e-5	1.26400483862389e-5	1.48726987383577
GCA_003486225.1	s__UBA11579 sp003486225	ESQS	9.39958158433976e-6	1.01298761740027e-5	0.927906859164064
GCA_003486225.1	s__UBA11579 sp003486225	ETIR	2.41703526454451e-5	1.12078931913561e-5	2.15654737538775
GCA_003486225.1	s__UBA11579 sp003486225	ETRS	8.05678421514837e-6	1.05575016700838e-5	0.763133596083475
GCA_003486225.1	s__UBA11579 sp003486225	ETSN	8.05678421514837e-6	6.69925487197949e-6	1.20263885597888
GCA_003486225.1	s__UBA11579 sp003486225	ETTH	1.34279736919139e-6	3.58096559873332e-6	0.374981923776754
GCA_003486225.1	s__UBA11579 sp003486225	EYQV	1.07423789535312e-5	6.21084616747586e-6	1.72961600784535
GCA_003486225.1	s__UBA11579 sp003486225	EYYF	0	2.47196465313399e-6	0
GCA_003486225.1	s__UBA11579 sp003486225	FENS	0	5.45930000151551e-6	0
GCA_003486225.1	s__UBA11579 sp003486225	FFMS	2.68559473838279e-6	2.77447932108458e-6	0.967963508674829
GCA_003486225.1	s__UBA11579 sp003486225	FFTI	6.71398684595697e-6	5.96275379219435e-6	1.12598760236353
GCA_003486225.1	s__UBA11579 sp003486225	FFVS	9.39958158433976e-6	7.65932856866619e-6	1.22720699341622
GCA_003486225.1	s__UBA11579 sp003486225	FGSP	1.07423789535312e-5	9.7457245823728e-6	1.10226580514711
GCA_003486225.1	s__UBA11579 sp003486225	FHNN	1.34279736919139e-6	9.91452003406719e-7	1.35437455830178
GCA_003486225.1	s__UBA11579 sp003486225	FHRD	4.02839210757418e-6	2.36518007872858e-6	1.7032073556698
GCA_003486225.1	s__UBA11579 sp003486225	FIDA	1.07423789535312e-5	1.22163719527208e-5	0.879342819218812
GCA_003486225.1	s__UBA11579 sp003486225	FISV	1.34279736919139e-5	1.12834812371811e-5	1.19005592420062
GCA_003486225.1	s__UBA11579 sp003486225	FKTQ	5.37118947676558e-6	3.90392254183904e-6	1.37584427436804
GCA_003486225.1	s__UBA11579 sp003486225	FKVA	8.05678421514837e-6	1.05348555225556e-5	0.764774058637867
GCA_003486225.1	s__UBA11579 sp003486225	FKVF	2.68559473838279e-6	5.02534510769954e-6	0.534410011815523
GCA_003486225.1	s__UBA11579 sp003486225	FNML	0	4.07622933566327e-6	0
GCA_003486225.1	s__UBA11579 sp003486225	FNVV	1.34279736919139e-6	7.31748195858836e-6	0.183505388436986
GCA_003486225.1	s__UBA11579 sp003486225	FNYF	1.34279736919139e-6	1.84373671685301e-6	0.728302125198957
GCA_003486225.1	s__UBA11579 sp003486225	FPHT	2.68559473838279e-6	2.32897642578901e-6	1.15312233676773
GCA_003486225.1	s__UBA11579 sp003486225	FPSA	4.02839210757418e-6	1.15289506079692e-5	0.349415332284417
GCA_003486225.1	s__UBA11579 sp003486225	FQLN	1.34279736919139e-6	7.12383051410528e-6	0.188493727711887
GCA_003486225.1	s__UBA11579 sp003486225	FTGL	1.74563657994881e-5	1.84579667745446e-5	0.945736115613891
GCA_003486225.1	s__UBA11579 sp003486225	FTIF	5.37118947676558e-6	5.96275379219435e-6	0.900790081890825
GCA_003486225.1	s__UBA11579 sp003486225	FTLA	1.61135684302967e-5	2.18353171658634e-5	0.737958982134144
GCA_003486225.1	s__UBA11579 sp003486225	FTSA	9.39958158433976e-6	1.17746157906416e-5	0.798291999626049
GCA_003486225.1	s__UBA11579 sp003486225	FVAR	1.20851763227225e-5	1.44465060150424e-5	0.836546657727405
GCA_003486225.1	s__UBA11579 sp003486225	FVHF	4.02839210757418e-6	2.64325563221125e-6	1.52402668076571
GCA_003486225.1	s__UBA11579 sp003486225	FYGI	6.71398684595697e-6	6.07538780060039e-6	1.10511247451454
GCA_003486225.1	s__UBA11579 sp003486225	GAAP	2.95415421222107e-5	3.08638381273705e-5	0.957157110541374
GCA_003486225.1	s__UBA11579 sp003486225	GADV	3.22271368605935e-5	2.45908234648911e-5	1.3105350825931
GCA_003486225.1	s__UBA11579 sp003486225	GDAA	2.81987447530193e-5	3.08063025567217e-5	0.915356352846913
GCA_003486225.1	s__UBA11579 sp003486225	GETN	8.05678421514837e-6	8.55507777988746e-6	0.94175464238203
GCA_003486225.1	s__UBA11579 sp003486225	GFNN	6.71398684595697e-6	3.66877172418217e-6	1.83003668549414
GCA_003486225.1	s__UBA11579 sp003486225	GFPT	1.47707710611053e-5	8.6181507807357e-6	1.71391420699237
GCA_003486225.1	s__UBA11579 sp003486225	GFQH	1.34279736919139e-6	2.96532278226523e-6	0.452833457869171
GCA_003486225.1	s__UBA11579 sp003486225	GGKH	2.68559473838279e-6	4.51629031207865e-6	0.594646170375777
GCA_003486225.1	s__UBA11579 sp003486225	GGLD	3.49127315989763e-5	3.19671254349607e-5	1.09214485581472
GCA_003486225.1	s__UBA11579 sp003486225	GHGF	1.34279736919139e-6	4.96040428064947e-6	0.270703211516377
GCA_003486225.1	s__UBA11579 sp003486225	GHTE	8.05678421514837e-6	5.17127527166873e-6	1.55798788343141
GCA_003486225.1	s__UBA11579 sp003486225	GIAL	4.56551105525074e-5	4.64525353847168e-5	0.982833556325717
GCA_003486225.1	s__UBA11579 sp003486225	GIDI	1.47707710611053e-5	1.52131453066439e-5	0.970921578896289
GCA_003486225.1	s__UBA11579 sp003486225	GIEA	3.7598326337359e-5	2.71759770482463e-5	1.38351332394083
GCA_003486225.1	s__UBA11579 sp003486225	GIYT	4.02839210757418e-6	7.45527289415097e-6	0.540341334887239
GCA_003486225.1	s__UBA11579 sp003486225	GLFL	3.35699342297849e-5	3.87076375185597e-5	0.867269003789977
GCA_003486225.1	s__UBA11579 sp003486225	GLHH	2.68559473838279e-6	3.4496133815121e-6	0.778520501101949
GCA_003486225.1	s__UBA11579 sp003486225	GLKN	1.07423789535312e-5	1.08498430350191e-5	0.990095333071537
GCA_003486225.1	s__UBA11579 sp003486225	GLVG	7.25110579363353e-5	4.46043849516737e-5	1.62564864451997
GCA_003486225.1	s__UBA11579 sp003486225	GMSN	4.02839210757418e-6	3.89522813224554e-6	1.03418643807439
GCA_003486225.1	s__UBA11579 sp003486225	GNKE	1.34279736919139e-6	6.34744869908143e-6	0.211549148776219
GCA_003486225.1	s__UBA11579 sp003486225	GQAH	4.02839210757418e-6	6.21633866319822e-6	0.648032921922827
GCA_003486225.1	s__UBA11579 sp003486225	GQSL	2.68559473838279e-5	2.211188942809e-5	1.21454783279222
GCA_003486225.1	s__UBA11579 sp003486225	GSAQ	8.05678421514837e-6	1.80130062848696e-5	0.447275934273993
GCA_003486225.1	s__UBA11579 sp003486225	GTFR	2.68559473838279e-6	8.95530806602404e-6	0.299888593288241
GCA_003486225.1	s__UBA11579 sp003486225	GTIY	5.37118947676558e-6	7.45527289415097e-6	0.720455113182985
GCA_003486225.1	s__UBA11579 sp003486225	GVNG	9.39958158433976e-6	1.37321825360462e-5	0.684492909970169
GCA_003486225.1	s__UBA11579 sp003486225	HAFS	6.71398684595697e-6	4.59510306447136e-6	1.46111779251884
GCA_003486225.1	s__UBA11579 sp003486225	HAII	2.68559473838279e-6	7.1863852010797e-6	0.373705926309002
GCA_003486225.1	s__UBA11579 sp003486225	HDAS	2.68559473838279e-6	5.51083584502832e-6	0.487329837778717
GCA_003486225.1	s__UBA11579 sp003486225	HDHA	0	1.90180480638389e-6	0
GCA_003486225.1	s__UBA11579 sp003486225	HEET	4.02839210757418e-6	4.39327813175227e-6	0.916944474436779
GCA_003486225.1	s__UBA11579 sp003486225	HEIM	0	2.12354006465656e-6	0
GCA_003486225.1	s__UBA11579 sp003486225	HFKG	5.37118947676558e-6	2.54855965314529e-6	2.10753924089505
GCA_003486225.1	s__UBA11579 sp003486225	HFNF	1.34279736919139e-6	1.25143223188868e-6	1.07300845780904
GCA_003486225.1	s__UBA11579 sp003486225	HGFA	2.68559473838279e-6	5.86803530756488e-6	0.457665061237891
GCA_003486225.1	s__UBA11579 sp003486225	HGTD	4.02839210757418e-6	4.11947417031246e-6	0.977889881336149
GCA_003486225.1	s__UBA11579 sp003486225	HGVT	6.71398684595697e-6	5.74798669542366e-6	1.16805887030017
GCA_003486225.1	s__UBA11579 sp003486225	HKNK	0	1.03737766050681e-6	0
GCA_003486225.1	s__UBA11579 sp003486225	HMDF	0	1.14829156909419e-6	0
GCA_003486225.1	s__UBA11579 sp003486225	HNEM	0	1.14201657325749e-6	0
GCA_003486225.1	s__UBA11579 sp003486225	HNET	1.34279736919139e-6	2.31193152418348e-6	0.580811912093997
GCA_003486225.1	s__UBA11579 sp003486225	HNSN	0	1.37581893034573e-6	0
GCA_003486225.1	s__UBA11579 sp003486225	HNTQ	0	1.62681746069802e-6	0
GCA_003486225.1	s__UBA11579 sp003486225	HPHG	2.68559473838279e-6	1.61064805350687e-6	1.66740010800959
GCA_003486225.1	s__UBA11579 sp003486225	HPPP	2.68559473838279e-6	2.73993777730319e-6	0.980166323713421
GCA_003486225.1	s__UBA11579 sp003486225	HQDD	1.34279736919139e-6	2.40674103267867e-6	0.55793180527482
GCA_003486225.1	s__UBA11579 sp003486225	HQES	2.68559473838279e-6	3.49584849513749e-6	0.768224006880815
GCA_003486225.1	s__UBA11579 sp003486225	HRTH	1.34279736919139e-6	1.15896304170514e-6	1.1586196633292
GCA_003486225.1	s__UBA11579 sp003486225	HTDK	1.34279736919139e-6	2.11650604842593e-6	0.634440600909242
GCA_003486225.1	s__UBA11579 sp003486225	HTKN	1.34279736919139e-6	1.39817539195516e-6	0.960392649532815
GCA_003486225.1	s__UBA11579 sp003486225	HTYD	2.68559473838279e-6	1.64015297701507e-6	1.63740503234663
GCA_003486225.1	s__UBA11579 sp003486225	HVNE	2.68559473838279e-6	3.15269250665095e-6	0.851841634639989
GCA_003486225.1	s__UBA11579 sp003486225	HVTI	4.02839210757418e-6	4.77838476865718e-6	0.843044732185986
GCA_003486225.1	s__UBA11579 sp003486225	HVYE	0	2.807675268027e-6	0
GCA_003486225.1	s__UBA11579 sp003486225	HYQN	0	9.35360239533313e-7	0
GCA_003486225.1	s__UBA11579 sp003486225	HYRA	0	2.91698574645714e-6	0
GCA_003486225.1	s__UBA11579 sp003486225	IDEF	1.20851763227225e-5	8.7731922222383e-6	1.37751185846459
GCA_003486225.1	s__UBA11579 sp003486225	IDNE	2.68559473838279e-6	6.95059531260671e-6	0.386383412872818
GCA_003486225.1	s__UBA11579 sp003486225	IEAG	4.56551105525074e-5	2.71759770482463e-5	1.6799804647853
GCA_003486225.1	s__UBA11579 sp003486225	IEQR	4.02839210757418e-6	9.67556626388602e-6	0.416346909080673
GCA_003486225.1	s__UBA11579 sp003486225	IFFF	9.39958158433976e-6	4.85911678370652e-6	1.93442183070352
GCA_003486225.1	s__UBA11579 sp003486225	IFFT	1.20851763227225e-5	5.96275379219435e-6	2.02677768425436
GCA_003486225.1	s__UBA11579 sp003486225	IGTP	1.20851763227225e-5	1.26959878743736e-5	0.951889403353642
GCA_003486225.1	s__UBA11579 sp003486225	IHHN	0	8.8287211368315e-7	0
GCA_003486225.1	s__UBA11579 sp003486225	IHHV	0	1.86478870173677e-6	0
GCA_003486225.1	s__UBA11579 sp003486225	IHTL	8.05678421514837e-6	7.34830671391293e-6	1.0964137084662
GCA_003486225.1	s__UBA11579 sp003486225	IILG	3.7598326337359e-5	3.26436822108606e-5	1.15177957236852
GCA_003486225.1	s__UBA11579 sp003486225	ILFE	1.20851763227225e-5	1.88251208481174e-5	0.64197071669429
GCA_003486225.1	s__UBA11579 sp003486225	ILMH	1.34279736919139e-6	3.62981687168771e-6	0.369935293338105
GCA_003486225.1	s__UBA11579 sp003486225	ILVA	4.83407052908902e-5	4.38650433761551e-5	1.10203254277797
GCA_003486225.1	s__UBA11579 sp003486225	IMFV	1.34279736919139e-6	4.92879216056839e-6	0.272439438597983
GCA_003486225.1	s__UBA11579 sp003486225	IMGF	4.02839210757418e-6	5.21952959853169e-6	0.771792176196762
GCA_003486225.1	s__UBA11579 sp003486225	INDM	2.68559473838279e-6	2.7985359686354e-6	0.95964274480714
GCA_003486225.1	s__UBA11579 sp003486225	IQIK	5.37118947676558e-6	6.9042494435172e-6	0.777954145589119
GCA_003486225.1	s__UBA11579 sp003486225	IQIT	1.07423789535312e-5	9.30553263228139e-6	1.15440774623317
GCA_003486225.1	s__UBA11579 sp003486225	IQMY	1.34279736919139e-6	2.20148578440225e-6	0.609950506473967
GCA_003486225.1	s__UBA11579 sp003486225	IQQA	2.55131500146365e-5	1.14315185640355e-5	2.23182509582787
GCA_003486225.1	s__UBA11579 sp003486225	IRLI	2.55131500146365e-5	2.29991142098638e-5	1.10931011437364
GCA_003486225.1	s__UBA11579 sp003486225	IRNS	5.37118947676558e-6	6.66976139243861e-6	0.805304591983575
GCA_003486225.1	s__UBA11579 sp003486225	IRQE	1.07423789535312e-5	9.67556626388602e-6	1.11025842421513
GCA_003486225.1	s__UBA11579 sp003486225	IRTV	6.71398684595697e-6	1.24578208591196e-5	0.538937501340138
GCA_003486225.1	s__UBA11579 sp003486225	ISDE	1.07423789535312e-5	1.21743905881905e-5	0.882375086926451
GCA_003486225.1	s__UBA11579 sp003486225	ISFA	1.20851763227225e-5	1.41354492411356e-5	0.854955234641815
GCA_003486225.1	s__UBA11579 sp003486225	ISTA	2.41703526454451e-5	1.73459925576555e-5	1.39342574748066
GCA_003486225.1	s__UBA11579 sp003486225	ITAA	2.81987447530193e-5	2.6204281849995e-5	1.07611209932947
GCA_003486225.1	s__UBA11579 sp003486225	IVQE	2.01419605378709e-5	1.29680167663501e-5	1.55320284518263
GCA_003486225.1	s__UBA11579 sp003486225	IVYR	2.68559473838279e-6	7.16278905554004e-6	0.374937013718926
GCA_003486225.1	s__UBA11579 sp003486225	IYRE	6.71398684595697e-6	6.4441265928093e-6	1.04187693231365
GCA_003486225.1	s__UBA11579 sp003486225	KALY	1.20851763227225e-5	1.14304772045928e-5	1.05727662165029
GCA_003486225.1	s__UBA11579 sp003486225	KATK	4.02839210757418e-6	7.03374652703439e-6	0.572723525377401
GCA_003486225.1	s__UBA11579 sp003486225	KERQ	6.71398684595697e-6	5.97982890603214e-6	1.12277239892002
GCA_003486225.1	s__UBA11579 sp003486225	KGIE	9.39958158433976e-6	1.18028599028155e-5	0.796381695769987
GCA_003486225.1	s__UBA11579 sp003486225	KGLN	9.39958158433976e-6	1.08498430350191e-5	0.866333416437595
GCA_003486225.1	s__UBA11579 sp003486225	KHFK	1.34279736919139e-6	1.30940059280604e-6	1.02550539274905
GCA_003486225.1	s__UBA11579 sp003486225	KHSR	1.34279736919139e-6	2.49170347600952e-6	0.538907370848915
GCA_003486225.1	s__UBA11579 sp003486225	KIEP	1.34279736919139e-5	8.00263074970931e-6	1.67794492984719
GCA_003486225.1	s__UBA11579 sp003486225	KIMT	1.34279736919139e-6	3.29077837542687e-6	0.408048557514059
GCA_003486225.1	s__UBA11579 sp003486225	KISV	1.34279736919139e-5	1.02732507503058e-5	1.30708127527348
GCA_003486225.1	s__UBA11579 sp003486225	KIYD	5.37118947676558e-6	3.74346651259347e-6	1.43481702285736
GCA_003486225.1	s__UBA11579 sp003486225	KLPA	8.05678421514837e-6	1.9465578530555e-5	0.413899037344391
GCA_003486225.1	s__UBA11579 sp003486225	KLRE	3.08843394914021e-5	1.45261042180097e-5	2.1261268009568
GCA_003486225.1	s__UBA11579 sp003486225	KMIL	9.39958158433976e-6	6.90099067063039e-6	1.3620626418672
GCA_003486225.1	s__UBA11579 sp003486225	KMKV	0	2.77343281071295e-6	0
GCA_003486225.1	s__UBA11579 sp003486225	KMRK	5.37118947676558e-6	2.06928579920718e-6	2.59567309591719
GCA_003486225.1	s__UBA11579 sp003486225	KNLR	1.07423789535312e-5	7.64425953878691e-6	1.4052870522023
GCA_003486225.1	s__UBA11579 sp003486225	KNVQ	2.68559473838279e-6	4.21766613049583e-6	0.636749011251649
GCA_003486225.1	s__UBA11579 sp003486225	KQPL	5.37118947676558e-6	9.83663534065903e-6	0.546039300101341
GCA_003486225.1	s__UBA11579 sp003486225	KRMH	0	1.08841307933835e-6	0
GCA_003486225.1	s__UBA11579 sp003486225	KTAT	5.37118947676558e-6	9.48006852446094e-6	0.566577073035555
GCA_003486225.1	s__UBA11579 sp003486225	KTMH	2.68559473838279e-6	1.06975487934371e-6	2.51047673653089
GCA_003486225.1	s__UBA11579 sp003486225	KTQA	9.39958158433976e-6	8.18396728346267e-6	1.1485360655502
GCA_003486225.1	s__UBA11579 sp003486225	KTSA	2.68559473838279e-6	1.07204131387372e-5	0.250512242730519
GCA_003486225.1	s__UBA11579 sp003486225	KVPH	1.34279736919139e-6	2.89158869230145e-6	0.46438048840295
GCA_003486225.1	s__UBA11579 sp003486225	KYLH	0	2.61119750230017e-6	0
GCA_003486225.1	s__UBA11579 sp003486225	LAAM	3.49127315989763e-5	2.26109930599345e-5	1.54406007318802
GCA_003486225.1	s__UBA11579 sp003486225	LARP	1.61135684302967e-5	2.66932561842791e-5	0.60365690566394
GCA_003486225.1	s__UBA11579 sp003486225	LAVD	2.68559473838279e-5	3.57098783062856e-5	0.752059336452589
GCA_003486225.1	s__UBA11579 sp003486225	LDAD	2.81987447530193e-5	2.55925994791995e-5	1.10183198763916
GCA_003486225.1	s__UBA11579 sp003486225	LDDL	6.17686789828041e-5	3.14162289687753e-5	1.96613919016812
GCA_003486225.1	s__UBA11579 sp003486225	LDEV	3.62555289681676e-5	2.56450628571444e-5	1.41374303389813
GCA_003486225.1	s__UBA11579 sp003486225	LDKV	1.47707710611053e-5	1.55092378112998e-5	0.952385361603234
GCA_003486225.1	s__UBA11579 sp003486225	LDNL	2.68559473838279e-5	2.07537315023683e-5	1.29402981727711
GCA_003486225.1	s__UBA11579 sp003486225	LDQN	1.47707710611053e-5	8.54349946023557e-6	1.72889003269136
GCA_003486225.1	s__UBA11579 sp003486225	LDVF	1.61135684302967e-5	1.70343543733295e-5	0.945945357079433
GCA_003486225.1	s__UBA11579 sp003486225	LEFV	1.34279736919139e-5	2.13836358471351e-5	0.627955591271115
GCA_003486225.1	s__UBA11579 sp003486225	LHHE	2.68559473838279e-6	2.93063320667258e-6	0.916387193139055
GCA_003486225.1	s__UBA11579 sp003486225	LINH	1.34279736919139e-6	4.74419021150993e-6	0.283040373451642
GCA_003486225.1	s__UBA11579 sp003486225	LKAH	6.71398684595697e-6	7.75841120315263e-6	0.865381670312698
GCA_003486225.1	s__UBA11579 sp003486225	LKEV	2.14847579070623e-5	1.94691202469468e-5	1.10352998155793
GCA_003486225.1	s__UBA11579 sp003486225	LKHF	4.02839210757418e-6	3.70092344406697e-6	1.08848296066004
GCA_003486225.1	s__UBA11579 sp003486225	LKPI	1.74563657994881e-5	1.36790845610345e-5	1.27613552804647
GCA_003486225.1	s__UBA11579 sp003486225	LKVS	9.39958158433976e-6	1.79455933970235e-5	0.523782155116632
GCA_003486225.1	s__UBA11579 sp003486225	LLEG	4.16267184449332e-5	5.82739900473847e-5	0.714327582701734
GCA_003486225.1	s__UBA11579 sp003486225	LLIK	1.87991631686795e-5	2.92972465622385e-5	0.641669964743716
GCA_003486225.1	s__UBA11579 sp003486225	LLTM	1.47707710611053e-5	1.62474847517279e-5	0.909111243174703
GCA_003486225.1	s__UBA11579 sp003486225	LLTR	3.7598326337359e-5	3.34655659751525e-5	1.12349291702627
GCA_003486225.1	s__UBA11579 sp003486225	LMGP	4.02839210757418e-6	1.0955037629338e-5	0.367720517617027
GCA_003486225.1	s__UBA11579 sp003486225	LNFV	1.61135684302967e-5	1.12529870256435e-5	1.43193699535749
GCA_003486225.1	s__UBA11579 sp003486225	LNIR	4.02839210757418e-6	1.23686715570183e-5	0.325693190978814
GCA_003486225.1	s__UBA11579 sp003486225	LNTI	2.55131500146365e-5	1.21566407095765e-5	2.09870067102816
GCA_003486225.1	s__UBA11579 sp003486225	LPES	3.35699342297849e-5	2.13062747018302e-5	1.57558910225171
GCA_003486225.1	s__UBA11579 sp003486225	LPIV	3.62555289681676e-5	2.51413413613492e-5	1.44206820340559
GCA_003486225.1	s__UBA11579 sp003486225	LPLH	9.39958158433976e-6	1.25684072300968e-5	0.747873729125451
GCA_003486225.1	s__UBA11579 sp003486225	LPPS	9.39958158433976e-6	1.70044271564406e-5	0.552772610206958
GCA_003486225.1	s__UBA11579 sp003486225	LRRN	1.34279736919139e-5	1.04826156534552e-5	1.28097548701863
GCA_003486225.1	s__UBA11579 sp003486225	LSAR	1.61135684302967e-5	3.08289381615135e-5	0.522676724896504
GCA_003486225.1	s__UBA11579 sp003486225	LSHM	6.71398684595697e-6	3.41917941495879e-6	1.96362519515165
GCA_003486225.1	s__UBA11579 sp003486225	LSSK	1.74563657994881e-5	1.48816546385274e-5	1.17301242526453
GCA_003486225.1	s__UBA11579 sp003486225	LTEL	2.81987447530193e-5	4.03531320028287e-5	0.698799407962747
GCA_003486225.1	s__UBA11579 sp003486225	LTEM	1.20851763227225e-5	9.50521363468911e-6	1.27142606018006
GCA_003486225.1	s__UBA11579 sp003486225	LTHE	6.71398684595697e-6	7.5095334201901e-6	0.894061783906011
GCA_003486225.1	s__UBA11579 sp003486225	LTSA	4.02839210757418e-5	3.03004508576036e-5	1.32948256331417
GCA_003486225.1	s__UBA11579 sp003486225	LVMK	4.02839210757418e-6	7.83890168226965e-6	0.513897516623504
GCA_003486225.1	s__UBA11579 sp003486225	LVNG	2.81987447530193e-5	1.99413642223909e-5	1.41408303055599
GCA_003486225.1	s__UBA11579 sp003486225	LVVY	1.34279736919139e-5	1.67698534766866e-5	0.800720990829255
GCA_003486225.1	s__UBA11579 sp003486225	MAAN	1.34279736919139e-5	6.96116053066758e-6	1.92898492036732
GCA_003486225.1	s__UBA11579 sp003486225	MDEG	2.68559473838279e-6	6.39704287908384e-6	0.419818154910885
GCA_003486225.1	s__UBA11579 sp003486225	MENG	5.37118947676558e-6	4.22592127316096e-6	1.27101030274233
GCA_003486225.1	s__UBA11579 sp003486225	MEVD	2.68559473838279e-6	6.04071577678531e-6	0.444582204761831
GCA_003486225.1	s__UBA11579 sp003486225	MFNT	1.34279736919139e-6	1.94377416103013e-6	0.690819641557413
GCA_003486225.1	s__UBA11579 sp003486225	MGFT	4.02839210757418e-6	4.34778934734834e-6	0.92653801409009
GCA_003486225.1	s__UBA11579 sp003486225	MGKN	9.39958158433976e-6	2.5556895049304e-6	3.67790436444107
GCA_003486225.1	s__UBA11579 sp003486225	MGVR	1.20851763227225e-5	7.40242742356308e-6	1.63259639456289
GCA_003486225.1	s__UBA11579 sp003486225	MHKE	0	1.31241995718094e-6	0
GCA_003486225.1	s__UBA11579 sp003486225	MIGK	2.68559473838279e-6	4.75221567149562e-6	0.565124759486678
GCA_003486225.1	s__UBA11579 sp003486225	MIKT	2.68559473838279e-6	3.29077837542687e-6	0.816097115028118
GCA_003486225.1	s__UBA11579 sp003486225	MINQ	2.68559473838279e-6	2.4720122782792e-6	1.086400242418
GCA_003486225.1	s__UBA11579 sp003486225	MKNV	8.05678421514837e-6	2.41333287970843e-6	3.33844712550461
GCA_003486225.1	s__UBA11579 sp003486225	MLAF	1.87991631686795e-5	1.0785913780278e-5	1.74293653292998
GCA_003486225.1	s__UBA11579 sp003486225	MLDH	4.02839210757418e-6	2.95497983782986e-6	1.36325536167876
GCA_003486225.1	s__UBA11579 sp003486225	MLYT	4.02839210757418e-6	4.45464820504089e-6	0.904312062850585
GCA_003486225.1	s__UBA11579 sp003486225	MMHF	0	5.80386013950361e-7	0
GCA_003486225.1	s__UBA11579 sp003486225	MNPR	5.37118947676558e-6	2.3762266080511e-6	2.26038605012123
GCA_003486225.1	s__UBA11579 sp003486225	MNSY	1.34279736919139e-6	1.5508702696322e-6	0.865834748066867
GCA_003486225.1	s__UBA11579 sp003486225	MPAA	9.39958158433976e-6	1.0557227124356e-5	0.890345682026155
GCA_003486225.1	s__UBA11579 sp003486225	MPRP	0	3.60376174197029e-6	0
GCA_003486225.1	s__UBA11579 sp003486225	MQRV	6.71398684595697e-6	4.42516082182771e-6	1.5172300208479
GCA_003486225.1	s__UBA11579 sp003486225	MSLQ	8.05678421514837e-6	7.56355181353721e-6	1.06521174360548
GCA_003486225.1	s__UBA11579 sp003486225	MTSI	6.71398684595697e-6	5.01560634819648e-6	1.33861917779317
GCA_003486225.1	s__UBA11579 sp003486225	MVAT	9.39958158433976e-6	8.60677256475339e-6	1.09211455439558
GCA_003486225.1	s__UBA11579 sp003486225	MVIV	6.71398684595697e-6	8.24777287631465e-6	0.814036340069173
GCA_003486225.1	s__UBA11579 sp003486225	MYKR	0	1.60356038972286e-6	0
GCA_003486225.1	s__UBA11579 sp003486225	NAIN	5.37118947676558e-6	6.39364834002497e-6	0.840082092588877
GCA_003486225.1	s__UBA11579 sp003486225	NAKK	4.02839210757418e-6	4.54110487258492e-6	0.887095149881688
GCA_003486225.1	s__UBA11579 sp003486225	NDHF	1.34279736919139e-6	1.50082326867446e-6	0.894707189859447
GCA_003486225.1	s__UBA11579 sp003486225	NDKQ	0	3.02272214676702e-6	0
GCA_003486225.1	s__UBA11579 sp003486225	NDYA	4.02839210757418e-6	4.63536369232592e-6	0.869056318977384
GCA_003486225.1	s__UBA11579 sp003486225	NFFG	5.37118947676558e-6	4.63080327772552e-6	1.15988288740344
GCA_003486225.1	s__UBA11579 sp003486225	NGDK	4.02839210757418e-6	5.05642217626748e-6	0.796688244601411
GCA_003486225.1	s__UBA11579 sp003486225	NHNG	5.37118947676558e-6	1.75694732997544e-6	3.05711468131528
GCA_003486225.1	s__UBA11579 sp003486225	NISH	1.34279736919139e-6	2.55828740905965e-6	0.524881357910043
GCA_003486225.1	s__UBA11579 sp003486225	NKNT	0	2.31306565589983e-6	0
GCA_003486225.1	s__UBA11579 sp003486225	NLKP	1.61135684302967e-5	7.35646175727729e-6	2.19039654686665
GCA_003486225.1	s__UBA11579 sp003486225	NMDA	2.68559473838279e-6	3.98236602931969e-6	0.674371647058663
GCA_003486225.1	s__UBA11579 sp003486225	NMEQ	1.34279736919139e-6	2.52624986157837e-6	0.531537829893213
GCA_003486225.1	s__UBA11579 sp003486225	NMKS	2.68559473838279e-6	2.0012927769544e-6	1.34192996112731
GCA_003486225.1	s__UBA11579 sp003486225	NNFV	2.68559473838279e-6	3.46441436372943e-6	0.775194435890675
GCA_003486225.1	s__UBA11579 sp003486225	NNIG	0	5.40471877426184e-6	0
GCA_003486225.1	s__UBA11579 sp003486225	NNMA	1.34279736919139e-6	2.63077263024784e-6	0.510419393052941
GCA_003486225.1	s__UBA11579 sp003486225	NPVE	5.37118947676558e-6	7.90999367834089e-6	0.679038403213007
GCA_003486225.1	s__UBA11579 sp003486225	NRQN	2.68559473838279e-6	2.7382595253542e-6	0.98076705787608
GCA_003486225.1	s__UBA11579 sp003486225	NSFY	5.37118947676558e-6	2.55851808146406e-6	2.09933614136978
GCA_003486225.1	s__UBA11579 sp003486225	NSIH	2.68559473838279e-6	2.55828740905965e-6	1.04976271582009
GCA_003486225.1	s__UBA11579 sp003486225	NSIP	4.02839210757418e-6	6.41865237106086e-6	0.627607147839412
GCA_003486225.1	s__UBA11579 sp003486225	NSPV	1.34279736919139e-5	7.2910089682554e-6	1.84171679809729
GCA_003486225.1	s__UBA11579 sp003486225	NYLG	6.71398684595697e-6	8.407914717403e-6	0.798531749145852
GCA_003486225.1	s__UBA11579 sp003486225	NYLL	9.39958158433976e-6	1.22096607214784e-5	0.769847893300154
GCA_003486225.1	s__UBA11579 sp003486225	PAKS	9.39958158433976e-6	1.04967428042754e-5	0.895476030956119
GCA_003486225.1	s__UBA11579 sp003486225	PARE	1.20851763227225e-5	1.56162696266003e-5	0.77388368744204
GCA_003486225.1	s__UBA11579 sp003486225	PDAE	1.87991631686795e-5	1.50003191900899e-5	1.25325087622798
GCA_003486225.1	s__UBA11579 sp003486225	PEMS	1.34279736919139e-6	5.01871063653922e-6	0.26755823685371
GCA_003486225.1	s__UBA11579 sp003486225	PFHN	2.68559473838279e-6	1.5036262900058e-6	1.78607859960498
GCA_003486225.1	s__UBA11579 sp003486225	PFQN	1.34279736919139e-6	3.32616513275091e-6	0.403707367373198
GCA_003486225.1	s__UBA11579 sp003486225	PGEI	2.01419605378709e-5	1.55759680878273e-5	1.29314341325673
GCA_003486225.1	s__UBA11579 sp003486225	PGKK	4.02839210757418e-6	5.82175738499939e-6	0.691954652379353
GCA_003486225.1	s__UBA11579 sp003486225	PGPA	1.20851763227225e-5	1.76896733790409e-5	0.683176905744415
GCA_003486225.1	s__UBA11579 sp003486225	PKII	9.39958158433976e-6	7.83081743919669e-6	1.20033210546969
GCA_003486225.1	s__UBA11579 sp003486225	PKQF	2.68559473838279e-6	3.82247123494015e-6	0.702580758184524
GCA_003486225.1	s__UBA11579 sp003486225	PKVE	1.34279736919139e-5	9.09026524459115e-6	1.47718172469211
GCA_003486225.1	s__UBA11579 sp003486225	PLDH	4.02839210757418e-6	5.85733570831422e-6	0.687751617489854
GCA_003486225.1	s__UBA11579 sp003486225	PLDQ	1.47707710611053e-5	1.29569866750178e-5	1.13998504679986
GCA_003486225.1	s__UBA11579 sp003486225	PLGE	2.14847579070623e-5	2.72085240458909e-5	0.789633346918243
GCA_003486225.1	s__UBA11579 sp003486225	PMMR	2.68559473838279e-6	1.81806948042076e-6	1.47716837409385
GCA_003486225.1	s__UBA11579 sp003486225	PMMT	1.34279736919139e-6	1.7869030927562e-6	0.751466251659009
GCA_003486225.1	s__UBA11579 sp003486225	PMPF	4.02839210757418e-6	2.8864035779049e-6	1.39564409440561
GCA_003486225.1	s__UBA11579 sp003486225	PPKH	1.34279736919139e-6	2.07621776993844e-6	0.646751698513402
GCA_003486225.1	s__UBA11579 sp003486225	PRKH	0	2.15744307740749e-6	0
GCA_003486225.1	s__UBA11579 sp003486225	PSEQ	9.39958158433976e-6	8.77095988227201e-6	1.07167079892115
GCA_003486225.1	s__UBA11579 sp003486225	PSTD	0	8.09354609354692e-6	0
GCA_003486225.1	s__UBA11579 sp003486225	PVLF	1.47707710611053e-5	1.70661686846282e-5	0.865500120973818
GCA_003486225.1	s__UBA11579 sp003486225	PVRT	1.20851763227225e-5	1.01606676178181e-5	1.18940770206178
GCA_003486225.1	s__UBA11579 sp003486225	PVYV	4.02839210757418e-6	7.82995914979349e-6	0.514484434785388
GCA_003486225.1	s__UBA11579 sp003486225	PYYI	6.71398684595697e-6	2.90635828359176e-6	2.31010295043859
GCA_003486225.1	s__UBA11579 sp003486225	QAGH	6.71398684595697e-6	6.21633866319822e-6	1.08005486987138
GCA_003486225.1	s__UBA11579 sp003486225	QDQI	8.05678421514837e-6	6.53978470865495e-6	1.23196474717062
GCA_003486225.1	s__UBA11579 sp003486225	QEPI	6.71398684595697e-6	9.31129206682787e-6	0.721058559625255
GCA_003486225.1	s__UBA11579 sp003486225	QFMH	1.34279736919139e-6	1.01431280128569e-6	1.32384937613854
GCA_003486225.1	s__UBA11579 sp003486225	QFNK	1.34279736919139e-6	2.52043794993193e-6	0.532763510098576
GCA_003486225.1	s__UBA11579 sp003486225	QGHS	0	4.1149215538499e-6	0
GCA_003486225.1	s__UBA11579 sp003486225	QHKQ	1.34279736919139e-6	1.61395585732804e-6	0.831991385076937
GCA_003486225.1	s__UBA11579 sp003486225	QHLS	4.02839210757418e-6	5.97553587978403e-6	0.674147421857633
GCA_003486225.1	s__UBA11579 sp003486225	QIMM	0	1.89135584255194e-6	0
GCA_003486225.1	s__UBA11579 sp003486225	QIRQ	1.61135684302967e-5	6.80832454403667e-6	2.36674505248291
GCA_003486225.1	s__UBA11579 sp003486225	QIRY	4.02839210757418e-6	4.53448449942007e-6	0.888390313847006
GCA_003486225.1	s__UBA11579 sp003486225	QKMQ	1.34279736919139e-6	2.04286929193432e-6	0.657309488420547
GCA_003486225.1	s__UBA11579 sp003486225	QLMR	4.02839210757418e-6	6.805111047246e-6	0.591965668099488
GCA_003486225.1	s__UBA11579 sp003486225	QLQF	6.71398684595697e-6	9.52557429209671e-6	0.704838011869532
GCA_003486225.1	s__UBA11579 sp003486225	QMAE	9.39958158433976e-6	6.68458787537525e-6	1.40615723206602
GCA_003486225.1	s__UBA11579 sp003486225	QMEF	2.68559473838279e-6	3.18868739154343e-6	0.842225784034248
GCA_003486225.1	s__UBA11579 sp003486225	QMIK	2.68559473838279e-6	2.84086792116847e-6	0.945343047584623
GCA_003486225.1	s__UBA11579 sp003486225	QMKH	1.34279736919139e-6	9.23499541304347e-7	1.45403144141775
GCA_003486225.1	s__UBA11579 sp003486225	QNFM	1.34279736919139e-6	1.67802417242709e-6	0.800225283554274
GCA_003486225.1	s__UBA11579 sp003486225	QNYP	4.02839210757418e-6	2.34678566529136e-6	1.71655731801739
GCA_003486225.1	s__UBA11579 sp003486225	QPEP	2.14847579070623e-5	7.59434132609213e-6	2.82904823269484
GCA_003486225.1	s__UBA11579 sp003486225	QPHL	8.05678421514837e-6	5.17392163303738e-6	1.55719100260484
GCA_003486225.1	s__UBA11579 sp003486225	QPTG	1.07423789535312e-5	9.12969010845832e-6	1.17664223274991
GCA_003486225.1	s__UBA11579 sp003486225	QQAN	5.37118947676558e-6	6.14774539690193e-6	0.873684437138908
GCA_003486225.1	s__UBA11579 sp003486225	QQMS	1.34279736919139e-6	3.11361842707877e-6	0.431265873015539
GCA_003486225.1	s__UBA11579 sp003486225	QQSR	0	6.41323900191836e-6	0
GCA_003486225.1	s__UBA11579 sp003486225	QRTK	2.68559473838279e-6	4.8741647937212e-6	0.550985625648586
GCA_003486225.1	s__UBA11579 sp003486225	QRVS	8.05678421514837e-6	1.01305182847969e-5	0.795298324197226
GCA_003486225.1	s__UBA11579 sp003486225	QTDH	0	2.46261593149446e-6	0
GCA_003486225.1	s__UBA11579 sp003486225	QVVL	1.87991631686795e-5	2.51791807954854e-5	0.746615361372287
GCA_003486225.1	s__UBA11579 sp003486225	QYPD	1.34279736919139e-5	3.55247709516814e-6	3.7798902940649
GCA_003486225.1	s__UBA11579 sp003486225	RAFY	1.34279736919139e-5	6.09110736779687e-6	2.20452093208969
GCA_003486225.1	s__UBA11579 sp003486225	RAGP	2.68559473838279e-6	1.83817246561486e-5	0.146101347322949
GCA_003486225.1	s__UBA11579 sp003486225	RAPP	0	1.24632636646729e-5	0
GCA_003486225.1	s__UBA11579 sp003486225	RDMI	2.68559473838279e-6	4.41027378824413e-6	0.608940593561655
GCA_003486225.1	s__UBA11579 sp003486225	RDVF	0	8.26460969305502e-6	0
GCA_003486225.1	s__UBA11579 sp003486225	RDYR	5.37118947676558e-6	4.35065651103e-6	1.23456987770656
GCA_003486225.1	s__UBA11579 sp003486225	RGDR	5.37118947676558e-6	1.09272838401373e-5	0.491539302478493
GCA_003486225.1	s__UBA11579 sp003486225	RGID	1.47707710611053e-5	1.28933454489884e-5	1.14561198406921
GCA_003486225.1	s__UBA11579 sp003486225	RGPP	0	1.05355239348009e-5	0
GCA_003486225.1	s__UBA11579 sp003486225	RHEK	1.34279736919139e-6	2.70324159925583e-6	0.496735981556754
GCA_003486225.1	s__UBA11579 sp003486225	RHQG	2.68559473838279e-6	3.70229474392386e-6	0.725386530283775
GCA_003486225.1	s__UBA11579 sp003486225	RKDV	9.39958158433976e-6	7.52466423663529e-6	1.24916956939767
GCA_003486225.1	s__UBA11579 sp003486225	RKII	1.34279736919139e-5	8.13717285308547e-6	1.65020135793506
GCA_003486225.1	s__UBA11579 sp003486225	RMDM	0	1.81468028220752e-6	0
GCA_003486225.1	s__UBA11579 sp003486225	RMPS	5.37118947676558e-6	4.16210548181314e-6	1.29049816258518
GCA_003486225.1	s__UBA11579 sp003486225	RNHA	4.02839210757418e-6	3.27543544995697e-6	1.22987986456186
GCA_003486225.1	s__UBA11579 sp003486225	RNIG	1.34279736919139e-5	8.51741403723346e-6	1.57653175402936
GCA_003486225.1	s__UBA11579 sp003486225	RNVA	1.07423789535312e-5	1.14453000057578e-5	0.938584305184397
GCA_003486225.1	s__UBA11579 sp003486225	RPQS	8.05678421514837e-6	7.27391213611408e-6	1.10762737635329
GCA_003486225.1	s__UBA11579 sp003486225	RQIE	1.87991631686795e-5	9.67556626388602e-6	1.94295224237648
GCA_003486225.1	s__UBA11579 sp003486225	RSQN	1.34279736919139e-6	4.79622816379922e-6	0.279969451688414
GCA_003486225.1	s__UBA11579 sp003486225	RTFG	1.34279736919139e-5	8.95530806602404e-6	1.49944296644121
GCA_003486225.1	s__UBA11579 sp003486225	RTIN	8.05678421514837e-6	5.89807447006374e-6	1.36600245657144
GCA_003486225.1	s__UBA11579 sp003486225	RTNR	2.68559473838279e-6	4.99869751412815e-6	0.537258902102461
GCA_003486225.1	s__UBA11579 sp003486225	RVIA	2.01419605378709e-5	2.12821369526313e-5	0.946425661234204
GCA_003486225.1	s__UBA11579 sp003486225	RVLT	1.61135684302967e-5	2.17616597885594e-5	0.74045677521197
GCA_003486225.1	s__UBA11579 sp003486225	RYMS	4.02839210757418e-6	2.44405023761805e-6	1.64824439594999
GCA_003486225.1	s__UBA11579 sp003486225	RYVK	2.68559473838279e-6	4.42684716056362e-6	0.606660822245523
GCA_003486225.1	s__UBA11579 sp003486225	SEVF	1.87991631686795e-5	1.15310482735116e-5	1.63030825322826
GCA_003486225.1	s__UBA11579 sp003486225	SFVY	0	5.40406196725304e-6	0
GCA_003486225.1	s__UBA11579 sp003486225	SGFQ	9.39958158433976e-6	8.59257849477101e-6	1.09391861710194
GCA_003486225.1	s__UBA11579 sp003486225	SGGK	2.01419605378709e-5	1.3086797580284e-5	1.53910537809616
GCA_003486225.1	s__UBA11579 sp003486225	SGMP	5.37118947676558e-6	5.90746441087366e-6	0.909220793083242
GCA_003486225.1	s__UBA11579 sp003486225	SGRN	8.05678421514837e-6	8.02315041619413e-6	1.00419209377981
GCA_003486225.1	s__UBA11579 sp003486225	SHRQ	0	2.89916897763872e-6	0
GCA_003486225.1	s__UBA11579 sp003486225	SKGK	1.07423789535312e-5	6.72374314974672e-6	1.59767836371558
GCA_003486225.1	s__UBA11579 sp003486225	SLAK	2.14847579070623e-5	2.24814504702501e-5	0.955666002756064
GCA_003486225.1	s__UBA11579 sp003486225	SLEN	1.07423789535312e-5	1.40488024708466e-5	0.76464730540722
GCA_003486225.1	s__UBA11579 sp003486225	SLKI	1.34279736919139e-5	1.57984342234955e-5	0.849955983102668
GCA_003486225.1	s__UBA11579 sp003486225	SNLH	4.02839210757418e-6	4.46888592049041e-6	0.90143095600259
GCA_003486225.1	s__UBA11579 sp003486225	SNSE	1.34279736919139e-6	7.5757659097092e-6	0.177249057744834
GCA_003486225.1	s__UBA11579 sp003486225	SPPQ	5.37118947676558e-6	7.00005751814257e-6	0.767306477531744
GCA_003486225.1	s__UBA11579 sp003486225	SRAR	6.71398684595697e-6	1.49573700048861e-5	0.448874825170717
GCA_003486225.1	s__UBA11579 sp003486225	SRLG	3.35699342297849e-5	2.60605106835511e-5	1.28815335345572
GCA_003486225.1	s__UBA11579 sp003486225	STET	5.37118947676558e-6	1.03765189335259e-5	0.517629227217194
GCA_003486225.1	s__UBA11579 sp003486225	STFM	6.71398684595697e-6	3.40463870895948e-6	1.97201154656698
GCA_003486225.1	s__UBA11579 sp003486225	SVAL	2.95415421222107e-5	4.13195647741559e-5	0.714952886935731
GCA_003486225.1	s__UBA11579 sp003486225	SYEA	8.05678421514837e-6	1.01921290690025e-5	0.790490795456232
GCA_003486225.1	s__UBA11579 sp003486225	SYIL	9.39958158433976e-6	1.22427474011302e-5	0.767767338193388
GCA_003486225.1	s__UBA11579 sp003486225	TAAS	2.55131500146365e-5	2.46836532675056e-5	1.0336051044852
GCA_003486225.1	s__UBA11579 sp003486225	TDKL	1.61135684302967e-5	1.13732296239991e-5	1.41679795124288
GCA_003486225.1	s__UBA11579 sp003486225	TDTH	2.68559473838279e-6	2.85262232501484e-6	0.941447704041515
GCA_003486225.1	s__UBA11579 sp003486225	TEAP	1.07423789535312e-5	1.53485665941813e-5	0.699894604985693
GCA_003486225.1	s__UBA11579 sp003486225	TENE	4.02839210757418e-6	7.26800144090783e-6	0.554264076627784
GCA_003486225.1	s__UBA11579 sp003486225	TETF	6.71398684595697e-6	7.47759771152933e-6	0.897880188928192
GCA_003486225.1	s__UBA11579 sp003486225	TEVL	1.87991631686795e-5	2.62404386257922e-5	0.71641954758338
GCA_003486225.1	s__UBA11579 sp003486225	TFKG	4.02839210757418e-6	6.53049786137254e-6	0.616858345732238
GCA_003486225.1	s__UBA11579 sp003486225	TGEQ	6.71398684595697e-6	1.14393553869128e-5	0.586920033417104
GCA_003486225.1	s__UBA11579 sp003486225	THIA	5.37118947676558e-6	5.9861503672640604e-06	0.897269388042528
GCA_003486225.1	s__UBA11579 sp003486225	THKQ	2.68559473838279e-6	1.86955929721793e-6	1.43648545535795
GCA_003486225.1	s__UBA11579 sp003486225	THYD	0	1.64015297701507e-6	0
GCA_003486225.1	s__UBA11579 sp003486225	TIAM	8.05678421514837e-6	7.57698713174875e-6	1.0633229376079
GCA_003486225.1	s__UBA11579 sp003486225	TIPN	2.68559473838279e-6	5.67601859414143e-6	0.473147628718968
GCA_003486225.1	s__UBA11579 sp003486225	TISK	1.74563657994881e-5	7.53357716154306e-6	2.31714170110294
GCA_003486225.1	s__UBA11579 sp003486225	TKRG	5.37118947676558e-6	8.15352313480559e-6	0.658756881897735
GCA_003486225.1	s__UBA11579 sp003486225	TLGY	1.07423789535312e-5	1.3023073151242e-5	0.824872810647363
GCA_003486225.1	s__UBA11579 sp003486225	TLSD	1.87991631686795e-5	1.73343921084404e-5	1.08450086112485
GCA_003486225.1	s__UBA11579 sp003486225	TMLE	5.37118947676558e-6	9.50521363468911e-6	0.565078248968915
GCA_003486225.1	s__UBA11579 sp003486225	TNIT	9.39958158433976e-6	5.79696630154319e-6	1.62146562450044
GCA_003486225.1	s__UBA11579 sp003486225	TPFG	6.71398684595697e-6	8.6181507807357e-6	0.779051912269261
GCA_003486225.1	s__UBA11579 sp003486225	TPGL	1.34279736919139e-5	2.21776963986075e-5	0.60547197736718406
GCA_003486225.1	s__UBA11579 sp003486225	TPVT	1.61135684302967e-5	9.98648763772494e-6	1.61353711283096
GCA_003486225.1	s__UBA11579 sp003486225	TQYA	4.02839210757418e-6	6.34203635456088e-6	0.635189059532458
GCA_003486225.1	s__UBA11579 sp003486225	TQYY	1.34279736919139e-6	2.13449752209537e-6	0.62909296229738
GCA_003486225.1	s__UBA11579 sp003486225	TRDS	4.02839210757418e-6	8.41017991658887e-6	0.478990003487117
GCA_003486225.1	s__UBA11579 sp003486225	TRNF	5.37118947676558e-6	4.00366600866221e-6	1.3415678193797
GCA_003486225.1	s__UBA11579 sp003486225	TSAK	9.39958158433976e-6	1.07204131387372e-5	0.876792849556816
GCA_003486225.1	s__UBA11579 sp003486225	TTDN	5.37118947676558e-6	4.71922390224457e-6	1.13815101551145
GCA_003486225.1	s__UBA11579 sp003486225	TTGR	1.07423789535312e-5	1.09893010412936e-5	0.977530683085789
GCA_003486225.1	s__UBA11579 sp003486225	TYEG	5.37118947676558e-6	7.61884650912348e-6	0.70498722744101
GCA_003486225.1	s__UBA11579 sp003486225	TYMP	1.34279736919139e-6	2.07990567840445e-6	0.645604934461014
GCA_003486225.1	s__UBA11579 sp003486225	TYRY	6.71398684595697e-6	2.51566450978697e-6	2.66887210907369
GCA_003486225.1	s__UBA11579 sp003486225	TYSQ	6.71398684595697e-6	4.19812746772964e-6	1.59928132186704
GCA_003486225.1	s__UBA11579 sp003486225	TYVG	6.71398684595697e-6	8.46851619151674e-6	0.792817383130548
GCA_003486225.1	s__UBA11579 sp003486225	VADV	1.74563657994881e-5	2.32210691840453e-5	0.751746858042265
GCA_003486225.1	s__UBA11579 sp003486225	VDPQ	5.37118947676558e-6	8.4255421263752e-6	0.637488887504542
GCA_003486225.1	s__UBA11579 sp003486225	VEDH	4.02839210757418e-6	4.77242897961679e-6	0.844096816271041
GCA_003486225.1	s__UBA11579 sp003486225	VGHK	4.02839210757418e-6	4.26472460109933e-6	0.944584348198186
GCA_003486225.1	s__UBA11579 sp003486225	VGLY	1.34279736919139e-5	1.77590662647279e-5	0.756119352884215
GCA_003486225.1	s__UBA11579 sp003486225	VHSE	1.34279736919139e-6	5.52213274607056e-6	0.243166441470807
GCA_003486225.1	s__UBA11579 sp003486225	VHSG	4.02839210757418e-6	6.50003656955745e-6	0.619749145172648
GCA_003486225.1	s__UBA11579 sp003486225	VHSV	4.02839210757418e-6	6.13797252849282e-6	0.656306636902358
GCA_003486225.1	s__UBA11579 sp003486225	VIAR	2.81987447530193e-5	2.12821369526313e-5	1.32499592572788
GCA_003486225.1	s__UBA11579 sp003486225	VIMP	6.71398684595697e-6	5.92206376163114e-6	1.13372417390314
GCA_003486225.1	s__UBA11579 sp003486225	VKRF	8.05678421514837e-6	6.2742946197671e-6	1.28409402226117
GCA_003486225.1	s__UBA11579 sp003486225	VLHS	9.39958158433976e-6	9.43911110649466e-6	0.995812156281569
GCA_003486225.1	s__UBA11579 sp003486225	VPHG	2.68559473838279e-6	5.62806089685514e-6	0.477179402924273
GCA_003486225.1	s__UBA11579 sp003486225	VSKI	8.05678421514837e-6	1.02732507503058e-5	0.784248765164088
GCA_003486225.1	s__UBA11579 sp003486225	VSVV	2.55131500146365e-5	2.14478160504195e-5	1.18954535765601
GCA_003486225.1	s__UBA11579 sp003486225	VTHQ	2.68559473838279e-6	3.43613845480061e-6	0.781573494115396
GCA_003486225.1	s__UBA11579 sp003486225	VTMD	5.37118947676558e-6	4.92379374573446e-6	1.09086402764509
GCA_003486225.1	s__UBA11579 sp003486225	VTQD	2.68559473838279e-6	8.60507818442369e-6	0.312094170538051
GCA_003486225.1	s__UBA11579 sp003486225	VVMG	1.34279736919139e-5	9.92136277323171e-6	1.35344044954623
GCA_003486225.1	s__UBA11579 sp003486225	VYFI	2.68559473838279e-6	5.7369774801997e-6	0.468120146479868
GCA_003486225.1	s__UBA11579 sp003486225	VYGA	1.07423789535312e-5	1.44670663843669e-5	0.742540240579758
GCA_003486225.1	s__UBA11579 sp003486225	VYVD	2.68559473838279e-6	7.81536274198506e-6	0.343630209760508
GCA_003486225.1	s__UBA11579 sp003486225	YAVV	1.47707710611053e-5	1.36612240692627e-5	1.08121870970106
GCA_003486225.1	s__UBA11579 sp003486225	YDKG	0	4.50306887178491e-6	0
GCA_003486225.1	s__UBA11579 sp003486225	YDYV	4.02839210757418e-6	3.29520601937538e-6	1.22250083420817
GCA_003486225.1	s__UBA11579 sp003486225	YEYR	2.68559473838279e-6	3.08632227061376e-6	0.87016017865455
GCA_003486225.1	s__UBA11579 sp003486225	YFLI	8.05678421514837e-6	8.82245197411461e-6	0.913213723212918
GCA_003486225.1	s__UBA11579 sp003486225	YFSK	8.05678421514837e-6	2.94028148938661e-6	2.74014044037299
GCA_003486225.1	s__UBA11579 sp003486225	YFYI	0	2.41889255174526e-6	0
GCA_003486225.1	s__UBA11579 sp003486225	YGQR	2.68559473838279e-6	5.45459560817158e-6	0.492354508253458
GCA_003486225.1	s__UBA11579 sp003486225	YGYV	6.71398684595697e-6	4.86908551497236e-6	1.3789009918416
GCA_003486225.1	s__UBA11579 sp003486225	YHMR	0	8.43448547490131e-7	0
GCA_003486225.1	s__UBA11579 sp003486225	YILK	1.47707710611053e-5	8.03256188914022e-6	1.83886178095621
GCA_003486225.1	s__UBA11579 sp003486225	YIMY	2.68559473838279e-6	1.46623491587358e-6	1.83162650766825
GCA_003486225.1	s__UBA11579 sp003486225	YIQA	8.05678421514837e-6	7.61362702353168e-6	1.05820579209449
GCA_003486225.1	s__UBA11579 sp003486225	YKAT	1.34279736919139e-6	5.45069092264803e-6	0.246353606955032
GCA_003486225.1	s__UBA11579 sp003486225	YKDE	5.37118947676558e-6	3.82560064218031e-6	1.40401207003782
GCA_003486225.1	s__UBA11579 sp003486225	YKPT	2.68559473838279e-6	3.12407490325189e-6	0.859644797756712
GCA_003486225.1	s__UBA11579 sp003486225	YLDE	2.28275552762537e-5	1.08127758472613e-5	2.11116512528422
GCA_003486225.1	s__UBA11579 sp003486225	YLNL	1.47707710611053e-5	1.22096607214784e-5	1.20976097518596
GCA_003486225.1	s__UBA11579 sp003486225	YMQF	0	1.49438835475896e-6	0
GCA_003486225.1	s__UBA11579 sp003486225	YMRT	1.34279736919139e-6	2.16127526336857e-6	0.621298634167731
GCA_003486225.1	s__UBA11579 sp003486225	YMSV	2.68559473838279e-6	3.27572398294993e-6	0.81984768935394
GCA_003486225.1	s__UBA11579 sp003486225	YQVD	1.47707710611053e-5	4.94760364099603e-6	2.98543944359532
GCA_003486225.1	s__UBA11579 sp003486225	YRID	1.07423789535312e-5	5.13343646483843e-6	2.09262918263648
GCA_003486225.1	s__UBA11579 sp003486225	YRKH	0	1.26688266047697e-6	0
GCA_003486225.1	s__UBA11579 sp003486225	YRYE	2.68559473838279e-6	3.08632227061376e-6	0.87016017865455
GCA_003486225.1	s__UBA11579 sp003486225	YSAP	1.34279736919139e-6	8.13428526329883e-6	0.165078716288692
GCA_003486225.1	s__UBA11579 sp003486225	YSDT	2.68559473838279e-6	4.75265063308506e-6	0.565073039387182
GCA_003486225.1	s__UBA11579 sp003486225	YSLR	1.47707710611053e-5	1.03758932361305e-5	1.42356621497137
GCA_003486225.1	s__UBA11579 sp003486225	YTFL	9.39958158433976e-6	7.34896928668409e-6	1.27903400023337
GCA_003486225.1	s__UBA11579 sp003486225	YYLA	1.47707710611053e-5	8.85786800834267e-6	1.66753117648555
GCA_003486225.1	s__UBA11579 sp003486225	YYMH	0	4.76638587159919e-7	0
GCF_000297255.1	s__Nitrolancea hollandica	AAAS	7.08968450903935e-5	7.10862370477696e-5	0.997335743665137
GCF_000297255.1	s__Nitrolancea hollandica	AAYF	8.74070692895262e-6	1.01028667103629e-5	0.865170963800494
GCF_000297255.1	s__Nitrolancea hollandica	ADMN	1.94237931754503e-6	3.08578489180721e-6	0.629460375770866
GCF_000297255.1	s__Nitrolancea hollandica	ADRI	4.17611553272181e-5	2.5565189100033e-5	1.63351638682634
GCF_000297255.1	s__Nitrolancea hollandica	AEMN	0	3.37931894937143e-6	0
GCF_000297255.1	s__Nitrolancea hollandica	AGHI	1.16542759052702e-5	1.08755457798473e-5	1.07160377430123
GCF_000297255.1	s__Nitrolancea hollandica	AGRN	1.35966552228152e-5	1.79576949237049e-5	0.757149248864175
GCF_000297255.1	s__Nitrolancea hollandica	AHGT	1.26254655640427e-5	1.10452146415309e-5	1.14307109221489
GCF_000297255.1	s__Nitrolancea hollandica	AIDH	1.16542759052702e-5	7.10070589710911e-6	1.64128413064044
GCF_000297255.1	s__Nitrolancea hollandica	AIHE	6.79832761140759e-6	7.77615771459725e-6	0.874252794364743
GCF_000297255.1	s__Nitrolancea hollandica	AIMV	5.82713795263508e-6	9.47194081098456e-6	0.615199996380613
GCF_000297255.1	s__Nitrolancea hollandica	AKGP	6.79832761140759e-6	1.24120442365071e-5	0.547720220929596
GCF_000297255.1	s__Nitrolancea hollandica	AKTM	9.71189658772513e-7	2.92510908572481e-6	0.332018270194481
GCF_000297255.1	s__Nitrolancea hollandica	ALHV	1.06830862464976e-5	1.91191093617985e-5	0.558764848526015
GCF_000297255.1	s__Nitrolancea hollandica	AMNV	2.91356897631754e-6	4.34401203207005e-6	0.670709232572991
GCF_000297255.1	s__Nitrolancea hollandica	AMSK	9.71189658772513e-7	2.87453373403253e-6	0.337859892640774
GCF_000297255.1	s__Nitrolancea hollandica	APEP	3.30204483982655e-5	2.18646591449263e-5	1.51022013100661
GCF_000297255.1	s__Nitrolancea hollandica	AQTE	1.35966552228152e-5	1.31998519481657e-5	1.03006119130788
GCF_000297255.1	s__Nitrolancea hollandica	ARRH	1.55390345403602e-5	1.43154134264654e-5	1.08547577896931
GCF_000297255.1	s__Nitrolancea hollandica	AYDA	1.45678448815877e-5	1.63353200596959e-5	0.891800394993843
GCF_000297255.1	s__Nitrolancea hollandica	AYDD	7.76951727018011e-6	8.20902018728804e-6	0.946460977427181
GCF_000297255.1	s__Nitrolancea hollandica	AYFK	0	2.17326988584069e-6	0
GCF_000297255.1	s__Nitrolancea hollandica	AYGK	5.82713795263508e-6	5.38203134546539e-6	1.0827023438919
GCF_000297255.1	s__Nitrolancea hollandica	AYKT	9.71189658772513e-7	3.57590988441805e-6	0.271592319203694
GCF_000297255.1	s__Nitrolancea hollandica	DAET	1.26254655640427e-5	2.00055764107896e-5	0.631097315308214
GCF_000297255.1	s__Nitrolancea hollandica	DAKH	9.71189658772513e-7	3.03347282501027e-6	0.320157692122799
GCF_000297255.1	s__Nitrolancea hollandica	DALM	1.26254655640427e-5	1.28692834254879e-5	0.981054278363132
GCF_000297255.1	s__Nitrolancea hollandica	DDKT	7.76951727018011e-6	3.92967444572994e-6	1.97714018743273
GCF_000297255.1	s__Nitrolancea hollandica	DDRY	6.79832761140759e-6	5.86326568467741e-6	1.15947800714094
GCF_000297255.1	s__Nitrolancea hollandica	DDSA	7.76951727018011e-6	1.79520015316703e-5	0.432793928658784
GCF_000297255.1	s__Nitrolancea hollandica	DEPF	9.71189658772513e-6	6.4436597750536e-6	1.50720195149415
GCF_000297255.1	s__Nitrolancea hollandica	DERG	2.62221207868579e-5	2.15059670679382e-5	1.21929512418675
GCF_000297255.1	s__Nitrolancea hollandica	DETH	1.94237931754503e-6	3.96873256681651e-6	0.489420560555204
GCF_000297255.1	s__Nitrolancea hollandica	DFIL	9.71189658772513e-6	1.07140242834902e-5	0.906465799474684
GCF_000297255.1	s__Nitrolancea hollandica	DGSP	1.84526035166778e-5	1.45719223583554e-5	1.26631223135067
GCF_000297255.1	s__Nitrolancea hollandica	DHVH	3.88475863509005e-6	1.97906875553293e-6	1.96292252314597
GCF_000297255.1	s__Nitrolancea hollandica	DHYY	9.71189658772513e-7	7.44707552375017e-7	1.30412220968513
GCF_000297255.1	s__Nitrolancea hollandica	DIFL	7.76951727018011e-6	1.07140242834902e-5	0.725172639579747
GCF_000297255.1	s__Nitrolancea hollandica	DMVG	8.74070692895262e-6	7.27587798259716e-6	1.20132676081967
GCF_000297255.1	s__Nitrolancea hollandica	DNPI	1.94237931754503e-6	4.38064131176954e-6	0.443400675678788
GCF_000297255.1	s__Nitrolancea hollandica	DPPR	4.85594829386257e-6	1.4260259429526e-5	0.340523138296367
GCF_000297255.1	s__Nitrolancea hollandica	DQKP	1.94237931754503e-6	2.68704813064422e-6	0.722867333634005
GCF_000297255.1	s__Nitrolancea hollandica	DQLI	1.35966552228152e-5	1.14301950716445e-5	1.18953833574942
GCF_000297255.1	s__Nitrolancea hollandica	DRPG	2.13661724929953e-5	2.07102910259943e-5	1.03166935057444
GCF_000297255.1	s__Nitrolancea hollandica	DSAQ	2.91356897631754e-6	1.18448855221932e-5	0.24597696371641
GCF_000297255.1	s__Nitrolancea hollandica	DSDT	6.79832761140759e-6	9.18050202944131e-6	0.740518066398305
GCF_000297255.1	s__Nitrolancea hollandica	DSIF	1.94237931754503e-6	5.59062428984432e-6	0.347435137266059
GCF_000297255.1	s__Nitrolancea hollandica	DSLG	1.94237931754503e-5	2.64809541225596e-5	0.733500503250479
GCF_000297255.1	s__Nitrolancea hollandica	DSSF	4.85594829386257e-6	5.57967301797391e-6	0.870292627940742
GCF_000297255.1	s__Nitrolancea hollandica	DVHE	2.91356897631754e-6	5.49018940483232e-6	0.530686422904298
GCF_000297255.1	s__Nitrolancea hollandica	DVLL	5.92425691851233e-5	4.66446440739686e-5	1.27008299369113
GCF_000297255.1	s__Nitrolancea hollandica	DVNG	1.16542759052702e-5	8.9383027622236e-6	1.30385781454229
GCF_000297255.1	s__Nitrolancea hollandica	DVQN	1.94237931754503e-6	3.85055664379462e-6	0.504441174933831
GCF_000297255.1	s__Nitrolancea hollandica	EDKV	6.79832761140759e-6	5.95327028333633e-6	1.1419484229427
GCF_000297255.1	s__Nitrolancea hollandica	EDLA	5.34154312324882e-5	3.76763420594397e-5	1.41774461937462
GCF_000297255.1	s__Nitrolancea hollandica	EFAG	1.84526035166778e-5	1.86220591291247e-5	0.990900275244969
GCF_000297255.1	s__Nitrolancea hollandica	EFTE	9.71189658772513e-6	6.80918690131428e-6	1.42629314314321
GCF_000297255.1	s__Nitrolancea hollandica	EGGP	1.26254655640427e-5	2.44407595285389e-5	0.516574190311075
GCF_000297255.1	s__Nitrolancea hollandica	EHER	6.79832761140759e-6	6.07029876086356e-6	1.11993295210407
GCF_000297255.1	s__Nitrolancea hollandica	EHQK	0	1.10150205229097e-6	0
GCF_000297255.1	s__Nitrolancea hollandica	EIPI	1.45678448815877e-5	1.04604215259119e-5	1.3926632732248
GCF_000297255.1	s__Nitrolancea hollandica	EKMA	8.74070692895262e-6	3.1478622781384498e-06	2.77671198948437
GCF_000297255.1	s__Nitrolancea hollandica	EKYF	9.71189658772513e-7	1.19602669478538e-6	0.812013363085335
GCF_000297255.1	s__Nitrolancea hollandica	ELLK	1.74814138579052e-5	1.55326412242313e-5	1.12546305586675
GCF_000297255.1	s__Nitrolancea hollandica	ENHG	3.88475863509005e-6	2.74492394448053e-6	1.41525182980078
GCF_000297255.1	s__Nitrolancea hollandica	ENMA	9.71189658772513e-7	3.37931894937143e-6	0.287392126438127
GCF_000297255.1	s__Nitrolancea hollandica	EPYD	9.71189658772513e-6	4.76441183786939e-6	2.03842508125163
GCF_000297255.1	s__Nitrolancea hollandica	EQET	1.26254655640427e-5	7.2643418105036e-6	1.73800543715982
GCF_000297255.1	s__Nitrolancea hollandica	ERLN	1.45678448815877e-5	1.23661868733107e-5	1.17803855229042
GCF_000297255.1	s__Nitrolancea hollandica	ESQS	3.88475863509005e-6	6.51888470645203e-6	0.595923813661735
GCF_000297255.1	s__Nitrolancea hollandica	ETIR	2.62221207868579e-5	1.4317463974027e-5	1.83147803510641
GCF_000297255.1	s__Nitrolancea hollandica	ETRS	8.74070692895262e-6	1.42894180112963e-5	0.611690897560892
GCF_000297255.1	s__Nitrolancea hollandica	ETSN	4.85594829386257e-6	4.6200724901015e-6	1.05105456770785
GCF_000297255.1	s__Nitrolancea hollandica	ETTH	1.94237931754503e-6	4.0387011091427e-6	0.480941586181736
GCF_000297255.1	s__Nitrolancea hollandica	EYQV	6.79832761140759e-6	4.1962552413413e-6	1.6200939219404
GCF_000297255.1	s__Nitrolancea hollandica	EYYF	2.91356897631754e-6	1.27770083410013e-6	2.280321729906
GCF_000297255.1	s__Nitrolancea hollandica	FENS	9.71189658772513e-7	2.80786282028264e-6	0.345882160537584
GCF_000297255.1	s__Nitrolancea hollandica	FFMS	0	1.29080212687298e-6	0
GCF_000297255.1	s__Nitrolancea hollandica	FFTI	6.79832761140759e-6	3.51845450193011e-6	1.93219142315987
GCF_000297255.1	s__Nitrolancea hollandica	FFVS	8.74070692895262e-6	4.85775797842957e-6	1.79932943711171
GCF_000297255.1	s__Nitrolancea hollandica	FGSP	1.26254655640427e-5	9.01226231027165e-6	1.40092078208297
GCF_000297255.1	s__Nitrolancea hollandica	FHNN	9.71189658772513e-7	4.65107179493697e-7	2.08809861810717
GCF_000297255.1	s__Nitrolancea hollandica	FHRD	3.88475863509005e-6	3.13040098055582e-6	1.24097796391576
GCF_000297255.1	s__Nitrolancea hollandica	FIDA	1.35966552228152e-5	1.11245232981833e-5	1.22222362777878
GCF_000297255.1	s__Nitrolancea hollandica	FISV	8.74070692895262e-6	7.87019835580429e-6	1.11060821262609
GCF_000297255.1	s__Nitrolancea hollandica	FKTQ	9.71189658772513e-7	1.60358335248674e-6	0.605637154605309
GCF_000297255.1	s__Nitrolancea hollandica	FKVA	4.85594829386257e-6	6.69029649190224e-6	0.725819595550074
GCF_000297255.1	s__Nitrolancea hollandica	FKVF	9.71189658772513e-7	2.07934242922194e-6	0.467065763254741
GCF_000297255.1	s__Nitrolancea hollandica	FNML	2.91356897631754e-6	1.83803526681061e-6	1.58515401142069
GCF_000297255.1	s__Nitrolancea hollandica	FNVV	4.85594829386257e-6	5.08098451915157e-6	0.955710113966932
GCF_000297255.1	s__Nitrolancea hollandica	FNYF	9.71189658772513e-7	7.25116476091319e-7	1.33935676652616
GCF_000297255.1	s__Nitrolancea hollandica	FPHT	2.91356897631754e-6	2.36372003032652e-6	1.23262016606724
GCF_000297255.1	s__Nitrolancea hollandica	FPSA	1.16542759052702e-5	1.17090217406666e-5	0.995324474015941
GCF_000297255.1	s__Nitrolancea hollandica	FQLN	9.71189658772513e-7	3.24207204476081e-6	0.299558321148956
GCF_000297255.1	s__Nitrolancea hollandica	FTGL	1.16542759052702e-5	1.66657652915751e-5	0.699294373908028
GCF_000297255.1	s__Nitrolancea hollandica	FTIF	2.91356897631754e-6	3.51845450193011e-6	0.828082038497088
GCF_000297255.1	s__Nitrolancea hollandica	FTLA	2.23373621517678e-5	2.16526995559695e-5	1.03162019562635
GCF_000297255.1	s__Nitrolancea hollandica	FTSA	1.35966552228152e-5	1.12984724390479e-5	1.20340650438945
GCF_000297255.1	s__Nitrolancea hollandica	FVAR	1.74814138579052e-5	2.22138879098606e-5	0.786958767814136
GCF_000297255.1	s__Nitrolancea hollandica	FVHF	2.91356897631754e-6	1.91759877018969e-6	1.51938404509371
GCF_000297255.1	s__Nitrolancea hollandica	FYGI	4.85594829386257e-6	3.91550957138306e-6	1.24018297116493
GCF_000297255.1	s__Nitrolancea hollandica	GAAP	4.37035346447631e-5	5.76997957508862e-5	0.757429624767639
GCF_000297255.1	s__Nitrolancea hollandica	GADV	4.17611553272181e-5	3.87054892970684e-5	1.07894658059215
GCF_000297255.1	s__Nitrolancea hollandica	GDAA	5.53578105500333e-5	5.47121164734133e-5	1.0118016651199
GCF_000297255.1	s__Nitrolancea hollandica	GETN	5.82713795263508e-6	7.07592309367379e-6	0.823516292573165
GCF_000297255.1	s__Nitrolancea hollandica	GFNN	1.94237931754503e-6	1.8045357438609e-6	1.07638727808694
GCF_000297255.1	s__Nitrolancea hollandica	GFPT	4.85594829386257e-6	9.17082657775224e-6	0.529499522501357
GCF_000297255.1	s__Nitrolancea hollandica	GFQH	9.71189658772513e-7	2.22578352300752e-6	0.436336080635651
GCF_000297255.1	s__Nitrolancea hollandica	GGKH	5.82713795263508e-6	3.57604401796259e-6	1.62949279241675
GCF_000297255.1	s__Nitrolancea hollandica	GGLD	3.10780690807204e-5	4.05571980136222e-5	0.76627751922808
GCF_000297255.1	s__Nitrolancea hollandica	GHGF	8.74070692895262e-6	5.16671454343395e-6	1.6917340517797
GCF_000297255.1	s__Nitrolancea hollandica	GHTE	5.82713795263508e-6	6.07856927801448e-6	0.958636430074294
GCF_000297255.1	s__Nitrolancea hollandica	GIAL	6.60408967965309e-5	5.27984911186325e-5	1.25081030531998
GCF_000297255.1	s__Nitrolancea hollandica	GIDI	2.33085518105403e-5	1.38721707486846e-5	1.68023824337301
GCF_000297255.1	s__Nitrolancea hollandica	GIEA	3.69052070333555e-5	3.01701525252e-5	1.22323567978418
GCF_000297255.1	s__Nitrolancea hollandica	GIYT	5.82713795263508e-6	6.44260037378005e-6	0.904469874672071
GCF_000297255.1	s__Nitrolancea hollandica	GLFL	3.3991638057038e-5	3.13865024888297e-5	1.08300177979803
GCF_000297255.1	s__Nitrolancea hollandica	GLHH	7.76951727018011e-6	4.12660203503283e-6	1.88278811579617
GCF_000297255.1	s__Nitrolancea hollandica	GLKN	5.82713795263508e-6	5.20885891266052e-6	1.11869759775443
GCF_000297255.1	s__Nitrolancea hollandica	GLVG	6.21561381614409e-5	5.70943738255977e-5	1.08865609685649
GCF_000297255.1	s__Nitrolancea hollandica	GMSN	0	2.37516662107541e-6	0
GCF_000297255.1	s__Nitrolancea hollandica	GNKE	1.94237931754503e-6	2.9764499808169e-6	0.652582549703029
GCF_000297255.1	s__Nitrolancea hollandica	GQAH	1.16542759052702e-5	7.161471572185e-6	1.62735769985252
GCF_000297255.1	s__Nitrolancea hollandica	GQSL	1.94237931754503e-5	1.74723620397877e-5	1.1116867388175
GCF_000297255.1	s__Nitrolancea hollandica	GSAQ	1.16542759052702e-5	1.81418011984003e-5	0.642399052763174
GCF_000297255.1	s__Nitrolancea hollandica	GTFR	1.26254655640427e-5	1.23595396508502e-5	1.02151584287965
GCF_000297255.1	s__Nitrolancea hollandica	GTIY	1.06830862464976e-5	6.44260037378005e-6	1.65819477023213
GCF_000297255.1	s__Nitrolancea hollandica	GVNG	1.74814138579052e-5	1.36900362151704e-5	1.27694431067563
GCF_000297255.1	s__Nitrolancea hollandica	HAFS	3.88475863509005e-6	4.38295429775424e-6	0.886333365848816
GCF_000297255.1	s__Nitrolancea hollandica	HAII	3.88475863509005e-6	7.11489187853756e-6	0.546003888942941
GCF_000297255.1	s__Nitrolancea hollandica	HDAS	1.94237931754503e-6	7.08679658095414e-6	0.274084248836096
GCF_000297255.1	s__Nitrolancea hollandica	HDHA	0	2.79751121166713e-6	0
GCF_000297255.1	s__Nitrolancea hollandica	HEET	2.91356897631754e-6	4.34625666994433e-6	0.670362842688455
GCF_000297255.1	s__Nitrolancea hollandica	HEIM	0	1.46176616630775e-6	0
GCF_000297255.1	s__Nitrolancea hollandica	HFKG	0	1.44401031428902e-6	0
GCF_000297255.1	s__Nitrolancea hollandica	HFNF	0	6.25966649054689e-7	0
GCF_000297255.1	s__Nitrolancea hollandica	HGFA	5.82713795263508e-6	6.71276210501941e-6	0.868068592551178
GCF_000297255.1	s__Nitrolancea hollandica	HGTD	4.85594829386257e-6	5.55057321398723e-6	0.874855281905977
GCF_000297255.1	s__Nitrolancea hollandica	HGVT	1.16542759052702e-5	7.81381647517403e-6	1.49149598564261
GCF_000297255.1	s__Nitrolancea hollandica	HKNK	0	2.99866514226843e-7	0
GCF_000297255.1	s__Nitrolancea hollandica	HMDF	0	8.23881148799831e-7	0
GCF_000297255.1	s__Nitrolancea hollandica	HNEM	0	6.70393738857593e-7	0
GCF_000297255.1	s__Nitrolancea hollandica	HNET	1.94237931754503e-6	1.8237724819856e-6	1.06503378942876
GCF_000297255.1	s__Nitrolancea hollandica	HNSN	9.71189658772513e-7	7.52057921017492e-7	1.29137614488329
GCF_000297255.1	s__Nitrolancea hollandica	HNTQ	1.94237931754503e-6	1.09881635376473e-6	1.76770150070129
GCF_000297255.1	s__Nitrolancea hollandica	HPHG	5.82713795263508e-6	2.27078390680425e-6	2.56613495241641
GCF_000297255.1	s__Nitrolancea hollandica	HPPP	5.82713795263508e-6	4.17705989458989e-6	1.39503337267975
GCF_000297255.1	s__Nitrolancea hollandica	HQDD	3.88475863509005e-6	2.34972161570437e-6	1.65328463130537
GCF_000297255.1	s__Nitrolancea hollandica	HQES	1.94237931754503e-6	2.57332813853811e-6	0.754812139367692
GCF_000297255.1	s__Nitrolancea hollandica	HRTH	9.71189658772513e-7	2.03333981549723e-6	0.477632735743691
GCF_000297255.1	s__Nitrolancea hollandica	HTDK	9.71189658772513e-7	1.55129239361594e-6	0.626051969808701
GCF_000297255.1	s__Nitrolancea hollandica	HTKN	9.71189658772513e-7	7.12873526083859e-7	1.36235899249577
GCF_000297255.1	s__Nitrolancea hollandica	HTYD	2.91356897631754e-6	1.65722687787662e-6	1.75809903593324
GCF_000297255.1	s__Nitrolancea hollandica	HVNE	3.88475863509005e-6	2.52293551879557e-6	1.53977721830346
GCF_000297255.1	s__Nitrolancea hollandica	HVTI	8.74070692895262e-6	5.11187764779741e-6	1.70988187338928
GCF_000297255.1	s__Nitrolancea hollandica	HVYE	9.71189658772513e-7	2.51062006816611e-6	0.386832588127092
GCF_000297255.1	s__Nitrolancea hollandica	HYQN	0	4.9377478017388e-7	0
GCF_000297255.1	s__Nitrolancea hollandica	HYRA	2.91356897631754e-6	4.60588392333343e-6	0.632575424134634
GCF_000297255.1	s__Nitrolancea hollandica	IDEF	6.79832761140759e-6	6.12221561531564e-6	1.11043583541889
GCF_000297255.1	s__Nitrolancea hollandica	IDNE	2.91356897631754e-6	4.54894272944396e-6	0.640493659649499
GCF_000297255.1	s__Nitrolancea hollandica	IEAG	3.88475863509005e-5	3.01701525252e-5	1.28761650503598
GCF_000297255.1	s__Nitrolancea hollandica	IEQR	2.23373621517678e-5	9.28312527764203e-6	2.4062329747468
GCF_000297255.1	s__Nitrolancea hollandica	IFFF	4.85594829386257e-6	2.1383512059588e-6	2.27088435254734
GCF_000297255.1	s__Nitrolancea hollandica	IFFT	9.71189658772513e-7	3.51845450193011e-6	0.276027346165696
GCF_000297255.1	s__Nitrolancea hollandica	IGTP	2.13661724929953e-5	1.48579292286861e-5	1.43803165058451
GCF_000297255.1	s__Nitrolancea hollandica	IHHN	0	6.47323113911184e-7	0
GCF_000297255.1	s__Nitrolancea hollandica	IHHV	4.85594829386257e-6	1.98302259237936e-6	2.44876095336669
GCF_000297255.1	s__Nitrolancea hollandica	IHTL	6.79832761140759e-6	6.95925291844137e-6	0.976876065732955
GCF_000297255.1	s__Nitrolancea hollandica	IILG	3.30204483982655e-5	2.65859367162981e-5	1.24202689379091
GCF_000297255.1	s__Nitrolancea hollandica	ILFE	1.16542759052702e-5	1.1733191571892e-5	0.993274151697061
GCF_000297255.1	s__Nitrolancea hollandica	ILMH	9.71189658772513e-7	2.55812587904063e-6	0.379648893250217
GCF_000297255.1	s__Nitrolancea hollandica	ILVA	5.14730519149432e-5	4.85285535323711e-5	1.06067558516056
GCF_000297255.1	s__Nitrolancea hollandica	IMFV	0	2.94387676827146e-6	0
GCF_000297255.1	s__Nitrolancea hollandica	IMGF	1.94237931754503e-6	3.2029030352254e-6	0.606443372210404
GCF_000297255.1	s__Nitrolancea hollandica	INDM	9.71189658772513e-7	1.55380352952442e-6	0.625040193511317
GCF_000297255.1	s__Nitrolancea hollandica	IQIK	1.94237931754503e-6	2.5581042804001e-6	0.759304197419672
GCF_000297255.1	s__Nitrolancea hollandica	IQIT	1.94237931754503e-6	6.08138865775293e-6	0.31939733288856
GCF_000297255.1	s__Nitrolancea hollandica	IQMY	0	1.02020850502046e-6	0
GCF_000297255.1	s__Nitrolancea hollandica	IQQA	1.26254655640427e-5	7.83069694879507e-6	1.61230419802996
GCF_000297255.1	s__Nitrolancea hollandica	IRLI	1.35966552228152e-5	2.46710143319017e-5	0.551118613928799
GCF_000297255.1	s__Nitrolancea hollandica	IRNS	1.94237931754503e-6	5.90400518535437e-6	0.328993497899247
GCF_000297255.1	s__Nitrolancea hollandica	IRQE	1.16542759052702e-5	9.28312527764203e-6	1.2554258998679
GCF_000297255.1	s__Nitrolancea hollandica	IRTV	1.55390345403602e-5	1.8404665763636e-5	0.844298654478271
GCF_000297255.1	s__Nitrolancea hollandica	ISDE	1.35966552228152e-5	9.89935427934521e-6	1.3734891023331
GCF_000297255.1	s__Nitrolancea hollandica	ISFA	9.71189658772513e-6	1.11249132082215e-5	0.872986279169163
GCF_000297255.1	s__Nitrolancea hollandica	ISTA	1.55390345403602e-5	1.83049916458872e-5	0.848896019237003
GCF_000297255.1	s__Nitrolancea hollandica	ITAA	4.17611553272181e-5	3.64242516542626e-5	1.14652061279428
GCF_000297255.1	s__Nitrolancea hollandica	IVQE	9.71189658772513e-6	9.19464588330382e-6	1.05625564170563
GCF_000297255.1	s__Nitrolancea hollandica	IVYR	4.85594829386257e-6	8.27049921533924e-6	0.587140892880598
GCF_000297255.1	s__Nitrolancea hollandica	IYRE	3.88475863509005e-6	6.43383455497453e-6	0.603801450269874
GCF_000297255.1	s__Nitrolancea hollandica	KALY	1.94237931754503e-6	6.73448248691316e-6	0.288422951773885
GCF_000297255.1	s__Nitrolancea hollandica	KATK	6.79832761140759e-6	3.3473279235378e-6	2.03097149926752
GCF_000297255.1	s__Nitrolancea hollandica	KERQ	7.76951727018011e-6	3.96581814103267e-6	1.95912091625991
GCF_000297255.1	s__Nitrolancea hollandica	KGIE	5.82713795263508e-6	6.49002761433862e-6	0.897860271004241
GCF_000297255.1	s__Nitrolancea hollandica	KGLN	4.85594829386257e-6	5.20885891266051e-6	0.932247998128693
GCF_000297255.1	s__Nitrolancea hollandica	KHFK	9.71189658772513e-7	4.03576735320705e-7	2.40645600644138
GCF_000297255.1	s__Nitrolancea hollandica	KHSR	9.71189658772513e-7	2.1667239339878e-6	0.448229533785167
GCF_000297255.1	s__Nitrolancea hollandica	KIEP	8.74070692895262e-6	4.46876759815176e-6	1.95595468705235
GCF_000297255.1	s__Nitrolancea hollandica	KIMT	0	1.4728974899418e-6	0
GCF_000297255.1	s__Nitrolancea hollandica	KISV	3.88475863509005e-6	5.4472093462604e-6	0.713164923201824
GCF_000297255.1	s__Nitrolancea hollandica	KIYD	4.85594829386257e-6	1.76940456030413e-6	2.74439684558511
GCF_000297255.1	s__Nitrolancea hollandica	KLPA	1.26254655640427e-5	1.55310679503894e-5	0.812916768143181
GCF_000297255.1	s__Nitrolancea hollandica	KLRE	1.74814138579052e-5	1.15192006928338e-5	1.51758913869611
GCF_000297255.1	s__Nitrolancea hollandica	KMIL	2.91356897631754e-6	2.77389606328005e-6	1.05035261230096
GCF_000297255.1	s__Nitrolancea hollandica	KMKV	1.94237931754503e-6	8.70455548892395e-7	2.23145147390535
GCF_000297255.1	s__Nitrolancea hollandica	KMRK	0	8.78831877980194e-7	0
GCF_000297255.1	s__Nitrolancea hollandica	KNLR	5.82713795263508e-6	4.83367707741219e-6	1.20552901224315
GCF_000297255.1	s__Nitrolancea hollandica	KNVQ	9.71189658772513e-7	1.64827199504622e-6	0.589216865718379
GCF_000297255.1	s__Nitrolancea hollandica	KQPL	4.85594829386257e-6	5.14971253231785e-6	0.942955216119012
GCF_000297255.1	s__Nitrolancea hollandica	KRMH	0	8.10471091598373e-7	0
GCF_000297255.1	s__Nitrolancea hollandica	KTAT	1.26254655640427e-5	7.95761229280246e-6	1.58658968287035
GCF_000297255.1	s__Nitrolancea hollandica	KTMH	9.71189658772513e-7	5.80286988569139e-7	1.67363680024475
GCF_000297255.1	s__Nitrolancea hollandica	KTQA	8.74070692895262e-6	5.15953886519275e-6	1.69408684716363
GCF_000297255.1	s__Nitrolancea hollandica	KTSA	5.82713795263508e-6	7.82002458973065e-6	0.745155962845353
GCF_000297255.1	s__Nitrolancea hollandica	KVPH	9.71189658772513e-7	2.26318427018301e-6	0.429125313200404
GCF_000297255.1	s__Nitrolancea hollandica	KYLH	1.94237931754503e-6	1.33599549533863e-6	1.45388163681847
GCF_000297255.1	s__Nitrolancea hollandica	LAAM	3.7876396692128e-5	2.56088861883693e-5	1.47903334856204
GCF_000297255.1	s__Nitrolancea hollandica	LARP	3.10780690807204e-5	5.15680288591042e-5	0.602661567026983
GCF_000297255.1	s__Nitrolancea hollandica	LAVD	4.56459139623081e-5	4.84317951879138e-5	0.942478258036967
GCF_000297255.1	s__Nitrolancea hollandica	LDAD	3.49628277158105e-5	3.44037034820891e-5	1.0162518617803
GCF_000297255.1	s__Nitrolancea hollandica	LDDL	5.24442415737157e-5	3.31341941285065e-5	1.58278307208311
GCF_000297255.1	s__Nitrolancea hollandica	LDEV	3.7876396692128e-5	2.66537167328002e-5	1.42105497225147
GCF_000297255.1	s__Nitrolancea hollandica	LDKV	1.26254655640427e-5	1.04183658971896e-5	1.21184701023492
GCF_000297255.1	s__Nitrolancea hollandica	LDNL	1.55390345403602e-5	1.522632992951e-5	1.02053709674609
GCF_000297255.1	s__Nitrolancea hollandica	LDQN	4.85594829386257e-6	5.24210464475763e-6	0.926335627183398
GCF_000297255.1	s__Nitrolancea hollandica	LDVF	1.16542759052702e-5	1.50525894897944e-5	0.774237277457923
GCF_000297255.1	s__Nitrolancea hollandica	LEFV	1.35966552228152e-5	1.64844610637071e-5	0.824816484461855
GCF_000297255.1	s__Nitrolancea hollandica	LHHE	9.71189658772513e-7	2.95057451822376e-6	0.329152730349332
GCF_000297255.1	s__Nitrolancea hollandica	LINH	3.88475863509005e-6	3.14261779340376e-6	1.23615370702859
GCF_000297255.1	s__Nitrolancea hollandica	LKAH	6.79832761140759e-6	5.81363349813007e-6	1.16937670969356
GCF_000297255.1	s__Nitrolancea hollandica	LKEV	1.06830862464976e-5	1.14094087994704e-5	0.936340036040567
GCF_000297255.1	s__Nitrolancea hollandica	LKHF	9.71189658772513e-7	1.80687579619819e-6	0.537496634143849
GCF_000297255.1	s__Nitrolancea hollandica	LKPI	3.88475863509005e-6	7.82045056435075e-6	0.496743583138111
GCF_000297255.1	s__Nitrolancea hollandica	LKVS	7.76951727018011e-6	1.04187310566967e-5	0.745725868908595
GCF_000297255.1	s__Nitrolancea hollandica	LLEG	4.66171036210806e-5	5.55762812197718e-5	0.838794942697535
GCF_000297255.1	s__Nitrolancea hollandica	LLIK	4.85594829386257e-6	1.42117825994023e-5	0.341684673256034
GCF_000297255.1	s__Nitrolancea hollandica	LLTM	1.45678448815877e-5	1.26129147629588e-5	1.15499431775834
GCF_000297255.1	s__Nitrolancea hollandica	LLTR	4.56459139623081e-5	4.79237579341993e-5	0.952469420803378
GCF_000297255.1	s__Nitrolancea hollandica	LMGP	8.74070692895262e-6	1.04462000269466e-5	0.836735550382476
GCF_000297255.1	s__Nitrolancea hollandica	LNFV	2.91356897631754e-6	6.91719535945794e-6	0.421206692150713
GCF_000297255.1	s__Nitrolancea hollandica	LNIR	5.82713795263508e-6	1.1314595946046e-5	0.515010697723717
GCF_000297255.1	s__Nitrolancea hollandica	LNTI	7.76951727018011e-6	8.10110672233729e-6	0.959068623149614
GCF_000297255.1	s__Nitrolancea hollandica	LPES	3.01068794219479e-5	1.99681756769447e-5	1.50774311629827
GCF_000297255.1	s__Nitrolancea hollandica	LPIV	2.81645001044029e-5	2.57188640540298e-5	1.09509113797699
GCF_000297255.1	s__Nitrolancea hollandica	LPLH	8.74070692895262e-6	1.37944459952952e-5	0.633639577256945
GCF_000297255.1	s__Nitrolancea hollandica	LPPS	3.30204483982655e-5	1.92293947173496e-5	1.71718605206397
GCF_000297255.1	s__Nitrolancea hollandica	LRRN	1.94237931754503e-5	1.60493276972195e-5	1.21025587749793
GCF_000297255.1	s__Nitrolancea hollandica	LSAR	5.34154312324882e-5	4.88995646052697e-5	1.09234983304395
GCF_000297255.1	s__Nitrolancea hollandica	LSHM	2.91356897631754e-6	2.5531148587095e-6	1.14118210012308
GCF_000297255.1	s__Nitrolancea hollandica	LSSK	8.74070692895262e-6	7.40124324987664e-6	1.18097819972318
GCF_000297255.1	s__Nitrolancea hollandica	LTEL	3.49628277158105e-5	3.692579262297e-5	0.94684027700631
GCF_000297255.1	s__Nitrolancea hollandica	LTEM	4.85594829386257e-6	7.20728100601958e-6	0.673755926792203
GCF_000297255.1	s__Nitrolancea hollandica	LTHE	6.79832761140759e-6	7.60605349925496e-6	0.893804863727755
GCF_000297255.1	s__Nitrolancea hollandica	LTSA	3.69052070333555e-5	3.5011466024251e-5	1.05408916632605
GCF_000297255.1	s__Nitrolancea hollandica	LVMK	1.94237931754503e-6	3.89716483956945e-6	0.498408303858047
GCF_000297255.1	s__Nitrolancea hollandica	LVNG	2.03949828342228e-5	1.71302066484527e-5	1.19058591952625
GCF_000297255.1	s__Nitrolancea hollandica	LVVY	1.55390345403602e-5	1.56679898799808e-5	0.991769503260572
GCF_000297255.1	s__Nitrolancea hollandica	MAAN	5.82713795263508e-6	6.14047507412668e-6	0.948971843756541
GCF_000297255.1	s__Nitrolancea hollandica	MDEG	4.85594829386257e-6	5.66009305646151e-6	0.85792728943194
GCF_000297255.1	s__Nitrolancea hollandica	MENG	5.82713795263508e-6	2.60101223452619e-6	2.24033469557923
GCF_000297255.1	s__Nitrolancea hollandica	MEVD	4.85594829386257e-6	5.20234807982535e-6	0.933414723381136
GCF_000297255.1	s__Nitrolancea hollandica	MFNT	0	9.75969347499142e-7	0
GCF_000297255.1	s__Nitrolancea hollandica	MGFT	3.88475863509005e-6	3.25287136997111e-6	1.1942552266137
GCF_000297255.1	s__Nitrolancea hollandica	MGKN	9.71189658772513e-7	1.01667986622718e-6	0.955256114568805
GCF_000297255.1	s__Nitrolancea hollandica	MGVR	6.79832761140759e-6	1.03411772483368e-5	0.657403644493279
GCF_000297255.1	s__Nitrolancea hollandica	MHKE	0	6.24477059924321e-7	0
GCF_000297255.1	s__Nitrolancea hollandica	MIGK	3.88475863509005e-6	2.21682892347668e-6	1.75239441977216
GCF_000297255.1	s__Nitrolancea hollandica	MIKT	1.94237931754503e-6	1.4728974899418e-6	1.31874711635348
GCF_000297255.1	s__Nitrolancea hollandica	MINQ	0	1.02521297687769e-6	0
GCF_000297255.1	s__Nitrolancea hollandica	MKNV	9.71189658772513e-7	9.34458585239351e-7	1.03930733166067
GCF_000297255.1	s__Nitrolancea hollandica	MLAF	9.71189658772513e-6	7.95923524182283e-6	1.22020474237182
GCF_000297255.1	s__Nitrolancea hollandica	MLDH	4.85594829386257e-6	2.55302537620359e-6	1.90203683015618
GCF_000297255.1	s__Nitrolancea hollandica	MLYT	9.71189658772513e-7	3.00955017716555e-6	0.322702597265615
GCF_000297255.1	s__Nitrolancea hollandica	MMHF	9.71189658772513e-7	3.08186588642747e-7	3.15130409486549
GCF_000297255.1	s__Nitrolancea hollandica	MNPR	5.82713795263508e-6	2.32436677686971e-6	2.5069786793643
GCF_000297255.1	s__Nitrolancea hollandica	MNSY	0	7.09150174609448e-7	0
GCF_000297255.1	s__Nitrolancea hollandica	MPAA	9.71189658772513e-6	1.4092041377881e-5	0.689175991419456
GCF_000297255.1	s__Nitrolancea hollandica	MPRP	7.76951727018011e-6	5.3342896765489e-6	1.45652331262346
GCF_000297255.1	s__Nitrolancea hollandica	MQRV	0	4.4549048983361e-6	0
GCF_000297255.1	s__Nitrolancea hollandica	MSLQ	9.71189658772513e-7	4.26728111650593e-6	0.227589800685015
GCF_000297255.1	s__Nitrolancea hollandica	MTSI	2.91356897631754e-6	3.44098183763363e-6	0.846726054887056
GCF_000297255.1	s__Nitrolancea hollandica	MVAT	1.65102241991327e-5	9.61971209969658e-6	1.71629088563404
GCF_000297255.1	s__Nitrolancea hollandica	MVIV	7.76951727018011e-6	6.70082108521941e-6	1.15948734809798
GCF_000297255.1	s__Nitrolancea hollandica	MYKR	0	9.38845452551182e-7	0
GCF_000297255.1	s__Nitrolancea hollandica	NAIN	2.91356897631754e-6	3.79841211058786e-6	0.767049201479779
GCF_000297255.1	s__Nitrolancea hollandica	NAKK	2.91356897631754e-6	1.51156631554399e-6	1.9275164750340401
GCF_000297255.1	s__Nitrolancea hollandica	NDHF	9.71189658772513e-7	1.01212515735906e-6	0.959554904560063
GCF_000297255.1	s__Nitrolancea hollandica	NDKQ	0	1.1708560617128e-6	0
GCF_000297255.1	s__Nitrolancea hollandica	NDYA	4.85594829386257e-6	3.77233408136881e-6	1.28725298160776
GCF_000297255.1	s__Nitrolancea hollandica	NFFG	2.91356897631754e-6	2.42864277845302e-6	1.19966962707188
GCF_000297255.1	s__Nitrolancea hollandica	NGDK	3.88475863509005e-6	2.71790988646782e-6	1.4293184091319
GCF_000297255.1	s__Nitrolancea hollandica	NHNG	1.94237931754503e-6	1.15182262237428e-6	1.68635281146081
GCF_000297255.1	s__Nitrolancea hollandica	NISH	2.91356897631754e-6	1.63983158005095e-6	1.77674891236514
GCF_000297255.1	s__Nitrolancea hollandica	NKNT	0	8.29839723029874e-7	0
GCF_000297255.1	s__Nitrolancea hollandica	NLKP	6.79832761140759e-6	3.58660722503157e-6	1.89547591494292
GCF_000297255.1	s__Nitrolancea hollandica	NMDA	0	3.08578489180721e-6	0
GCF_000297255.1	s__Nitrolancea hollandica	NMEQ	0	1.12049739270125e-6	0
GCF_000297255.1	s__Nitrolancea hollandica	NMKS	0	6.63819351767087e-7	0
GCF_000297255.1	s__Nitrolancea hollandica	NNFV	9.71189658772513e-7	1.65859871355541e-6	0.585548301005642
GCF_000297255.1	s__Nitrolancea hollandica	NNIG	9.71189658772513e-7	2.92358209432974e-6	0.332191683844325
GCF_000297255.1	s__Nitrolancea hollandica	NNMA	0	1.41802690815199e-6	0
GCF_000297255.1	s__Nitrolancea hollandica	NPVE	9.71189658772513e-6	6.73999883024417e-6	1.44093446190899
GCF_000297255.1	s__Nitrolancea hollandica	NRQN	0	1.78649392506055e-6	0
GCF_000297255.1	s__Nitrolancea hollandica	NSFY	2.91356897631754e-6	1.17248155596824e-6	2.48495932536142
GCF_000297255.1	s__Nitrolancea hollandica	NSIH	9.71189658772513e-7	1.63983158005095e-6	0.592249637455046
GCF_000297255.1	s__Nitrolancea hollandica	NSIP	2.91356897631754e-6	4.38079485147413e-6	0.665077702813937
GCF_000297255.1	s__Nitrolancea hollandica	NSPV	5.82713795263508e-6	6.15476545445756e-6	0.946768483015839
GCF_000297255.1	s__Nitrolancea hollandica	NYLG	4.85594829386257e-6	5.56456089687069e-6	0.872656150927089
GCF_000297255.1	s__Nitrolancea hollandica	NYLL	5.82713795263508e-6	6.96287990572768e-6	0.836886178065726
GCF_000297255.1	s__Nitrolancea hollandica	PAKS	6.79832761140759e-6	8.10417854516793e-6	0.838866959003644
GCF_000297255.1	s__Nitrolancea hollandica	PARE	2.52509311280853e-5	2.9467040878258e-5	0.856921169397654
GCF_000297255.1	s__Nitrolancea hollandica	PDAE	1.84526035166778e-5	2.07325132129314e-5	0.890032159978001
GCF_000297255.1	s__Nitrolancea hollandica	PEMS	5.82713795263508e-6	3.89744520180675e-6	1.49511735275554
GCF_000297255.1	s__Nitrolancea hollandica	PFHN	9.71189658772513e-7	1.06739454837814e-6	0.909869420120414
GCF_000297255.1	s__Nitrolancea hollandica	PFQN	1.94237931754503e-6	1.7840453141453e-6	1.08874998978127
GCF_000297255.1	s__Nitrolancea hollandica	PGEI	1.84526035166778e-5	1.59893917045635e-5	1.15405287815991
GCF_000297255.1	s__Nitrolancea hollandica	PGKK	5.82713795263508e-6	2.67000671534688e-6	2.18244318231164
GCF_000297255.1	s__Nitrolancea hollandica	PGPA	2.91356897631754e-5	3.05793825458333e-5	0.952788687590599
GCF_000297255.1	s__Nitrolancea hollandica	PKII	3.88475863509005e-6	4.08875429975876e-6	0.950108113691071
GCF_000297255.1	s__Nitrolancea hollandica	PKQF	1.94237931754503e-6	1.66185229362036e-6	1.16880382510622
GCF_000297255.1	s__Nitrolancea hollandica	PKVE	5.82713795263508e-6	6.27836211683106e-6	0.928130274138484
GCF_000297255.1	s__Nitrolancea hollandica	PLDH	8.74070692895262e-6	7.19774940684841e-6	1.21436666309001
GCF_000297255.1	s__Nitrolancea hollandica	PLDQ	1.45678448815877e-5	1.20303322901466e-5	1.21092622632871
GCF_000297255.1	s__Nitrolancea hollandica	PLGE	1.55390345403602e-5	3.05824801913279e-5	0.50810249669569
GCF_000297255.1	s__Nitrolancea hollandica	PMMR	9.71189658772513e-7	1.89206043979421e-6	0.513297375890457
GCF_000297255.1	s__Nitrolancea hollandica	PMMT	9.71189658772513e-7	1.35469119895897e-6	0.716908517246466
GCF_000297255.1	s__Nitrolancea hollandica	PMPF	3.88475863509005e-6	2.32118094467568e-6	1.67361301323833
GCF_000297255.1	s__Nitrolancea hollandica	PPKH	9.71189658772513e-7	1.69545124439584e-6	0.57282075316686
GCF_000297255.1	s__Nitrolancea hollandica	PRKH	9.71189658772513e-7	2.28496272430109e-6	0.425035230747396
GCF_000297255.1	s__Nitrolancea hollandica	PSEQ	5.82713795263508e-6	6.87462224633517e-6	0.847630276084115
GCF_000297255.1	s__Nitrolancea hollandica	PSTD	1.16542759052702e-5	9.68182417594405e-6	1.20372728253287
GCF_000297255.1	s__Nitrolancea hollandica	PVLF	1.55390345403602e-5	1.58745702975158e-5	0.978863317187986
GCF_000297255.1	s__Nitrolancea hollandica	PVRT	1.26254655640427e-5	1.93709944089144e-5	0.651771679735374
GCF_000297255.1	s__Nitrolancea hollandica	PVYV	8.74070692895262e-6	8.62177136767421e-6	1.01379479415615
GCF_000297255.1	s__Nitrolancea hollandica	PYYI	9.71189658772513e-7	1.99345395199421e-6	0.487189412025772
GCF_000297255.1	s__Nitrolancea hollandica	QAGH	6.79832761140759e-6	7.161471572185e-6	0.949291991580634
GCF_000297255.1	s__Nitrolancea hollandica	QDQI	2.91356897631754e-6	3.93517538060348e-6	0.740391137502677
GCF_000297255.1	s__Nitrolancea hollandica	QEPI	3.88475863509005e-6	6.88811512611208e-6	0.563979922513688
GCF_000297255.1	s__Nitrolancea hollandica	QFMH	9.71189658772513e-7	5.43603891421851e-7	1.78657598685004
GCF_000297255.1	s__Nitrolancea hollandica	QFNK	1.94237931754503e-6	7.24136575547761e-7	2.68233836424537
GCF_000297255.1	s__Nitrolancea hollandica	QGHS	4.85594829386257e-6	3.59899438828316e-6	1.34925142136135
GCF_000297255.1	s__Nitrolancea hollandica	QHKQ	0	6.6365102046335305e-07	0
GCF_000297255.1	s__Nitrolancea hollandica	QHLS	5.82713795263508e-6	4.50338601220017e-6	1.2939459191037
GCF_000297255.1	s__Nitrolancea hollandica	QIMM	1.94237931754503e-6	8.34534779629862e-7	2.32749954220784
GCF_000297255.1	s__Nitrolancea hollandica	QIRQ	5.82713795263508e-6	5.59304955518039e-6	1.04185344598599
GCF_000297255.1	s__Nitrolancea hollandica	QIRY	5.82713795263508e-6	3.87636215386128e-6	1.50324910865994
GCF_000297255.1	s__Nitrolancea hollandica	QKMQ	0	6.28856922302684e-7	0
GCF_000297255.1	s__Nitrolancea hollandica	QLMR	2.91356897631754e-6	6.06485758290453e-6	0.480401878608038
GCF_000297255.1	s__Nitrolancea hollandica	QLQF	2.91356897631754e-6	4.65502297632693e-6	0.625897872284297
GCF_000297255.1	s__Nitrolancea hollandica	QMAE	9.71189658772513e-6	4.85208444984495e-6	2.00159265324318
GCF_000297255.1	s__Nitrolancea hollandica	QMEF	1.94237931754503e-6	1.50802659926092e-6	1.28802722610926
GCF_000297255.1	s__Nitrolancea hollandica	QMIK	0	9.54993981130897e-7	0
GCF_000297255.1	s__Nitrolancea hollandica	QMKH	0	3.76245180127232e-7	0
GCF_000297255.1	s__Nitrolancea hollandica	QNFM	0	6.32796823264839e-7	0
GCF_000297255.1	s__Nitrolancea hollandica	QNYP	0	1.31911474390943e-6	0
GCF_000297255.1	s__Nitrolancea hollandica	QPEP	2.03949828342228e-5	7.24977249298959e-6	2.81318935924464
GCF_000297255.1	s__Nitrolancea hollandica	QPHL	4.85594829386257e-6	4.74913716953214e-6	1.02249063788169
GCF_000297255.1	s__Nitrolancea hollandica	QPTG	1.26254655640427e-5	9.78384349132561e-6	1.2904402625856
GCF_000297255.1	s__Nitrolancea hollandica	QQAN	4.85594829386257e-6	3.59130641162908e-6	1.35213978905794
GCF_000297255.1	s__Nitrolancea hollandica	QQMS	9.71189658772513e-7	1.46913499608124e-6	0.661062231423972
GCF_000297255.1	s__Nitrolancea hollandica	QQSR	5.82713795263508e-6	5.58209353254536e-6	1.04389830063954
GCF_000297255.1	s__Nitrolancea hollandica	QRTK	4.85594829386257e-6	3.68518367440367e-6	1.31769505210574
GCF_000297255.1	s__Nitrolancea hollandica	QRVS	1.06830862464976e-5	1.19098005677513e-5	0.89699959169969
GCF_000297255.1	s__Nitrolancea hollandica	QTDH	9.71189658772513e-7	2.39114708178335e-6	0.406160568779478
GCF_000297255.1	s__Nitrolancea hollandica	QVVL	2.52509311280853e-5	2.26067225791859e-5	1.11696558577376
GCF_000297255.1	s__Nitrolancea hollandica	QYPD	6.79832761140759e-6	2.87054097768895e-6	2.36830885336494
GCF_000297255.1	s__Nitrolancea hollandica	RAFY	1.35966552228152e-5	7.21593933846933e-6	1.88425298288322
GCF_000297255.1	s__Nitrolancea hollandica	RAGP	1.94237931754503e-5	4.12118894485057e-5	0.471315279046362
GCF_000297255.1	s__Nitrolancea hollandica	RAPP	1.94237931754503e-6	2.83768216670157e-5	0.0684495022147877
GCF_000297255.1	s__Nitrolancea hollandica	RDMI	3.88475863509005e-6	4.80575752617992e-6	0.808355106125805
GCF_000297255.1	s__Nitrolancea hollandica	RDVF	1.06830862464976e-5	1.11631883320194e-5	0.956992386830504
GCF_000297255.1	s__Nitrolancea hollandica	RDYR	1.06830862464976e-5	8.33343685042072e-6	1.28195442507713
GCF_000297255.1	s__Nitrolancea hollandica	RGDR	3.10780690807204e-5	2.79112968658013e-5	1.11345844050691
GCF_000297255.1	s__Nitrolancea hollandica	RGID	2.71933104456304e-5	1.96771511134011e-5	1.38197395999619
GCF_000297255.1	s__Nitrolancea hollandica	RGPP	0	2.1841223465043e-5	0
GCF_000297255.1	s__Nitrolancea hollandica	RHEK	2.91356897631754e-6	2.37274952044893e-6	1.22792943427349
GCF_000297255.1	s__Nitrolancea hollandica	RHQG	7.76951727018011e-6	5.11505752976554e-6	1.51895012421028
GCF_000297255.1	s__Nitrolancea hollandica	RKDV	8.74070692895262e-6	7.72639024674577e-6	1.13127950437581
GCF_000297255.1	s__Nitrolancea hollandica	RKII	5.82713795263508e-6	5.51042160289533e-6	1.05747588343755
GCF_000297255.1	s__Nitrolancea hollandica	RMDM	9.71189658772513e-7	1.79409007968921e-6	0.541327143919524
GCF_000297255.1	s__Nitrolancea hollandica	RMPS	5.82713795263508e-6	5.05825893354027e-6	1.15200467773536
GCF_000297255.1	s__Nitrolancea hollandica	RNHA	6.79832761140759e-6	4.62847736022263e-6	1.46880433505687
GCF_000297255.1	s__Nitrolancea hollandica	RNIG	7.76951727018011e-6	9.04234440600757e-6	0.859237043107779
GCF_000297255.1	s__Nitrolancea hollandica	RNVA	1.84526035166778e-5	1.65054140934619e-5	1.11797277015832
GCF_000297255.1	s__Nitrolancea hollandica	RPQS	5.82713795263508e-6	8.92215735993399e-6	0.65310862805475
GCF_000297255.1	s__Nitrolancea hollandica	RQIE	1.74814138579052e-5	9.28312527764203e-6	1.88313884980184
GCF_000297255.1	s__Nitrolancea hollandica	RSQN	0	3.88774652351672e-6	0
GCF_000297255.1	s__Nitrolancea hollandica	RTFG	4.85594829386257e-6	1.23595396508502e-5	0.392890708799865
GCF_000297255.1	s__Nitrolancea hollandica	RTIN	1.94237931754503e-6	6.007881906336e-6	0.323305176071548
GCF_000297255.1	s__Nitrolancea hollandica	RTNR	7.76951727018011e-6	8.52195393814996e-6	0.911706086018437
GCF_000297255.1	s__Nitrolancea hollandica	RVIA	3.88475863509005e-5	3.59893812908161e-5	1.07941801046782
GCF_000297255.1	s__Nitrolancea hollandica	RVLT	4.46747243035356e-5	3.52021100329767e-5	1.26909222946253
GCF_000297255.1	s__Nitrolancea hollandica	RYMS	9.71189658772513e-7	2.19332993140018e-6	0.442792324523893
GCF_000297255.1	s__Nitrolancea hollandica	RYVK	5.82713795263508e-6	3.53321697624661e-6	1.64924429827271
GCF_000297255.1	s__Nitrolancea hollandica	SEVF	4.85594829386257e-6	8.60166320229135e-6	0.564535971667551
GCF_000297255.1	s__Nitrolancea hollandica	SFVY	5.82713795263508e-6	3.5918034821666e-6	1.62234319933342
GCF_000297255.1	s__Nitrolancea hollandica	SGFQ	4.85594829386257e-6	5.63846714715889e-6	0.861217803904273
GCF_000297255.1	s__Nitrolancea hollandica	SGGK	1.65102241991327e-5	9.05901517539808e-6	1.82251866008241
GCF_000297255.1	s__Nitrolancea hollandica	SGMP	7.76951727018011e-6	5.45087243242607e-6	1.42537132660836
GCF_000297255.1	s__Nitrolancea hollandica	SGRN	2.91356897631754e-6	9.02463168435035e-6	0.322846303120599
GCF_000297255.1	s__Nitrolancea hollandica	SHRQ	2.91356897631754e-6	3.33976730183577e-6	0.872386820098525
GCF_000297255.1	s__Nitrolancea hollandica	SKGK	4.85594829386257e-6	2.53184325176234e-6	1.91794981402679
GCF_000297255.1	s__Nitrolancea hollandica	SLAK	2.33085518105403e-5	1.47273897690355e-5	1.58266686602855
GCF_000297255.1	s__Nitrolancea hollandica	SLEN	4.85594829386257e-6	8.70094557148533e-6	0.558094319056131
GCF_000297255.1	s__Nitrolancea hollandica	SLKI	6.79832761140759e-6	7.41576973319338e-6	0.916739307718513
GCF_000297255.1	s__Nitrolancea hollandica	SNLH	1.94237931754503e-6	3.13646183298573e-6	0.619289958231691
GCF_000297255.1	s__Nitrolancea hollandica	SNSE	9.71189658772513e-7	4.5401910962174e-6	0.213909423235874
GCF_000297255.1	s__Nitrolancea hollandica	SPPQ	4.85594829386257e-6	6.62027552472329e-6	0.733496404451465
GCF_000297255.1	s__Nitrolancea hollandica	SRAR	2.23373621517678e-5	3.62645277354089e-5	0.615956240068651
GCF_000297255.1	s__Nitrolancea hollandica	SRLG	3.69052070333555e-5	3.76372777198105e-5	0.980549318898544
GCF_000297255.1	s__Nitrolancea hollandica	STET	1.45678448815877e-5	1.02310414672875e-5	1.4238867986379
GCF_000297255.1	s__Nitrolancea hollandica	STFM	1.94237931754503e-6	2.12389271778244e-6	0.914537396960931
GCF_000297255.1	s__Nitrolancea hollandica	SVAL	3.5934017374583e-5	4.84334927027288e-5	0.741924964923259
GCF_000297255.1	s__Nitrolancea hollandica	SYEA	6.79832761140759e-6	8.99021505211085e-6	0.756191878837357
GCF_000297255.1	s__Nitrolancea hollandica	SYIL	4.85594829386257e-6	7.92217700065291e-6	0.61295629893934
GCF_000297255.1	s__Nitrolancea hollandica	TAAS	3.01068794219479e-5	3.63529015041073e-5	0.828183671076332
GCF_000297255.1	s__Nitrolancea hollandica	TDKL	5.82713795263508e-6	7.53119883128142e-6	0.773733117818057
GCF_000297255.1	s__Nitrolancea hollandica	TDTH	9.71189658772513e-7	3.68789186573693e-6	0.263345481410542
GCF_000297255.1	s__Nitrolancea hollandica	TEAP	1.06830862464976e-5	2.10980263090761e-5	0.506354769398592
GCF_000297255.1	s__Nitrolancea hollandica	TENE	2.91356897631754e-6	5.05937771460891e-6	0.575874967370915
GCF_000297255.1	s__Nitrolancea hollandica	TETF	3.88475863509005e-6	6.32734621516271e-6	0.61396334308066
GCF_000297255.1	s__Nitrolancea hollandica	TEVL	2.13661724929953e-5	2.71236203294705e-5	0.787733061938654
GCF_000297255.1	s__Nitrolancea hollandica	TFKG	2.91356897631754e-6	3.72240037867952e-6	0.782712411326128
GCF_000297255.1	s__Nitrolancea hollandica	TGEQ	2.23373621517678e-5	1.01597324565944e-5	2.19861716311922
GCF_000297255.1	s__Nitrolancea hollandica	THIA	4.85594829386257e-6	7.22589096129353e-6	0.67202069888324
GCF_000297255.1	s__Nitrolancea hollandica	THKQ	0	1.02355610773615e-6	0
GCF_000297255.1	s__Nitrolancea hollandica	THYD	2.91356897631754e-6	1.65722687787662e-6	1.75809903593324
GCF_000297255.1	s__Nitrolancea hollandica	TIAM	2.91356897631754e-6	6.84704974557447e-6	0.425521806410228
GCF_000297255.1	s__Nitrolancea hollandica	TIPN	3.88475863509005e-6	4.45787178318029e-6	0.871437947082145
GCF_000297255.1	s__Nitrolancea hollandica	TISK	2.91356897631754e-6	3.93766326381069e-6	0.739923345679367
GCF_000297255.1	s__Nitrolancea hollandica	TKRG	8.74070692895262e-6	8.55442224679569e-6	1.02177641888401
GCF_000297255.1	s__Nitrolancea hollandica	TLGY	1.55390345403602e-5	1.23225887483597e-5	1.26102029838728
GCF_000297255.1	s__Nitrolancea hollandica	TLSD	2.23373621517678e-5	1.75943801731042e-5	1.2695736895531
GCF_000297255.1	s__Nitrolancea hollandica	TMLE	7.76951727018011e-6	7.20728100601958e-6	1.07800948286753
GCF_000297255.1	s__Nitrolancea hollandica	TNIT	1.94237931754503e-6	4.30156699633941e-6	0.451551566951758
GCF_000297255.1	s__Nitrolancea hollandica	TPFG	1.06830862464976e-5	9.17082657775224e-6	1.16489894950299
GCF_000297255.1	s__Nitrolancea hollandica	TPGL	2.13661724929953e-5	2.84183622939675e-5	0.751843905429089
GCF_000297255.1	s__Nitrolancea hollandica	TPVT	2.42797414693128e-5	1.38693855063604e-5	1.75059965404944
GCF_000297255.1	s__Nitrolancea hollandica	TQYA	3.88475863509005e-6	5.51187288742895e-6	0.704798298950273
GCF_000297255.1	s__Nitrolancea hollandica	TQYY	9.71189658772513e-7	1.26664973821497e-6	0.766738925112138
GCF_000297255.1	s__Nitrolancea hollandica	TRDS	9.71189658772513e-6	1.30482120428963e-5	0.744308611463168
GCF_000297255.1	s__Nitrolancea hollandica	TRNF	1.94237931754503e-6	3.7082720084739e-6	0.523796343177207
GCF_000297255.1	s__Nitrolancea hollandica	TSAK	3.88475863509005e-6	7.82002458973065e-6	0.496770641896902
GCF_000297255.1	s__Nitrolancea hollandica	TTDN	1.94237931754503e-6	4.2929903446397e-6	0.452453688830285
GCF_000297255.1	s__Nitrolancea hollandica	TTGR	2.33085518105403e-5	2.03364525926035e-5	1.14614639423485
GCF_000297255.1	s__Nitrolancea hollandica	TYEG	3.88475863509005e-6	7.04138270178948e-6	0.551703947876997
GCF_000297255.1	s__Nitrolancea hollandica	TYMP	9.71189658772513e-7	1.65609333078638e-6	0.586434134307727
GCF_000297255.1	s__Nitrolancea hollandica	TYRY	4.85594829386257e-6	2.72849474286083e-6	1.77971693241054
GCF_000297255.1	s__Nitrolancea hollandica	TYSQ	1.94237931754503e-6	2.76998929491449e-6	0.70122268021436
GCF_000297255.1	s__Nitrolancea hollandica	TYVG	4.85594829386257e-6	9.05148393426224e-6	0.536480905134409
GCF_000297255.1	s__Nitrolancea hollandica	VADV	3.20492587394929e-5	3.55752857620308e-5	0.900885489827853
GCF_000297255.1	s__Nitrolancea hollandica	VDPQ	1.16542759052702e-5	8.83680869919429e-6	1.31883311068313
GCF_000297255.1	s__Nitrolancea hollandica	VEDH	2.91356897631754e-6	5.49018940483232e-6	0.530686422904298
GCF_000297255.1	s__Nitrolancea hollandica	VGHK	1.94237931754503e-6	3.28684096615349e-6	0.59095628220131
GCF_000297255.1	s__Nitrolancea hollandica	VGLY	1.26254655640427e-5	1.70465873039709e-5	0.740644760086474
GCF_000297255.1	s__Nitrolancea hollandica	VHSE	4.85594829386257e-6	5.49038183374841e-6	0.884446372019868
GCF_000297255.1	s__Nitrolancea hollandica	VHSG	5.82713795263508e-6	7.67871501238773e-6	0.758868891895899
GCF_000297255.1	s__Nitrolancea hollandica	VHSV	3.88475863509005e-6	7.05771935226717e-6	0.550426907219276
GCF_000297255.1	s__Nitrolancea hollandica	VIAR	3.49628277158105e-5	3.59893812908161e-5	0.971476209421039
GCF_000297255.1	s__Nitrolancea hollandica	VIMP	4.85594829386257e-6	5.01988088070726e-6	0.967343331298013
GCF_000297255.1	s__Nitrolancea hollandica	VKRF	5.82713795263508e-6	4.77852227748598e-6	1.21944350455153
GCF_000297255.1	s__Nitrolancea hollandica	VLHS	1.26254655640427e-5	9.60829999931016e-6	1.3140165861754
GCF_000297255.1	s__Nitrolancea hollandica	VPHG	6.79832761140759e-6	8.09774484816117e-6	0.839533442814187
GCF_000297255.1	s__Nitrolancea hollandica	VSKI	5.82713795263508e-6	5.4472093462604e-6	1.06974738480274
GCF_000297255.1	s__Nitrolancea hollandica	VSVV	2.52509311280853e-5	2.51682295058275e-5	1.00328595311954
GCF_000297255.1	s__Nitrolancea hollandica	VTHQ	9.71189658772513e-7	3.36613602629727e-6	0.288517650857032
GCF_000297255.1	s__Nitrolancea hollandica	VTMD	4.85594829386257e-6	4.83421264681227e-6	1.00449621244209
GCF_000297255.1	s__Nitrolancea hollandica	VTQD	6.79832761140759e-6	8.52696679093379e-6	0.797273846385311
GCF_000297255.1	s__Nitrolancea hollandica	VVMG	6.79832761140759e-6	1.02426133409983e-5	0.663729790930971
GCF_000297255.1	s__Nitrolancea hollandica	VYFI	2.91356897631754e-6	3.59885314552708e-6	0.809582624936708
GCF_000297255.1	s__Nitrolancea hollandica	VYGA	1.45678448815877e-5	1.76997132543146e-5	0.823055417467654
GCF_000297255.1	s__Nitrolancea hollandica	VYVD	8.74070692895262e-6	8.17533845894223e-6	1.06915535948142
GCF_000297255.1	s__Nitrolancea hollandica	YAVV	1.26254655640427e-5	1.62682960056505e-5	0.776077934631716
GCF_000297255.1	s__Nitrolancea hollandica	YDKG	2.91356897631754e-6	2.70464268848643e-6	1.0772472788071
GCF_000297255.1	s__Nitrolancea hollandica	YDYV	4.85594829386257e-6	2.65566958069487e-6	1.82852126226937
GCF_000297255.1	s__Nitrolancea hollandica	YEYR	2.91356897631754e-6	2.93627534065876e-6	0.992266949891651
GCF_000297255.1	s__Nitrolancea hollandica	YFLI	5.82713795263508e-6	4.89943832416308e-6	1.18934815933834
GCF_000297255.1	s__Nitrolancea hollandica	YFSK	9.71189658772513e-7	1.09217582511174e-6	0.889224643544137
GCF_000297255.1	s__Nitrolancea hollandica	YFYI	0	1.16904821396237e-6	0
GCF_000297255.1	s__Nitrolancea hollandica	YGQR	9.71189658772513e-6	5.9252557569787e-6	1.6390679130241
GCF_000297255.1	s__Nitrolancea hollandica	YGYV	6.79832761140759e-6	4.06746266068469e-6	1.67139275232171
GCF_000297255.1	s__Nitrolancea hollandica	YHMR	9.71189658772513e-7	8.65816452311796e-7	1.12170386249806
GCF_000297255.1	s__Nitrolancea hollandica	YILK	1.94237931754503e-6	3.39105382409134e-6	0.572795189432154
GCF_000297255.1	s__Nitrolancea hollandica	YIMY	0	7.07073591766368e-7	0
GCF_000297255.1	s__Nitrolancea hollandica	YIQA	1.94237931754503e-6	5.42720335144379e-6	0.357896911496471
GCF_000297255.1	s__Nitrolancea hollandica	YKAT	0	3.57590988441805e-6	0
GCF_000297255.1	s__Nitrolancea hollandica	YKDE	9.71189658772513e-7	1.93385495616002e-6	0.502203981575209
GCF_000297255.1	s__Nitrolancea hollandica	YKPT	9.71189658772513e-7	1.89513870685351e-6	0.512463628788931
GCF_000297255.1	s__Nitrolancea hollandica	YLDE	1.65102241991327e-5	8.6581693339353e-6	1.90689550670044
GCF_000297255.1	s__Nitrolancea hollandica	YLNL	5.82713795263508e-6	6.96287990572768e-6	0.836886178065726
GCF_000297255.1	s__Nitrolancea hollandica	YMQF	0	6.2970789056032e-7	0
GCF_000297255.1	s__Nitrolancea hollandica	YMRT	9.71189658772513e-7	2.2319199925793e-6	0.435136412596119
GCF_000297255.1	s__Nitrolancea hollandica	YMSV	2.91356897631754e-6	2.17242484845558e-6	1.34115984651384
GCF_000297255.1	s__Nitrolancea hollandica	YQVD	2.91356897631754e-6	3.83176054699019e-6	0.760373447293339
GCF_000297255.1	s__Nitrolancea hollandica	YRID	1.26254655640427e-5	5.87497947473127e-6	2.14902292311756
GCF_000297255.1	s__Nitrolancea hollandica	YRKH	1.94237931754503e-6	9.90790942336282e-7	1.96043305862779
GCF_000297255.1	s__Nitrolancea hollandica	YRYE	4.85594829386257e-6	2.93627534065876e-6	1.65377824981942
GCF_000297255.1	s__Nitrolancea hollandica	YSAP	3.88475863509005e-6	8.65759579782248e-6	0.44871101929558
GCF_000297255.1	s__Nitrolancea hollandica	YSDT	3.88475863509005e-6	4.19817076086085e-6	0.925345550806865
GCF_000297255.1	s__Nitrolancea hollandica	YSLR	6.79832761140759e-6	1.12373093449516e-5	0.604978238359325
GCF_000297255.1	s__Nitrolancea hollandica	YTFL	9.71189658772513e-7	4.9758742235816e-6	0.195179704135178
GCF_000297255.1	s__Nitrolancea hollandica	YYLA	1.16542759052702e-5	7.19436608587211e-6	1.61991699701745
GCF_000297255.1	s__Nitrolancea hollandica	YYMH	9.71189658772513e-7	2.78570374425095e-7	3.48633504469679
GCA_003648125.1	s__B4-G1 sp003648125	AAAS	6.18894654147692e-5	5.84499920906182e-5	1.05884471838454
GCA_003648125.1	s__B4-G1 sp003648125	AAYF	1.19786062093102e-5	1.1121216224352e-5	1.07709498382746
GCA_003648125.1	s__B4-G1 sp003648125	ADMN	2.99465155232754e-6	3.10216516671451e-6	0.965342395195278
GCA_003648125.1	s__B4-G1 sp003648125	ADRI	3.09447327073846e-5	2.10726553466034e-5	1.46847809155539
GCA_003648125.1	s__B4-G1 sp003648125	AEMN	5.98930310465509e-6	3.75504257042515e-6	1.59500271763283
GCA_003648125.1	s__B4-G1 sp003648125	AGHI	8.98395465698263e-6	9.60623867178597e-6	0.93522084594556
GCA_003648125.1	s__B4-G1 sp003648125	AGRN	1.59714749457469e-5	1.50153052600251e-5	1.06367967012082
GCA_003648125.1	s__B4-G1 sp003648125	AHGT	6.98752028876427e-6	1.01540592633333e-5	0.688150433984216
GCA_003648125.1	s__B4-G1 sp003648125	AIDH	6.98752028876427e-6	6.35874838508471e-6	1.09888296652128
GCA_003648125.1	s__B4-G1 sp003648125	AIHE	5.98930310465509e-6	7.6970018027453e-6	0.778134559162877
GCA_003648125.1	s__B4-G1 sp003648125	AIMV	1.99643436821836e-6	9.79924289454496e-6	0.203733532243571
GCA_003648125.1	s__B4-G1 sp003648125	AKGP	4.99108592054591e-6	1.25773140686401e-5	0.396832415355718
GCA_003648125.1	s__B4-G1 sp003648125	AKTM	9.98217184109181e-7	3.48283670545098e-6	0.286610389326285
GCA_003648125.1	s__B4-G1 sp003648125	ALHV	1.59714749457469e-5	1.99330454813598e-5	0.801256133222718
GCA_003648125.1	s__B4-G1 sp003648125	AMNV	4.99108592054591e-6	4.62195477865242e-6	1.07986472381738
GCA_003648125.1	s__B4-G1 sp003648125	AMSK	1.99643436821836e-6	3.04303806734499e-6	0.656066182556903
GCA_003648125.1	s__B4-G1 sp003648125	APEP	1.29768233934194e-5	2.01666119183128e-5	0.643480592872193
GCA_003648125.1	s__B4-G1 sp003648125	AQTE	1.0980389025201e-5	1.46344711169406e-5	0.75030993176721394
GCA_003648125.1	s__B4-G1 sp003648125	ARRH	1.29768233934194e-5	1.09457582000849e-5	1.18555728677788
GCA_003648125.1	s__B4-G1 sp003648125	AYDA	2.1960778050402e-5	1.77563608353371e-5	1.23678372241105
GCA_003648125.1	s__B4-G1 sp003648125	AYDD	7.98573747287345e-6	8.9922690882074e-6	0.888067004505689
GCA_003648125.1	s__B4-G1 sp003648125	AYFK	1.99643436821836e-6	2.82151693410031e-6	0.70757483114485
GCA_003648125.1	s__B4-G1 sp003648125	AYGK	6.98752028876427e-6	6.80559453178025e-6	1.02673179486884
GCA_003648125.1	s__B4-G1 sp003648125	AYKT	9.98217184109181e-7	4.662575978553e-6	0.214091349653238
GCA_003648125.1	s__B4-G1 sp003648125	DAET	1.99643436821836e-5	2.07678145568141e-5	0.961311727219423
GCA_003648125.1	s__B4-G1 sp003648125	DAKH	9.98217184109181e-7	3.2533547517233e-6	0.306827032490209
GCA_003648125.1	s__B4-G1 sp003648125	DALM	4.99108592054591e-6	1.38379892841535e-5	0.360679996064271
GCA_003648125.1	s__B4-G1 sp003648125	DDKT	7.98573747287345e-6	4.35282518589523e-6	1.83461019724619
GCA_003648125.1	s__B4-G1 sp003648125	DDRY	8.98395465698263e-6	5.91220334582216e-6	1.51956117397943
GCA_003648125.1	s__B4-G1 sp003648125	DDSA	9.98217184109181e-6	1.49904655842975e-5	0.665901388116199
GCA_003648125.1	s__B4-G1 sp003648125	DEPF	1.19786062093102e-5	6.38050028611817e-6	1.87737727014473
GCA_003648125.1	s__B4-G1 sp003648125	DERG	2.39572124186203e-5	1.99301705251013e-5	1.2020575733884
GCA_003648125.1	s__B4-G1 sp003648125	DETH	4.99108592054591e-6	4.12024690524378e-6	1.21135602679389
GCA_003648125.1	s__B4-G1 sp003648125	DFIL	7.98573747287345e-6	1.06063190700383e-5	0.752922613409991
GCA_003648125.1	s__B4-G1 sp003648125	DGSP	2.1960778050402e-5	1.1497516727017e-5	1.91004532298686
GCA_003648125.1	s__B4-G1 sp003648125	DHVH	3.99286873643672e-6	1.91959494576654e-6	2.08005795454013
GCA_003648125.1	s__B4-G1 sp003648125	DHYY	1.99643436821836e-6	9.67769136358154e-7	2.06292419670585
GCA_003648125.1	s__B4-G1 sp003648125	DIFL	7.98573747287345e-6	1.06063190700383e-5	0.752922613409991
GCA_003648125.1	s__B4-G1 sp003648125	DMVG	6.98752028876427e-6	7.65657119584889e-6	0.912617424958138
GCA_003648125.1	s__B4-G1 sp003648125	DNPI	1.99643436821836e-6	3.80583675297743e-6	0.524571729635141
GCA_003648125.1	s__B4-G1 sp003648125	DPPR	8.98395465698263e-6	1.09537559709072e-5	0.820171152328365
GCA_003648125.1	s__B4-G1 sp003648125	DQKP	1.99643436821836e-6	2.97103481281461e-6	0.671965996361732
GCA_003648125.1	s__B4-G1 sp003648125	DQLI	8.98395465698263e-6	1.19330813112048e-5	0.752861262124055
GCA_003648125.1	s__B4-G1 sp003648125	DRPG	1.79679093139653e-5	1.65064214763662e-5	1.08854056221039
GCA_003648125.1	s__B4-G1 sp003648125	DSAQ	5.98930310465509e-6	1.05633423787923e-5	0.566989395011906
GCA_003648125.1	s__B4-G1 sp003648125	DSDT	6.98752028876427e-6	7.85727652114504e-6	0.889305635350858
GCA_003648125.1	s__B4-G1 sp003648125	DSIF	4.99108592054591e-6	4.65568982930053e-6	1.07204004208669
GCA_003648125.1	s__B4-G1 sp003648125	DSLG	1.0980389025201e-5	2.3627005974045e-5	0.464738910942135
GCA_003648125.1	s__B4-G1 sp003648125	DSSF	1.99643436821836e-6	4.29976413283646e-6	0.464312531232117
GCA_003648125.1	s__B4-G1 sp003648125	DVHE	1.99643436821836e-6	5.93119815380181e-6	0.336598831542776
GCA_003648125.1	s__B4-G1 sp003648125	DVLL	4.19251217325856e-5	5.30845796263128e-5	0.789779669118907
GCA_003648125.1	s__B4-G1 sp003648125	DVNG	1.89661264980744e-5	8.72660939589452e-6	2.17336718508304
GCA_003648125.1	s__B4-G1 sp003648125	DVQN	9.98217184109181e-7	4.07052137513167e-6	0.24523079284331
GCA_003648125.1	s__B4-G1 sp003648125	EDKV	1.29768233934194e-5	7.58473418992572e-6	1.71091340427665
GCA_003648125.1	s__B4-G1 sp003648125	EDLA	2.29589952345112e-5	4.13376437700749e-5	0.555401642198378
GCA_003648125.1	s__B4-G1 sp003648125	EFAG	1.29768233934194e-5	1.8985816051623e-5	0.683500954509144
GCA_003648125.1	s__B4-G1 sp003648125	EFTE	9.98217184109181e-6	7.97359917352425e-6	1.25190288900361
GCA_003648125.1	s__B4-G1 sp003648125	EGGP	1.39750405775285e-5	2.32498349683074e-5	0.601081280644716
GCA_003648125.1	s__B4-G1 sp003648125	EHER	7.98573747287345e-6	6.25599427159373e-6	1.27649373164133
GCA_003648125.1	s__B4-G1 sp003648125	EHQK	1.99643436821836e-6	1.40534494938974e-6	1.42060094860361
GCA_003648125.1	s__B4-G1 sp003648125	EIPI	9.98217184109181e-6	9.7671292398806e-6	1.02201697099831
GCA_003648125.1	s__B4-G1 sp003648125	EKMA	2.99465155232754e-6	4.07325385648068e-6	0.735198850315444
GCA_003648125.1	s__B4-G1 sp003648125	EKYF	4.99108592054591e-6	1.72960902030074e-6	2.88567292490071
GCA_003648125.1	s__B4-G1 sp003648125	ELLK	1.69696921298561e-5	2.16059118320491e-5	0.785418928937964
GCA_003648125.1	s__B4-G1 sp003648125	ENHG	1.99643436821836e-6	2.77748564113631e-6	0.718791967328261
GCA_003648125.1	s__B4-G1 sp003648125	ENMA	2.99465155232754e-6	3.75504257042515e-6	0.797501358816415
GCA_003648125.1	s__B4-G1 sp003648125	EPYD	4.99108592054591e-6	5.52619796248032e-6	0.903168137376273
GCA_003648125.1	s__B4-G1 sp003648125	EQET	1.19786062093102e-5	8.97103006729335e-6	1.33525427063073
GCA_003648125.1	s__B4-G1 sp003648125	ERLN	2.89482983391662e-5	1.25520372221097e-5	2.30626294576114
GCA_003648125.1	s__B4-G1 sp003648125	ESQS	1.99643436821836e-6	5.8557495351481e-6	0.340935751475557
GCA_003648125.1	s__B4-G1 sp003648125	ETIR	1.59714749457469e-5	1.33698374733475e-5	1.19459005972105
GCA_003648125.1	s__B4-G1 sp003648125	ETRS	1.39750405775285e-5	1.23477185417202e-5	1.13179131272793
GCA_003648125.1	s__B4-G1 sp003648125	ETSN	2.99465155232754e-6	4.39248631481859e-6	0.681766848589765
GCA_003648125.1	s__B4-G1 sp003648125	ETTH	0	4.26446765995658e-6	0
GCA_003648125.1	s__B4-G1 sp003648125	EYQV	2.99465155232754e-6	5.78737447543425e-6	0.517445616322044
GCA_003648125.1	s__B4-G1 sp003648125	EYYF	9.98217184109181e-7	1.87284970131446e-6	0.53299374926273
GCA_003648125.1	s__B4-G1 sp003648125	FENS	2.99465155232754e-6	2.65807454443042e-6	1.12662436747772
GCA_003648125.1	s__B4-G1 sp003648125	FFMS	9.98217184109181e-7	1.20671391011371e-6	0.827219422717286
GCA_003648125.1	s__B4-G1 sp003648125	FFTI	3.99286873643672e-6	3.33739867600422e-6	1.19640148632685
GCA_003648125.1	s__B4-G1 sp003648125	FFVS	9.98217184109181e-6	4.43698412140708e-6	2.2497650584168
GCA_003648125.1	s__B4-G1 sp003648125	FGSP	1.0980389025201e-5	7.20115854538122e-6	1.52480867571563
GCA_003648125.1	s__B4-G1 sp003648125	FHNN	0	4.3934622222108003e-07	0
GCA_003648125.1	s__B4-G1 sp003648125	FHRD	1.99643436821836e-6	2.67420544764117e-6	0.746552352579847
GCA_003648125.1	s__B4-G1 sp003648125	FIDA	2.99465155232754e-6	1.01660642653901e-5	0.29457334462489
GCA_003648125.1	s__B4-G1 sp003648125	FISV	7.98573747287345e-6	6.93657065244178e-6	1.15125151504978
GCA_003648125.1	s__B4-G1 sp003648125	FKTQ	1.99643436821836e-6	1.92112570563278e-6	1.0392002784434
GCA_003648125.1	s__B4-G1 sp003648125	FKVA	1.19786062093102e-5	7.74949509316098e-6	1.54572731065814
GCA_003648125.1	s__B4-G1 sp003648125	FKVF	1.99643436821836e-6	2.45802934147765e-6	0.812209331487557
GCA_003648125.1	s__B4-G1 sp003648125	FNML	9.98217184109181e-7	2.02709954753075e-6	0.492436193044949
GCA_003648125.1	s__B4-G1 sp003648125	FNVV	4.99108592054591e-6	5.39042369471361e-6	0.925917182621594
GCA_003648125.1	s__B4-G1 sp003648125	FNYF	9.98217184109181e-7	8.25029929781349e-7	1.20991632918545
GCA_003648125.1	s__B4-G1 sp003648125	FPHT	2.99465155232754e-6	2.13729012976351e-6	1.40114414539448
GCA_003648125.1	s__B4-G1 sp003648125	FPSA	7.98573747287345e-6	9.4125069071198e-6	0.848417701221858
GCA_003648125.1	s__B4-G1 sp003648125	FQLN	1.99643436821836e-6	3.52520268205468e-6	0.566331796574809
GCA_003648125.1	s__B4-G1 sp003648125	FTGL	2.29589952345112e-5	1.69368539028229e-5	1.35556434307345
GCA_003648125.1	s__B4-G1 sp003648125	FTIF	5.98930310465509e-6	3.33739867600422e-6	1.79460222949028
GCA_003648125.1	s__B4-G1 sp003648125	FTLA	2.59536467868387e-5	2.21378620315824e-5	1.17236464613487
GCA_003648125.1	s__B4-G1 sp003648125	FTSA	1.29768233934194e-5	9.71751070492021e-6	1.33540613305925
GCA_003648125.1	s__B4-G1 sp003648125	FVAR	1.89661264980744e-5	2.00827461873272e-5	0.944399053852637
GCA_003648125.1	s__B4-G1 sp003648125	FVHF	9.98217184109181e-7	1.92215820977975e-6	0.519321031448062
GCA_003648125.1	s__B4-G1 sp003648125	FYGI	4.99108592054591e-6	4.21910121592499e-6	1.18297373424156
GCA_003648125.1	s__B4-G1 sp003648125	GAAP	3.59358186279305e-5	4.95744071525599e-5	0.724886502774342
GCA_003648125.1	s__B4-G1 sp003648125	GADV	6.48841169670968e-5	3.73114196120388e-5	1.73898816077642
GCA_003648125.1	s__B4-G1 sp003648125	GDAA	4.3921556100804e-5	4.94499282430843e-5	0.888202625591201
GCA_003648125.1	s__B4-G1 sp003648125	GETN	2.99465155232754e-6	7.33797611179433e-6	0.408103202668408
GCA_003648125.1	s__B4-G1 sp003648125	GFNN	0	1.69422668002415e-6	0
GCA_003648125.1	s__B4-G1 sp003648125	GFPT	1.59714749457469e-5	8.2419144120363e-6	1.93783557402908
GCA_003648125.1	s__B4-G1 sp003648125	GFQH	1.99643436821836e-6	2.19279483828889e-6	0.910451964478468
GCA_003648125.1	s__B4-G1 sp003648125	GGKH	2.99465155232754e-6	3.76019371614956e-6	0.796408849753111
GCA_003648125.1	s__B4-G1 sp003648125	GGLD	2.89482983391662e-5	3.94706762877927e-5	0.733412777832723
GCA_003648125.1	s__B4-G1 sp003648125	GHGF	7.98573747287345e-6	4.70103514404511e-6	1.69871894767456
GCA_003648125.1	s__B4-G1 sp003648125	GHTE	4.99108592054591e-6	6.22450720825809e-6	0.801844347440743
GCA_003648125.1	s__B4-G1 sp003648125	GIAL	5.98930310465509e-5	5.05164432305856e-5	1.18561456857058
GCA_003648125.1	s__B4-G1 sp003648125	GIDI	1.59714749457469e-5	1.21592518869611e-5	1.31352447455043
GCA_003648125.1	s__B4-G1 sp003648125	GIEA	3.2941167075603e-5	2.96815248449846e-5	1.1098205785465
GCA_003648125.1	s__B4-G1 sp003648125	GIYT	1.0980389025201e-5	6.97209353688617e-6	1.57490558138797
GCA_003648125.1	s__B4-G1 sp003648125	GLFL	3.19429498914938e-5	3.37122440738946e-5	0.947517757093753
GCA_003648125.1	s__B4-G1 sp003648125	GLHH	9.98217184109181e-7	4.00984014658477e-6	0.248941889855478
GCA_003648125.1	s__B4-G1 sp003648125	GLKN	2.99465155232754e-6	6.04500008015307e-6	0.495393136909886
GCA_003648125.1	s__B4-G1 sp003648125	GLVG	7.48662888081886e-5	5.88078555076482e-5	1.27306612631797
GCA_003648125.1	s__B4-G1 sp003648125	GMSN	3.99286873643672e-6	2.1462377908548e-6	1.86040370431016
GCA_003648125.1	s__B4-G1 sp003648125	GNKE	9.98217184109181e-7	3.55181023430333e-6	0.281044627460221
GCA_003648125.1	s__B4-G1 sp003648125	GQAH	3.99286873643672e-6	6.9132831544692e-6	0.577564761520793
GCA_003648125.1	s__B4-G1 sp003648125	GQSL	2.1960778050402e-5	1.66492596301374e-5	1.31902430127583
GCA_003648125.1	s__B4-G1 sp003648125	GSAQ	1.49732577616377e-5	1.59581700544232e-5	0.938281626939271
GCA_003648125.1	s__B4-G1 sp003648125	GTFR	7.98573747287345e-6	1.06733554482368e-5	0.748193715800278
GCA_003648125.1	s__B4-G1 sp003648125	GTIY	9.98217184109181e-6	6.97209353688617e-6	1.43173234671633
GCA_003648125.1	s__B4-G1 sp003648125	GVNG	8.98395465698263e-6	1.3183395155098e-5	0.681459863054213
GCA_003648125.1	s__B4-G1 sp003648125	HAFS	3.99286873643672e-6	3.67815948693575e-6	1.08556161053341
GCA_003648125.1	s__B4-G1 sp003648125	HAII	4.99108592054591e-6	6.2262549875269e-6	0.801619260782699
GCA_003648125.1	s__B4-G1 sp003648125	HDAS	2.99465155232754e-6	5.8726245171763796e-06	0.509934109284311
GCA_003648125.1	s__B4-G1 sp003648125	HDHA	1.99643436821836e-6	2.54409597144663e-6	0.784732333459552
GCA_003648125.1	s__B4-G1 sp003648125	HEET	4.99108592054591e-6	4.98738838791065e-6	1.00074137651766
GCA_003648125.1	s__B4-G1 sp003648125	HEIM	9.98217184109181e-7	1.5794800334609e-6	0.631991011574819
GCA_003648125.1	s__B4-G1 sp003648125	HFKG	9.98217184109181e-7	1.55893069974568e-6	0.640321718131556
GCA_003648125.1	s__B4-G1 sp003648125	HFNF	0	5.95822346403419e-7	0
GCA_003648125.1	s__B4-G1 sp003648125	HGFA	5.98930310465509e-6	6.14463984997501e-6	0.974719959328363
GCA_003648125.1	s__B4-G1 sp003648125	HGTD	4.99108592054591e-6	5.14227177968727e-6	0.970599403217354
GCA_003648125.1	s__B4-G1 sp003648125	HGVT	7.98573747287345e-6	7.66153520137259e-6	1.04231557553149
GCA_003648125.1	s__B4-G1 sp003648125	HKNK	0	3.81197663724646e-7	0
GCA_003648125.1	s__B4-G1 sp003648125	HMDF	9.98217184109181e-7	8.34655486884963e-7	1.19596312465955
GCA_003648125.1	s__B4-G1 sp003648125	HNEM	9.98217184109181e-7	7.44984624526921e-7	1.33991649122029
GCA_003648125.1	s__B4-G1 sp003648125	HNET	2.99465155232754e-6	1.90288119144683e-6	1.57374594156906
GCA_003648125.1	s__B4-G1 sp003648125	HNSN	0	6.34343405780288e-7	0
GCA_003648125.1	s__B4-G1 sp003648125	HNTQ	9.98217184109181e-7	1.10776581822729e-6	0.901108490336509
GCA_003648125.1	s__B4-G1 sp003648125	HPHG	5.98930310465509e-6	1.95129269483693e-6	3.06940271979833
GCA_003648125.1	s__B4-G1 sp003648125	HPPP	9.98217184109181e-7	3.31365508547654e-6	0.301243538738923
GCA_003648125.1	s__B4-G1 sp003648125	HQDD	1.99643436821836e-6	2.31749040756211e-6	0.86146391877346
GCA_003648125.1	s__B4-G1 sp003648125	HQES	0	2.5367855136316e-6	0
GCA_003648125.1	s__B4-G1 sp003648125	HRTH	1.99643436821836e-6	1.73123148630576e-6	1.15318741832643
GCA_003648125.1	s__B4-G1 sp003648125	HTDK	0	1.70525109856813e-6	0
GCA_003648125.1	s__B4-G1 sp003648125	HTKN	0	7.87547522462701e-7	0
GCA_003648125.1	s__B4-G1 sp003648125	HTYD	5.98930310465509e-6	1.84647453449577e-6	3.24364240760604
GCA_003648125.1	s__B4-G1 sp003648125	HVNE	4.99108592054591e-6	2.73924492128121e-6	1.82206632264612
GCA_003648125.1	s__B4-G1 sp003648125	HVTI	3.99286873643672e-6	4.9658012245484e-6	0.804073412503506
GCA_003648125.1	s__B4-G1 sp003648125	HVYE	7.98573747287345e-6	3.21745485621584e-6	2.48200451280481
GCA_003648125.1	s__B4-G1 sp003648125	HYQN	9.98217184109181e-7	5.80599162980424e-7	1.71928801788996
GCA_003648125.1	s__B4-G1 sp003648125	HYRA	3.99286873643672e-6	4.5735258975205e-6	0.873039494233853
GCA_003648125.1	s__B4-G1 sp003648125	IDEF	4.99108592054591e-6	6.23186635595457e-6	0.800897457593407
GCA_003648125.1	s__B4-G1 sp003648125	IDNE	1.99643436821836e-6	4.59524043937331e-6	0.434456998400421
GCA_003648125.1	s__B4-G1 sp003648125	IEAG	4.59179904690223e-5	2.96815248449846e-5	1.54702262464057
GCA_003648125.1	s__B4-G1 sp003648125	IEQR	1.19786062093102e-5	9.10271151521151e-6	1.31593824425752
GCA_003648125.1	s__B4-G1 sp003648125	IFFF	3.99286873643672e-6	2.01959751937645e-6	1.97706161654899
GCA_003648125.1	s__B4-G1 sp003648125	IFFT	4.99108592054591e-6	3.33739867600422e-6	1.49550185790857
GCA_003648125.1	s__B4-G1 sp003648125	IGTP	1.19786062093102e-5	1.288501830661e-5	0.929653798253836
GCA_003648125.1	s__B4-G1 sp003648125	IHHN	9.98217184109181e-7	5.826295622016e-7	1.71329649037578
GCA_003648125.1	s__B4-G1 sp003648125	IHHV	0	1.87959750587791e-6	0
GCA_003648125.1	s__B4-G1 sp003648125	IHTL	7.98573747287345e-6	6.86633614633161e-6	1.16302745782988
GCA_003648125.1	s__B4-G1 sp003648125	IILG	3.19429498914938e-5	2.50497479203654e-5	1.27518049255595
GCA_003648125.1	s__B4-G1 sp003648125	ILFE	8.98395465698263e-6	1.2838510357489e-5	0.699766126039854
GCA_003648125.1	s__B4-G1 sp003648125	ILMH	9.98217184109181e-7	2.68819455404944e-6	0.371333682900847
GCA_003648125.1	s__B4-G1 sp003648125	ILVA	4.3921556100804e-5	4.98209274284349e-5	0.881588488369569
GCA_003648125.1	s__B4-G1 sp003648125	IMFV	1.99643436821836e-6	3.1081801161878e-6	0.642316176537092
GCA_003648125.1	s__B4-G1 sp003648125	IMGF	0	3.15157128729444e-6	0
GCA_003648125.1	s__B4-G1 sp003648125	INDM	0	1.53828041849327e-6	0
GCA_003648125.1	s__B4-G1 sp003648125	IQIK	2.99465155232754e-6	2.84136091186417e-6	1.05394972522614
GCA_003648125.1	s__B4-G1 sp003648125	IQIT	3.99286873643672e-6	5.87020057965879e-6	0.680192896691243
GCA_003648125.1	s__B4-G1 sp003648125	IQMY	0	1.27321968159227e-6	0
GCA_003648125.1	s__B4-G1 sp003648125	IQQA	1.49732577616377e-5	8.05985070840794e-6	1.85775869843567
GCA_003648125.1	s__B4-G1 sp003648125	IRLI	1.19786062093102e-5	2.15271414005188e-5	0.556442027598773
GCA_003648125.1	s__B4-G1 sp003648125	IRNS	6.98752028876427e-6	4.45696151482988e-6	1.56777667150913
GCA_003648125.1	s__B4-G1 sp003648125	IRQE	7.98573747287345e-6	9.10271151521151e-6	0.877292162838348
GCA_003648125.1	s__B4-G1 sp003648125	IRTV	9.98217184109181e-6	1.64564803303277e-5	0.606580000141078
GCA_003648125.1	s__B4-G1 sp003648125	ISDE	9.98217184109181e-6	8.9977860936621e-6	1.10940310618443
GCA_003648125.1	s__B4-G1 sp003648125	ISFA	1.59714749457469e-5	9.19324229908569e-6	1.73730599348342
GCA_003648125.1	s__B4-G1 sp003648125	ISTA	1.59714749457469e-5	1.51918956043418e-5	1.05131547515258
GCA_003648125.1	s__B4-G1 sp003648125	ITAA	4.29233389166948e-5	3.3172696783806e-5	1.29393576881723
GCA_003648125.1	s__B4-G1 sp003648125	IVQE	1.19786062093102e-5	1.04464040170677e-5	1.14667269136241
GCA_003648125.1	s__B4-G1 sp003648125	IVYR	1.29768233934194e-5	8.62512504735153e-6	1.50453742086952
GCA_003648125.1	s__B4-G1 sp003648125	IYRE	3.99286873643672e-6	7.00736231294072e-6	0.569810516157123
GCA_003648125.1	s__B4-G1 sp003648125	KALY	6.98752028876427e-6	9.28070232546897e-6	0.752908567015285
GCA_003648125.1	s__B4-G1 sp003648125	KATK	5.98930310465509e-6	4.30596938167692e-6	1.3909302583853
GCA_003648125.1	s__B4-G1 sp003648125	KERQ	9.98217184109181e-6	4.65726082683884e-6	2.14335683833007
GCA_003648125.1	s__B4-G1 sp003648125	KGIE	1.29768233934194e-5	7.53037467221105e-6	1.72326397533805
GCA_003648125.1	s__B4-G1 sp003648125	KGLN	4.99108592054591e-6	6.04500008015307e-6	0.825655228183143
GCA_003648125.1	s__B4-G1 sp003648125	KHFK	0	5.16963786090392e-7	0
GCA_003648125.1	s__B4-G1 sp003648125	KHSR	9.98217184109181e-7	1.93431565371267e-6	0.516057026263129
GCA_003648125.1	s__B4-G1 sp003648125	KIEP	6.98752028876427e-6	4.9971998259588e-6	1.39828714722721
GCA_003648125.1	s__B4-G1 sp003648125	KIMT	9.98217184109181e-7	1.72704521419117e-6	0.577991343774213
GCA_003648125.1	s__B4-G1 sp003648125	KISV	7.98573747287345e-6	5.548320440016e-6	1.43930718479743
GCA_003648125.1	s__B4-G1 sp003648125	KIYD	3.99286873643672e-6	2.23385476186809e-6	1.78743435096811
GCA_003648125.1	s__B4-G1 sp003648125	KLPA	1.49732577616377e-5	1.71515225275179e-5	0.872998752012516
GCA_003648125.1	s__B4-G1 sp003648125	KLRE	1.89661264980744e-5	1.36157268693384e-5	1.39295732648579
GCA_003648125.1	s__B4-G1 sp003648125	KMIL	2.99465155232754e-6	3.43762602674162e-6	0.871139422680613
GCA_003648125.1	s__B4-G1 sp003648125	KMKV	9.98217184109181e-7	1.27198702422422e-6	0.784769942694966
GCA_003648125.1	s__B4-G1 sp003648125	KMRK	9.98217184109181e-7	1.10837479707734e-6	0.900613390652118
GCA_003648125.1	s__B4-G1 sp003648125	KNLR	5.98930310465509e-6	5.19492539027932e-6	1.15291417194599
GCA_003648125.1	s__B4-G1 sp003648125	KNVQ	1.99643436821836e-6	2.03922470404536e-6	0.97901637041660206
GCA_003648125.1	s__B4-G1 sp003648125	KQPL	4.99108592054591e-6	6.12074441877824e-6	0.815437727677931
GCA_003648125.1	s__B4-G1 sp003648125	KRMH	9.98217184109181e-7	8.66739741371211e-7	1.15169195141551
GCA_003648125.1	s__B4-G1 sp003648125	KTAT	9.98217184109181e-6	8.89605535670197e-6	1.12208967242673
GCA_003648125.1	s__B4-G1 sp003648125	KTMH	0	6.90980127824546e-7	0
GCA_003648125.1	s__B4-G1 sp003648125	KTQA	3.99286873643672e-6	6.05678458671159e-6	0.659239020188527
GCA_003648125.1	s__B4-G1 sp003648125	KTSA	0	7.77269719745502e-6	0
GCA_003648125.1	s__B4-G1 sp003648125	KVPH	9.98217184109181e-7	2.46093075154293e-6	0.405625872846413
GCA_003648125.1	s__B4-G1 sp003648125	KYLH	9.98217184109181e-7	1.84125223818776e-6	0.542140377839633
GCA_003648125.1	s__B4-G1 sp003648125	LAAM	4.79144248372407e-5	2.73248418785852e-5	1.75351151344783
GCA_003648125.1	s__B4-G1 sp003648125	LARP	3.59358186279305e-5	4.44480149358825e-5	0.808490968151648
GCA_003648125.1	s__B4-G1 sp003648125	LAVD	5.09090763895682e-5	5.08811062932097e-5	1.00054971478406
GCA_003648125.1	s__B4-G1 sp003648125	LDAD	3.19429498914938e-5	3.41503980773939e-5	0.935360982296678
GCA_003648125.1	s__B4-G1 sp003648125	LDDL	5.68983794942233e-5	3.56293260520484e-5	1.59695357164782
GCA_003648125.1	s__B4-G1 sp003648125	LDEV	5.29055107577866e-5	3.11904633085884e-5	1.69620791568104
GCA_003648125.1	s__B4-G1 sp003648125	LDKV	1.59714749457469e-5	1.29088312047825e-5	1.2372518233742
GCA_003648125.1	s__B4-G1 sp003648125	LDNL	3.49376014438213e-5	1.64549299999676e-5	2.12323002552367
GCA_003648125.1	s__B4-G1 sp003648125	LDQN	4.99108592054591e-6	5.62841056027646e-6	0.88676649776962
GCA_003648125.1	s__B4-G1 sp003648125	LDVF	7.98573747287345e-6	1.61387613892324e-5	0.494817246520631
GCA_003648125.1	s__B4-G1 sp003648125	LEFV	7.98573747287345e-6	1.95353028590301e-5	0.408784933128492
GCA_003648125.1	s__B4-G1 sp003648125	LHHE	4.99108592054591e-6	3.21288569766978e-6	1.553458912082
GCA_003648125.1	s__B4-G1 sp003648125	LINH	3.99286873643672e-6	3.06388110987316e-6	1.30320616017703
GCA_003648125.1	s__B4-G1 sp003648125	LKAH	5.98930310465509e-6	6.70236270979656e-6	0.893610710727543
GCA_003648125.1	s__B4-G1 sp003648125	LKEV	1.39750405775285e-5	1.56256060213998e-5	0.894367908571946
GCA_003648125.1	s__B4-G1 sp003648125	LKHF	1.99643436821836e-6	2.12589388080839e-6	0.939103492531433
GCA_003648125.1	s__B4-G1 sp003648125	LKPI	7.98573747287345e-6	8.50497953317233e-6	0.938948464452658
GCA_003648125.1	s__B4-G1 sp003648125	LKVS	2.99465155232754e-6	1.16735454316951e-5	0.256533164654218
GCA_003648125.1	s__B4-G1 sp003648125	LLEG	3.99286873643672e-5	6.51537306040435e-5	0.612838083010542
GCA_003648125.1	s__B4-G1 sp003648125	LLIK	1.29768233934194e-5	1.74774437829002e-5	0.742489780234099
GCA_003648125.1	s__B4-G1 sp003648125	LLTM	9.98217184109181e-6	1.49426082398866e-5	0.668034099592211
GCA_003648125.1	s__B4-G1 sp003648125	LLTR	4.29233389166948e-5	4.78755666079748e-5	0.896560436937886
GCA_003648125.1	s__B4-G1 sp003648125	LMGP	5.98930310465509e-6	1.06135805034298e-5	0.564305617950474
GCA_003648125.1	s__B4-G1 sp003648125	LNFV	3.99286873643672e-6	7.45347213579223e-6	0.535705864822734
GCA_003648125.1	s__B4-G1 sp003648125	LNIR	6.98752028876427e-6	1.01535878983306e-5	0.688182380330118
GCA_003648125.1	s__B4-G1 sp003648125	LNTI	1.0980389025201e-5	8.09461840617443e-6	1.35650483743932
GCA_003648125.1	s__B4-G1 sp003648125	LPES	2.59536467868387e-5	1.89788009200954e-5	1.36750719374258
GCA_003648125.1	s__B4-G1 sp003648125	LPIV	3.09447327073846e-5	2.52940867561469e-5	1.22339790345918
GCA_003648125.1	s__B4-G1 sp003648125	LPLH	8.98395465698263e-6	1.39931852394846e-5	0.642023563843964
GCA_003648125.1	s__B4-G1 sp003648125	LPPS	2.1960778050402e-5	1.57184850329598e-5	1.39713070339494
GCA_003648125.1	s__B4-G1 sp003648125	LRRN	2.09625608662928e-5	1.34626019915997e-5	1.55709578871698
GCA_003648125.1	s__B4-G1 sp003648125	LSAR	3.69340358120397e-5	4.0093720846106e-5	0.921192521736899
GCA_003648125.1	s__B4-G1 sp003648125	LSHM	0	2.48268311450736e-6	0
GCA_003648125.1	s__B4-G1 sp003648125	LSSK	5.98930310465509e-6	7.08529372114282e-6	0.845314723761239
GCA_003648125.1	s__B4-G1 sp003648125	LTEL	3.39393842597122e-5	4.46374255487802e-5	0.760334715599197
GCA_003648125.1	s__B4-G1 sp003648125	LTEM	1.39750405775285e-5	8.77970358476334e-6	1.5917440085086
GCA_003648125.1	s__B4-G1 sp003648125	LTHE	4.99108592054591e-6	8.48828096543505e-6	0.587997256555243
GCA_003648125.1	s__B4-G1 sp003648125	LTSA	3.19429498914938e-5	3.19634176591181e-5	0.999359650215049
GCA_003648125.1	s__B4-G1 sp003648125	LVMK	9.98217184109181e-7	5.23075214168508e-6	0.190836261606463
GCA_003648125.1	s__B4-G1 sp003648125	LVNG	2.89482983391662e-5	1.79780275627864e-5	1.6102043585186
GCA_003648125.1	s__B4-G1 sp003648125	LVVY	1.39750405775285e-5	2.08258473888653e-5	0.671043070497117
GCA_003648125.1	s__B4-G1 sp003648125	MAAN	7.98573747287345e-6	6.12561340532317e-6	1.30366331409909
GCA_003648125.1	s__B4-G1 sp003648125	MDEG	4.99108592054591e-6	6.22047427133983e-6	0.802364209356479
GCA_003648125.1	s__B4-G1 sp003648125	MENG	9.98217184109181e-7	2.872843245813e-6	0.347466637994963
GCA_003648125.1	s__B4-G1 sp003648125	MEVD	4.99108592054591e-6	6.13483011518181e-6	0.813565465846318
GCA_003648125.1	s__B4-G1 sp003648125	MFNT	0	1.0184041385009e-6	0
GCA_003648125.1	s__B4-G1 sp003648125	MGFT	2.99465155232754e-6	3.33129778648919e-6	0.898944418740652
GCA_003648125.1	s__B4-G1 sp003648125	MGKN	9.98217184109181e-7	1.18898678006454e-6	0.839552803148072
GCA_003648125.1	s__B4-G1 sp003648125	MGVR	6.98752028876427e-6	9.94029014745507e-6	0.702949328954268
GCA_003648125.1	s__B4-G1 sp003648125	MHKE	0	8.08116402933221e-7	0
GCA_003648125.1	s__B4-G1 sp003648125	MIGK	2.99465155232754e-6	2.5208317290487e-6	1.18796170240909
GCA_003648125.1	s__B4-G1 sp003648125	MIKT	1.99643436821836e-6	1.72704521419117e-6	1.15598268754843
GCA_003648125.1	s__B4-G1 sp003648125	MINQ	0	1.08398119082823e-6	0
GCA_003648125.1	s__B4-G1 sp003648125	MKNV	1.99643436821836e-6	1.17261668270221e-6	1.70254644818606
GCA_003648125.1	s__B4-G1 sp003648125	MLAF	2.99465155232754e-6	8.66705021183558e-6	0.345521426452347
GCA_003648125.1	s__B4-G1 sp003648125	MLDH	0	2.74539876917971e-6	0
GCA_003648125.1	s__B4-G1 sp003648125	MLYT	2.99465155232754e-6	3.9345940819844e-6	0.76110813210424
GCA_003648125.1	s__B4-G1 sp003648125	MMHF	0	3.38208464138507e-7	0
GCA_003648125.1	s__B4-G1 sp003648125	MNPR	3.99286873643672e-6	2.04473414344507e-6	1.95275691426043
GCA_003648125.1	s__B4-G1 sp003648125	MNSY	9.98217184109181e-7	7.70665883790928e-7	1.29526582803811
GCA_003648125.1	s__B4-G1 sp003648125	MPAA	1.39750405775285e-5	1.32969800281614e-5	1.05099357507728
GCA_003648125.1	s__B4-G1 sp003648125	MPRP	1.99643436821836e-6	4.43854146013552e-6	0.449795137918438
GCA_003648125.1	s__B4-G1 sp003648125	MQRV	7.98573747287345e-6	4.63664198597708e-6	1.72231056377121
GCA_003648125.1	s__B4-G1 sp003648125	MSLQ	4.99108592054591e-6	4.46570893131053e-6	1.11764693967217
GCA_003648125.1	s__B4-G1 sp003648125	MTSI	5.98930310465509e-6	3.11748605397516e-6	1.92119643871959
GCA_003648125.1	s__B4-G1 sp003648125	MVAT	8.98395465698263e-6	1.03580700507942e-5	0.867338665690312
GCA_003648125.1	s__B4-G1 sp003648125	MVIV	6.98752028876427e-6	7.39381585593687e-6	0.945049271568433
GCA_003648125.1	s__B4-G1 sp003648125	MYKR	9.98217184109181e-7	1.20016684885804e-6	0.831732008811097
GCA_003648125.1	s__B4-G1 sp003648125	NAIN	3.99286873643672e-6	3.46203449957944e-6	1.15333014067935
GCA_003648125.1	s__B4-G1 sp003648125	NAKK	9.98217184109181e-7	1.92139999659943e-6	0.519525963295443
GCA_003648125.1	s__B4-G1 sp003648125	NDHF	0	9.51302120475832e-7	0
GCA_003648125.1	s__B4-G1 sp003648125	NDKQ	9.98217184109181e-7	1.36868752442395e-6	0.729324382882285
GCA_003648125.1	s__B4-G1 sp003648125	NDYA	3.99286873643672e-6	4.15295978855088e-6	0.961451335850758
GCA_003648125.1	s__B4-G1 sp003648125	NFFG	3.99286873643672e-6	2.29763695412705e-6	1.7378153364328
GCA_003648125.1	s__B4-G1 sp003648125	NGDK	1.99643436821836e-6	2.93426819563018e-6	0.680385784500384
GCA_003648125.1	s__B4-G1 sp003648125	NHNG	0	1.05971798764324e-6	0
GCA_003648125.1	s__B4-G1 sp003648125	NISH	2.99465155232754e-6	1.34490392257933e-6	2.22666578783132
GCA_003648125.1	s__B4-G1 sp003648125	NKNT	2.99465155232754e-6	9.28427699315229e-7	3.22550862553571
GCA_003648125.1	s__B4-G1 sp003648125	NLKP	2.99465155232754e-6	4.01149672670833e-6	0.746517261846262
GCA_003648125.1	s__B4-G1 sp003648125	NMDA	0	3.10216516671451e-6	0
GCA_003648125.1	s__B4-G1 sp003648125	NMEQ	0	1.34003589584128e-6	0
GCA_003648125.1	s__B4-G1 sp003648125	NMKS	0	7.11723243625636e-7	0
GCA_003648125.1	s__B4-G1 sp003648125	NNFV	2.99465155232754e-6	1.67090038559358e-6	1.79223823164282
GCA_003648125.1	s__B4-G1 sp003648125	NNIG	1.99643436821836e-6	2.64867368141776e-6	0.753748709108526
GCA_003648125.1	s__B4-G1 sp003648125	NNMA	9.98217184109181e-7	1.43269369148481e-6	0.696741522659078
GCA_003648125.1	s__B4-G1 sp003648125	NPVE	1.0980389025201e-5	7.0097998288084e-6	1.5664340342608
GCA_003648125.1	s__B4-G1 sp003648125	NRQN	9.98217184109181e-7	1.63810762631337e-6	0.609372160946294
GCA_003648125.1	s__B4-G1 sp003648125	NSFY	0	1.19120700044354e-6	0
GCA_003648125.1	s__B4-G1 sp003648125	NSIH	3.99286873643672e-6	1.34490392257933e-6	2.96888771710843
GCA_003648125.1	s__B4-G1 sp003648125	NSIP	4.99108592054591e-6	3.44164452510909e-6	1.45020378604839
GCA_003648125.1	s__B4-G1 sp003648125	NSPV	9.98217184109181e-7	5.23686675938302e-6	0.190613439289944
GCA_003648125.1	s__B4-G1 sp003648125	NYLG	1.19786062093102e-5	6.54562763126203e-6	1.83001644519162
GCA_003648125.1	s__B4-G1 sp003648125	NYLL	1.0980389025201e-5	8.92618878415852e-6	1.23013183909891
GCA_003648125.1	s__B4-G1 sp003648125	PAKS	6.98752028876427e-6	7.52873531911349e-6	0.92811342046051
GCA_003648125.1	s__B4-G1 sp003648125	PARE	2.29589952345112e-5	2.61159490902335e-5	0.879117781826934
GCA_003648125.1	s__B4-G1 sp003648125	PDAE	2.69518639709479e-5	2.01159745430299e-5	1.33982392517426
GCA_003648125.1	s__B4-G1 sp003648125	PEMS	9.98217184109181e-7	3.73292689764507e-6	0.26740871479131
GCA_003648125.1	s__B4-G1 sp003648125	PFHN	0	9.53696806469239e-7	0
GCA_003648125.1	s__B4-G1 sp003648125	PFQN	0	1.71545547698991e-6	0
GCA_003648125.1	s__B4-G1 sp003648125	PGEI	2.29589952345112e-5	1.50693112961858e-5	1.52355968917586
GCA_003648125.1	s__B4-G1 sp003648125	PGKK	1.99643436821836e-6	3.19093738618806e-6	0.62565764432104
GCA_003648125.1	s__B4-G1 sp003648125	PGPA	2.29589952345112e-5	2.51689284026801e-5	0.912195977007363
GCA_003648125.1	s__B4-G1 sp003648125	PKII	9.98217184109181e-7	4.04233247404816e-6	0.246940891309102
GCA_003648125.1	s__B4-G1 sp003648125	PKQF	9.98217184109181e-7	1.86082727591525e-6	0.536437313139774
GCA_003648125.1	s__B4-G1 sp003648125	PKVE	9.98217184109181e-6	7.60382702735075e-6	1.31278260344248
GCA_003648125.1	s__B4-G1 sp003648125	PLDH	7.98573747287345e-6	6.79235034894184e-6	1.17569575516927
GCA_003648125.1	s__B4-G1 sp003648125	PLDQ	9.98217184109181e-6	1.22176928020388e-5	0.817025931395663
GCA_003648125.1	s__B4-G1 sp003648125	PLGE	2.59536467868387e-5	3.17055029431348e-5	0.818584926199963
GCA_003648125.1	s__B4-G1 sp003648125	PMMR	1.99643436821836e-6	1.79401321127488e-6	1.1128314750813
GCA_003648125.1	s__B4-G1 sp003648125	PMMT	9.98217184109181e-7	1.43021880603341e-6	0.697947181157303
GCA_003648125.1	s__B4-G1 sp003648125	PMPF	0	2.14128200675997e-6	0
GCA_003648125.1	s__B4-G1 sp003648125	PPKH	0	1.65588618070633e-6	0
GCA_003648125.1	s__B4-G1 sp003648125	PRKH	1.99643436821836e-6	2.1443879303929e-6	0.931004292610699
GCA_003648125.1	s__B4-G1 sp003648125	PSEQ	3.99286873643672e-6	6.49170087750357e-6	0.615072815550339
GCA_003648125.1	s__B4-G1 sp003648125	PSTD	7.98573747287345e-6	7.87705542169254e-6	1.01379729421246
GCA_003648125.1	s__B4-G1 sp003648125	PVLF	1.79679093139653e-5	1.6179387038033e-5	1.1105432654357
GCA_003648125.1	s__B4-G1 sp003648125	PVRT	8.98395465698263e-6	1.68489777313381e-5	0.533204732075406
GCA_003648125.1	s__B4-G1 sp003648125	PVYV	1.79679093139653e-5	1.01343999730994e-5	1.77296232255081
GCA_003648125.1	s__B4-G1 sp003648125	PYYI	4.99108592054591e-6	2.42494437727002e-6	2.0582269710305
GCA_003648125.1	s__B4-G1 sp003648125	QAGH	1.99643436821836e-6	6.9132831544692e-6	0.288782380760397
GCA_003648125.1	s__B4-G1 sp003648125	QDQI	4.99108592054591e-6	4.08171173434072e-6	1.22279235903759
GCA_003648125.1	s__B4-G1 sp003648125	QEPI	7.98573747287345e-6	7.02907062260576e-6	1.13610147082475
GCA_003648125.1	s__B4-G1 sp003648125	QFMH	9.98217184109181e-7	5.88157294162965e-7	1.69719426081384
GCA_003648125.1	s__B4-G1 sp003648125	QFNK	0	8.57240402121109e-7	0
GCA_003648125.1	s__B4-G1 sp003648125	QGHS	3.99286873643672e-6	3.16603370086032e-6	1.26115800199844
GCA_003648125.1	s__B4-G1 sp003648125	QHKQ	0	8.18124171256656e-7	0
GCA_003648125.1	s__B4-G1 sp003648125	QHLS	2.99465155232754e-6	4.31747971362046e-6	0.693611030268479
GCA_003648125.1	s__B4-G1 sp003648125	QIMM	0	9.51065733094684e-7	0
GCA_003648125.1	s__B4-G1 sp003648125	QIRQ	1.39750405775285e-5	5.2991604074179e-6	2.6372178803959
GCA_003648125.1	s__B4-G1 sp003648125	QIRY	2.99465155232754e-6	4.07934897937991e-6	0.73410035950951
GCA_003648125.1	s__B4-G1 sp003648125	QKMQ	9.98217184109181e-7	8.4621229532963e-7	1.17962973312783
GCA_003648125.1	s__B4-G1 sp003648125	QLMR	7.98573747287345e-6	6.41119952778788e-6	1.24559178641393
GCA_003648125.1	s__B4-G1 sp003648125	QLQF	3.99286873643672e-6	5.37875663654183e-6	0.742340471273647
GCA_003648125.1	s__B4-G1 sp003648125	QMAE	1.0980389025201e-5	5.72944649366919e-6	1.91648338758969
GCA_003648125.1	s__B4-G1 sp003648125	QMEF	9.98217184109181e-7	1.81729873011903e-6	0.54928623872631
GCA_003648125.1	s__B4-G1 sp003648125	QMIK	2.99465155232754e-6	1.17584034883356e-6	2.54681815885826
GCA_003648125.1	s__B4-G1 sp003648125	QMKH	9.98217184109181e-7	4.70446464204924e-7	2.12185075255314
GCA_003648125.1	s__B4-G1 sp003648125	QNFM	0	6.93369616283764e-7	0
GCA_003648125.1	s__B4-G1 sp003648125	QNYP	2.99465155232754e-6	1.4857685348424e-6	2.01555725680056
GCA_003648125.1	s__B4-G1 sp003648125	QPEP	1.0980389025201e-5	7.19671837568011e-6	1.52574943912034
GCA_003648125.1	s__B4-G1 sp003648125	QPHL	5.98930310465509e-6	4.7863705025773304e-06	1.2513245895674
GCA_003648125.1	s__B4-G1 sp003648125	QPTG	6.98752028876427e-6	9.27290930900355e-6	0.7535413165294
GCA_003648125.1	s__B4-G1 sp003648125	QQAN	3.99286873643672e-6	3.80154527220555e-6	1.05032781422597
GCA_003648125.1	s__B4-G1 sp003648125	QQMS	9.98217184109181e-7	1.52749621591575e-6	0.653498957122284
GCA_003648125.1	s__B4-G1 sp003648125	QQSR	3.99286873643672e-6	4.89404163279189e-6	0.815863254959465
GCA_003648125.1	s__B4-G1 sp003648125	QRTK	1.99643436821836e-6	3.98219200818187e-6	0.501340559198667
GCA_003648125.1	s__B4-G1 sp003648125	QRVS	1.0980389025201e-5	1.03476611790617e-5	1.06114694279125
GCA_003648125.1	s__B4-G1 sp003648125	QTDH	0	2.39860938496925e-6	0
GCA_003648125.1	s__B4-G1 sp003648125	QVVL	2.39572124186203e-5	2.7053215229156e-5	0.885558785367625
GCA_003648125.1	s__B4-G1 sp003648125	QYPD	8.98395465698263e-6	3.21708640303414e-6	2.79257487411889
GCA_003648125.1	s__B4-G1 sp003648125	RAFY	8.98395465698263e-6	7.31193552219789e-6	1.22866984120808
GCA_003648125.1	s__B4-G1 sp003648125	RAGP	1.49732577616377e-5	3.25939952374071e-5	0.459387002193992
GCA_003648125.1	s__B4-G1 sp003648125	RAPP	5.98930310465509e-6	2.16295621954557e-5	0.276903575325877
GCA_003648125.1	s__B4-G1 sp003648125	RDMI	2.99465155232754e-6	4.32426017622753e-6	0.692523444539839
GCA_003648125.1	s__B4-G1 sp003648125	RDVF	1.0980389025201e-5	1.01704093209924e-5	1.07964081667163
GCA_003648125.1	s__B4-G1 sp003648125	RDYR	1.29768233934194e-5	7.67563118855204e-6	1.69065228313391
GCA_003648125.1	s__B4-G1 sp003648125	RGDR	1.59714749457469e-5	2.13759685903045e-5	0.747169648864055
GCA_003648125.1	s__B4-G1 sp003648125	RGID	5.98930310465509e-6	1.61219039327643e-5	0.371500979638212
GCA_003648125.1	s__B4-G1 sp003648125	RGPP	0	1.65479726255331e-5	0
GCA_003648125.1	s__B4-G1 sp003648125	RHEK	9.98217184109181e-7	2.58917519983914e-6	0.385534815941075
GCA_003648125.1	s__B4-G1 sp003648125	RHQG	2.99465155232754e-6	4.5453194733763e-6	0.658842919594185
GCA_003648125.1	s__B4-G1 sp003648125	RKDV	8.98395465698263e-6	8.13495497218467e-6	1.10436439878289
GCA_003648125.1	s__B4-G1 sp003648125	RKII	9.98217184109181e-6	5.2348579684907e-6	1.9068658407116
GCA_003648125.1	s__B4-G1 sp003648125	RMDM	9.98217184109181e-7	1.78950853192617e-6	0.557816387181306
GCA_003648125.1	s__B4-G1 sp003648125	RMPS	1.99643436821836e-6	4.00372530749124e-6	0.498644191319244
GCA_003648125.1	s__B4-G1 sp003648125	RNHA	3.99286873643672e-6	3.89376328402187e-6	1.0254523568039
GCA_003648125.1	s__B4-G1 sp003648125	RNIG	5.98930310465509e-6	7.44568674390032e-6	0.804399017936346
GCA_003648125.1	s__B4-G1 sp003648125	RNVA	9.98217184109181e-6	1.48085729286376e-5	0.674080607847619
GCA_003648125.1	s__B4-G1 sp003648125	RPQS	2.99465155232754e-6	6.96262954099654e-6	0.430103531244164
GCA_003648125.1	s__B4-G1 sp003648125	RQIE	2.49554296027295e-5	9.10271151521151e-6	2.74153800886984
GCA_003648125.1	s__B4-G1 sp003648125	RSQN	9.98217184109181e-7	3.20752357018654e-6	0.311211176556102
GCA_003648125.1	s__B4-G1 sp003648125	RTFG	8.98395465698263e-6	1.06733554482368e-5	0.841717930275313
GCA_003648125.1	s__B4-G1 sp003648125	RTIN	5.98930310465509e-6	5.1011090939705e-6	1.17411782306997
GCA_003648125.1	s__B4-G1 sp003648125	RTNR	2.99465155232754e-6	6.76354035002203e-6	0.44276390726608
GCA_003648125.1	s__B4-G1 sp003648125	RVIA	3.49376014438213e-5	3.13964134222039e-5	1.11278957166213
GCA_003648125.1	s__B4-G1 sp003648125	RVLT	2.69518639709479e-5	3.46240763955089e-5	0.778413947077699
GCA_003648125.1	s__B4-G1 sp003648125	RYMS	1.99643436821836e-6	2.16641891191628e-6	0.921536623058946
GCA_003648125.1	s__B4-G1 sp003648125	RYVK	9.98217184109181e-7	4.41291113559841e-6	0.22620378100449
GCA_003648125.1	s__B4-G1 sp003648125	SEVF	5.98930310465509e-6	8.57510605069544e-6	0.698452365398951
GCA_003648125.1	s__B4-G1 sp003648125	SFVY	9.98217184109181e-7	3.84290439804914e-6	0.259755924351365
GCA_003648125.1	s__B4-G1 sp003648125	SGFQ	3.99286873643672e-6	5.06170398955142e-6	0.78883884649892
GCA_003648125.1	s__B4-G1 sp003648125	SGGK	1.0980389025201e-5	8.67978490380454e-6	1.265053125958
GCA_003648125.1	s__B4-G1 sp003648125	SGMP	4.99108592054591e-6	4.65887726703118e-6	1.07130659050961
GCA_003648125.1	s__B4-G1 sp003648125	SGRN	4.99108592054591e-6	6.8764668565922e-6	0.725821271975033
GCA_003648125.1	s__B4-G1 sp003648125	SHRQ	9.98217184109181e-7	2.72081201670767e-6	0.366882084458403
GCA_003648125.1	s__B4-G1 sp003648125	SKGK	5.98930310465509e-6	2.87834120339861e-6	2.08081762425636
GCA_003648125.1	s__B4-G1 sp003648125	SLAK	8.98395465698263e-6	1.54712951139884e-5	0.580685365432642
GCA_003648125.1	s__B4-G1 sp003648125	SLEN	7.98573747287345e-6	8.74309783777052e-6	0.91337619926598
GCA_003648125.1	s__B4-G1 sp003648125	SLKI	4.99108592054591e-6	7.67179986995491e-6	0.650575615259792
GCA_003648125.1	s__B4-G1 sp003648125	SNLH	2.99465155232754e-6	2.8296485776603e-6	1.05831217910589
GCA_003648125.1	s__B4-G1 sp003648125	SNSE	1.99643436821836e-6	3.83782077562378e-6	0.520200000192524
GCA_003648125.1	s__B4-G1 sp003648125	SPPQ	4.99108592054591e-6	5.37650948082019e-6	0.928313423114157
GCA_003648125.1	s__B4-G1 sp003648125	SRAR	2.39572124186203e-5	2.52664713463429e-5	0.948181963766298
GCA_003648125.1	s__B4-G1 sp003648125	SRLG	2.49554296027295e-5	3.06742128676337e-5	0.813563813696473
GCA_003648125.1	s__B4-G1 sp003648125	STET	8.98395465698263e-6	9.84381784871361e-6	0.91264942068759
GCA_003648125.1	s__B4-G1 sp003648125	STFM	0	1.99410296719556e-6	0
GCA_003648125.1	s__B4-G1 sp003648125	SVAL	5.4901945126005e-5	4.6012136692022e-5	1.19320572946842
GCA_003648125.1	s__B4-G1 sp003648125	SYEA	7.98573747287345e-6	9.8431725469959e-6	0.811297113277839
GCA_003648125.1	s__B4-G1 sp003648125	SYIL	7.98573747287345e-6	8.30715377079328e-6	0.961308493042481
GCA_003648125.1	s__B4-G1 sp003648125	TAAS	3.09447327073846e-5	3.06366568758078e-5	1.01005579142743
GCA_003648125.1	s__B4-G1 sp003648125	TDKL	8.98395465698263e-6	8.9674245308643e-6	1.00184335268855
GCA_003648125.1	s__B4-G1 sp003648125	TDTH	3.99286873643672e-6	3.52301812328056e-6	1.13336593702182
GCA_003648125.1	s__B4-G1 sp003648125	TEAP	1.39750405775285e-5	2.08200927905764e-5	0.671228544372957
GCA_003648125.1	s__B4-G1 sp003648125	TENE	1.99643436821836e-6	5.87955570236548e-6	0.339555311537427
GCA_003648125.1	s__B4-G1 sp003648125	TETF	7.98573747287345e-6	6.81782792199896e-6	1.1713022922016
GCA_003648125.1	s__B4-G1 sp003648125	TEVL	2.1960778050402e-5	3.22822212205915e-5	0.680274690528237
GCA_003648125.1	s__B4-G1 sp003648125	TFKG	1.99643436821836e-6	4.11861579597459e-6	0.484734305678528
GCA_003648125.1	s__B4-G1 sp003648125	TGEQ	2.29589952345112e-5	1.11962889143992e-5	2.05058974540968
GCA_003648125.1	s__B4-G1 sp003648125	THIA	3.99286873643672e-6	6.5813232725164704e-06	0.606696946966713
GCA_003648125.1	s__B4-G1 sp003648125	THKQ	0	1.20164054242956e-6	0
GCA_003648125.1	s__B4-G1 sp003648125	THYD	9.98217184109181e-7	1.84647453449577e-6	0.54060706793434
GCA_003648125.1	s__B4-G1 sp003648125	TIAM	8.98395465698263e-6	6.80727555596857e-6	1.31975774788573
GCA_003648125.1	s__B4-G1 sp003648125	TIPN	1.99643436821836e-6	3.93905222803296e-6	0.506831149384206
GCA_003648125.1	s__B4-G1 sp003648125	TISK	3.99286873643672e-6	3.85427185696426e-6	1.03595929000754
GCA_003648125.1	s__B4-G1 sp003648125	TKRG	6.98752028876427e-6	8.53724400200008e-6	0.818474941928244
GCA_003648125.1	s__B4-G1 sp003648125	TLGY	1.29768233934194e-5	1.46691330352639e-5	0.884634651701887
GCA_003648125.1	s__B4-G1 sp003648125	TLSD	1.89661264980744e-5	1.61870810823773e-5	1.17168292427488
GCA_003648125.1	s__B4-G1 sp003648125	TMLE	3.99286873643672e-6	8.77970358476334e-6	0.454784002431029
GCA_003648125.1	s__B4-G1 sp003648125	TNIT	2.99465155232754e-6	4.0666936631086e-6	0.736384837514025
GCA_003648125.1	s__B4-G1 sp003648125	TPFG	4.99108592054591e-6	8.2419144120363e-6	0.605573616884087
GCA_003648125.1	s__B4-G1 sp003648125	TPGL	1.69696921298561e-5	2.71097980400716e-5	0.625961584249826
GCA_003648125.1	s__B4-G1 sp003648125	TPVT	2.09625608662928e-5	1.343230064436e-5	1.56060837389719
GCA_003648125.1	s__B4-G1 sp003648125	TQYA	1.99643436821836e-6	6.55838809292083e-6	0.304409306056976
GCA_003648125.1	s__B4-G1 sp003648125	TQYY	9.98217184109181e-7	1.80169997922433e-6	0.554041846933324
GCA_003648125.1	s__B4-G1 sp003648125	TRDS	4.99108592054591e-6	1.02008596787179e-5	0.489280911388166
GCA_003648125.1	s__B4-G1 sp003648125	TRNF	2.99465155232754e-6	3.26292936172214e-6	0.917780074389046
GCA_003648125.1	s__B4-G1 sp003648125	TSAK	4.99108592054591e-6	7.77269719745502e-6	0.642130497786549
GCA_003648125.1	s__B4-G1 sp003648125	TTDN	3.99286873643672e-6	4.15323204955944e-6	0.961388308861835
GCA_003648125.1	s__B4-G1 sp003648125	TTGR	2.09625608662928e-5	1.76377926788433e-5	1.18850250980882
GCA_003648125.1	s__B4-G1 sp003648125	TYEG	7.98573747287345e-6	8.6190200417149e-6	0.92652499173033
GCA_003648125.1	s__B4-G1 sp003648125	TYMP	1.99643436821836e-6	1.91467599920756e-6	1.04270088988666
GCA_003648125.1	s__B4-G1 sp003648125	TYRY	5.98930310465509e-6	3.31941058726119e-6	1.80432728859758
GCA_003648125.1	s__B4-G1 sp003648125	TYSQ	9.98217184109181e-7	3.0035045956544e-6	0.332350809635332
GCA_003648125.1	s__B4-G1 sp003648125	TYVG	6.98752028876427e-6	1.06088599854661e-5	0.658649496584648
GCA_003648125.1	s__B4-G1 sp003648125	VADV	3.59358186279305e-5	3.6797711989703e-5	0.97657752846118
GCA_003648125.1	s__B4-G1 sp003648125	VDPQ	1.69696921298561e-5	8.83595451555834e-6	1.92052732955742
GCA_003648125.1	s__B4-G1 sp003648125	VEDH	5.98930310465509e-6	5.93119815380181e-6	1.00979649462833
GCA_003648125.1	s__B4-G1 sp003648125	VGHK	2.99465155232754e-6	3.70842296624161e-6	0.807526967551532
GCA_003648125.1	s__B4-G1 sp003648125	VGLY	2.69518639709479e-5	2.11165827625281e-5	1.2763364353997
GCA_003648125.1	s__B4-G1 sp003648125	VHSE	5.98930310465509e-6	5.363623554636e-6	1.11665239807486
GCA_003648125.1	s__B4-G1 sp003648125	VHSG	9.98217184109181e-6	6.69406729163936e-6	1.49119681745046
GCA_003648125.1	s__B4-G1 sp003648125	VHSV	6.98752028876427e-6	6.60190265604253e-6	1.058410075521
GCA_003648125.1	s__B4-G1 sp003648125	VIAR	2.69518639709479e-5	3.13964134222039e-5	0.858437669567926
GCA_003648125.1	s__B4-G1 sp003648125	VIMP	5.98930310465509e-6	4.97507599141381e-6	1.20386163246384
GCA_003648125.1	s__B4-G1 sp003648125	VKRF	5.98930310465509e-6	5.09510896179735e-6	1.1755004946042
GCA_003648125.1	s__B4-G1 sp003648125	VLHS	1.29768233934194e-5	9.12861405278459e-6	1.42155461041328
GCA_003648125.1	s__B4-G1 sp003648125	VPHG	4.99108592054591e-6	7.42106236791155e-6	0.672556794850183
GCA_003648125.1	s__B4-G1 sp003648125	VSKI	8.98395465698263e-6	5.548320440016e-6	1.61922058289711
GCA_003648125.1	s__B4-G1 sp003648125	VSVV	2.79500811550571e-5	2.51080381159664e-5	1.11319255713904
GCA_003648125.1	s__B4-G1 sp003648125	VTHQ	2.99465155232754e-6	3.57371819783554e-6	0.837965219009514
GCA_003648125.1	s__B4-G1 sp003648125	VTMD	5.98930310465509e-6	5.24558798928437e-6	1.14177917077932
GCA_003648125.1	s__B4-G1 sp003648125	VTQD	7.98573747287345e-6	9.12227565306512e-6	0.875410673452979
GCA_003648125.1	s__B4-G1 sp003648125	VVMG	1.79679093139653e-5	1.1407621427271e-5	1.57507938254431
GCA_003648125.1	s__B4-G1 sp003648125	VYFI	5.98930310465509e-6	4.16101217839806e-6	1.43938610315745
GCA_003648125.1	s__B4-G1 sp003648125	VYGA	1.79679093139653e-5	2.02400602896925e-5	0.887739910691653
GCA_003648125.1	s__B4-G1 sp003648125	VYVD	1.49732577616377e-5	1.01089529908902e-5	1.48118779216116
GCA_003648125.1	s__B4-G1 sp003648125	YAVV	9.98217184109181e-6	1.99613929713362e-5	0.500073910444317
GCA_003648125.1	s__B4-G1 sp003648125	YDKG	1.99643436821836e-6	3.44652476385875e-6	0.579260125780481
GCA_003648125.1	s__B4-G1 sp003648125	YDYV	6.98752028876427e-6	3.68057295435832e-6	1.89848710388693
GCA_003648125.1	s__B4-G1 sp003648125	YEYR	4.99108592054591e-6	3.88212342962936e-6	1.28565874089748
GCA_003648125.1	s__B4-G1 sp003648125	YFLI	3.99286873643672e-6	5.75353443158791e-6	0.693985372628549
GCA_003648125.1	s__B4-G1 sp003648125	YFSK	0	1.29215272994204e-6	0
GCA_003648125.1	s__B4-G1 sp003648125	YFYI	9.98217184109181e-7	1.51498467748031e-6	0.658895894425411
GCA_003648125.1	s__B4-G1 sp003648125	YGQR	9.98217184109181e-6	6.29386364675618e-6	1.58601653949662
GCA_003648125.1	s__B4-G1 sp003648125	YGYV	6.98752028876427e-6	5.56028641287642e-6	1.25668351770202
GCA_003648125.1	s__B4-G1 sp003648125	YHMR	0	9.3852035153135e-7	0
GCA_003648125.1	s__B4-G1 sp003648125	YILK	9.98217184109181e-7	4.60205111266008e-6	0.216907018125705
GCA_003648125.1	s__B4-G1 sp003648125	YIMY	9.98217184109181e-7	9.80137797179959e-7	1.01844576036272
GCA_003648125.1	s__B4-G1 sp003648125	YIQA	8.98395465698263e-6	6.2045571814119e-6	1.44796065122866
GCA_003648125.1	s__B4-G1 sp003648125	YKAT	1.99643436821836e-6	4.662575978553e-6	0.428182699306477
GCA_003648125.1	s__B4-G1 sp003648125	YKDE	3.99286873643672e-6	2.76152906741126e-6	1.44589053345716
GCA_003648125.1	s__B4-G1 sp003648125	YKPT	3.99286873643672e-6	2.36719000219445e-6	1.68675464695915
GCA_003648125.1	s__B4-G1 sp003648125	YLDE	8.98395465698263e-6	1.13561489296614e-5	0.791109267114067
GCA_003648125.1	s__B4-G1 sp003648125	YLNL	9.98217184109181e-6	8.92618878415852e-6	1.1183016719081
GCA_003648125.1	s__B4-G1 sp003648125	YMQF	1.99643436821836e-6	8.14416199782994e-7	2.4513686844028
GCA_003648125.1	s__B4-G1 sp003648125	YMRT	2.99465155232754e-6	2.47952314063174e-6	1.20775301639837
GCA_003648125.1	s__B4-G1 sp003648125	YMSV	0	2.48621382609727e-6	0
GCA_003648125.1	s__B4-G1 sp003648125	YQVD	5.98930310465509e-6	4.78114193586681e-6	1.25269301455474
GCA_003648125.1	s__B4-G1 sp003648125	YRID	2.99465155232754e-6	5.78901433740377e-6	0.517299038798126
GCA_003648125.1	s__B4-G1 sp003648125	YRKH	1.99643436821836e-6	1.16032999521617e-6	1.72057464380762
GCA_003648125.1	s__B4-G1 sp003648125	YRYE	5.98930310465509e-6	3.88212342962936e-6	1.54279048907698
GCA_003648125.1	s__B4-G1 sp003648125	YSAP	1.99643436821836e-6	8.15224107193059e-6	0.244893931693506
GCA_003648125.1	s__B4-G1 sp003648125	YSDT	5.98930310465509e-6	4.26228088221676e-6	1.40518733283014
GCA_003648125.1	s__B4-G1 sp003648125	YSLR	9.98217184109181e-6	1.1014422292793e-5	0.906281925255704
GCA_003648125.1	s__B4-G1 sp003648125	YTFL	5.98930310465509e-6	6.08164460493367e-6	0.984816360330613
GCA_003648125.1	s__B4-G1 sp003648125	YYLA	1.39750405775285e-5	1.00493003761166e-5	1.39064811026466
GCA_003648125.1	s__B4-G1 sp003648125	YYMH	0	3.92147081510113e-7	0
GCA_005881885.1	s__3-1-20CM-2-70-9 sp005881885	AAAS	1.3756206374764e-4	1.1831761251705e-4	1.16265077380439
GCA_005881885.1	s__3-1-20CM-2-70-9 sp005881885	AAYF	1.88034475626279e-5	1.30255355159918e-5	1.44358345494067
GCA_005881885.1	s__3-1-20CM-2-70-9 sp005881885	ADMN	1.9793102697503e-6	2.71576117067897e-6	0.728823392542819
GCA_005881885.1	s__3-1-20CM-2-70-9 sp005881885	ADRI	4.65137913391321e-5	2.91484316740557e-5	1.59575622658741
GCA_005881885.1	s__3-1-20CM-2-70-9 sp005881885	AEMN	9.8965513487515e-7	2.70133500746468e-6	0.366357794253733
GCA_005881885.1	s__3-1-20CM-2-70-9 sp005881885	AGHI	7.9172410790012e-6	1.00751029152793e-5	0.785822352940378
GCA_005881885.1	s__3-1-20CM-2-70-9 sp005881885	AGRN	9.8965513487515e-6	2.01887184882539e-5	0.490202057872543
GCA_005881885.1	s__3-1-20CM-2-70-9 sp005881885	AHGT	9.8965513487515e-6	1.21610276134685e-5	0.813792358944314
GCA_005881885.1	s__3-1-20CM-2-70-9 sp005881885	AIDH	7.9172410790012e-6	6.40125168572499e-6	1.23682702504214
GCA_005881885.1	s__3-1-20CM-2-70-9 sp005881885	AIHE	7.9172410790012e-6	6.36724814278056e-6	1.24343215490637
GCA_005881885.1	s__3-1-20CM-2-70-9 sp005881885	AIMV	5.9379308092509e-6	9.48274217110443e-6	0.626182880659226
GCA_005881885.1	s__3-1-20CM-2-70-9 sp005881885	AKGP	8.90689621387635e-6	1.64264234286204e-5	0.542229795340445
GCA_005881885.1	s__3-1-20CM-2-70-9 sp005881885	AKTM	6.92758594412605e-6	3.47463949814057e-6	1.99375674737863
GCA_005881885.1	s__3-1-20CM-2-70-9 sp005881885	ALHV	1.38551718882521e-5	2.14841023413017e-5	0.644903457828745
GCA_005881885.1	s__3-1-20CM-2-70-9 sp005881885	AMNV	1.9793102697503e-6	4.17294743767959e-6	0.47431948264628
GCA_005881885.1	s__3-1-20CM-2-70-9 sp005881885	AMSK	3.9586205395006e-6	3.22188905375706e-6	1.22866444916358
GCA_005881885.1	s__3-1-20CM-2-70-9 sp005881885	APEP	2.77103437765042e-5	2.21676016337927e-5	1.25003797137269
GCA_005881885.1	s__3-1-20CM-2-70-9 sp005881885	AQTE	7.9172410790012e-6	1.07906337867492e-5	0.733714185419167
GCA_005881885.1	s__3-1-20CM-2-70-9 sp005881885	ARRH	1.88034475626279e-5	1.8083079955213e-5	1.03983655490099
GCA_005881885.1	s__3-1-20CM-2-70-9 sp005881885	AYDA	3.66172399903806e-5	2.11769128763136e-5	1.72911133007196
GCA_005881885.1	s__3-1-20CM-2-70-9 sp005881885	AYDD	4.94827567437575e-6	8.95532364060923e-6	0.552551294956786
GCA_005881885.1	s__3-1-20CM-2-70-9 sp005881885	AYFK	1.9793102697503e-6	2.5693341484621e-6	0.770359227481189
GCA_005881885.1	s__3-1-20CM-2-70-9 sp005881885	AYGK	5.9379308092509e-6	6.57464396266009e-6	0.903156253475424
GCA_005881885.1	s__3-1-20CM-2-70-9 sp005881885	AYKT	1.9793102697503e-6	4.24327528721999e-6	0.466458133346107
GCA_005881885.1	s__3-1-20CM-2-70-9 sp005881885	DAET	1.78137924277527e-5	2.26972223502118e-5	0.784844601374164
GCA_005881885.1	s__3-1-20CM-2-70-9 sp005881885	DAKH	4.94827567437575e-6	3.54795821304333e-6	1.39468262511786
GCA_005881885.1	s__3-1-20CM-2-70-9 sp005881885	DALM	1.08862064836267e-5	1.34798038378804e-5	0.807593835530057
GCA_005881885.1	s__3-1-20CM-2-70-9 sp005881885	DDKT	4.94827567437575e-6	4.50101895253929e-6	1.09936788237342
GCA_005881885.1	s__3-1-20CM-2-70-9 sp005881885	DDRY	7.9172410790012e-6	5.83915572339556e-6	1.35588798347669
GCA_005881885.1	s__3-1-20CM-2-70-9 sp005881885	DDSA	2.96896540462545e-6	2.11585873692004e-5	0.140319641988351
GCA_005881885.1	s__3-1-20CM-2-70-9 sp005881885	DEPF	1.9793102697503e-5	5.78882612614985e-6	3.41919108748001
GCA_005881885.1	s__3-1-20CM-2-70-9 sp005881885	DERG	4.05758605298812e-5	2.29304467160897e-5	1.76951897327888
GCA_005881885.1	s__3-1-20CM-2-70-9 sp005881885	DETH	1.9793102697503e-6	3.25005862333306e-6	0.609007559291483
GCA_005881885.1	s__3-1-20CM-2-70-9 sp005881885	DFIL	8.90689621387635e-6	9.03879157480608e-6	0.985407854596696
GCA_005881885.1	s__3-1-20CM-2-70-9 sp005881885	DGSP	1.9793102697503e-5	1.40271573593611e-5	1.41105586758774
GCA_005881885.1	s__3-1-20CM-2-70-9 sp005881885	DHVH	2.96896540462545e-6	1.67356256415245e-6	1.77403908776428
GCA_005881885.1	s__3-1-20CM-2-70-9 sp005881885	DHYY	0	5.11221099772028e-7	0
GCA_005881885.1	s__3-1-20CM-2-70-9 sp005881885	DIFL	3.9586205395006e-6	9.03879157480608e-6	0.437959046487421
GCA_005881885.1	s__3-1-20CM-2-70-9 sp005881885	DMVG	8.90689621387635e-6	7.49970866838851e-6	1.18763229449421
GCA_005881885.1	s__3-1-20CM-2-70-9 sp005881885	DNPI	3.9586205395006e-6	2.94893508991217e-6	1.34238985220204
GCA_005881885.1	s__3-1-20CM-2-70-9 sp005881885	DPPR	1.2865516753377e-5	1.45311708154796e-5	0.885373719485271
GCA_005881885.1	s__3-1-20CM-2-70-9 sp005881885	DQKP	1.9793102697503e-6	2.09822135560692e-6	0.943327673441667
GCA_005881885.1	s__3-1-20CM-2-70-9 sp005881885	DQLI	9.8965513487515e-6	6.98637150987579e-6	1.4165509713822
GCA_005881885.1	s__3-1-20CM-2-70-9 sp005881885	DRPG	2.77103437765042e-5	2.29617730187552e-5	1.20680331409384
GCA_005881885.1	s__3-1-20CM-2-70-9 sp005881885	DSAQ	3.9586205395006e-6	1.00591413443966e-5	0.393534637199002
GCA_005881885.1	s__3-1-20CM-2-70-9 sp005881885	DSDT	2.96896540462545e-6	9.08905771835646e-6	0.326652717655127
GCA_005881885.1	s__3-1-20CM-2-70-9 sp005881885	DSIF	2.96896540462545e-6	4.63159968051195e-6	0.641023751926954
GCA_005881885.1	s__3-1-20CM-2-70-9 sp005881885	DSLG	2.47413783718788e-5	2.5887113936057e-5	0.955741085429289
GCA_005881885.1	s__3-1-20CM-2-70-9 sp005881885	DSSF	4.94827567437575e-6	5.183852407322e-6	0.954555663542136
GCA_005881885.1	s__3-1-20CM-2-70-9 sp005881885	DVHE	5.9379308092509e-6	4.9161936104302e-6	1.2078309521116
GCA_005881885.1	s__3-1-20CM-2-70-9 sp005881885	DVLL	4.94827567437575e-5	4.9320758155579e-5	1.00328459241578
GCA_005881885.1	s__3-1-20CM-2-70-9 sp005881885	DVNG	5.9379308092509e-6	8.50802175403465e-6	0.697921441777583
GCA_005881885.1	s__3-1-20CM-2-70-9 sp005881885	DVQN	9.8965513487515e-7	2.56991195864707e-6	0.385093011278158
GCA_005881885.1	s__3-1-20CM-2-70-9 sp005881885	EDKV	3.9586205395006e-6	6.77228922276962e-6	0.584532114516171
GCA_005881885.1	s__3-1-20CM-2-70-9 sp005881885	EDLA	6.13586183622593e-5	4.10726664349905e-5	1.49390394362093
GCA_005881885.1	s__3-1-20CM-2-70-9 sp005881885	EFAG	1.88034475626279e-5	2.16310041714808e-5	0.869282230892411
GCA_005881885.1	s__3-1-20CM-2-70-9 sp005881885	EFTE	3.9586205395006e-6	5.87233952625957e-6	0.674113021190053
GCA_005881885.1	s__3-1-20CM-2-70-9 sp005881885	EGGP	1.58344821580024e-5	2.33145342181891e-5	0.679167853400603
GCA_005881885.1	s__3-1-20CM-2-70-9 sp005881885	EHER	6.92758594412605e-6	4.90698405262926e-6	1.41178081481926
GCA_005881885.1	s__3-1-20CM-2-70-9 sp005881885	EHQK	9.8965513487515e-7	7.09509550289488e-7	1.3948439939552
GCA_005881885.1	s__3-1-20CM-2-70-9 sp005881885	EIPI	5.9379308092509e-6	6.66565932613588e-6	0.890824225889917
GCA_005881885.1	s__3-1-20CM-2-70-9 sp005881885	EKMA	9.8965513487515e-7	3.40238196722892e-6	0.290871261488955
GCA_005881885.1	s__3-1-20CM-2-70-9 sp005881885	EKYF	3.9586205395006e-6	1.08075212216701e-6	3.66283855317644
GCA_005881885.1	s__3-1-20CM-2-70-9 sp005881885	ELLK	1.58344821580024e-5	1.48926383128605e-5	1.0632422426004
GCA_005881885.1	s__3-1-20CM-2-70-9 sp005881885	ENHG	9.8965513487515e-7	1.86493616467359e-6	0.530664348529251
GCA_005881885.1	s__3-1-20CM-2-70-9 sp005881885	ENMA	1.9793102697503e-6	2.70133500746468e-6	0.732715588507466
GCA_005881885.1	s__3-1-20CM-2-70-9 sp005881885	EPYD	3.9586205395006e-6	3.75203231256205e-6	1.05506035389058
GCA_005881885.1	s__3-1-20CM-2-70-9 sp005881885	EQET	1.9793102697503e-6	4.5389193038736e-6	0.436075227876627
GCA_005881885.1	s__3-1-20CM-2-70-9 sp005881885	ERLN	1.18758616185018e-5	9.91798426141832e-6	1.19740678201112
GCA_005881885.1	s__3-1-20CM-2-70-9 sp005881885	ESQS	1.9793102697503e-6	3.98548156074909e-6	0.496630141070902
GCA_005881885.1	s__3-1-20CM-2-70-9 sp005881885	ETIR	2.57310335067539e-5	1.24547282761671e-5	2.06596506452829
GCA_005881885.1	s__3-1-20CM-2-70-9 sp005881885	ETRS	1.2865516753377e-5	1.39397783941927e-5	0.922935529501441
GCA_005881885.1	s__3-1-20CM-2-70-9 sp005881885	ETSN	1.9793102697503e-6	3.34816982685086e-6	0.591161850237432
GCA_005881885.1	s__3-1-20CM-2-70-9 sp005881885	ETTH	5.9379308092509e-6	3.30145020399285e-6	1.7985825750361
GCA_005881885.1	s__3-1-20CM-2-70-9 sp005881885	EYQV	0	2.75177154122548e-6	0
GCA_005881885.1	s__3-1-20CM-2-70-9 sp005881885	EYYF	0	9.23695298692931e-7	0
GCA_005881885.1	s__3-1-20CM-2-70-9 sp005881885	FENS	0	2.02734126086229e-6	0
GCA_005881885.1	s__3-1-20CM-2-70-9 sp005881885	FFMS	0	1.10506729559937e-6	0
GCA_005881885.1	s__3-1-20CM-2-70-9 sp005881885	FFTI	3.9586205395006e-6	3.07229648274391e-6	1.2884891030976
GCA_005881885.1	s__3-1-20CM-2-70-9 sp005881885	FFVS	8.90689621387635e-6	5.20142714310985e-6	1.71239468876826
GCA_005881885.1	s__3-1-20CM-2-70-9 sp005881885	FGSP	1.08862064836267e-5	8.62785040670996e-6	1.26175188146057
GCA_005881885.1	s__3-1-20CM-2-70-9 sp005881885	FHNN	9.8965513487515e-7	2.71348354962394e-7	3.64717573103513
GCA_005881885.1	s__3-1-20CM-2-70-9 sp005881885	FHRD	4.94827567437575e-6	3.05051973993413e-6	1.62210904902474
GCA_005881885.1	s__3-1-20CM-2-70-9 sp005881885	FIDA	1.58344821580024e-5	1.16278117997901e-5	1.36177661202671
GCA_005881885.1	s__3-1-20CM-2-70-9 sp005881885	FISV	6.92758594412605e-6	7.11676057078241e-6	0.973418435989963
GCA_005881885.1	s__3-1-20CM-2-70-9 sp005881885	FKTQ	0	1.31618828400688e-6	0
GCA_005881885.1	s__3-1-20CM-2-70-9 sp005881885	FKVA	7.9172410790012e-6	9.9029121575165e-6	0.799486146405112
GCA_005881885.1	s__3-1-20CM-2-70-9 sp005881885	FKVF	1.9793102697503e-6	2.57581400370105e-6	0.768421270676505
GCA_005881885.1	s__3-1-20CM-2-70-9 sp005881885	FNML	9.8965513487515e-7	1.29848486009672e-6	0.7621614739516
GCA_005881885.1	s__3-1-20CM-2-70-9 sp005881885	FNVV	3.9586205395006e-6	5.10891034133195e-6	0.774846351769905
GCA_005881885.1	s__3-1-20CM-2-70-9 sp005881885	FNYF	9.8965513487515e-7	5.30600361021094e-7	1.86516106579846
GCA_005881885.1	s__3-1-20CM-2-70-9 sp005881885	FPHT	0	2.00178318238637e-6	0
GCA_005881885.1	s__3-1-20CM-2-70-9 sp005881885	FPSA	1.18758616185018e-5	1.29628167881045e-5	0.916148227089025
GCA_005881885.1	s__3-1-20CM-2-70-9 sp005881885	FQLN	2.96896540462545e-6	1.89100895481379e-6	1.57004301701882
GCA_005881885.1	s__3-1-20CM-2-70-9 sp005881885	FTGL	1.88034475626279e-5	1.71717969125837e-5	1.09501921425873
GCA_005881885.1	s__3-1-20CM-2-70-9 sp005881885	FTIF	2.96896540462545e-6	3.07229648274391e-6	0.966366827323199
GCA_005881885.1	s__3-1-20CM-2-70-9 sp005881885	FTLA	2.77103437765042e-5	2.579957310424e-5	1.07406210422723
GCA_005881885.1	s__3-1-20CM-2-70-9 sp005881885	FTSA	2.37517232370036e-5	1.32200519901364e-5	1.79664370871802
GCA_005881885.1	s__3-1-20CM-2-70-9 sp005881885	FVAR	2.37517232370036e-5	3.2734574260908e-5	0.72558521909259
GCA_005881885.1	s__3-1-20CM-2-70-9 sp005881885	FVHF	1.9793102697503e-6	1.8698552188344e-6	1.05853664487678
GCA_005881885.1	s__3-1-20CM-2-70-9 sp005881885	FYGI	9.8965513487515e-7	3.08539108042486e-6	0.320755168171055
GCA_005881885.1	s__3-1-20CM-2-70-9 sp005881885	GAAP	5.83896529576339e-5	8.32756462985885e-5	0.701161210424896
GCA_005881885.1	s__3-1-20CM-2-70-9 sp005881885	GADV	5.83896529576339e-5	5.43260602779067e-5	1.07480006205014
GCA_005881885.1	s__3-1-20CM-2-70-9 sp005881885	GDAA	7.02655145761357e-5	8.36061520528565e-5	0.840434738961712
GCA_005881885.1	s__3-1-20CM-2-70-9 sp005881885	GETN	3.9586205395006e-6	5.59471129611778e-6	0.707564757139036
GCA_005881885.1	s__3-1-20CM-2-70-9 sp005881885	GFNN	1.9793102697503e-6	1.26128123402935e-6	1.56928543480117
GCA_005881885.1	s__3-1-20CM-2-70-9 sp005881885	GFPT	7.9172410790012e-6	9.30468719034391e-6	0.850887398688421
GCA_005881885.1	s__3-1-20CM-2-70-9 sp005881885	GFQH	2.96896540462545e-6	1.48041178220529e-6	2.00549971319652
GCA_005881885.1	s__3-1-20CM-2-70-9 sp005881885	GGKH	3.9586205395006e-6	3.71677531117216e-6	1.06506856295603
GCA_005881885.1	s__3-1-20CM-2-70-9 sp005881885	GGLD	2.67206886416291e-5	4.32567451030903e-5	0.61772305285448
GCA_005881885.1	s__3-1-20CM-2-70-9 sp005881885	GHGF	1.2865516753377e-5	4.90109227499086e-6	2.6250305098369
GCA_005881885.1	s__3-1-20CM-2-70-9 sp005881885	GHTE	3.9586205395006e-6	5.11535504591908e-6	0.773870142730113
GCA_005881885.1	s__3-1-20CM-2-70-9 sp005881885	GIAL	8.21413761946375e-5	5.46944660267622e-5	1.50182243582825
GCA_005881885.1	s__3-1-20CM-2-70-9 sp005881885	GIDI	1.9793102697503e-5	1.05891488459976e-5	1.86918731480333
GCA_005881885.1	s__3-1-20CM-2-70-9 sp005881885	GIEA	3.66172399903806e-5	2.95962383704531e-5	1.23722614786535
GCA_005881885.1	s__3-1-20CM-2-70-9 sp005881885	GIYT	4.94827567437575e-6	5.09554731556122e-6	0.971097973963324
GCA_005881885.1	s__3-1-20CM-2-70-9 sp005881885	GLFL	3.265861945088e-5	3.10739118557108e-5	1.05099800767047
GCA_005881885.1	s__3-1-20CM-2-70-9 sp005881885	GLHH	7.9172410790012e-6	3.15114902967214e-6	2.5124933808113
GCA_005881885.1	s__3-1-20CM-2-70-9 sp005881885	GLKN	4.94827567437575e-6	4.74763540856683e-6	1.04226109390095
GCA_005881885.1	s__3-1-20CM-2-70-9 sp005881885	GLVG	6.92758594412605e-5	6.64668622517978e-5	1.04226161871191
GCA_005881885.1	s__3-1-20CM-2-70-9 sp005881885	GMSN	3.9586205395006e-6	1.70258649334057e-6	2.32506281177737
GCA_005881885.1	s__3-1-20CM-2-70-9 sp005881885	GNKE	9.8965513487515e-7	2.56903777393483e-6	0.385224049609577
GCA_005881885.1	s__3-1-20CM-2-70-9 sp005881885	GQAH	1.9793102697503e-6	5.69155529672044e-6	0.347762635441811
GCA_005881885.1	s__3-1-20CM-2-70-9 sp005881885	GQSL	1.18758616185018e-5	1.23071608485712e-5	0.96495542429516
GCA_005881885.1	s__3-1-20CM-2-70-9 sp005881885	GSAQ	1.48448270231273e-5	1.58323542425528e-5	0.937626002785401
GCA_005881885.1	s__3-1-20CM-2-70-9 sp005881885	GTFR	1.08862064836267e-5	1.44036359874762e-5	0.755795723600074
GCA_005881885.1	s__3-1-20CM-2-70-9 sp005881885	GTIY	5.9379308092509e-6	5.09554731556122e-6	1.16531756875599
GCA_005881885.1	s__3-1-20CM-2-70-9 sp005881885	GVNG	9.8965513487515e-6	1.33910052261326e-5	0.739044693182429
GCA_005881885.1	s__3-1-20CM-2-70-9 sp005881885	HAFS	9.8965513487515e-7	4.40676055480796e-6	0.224576561981657
GCA_005881885.1	s__3-1-20CM-2-70-9 sp005881885	HAII	2.96896540462545e-6	5.38713273219624e-6	0.551121635982979
GCA_005881885.1	s__3-1-20CM-2-70-9 sp005881885	HDAS	2.96896540462545e-6	7.16451037436199e-6	0.414398926024284
GCA_005881885.1	s__3-1-20CM-2-70-9 sp005881885	HDHA	9.8965513487515e-7	2.57556181126943e-6	0.38424825626195
GCA_005881885.1	s__3-1-20CM-2-70-9 sp005881885	HEET	2.96896540462545e-6	3.23279426420516e-6	0.918389839248068
GCA_005881885.1	s__3-1-20CM-2-70-9 sp005881885	HEIM	0	8.78998142804992e-7	0
GCA_005881885.1	s__3-1-20CM-2-70-9 sp005881885	HFKG	0	1.45249503750948e-6	0
GCA_005881885.1	s__3-1-20CM-2-70-9 sp005881885	HFNF	0	4.50669726733587e-7	0
GCA_005881885.1	s__3-1-20CM-2-70-9 sp005881885	HGFA	1.08862064836267e-5	7.36359095573695e-6	1.47838283645363
GCA_005881885.1	s__3-1-20CM-2-70-9 sp005881885	HGTD	3.9586205395006e-6	5.14267300040733e-6	0.769759333169161
GCA_005881885.1	s__3-1-20CM-2-70-9 sp005881885	HGVT	1.58344821580024e-5	7.90205867569296e-6	2.00384264504513
GCA_005881885.1	s__3-1-20CM-2-70-9 sp005881885	HKNK	0	2.59182242162734e-7	0
GCA_005881885.1	s__3-1-20CM-2-70-9 sp005881885	HMDF	9.8965513487515e-7	6.45864255620432e-7	1.53229587527562
GCA_005881885.1	s__3-1-20CM-2-70-9 sp005881885	HNEM	0	3.86809319662859e-7	0
GCA_005881885.1	s__3-1-20CM-2-70-9 sp005881885	HNET	4.94827567437575e-6	1.20362982159121e-6	4.11112751247231
GCA_005881885.1	s__3-1-20CM-2-70-9 sp005881885	HNSN	9.8965513487515e-7	4.15535986842105e-7	2.38163520420001
GCA_005881885.1	s__3-1-20CM-2-70-9 sp005881885	HNTQ	0	5.75281368341741e-7	0
GCA_005881885.1	s__3-1-20CM-2-70-9 sp005881885	HPHG	2.96896540462545e-6	1.70747745040991e-6	1.73880211648634
GCA_005881885.1	s__3-1-20CM-2-70-9 sp005881885	HPPP	4.94827567437575e-6	3.17855766602126e-6	1.55676762679902
GCA_005881885.1	s__3-1-20CM-2-70-9 sp005881885	HQDD	0	1.52920252873856e-6	0
GCA_005881885.1	s__3-1-20CM-2-70-9 sp005881885	HQES	0	1.4327363031138e-6	0
GCA_005881885.1	s__3-1-20CM-2-70-9 sp005881885	HRTH	0	1.70590289177874e-6	0
GCA_005881885.1	s__3-1-20CM-2-70-9 sp005881885	HTDK	9.8965513487515e-7	1.52409026264244e-6	0.649341550912675
GCA_005881885.1	s__3-1-20CM-2-70-9 sp005881885	HTKN	0	5.64433046758994e-7	0
GCA_005881885.1	s__3-1-20CM-2-70-9 sp005881885	HTYD	0	1.30260675090208e-6	0
GCA_005881885.1	s__3-1-20CM-2-70-9 sp005881885	HVNE	0	1.82066784757302e-6	0
GCA_005881885.1	s__3-1-20CM-2-70-9 sp005881885	HVTI	3.9586205395006e-6	4.22521132553423e-6	0.936904744995229
GCA_005881885.1	s__3-1-20CM-2-70-9 sp005881885	HVYE	1.9793102697503e-6	1.95991835485702e-6	1.00989424628083
GCA_005881885.1	s__3-1-20CM-2-70-9 sp005881885	HYQN	0	2.25774949806114e-7	0
GCA_005881885.1	s__3-1-20CM-2-70-9 sp005881885	HYRA	4.94827567437575e-6	4.67553452813083e-6	1.05833368240657
GCA_005881885.1	s__3-1-20CM-2-70-9 sp005881885	IDEF	1.08862064836267e-5	4.89106575970425e-6	2.22573300349266
GCA_005881885.1	s__3-1-20CM-2-70-9 sp005881885	IDNE	1.9793102697503e-6	2.94491191482494e-6	0.672111875328522
GCA_005881885.1	s__3-1-20CM-2-70-9 sp005881885	IEAG	4.55241362042569e-5	2.95962383704532e-5	1.53817304869747
GCA_005881885.1	s__3-1-20CM-2-70-9 sp005881885	IEQR	1.18758616185018e-5	5.82901190117556e-6	2.03737131092609
GCA_005881885.1	s__3-1-20CM-2-70-9 sp005881885	IFFF	1.9793102697503e-6	1.86029793803116e-6	1.06397487697326
GCA_005881885.1	s__3-1-20CM-2-70-9 sp005881885	IFFT	2.96896540462545e-6	3.07229648274391e-6	0.966366827323199
GCA_005881885.1	s__3-1-20CM-2-70-9 sp005881885	IGTP	1.48448270231273e-5	1.27309734612782e-5	1.16604021430713
GCA_005881885.1	s__3-1-20CM-2-70-9 sp005881885	IHHN	0	3.39457282726832e-7	0
GCA_005881885.1	s__3-1-20CM-2-70-9 sp005881885	IHHV	1.9793102697503e-6	1.40842824362448e-6	1.40533270240072
GCA_005881885.1	s__3-1-20CM-2-70-9 sp005881885	IHTL	9.8965513487515e-7	5.05464707662569e-6	0.195791144242619
GCA_005881885.1	s__3-1-20CM-2-70-9 sp005881885	IILG	1.38551718882521e-5	1.94650173619778e-5	0.711798588750107
GCA_005881885.1	s__3-1-20CM-2-70-9 sp005881885	ILFE	4.94827567437575e-6	8.99077738124373e-6	0.550372394349201
GCA_005881885.1	s__3-1-20CM-2-70-9 sp005881885	ILMH	9.8965513487515e-7	1.62440690798162e-6	0.609240905103531
GCA_005881885.1	s__3-1-20CM-2-70-9 sp005881885	ILVA	4.75034464740072e-5	5.33961738859465e-5	0.889641392199261
GCA_005881885.1	s__3-1-20CM-2-70-9 sp005881885	IMFV	1.9793102697503e-6	2.46652496652489e-6	0.80246918097852
GCA_005881885.1	s__3-1-20CM-2-70-9 sp005881885	IMGF	1.9793102697503e-6	2.52649686612214e-6	0.783420829169006
GCA_005881885.1	s__3-1-20CM-2-70-9 sp005881885	INDM	0	9.66502503423022e-7	0
GCA_005881885.1	s__3-1-20CM-2-70-9 sp005881885	IQIK	0	1.4919596318456e-6	0
GCA_005881885.1	s__3-1-20CM-2-70-9 sp005881885	IQIT	1.9793102697503e-6	3.24910886493257e-6	0.60918558042572
GCA_005881885.1	s__3-1-20CM-2-70-9 sp005881885	IQMY	0	4.9463458847049e-7	0
GCA_005881885.1	s__3-1-20CM-2-70-9 sp005881885	IQQA	1.08862064836267e-5	4.27280958733555e-6	2.54778647658276
GCA_005881885.1	s__3-1-20CM-2-70-9 sp005881885	IRLI	1.2865516753377e-5	1.90686673980898e-5	0.674694066700527
GCA_005881885.1	s__3-1-20CM-2-70-9 sp005881885	IRNS	5.9379308092509e-6	4.29981686416298e-6	1.38097295695099
GCA_005881885.1	s__3-1-20CM-2-70-9 sp005881885	IRQE	4.94827567437575e-6	5.82901190117556e-6	0.848904712885869
GCA_005881885.1	s__3-1-20CM-2-70-9 sp005881885	IRTV	1.48448270231273e-5	1.92397189920571e-5	0.771571925206171
GCA_005881885.1	s__3-1-20CM-2-70-9 sp005881885	ISDE	1.18758616185018e-5	7.49005402096505e-6	1.5855508632195
GCA_005881885.1	s__3-1-20CM-2-70-9 sp005881885	ISFA	1.18758616185018e-5	1.09524777493682e-5	1.08430821684955
GCA_005881885.1	s__3-1-20CM-2-70-9 sp005881885	ISTA	2.27620681021285e-5	1.80881020071051e-5	1.25840002965416
GCA_005881885.1	s__3-1-20CM-2-70-9 sp005881885	ITAA	4.15655156647563e-5	4.54108861866869e-5	0.915320513541135
GCA_005881885.1	s__3-1-20CM-2-70-9 sp005881885	IVQE	3.9586205395006e-6	5.80893003481273e-6	0.681471547389402
GCA_005881885.1	s__3-1-20CM-2-70-9 sp005881885	IVYR	3.9586205395006e-6	7.55082091783479e-6	0.524263597637506
GCA_005881885.1	s__3-1-20CM-2-70-9 sp005881885	IYRE	5.9379308092509e-6	4.88798317857218e-6	1.21480180931912
GCA_005881885.1	s__3-1-20CM-2-70-9 sp005881885	KALY	5.9379308092509e-6	7.67858849751275e-6	0.773310200328395
GCA_005881885.1	s__3-1-20CM-2-70-9 sp005881885	KATK	5.9379308092509e-6	4.96476357310808e-6	1.19601481960068
GCA_005881885.1	s__3-1-20CM-2-70-9 sp005881885	KERQ	4.94827567437575e-6	3.23078854949926e-6	1.53159997894096
GCA_005881885.1	s__3-1-20CM-2-70-9 sp005881885	KGIE	6.92758594412605e-6	5.8379654193772e-6	1.18664388129676
GCA_005881885.1	s__3-1-20CM-2-70-9 sp005881885	KGLN	2.96896540462545e-6	4.74763540856683e-6	0.62535665634057
GCA_005881885.1	s__3-1-20CM-2-70-9 sp005881885	KHFK	9.8965513487515e-7	4.30463601910783e-7	2.29904486809611
GCA_005881885.1	s__3-1-20CM-2-70-9 sp005881885	KHSR	0	2.17902219393019e-6	0
GCA_005881885.1	s__3-1-20CM-2-70-9 sp005881885	KIEP	2.96896540462545e-6	3.69450881055838e-6	0.80361573266264
GCA_005881885.1	s__3-1-20CM-2-70-9 sp005881885	KIMT	1.9793102697503e-6	1.23657698979685e-6	1.60063650389893
GCA_005881885.1	s__3-1-20CM-2-70-9 sp005881885	KISV	1.18758616185018e-5	5.39704182269388e-6	2.20043905692287
GCA_005881885.1	s__3-1-20CM-2-70-9 sp005881885	KIYD	1.9793102697503e-6	1.48661688163373e-6	1.33141920706236
GCA_005881885.1	s__3-1-20CM-2-70-9 sp005881885	KLPA	1.88034475626279e-5	1.91845743603196e-5	0.980133684983908
GCA_005881885.1	s__3-1-20CM-2-70-9 sp005881885	KLRE	2.77103437765042e-5	1.24918866816082e-5	2.21826730283282
GCA_005881885.1	s__3-1-20CM-2-70-9 sp005881885	KMIL	1.9793102697503e-6	2.23769734637318e-6	0.884529926693766
GCA_005881885.1	s__3-1-20CM-2-70-9 sp005881885	KMKV	1.9793102697503e-6	1.03674640284993e-6	1.90915566652495
GCA_005881885.1	s__3-1-20CM-2-70-9 sp005881885	KMRK	9.8965513487515e-7	1.04033050570353e-6	0.951289161905222
GCA_005881885.1	s__3-1-20CM-2-70-9 sp005881885	KNLR	1.9793102697503e-6	4.65096325627713e-6	0.42556996490543
GCA_005881885.1	s__3-1-20CM-2-70-9 sp005881885	KNVQ	1.9793102697503e-6	1.19873893440281e-6	1.65116040944841
GCA_005881885.1	s__3-1-20CM-2-70-9 sp005881885	KQPL	2.96896540462545e-6	3.85695920513937e-6	0.769768422924807
GCA_005881885.1	s__3-1-20CM-2-70-9 sp005881885	KRMH	0	7.55204926523162e-7	0
GCA_005881885.1	s__3-1-20CM-2-70-9 sp005881885	KTAT	8.90689621387635e-6	1.08119931621241e-5	0.823797803080237
GCA_005881885.1	s__3-1-20CM-2-70-9 sp005881885	KTMH	0	4.97540266807142e-7	0
GCA_005881885.1	s__3-1-20CM-2-70-9 sp005881885	KTQA	4.94827567437575e-6	5.06018561143954e-6	0.977884222900678
GCA_005881885.1	s__3-1-20CM-2-70-9 sp005881885	KTSA	8.90689621387635e-6	1.0025512700522e-5	0.888423014357418
GCA_005881885.1	s__3-1-20CM-2-70-9 sp005881885	KVPH	1.9793102697503e-6	2.29629800242717e-6	0.861957057689456
GCA_005881885.1	s__3-1-20CM-2-70-9 sp005881885	KYLH	9.8965513487515e-7	1.0995117541832e-6	0.900085998271428
GCA_005881885.1	s__3-1-20CM-2-70-9 sp005881885	LAAM	4.45344810693817e-5	3.1876082084865e-5	1.3971127615626
GCA_005881885.1	s__3-1-20CM-2-70-9 sp005881885	LARP	5.04724118786327e-5	6.34155755471516e-5	0.795899295136173
GCA_005881885.1	s__3-1-20CM-2-70-9 sp005881885	LAVD	4.55241362042569e-5	6.34479165616052e-5	0.717504035929295
GCA_005881885.1	s__3-1-20CM-2-70-9 sp005881885	LDAD	3.56275848555054e-5	4.12920101994625e-5	0.862820305512013
GCA_005881885.1	s__3-1-20CM-2-70-9 sp005881885	LDDL	4.45344810693817e-5	3.20980318845928e-5	1.38745207897804
GCA_005881885.1	s__3-1-20CM-2-70-9 sp005881885	LDEV	4.35448259345066e-5	2.66884206213796e-5	1.63159995686008
GCA_005881885.1	s__3-1-20CM-2-70-9 sp005881885	LDKV	1.18758616185018e-5	1.25153317858113e-5	0.94890505675331
GCA_005881885.1	s__3-1-20CM-2-70-9 sp005881885	LDNL	1.38551718882521e-5	1.18872158530669e-5	1.16555230926319
GCA_005881885.1	s__3-1-20CM-2-70-9 sp005881885	LDQN	3.9586205395006e-6	3.07440195723664e-6	1.28760669377752
GCA_005881885.1	s__3-1-20CM-2-70-9 sp005881885	LDVF	1.88034475626279e-5	1.65032294930529e-5	1.13937987534762
GCA_005881885.1	s__3-1-20CM-2-70-9 sp005881885	LEFV	1.18758616185018e-5	1.64155640956682e-5	0.723451326393082
GCA_005881885.1	s__3-1-20CM-2-70-9 sp005881885	LHHE	2.96896540462545e-6	1.99145834792186e-6	1.4908498627268
GCA_005881885.1	s__3-1-20CM-2-70-9 sp005881885	LINH	9.8965513487515e-7	1.84280349032297e-6	0.537037801410776
GCA_005881885.1	s__3-1-20CM-2-70-9 sp005881885	LKAH	3.9586205395006e-6	6.5218715140229e-6	0.606976161825488
GCA_005881885.1	s__3-1-20CM-2-70-9 sp005881885	LKEV	1.68241372928776e-5	1.24488501596019e-5	1.35146114518062
GCA_005881885.1	s__3-1-20CM-2-70-9 sp005881885	LKHF	9.8965513487515e-7	1.69638261038278e-6	0.58339146417673
GCA_005881885.1	s__3-1-20CM-2-70-9 sp005881885	LKPI	6.92758594412605e-6	6.82752936692086e-6	1.01465487320933
GCA_005881885.1	s__3-1-20CM-2-70-9 sp005881885	LKVS	9.8965513487515e-6	1.17884512813093e-5	0.839512427255191
GCA_005881885.1	s__3-1-20CM-2-70-9 sp005881885	LLEG	4.94827567437575e-5	5.02515965318173e-5	0.984700191812354
GCA_005881885.1	s__3-1-20CM-2-70-9 sp005881885	LLIK	3.9586205395006e-6	1.26002030272586e-5	0.314171170967382
GCA_005881885.1	s__3-1-20CM-2-70-9 sp005881885	LLTM	9.8965513487515e-7	1.06441137464685e-5	0.0929767530155808
GCA_005881885.1	s__3-1-20CM-2-70-9 sp005881885	LLTR	5.14620670135078e-5	5.02738444110286e-5	1.02363500576492
GCA_005881885.1	s__3-1-20CM-2-70-9 sp005881885	LMGP	6.92758594412605e-6	8.93648173707992e-6	0.775202831264299
GCA_005881885.1	s__3-1-20CM-2-70-9 sp005881885	LNFV	1.08862064836267e-5	6.11182180770358e-6	1.78117209993021
GCA_005881885.1	s__3-1-20CM-2-70-9 sp005881885	LNIR	1.9793102697503e-6	8.39130130536443e-6	0.235876438912396
GCA_005881885.1	s__3-1-20CM-2-70-9 sp005881885	LNTI	3.9586205395006e-6	5.5283144265904e-6	0.71606284195056
GCA_005881885.1	s__3-1-20CM-2-70-9 sp005881885	LPES	1.58344821580024e-5	1.62954251511764e-5	0.971713349673435
GCA_005881885.1	s__3-1-20CM-2-70-9 sp005881885	LPIV	2.37517232370036e-5	2.24909888736357e-5	1.05605508812668
GCA_005881885.1	s__3-1-20CM-2-70-9 sp005881885	LPLH	1.18758616185018e-5	1.08257508352565e-5	1.09700119642745
GCA_005881885.1	s__3-1-20CM-2-70-9 sp005881885	LPPS	2.47413783718788e-5	1.63176870559125e-5	1.5162307186737
GCA_005881885.1	s__3-1-20CM-2-70-9 sp005881885	LRRN	1.68241372928776e-5	1.53739929907183e-5	1.09432450652441
GCA_005881885.1	s__3-1-20CM-2-70-9 sp005881885	LSAR	5.44310324181333e-5	5.99695165428441e-5	0.907645009598268
GCA_005881885.1	s__3-1-20CM-2-70-9 sp005881885	LSHM	3.9586205395006e-6	1.81809444711772e-6	2.17734592709213
GCA_005881885.1	s__3-1-20CM-2-70-9 sp005881885	LSSK	9.8965513487515e-6	7.22636341982496e-6	1.36950645487896
GCA_005881885.1	s__3-1-20CM-2-70-9 sp005881885	LTEL	3.66172399903806e-5	3.24323809650883e-5	1.12903335804414
GCA_005881885.1	s__3-1-20CM-2-70-9 sp005881885	LTEM	0	5.75973678083913e-6	0
GCA_005881885.1	s__3-1-20CM-2-70-9 sp005881885	LTHE	5.9379308092509e-6	5.97427125170075e-6	0.99391717568239
GCA_005881885.1	s__3-1-20CM-2-70-9 sp005881885	LTSA	3.85965502601309e-5	3.95088117319199e-5	0.976909923842332
GCA_005881885.1	s__3-1-20CM-2-70-9 sp005881885	LVMK	1.9793102697503e-6	4.08563827781198e-6	0.484455582007691
GCA_005881885.1	s__3-1-20CM-2-70-9 sp005881885	LVNG	2.67206886416291e-5	1.56394809032234e-5	1.7085406355221
GCA_005881885.1	s__3-1-20CM-2-70-9 sp005881885	LVVY	2.27620681021285e-5	1.64360079788727e-5	1.3848903049565
GCA_005881885.1	s__3-1-20CM-2-70-9 sp005881885	MAAN	4.94827567437575e-6	6.42203900298475e-6	0.770514734039447
GCA_005881885.1	s__3-1-20CM-2-70-9 sp005881885	MDEG	7.9172410790012e-6	4.85489593968371e-6	1.63077461955178
GCA_005881885.1	s__3-1-20CM-2-70-9 sp005881885	MENG	1.9793102697503e-6	1.79796680951332e-6	1.1008602935702
GCA_005881885.1	s__3-1-20CM-2-70-9 sp005881885	MEVD	1.9793102697503e-6	4.73965442256413e-6	0.417606452556409
GCA_005881885.1	s__3-1-20CM-2-70-9 sp005881885	MFNT	0	7.17557493732402e-7	0
GCA_005881885.1	s__3-1-20CM-2-70-9 sp005881885	MGFT	1.9793102697503e-6	3.04957660607692e-6	0.649044285625128
GCA_005881885.1	s__3-1-20CM-2-70-9 sp005881885	MGKN	9.8965513487515e-7	8.43142855104351e-7	1.17376922414016
GCA_005881885.1	s__3-1-20CM-2-70-9 sp005881885	MGVR	8.90689621387635e-6	1.15636391121071e-5	0.770250275672376
GCA_005881885.1	s__3-1-20CM-2-70-9 sp005881885	MHKE	0	4.87193572933477e-7	0
GCA_005881885.1	s__3-1-20CM-2-70-9 sp005881885	MIGK	1.9793102697503e-6	1.91598538629312e-6	1.03305081756375
GCA_005881885.1	s__3-1-20CM-2-70-9 sp005881885	MIKT	0	1.23657698979685e-6	0
GCA_005881885.1	s__3-1-20CM-2-70-9 sp005881885	MINQ	0	4.5949122793507e-7	0
GCA_005881885.1	s__3-1-20CM-2-70-9 sp005881885	MKNV	1.9793102697503e-6	8.231290251525e-7	2.4046172705228
GCA_005881885.1	s__3-1-20CM-2-70-9 sp005881885	MLAF	9.8965513487515e-6	8.2911831702959e-6	1.1936235330329
GCA_005881885.1	s__3-1-20CM-2-70-9 sp005881885	MLDH	1.9793102697503e-6	1.93019885993815e-6	1.02544370470394
GCA_005881885.1	s__3-1-20CM-2-70-9 sp005881885	MLYT	9.8965513487515e-7	2.30847282577499e-6	0.428705559721244
GCA_005881885.1	s__3-1-20CM-2-70-9 sp005881885	MMHF	0	2.10842810258131e-7	0
GCA_005881885.1	s__3-1-20CM-2-70-9 sp005881885	MNPR	3.9586205395006e-6	1.76376257348745e-6	2.24441804073057
GCA_005881885.1	s__3-1-20CM-2-70-9 sp005881885	MNSY	0	4.31254458536339e-7	0
GCA_005881885.1	s__3-1-20CM-2-70-9 sp005881885	MPAA	6.92758594412605e-6	1.72723317287805e-5	0.401079949882086
GCA_005881885.1	s__3-1-20CM-2-70-9 sp005881885	MPRP	9.8965513487515e-6	4.74371025244848e-6	2.08624701385236
GCA_005881885.1	s__3-1-20CM-2-70-9 sp005881885	MQRV	2.96896540462545e-6	3.4928841625952e-6	0.850003969905352
GCA_005881885.1	s__3-1-20CM-2-70-9 sp005881885	MSLQ	2.96896540462545e-6	2.55264743372619e-6	1.16309262509141
GCA_005881885.1	s__3-1-20CM-2-70-9 sp005881885	MTSI	4.94827567437575e-6	2.49706116591984e-6	1.98163975392767
GCA_005881885.1	s__3-1-20CM-2-70-9 sp005881885	MVAT	9.8965513487515e-6	1.14460259477168e-5	0.864627722666103
GCA_005881885.1	s__3-1-20CM-2-70-9 sp005881885	MVIV	5.9379308092509e-6	6.16174779173641e-6	0.96367638046048
GCA_005881885.1	s__3-1-20CM-2-70-9 sp005881885	MYKR	1.9793102697503e-6	8.89147823534593e-7	2.22607559436183
GCA_005881885.1	s__3-1-20CM-2-70-9 sp005881885	NAIN	3.9586205395006e-6	2.59279718172207e-6	1.52677601140841
GCA_005881885.1	s__3-1-20CM-2-70-9 sp005881885	NAKK	2.96896540462545e-6	1.81003411364964e-6	1.64028146333608
GCA_005881885.1	s__3-1-20CM-2-70-9 sp005881885	NDHF	1.9793102697503e-6	7.32698746037127e-7	2.70139710277327
GCA_005881885.1	s__3-1-20CM-2-70-9 sp005881885	NDKQ	9.8965513487515e-7	7.80141303107925e-7	1.26855882509049
GCA_005881885.1	s__3-1-20CM-2-70-9 sp005881885	NDYA	1.9793102697503e-6	3.3165231292917e-6	0.596802793946749
GCA_005881885.1	s__3-1-20CM-2-70-9 sp005881885	NFFG	1.9793102697503e-6	2.09480270906004e-6	0.944867152018549
GCA_005881885.1	s__3-1-20CM-2-70-9 sp005881885	NGDK	2.96896540462545e-6	2.58275741926873e-6	1.14953320140537
GCA_005881885.1	s__3-1-20CM-2-70-9 sp005881885	NHNG	9.8965513487515e-7	6.94350645204749e-7	1.42529591022893
GCA_005881885.1	s__3-1-20CM-2-70-9 sp005881885	NISH	9.8965513487515e-7	9.44277560378339e-7	1.04805533499984
GCA_005881885.1	s__3-1-20CM-2-70-9 sp005881885	NKNT	9.8965513487515e-7	6.17325662492182e-7	1.60313298961176
GCA_005881885.1	s__3-1-20CM-2-70-9 sp005881885	NLKP	2.96896540462545e-6	3.00450235420207e-6	0.988172101270974
GCA_005881885.1	s__3-1-20CM-2-70-9 sp005881885	NMDA	9.8965513487515e-7	2.71576117067896e-6	0.364411696271409
GCA_005881885.1	s__3-1-20CM-2-70-9 sp005881885	NMEQ	9.8965513487515e-7	5.43089397112511e-7	1.82226929882434
GCA_005881885.1	s__3-1-20CM-2-70-9 sp005881885	NMKS	9.8965513487515e-7	5.04581079839486e-7	1.96134015803758
GCA_005881885.1	s__3-1-20CM-2-70-9 sp005881885	NNFV	2.96896540462545e-6	1.23134197997945e-6	2.4111623358078
GCA_005881885.1	s__3-1-20CM-2-70-9 sp005881885	NNIG	1.9793102697503e-6	1.72572571104805e-6	1.14694372175069
GCA_005881885.1	s__3-1-20CM-2-70-9 sp005881885	NNMA	9.8965513487515e-7	1.00575759153427e-6	0.983989723970605
GCA_005881885.1	s__3-1-20CM-2-70-9 sp005881885	NPVE	6.92758594412605e-6	5.3556310687977e-6	1.29351440663766
GCA_005881885.1	s__3-1-20CM-2-70-9 sp005881885	NRQN	0	9.55033897310289e-7	0
GCA_005881885.1	s__3-1-20CM-2-70-9 sp005881885	NSFY	9.8965513487515e-7	8.1254793185031e-7	1.21796523759717
GCA_005881885.1	s__3-1-20CM-2-70-9 sp005881885	NSIH	2.96896540462545e-6	9.44277560378339e-7	3.14416600499952
GCA_005881885.1	s__3-1-20CM-2-70-9 sp005881885	NSIP	6.92758594412605e-6	2.77766328804677e-6	2.49403373473588
GCA_005881885.1	s__3-1-20CM-2-70-9 sp005881885	NSPV	3.9586205395006e-6	5.07152027101005e-6	0.780558950366217
GCA_005881885.1	s__3-1-20CM-2-70-9 sp005881885	NYLG	5.9379308092509e-6	4.05770057430762e-6	1.46337333189355
GCA_005881885.1	s__3-1-20CM-2-70-9 sp005881885	NYLL	1.08862064836267e-5	4.73902665044438e-6	2.29713974759054
GCA_005881885.1	s__3-1-20CM-2-70-9 sp005881885	PAKS	6.92758594412605e-6	9.83043670634925e-6	0.704707852872058
GCA_005881885.1	s__3-1-20CM-2-70-9 sp005881885	PARE	2.67206886416291e-5	3.4315400197428e-5	0.778679207816197
GCA_005881885.1	s__3-1-20CM-2-70-9 sp005881885	PDAE	2.86999989113794e-5	2.2255580775642e-5	1.28956414126881
GCA_005881885.1	s__3-1-20CM-2-70-9 sp005881885	PEMS	2.96896540462545e-6	2.89393984683623e-6	1.02592505779664
GCA_005881885.1	s__3-1-20CM-2-70-9 sp005881885	PFHN	0	7.29802294690376e-7	0
GCA_005881885.1	s__3-1-20CM-2-70-9 sp005881885	PFQN	9.8965513487515e-7	1.02465961414833e-6	0.965837943849992
GCA_005881885.1	s__3-1-20CM-2-70-9 sp005881885	PGEI	1.68241372928776e-5	1.24662240652888e-5	1.34957764313919
GCA_005881885.1	s__3-1-20CM-2-70-9 sp005881885	PGKK	2.96896540462545e-6	3.24017163059716e-6	0.91629880855363
GCA_005881885.1	s__3-1-20CM-2-70-9 sp005881885	PGPA	3.265861945088e-5	3.50765138780726e-5	0.931067995080773
GCA_005881885.1	s__3-1-20CM-2-70-9 sp005881885	PKII	9.8965513487515e-7	3.12581022388974e-6	0.316607555798327
GCA_005881885.1	s__3-1-20CM-2-70-9 sp005881885	PKQF	2.96896540462545e-6	1.29057794908528e-6	2.30049289679075
GCA_005881885.1	s__3-1-20CM-2-70-9 sp005881885	PKVE	8.90689621387635e-6	6.74551750199628e-6	1.32041703416238
GCA_005881885.1	s__3-1-20CM-2-70-9 sp005881885	PLDH	4.94827567437575e-6	5.88930823088491e-6	0.840213396953115
GCA_005881885.1	s__3-1-20CM-2-70-9 sp005881885	PLDQ	5.9379308092509e-6	8.26872749423091e-6	0.718119059237808
GCA_005881885.1	s__3-1-20CM-2-70-9 sp005881885	PLGE	2.47413783718788e-5	2.72292637121329e-5	0.908631927526354
GCA_005881885.1	s__3-1-20CM-2-70-9 sp005881885	PMMR	0	1.55473338500695e-6	0
GCA_005881885.1	s__3-1-20CM-2-70-9 sp005881885	PMMT	0	1.02428153739885e-6	0
GCA_005881885.1	s__3-1-20CM-2-70-9 sp005881885	PMPF	2.96896540462545e-6	1.89234778272141e-6	1.56893221834505
GCA_005881885.1	s__3-1-20CM-2-70-9 sp005881885	PPKH	0	1.48852688998242e-6	0
GCA_005881885.1	s__3-1-20CM-2-70-9 sp005881885	PRKH	9.8965513487515e-7	2.30423646085886e-6	0.429493739764136
GCA_005881885.1	s__3-1-20CM-2-70-9 sp005881885	PSEQ	6.92758594412605e-6	4.21450132630129e-6	1.64374985502871
GCA_005881885.1	s__3-1-20CM-2-70-9 sp005881885	PSTD	4.94827567437575e-6	9.05312751701325e-6	0.546581903886432
GCA_005881885.1	s__3-1-20CM-2-70-9 sp005881885	PVLF	2.07827578323782e-5	1.64379901275573e-5	1.26431258755516
GCA_005881885.1	s__3-1-20CM-2-70-9 sp005881885	PVRT	2.47413783718788e-5	2.27711900499445e-5	1.08652109606977
GCA_005881885.1	s__3-1-20CM-2-70-9 sp005881885	PVYV	9.8965513487515e-6	8.90599357073324e-6	1.11122372480409
GCA_005881885.1	s__3-1-20CM-2-70-9 sp005881885	PYYI	9.8965513487515e-7	1.26555630768817e-6	0.781992179141348
GCA_005881885.1	s__3-1-20CM-2-70-9 sp005881885	QAGH	3.9586205395006e-6	5.69155529672044e-6	0.695525270883622
GCA_005881885.1	s__3-1-20CM-2-70-9 sp005881885	QDQI	1.9793102697503e-6	1.80689191728633e-6	1.09542261538417
GCA_005881885.1	s__3-1-20CM-2-70-9 sp005881885	QEPI	3.9586205395006e-6	3.76551673594007e-6	1.05128215251773
GCA_005881885.1	s__3-1-20CM-2-70-9 sp005881885	QFMH	0	3.07054517544805e-7	0
GCA_005881885.1	s__3-1-20CM-2-70-9 sp005881885	QFNK	9.8965513487515e-7	4.79850784223149e-7	2.0624226684913
GCA_005881885.1	s__3-1-20CM-2-70-9 sp005881885	QGHS	2.96896540462545e-6	2.26706504609769e-6	1.30960750761693
GCA_005881885.1	s__3-1-20CM-2-70-9 sp005881885	QHKQ	0	3.3911391826639e-7	0
GCA_005881885.1	s__3-1-20CM-2-70-9 sp005881885	QHLS	9.8965513487515e-7	2.64772658184152e-6	0.373775427441166
GCA_005881885.1	s__3-1-20CM-2-70-9 sp005881885	QIMM	0	4.0503544123626e-7	0
GCA_005881885.1	s__3-1-20CM-2-70-9 sp005881885	QIRQ	8.90689621387635e-6	2.78600769309242e-6	3.19701063136327
GCA_005881885.1	s__3-1-20CM-2-70-9 sp005881885	QIRY	1.9793102697503e-6	2.33623793707851e-6	0.84722118339772
GCA_005881885.1	s__3-1-20CM-2-70-9 sp005881885	QKMQ	0	3.269364288368e-7	0
GCA_005881885.1	s__3-1-20CM-2-70-9 sp005881885	QLMR	6.92758594412605e-6	4.17855945210543e-6	1.65788856746683
GCA_005881885.1	s__3-1-20CM-2-70-9 sp005881885	QLQF	0	2.42753825273903e-6	0
GCA_005881885.1	s__3-1-20CM-2-70-9 sp005881885	QMAE	5.9379308092509e-6	3.46777525690212e-6	1.71231708209241
GCA_005881885.1	s__3-1-20CM-2-70-9 sp005881885	QMEF	0	9.01991649157129e-7	0
GCA_005881885.1	s__3-1-20CM-2-70-9 sp005881885	QMIK	9.8965513487515e-7	5.78737795832825e-7	1.71002333353916
GCA_005881885.1	s__3-1-20CM-2-70-9 sp005881885	QMKH	0	2.32856797211911e-7	0
GCA_005881885.1	s__3-1-20CM-2-70-9 sp005881885	QNFM	0	3.35828376019061e-7	0
GCA_005881885.1	s__3-1-20CM-2-70-9 sp005881885	QNYP	0	6.64133953565283e-7	0
GCA_005881885.1	s__3-1-20CM-2-70-9 sp005881885	QPEP	3.9586205395006e-6	4.45668137178807e-6	0.888244011465499
GCA_005881885.1	s__3-1-20CM-2-70-9 sp005881885	QPHL	2.96896540462545e-6	2.79987424876127e-6	1.06039241081595
GCA_005881885.1	s__3-1-20CM-2-70-9 sp005881885	QPTG	4.94827567437575e-6	7.19189074744425e-6	0.688035434372275
GCA_005881885.1	s__3-1-20CM-2-70-9 sp005881885	QQAN	5.9379308092509e-6	1.88027993352982e-6	3.15800360540131
GCA_005881885.1	s__3-1-20CM-2-70-9 sp005881885	QQMS	0	6.60193636877398e-7	0
GCA_005881885.1	s__3-1-20CM-2-70-9 sp005881885	QQSR	3.9586205395006e-6	3.11819968971464e-6	1.26952117677328
GCA_005881885.1	s__3-1-20CM-2-70-9 sp005881885	QRTK	1.9793102697503e-6	3.29940189324871e-6	0.599899719340161
GCA_005881885.1	s__3-1-20CM-2-70-9 sp005881885	QRVS	9.8965513487515e-6	1.00781547416041e-5	0.981980491716111
GCA_005881885.1	s__3-1-20CM-2-70-9 sp005881885	QTDH	1.9793102697503e-6	1.55338305721784e-6	1.27419329092935
GCA_005881885.1	s__3-1-20CM-2-70-9 sp005881885	QVVL	1.68241372928776e-5	1.960024873585e-5	0.858363458526178
GCA_005881885.1	s__3-1-20CM-2-70-9 sp005881885	QYPD	1.9793102697503e-6	1.7933040907707e-6	1.10372260897462
GCA_005881885.1	s__3-1-20CM-2-70-9 sp005881885	RAFY	2.96896540462545e-6	8.49306326726136e-6	0.349575331208243
GCA_005881885.1	s__3-1-20CM-2-70-9 sp005881885	RAGP	3.56275848555054e-5	5.4298368905268e-5	0.656144660950374
GCA_005881885.1	s__3-1-20CM-2-70-9 sp005881885	RAPP	1.18758616185018e-5	3.43622799911793e-5	0.345607498150597
GCA_005881885.1	s__3-1-20CM-2-70-9 sp005881885	RDMI	9.8965513487515e-7	4.02393887164956e-6	0.245941890879037
GCA_005881885.1	s__3-1-20CM-2-70-9 sp005881885	RDVF	1.9793102697503e-5	1.38428442547863e-5	1.42984363135194
GCA_005881885.1	s__3-1-20CM-2-70-9 sp005881885	RDYR	3.9586205395006e-6	9.00326832552144e-6	0.439687055452869
GCA_005881885.1	s__3-1-20CM-2-70-9 sp005881885	RGDR	3.9586205395006e-5	3.55447758128211e-5	1.11369967849754
GCA_005881885.1	s__3-1-20CM-2-70-9 sp005881885	RGID	3.36482745857551e-5	1.94007453923703e-5	1.73438050472988
GCA_005881885.1	s__3-1-20CM-2-70-9 sp005881885	RGPP	4.94827567437575e-6	2.28710022091371e-5	0.216355874094529
GCA_005881885.1	s__3-1-20CM-2-70-9 sp005881885	RHEK	1.9793102697503e-6	2.30109283563764e-6	0.860160980511606
GCA_005881885.1	s__3-1-20CM-2-70-9 sp005881885	RHQG	3.9586205395006e-6	3.71107500070278e-6	1.06670453675847
GCA_005881885.1	s__3-1-20CM-2-70-9 sp005881885	RKDV	9.8965513487515e-6	1.04978112787495e-5	0.942725210614604
GCA_005881885.1	s__3-1-20CM-2-70-9 sp005881885	RKII	9.8965513487515e-7	4.8387475806347e-6	0.204527125745488
GCA_005881885.1	s__3-1-20CM-2-70-9 sp005881885	RMDM	1.9793102697503e-6	1.56090383642866e-6	1.26805394641027
GCA_005881885.1	s__3-1-20CM-2-70-9 sp005881885	RMPS	2.96896540462545e-6	4.4859328012745e-6	0.661839027945745
GCA_005881885.1	s__3-1-20CM-2-70-9 sp005881885	RNHA	0	4.34334183589311e-6	0
GCA_005881885.1	s__3-1-20CM-2-70-9 sp005881885	RNIG	7.9172410790012e-6	7.18489061942134e-6	1.1019292426805
GCA_005881885.1	s__3-1-20CM-2-70-9 sp005881885	RNVA	1.58344821580024e-5	1.97094953336916e-5	0.803393587198286
GCA_005881885.1	s__3-1-20CM-2-70-9 sp005881885	RPQS	7.9172410790012e-6	6.53295187228532e-6	1.21189337282407
GCA_005881885.1	s__3-1-20CM-2-70-9 sp005881885	RQIE	1.78137924277527e-5	5.82901190117556e-6	3.05605696638913
GCA_005881885.1	s__3-1-20CM-2-70-9 sp005881885	RSQN	1.9793102697503e-6	2.4290218823513e-6	0.81485897024292
GCA_005881885.1	s__3-1-20CM-2-70-9 sp005881885	RTFG	2.17724129672533e-5	1.44036359874762e-5	1.51159144720015
GCA_005881885.1	s__3-1-20CM-2-70-9 sp005881885	RTIN	5.9379308092509e-6	4.63712848633618e-6	1.28051893035694
GCA_005881885.1	s__3-1-20CM-2-70-9 sp005881885	RTNR	2.96896540462545e-6	8.4958432848094e-6	0.349460942851191
GCA_005881885.1	s__3-1-20CM-2-70-9 sp005881885	RVIA	6.03689632273842e-5	4.47885015000121e-5	1.34786744824155
GCA_005881885.1	s__3-1-20CM-2-70-9 sp005881885	RVLT	3.9586205395006e-5	4.20242231680053e-5	0.941985417237755
GCA_005881885.1	s__3-1-20CM-2-70-9 sp005881885	RYMS	9.8965513487515e-7	1.79548586075108e-6	0.551190714730085
GCA_005881885.1	s__3-1-20CM-2-70-9 sp005881885	RYVK	3.9586205395006e-6	4.18511853711266e-6	0.94588014757443
GCA_005881885.1	s__3-1-20CM-2-70-9 sp005881885	SEVF	7.9172410790012e-6	8.41155820351477e-6	0.941233584485331
GCA_005881885.1	s__3-1-20CM-2-70-9 sp005881885	SFVY	2.96896540462545e-6	3.37130918896082e-6	0.880656515975211
GCA_005881885.1	s__3-1-20CM-2-70-9 sp005881885	SGFQ	2.96896540462545e-6	4.11810173824167e-6	0.72095484602892
GCA_005881885.1	s__3-1-20CM-2-70-9 sp005881885	SGGK	5.9379308092509e-6	1.03390550207532e-5	0.57432045746269
GCA_005881885.1	s__3-1-20CM-2-70-9 sp005881885	SGMP	5.9379308092509e-6	4.57917472881304e-6	1.29672510024313
GCA_005881885.1	s__3-1-20CM-2-70-9 sp005881885	SGRN	6.92758594412605e-6	8.04158716275663e-6	0.861469981474565
GCA_005881885.1	s__3-1-20CM-2-70-9 sp005881885	SHRQ	1.9793102697503e-6	2.22090268556943e-6	0.891218819541756
GCA_005881885.1	s__3-1-20CM-2-70-9 sp005881885	SKGK	4.94827567437575e-6	3.06409781077006e-6	1.61492092614764
GCA_005881885.1	s__3-1-20CM-2-70-9 sp005881885	SLAK	2.07827578323782e-5	1.81420674580676e-5	1.14555619862036
GCA_005881885.1	s__3-1-20CM-2-70-9 sp005881885	SLEN	3.9586205395006e-6	6.05881461370372e-6	0.653365516506655
GCA_005881885.1	s__3-1-20CM-2-70-9 sp005881885	SLKI	3.9586205395006e-6	6.45651532424995e-6	0.613120288684589
GCA_005881885.1	s__3-1-20CM-2-70-9 sp005881885	SNLH	1.9793102697503e-6	2.06253173168804e-6	0.959650821047183
GCA_005881885.1	s__3-1-20CM-2-70-9 sp005881885	SNSE	0	3.10461897443557e-6	0
GCA_005881885.1	s__3-1-20CM-2-70-9 sp005881885	SPPQ	1.9793102697503e-6	4.220258943925e-6	0.469002091115638
GCA_005881885.1	s__3-1-20CM-2-70-9 sp005881885	SRAR	5.9379308092509e-5	5.03021955725014e-5	1.18045161680715
GCA_005881885.1	s__3-1-20CM-2-70-9 sp005881885	SRLG	3.56275848555054e-5	3.99147828864775e-5	0.892591222576222
GCA_005881885.1	s__3-1-20CM-2-70-9 sp005881885	STET	6.92758594412605e-6	9.18373386864597e-6	0.754332175040198
GCA_005881885.1	s__3-1-20CM-2-70-9 sp005881885	STFM	0	1.82502721529566e-6	0
GCA_005881885.1	s__3-1-20CM-2-70-9 sp005881885	SVAL	5.2451722148383e-5	5.97629120895552e-5	0.87766342560054
GCA_005881885.1	s__3-1-20CM-2-70-9 sp005881885	SYEA	1.08862064836267e-5	8.39039763857704e-6	1.29746013866786
GCA_005881885.1	s__3-1-20CM-2-70-9 sp005881885	SYIL	9.8965513487515e-7	5.51824301671546e-6	0.179342434154741
GCA_005881885.1	s__3-1-20CM-2-70-9 sp005881885	TAAS	5.44310324181333e-5	5.08254918204551e-5	1.07093961058783
GCA_005881885.1	s__3-1-20CM-2-70-9 sp005881885	TDKL	2.96896540462545e-6	8.27379172131323e-6	0.358839756260412
GCA_005881885.1	s__3-1-20CM-2-70-9 sp005881885	TDTH	1.9793102697503e-6	3.31908121212588e-6	0.596342825996279
GCA_005881885.1	s__3-1-20CM-2-70-9 sp005881885	TEAP	1.38551718882521e-5	2.26074973430388e-5	0.6128573931921
GCA_005881885.1	s__3-1-20CM-2-70-9 sp005881885	TENE	2.96896540462545e-6	3.53573709461329e-6	0.839701970247924
GCA_005881885.1	s__3-1-20CM-2-70-9 sp005881885	TETF	3.9586205395006e-6	5.99705237711798e-6	0.660094374797341
GCA_005881885.1	s__3-1-20CM-2-70-9 sp005881885	TEVL	1.38551718882521e-5	2.71104315079523e-5	0.511064233123253
GCA_005881885.1	s__3-1-20CM-2-70-9 sp005881885	TFKG	4.94827567437575e-6	4.35740941048866e-6	1.13560035521675
GCA_005881885.1	s__3-1-20CM-2-70-9 sp005881885	TGEQ	7.9172410790012e-6	7.18207899004607e-6	1.10236062426688
GCA_005881885.1	s__3-1-20CM-2-70-9 sp005881885	THIA	2.96896540462545e-6	6.50247153448981e-6	0.456590296301604
GCA_005881885.1	s__3-1-20CM-2-70-9 sp005881885	THKQ	0	7.24577643394832e-7	0
GCA_005881885.1	s__3-1-20CM-2-70-9 sp005881885	THYD	0	1.30260675090208e-6	0
GCA_005881885.1	s__3-1-20CM-2-70-9 sp005881885	TIAM	3.9586205395006e-6	6.26896953379854e-6	0.631462717781301
GCA_005881885.1	s__3-1-20CM-2-70-9 sp005881885	TIPN	3.9586205395006e-6	2.99556515204265e-6	1.32149372107672
GCA_005881885.1	s__3-1-20CM-2-70-9 sp005881885	TISK	3.9586205395006e-6	3.56794376021339e-6	1.10949633894001
GCA_005881885.1	s__3-1-20CM-2-70-9 sp005881885	TKRG	9.8965513487515e-6	1.09230913489508e-5	0.906021110013152
GCA_005881885.1	s__3-1-20CM-2-70-9 sp005881885	TLGY	1.18758616185018e-5	1.11299139889038e-5	1.06702186830389
GCA_005881885.1	s__3-1-20CM-2-70-9 sp005881885	TLSD	2.86999989113794e-5	1.67075436245943e-5	1.71778686060898
GCA_005881885.1	s__3-1-20CM-2-70-9 sp005881885	TMLE	7.9172410790012e-6	5.75973678083913e-6	1.37458383607727
GCA_005881885.1	s__3-1-20CM-2-70-9 sp005881885	TNIT	2.96896540462545e-6	3.05500939318878e-6	0.971835114891899
GCA_005881885.1	s__3-1-20CM-2-70-9 sp005881885	TPFG	8.90689621387635e-6	9.30468719034391e-6	0.957248323524474
GCA_005881885.1	s__3-1-20CM-2-70-9 sp005881885	TPGL	1.38551718882521e-5	2.78075407496118e-5	0.498252327057922
GCA_005881885.1	s__3-1-20CM-2-70-9 sp005881885	TPVT	1.48448270231273e-5	1.50019995567628e-5	0.989523227684362
GCA_005881885.1	s__3-1-20CM-2-70-9 sp005881885	TQYA	3.9586205395006e-6	4.32483042497141e-6	0.915323874120861
GCA_005881885.1	s__3-1-20CM-2-70-9 sp005881885	TQYY	1.9793102697503e-6	7.29116155827487e-7	2.71467070634849
GCA_005881885.1	s__3-1-20CM-2-70-9 sp005881885	TRDS	3.9586205395006e-6	1.40142221480144e-5	0.282471656128377
GCA_005881885.1	s__3-1-20CM-2-70-9 sp005881885	TRNF	9.8965513487515e-7	3.38913832143509e-6	0.292007891391135
GCA_005881885.1	s__3-1-20CM-2-70-9 sp005881885	TSAK	1.18758616185018e-5	1.0025512700522e-5	1.18456401914322
GCA_005881885.1	s__3-1-20CM-2-70-9 sp005881885	TTDN	4.94827567437575e-6	3.63010993049781e-6	1.36312006223381
GCA_005881885.1	s__3-1-20CM-2-70-9 sp005881885	TTGR	3.16689643160048e-5	2.37877166223605e-5	1.33131585594205
GCA_005881885.1	s__3-1-20CM-2-70-9 sp005881885	TYEG	5.9379308092509e-6	6.02261273191807e-6	0.985939337885968
GCA_005881885.1	s__3-1-20CM-2-70-9 sp005881885	TYMP	0	1.250866035779e-6	0
GCA_005881885.1	s__3-1-20CM-2-70-9 sp005881885	TYRY	2.96896540462545e-6	2.36468129546352e-6	1.2555456882588
GCA_005881885.1	s__3-1-20CM-2-70-9 sp005881885	TYSQ	9.8965513487515e-7	1.72267005688271e-6	0.574489079276155
GCA_005881885.1	s__3-1-20CM-2-70-9 sp005881885	TYVG	8.90689621387635e-6	9.3035651995572e-6	0.957363765699226
GCA_005881885.1	s__3-1-20CM-2-70-9 sp005881885	VADV	6.43275837668847e-5	5.30365130490192e-5	1.21289240315308
GCA_005881885.1	s__3-1-20CM-2-70-9 sp005881885	VDPQ	9.8965513487515e-6	6.91188138889878e-6	1.43181730008365
GCA_005881885.1	s__3-1-20CM-2-70-9 sp005881885	VEDH	5.9379308092509e-6	4.9161936104302e-6	1.2078309521116
GCA_005881885.1	s__3-1-20CM-2-70-9 sp005881885	VGHK	9.8965513487515e-7	3.62854956319042e-6	0.272741247608863
GCA_005881885.1	s__3-1-20CM-2-70-9 sp005881885	VGLY	1.58344821580024e-5	1.68356384848137e-5	0.940533510046893
GCA_005881885.1	s__3-1-20CM-2-70-9 sp005881885	VHSE	2.96896540462545e-6	4.6306650001675e-6	0.641153139887696
GCA_005881885.1	s__3-1-20CM-2-70-9 sp005881885	VHSG	4.94827567437575e-6	7.32725117612509e-6	0.675324969137003
GCA_005881885.1	s__3-1-20CM-2-70-9 sp005881885	VHSV	2.96896540462545e-6	7.15332292877568e-6	0.415047025583339
GCA_005881885.1	s__3-1-20CM-2-70-9 sp005881885	VIAR	6.13586183622593e-5	4.4788501500012e-5	1.36996363591764
GCA_005881885.1	s__3-1-20CM-2-70-9 sp005881885	VIMP	3.9586205395006e-6	3.99422342727068e-6	0.991086405550827
GCA_005881885.1	s__3-1-20CM-2-70-9 sp005881885	VKRF	8.90689621387635e-6	6.45701356237217e-6	1.37941420253176
GCA_005881885.1	s__3-1-20CM-2-70-9 sp005881885	VLHS	5.9379308092509e-6	8.55756553798497e-6	0.693880845305111
GCA_005881885.1	s__3-1-20CM-2-70-9 sp005881885	VPHG	3.9586205395006e-6	7.74830075844528e-6	0.510901765807928
GCA_005881885.1	s__3-1-20CM-2-70-9 sp005881885	VSKI	2.96896540462545e-6	5.39704182269388e-6	0.550109764230717
GCA_005881885.1	s__3-1-20CM-2-70-9 sp005881885	VSVV	2.86999989113794e-5	3.24608078783886e-5	0.884143087839997
GCA_005881885.1	s__3-1-20CM-2-70-9 sp005881885	VTHQ	9.8965513487515e-7	2.38687625345622e-6	0.414623562257206
GCA_005881885.1	s__3-1-20CM-2-70-9 sp005881885	VTMD	4.94827567437575e-6	4.84031205866954e-6	1.02230509405129
GCA_005881885.1	s__3-1-20CM-2-70-9 sp005881885	VTQD	8.90689621387635e-6	7.04904133141413e-6	1.26356135467424
GCA_005881885.1	s__3-1-20CM-2-70-9 sp005881885	VVMG	6.92758594412605e-6	1.15238005495421e-5	0.601154620330647
GCA_005881885.1	s__3-1-20CM-2-70-9 sp005881885	VYFI	0	3.01215261075777e-6	0
GCA_005881885.1	s__3-1-20CM-2-70-9 sp005881885	VYGA	2.07827578323782e-5	2.16579433445911e-5	0.959590553069225
GCA_005881885.1	s__3-1-20CM-2-70-9 sp005881885	VYVD	5.9379308092509e-6	8.94133982445125e-6	0.66409854963938
GCA_005881885.1	s__3-1-20CM-2-70-9 sp005881885	YAVV	1.18758616185018e-5	2.11438449417151e-5	0.561669916291889
GCA_005881885.1	s__3-1-20CM-2-70-9 sp005881885	YDKG	9.8965513487515e-7	2.78029497742581e-6	0.355953286579484
GCA_005881885.1	s__3-1-20CM-2-70-9 sp005881885	YDYV	5.9379308092509e-6	2.31985191613858e-6	2.55961631341308
GCA_005881885.1	s__3-1-20CM-2-70-9 sp005881885	YEYR	4.94827567437575e-6	2.3155061128598e-6	2.13701689099162
GCA_005881885.1	s__3-1-20CM-2-70-9 sp005881885	YFLI	5.9379308092509e-6	3.60345725107421e-6	1.64784272311841
GCA_005881885.1	s__3-1-20CM-2-70-9 sp005881885	YFSK	9.8965513487515e-7	1.02341931792878e-6	0.967008456395012
GCA_005881885.1	s__3-1-20CM-2-70-9 sp005881885	YFYI	9.8965513487515e-7	7.81510169947835e-7	1.26633686026275
GCA_005881885.1	s__3-1-20CM-2-70-9 sp005881885	YGQR	1.9793102697503e-6	4.36927004043757e-6	0.453007081602143
GCA_005881885.1	s__3-1-20CM-2-70-9 sp005881885	YGYV	3.9586205395006e-6	3.65127758613615e-6	1.08417408595047
GCA_005881885.1	s__3-1-20CM-2-70-9 sp005881885	YHMR	9.8965513487515e-7	6.45457201398291e-7	1.53326220968827
GCA_005881885.1	s__3-1-20CM-2-70-9 sp005881885	YILK	1.9793102697503e-6	2.73270532244405e-6	0.724304319786688
GCA_005881885.1	s__3-1-20CM-2-70-9 sp005881885	YIMY	0	4.14781371006658e-7	0
GCA_005881885.1	s__3-1-20CM-2-70-9 sp005881885	YIQA	1.9793102697503e-6	3.58301230847136e-6	0.552415146626929
GCA_005881885.1	s__3-1-20CM-2-70-9 sp005881885	YKAT	4.94827567437575e-6	4.24327528721999e-6	1.16614533336527
GCA_005881885.1	s__3-1-20CM-2-70-9 sp005881885	YKDE	3.9586205395006e-6	1.7570865707535e-6	2.25294564615732
GCA_005881885.1	s__3-1-20CM-2-70-9 sp005881885	YKPT	2.96896540462545e-6	1.78730890862119e-6	1.66113724958482
GCA_005881885.1	s__3-1-20CM-2-70-9 sp005881885	YLDE	9.8965513487515e-6	6.92437430326831e-6	1.42923402394355
GCA_005881885.1	s__3-1-20CM-2-70-9 sp005881885	YLNL	7.9172410790012e-6	4.73902665044438e-6	1.67064708915676
[truncated: 501,001 more rows]
