# Supplementary material for: Evolutionary adaptation of bacterial proteomes to translation-impeding sequences
Source: EMBO J. 2025 Dec 9;45(6):1957–79. doi: 10.1038/s44318-025-00651-6 (PMC12992588; doi:10.1038/s44318-025-00651-6)
Supplement: Supplementary file 10 — Figure EV3 Source Data [file 44318_2025_651_MOESM10_ESM.zip]

Archive with 6 entries (5 files):
- Fig EV3/
- __MACOSX/._Fig EV3
- Fig EV3/.Rhistory
- __MACOSX/Fig EV3/._.Rhistory
- Fig EV3/source_EV3.csv
- __MACOSX/Fig EV3/._source_EV3.csv
