# Supplementary material for: Evolutionary adaptation of bacterial proteomes to translation-impeding sequences
Source: EMBO J. 2025 Dec 9;45(6):1957–79. doi: 10.1038/s44318-025-00651-6 (PMC12992588; doi:10.1038/s44318-025-00651-6)
Supplement: Supplementary file 10 — Figure EV3 Source Data [file 44318_2025_651_MOESM10_ESM.zip › Fig EV3/source_EV3.csv]

pattern	mean_bias	median_bias	sd_bias	phylum
RGPP	0.165230771	0.147210383	0.1537073	c__Alphaproteobacteria
RGPP	0.105218076	0.071176718	0.126085482	c__Gammaproteobacteria
RGPP	0.076129673	0.056833393	0.08412694	p__Acidobacteriota
RGPP	0.087117515	0.075493377	0.085730437	p__Actinomycetota
RGPP	0.010710609	0	0.153762183	p__Bacillota
RGPP	0.014008447	0	0.078781108	p__Bacillota_A
RGPP	0.172508898	0	0.29466068	p__Bacteroidota
RGPP	0.055760148	0	0.254345141	p__Campylobacterota
RGPP	0.077457317	0.030876266	0.134454067	p__Chloroflexota
RGPP	0.061960278	0.062062676	0.064124245	p__Cyanobacteriota
RGPP	0.041185503	0	0.074803065	p__Desulfobacterota
RGPP	0.291676064	0.289477208	0.157762112	p__Myxococcota
RGPP	0.088414033	0	0.115848674	p__Nitrospirota
RGPP	0.059240537	0	0.263288444	p__Patescibacteria
RGPP	0.153657506	0.131634604	0.142503943	p__Planctomycetota
RGPP	0.040077017	0	0.100893681	p__Spirochaetota
RGPP	0.103796611	0.07917232	0.123473637	p__Verrucomicrobiota
RAPP	0.31262692	0.299277495	0.208885059	c__Alphaproteobacteria
RAPP	0.265820246	0.238440112	0.219102001	c__Gammaproteobacteria
RAPP	0.116830039	0.100280918	0.098854709	p__Acidobacteriota
RAPP	0.056037313	0.038847217	0.081195364	p__Actinomycetota
RAPP	0.014432053	0	0.098436543	p__Bacillota
RAPP	0.029776707	0	0.125525745	p__Bacillota_A
RAPP	0.136874896	0	0.238196632	p__Bacteroidota
RAPP	0.164847188	0	0.425873489	p__Campylobacterota
RAPP	0.13860831	0.095318219	0.153358093	p__Chloroflexota
RAPP	0.032626282	0	0.058820958	p__Cyanobacteriota
RAPP	0.065204353	0	0.094294866	p__Desulfobacterota
RAPP	0.473952213	0.487425774	0.222859979	p__Myxococcota
RAPP	0.140121735	0.101640106	0.158153078	p__Nitrospirota
RAPP	0.068967117	0	0.253275382	p__Patescibacteria
RAPP	0.186683976	0.165907151	0.14492267	p__Planctomycetota
RAPP	0.107872973	0	0.203808883	p__Spirochaetota
RAPP	0.150236314	0.125469805	0.152412965	p__Verrucomicrobiota
RDPP	0.295100415	0.279829116	0.220715198	c__Alphaproteobacteria
RDPP	0.200248304	0.179342063	0.193737731	c__Gammaproteobacteria
RDPP	0.182579105	0.166828033	0.153898624	p__Acidobacteriota
RDPP	0.133551563	0.121953563	0.120190192	p__Actinomycetota
RDPP	0.037326424	0	0.159467852	p__Bacillota
RDPP	0.084507674	0	0.212698477	p__Bacillota_A
RDPP	0.105075869	0	0.216863993	p__Bacteroidota
RDPP	0.505610082	0	0.675156894	p__Campylobacterota
RDPP	0.193734638	0.159586312	0.188951673	p__Chloroflexota
RDPP	0.189315133	0.137669346	0.218096669	p__Cyanobacteriota
RDPP	0.164829779	0.138379077	0.180368668	p__Desulfobacterota
RDPP	0.375226651	0.359405062	0.305426129	p__Myxococcota
RDPP	0.178672999	0.148572943	0.206799968	p__Nitrospirota
RDPP	0.153635441	0	0.44186449	p__Patescibacteria
RDPP	0.288952572	0.259427881	0.255433712	p__Planctomycetota
RDPP	0.124507029	0	0.214861386	p__Spirochaetota
RDPP	0.217949248	0.177314474	0.215890227	p__Verrucomicrobiota
RSPP	0.3773087	0.357174819	0.266513261	c__Alphaproteobacteria
RSPP	0.309818825	0.27752491	0.253716263	c__Gammaproteobacteria
RSPP	0.196600595	0.161331295	0.181027052	p__Acidobacteriota
RSPP	0.147565175	0.116814872	0.175082131	p__Actinomycetota
RSPP	0.030151572	0	0.09371702	p__Bacillota
RSPP	0.059519482	0	0.182208586	p__Bacillota_A
RSPP	0.060316639	0	0.139184889	p__Bacteroidota
RSPP	0.073533514	0	0.241837895	p__Campylobacterota
RSPP	0.241863866	0.198665737	0.239627472	p__Chloroflexota
RSPP	0.268629115	0.213930224	0.30070913	p__Cyanobacteriota
RSPP	0.175618515	0.139834635	0.185442444	p__Desulfobacterota
RSPP	0.590199432	0.579169549	0.278751699	p__Myxococcota
RSPP	0.175922189	0.143661472	0.205016876	p__Nitrospirota
RSPP	0.123212547	0	0.38620437	p__Patescibacteria
RSPP	0.366271758	0.334607071	0.253461401	p__Planctomycetota
RSPP	0.194043718	0	0.38241641	p__Spirochaetota
RSPP	0.236746413	0.206339729	0.223073466	p__Verrucomicrobiota
RAGP	0.406612435	0.402374948	0.193677803	c__Alphaproteobacteria
RAGP	0.278147533	0.26909942	0.164965829	c__Gammaproteobacteria
RAGP	0.25697657	0.241214147	0.141081738	p__Acidobacteriota
RAGP	0.250955913	0.245254726	0.147939621	p__Actinomycetota
RAGP	0.063159921	0	0.19226276	p__Bacillota
RAGP	0.068089961	0	0.131574123	p__Bacillota_A
RAGP	0.134137623	0.090562603	0.320013214	p__Bacteroidota
RAGP	0.089841251	0	0.219061376	p__Campylobacterota
RAGP	0.332218025	0.317630321	0.187329434	p__Chloroflexota
RAGP	0.099586039	0.052873565	0.141779237	p__Cyanobacteriota
RAGP	0.200423759	0.179806207	0.145916502	p__Desulfobacterota
RAGP	0.404459519	0.409248618	0.155218736	p__Myxococcota
RAGP	0.184078608	0.173128427	0.139392028	p__Nitrospirota
RAGP	0.171272369	0	0.323698464	p__Patescibacteria
RAGP	0.321760234	0.310144897	0.176306274	p__Planctomycetota
RAGP	0.158312204	0.116130671	0.177155729	p__Spirochaetota
RAGP	0.240495128	0.230265178	0.161844758	p__Verrucomicrobiota
KCMW	0.158812231	0	1.279659698	c__Alphaproteobacteria
KCMW	0.188776987	0	1.475733068	c__Gammaproteobacteria
KCMW	0.352484068	0	1.53400128	p__Acidobacteriota
KCMW	0.190800204	0	1.512754223	p__Actinomycetota
KCMW	0.308902119	0	2.197858652	p__Bacillota
KCMW	0.388383179	0	1.726192699	p__Bacillota_A
KCMW	0.237520821	0	1.345557101	p__Bacteroidota
KCMW	0.062906654	0	0.823693185	p__Campylobacterota
KCMW	0.295476842	0	2.15356406	p__Chloroflexota
KCMW	0.057561827	0	0.522482545	p__Cyanobacteriota
KCMW	0.31990743	0	1.405712201	p__Desulfobacterota
KCMW	0.302052377	0	1.261794628	p__Myxococcota
KCMW	0.150880353	0	1.102227741	p__Nitrospirota
KCMW	0.411130475	0	3.897458797	p__Patescibacteria
KCMW	0.250042402	0	1.309055492	p__Planctomycetota
KCMW	0.277433405	0	1.462338133	p__Spirochaetota
KCMW	0.078732235	0	0.619862402	p__Verrucomicrobiota
CMFK	0.125665201	0	0.660303493	c__Alphaproteobacteria
CMFK	0.274957338	0	0.913005776	c__Gammaproteobacteria
CMFK	0.161177565	0	0.692716802	p__Acidobacteriota
CMFK	0.217888452	0	1.187673295	p__Actinomycetota
CMFK	0.28445012	0	0.839562522	p__Bacillota
CMFK	0.321955287	0	0.704333794	p__Bacillota_A
CMFK	0.256338864	0	0.594806124	p__Bacteroidota
CMFK	0.141677643	0	0.503030022	p__Campylobacterota
CMFK	0.32730433	0	1.412270032	p__Chloroflexota
CMFK	0.260022224	0	1.020937335	p__Cyanobacteriota
CMFK	0.184885019	0	0.511630586	p__Desulfobacterota
CMFK	0.168269663	0	0.723267079	p__Myxococcota
CMFK	0.239289692	0	0.721790964	p__Nitrospirota
CMFK	0.367647603	0	1.818154192	p__Patescibacteria
CMFK	0.367485851	0	1.099835514	p__Planctomycetota
CMFK	0.22186526	0	0.595713864	p__Spirochaetota
CMFK	0.261856785	0	0.811264657	p__Verrucomicrobiota
KGPP	0.371787094	0.356601741	0.260937138	c__Alphaproteobacteria
KGPP	0.226539079	0.195790646	0.21315041	c__Gammaproteobacteria
KGPP	0.287767365	0.259945141	0.2161781	p__Acidobacteriota
KGPP	0.207833828	0.189119659	0.182618011	p__Actinomycetota
KGPP	0.061900047	0	0.141098649	p__Bacillota
KGPP	0.050917851	0	0.117682771	p__Bacillota_A
KGPP	0.067826845	0	0.12080511	p__Bacteroidota
KGPP	0.136951765	0	0.188405393	p__Campylobacterota
KGPP	0.328849557	0.27110052	0.283478219	p__Chloroflexota
KGPP	0.183992946	0.125909684	0.193102942	p__Cyanobacteriota
KGPP	0.321406727	0.279789712	0.248335041	p__Desulfobacterota
KGPP	0.592903708	0.606879249	0.23850326	p__Myxococcota
KGPP	0.313142806	0.279411302	0.231129427	p__Nitrospirota
KGPP	0.17372394	0	0.318280719	p__Patescibacteria
KGPP	0.421433799	0.385561099	0.271759501	p__Planctomycetota
KGPP	0.165243647	0.111777031	0.199975081	p__Spirochaetota
KGPP	0.305521498	0.27105415	0.255075156	p__Verrucomicrobiota
RDGP	0.457391292	0.454509917	0.238066376	c__Alphaproteobacteria
RDGP	0.373644891	0.364903273	0.307567107	c__Gammaproteobacteria
RDGP	0.276972701	0.263107483	0.170183794	p__Acidobacteriota
RDGP	0.332099053	0.337568022	0.166296616	p__Actinomycetota
RDGP	0.133522345	0	0.253731741	p__Bacillota
RDGP	0.116869962	0	0.194907643	p__Bacillota_A
RDGP	0.105576712	0	0.197037517	p__Bacteroidota
RDGP	0.064160565	0	0.173809114	p__Campylobacterota
RDGP	0.369958069	0.339811154	0.252409514	p__Chloroflexota
RDGP	0.133388463	0.085352916	0.154837401	p__Cyanobacteriota
RDGP	0.214388552	0.193669095	0.164942091	p__Desulfobacterota
RDGP	0.423789691	0.415807232	0.158481041	p__Myxococcota
RDGP	0.289052943	0.275650394	0.186455285	p__Nitrospirota
RDGP	0.189034325	0	0.389128692	p__Patescibacteria
RDGP	0.413075027	0.411061347	0.198956117	p__Planctomycetota
RDGP	0.156846201	0.131021559	0.182243555	p__Spirochaetota
RDGP	0.320530861	0.314584223	0.243726302	p__Verrucomicrobiota
RDPC	0.294503884	0	0.449663489	c__Alphaproteobacteria
RDPC	0.231230454	0	0.417966798	c__Gammaproteobacteria
RDPC	0.28737782	0	0.403159177	p__Acidobacteriota
RDPC	0.193047215	0	0.310052998	p__Actinomycetota
RDPC	0.175089604	0	0.588986272	p__Bacillota
RDPC	0.162854425	0	0.461537973	p__Bacillota_A
RDPC	0.201549731	0	0.513915549	p__Bacteroidota
RDPC	0.074933125	0	0.423594555	p__Campylobacterota
RDPC	0.344865376	0	0.572845529	p__Chloroflexota
RDPC	0.322336969	0	0.50800515	p__Cyanobacteriota
RDPC	0.239328425	0	0.429182302	p__Desulfobacterota
RDPC	0.350279843	0.301642722	0.328893762	p__Myxococcota
RDPC	0.237676554	0	0.464083538	p__Nitrospirota
RDPC	0.463172139	0	1.674326378	p__Patescibacteria
RDPC	0.307079254	0.235724993	0.358966079	p__Planctomycetota
RDPC	0.269918442	0	0.572718667	p__Spirochaetota
RDPC	0.285120771	0	0.449422301	p__Verrucomicrobiota
MWPP	0.335033824	0	0.751541148	c__Alphaproteobacteria
MWPP	0.237806665	0	0.638621013	c__Gammaproteobacteria
MWPP	0.379649732	0	0.663538074	p__Acidobacteriota
MWPP	0.338239036	0	0.66983548	p__Actinomycetota
MWPP	0.125545594	0	0.678729907	p__Bacillota
MWPP	0.359784018	0	1.608530253	p__Bacillota_A
MWPP	0.137669622	0	0.847425871	p__Bacteroidota
MWPP	0.132435544	0	1.181025866	p__Campylobacterota
MWPP	0.36791975	0	1.035539165	p__Chloroflexota
MWPP	0.150033923	0	0.675142517	p__Cyanobacteriota
MWPP	0.346093716	0	0.849092947	p__Desulfobacterota
MWPP	0.428226089	0.261689358	0.622760578	p__Myxococcota
MWPP	0.310072422	0	0.991405901	p__Nitrospirota
MWPP	0.233257154	0	1.63231045	p__Patescibacteria
MWPP	0.301502199	0	0.621066282	p__Planctomycetota
MWPP	0.145457041	0	0.804523177	p__Spirochaetota
MWPP	0.244110314	0	0.609953948	p__Verrucomicrobiota
RAPC	0.343517365	0.267974479	0.413358483	c__Alphaproteobacteria
RAPC	0.328392038	0.255995271	0.373946528	c__Gammaproteobacteria
RAPC	0.30801092	0.247398347	0.318799453	p__Acidobacteriota
RAPC	0.180855589	0.134119059	0.218037993	p__Actinomycetota
RAPC	0.113330593	0	0.486772747	p__Bacillota
RAPC	0.142082294	0	0.400646659	p__Bacillota_A
RAPC	0.109702006	0	0.381098986	p__Bacteroidota
RAPC	0.193610993	0	0.586103727	p__Campylobacterota
RAPC	0.287700918	0.191031539	0.367710905	p__Chloroflexota
RAPC	0.117968484	0	0.283094623	p__Cyanobacteriota
RAPC	0.431122165	0.365561098	0.458923058	p__Desulfobacterota
RAPC	0.370425129	0.362092553	0.202187919	p__Myxococcota
RAPC	0.530810575	0.427084954	0.550864977	p__Nitrospirota
RAPC	0.314749145	0	1.394508385	p__Patescibacteria
RAPC	0.305183688	0.259875292	0.270918803	p__Planctomycetota
RAPC	0.294360097	0	0.546734904	p__Spirochaetota
RAPC	0.304628859	0.248017753	0.342623486	p__Verrucomicrobiota
WPPW	0.341303224	0	0.741874711	c__Alphaproteobacteria
WPPW	0.193107872	0	0.602418409	c__Gammaproteobacteria
WPPW	0.550784647	0	1.033922885	p__Acidobacteriota
WPPW	0.32107305	0	0.871128436	p__Actinomycetota
WPPW	0.150273081	0	1.86928407	p__Bacillota
WPPW	0.145002416	0	3.87050388	p__Bacillota_A
WPPW	0.164992433	0	1.061819654	p__Bacteroidota
WPPW	0	0	0	p__Campylobacterota
WPPW	0.332101152	0	1.207726029	p__Chloroflexota
WPPW	0.079653845	0	0.378906411	p__Cyanobacteriota
WPPW	0.559226604	0	1.701214808	p__Desulfobacterota
WPPW	0.547621301	0	0.77577316	p__Myxococcota
WPPW	0.152975751	0	0.764383097	p__Nitrospirota
WPPW	0.29058434	0	2.25724462	p__Patescibacteria
WPPW	0.487728298	0	1.161098862	p__Planctomycetota
WPPW	0.145646822	0	0.758085345	p__Spirochaetota
WPPW	0.418332554	0	1.071975707	p__Verrucomicrobiota
RGPT	0.321688647	0.309243867	0.210209858	c__Alphaproteobacteria
RGPT	0.267889656	0.259276379	0.187968426	c__Gammaproteobacteria
RGPT	0.313637411	0.305364453	0.162031271	p__Acidobacteriota
RGPT	0.411676716	0.382527187	0.181913561	p__Actinomycetota
RGPT	0.21368495	0.107374611	0.421822967	p__Bacillota
RGPT	0.177566172	0	0.266244131	p__Bacillota_A
RGPT	0.244786513	0.186576918	0.408121665	p__Bacteroidota
RGPT	0.105794822	0	0.236228997	p__Campylobacterota
RGPT	0.371405531	0.346561939	0.240730839	p__Chloroflexota
RGPT	0.191030072	0.159928331	0.171451362	p__Cyanobacteriota
RGPT	0.237470099	0.206216608	0.181597255	p__Desulfobacterota
RGPT	0.523978473	0.524415212	0.172619023	p__Myxococcota
RGPT	0.245740027	0.238685242	0.183808341	p__Nitrospirota
RGPT	0.308027421	0	0.496398065	p__Patescibacteria
RGPT	0.462577433	0.452469785	0.186401865	p__Planctomycetota
RGPT	0.223435075	0.167922508	0.28305788	p__Spirochaetota
RGPT	0.329740164	0.322706528	0.226352176	p__Verrucomicrobiota
REPP	0.419891962	0.397803652	0.29058186	c__Alphaproteobacteria
REPP	0.360963426	0.350440382	0.281204119	c__Gammaproteobacteria
REPP	0.383946124	0.36236375	0.212102405	p__Acidobacteriota
REPP	0.310852599	0.290631487	0.180415075	p__Actinomycetota
REPP	0.08256251	0	0.19100762	p__Bacillota
REPP	0.189869635	0	0.316542185	p__Bacillota_A
REPP	0.140578969	0	0.536994522	p__Bacteroidota
REPP	0.112760364	0	0.271827462	p__Campylobacterota
REPP	0.378031216	0.338599347	0.275710484	p__Chloroflexota
REPP	0.339534765	0.326665228	0.218925604	p__Cyanobacteriota
REPP	0.274616553	0.249989868	0.21822949	p__Desulfobacterota
REPP	0.628191344	0.641345985	0.222541639	p__Myxococcota
REPP	0.253762032	0.237466495	0.223975011	p__Nitrospirota
REPP	0.22476188	0	0.445027265	p__Patescibacteria
REPP	0.434374269	0.413143219	0.244505905	p__Planctomycetota
REPP	0.238890262	0.145967512	0.293180083	p__Spirochaetota
REPP	0.350716054	0.328704219	0.244415477	p__Verrucomicrobiota
PCKF	0.276103235	0	0.704772348	c__Alphaproteobacteria
PCKF	0.413547253	0	0.751108236	c__Gammaproteobacteria
PCKF	0.353922321	0	0.668330591	p__Acidobacteriota
PCKF	0.177952713	0	0.759130136	p__Actinomycetota
PCKF	0.325261953	0	0.841014568	p__Bacillota
PCKF	0.347575013	0	0.679533446	p__Bacillota_A
PCKF	0.263669068	0	0.518903015	p__Bacteroidota
PCKF	0.303584845	0	0.641137895	p__Campylobacterota
PCKF	0.245536552	0	0.783987328	p__Chloroflexota
PCKF	0.47583192	0	0.71683051	p__Cyanobacteriota
PCKF	0.263862662	0	0.479698397	p__Desulfobacterota
PCKF	0.238109008	0	0.452511248	p__Myxococcota
PCKF	0.184376535	0	0.476709399	p__Nitrospirota
PCKF	0.206801551	0	0.9045057	p__Patescibacteria
PCKF	0.371214203	0	0.654818892	p__Planctomycetota
PCKF	0.424444706	0	1.007967462	p__Spirochaetota
PCKF	0.341443683	0	0.566312648	p__Verrucomicrobiota
HMCT	0.584546894	0	3.379385883	c__Alphaproteobacteria
HMCT	0.256124237	0	0.991442212	c__Gammaproteobacteria
HMCT	0.1968778	0	0.897553866	p__Acidobacteriota
HMCT	0.409485133	0	1.458499654	p__Actinomycetota
HMCT	0.323478441	0	1.868159393	p__Bacillota
HMCT	0.697553943	0	1.866515542	p__Bacillota_A
HMCT	0.303799195	0	1.533222523	p__Bacteroidota
HMCT	0.195282121	0	1.14572701	p__Campylobacterota
HMCT	0.326197614	0	1.481532253	p__Chloroflexota
HMCT	0.115746834	0	0.783866674	p__Cyanobacteriota
HMCT	0.241604136	0	0.894277908	p__Desulfobacterota
HMCT	0.40921544	0	1.012491124	p__Myxococcota
HMCT	0.172332569	0	0.86689966	p__Nitrospirota
HMCT	0.39987853	0	3.238369953	p__Patescibacteria
HMCT	0.249487168	0	0.86681202	p__Planctomycetota
HMCT	0.304463035	0	1.214582237	p__Spirochaetota
HMCT	0.165623397	0	0.794666113	p__Verrucomicrobiota
KWPP	0.382547386	0	0.702895147	c__Alphaproteobacteria
KWPP	0.289418786	0	0.495622403	c__Gammaproteobacteria
KWPP	0.386135258	0	0.532841726	p__Acidobacteriota
KWPP	0.24538067	0	0.491933562	p__Actinomycetota
KWPP	0.302137773	0	0.719256517	p__Bacillota
KWPP	0.187479058	0	0.658047085	p__Bacillota_A
KWPP	0.164332569	0	0.404035388	p__Bacteroidota
KWPP	0.351374959	0	1.075354066	p__Campylobacterota
KWPP	0.493561975	0	0.78513025	p__Chloroflexota
KWPP	0.278934878	0	0.556984976	p__Cyanobacteriota
KWPP	0.361535711	0	0.588612312	p__Desulfobacterota
KWPP	0.328617078	0.237896289	0.397764763	p__Myxococcota
KWPP	0.289254267	0	0.554492651	p__Nitrospirota
KWPP	0.302404452	0	0.978830779	p__Patescibacteria
KWPP	0.413112971	0.259424185	0.538858313	p__Planctomycetota
KWPP	0.30059685	0	0.64744916	p__Spirochaetota
KWPP	0.346950821	0	0.492944275	p__Verrucomicrobiota
CMWE	0.310916677	0	1.478950518	c__Alphaproteobacteria
CMWE	0.318423949	0	1.316481515	c__Gammaproteobacteria
CMWE	0.188664901	0	1.00770804	p__Acidobacteriota
CMWE	0.401177575	0	1.878923754	p__Actinomycetota
CMWE	0.319734979	0	2.241742467	p__Bacillota
CMWE	0.306634084	0	1.279537515	p__Bacillota_A
CMWE	0.179796656	0	1.144646022	p__Bacteroidota
CMWE	0.52459798	0	2.788466851	p__Campylobacterota
CMWE	0.401768359	0	1.6890669	p__Chloroflexota
CMWE	0.280153147	0	1.19156016	p__Cyanobacteriota
CMWE	0.214063714	0	1.003209296	p__Desulfobacterota
CMWE	0.316779488	0	0.869812379	p__Myxococcota
CMWE	0.129547339	0	1.025991612	p__Nitrospirota
CMWE	0.221884583	0	2.590381161	p__Patescibacteria
CMWE	0.415764364	0	1.23199173	p__Planctomycetota
CMWE	0.304354521	0	1.385532498	p__Spirochaetota
CMWE	0.596353548	0	1.854895926	p__Verrucomicrobiota
REPC	0.347774426	0	0.492612312	c__Alphaproteobacteria
REPC	0.394447678	0.230941776	0.539198404	c__Gammaproteobacteria
REPC	0.345604919	0.323379512	0.377331712	p__Acidobacteriota
REPC	0.340923351	0.188678247	0.44804314	p__Actinomycetota
REPC	0.216128674	0	0.631874228	p__Bacillota
REPC	0.269026439	0	0.638889573	p__Bacillota_A
REPC	0.30993645	0	0.750520339	p__Bacteroidota
REPC	0.191941759	0	0.687618775	p__Campylobacterota
REPC	0.346503197	0	0.552631476	p__Chloroflexota
REPC	0.264836176	0	0.422084923	p__Cyanobacteriota
REPC	0.35907716	0.290230357	0.434904749	p__Desulfobacterota
REPC	0.391259271	0.371091932	0.248985989	p__Myxococcota
REPC	0.350601145	0	0.549447606	p__Nitrospirota
REPC	0.177627691	0	0.900171603	p__Patescibacteria
REPC	0.386200702	0.356887787	0.345362259	p__Planctomycetota
REPC	0.354101041	0	0.640036368	p__Spirochaetota
REPC	0.38827042	0.271868755	0.479310663	p__Verrucomicrobiota
LGPP	0.367269898	0.37471446	0.185289108	c__Alphaproteobacteria
LGPP	0.260908853	0.239996874	0.178861079	c__Gammaproteobacteria
LGPP	0.458630716	0.448351688	0.179114656	p__Acidobacteriota
LGPP	0.363787609	0.356430156	0.183005173	p__Actinomycetota
LGPP	0.162197	0.080407525	0.347173973	p__Bacillota
LGPP	0.160347266	0.118469866	0.191215606	p__Bacillota_A
LGPP	0.197422037	0.160896112	0.231037014	p__Bacteroidota
LGPP	0.068506442	0	0.179063448	p__Campylobacterota
LGPP	0.398281893	0.380071159	0.202430102	p__Chloroflexota
LGPP	0.253387009	0.223052712	0.176938487	p__Cyanobacteriota
LGPP	0.463528386	0.457155865	0.220964474	p__Desulfobacterota
LGPP	0.561575971	0.550932999	0.164263024	p__Myxococcota
LGPP	0.35142109	0.336027499	0.206287834	p__Nitrospirota
LGPP	0.254416091	0	0.349183063	p__Patescibacteria
LGPP	0.488172277	0.483891235	0.183113879	p__Planctomycetota
LGPP	0.345334233	0.254737232	0.479946526	p__Spirochaetota
LGPP	0.302599207	0.299147908	0.177257084	p__Verrucomicrobiota
RGPC	0.361438684	0.293950939	0.509277166	c__Alphaproteobacteria
RGPC	0.215208465	0	0.45718205	c__Gammaproteobacteria
RGPC	0.412619097	0.357590981	0.378002679	p__Acidobacteriota
RGPC	0.303479647	0.238267969	0.358084736	p__Actinomycetota
RGPC	0.162062135	0	0.574280551	p__Bacillota
RGPC	0.217048613	0	0.507700122	p__Bacillota_A
RGPC	0.169865905	0	0.415889525	p__Bacteroidota
RGPC	0.095957737	0	0.51472414	p__Campylobacterota
RGPC	0.305439207	0.129356967	0.39802501	p__Chloroflexota
RGPC	0.140086455	0	0.281880624	p__Cyanobacteriota
RGPC	0.321575002	0.258104792	0.366392866	p__Desulfobacterota
RGPC	0.490024055	0.470526766	0.249801073	p__Myxococcota
RGPC	0.746390896	0.623862599	0.663413704	p__Nitrospirota
RGPC	0.232440759	0	1.023244021	p__Patescibacteria
RGPC	0.507663762	0.472510845	0.36568976	p__Planctomycetota
RGPC	0.48537845	0	0.782517035	p__Spirochaetota
RGPC	0.317328202	0.245050028	0.38144618	p__Verrucomicrobiota
EFMW	0.21067257	0	0.670812463	c__Alphaproteobacteria
EFMW	0.37044595	0	0.704751358	c__Gammaproteobacteria
EFMW	0.33936051	0	0.646728868	p__Acidobacteriota
EFMW	0.364709169	0	0.789529684	p__Actinomycetota
EFMW	0.307885363	0	0.964064085	p__Bacillota
EFMW	0.457555254	0	0.985569724	p__Bacillota_A
EFMW	0.341144193	0	0.715896232	p__Bacteroidota
EFMW	0.307735807	0	0.971850482	p__Campylobacterota
EFMW	0.405814982	0	0.931449636	p__Chloroflexota
EFMW	0.229674121	0	0.773976313	p__Cyanobacteriota
EFMW	0.27638508	0	0.634360603	p__Desulfobacterota
EFMW	0.312959044	0	0.601217241	p__Myxococcota
EFMW	0.243399699	0	0.647614207	p__Nitrospirota
EFMW	0.341057219	0	1.431289575	p__Patescibacteria
EFMW	0.362138249	0	0.702947603	p__Planctomycetota
EFMW	0.271662564	0	0.625726427	p__Spirochaetota
EFMW	0.371009395	0	0.742607682	p__Verrucomicrobiota
GPPN	0.36259955	0.339004368	0.272285499	c__Alphaproteobacteria
GPPN	0.29364761	0.24732025	0.283950526	c__Gammaproteobacteria
GPPN	0.470757424	0.451352048	0.2696065	p__Acidobacteriota
GPPN	0.372787726	0.353773669	0.285656408	p__Actinomycetota
GPPN	0.216178808	0	0.341665837	p__Bacillota
GPPN	0.110392397	0	0.22122699	p__Bacillota_A
GPPN	0.174734207	0.109680621	0.238235706	p__Bacteroidota
GPPN	0.194956266	0	0.295340487	p__Campylobacterota
GPPN	0.382683876	0.355786273	0.305468118	p__Chloroflexota
GPPN	0.237833051	0.214850848	0.190358809	p__Cyanobacteriota
GPPN	0.432548155	0.412808541	0.291898192	p__Desulfobacterota
GPPN	0.495465613	0.476401313	0.226544578	p__Myxococcota
GPPN	0.328644022	0.291442025	0.323153895	p__Nitrospirota
GPPN	0.227672371	0	0.482410078	p__Patescibacteria
GPPN	0.532763784	0.516931624	0.306737388	p__Planctomycetota
GPPN	0.250660866	0.185513115	0.302906985	p__Spirochaetota
GPPN	0.430855844	0.408018878	0.291615384	p__Verrucomicrobiota
IMYK	0.450220402	0	0.688634715	c__Alphaproteobacteria
IMYK	0.265093292	0	0.455347016	c__Gammaproteobacteria
IMYK	0.249280792	0	0.489727816	p__Acidobacteriota
IMYK	0.426753563	0	4.170336397	p__Actinomycetota
IMYK	0.31142542	0.268093964	0.316117188	p__Bacillota
IMYK	0.300183968	0.24254193	0.324867931	p__Bacillota_A
IMYK	0.339055999	0.300517066	0.310056184	p__Bacteroidota
IMYK	0.386238996	0.347183376	0.314688992	p__Campylobacterota
IMYK	0.377498353	0	0.905812888	p__Chloroflexota
IMYK	0.179078848	0	0.436207864	p__Cyanobacteriota
IMYK	0.384048916	0.310626867	0.45567588	p__Desulfobacterota
IMYK	0.283568618	0	0.770571815	p__Myxococcota
IMYK	0.187738592	0	0.313521566	p__Nitrospirota
IMYK	0.375912343	0	0.649079401	p__Patescibacteria
IMYK	0.307653543	0	0.708962722	p__Planctomycetota
IMYK	0.407654486	0.337256308	0.424488955	p__Spirochaetota
IMYK	0.309384953	0	0.556363751	p__Verrucomicrobiota
RDSP	0.378233597	0.369479451	0.223677916	c__Alphaproteobacteria
RDSP	0.399601542	0.384882807	0.240324975	c__Gammaproteobacteria
RDSP	0.405202774	0.394453547	0.194198722	p__Acidobacteriota
RDSP	0.410529166	0.412377323	0.184918648	p__Actinomycetota
RDSP	0.17924889	0	0.241078874	p__Bacillota
RDSP	0.151216377	0	0.234725175	p__Bacillota_A
RDSP	0.219130592	0.184215458	0.234585268	p__Bacteroidota
RDSP	0.209087261	0	0.324340988	p__Campylobacterota
RDSP	0.352193062	0.315370054	0.262430768	p__Chloroflexota
RDSP	0.324201334	0.309320922	0.217613974	p__Cyanobacteriota
RDSP	0.314859862	0.288622473	0.234261333	p__Desulfobacterota
RDSP	0.38059316	0.360574685	0.165769565	p__Myxococcota
RDSP	0.355562587	0.350523608	0.244354022	p__Nitrospirota
RDSP	0.347912095	0	0.511716635	p__Patescibacteria
RDSP	0.370916673	0.356264213	0.185937344	p__Planctomycetota
RDSP	0.370554956	0.34965785	0.320843166	p__Spirochaetota
RDSP	0.38873304	0.360125058	0.251463975	p__Verrucomicrobiota
IMFK	0.344315024	0	0.452989012	c__Alphaproteobacteria
IMFK	0.267427544	0	0.418522869	c__Gammaproteobacteria
IMFK	0.290288083	0	0.43436595	p__Acidobacteriota
IMFK	0.472232003	0	1.030449423	p__Actinomycetota
IMFK	0.320108861	0.28345958	0.308624544	p__Bacillota
IMFK	0.367286029	0.332976102	0.35754937	p__Bacillota_A
IMFK	0.294746484	0.253828602	0.286050703	p__Bacteroidota
IMFK	0.310601602	0.294281038	0.245944893	p__Campylobacterota
IMFK	0.35331084	0	0.642898209	p__Chloroflexota
IMFK	0.195210332	0	0.305515084	p__Cyanobacteriota
IMFK	0.31817809	0.277966868	0.321745012	p__Desulfobacterota
IMFK	0.409357248	0	0.676417447	p__Myxococcota
IMFK	0.382635791	0.36797047	0.362180626	p__Nitrospirota
IMFK	0.238398664	0	0.446291649	p__Patescibacteria
IMFK	0.378070113	0	0.60035332	p__Planctomycetota
IMFK	0.250256511	0.200336228	0.254830965	p__Spirochaetota
IMFK	0.383768428	0.236116096	0.519011534	p__Verrucomicrobiota
CIMK	0.207339366	0	0.728065683	c__Alphaproteobacteria
CIMK	0.385241557	0	0.927202179	c__Gammaproteobacteria
CIMK	0.350280565	0	1.190319009	p__Acidobacteriota
CIMK	0.334520246	0	1.794312309	p__Actinomycetota
CIMK	0.321877723	0	0.730115647	p__Bacillota
CIMK	0.452587122	0	0.636753782	p__Bacillota_A
CIMK	0.347528267	0	0.659841655	p__Bacteroidota
CIMK	0.140064537	0	0.401365713	p__Campylobacterota
CIMK	0.242128237	0	0.947837523	p__Chloroflexota
CIMK	0.161054073	0	0.47753132	p__Cyanobacteriota
CIMK	0.356719725	0	0.636088863	p__Desulfobacterota
CIMK	0.318721528	0	0.892844833	p__Myxococcota
CIMK	0.505581822	0	0.927737961	p__Nitrospirota
CIMK	0.306600616	0	1.302146394	p__Patescibacteria
CIMK	0.350766573	0	0.940304264	p__Planctomycetota
CIMK	0.424206626	0	0.692720281	p__Spirochaetota
CIMK	0.381006795	0	0.857559678	p__Verrucomicrobiota
GPPK	0.443936581	0.43500112	0.263684847	c__Alphaproteobacteria
GPPK	0.225270574	0.203059571	0.203575204	c__Gammaproteobacteria
GPPK	0.446816661	0.421385367	0.237541982	p__Acidobacteriota
GPPK	0.483555734	0.445467672	0.346411429	p__Actinomycetota
GPPK	0.197958835	0.112897798	0.247854271	p__Bacillota
GPPK	0.137436358	0	0.193047348	p__Bacillota_A
GPPK	0.148208182	0.120700541	0.175765977	p__Bacteroidota
GPPK	0.127400575	0	0.247052511	p__Campylobacterota
GPPK	0.36164561	0.297059907	0.322137419	p__Chloroflexota
GPPK	0.169234524	0.135555733	0.179687648	p__Cyanobacteriota
GPPK	0.461695016	0.445152539	0.299288331	p__Desulfobacterota
GPPK	0.555636978	0.538716129	0.24516159	p__Myxococcota
GPPK	0.474884055	0.448933542	0.242964126	p__Nitrospirota
GPPK	0.215628322	0	0.353325292	p__Patescibacteria
GPPK	0.535243564	0.527156336	0.280640092	p__Planctomycetota
GPPK	0.271160803	0.232969114	0.216335168	p__Spirochaetota
GPPK	0.345155189	0.314267085	0.249041544	p__Verrucomicrobiota
MFKC	0.170844982	0	0.738281537	c__Alphaproteobacteria
MFKC	0.409045887	0	1.208793871	c__Gammaproteobacteria
MFKC	0.349699858	0	1.169791688	p__Acidobacteriota
MFKC	0.406862507	0	1.717750421	p__Actinomycetota
MFKC	0.364708442	0	1.391414715	p__Bacillota
MFKC	0.303982444	0	0.70811785	p__Bacillota_A
MFKC	0.247067714	0	0.623361445	p__Bacteroidota
MFKC	0.527907498	0	0.847709243	p__Campylobacterota
MFKC	0.390752132	0	1.611830949	p__Chloroflexota
MFKC	0.353183017	0	0.920715987	p__Cyanobacteriota
MFKC	0.379138345	0	0.765306235	p__Desulfobacterota
MFKC	0.183746768	0	0.669773938	p__Myxococcota
MFKC	0.265414504	0	0.874059541	p__Nitrospirota
MFKC	0.227943374	0	1.313467432	p__Patescibacteria
MFKC	0.352838315	0	0.993926473	p__Planctomycetota
MFKC	0.198540421	0	0.597883964	p__Spirochaetota
MFKC	0.470713311	0	1.082556832	p__Verrucomicrobiota
RWPP	0.369907226	0.282841079	0.441298814	c__Alphaproteobacteria
RWPP	0.399752739	0.286857768	0.527572324	c__Gammaproteobacteria
RWPP	0.456652051	0.388933216	0.411501177	p__Acidobacteriota
RWPP	0.332409204	0.279990808	0.496255089	p__Actinomycetota
RWPP	0.074276	0	0.342402305	p__Bacillota
RWPP	0.114409162	0	0.665739362	p__Bacillota_A
RWPP	0.137230977	0	0.56783271	p__Bacteroidota
RWPP	0.115696888	0	0.937139341	p__Campylobacterota
RWPP	0.515285694	0.395673824	0.591864872	p__Chloroflexota
RWPP	0.561749046	0.388957336	0.716223367	p__Cyanobacteriota
RWPP	0.351613579	0	0.569518803	p__Desulfobacterota
RWPP	0.481958097	0.435564072	0.346041392	p__Myxococcota
RWPP	0.523793465	0	0.780634686	p__Nitrospirota
RWPP	0.282500784	0	1.218100443	p__Patescibacteria
RWPP	0.397152514	0.333636513	0.454349647	p__Planctomycetota
RWPP	0.209457792	0	0.533196266	p__Spirochaetota
RWPP	0.283556355	0	0.403842861	p__Verrucomicrobiota
LIMY	0.219661273	0.1755523	0.269365195	c__Alphaproteobacteria
LIMY	0.329215592	0.293130214	0.298746579	c__Gammaproteobacteria
LIMY	0.253934276	0.221045985	0.279275403	p__Acidobacteriota
LIMY	0.529081126	0.451619288	0.668406564	p__Actinomycetota
LIMY	0.501345638	0.449068311	0.362795237	p__Bacillota
LIMY	0.414268748	0.36592732	0.334436744	p__Bacillota_A
LIMY	0.31092411	0.283454973	0.249318189	p__Bacteroidota
LIMY	0.25225698	0.251716779	0.216211156	p__Campylobacterota
LIMY	0.337211267	0.305492671	0.354022816	p__Chloroflexota
LIMY	0.241282715	0.190061792	0.256899595	p__Cyanobacteriota
LIMY	0.27157537	0.22507105	0.26616441	p__Desulfobacterota
LIMY	0.269253028	0.17345036	0.341658334	p__Myxococcota
LIMY	0.296235802	0.256127257	0.310370074	p__Nitrospirota
LIMY	0.383249615	0	0.554819275	p__Patescibacteria
LIMY	0.319774111	0.252592922	0.358027407	p__Planctomycetota
LIMY	0.418255113	0.357145556	0.330994513	p__Spirochaetota
LIMY	0.276862665	0.234540316	0.324898529	p__Verrucomicrobiota
CKFQ	0.369289182	0	1.003214647	c__Alphaproteobacteria
CKFQ	0.188757159	0	0.577895227	c__Gammaproteobacteria
CKFQ	0.291473646	0	0.790997188	p__Acidobacteriota
CKFQ	0.396675652	0	1.887820214	p__Actinomycetota
CKFQ	0.310273938	0	0.868055521	p__Bacillota
CKFQ	0.382642254	0	0.796111628	p__Bacillota_A
CKFQ	0.304245942	0	0.708222625	p__Bacteroidota
CKFQ	0.307866474	0	0.604204482	p__Campylobacterota
CKFQ	0.383467835	0	1.782705078	p__Chloroflexota
CKFQ	0.357936561	0	0.61903536	p__Cyanobacteriota
CKFQ	0.32028045	0	0.652981301	p__Desulfobacterota
CKFQ	0.310783616	0	0.781896216	p__Myxococcota
CKFQ	0.353678731	0	0.793430983	p__Nitrospirota
CKFQ	0.278196284	0	1.250668934	p__Patescibacteria
CKFQ	0.274186954	0	0.681489311	p__Planctomycetota
CKFQ	0.488653308	0	0.772289622	p__Spirochaetota
CKFQ	0.328433686	0	0.696048272	p__Verrucomicrobiota
TGPP	0.239853699	0.219098841	0.190071787	c__Alphaproteobacteria
TGPP	0.156966071	0.10469461	0.262162541	c__Gammaproteobacteria
TGPP	0.580621301	0.562891766	0.256166507	p__Acidobacteriota
TGPP	0.616405508	0.639261715	0.32469889	p__Actinomycetota
TGPP	0.165596661	0	0.287431266	p__Bacillota
TGPP	0.120734434	0	0.240364472	p__Bacillota_A
TGPP	0.338938757	0.283724452	0.327765061	p__Bacteroidota
TGPP	0.033633866	0	0.167558296	p__Campylobacterota
TGPP	0.384106938	0.352463271	0.269879896	p__Chloroflexota
TGPP	0.182570205	0.128813759	0.183859881	p__Cyanobacteriota
TGPP	0.61557916	0.580235152	0.371780269	p__Desulfobacterota
TGPP	0.41626039	0.381673555	0.228925917	p__Myxococcota
TGPP	0.541514744	0.526293639	0.299363364	p__Nitrospirota
TGPP	0.253872926	0	0.464258455	p__Patescibacteria
TGPP	0.504074096	0.481995357	0.281320826	p__Planctomycetota
TGPP	0.224156925	0.146326441	0.278799312	p__Spirochaetota
TGPP	0.275584464	0.228048683	0.257179757	p__Verrucomicrobiota
IMWY	0.282056401	0	0.855665617	c__Alphaproteobacteria
IMWY	0.230466878	0	0.808436125	c__Gammaproteobacteria
IMWY	0.234539502	0	0.689450878	p__Acidobacteriota
IMWY	0.367326114	0	1.249722172	p__Actinomycetota
IMWY	0.68340487	0	1.273971296	p__Bacillota
IMWY	0.51861717	0	1.128839218	p__Bacillota_A
IMWY	0.434460546	0	0.789210045	p__Bacteroidota
IMWY	0.298097065	0	1.005192246	p__Campylobacterota
IMWY	0.311367933	0	1.006111864	p__Chloroflexota
IMWY	0.105142948	0	0.462858111	p__Cyanobacteriota
IMWY	0.277980901	0	0.854563219	p__Desulfobacterota
IMWY	0.16226874	0	0.670729184	p__Myxococcota
IMWY	0.308559717	0	0.924794728	p__Nitrospirota
IMWY	0.662684766	0	2.599296516	p__Patescibacteria
IMWY	0.287888446	0	0.823192819	p__Planctomycetota
IMWY	0.285189642	0	0.799285802	p__Spirochaetota
IMWY	0.203457624	0	0.650893364	p__Verrucomicrobiota
CKFP	0.288393564	0	0.714859823	c__Alphaproteobacteria
CKFP	0.262250543	0	0.691053421	c__Gammaproteobacteria
CKFP	0.32670571	0	0.671223871	p__Acidobacteriota
CKFP	0.201308947	0	0.822181276	p__Actinomycetota
CKFP	0.403810575	0	0.966413137	p__Bacillota
CKFP	0.318448233	0	0.760871351	p__Bacillota_A
CKFP	0.325957454	0	0.611958304	p__Bacteroidota
CKFP	0.329894849	0	0.674898523	p__Campylobacterota
CKFP	0.320367849	0	0.895190914	p__Chloroflexota
CKFP	0.484158421	0	0.730005773	p__Cyanobacteriota
CKFP	0.403323789	0	0.572835711	p__Desulfobacterota
CKFP	0.345915084	0	0.567484769	p__Myxococcota
CKFP	0.206655785	0	0.493929633	p__Nitrospirota
CKFP	0.309946666	0	1.13521734	p__Patescibacteria
CKFP	0.445004213	0	0.701760598	p__Planctomycetota
CKFP	0.380434947	0	0.68778978	p__Spirochaetota
CKFP	0.308820687	0	0.567350628	p__Verrucomicrobiota
IIMY	0.219077523	0	0.390910444	c__Alphaproteobacteria
IIMY	0.235689625	0	0.346737385	c__Gammaproteobacteria
IIMY	0.24626395	0	0.435928264	p__Acidobacteriota
IIMY	0.42460716	0	0.798421488	p__Actinomycetota
IIMY	0.430579196	0.408650166	0.330692549	p__Bacillota
IIMY	0.43476852	0.403642915	0.371263977	p__Bacillota_A
IIMY	0.359723588	0.3233978	0.30250192	p__Bacteroidota
IIMY	0.251648518	0.205144901	0.288676308	p__Campylobacterota
IIMY	0.36859748	0	0.60804207	p__Chloroflexota
IIMY	0.166911778	0	0.268458013	p__Cyanobacteriota
IIMY	0.395578106	0.302281666	0.483978405	p__Desulfobacterota
IIMY	0.424541036	0	1.022773774	p__Myxococcota
IIMY	0.294295613	0.196734009	0.355391859	p__Nitrospirota
IIMY	0.504309295	0	0.772043985	p__Patescibacteria
IIMY	0.280218935	0	0.508373742	p__Planctomycetota
IIMY	0.408456528	0.387092251	0.324304963	p__Spirochaetota
IIMY	0.241127309	0	0.403374181	p__Verrucomicrobiota
ECNM	0.496564187	0	1.117559503	c__Alphaproteobacteria
ECNM	0.379563103	0	0.935273493	c__Gammaproteobacteria
ECNM	0.287244803	0	0.868246134	p__Acidobacteriota
ECNM	0.116713348	0	0.787451516	p__Actinomycetota
ECNM	0.266161928	0	0.775069194	p__Bacillota
ECNM	0.489167639	0	0.771747476	p__Bacillota_A
ECNM	0.343992917	0	0.815944828	p__Bacteroidota
ECNM	0.354501302	0	0.836564949	p__Campylobacterota
ECNM	0.365693398	0	1.159982622	p__Chloroflexota
ECNM	0.256055224	0	0.724748943	p__Cyanobacteriota
ECNM	0.30908439	0	0.664053421	p__Desulfobacterota
ECNM	0.387982164	0	0.906963419	p__Myxococcota
ECNM	0.144125976	0	0.578219735	p__Nitrospirota
ECNM	0.317745489	0	1.653801499	p__Patescibacteria
ECNM	0.35163302	0	0.882266367	p__Planctomycetota
ECNM	0.538304047	0	1.184828511	p__Spirochaetota
ECNM	0.298064175	0	0.873310441	p__Verrucomicrobiota
PPCM	0.262720792	0	0.640479748	c__Alphaproteobacteria
PPCM	0.334889756	0	0.81773666	c__Gammaproteobacteria
PPCM	0.202281343	0	0.593918886	p__Acidobacteriota
PPCM	0.210278451	0	0.713754614	p__Actinomycetota
PPCM	0.314658443	0	3.135857704	p__Bacillota
PPCM	0.710685948	0	1.443248014	p__Bacillota_A
PPCM	0.268965473	0	0.954560098	p__Bacteroidota
PPCM	0.294325751	0	2.401187102	p__Campylobacterota
PPCM	0.322017235	0	0.943386001	p__Chloroflexota
PPCM	0.239018623	0	0.819522273	p__Cyanobacteriota
PPCM	0.502039465	0	0.975213528	p__Desulfobacterota
PPCM	0.364279406	0	0.505359306	p__Myxococcota
PPCM	0.316381348	0	1.142299449	p__Nitrospirota
PPCM	0.229010865	0	2.051991552	p__Patescibacteria
PPCM	0.349926071	0	0.684971229	p__Planctomycetota
PPCM	0.352238925	0	1.107357135	p__Spirochaetota
PPCM	0.430145125	0	0.890533915	p__Verrucomicrobiota
NMWP	0.434601297	0	1.020053783	c__Alphaproteobacteria
NMWP	0.284943269	0	0.848879338	c__Gammaproteobacteria
NMWP	0.296767758	0	0.807513349	p__Acidobacteriota
NMWP	0.351372794	0	1.053047914	p__Actinomycetota
NMWP	0.430629767	0	1.944097744	p__Bacillota
NMWP	0.457155633	0	1.443309844	p__Bacillota_A
NMWP	0.489552282	0	0.992949184	p__Bacteroidota
NMWP	0.12295625	0	0.940614889	p__Campylobacterota
NMWP	0.357946023	0	1.023263616	p__Chloroflexota
NMWP	0.100700142	0	0.463198515	p__Cyanobacteriota
NMWP	0.361362856	0	0.983846279	p__Desulfobacterota
NMWP	0.344162882	0	0.832768881	p__Myxococcota
NMWP	0.348643769	0	1.125859935	p__Nitrospirota
NMWP	0.426087414	0	2.202221249	p__Patescibacteria
NMWP	0.266234779	0	0.667991906	p__Planctomycetota
NMWP	0.347878026	0	1.28266161	p__Spirochaetota
NMWP	0.29200085	0	0.86937777	p__Verrucomicrobiota
EPKC	0.241614924	0	0.513636348	c__Alphaproteobacteria
EPKC	0.313981428	0	0.579936284	c__Gammaproteobacteria
EPKC	0.345722233	0	0.554479949	p__Acidobacteriota
EPKC	0.27738996	0	0.671187981	p__Actinomycetota
EPKC	0.607304098	0	0.891892119	p__Bacillota
EPKC	0.35570904	0	0.508396556	p__Bacillota_A
EPKC	0.402599046	0	0.584731608	p__Bacteroidota
EPKC	0.285525183	0	0.551590673	p__Campylobacterota
EPKC	0.318796775	0	0.754342718	p__Chloroflexota
EPKC	0.237618495	0	0.437272641	p__Cyanobacteriota
EPKC	0.292332573	0	0.41455226	p__Desulfobacterota
EPKC	0.447931154	0.327002389	0.599382465	p__Myxococcota
EPKC	0.147510706	0	0.341409634	p__Nitrospirota
EPKC	0.455306953	0	1.200656322	p__Patescibacteria
EPKC	0.37767108	0	0.558184316	p__Planctomycetota
EPKC	0.258975199	0	0.458459616	p__Spirochaetota
EPKC	0.352011759	0	0.524686238	p__Verrucomicrobiota
GPPI	0.360617447	0.347893851	0.225208262	c__Alphaproteobacteria
GPPI	0.258013558	0.228912625	0.198162971	c__Gammaproteobacteria
GPPI	0.445078654	0.419572217	0.225532315	p__Acidobacteriota
GPPI	0.393926587	0.366858526	0.259584161	p__Actinomycetota
GPPI	0.217167126	0.166926755	0.259056933	p__Bacillota
GPPI	0.208750886	0.177510162	0.238719228	p__Bacillota_A
GPPI	0.21441122	0.178096069	0.225837023	p__Bacteroidota
GPPI	0.079975966	0	0.175678427	p__Campylobacterota
GPPI	0.493837163	0.451114533	0.283209449	p__Chloroflexota
GPPI	0.264755296	0.241000894	0.175010474	p__Cyanobacteriota
GPPI	0.406786663	0.390098943	0.215698792	p__Desulfobacterota
GPPI	0.552381301	0.541409229	0.225690899	p__Myxococcota
GPPI	0.401579603	0.365954613	0.26876598	p__Nitrospirota
GPPI	0.26736651	0	0.372780792	p__Patescibacteria
GPPI	0.521508555	0.510844925	0.22904717	p__Planctomycetota
GPPI	0.350159667	0.314154278	0.280999937	p__Spirochaetota
GPPI	0.282503333	0.264618685	0.211593048	p__Verrucomicrobiota
GPKC	0.38353167	0	0.541527297	c__Alphaproteobacteria
GPKC	0.464167607	0	0.598862151	c__Gammaproteobacteria
GPKC	0.271951097	0	0.422829361	p__Acidobacteriota
GPKC	0.541193604	0	0.808347667	p__Actinomycetota
GPKC	0.184223451	0	0.521840595	p__Bacillota
GPKC	0.224333351	0	0.403398605	p__Bacillota_A
GPKC	0.252830926	0	0.457057575	p__Bacteroidota
GPKC	0.140728842	0	0.38638074	p__Campylobacterota
GPKC	0.501933423	0	0.938083431	p__Chloroflexota
GPKC	0.162176783	0	0.333566679	p__Cyanobacteriota
GPKC	0.329861464	0.25894938	0.404496815	p__Desulfobacterota
GPKC	0.413750576	0.379211537	0.399126049	p__Myxococcota
GPKC	0.293381257	0	0.44526637	p__Nitrospirota
GPKC	0.390128226	0	1.149835802	p__Patescibacteria
GPKC	0.455095031	0.388495453	0.467532228	p__Planctomycetota
GPKC	0.345902756	0	0.635168842	p__Spirochaetota
GPKC	0.40207592	0.258137168	0.52372133	p__Verrucomicrobiota
CMFR	0.32772182	0	0.855855489	c__Alphaproteobacteria
CMFR	0.235573316	0	0.690008944	c__Gammaproteobacteria
CMFR	0.272324272	0	0.663782601	p__Acidobacteriota
CMFR	0.38451171	0	0.939991413	p__Actinomycetota
CMFR	0.510918351	0	1.629930282	p__Bacillota
CMFR	0.419004796	0	0.989277297	p__Bacillota_A
CMFR	0.407868875	0	1.064458617	p__Bacteroidota
CMFR	0.201974519	0	0.89055464	p__Campylobacterota
CMFR	0.240759931	0	0.751298095	p__Chloroflexota
CMFR	0.244212705	0	0.740029698	p__Cyanobacteriota
CMFR	0.282152425	0	0.719549468	p__Desulfobacterota
CMFR	0.284665054	0	0.512656524	p__Myxococcota
CMFR	0.249323113	0	0.759992592	p__Nitrospirota
CMFR	0.31324869	0	1.867789976	p__Patescibacteria
CMFR	0.471856754	0	0.848056385	p__Planctomycetota
CMFR	0.610815735	0	1.142564139	p__Spirochaetota
CMFR	0.331888415	0	0.762865868	p__Verrucomicrobiota
REGP	0.408167159	0.409239902	0.206855135	c__Alphaproteobacteria
REGP	0.341047631	0.329707509	0.195525773	c__Gammaproteobacteria
REGP	0.398898295	0.392450095	0.18749382	p__Acidobacteriota
REGP	0.352452443	0.347985264	0.143269633	p__Actinomycetota
REGP	0.256966526	0.218612247	0.538349355	p__Bacillota
REGP	0.206606403	0.158032655	0.238910624	p__Bacillota_A
REGP	0.189990614	0.157613807	0.208918976	p__Bacteroidota
REGP	0.44154485	0.380562099	0.454350589	p__Campylobacterota
REGP	0.416591852	0.396020595	0.228787657	p__Chloroflexota
REGP	0.178993734	0.133309153	0.170126544	p__Cyanobacteriota
REGP	0.401880376	0.38240071	0.215897819	p__Desulfobacterota
REGP	0.51219775	0.513416814	0.158953662	p__Myxococcota
REGP	0.489817828	0.507778066	0.279209859	p__Nitrospirota
REGP	0.208232134	0	0.332960905	p__Patescibacteria
REGP	0.440367275	0.419251391	0.185428568	p__Planctomycetota
REGP	0.217751461	0.183341236	0.232745081	p__Spirochaetota
REGP	0.363137378	0.358364155	0.193840886	p__Verrucomicrobiota
EPPW	0.378618961	0.24944778	0.62669767	c__Alphaproteobacteria
EPPW	0.321229283	0	0.425010708	c__Gammaproteobacteria
EPPW	0.429689979	0.342009302	0.449810071	p__Acidobacteriota
EPPW	0.354263166	0.30688203	0.402519216	p__Actinomycetota
EPPW	0.132848565	0	0.525888031	p__Bacillota
EPPW	0.147787084	0	0.537435462	p__Bacillota_A
EPPW	0.121806646	0	0.435366461	p__Bacteroidota
EPPW	0.123425222	0	0.654748451	p__Campylobacterota
EPPW	0.583447216	0.426697128	0.721465655	p__Chloroflexota
EPPW	0.294967765	0.164254954	0.462875195	p__Cyanobacteriota
EPPW	0.494462717	0.321079031	0.630312034	p__Desulfobacterota
EPPW	0.711476827	0.691148744	0.409085277	p__Myxococcota
EPPW	0.426558484	0	0.714466276	p__Nitrospirota
EPPW	0.320050564	0	1.123123928	p__Patescibacteria
EPPW	0.430288215	0.36357619	0.428789922	p__Planctomycetota
EPPW	0.246737326	0	0.514440211	p__Spirochaetota
EPPW	0.363145084	0.206564137	0.496138297	p__Verrucomicrobiota
CMYK	0.195904636	0	1.157173983	c__Alphaproteobacteria
CMYK	0.664355025	0	1.483803953	c__Gammaproteobacteria
CMYK	0.257669467	0	1.128655785	p__Acidobacteriota
CMYK	0.439141967	0	2.399710135	p__Actinomycetota
CMYK	0.33244713	0	1.204957278	p__Bacillota
CMYK	0.417483642	0	0.844752785	p__Bacillota_A
CMYK	0.262460386	0	0.691143536	p__Bacteroidota
CMYK	0.348448691	0	0.801235018	p__Campylobacterota
CMYK	0.50650432	0	3.32440951	p__Chloroflexota
CMYK	0.201521525	0	0.835468496	p__Cyanobacteriota
CMYK	0.189344469	0	0.642077793	p__Desulfobacterota
CMYK	0.182096266	0	0.837963542	p__Myxococcota
CMYK	0.097129374	0	0.510571916	p__Nitrospirota
CMYK	0.282860848	0	1.708730738	p__Patescibacteria
CMYK	0.565121982	0	1.674028234	p__Planctomycetota
CMYK	0.319989716	0	0.835536516	p__Spirochaetota
CMYK	0.640457268	0	1.693427423	p__Verrucomicrobiota
KPPN	0.337708872	0.300790074	0.376503914	c__Alphaproteobacteria
KPPN	0.229696738	0	0.33598628	c__Gammaproteobacteria
KPPN	0.495933918	0.444661106	0.431062301	p__Acidobacteriota
KPPN	0.402700453	0	0.580539285	p__Actinomycetota
KPPN	0.180589539	0	0.264028838	p__Bacillota
KPPN	0.160199354	0	0.305599491	p__Bacillota_A
KPPN	0.136814026	0	0.215971938	p__Bacteroidota
KPPN	0.248311026	0	0.387720054	p__Campylobacterota
KPPN	0.461680803	0.332779935	0.576672633	p__Chloroflexota
KPPN	0.570733758	0.565742799	0.408791013	p__Cyanobacteriota
KPPN	0.326758549	0.279374186	0.33959874	p__Desulfobacterota
KPPN	0.653640084	0.565989696	0.5152575	p__Myxococcota
KPPN	0.215342408	0	0.30345819	p__Nitrospirota
KPPN	0.295392903	0	0.511986935	p__Patescibacteria
KPPN	0.615773327	0.529110413	0.509377436	p__Planctomycetota
KPPN	0.213838985	0	0.341967233	p__Spirochaetota
KPPN	0.379115145	0.290364976	0.415072836	p__Verrucomicrobiota
QFMC	0.551430183	0	1.391792569	c__Alphaproteobacteria
QFMC	0.241869934	0	0.76834995	c__Gammaproteobacteria
QFMC	0.320312529	0	1.221716503	p__Acidobacteriota
QFMC	0.470243573	0	1.849329709	p__Actinomycetota
QFMC	0.407305614	0	1.91104068	p__Bacillota
QFMC	0.44200612	0	1.319618486	p__Bacillota_A
QFMC	0.369986892	0	1.101542818	p__Bacteroidota
QFMC	0.234140253	0	1.003780405	p__Campylobacterota
QFMC	0.291330241	0	1.281022504	p__Chloroflexota
QFMC	0.189353193	0	0.664423763	p__Cyanobacteriota
QFMC	0.358510183	0	0.951008941	p__Desulfobacterota
QFMC	0.329085137	0	0.83293985	p__Myxococcota
QFMC	0.500881918	0	1.226919761	p__Nitrospirota
QFMC	0.293413678	0	1.919971538	p__Patescibacteria
QFMC	0.332835266	0	0.956361875	p__Planctomycetota
QFMC	0.22425726	0	0.889023636	p__Spirochaetota
QFMC	0.381499038	0	1.098239665	p__Verrucomicrobiota
IMYI	0.384953659	0.239015837	0.494712159	c__Alphaproteobacteria
IMYI	0.240970012	0	0.381303986	c__Gammaproteobacteria
IMYI	0.257977071	0	0.449216171	p__Acidobacteriota
IMYI	0.571494613	0	0.966936713	p__Actinomycetota
IMYI	0.57983717	0.544717597	0.358955225	p__Bacillota
IMYI	0.446435228	0.400599652	0.380512843	p__Bacillota_A
IMYI	0.401899369	0.375901464	0.299281626	p__Bacteroidota
IMYI	0.379108158	0.361387809	0.304685664	p__Campylobacterota
IMYI	0.283518622	0	0.435299823	p__Chloroflexota
IMYI	0.176968309	0	0.277141862	p__Cyanobacteriota
IMYI	0.258760231	0.142812152	0.34929353	p__Desulfobacterota
IMYI	0.334242331	0	0.62891923	p__Myxococcota
IMYI	0.267838126	0.149461822	0.356823661	p__Nitrospirota
IMYI	0.53546252	0	0.800371103	p__Patescibacteria
IMYI	0.257100622	0	0.867296121	p__Planctomycetota
IMYI	0.347799066	0.289938126	0.335270247	p__Spirochaetota
IMYI	0.222190318	0	0.405227523	p__Verrucomicrobiota
