# Supplementary material for: Evolutionary adaptation of bacterial proteomes to translation-impeding sequences
Source: EMBO J. 2025 Dec 9;45(6):1957–79. doi: 10.1038/s44318-025-00651-6 (PMC12992588; doi:10.1038/s44318-025-00651-6)
Supplement: Supplementary file 11 — Figure EV4 Source Data [file 44318_2025_651_MOESM11_ESM.zip]

Archive with 16 entries (12 files):
- Fig EV4/
- __MACOSX/._Fig EV4
- Fig EV4/.DS_Store
- __MACOSX/Fig EV4/._.DS_Store
- Fig EV4/C/
- __MACOSX/Fig EV4/._C
- Fig EV4/D/
- __MACOSX/Fig EV4/._D
- Fig EV4/B/
- __MACOSX/Fig EV4/._B
- Fig EV4/C/motif_distance_from_Ct.csv
- __MACOSX/Fig EV4/C/._motif_distance_from_Ct.csv
- Fig EV4/D/soucer_Fig EV4D.csv
- __MACOSX/Fig EV4/D/._soucer_Fig EV4D.csv
- Fig EV4/B/soucer_Fig EV4B.csv
- __MACOSX/Fig EV4/B/._soucer_Fig EV4B.csv
