# Supplementary material for: Evolutionary adaptation of bacterial proteomes to translation-impeding sequences
Source: EMBO J. 2025 Dec 9;45(6):1957–79. doi: 10.1038/s44318-025-00651-6 (PMC12992588; doi:10.1038/s44318-025-00651-6)
Supplement: Supplementary file 11 — Figure EV4 Source Data [file 44318_2025_651_MOESM11_ESM.zip › Fig EV4/C/motif_distance_from_Ct.csv]

name	motif	len	distance_Ct
GCA_012523015.1__NLO33640.1	RGPP	101	-5
GCF_010548465.1__WP_031101783.1	RGPP	99	-10
GCF_010548465.1__WP_164438576.1	RGPP	276	-10
GCF_010548465.1__WP_203616640.1	RGPP	287	-243
GCF_001008345.1__WP_046907017.1	RGPP	237	-16
GCF_001008345.1__WP_046908088.1	RGPP	271	-6
GCF_001008345.1__WP_046908744.1	RGPP	125	-2
GCF_001008345.1__WP_046910526.1	RGPP	214	-7
GCF_001008345.1__WP_046912018.1	RGPP	266	-8
GCF_001008345.1__WP_240495357.1	RGPP	246	-14
GCF_001008345.1__WP_240495397.1	RGPP	184	-6
GCF_000091305.1__WP_013001847.1	RGPP	251	-6
GCF_000091305.1__WP_013004372.1	RGPP	228	-6
GCF_000091305.1__WP_013005731.1	RGPP	111	-9
GCF_000091305.1__WP_041670221.1	RGPP	218	-6
GCF_000091305.1__WP_231885108.1	RGPP	271	-10
GCF_004340665.1__WP_132536099.1	RGPP	110	-2
GCF_002192455.1__WP_087924468.1	RGPP	164	-5
GCF_002192455.1__WP_087927169.1	RGPP	275	-6
GCF_002192455.1__WP_087928262.1	RGPP	227	-38
GCF_002192455.1__WP_087928513.1	RGPP	223	-16
GCF_002192455.1__WP_087929047.1	RGPP	264	-8
GCF_002192455.1__WP_087930712.1	RGPP	226	-6
GCA_002890675.1__PNE09528.1	RGPP	225	-68
GCA_002890675.1__PNE09738.1	RGPP	108	-20
GCA_002890675.1__PNE10195.1	RGPP	87	-1
GCA_002890675.1__PNE10680.1	RGPP	60	-17
GCF_001951155.1__WP_083645465.1	RGPP	106	-4
GCF_001951155.1__WP_236995823.1	RGPP	127	-3
GCA_005879205.1__TMA37726.1	RGPP	234	-15
GCA_005879205.1__TMA40233.1	RGPP	91	-24
GCF_014207705.1__WP_184978912.1	RGPP	190	-6
GCF_014207705.1__WP_184981935.1	RGPP	117	-4
GCF_014207705.1__WP_246496690.1	RGPP	191	-5
GCA_008933605.1__KAB2884050.1	RGPP	164	-48
GCA_009694865.1__MSU75764.1	RGPP	133	-6
GCF_007746795.1__WP_145231169.1	RGPP	90	-3
GCA_009691195.1__MSO40533.1	RGPP	280	-139
GCA_009691195.1__MSO42407.1	RGPP	114	-103
GCA_009691195.1__MSO42526.1	RGPP	142	-113
GCF_000315525.1__WP_004208965.1	RGPP	132	-1
GCF_000315525.1__WP_004209975.1	RGPP	199	-66
GCA_001899645.1__OJY47412.1	RGPP	173	-3
GCA_001899645.1__OJY48115.1	RGPP	213	-20
GCA_001899645.1__OJY53018.1	RGPP	246	-124
GCF_010731755.1__WP_083024138.1	RGPP	268	-170
GCF_009496005.1__WP_153214784.1	RGPP	202	-118
GCF_009496005.1__WP_153215401.1	RGPP	121	-3
GCA_013697785.1__MBA2684485.1	RGPP	82	-73
GCF_003612055.1__WP_120642233.1	RGPP	273	-249
GCF_003612055.1__WP_120643017.1	RGPP	238	-228
GCF_003612055.1__WP_120644095.1	RGPP	299	-183
GCF_003612055.1__WP_120644863.1	RGPP	109	-29
GCF_003612055.1__WP_120645915.1	RGPP	293	-110
GCF_003612055.1__WP_120646496.1	RGPP	162	-131
GCF_003612055.1__WP_120647340.1	RGPP	286	-241
GCF_003612055.1__WP_120647384.1	RGPP	295	-285
GCF_003612055.1__WP_120647900.1	RGPP	266	-168
GCF_003612055.1__WP_120648486.1	RGPP	250	-182
GCF_003612055.1__WP_120648503.1	RGPP	136	-53
GCF_003612055.1__WP_208722877.1	RGPP	181	-133
GCF_003612055.1__WP_208723303.1	RGPP	197	-192
GCF_003612055.1__WP_244237492.1	RGPP	126	-102
GCF_003054555.1__WP_108146691.1	RGPP	207	-6
GCF_003054555.1__WP_108148305.1	RGPP	177	-14
GCF_003054555.1__WP_108149717.1	RGPP	124	-15
GCF_003054555.1__WP_108150117.1	RGPP	262	-8
GCF_003054555.1__WP_108154044.1	RGPP	219	-8
GCF_003054555.1__WP_108154640.1	RGPP	227	-7
GCF_003054555.1__WP_257153776.1	RGPP	209	-6
GCF_902459535.1__WP_007175575.1	RGPP	279	-63
GCF_902459535.1__WP_007177308.1	RGPP	225	-105
GCF_000712135.1__WP_029936767.1	RGPP	158	-73
GCF_000712135.1__WP_051683335.1	RGPP	112	-25
GCA_002684315.1__MAB27909.1	RGPP	296	-288
GCA_001801315.1__OGT06346.1	RGPP	83	-18
GCF_000373185.1__WP_018462630.1	RGPP	118	-8
GCF_000622405.1__WP_245604570.1	RGPP	280	-156
GCF_000949475.1__WP_045026041.1	RGPP	117	-1
GCF_000745425.1__WP_034992658.1	RGPP	131	-3
GCF_000745425.1__WP_034992665.1	RGPP	188	-171
GCF_000745425.1__WP_034995601.1	RGPP	160	-142
GCF_000745425.1__WP_051955828.1	RGPP	145	-90
GCF_000745425.1__WP_156970891.1	RGPP	199	-51
GCF_000745425.1__WP_305953026.1	RGPP	295	-285
GCA_009861545.1__MYN65036.1	RGPP	172	-28
GCA_009861545.1__MYN65348.1	RGPP	233	-29
GCA_009861545.1__MYN66891.1	RGPP	258	-1
GCA_009861545.1__MYN66893.1	RGPP	94	-1
GCA_009861545.1__MYN68582.1	RGPP	228	-187
GCF_013390125.1__WP_218621210.1	RGPP	118	-20
GCF_003688625.1__WP_121904270.1	RGPP	142	-75
GCF_003688625.1__WP_121905095.1	RGPP	287	-100
GCF_003688625.1__WP_259466670.1	RGPP	144	-3
GCA_002747395.1__PID43665.1	RGPP	68	-3
GCF_009870785.1__WP_160036984.1	RGPP	248	-186
GCA_012959865.1__HIF96127.1	RGPP	183	-18
GCA_012959865.1__HIF96229.1	RGPP	252	-200
GCA_012959865.1__HIF98272.1	RGPP	244	-238
GCA_012959865.1__HIF98350.1	RGPP	232	-190
GCA_002698995.1__MAT58701.1	RGPP	132	-7
GCF_001046855.1__WP_048551510.1	RGPP	196	-26
GCF_001046855.1__WP_048555072.1	RGPP	268	-263
GCF_000364445.2__WP_010683219.1	RGPP	82	-21
GCF_000364445.2__WP_010683823.1	RGPP	135	-72
GCF_000364445.2__WP_010684212.1	RGPP	123	-2
GCF_000364445.2__WP_010684976.1	RGPP	212	-26
GCF_000364445.2__WP_158168473.1	RGPP	237	-188
GCA_005878835.1__TLZ37735.1	RGPP	146	-138
GCA_005878835.1__TLZ38776.1	RGPP	197	-148
GCA_005878835.1__TLZ39217.1	RGPP	112	-3
GCA_005878835.1__TLZ42341.1	RGPP	295	-263
GCA_005878835.1__TLZ43589.1	RGPP	97	-4
GCF_900100495.1__WP_090447438.1	RGPP	230	-1
GCA_003221515.1__PYM98125.1	RGPP	124	-108
GCA_003221515.1__PYM99789.1	RGPP	255	-195
GCF_009380165.1__WP_152801845.1	RGPP	118	-3
GCF_009380165.1__WP_152809856.1	RGPP	120	-3
GCF_009380165.1__WP_175023215.1	RGPP	90	-54
GCF_900113745.1__WP_090244728.1	RGPP	223	-103
GCA_001770325.1__OGA11044.1	RGPP	105	-3
GCF_001908725.1__WP_005988051.1	RGPP	144	-3
GCF_001908725.1__WP_005988894.1	RGPP	144	-3
GCF_001908725.1__WP_005997351.1	RGPP	247	-105
GCA_013042375.1__NNK26321.1	RGPP	91	-3
GCF_002355395.1__WP_150129256.1	RGPP	218	-12
GCA_001725415.1__ODU99595.1	RGPP	181	-7
GCA_001725415.1__ODV01050.1	RGPP	123	-4
GCA_001725415.1__ODV02317.1	RGPP	116	-20
GCA_001725415.1__ODV03232.1	RGPP	162	-3
GCA_001725415.1__ODV03743.1	RGPP	133	-22
GCA_001725415.1__ODV04372.1	RGPP	189	-0
GCA_001725415.1__ODV06536.1	RGPP	73	-1
GCA_001725415.1__ODV06800.1	RGPP	202	-19
GCA_001725415.1__ODV08463.1	RGPP	140	-23
GCA_001919995.1__OLE02561.1	RGPP	300	-113
GCA_001919995.1__OLE07649.1	RGPP	245	-143
GCF_000246855.1__WP_014220341.1	RGPP	124	-2
GCF_011762195.1__WP_167098028.1	RGPP	285	-157
GCF_011762195.1__WP_167102841.1	RGPP	98	-59
GCF_011762195.1__WP_167103534.1	RGPP	154	-122
GCF_000378465.1__WP_019013949.1	RGPP	246	-159
GCF_000378465.1__WP_019015903.1	RGPP	130	-12
GCF_000378465.1__WP_084596403.1	RGPP	210	-53
GCF_000378465.1__WP_245557081.1	RGPP	297	-209
GCF_000378465.1__WP_245557085.1	RGPP	97	-51
GCF_902506435.1__WP_160012103.1	RGPP	241	-3
GCA_003244185.1__PZR69688.1	RGPP	198	-1
GCA_003244185.1__PZR69761.1	RGPP	145	-14
GCA_003244185.1__PZR70275.1	RGPP	220	-202
GCA_003244185.1__PZR70492.1	RGPP	123	-18
GCF_014205075.1__WP_144795472.1	RGPP	194	-5
GCF_004011865.1__WP_127914425.1	RGPP	178	-4
GCF_004011865.1__WP_127915272.1	RGPP	180	-3
GCF_004011865.1__WP_127917946.1	RGPP	175	-3
GCF_004011865.1__WP_277750163.1	RGPP	174	-93
GCF_004011865.1__WP_277750163.1	RGPP	174	-85
GCF_004011865.1__WP_277750163.1	RGPP	174	-35
GCF_004011865.1__WP_277750163.1	RGPP	174	-26
GCF_000739085.1__WP_017982291.1	RGPP	229	-107
GCF_000739085.1__WP_017982871.1	RGPP	131	-1
GCF_000739085.1__WP_017986062.1	RGPP	171	-14
GCF_000739085.1__WP_085929367.1	RGPP	209	-41
GCF_000739085.1__WP_267283487.1	RGPP	75	-21
GCF_013201075.1__WP_171835922.1	RGPP	281	-16
GCF_013201075.1__WP_171836788.1	RGPP	148	-16
GCF_013201075.1__WP_171836788.1	RGPP	148	-3
GCF_013201075.1__WP_239479279.1	RGPP	114	-102
GCF_001006805.1__WP_046862081.1	RGPP	242	-189
GCF_001006805.1__WP_046866333.1	RGPP	203	-169
GCF_000455245.1__WP_044496606.1	RGPP	190	-4
GCA_003576845.1__RIK73589.1	RGPP	249	-242
GCA_003576845.1__RIK79466.1	RGPP	225	-51
GCF_006334915.2__WP_139579414.1	RGPP	187	-7
GCF_006334915.2__WP_139579418.1	RGPP	196	-5
GCF_006334915.2__WP_161628177.1	RGPP	53	-0
GCF_902506265.1__WP_159778848.1	RGPP	112	-3
GCF_001544475.1__WP_087665711.1	RGPP	98	-24
GCF_001544475.1__WP_087668553.1	RGPP	225	-105
GCF_011044255.1__WP_165322534.1	RGPP	113	-50
GCF_011044255.1__WP_165323344.1	RGPP	263	-83
GCA_013001975.1__NNE16634.1	RGPP	133	-3
GCA_013003465.1__NNF58967.1	RGPP	127	-4
GCF_900220975.1__WP_097137325.1	RGPP	279	-41
GCF_900220975.1__WP_097141761.1	RGPP	134	-5
GCF_900220975.1__WP_097141845.1	RGPP	133	-5
GCF_013282575.1__WP_173260244.1	RGPP	98	-24
GCF_013282575.1__WP_173261956.1	RGPP	225	-105
GCF_013282575.1__WP_254367206.1	RGPP	275	-253
GCA_009783295.1__MCL1872235.1	RGPP	268	-143
GCF_002799155.1__WP_100471472.1	RGPP	131	-5
GCF_002799155.1__WP_100473611.1	RGPP	275	-180
GCF_002799155.1__WP_100473752.1	RGPP	143	-6
GCF_001854865.1__WP_071004592.1	RGPP	158	-4
GCF_001854865.1__WP_071008680.1	RGPP	94	-25
GCF_003046185.1__WP_108175476.1	RGPP	152	-59
GCF_001552635.1__WP_067478328.1	RGPP	274	-33
GCF_001552635.1__WP_067485176.1	RGPP	122	-10
GCF_001552635.1__WP_067486031.1	RGPP	192	-8
GCF_001552635.1__WP_067491541.1	RGPP	185	-6
GCF_001552635.1__WP_157431659.1	RGPP	132	-15
GCA_001799695.1__OGR56703.1	RGPP	123	-3
GCF_009709575.1__WP_155070214.1	RGPP	230	-7
GCF_009709575.1__WP_155071254.1	RGPP	299	-10
GCF_009709575.1__WP_155071491.1	RGPP	270	-197
GCF_009709575.1__WP_155072947.1	RGPP	278	-88
GCF_009709575.1__WP_238419276.1	RGPP	190	-149
GCF_009709575.1__WP_238419574.1	RGPP	100	-6
GCF_001591165.1__WP_068635088.1	RGPP	224	-31
GCF_001591165.1__WP_083953738.1	RGPP	113	-43
GCF_001591165.1__WP_217999578.1	RGPP	198	-133
GCA_003218135.1__PYJ26925.1	RGPP	157	-22
GCA_002711185.1__MAW49923.1	RGPP	109	-3
GCF_000177195.2__WP_014045399.1	RGPP	239	-7
GCF_000177195.2__WP_014047232.1	RGPP	278	-7
GCF_000177195.2__WP_014049461.1	RGPP	296	-22
GCF_011044975.1__WP_165236548.1	RGPP	207	-7
GCF_011044975.1__WP_165238701.1	RGPP	222	-5
GCF_011044975.1__WP_165242668.1	RGPP	265	-6
GCF_902141855.1__WP_144758622.1	RGPP	295	-76
GCF_902141855.1__WP_144764045.1	RGPP	123	-2
GCF_902141855.1__WP_144764531.1	RGPP	238	-189
GCF_902141855.1__WP_238178599.1	RGPP	115	-2
GCA_013002165.1__NND70011.1	RGPP	117	-2
GCA_013002165.1__NND70669.1	RGPP	119	-5
GCF_013113735.1__WP_171743896.1	RGPP	146	-3
GCF_013113735.1__WP_171743978.1	RGPP	139	-65
GCF_013113735.1__WP_171743984.1	RGPP	161	-76
GCF_013113735.1__WP_171745844.1	RGPP	281	-5
GCF_013113735.1__WP_171746740.1	RGPP	253	-220
GCF_014332515.1__WP_187262187.1	RGPP	107	-2
GCF_000720115.1__WP_030707302.1	RGPP	229	-8
GCF_000720115.1__WP_030707835.1	RGPP	281	-7
GCF_000720115.1__WP_037807439.1	RGPP	251	-6
GCF_000720115.1__WP_158754576.1	RGPP	240	-17
GCF_003315135.1__WP_113888494.1	RGPP	105	-23
GCF_003315135.1__WP_113889040.1	RGPP	64	-38
GCF_003315135.1__WP_113889991.1	RGPP	295	-223
GCF_003315135.1__WP_113890987.1	RGPP	98	-28
GCF_003315135.1__WP_113893171.1	RGPP	275	-96
GCF_003315135.1__WP_113893442.1	RGPP	121	-6
GCA_002067405.1__OPY67604.1	RGPP	94	-1
GCA_002067405.1__OPY67617.1	RGPP	95	-4
GCA_002067405.1__OPY70404.1	RGPP	200	-104
GCF_002157145.1__WP_086928851.1	RGPP	122	-3
GCF_002157145.1__WP_094097862.1	RGPP	123	-40
GCF_002157145.1__WP_157896458.1	RGPP	280	-69
GCF_002157145.1__WP_208616357.1	RGPP	153	-126
GCF_002157145.1__WP_236748392.1	RGPP	131	-4
GCF_003336875.1__WP_114392282.1	RGPP	185	-17
GCF_003336875.1__WP_114392472.1	RGPP	248	-220
GCF_003336875.1__WP_114392507.1	RGPP	259	-35
GCF_003336875.1__WP_114393391.1	RGPP	248	-102
GCF_003336875.1__WP_114395273.1	RGPP	156	-7
GCF_003336875.1__WP_155524497.1	RGPP	120	-2
GCF_003336875.1__WP_162306092.1	RGPP	208	-156
GCF_013416525.1__WP_180066067.1	RGPP	145	-11
GCF_011777505.1__WP_167611935.1	RGPP	109	-2
GCF_000373625.1__WP_018547548.1	RGPP	295	-8
GCF_000373625.1__WP_026248529.1	RGPP	229	-8
GCF_003967355.1__WP_126636771.1	RGPP	269	-5
GCF_003967355.1__WP_126639766.1	RGPP	137	-20
GCF_003967355.1__WP_126640182.1	RGPP	237	-7
GCF_003967355.1__WP_126643533.1	RGPP	168	-69
GCA_003225335.1__PYV01689.1	RGPP	214	-2
GCA_003225335.1__PYV04647.1	RGPP	227	-6
GCA_003225335.1__PYV04808.1	RGPP	121	-2
GCF_000238395.3__WP_007584977.1	RGPP	103	-4
GCF_011043545.1__WP_165014356.1	RGPP	192	-129
GCF_011043545.1__WP_165014392.1	RGPP	98	-40
GCF_011043545.1__WP_165016645.1	RGPP	162	-48
GCF_011043545.1__WP_165019658.1	RGPP	258	-216
GCA_012729055.1__NLX51494.1	RGPP	117	-11
GCF_000312425.1__WP_083856023.1	RGPP	194	-21
GCF_001982615.1__WP_076957157.1	RGPP	268	-225
GCF_001982615.1__WP_076957449.1	RGPP	96	-5
GCF_001982615.1__WP_076957530.1	RGPP	209	-22
GCF_001982615.1__WP_076958227.1	RGPP	140	-71
GCF_001982615.1__WP_076959070.1	RGPP	136	-3
GCF_001982615.1__WP_076959141.1	RGPP	285	-2
GCF_003285265.1__WP_112887524.1	RGPP	279	-225
GCF_003285265.1__WP_112888089.1	RGPP	133	-3
GCF_003285265.1__WP_145963367.1	RGPP	261	-72
GCF_003285265.1__WP_145963463.1	RGPP	200	-67
GCF_003285265.1__WP_223252106.1	RGPP	245	-3
GCF_003285265.1__WP_223252666.1	RGPP	168	-27
GCF_003285265.1__WP_262983116.1	RGPP	206	-198
GCF_002284535.1__WP_095519909.1	RGPP	230	-137
GCF_001422985.1__WP_056190217.1	RGPP	140	-123
GCF_001422985.1__WP_056484601.1	RGPP	192	-163
GCF_001422985.1__WP_056485038.1	RGPP	119	-2
GCF_001422985.1__WP_056487389.1	RGPP	286	-54
GCF_001422985.1__WP_244476759.1	RGPP	111	-59
GCF_001422985.1__WP_244476781.1	RGPP	276	-248
GCF_003008515.1__WP_106747064.1	RGPP	157	-27
GCF_003008515.1__WP_106750597.1	RGPP	73	-7
GCF_003008515.1__WP_106750716.1	RGPP	152	-59
GCF_000332335.1__WP_155967406.1	RGPP	99	-33
GCF_000332335.1__WP_155968305.1	RGPP	120	-10
GCF_000332335.1__WP_155968325.1	RGPP	94	-67
GCF_001908185.1__WP_074116497.1	RGPP	91	-58
GCF_001908185.1__WP_074121543.1	RGPP	166	-138
GCF_001908185.1__WP_083636452.1	RGPP	124	-2
GCF_001908185.1__WP_143198146.1	RGPP	86	-41
GCF_001908185.1__WP_208867136.1	RGPP	252	-101
GCA_003454135.1__HAM25626.1	RGPP	153	-142
GCA_003454135.1__HAM26325.1	RGPP	97	-23
GCF_000378385.1__WP_020621026.1	RGPP	174	-156
GCF_000378385.1__WP_157273043.1	RGPP	174	-156
GCF_006335115.1__WP_139709755.1	RGPP	225	-5
GCF_006335115.1__WP_139713917.1	RGPP	166	-14
GCF_006335115.1__WP_306821803.1	RGPP	204	-116
GCF_007097395.1__WP_143398556.1	RGPP	103	-2
GCF_007097395.1__WP_143402003.1	RGPP	126	-3
GCF_009754915.1__WP_157563116.1	RGPP	123	-16
GCA_013817545.1__MBA3558019.1	RGPP	131	-34
GCA_013817545.1__MBA3558188.1	RGPP	162	-24
GCA_013817545.1__MBA3559698.1	RGPP	296	-27
GCF_000332815.1__WP_009358687.1	RGPP	211	-7
GCF_900100175.1__WP_090366839.1	RGPP	249	-24
GCA_002691685.1__MAJ32683.1	RGPP	94	-3
GCF_002843305.1__WP_101257678.1	RGPP	230	-7
GCF_012927645.1__WP_169021581.1	RGPP	102	-4
GCF_902506095.1__WP_159824084.1	RGPP	206	-7
GCF_902506095.1__WP_159825235.1	RGPP	177	-10
GCF_002109495.1__WP_085441966.1	RGPP	146	-86
GCF_001277805.1__WP_230847169.1	RGPP	74	-60
GCF_003340555.1__WP_115380834.1	RGPP	98	-12
GCF_003340555.1__WP_135227394.1	RGPP	104	-35
GCF_000338295.1__WP_144054646.1	RGPP	142	-4
GCF_000338295.1__WP_236618335.1	RGPP	157	-3
GCF_004804275.1__WP_136416929.1	RGPP	195	-21
GCF_004804275.1__WP_136417823.1	RGPP	92	-28
GCF_001613145.1__WP_067686660.1	RGPP	183	-13
GCF_001613145.1__WP_245717201.1	RGPP	191	-5
GCF_004364245.1__WP_133888438.1	RGPP	236	-7
GCF_004364245.1__WP_133889944.1	RGPP	280	-8
GCF_004366635.1__WP_071479806.1	RGPP	116	-3
GCF_004366635.1__WP_071480163.1	RGPP	84	-4
GCF_004366635.1__WP_071482333.1	RGPP	238	-34
GCA_005893365.1__TMQ69146.1	RGPP	157	-136
GCA_005893365.1__TMQ70503.1	RGPP	238	-72
GCA_005893365.1__TMQ70833.1	RGPP	139	-10
GCA_005893365.1__TMQ72095.1	RGPP	112	-100
GCA_000237975.1__AEW06928.1	RGPP	73	-6
GCA_001782195.1__OGH19917.1	RGPP	295	-280
GCA_005879255.1__TMA88062.1	RGPP	269	-30
GCA_005879255.1__TMA93678.1	RGPP	191	-156
GCA_009694215.1__MSP46198.1	RGPP	257	-132
GCA_009694215.1__MSP46938.1	RGPP	119	-2
GCA_013152515.1__NOZ41028.1	RGPP	100	-4
GCF_014204815.1__WP_135029915.1	RGPP	221	-6
GCF_014204815.1__WP_184231795.1	RGPP	130	-3
GCF_004340905.1__WP_132644912.1	RGPP	293	-275
GCF_004340905.1__WP_132647591.1	RGPP	158	-21
GCF_004340905.1__WP_132647591.1	RGPP	158	-11
GCF_004340905.1__WP_132647947.1	RGPP	257	-6
GCF_004340905.1__WP_132649556.1	RGPP	123	-5
GCF_004340905.1__WP_243651066.1	RGPP	246	-37
GCF_005517195.1__WP_137989946.1	RGPP	229	-7
GCF_005517195.1__WP_137992258.1	RGPP	196	-41
GCF_005517195.1__WP_137994495.1	RGPP	273	-8
GCF_005517195.1__WP_254705536.1	RGPP	169	-14
GCF_900094605.1__WP_018316197.1	RGPP	166	-138
GCF_900094605.1__WP_091956752.1	RGPP	263	-198
GCF_900094605.1__WP_091963076.1	RGPP	261	-229
GCF_900094605.1__WP_091964609.1	RGPP	91	-58
GCF_900094605.1__WP_091967864.1	RGPP	160	-45
GCF_900094605.1__WP_129590896.1	RGPP	61	-2
GCF_900094605.1__WP_165637177.1	RGPP	53	-2
GCA_002083405.1__OQW30402.1	RGPP	96	-70
GCA_002083405.1__OQW35629.1	RGPP	102	-4
GCF_009765225.1__WP_158867476.1	RGPP	206	-6
GCF_014084105.1__WP_182449459.1	RGPP	285	-5
GCF_014084105.1__WP_182451205.1	RGPP	224	-8
GCF_014084105.1__WP_182452314.1	RGPP	76	-40
GCF_014084105.1__WP_182454306.1	RGPP	137	-99
GCF_013035315.1__WP_170470448.1	RGPP	154	-27
GCF_000775285.1__WP_239651506.1	RGPP	257	-87
GCA_012514505.1__NLE78350.1	RGPP	175	-3
GCA_012514505.1__NLE78685.1	RGPP	104	-89
GCA_012514505.1__NLE78965.1	RGPP	172	-3
GCF_003097355.1__WP_116765842.1	RGPP	217	-19
GCF_003097355.1__WP_116767081.1	RGPP	205	-6
GCF_000621665.1__WP_051558753.1	RGPP	127	-3
GCF_000621665.1__WP_161712537.1	RGPP	136	-4
GCF_008271465.1__WP_149588879.1	RGPP	203	-124
GCF_000374525.1__WP_018699645.1	RGPP	170	-11
GCF_000374525.1__WP_051089741.1	RGPP	181	-124
GCF_000374525.1__WP_051089741.1	RGPP	181	-115
GCF_004319545.1__WP_111959228.1	RGPP	80	-21
GCA_003577275.1__RIK92921.1	RGPP	123	-4
GCA_003577275.1__RIK93378.1	RGPP	97	-26
GCF_003151255.1__WP_109594717.1	RGPP	260	-138
GCF_003151255.1__WP_109595535.1	RGPP	196	-167
GCF_003151255.1__WP_109598852.1	RGPP	253	-20
GCF_001558695.1__WP_082766313.1	RGPP	232	-170
GCF_000333395.1__WP_022878255.1	RGPP	289	-32
GCF_000333395.1__WP_022878750.1	RGPP	193	-3
GCF_000333395.1__WP_022880167.1	RGPP	199	-4
GCF_013466425.1__WP_180918532.1	RGPP	260	-179
GCF_003991195.1__WP_126970123.1	RGPP	114	-5
GCF_009789655.1__WP_158758163.1	RGPP	285	-62
GCF_009789655.1__WP_158759651.1	RGPP	116	-48
GCF_009789655.1__WP_158761428.1	RGPP	225	-105
GCA_002256115.1__OYT88733.1	RGPP	64	-0
GCA_002256115.1__OYT88765.1	RGPP	105	-62
GCA_002256115.1__OYT91425.1	RGPP	121	-2
GCA_002256115.1__OYT93321.1	RGPP	247	-39
GCA_002701625.1__MAQ57843.1	RGPP	215	-72
GCA_001896915.1__OJU09438.1	RGPP	88	-2
GCA_001896915.1__OJU14087.1	RGPP	99	-7
GCF_902459725.1__WP_174978308.1	RGPP	297	-76
GCF_902459725.1__WP_246171242.1	RGPP	113	-81
GCF_008727865.1__WP_151079631.1	RGPP	112	-3
GCA_011046015.1__HDP88981.1	RGPP	232	-221
GCF_000685095.1__WP_027778691.1	RGPP	225	-105
GCA_003517725.1__HCC57367.1	RGPP	98	-3
GCA_003517725.1__HCC58269.1	RGPP	179	-22
GCF_011046735.1__WP_165165676.1	RGPP	133	-1
GCF_011046735.1__WP_165166375.1	RGPP	261	-26
GCF_001419705.1__WP_055689874.1	RGPP	233	-6
GCF_001419705.1__WP_055690618.1	RGPP	242	-6
GCF_001419705.1__WP_055691841.1	RGPP	286	-6
GCF_001419705.1__WP_240499013.1	RGPP	271	-238
GCF_001419705.1__WP_240499025.1	RGPP	61	-35
GCF_001419705.1__WP_240499280.1	RGPP	243	-31
GCF_003149025.1__WP_104354354.1	RGPP	198	-7
GCF_900105715.1__WP_091183080.1	RGPP	197	-5
GCF_001571145.1__WP_066255844.1	RGPP	135	-3
GCF_001571145.1__WP_066260628.1	RGPP	250	-20
GCA_013215565.1__NRA00997.1	RGPP	88	-24
GCA_013215565.1__NRA02021.1	RGPP	107	-25
GCF_009729855.1__WP_155842603.1	RGPP	205	-6
GCF_004403065.1__WP_134424633.1	RGPP	208	-6
GCA_002167945.1__OUU21417.1	RGPP	111	-2
GCA_004322535.1__TBR10401.1	RGPP	150	-3
GCF_001816165.1__WP_070736514.1	RGPP	113	-3
GCF_003853645.1__WP_124613270.1	RGPP	131	-5
GCF_003853645.1__WP_124614816.1	RGPP	225	-105
GCF_003853645.1__WP_124615272.1	RGPP	79	-20
GCF_003853645.1__WP_260436122.1	RGPP	139	-124
GCF_000213655.1__WP_148259110.1	RGPP	131	-3
GCF_900110425.1__WP_093114691.1	RGPP	115	-3
GCA_003248395.1__PZT89230.1	RGPP	92	-21
GCA_005877855.1__TLY43602.1	RGPP	256	-25
GCA_005877855.1__TLY45921.1	RGPP	237	-212
GCA_013693755.1__QLQ00090.1	RGPP	240	-199
GCF_003626535.1__WP_120683896.1	RGPP	258	-11
GCF_003626535.1__WP_241562317.1	RGPP	238	-7
GCF_003626535.1__WP_277751121.1	RGPP	247	-239
GCF_001546115.1__WP_018000239.1	RGPP	283	-229
GCF_001546115.1__WP_062560406.1	RGPP	133	-3
GCF_001546115.1__WP_062561862.1	RGPP	153	-42
GCF_001546115.1__WP_082724774.1	RGPP	252	-104
GCF_001546115.1__WP_156429185.1	RGPP	144	-2
GCF_001546115.1__WP_253880025.1	RGPP	181	-26
GCF_006517625.1__WP_141174946.1	RGPP	141	-1
GCF_001245615.1__WP_090516998.1	RGPP	174	-5
GCF_001245615.1__WP_090517698.1	RGPP	127	-21
GCF_001245615.1__WP_235625298.1	RGPP	221	-173
GCA_002279855.1__OYW57747.1	RGPP	127	-66
GCF_001681715.1__WP_065326680.1	RGPP	119	-3
GCA_003486945.1__HAY05080.1	RGPP	135	-12
GCA_003486945.1__HAY06202.1	RGPP	152	-57
GCF_002937115.1__WP_104519890.1	RGPP	224	-72
GCA_005888095.1__TMB39449.1	RGPP	226	-100
GCA_005888095.1__TMB42267.1	RGPP	91	-24
GCA_005888095.1__TMB42271.1	RGPP	219	-177
GCA_005888095.1__TMB43779.1	RGPP	127	-87
GCF_013410955.1__WP_179559041.1	RGPP	195	-6
GCF_013410955.1__WP_179561373.1	RGPP	206	-5
GCA_001770815.1__OGA99421.1	RGPP	122	-4
GCA_002281535.1__OYY70385.1	RGPP	188	-9
GCF_001955695.1__WP_076197184.1	RGPP	162	-30
GCF_001955695.1__WP_239467113.1	RGPP	127	-3
GCF_000176015.1__WP_008029258.1	RGPP	129	-17
GCF_900091465.1__WP_091337428.1	RGPP	260	-170
GCF_900091465.1__WP_091345672.1	RGPP	82	-68
GCF_900091465.1__WP_141714951.1	RGPP	119	-2
GCF_900091465.1__WP_218105187.1	RGPP	91	-12
GCF_003226565.1__WP_110522515.1	RGPP	244	-3
GCF_003226565.1__WP_110522793.1	RGPP	129	-3
GCF_003226565.1__WP_243632468.1	RGPP	208	-10
GCA_009937425.1__NCF26310.1	RGPP	250	-136
GCA_009937425.1__NCF27613.1	RGPP	232	-109
GCA_008015235.1__TXH87375.1	RGPP	137	-6
GCA_008015235.1__TXH87378.1	RGPP	118	-3
GCA_008015235.1__TXH91378.1	RGPP	127	-1
GCF_007991455.1__WP_146942626.1	RGPP	118	-3
GCA_003526065.1__HCO43547.1	RGPP	132	-4
GCA_003526065.1__HCO44241.1	RGPP	295	-34
GCF_004310425.1__WP_131003892.1	RGPP	284	-38
GCF_004310425.1__WP_131003892.1	RGPP	284	-21
GCF_003688495.1__WP_121924546.1	RGPP	117	-5
GCF_004366735.1__WP_134080533.1	RGPP	96	-2
GCF_004366735.1__WP_134081691.1	RGPP	234	-213
GCA_002712305.1__MBD03961.1	RGPP	171	-30
GCF_002910825.1__WP_103540668.1	RGPP	246	-57
GCF_002910825.1__WP_103543407.1	RGPP	242	-7
GCF_002910825.1__WP_103543681.1	RGPP	270	-11
GCF_002910825.1__WP_103544191.1	RGPP	100	-11
GCF_002910825.1__WP_103546222.1	RGPP	236	-6
GCF_002910825.1__WP_258040090.1	RGPP	270	-19
GCA_009936675.1__NCF31506.1	RGPP	105	-2
GCF_011516635.5__WP_008138982.1	RGPP	166	-138
GCF_011516635.5__WP_166088680.1	RGPP	90	-57
GCF_011516635.5__WP_166092072.1	RGPP	212	-157
GCF_011516635.5__WP_166093632.1	RGPP	127	-3
GCF_011516635.5__WP_224580576.1	RGPP	246	-71
GCF_011516635.5__WP_256478606.1	RGPP	43	-16
GCF_001592305.1__WP_068167063.1	RGPP	125	-11
GCF_001592305.1__WP_068167253.1	RGPP	129	-3
GCF_001592305.1__WP_068175030.1	RGPP	276	-259
GCF_003001955.1__WP_106179297.1	RGPP	177	-3
GCF_003001955.1__WP_245901190.1	RGPP	181	-3
GCA_013214365.1__NQZ46308.1	RGPP	156	-3
GCA_002700845.1__MAV54906.1	RGPP	237	-8
GCF_900128975.1__WP_046136813.1	RGPP	128	-3
GCF_001424985.1__WP_056316488.1	RGPP	139	-3
GCF_001424985.1__WP_156387125.1	RGPP	277	-41
GCA_002280275.1__OYW98142.1	RGPP	250	-141
GCA_002280275.1__OYX02207.1	RGPP	113	-7
GCA_002280275.1__OYX02751.1	RGPP	283	-147
GCA_002280275.1__OYX03901.1	RGPP	293	-252
GCF_000334915.1__WP_017463982.1	RGPP	122	-5
GCF_004136575.1__WP_129316193.1	RGPP	255	-6
GCF_004136575.1__WP_165162094.1	RGPP	185	-6
GCF_000621625.1__WP_157454116.1	RGPP	136	-2
GCF_001552135.1__WP_067892656.1	RGPP	232	-9
GCA_012517775.1__NLI33126.1	RGPP	251	-27
GCA_003022565.1__PSQ86302.1	RGPP	210	-118
GCA_003022565.1__PSQ87090.1	RGPP	115	-71
GCF_003046295.1__WP_056673450.1	RGPP	284	-98
GCF_003046295.1__WP_244180650.1	RGPP	141	-3
GCA_009840355.1__MYC05744.1	RGPP	190	-2
GCA_003242955.1__PZN72890.1	RGPP	153	-1
GCF_900142885.1__WP_073205129.1	RGPP	117	-5
GCF_001571245.1__WP_003097524.1	RGPP	296	-2
GCF_001571245.1__WP_006216641.1	RGPP	98	-24
GCF_001571245.1__WP_039882480.1	RGPP	294	-279
GCF_001571245.1__WP_061304945.1	RGPP	209	-188
GCF_002263515.1__WP_084133965.1	RGPP	244	-216
GCF_002263515.1__WP_144312005.1	RGPP	226	-170
GCF_002263515.1__WP_198319353.1	RGPP	133	-121
GCF_002102395.1__WP_085110534.1	RGPP	279	-189
GCA_004173095.1__RYX87545.1	RGPP	159	-27
GCA_004173095.1__RYX87619.1	RGPP	197	-107
GCA_004173095.1__RYX88550.1	RGPP	121	-2
GCA_004173095.1__RYX89849.1	RGPP	257	-131
GCF_003335085.1__WP_147266203.1	RGPP	87	-5
GCF_006716765.1__WP_141966096.1	RGPP	220	-3
GCF_006716765.1__WP_141971022.1	RGPP	143	-5
GCF_006716765.1__WP_141973537.1	RGPP	207	-9
GCF_004135405.1__WP_129188847.1	RGPP	223	-6
GCF_014230355.1__WP_168903924.1	RGPP	134	-3
GCF_014230355.1__WP_185677548.1	RGPP	163	-30
GCF_014230355.1__WP_185679217.1	RGPP	254	-240
GCA_008363215.1__KAA0215905.1	RGPP	286	-220
GCA_008363215.1__KAA0216011.1	RGPP	176	-113
GCF_007747795.1__WP_145370451.1	RGPP	209	-57
GCF_007747795.1__WP_197443949.1	RGPP	141	-15
GCF_900215335.1__WP_097133184.1	RGPP	111	-3
GCF_004854025.1__WP_136586251.1	RGPP	196	-3
GCF_004854025.1__WP_136586752.1	RGPP	200	-4
GCF_000422745.1__WP_036322087.1	RGPP	214	-7
GCF_000422745.1__WP_051216308.1	RGPP	227	-3
GCF_014199625.1__WP_184115904.1	RGPP	157	-64
GCF_014199625.1__WP_184116690.1	RGPP	111	-31
GCF_014199625.1__WP_221240076.1	RGPP	138	-3
GCF_014199625.1__WP_246360682.1	RGPP	207	-119
GCA_003242495.1__PZN33152.1	RGPP	157	-60
GCA_003242495.1__PZN33347.1	RGPP	268	-111
GCA_003242495.1__PZN34693.1	RGPP	86	-62
GCA_022763165.1__MCI5055487.1	RGPP	160	-3
GCF_004025965.2__WP_165566313.1	RGPP	184	-33
GCA_001788395.1__OGK79873.1	RGPP	84	-17
GCA_001788395.1__OGK79889.1	RGPP	123	-100
GCA_001788395.1__OGK80935.1	RGPP	112	-1
GCA_001788395.1__OGK83959.1	RGPP	83	-32
GCF_004348445.1__WP_132626279.1	RGPP	158	-20
GCF_004348445.1__WP_235875222.1	RGPP	191	-158
GCF_000701345.1__WP_029584527.1	RGPP	250	-236
GCF_000701345.1__WP_051677658.1	RGPP	207	-56
GCF_000701345.1__WP_245283504.1	RGPP	94	-67
GCF_000701345.1__WP_245283552.1	RGPP	108	-26
GCF_000701345.1__WP_245283590.1	RGPP	101	-39
GCF_000701345.1__WP_245283621.1	RGPP	260	-187
GCF_000701345.1__WP_245283687.1	RGPP	221	-187
GCF_000701345.1__WP_245283702.1	RGPP	157	-22
GCA_003648395.1__RLD40497.1	RGPP	121	-3
GCF_009827335.1__WP_131451568.1	RGPP	112	-30
GCF_009827335.1__WP_131451802.1	RGPP	117	-3
GCF_009827335.1__WP_199799893.1	RGPP	296	-285
GCA_002708935.1__MBA52140.1	RGPP	284	-251
GCA_001873675.1__OIP88171.1	RGPP	223	-176
GCA_001873675.1__OIP88882.1	RGPP	78	-31
GCF_900101855.1__WP_170830205.1	RGPP	117	-5
GCF_000761545.1__WP_043311836.1	RGPP	130	-9
GCF_004563925.1__WP_116436937.1	RGPP	131	-85
GCF_013004645.1__WP_057499884.1	RGPP	275	-180
GCF_013004645.1__WP_057501917.1	RGPP	131	-5
GCF_013004645.1__WP_212757479.1	RGPP	140	-6
GCF_013359775.1__WP_175346782.1	RGPP	226	-97
GCF_013359775.1__WP_175348823.1	RGPP	165	-3
GCF_013359775.1__WP_175349189.1	RGPP	214	-10
GCF_000333275.1__WP_044560125.1	RGPP	176	-55
GCF_000333275.1__WP_044564576.1	RGPP	287	-110
GCF_000333275.1__WP_049973894.1	RGPP	239	-159
GCF_000333275.1__WP_148293529.1	RGPP	150	-4
GCF_000333275.1__WP_159107230.1	RGPP	135	-3
GCA_007694905.1__TVS08334.1	RGPP	214	-6
GCA_007694905.1__TVS16385.1	RGPP	92	-25
GCA_007694905.1__TVS19190.1	RGPP	295	-2
GCF_002284565.1__WP_095489722.1	RGPP	130	-10
GCF_004519545.1__WP_134719506.1	RGPP	237	-1
GCF_004519545.1__WP_134720314.1	RGPP	242	-5
GCF_004519545.1__WP_134720567.1	RGPP	246	-126
GCA_009920815.1__NBR34372.1	RGPP	116	-3
GCF_003725775.1__WP_123234616.1	RGPP	232	-6
GCF_003725775.1__WP_183406993.1	RGPP	190	-7
GCA_009777475.1__MCL2083133.1	RGPP	266	-9
GCF_000333375.1__WP_222836487.1	RGPP	83	-75
GCF_000333955.1__WP_008711977.1	RGPP	172	-1
GCF_000333955.1__WP_008714168.1	RGPP	126	-77
GCF_000333955.1__WP_008719788.1	RGPP	176	-4
GCF_008580665.1__WP_149955992.1	RGPP	217	-5
GCF_008580665.1__WP_149957559.1	RGPP	217	-16
GCF_001938565.1__WP_075584892.1	RGPP	143	-38
GCF_001938565.1__WP_075587033.1	RGPP	220	-35
GCF_900188085.1__WP_142988363.1	RGPP	137	-6
GCF_900188085.1__WP_176441779.1	RGPP	125	-4
GCF_002355335.1__WP_096351662.1	RGPP	254	-132
GCF_002355335.1__WP_096353559.1	RGPP	197	-170
GCA_013822765.1__MBA4099337.1	RGPP	127	-5
GCF_000785435.2__WP_035525649.1	RGPP	225	-105
GCF_000785435.2__WP_035529086.1	RGPP	136	-53
GCF_000785435.2__WP_052147843.1	RGPP	281	-66
GCF_013044515.1__WP_171131882.1	RGPP	134	-4
GCF_013044515.1__WP_171132643.1	RGPP	165	-17
GCF_001700515.1__WP_066944132.1	RGPP	223	-6
GCF_001700515.1__WP_066950371.1	RGPP	199	-34
GCF_001700515.1__WP_066950577.1	RGPP	266	-21
GCF_001700515.1__WP_066952230.1	RGPP	227	-7
GCF_001700515.1__WP_141698405.1	RGPP	209	-7
GCF_001700515.1__WP_245703164.1	RGPP	219	-11
GCF_009909155.2__WP_181033133.1	RGPP	116	-4
GCF_900114045.1__WP_089817640.1	RGPP	118	-4
GCF_001648155.1__WP_066755295.1	RGPP	118	-3
GCA_902806275.1__CAA9489185.1	RGPP	182	-3
GCA_902806275.1__CAA9511480.1	RGPP	137	-36
GCA_902806275.1__CAA9511480.1	RGPP	137	-28
GCF_004348545.1__WP_131980121.1	RGPP	183	-6
GCF_004348545.1__WP_131984365.1	RGPP	178	-2
GCF_004348545.1__WP_131984367.1	RGPP	179	-4
GCF_004348545.1__WP_131985866.1	RGPP	114	-4
GCF_004348545.1__WP_162605371.1	RGPP	276	-33
GCF_013414345.1__WP_179872201.1	RGPP	208	-5
GCF_000472545.1__WP_027212164.1	RGPP	225	-105
GCF_000472545.1__WP_027212957.1	RGPP	246	-122
GCF_007990755.1__WP_147128051.1	RGPP	175	-3
GCF_007990755.1__WP_147132598.1	RGPP	186	-4
GCF_007990755.1__WP_147133729.1	RGPP	90	-3
GCF_007990755.1__WP_246180665.1	RGPP	146	-29
GCF_000473145.1__WP_008555724.1	RGPP	121	-3
GCF_000473145.1__WP_245595124.1	RGPP	154	-27
GCF_003046475.1__WP_108002863.1	RGPP	228	-210
GCF_003046475.1__WP_108003242.1	RGPP	84	-4
GCF_003046475.1__WP_170115806.1	RGPP	141	-82
GCA_009937635.1__NCF66109.1	RGPP	279	-3
GCF_013033965.1__WP_170411877.1	RGPP	154	-27
GCF_013033965.1__WP_170419424.1	RGPP	122	-3
GCF_900115015.1__WP_092908668.1	RGPP	112	-12
GCF_006546775.1__WP_141517630.1	RGPP	153	-3
GCF_006546775.1__WP_141519443.1	RGPP	211	-48
GCF_003667315.2__WP_128910786.1	RGPP	116	-3
GCA_004298465.1__TAM11566.1	RGPP	236	-203
GCF_900115505.1__WP_091114125.1	RGPP	267	-46
GCF_900115505.1__WP_169064109.1	RGPP	176	-26
GCF_900115505.1__WP_169064498.1	RGPP	152	-0
GCF_000372465.1__WP_020385051.1	RGPP	218	-6
GCF_000372465.1__WP_157631024.1	RGPP	210	-9
GCF_011305535.1__WP_166070350.1	RGPP	288	-58
GCF_011305535.1__WP_166070521.1	RGPP	133	-5
GCF_011305535.1__WP_166071096.1	RGPP	124	-3
GCA_002067975.1__OPY77632.1	RGPP	100	-7
GCF_008298035.1__WP_002646027.1	RGPP	237	-140
GCF_008298035.1__WP_002649382.1	RGPP	101	-3
GCF_008298035.1__WP_149302948.1	RGPP	119	-18
GCF_008298035.1__WP_149302979.1	RGPP	241	-126
GCF_008298035.1__WP_261337829.1	RGPP	202	-143
GCF_014203665.1__WP_184687375.1	RGPP	97	-3
GCF_014203665.1__WP_246440868.1	RGPP	180	-8
GCF_000427335.1__WP_051155502.1	RGPP	113	-3
GCF_900091625.1__WP_091623770.1	RGPP	122	-2
GCF_900091625.1__WP_091624210.1	RGPP	260	-170
GCF_004345615.1__WP_132432652.1	RGPP	109	-2
GCF_004345615.1__WP_132433697.1	RGPP	128	-8
GCF_002895945.1__WP_165782402.1	RGPP	138	-8
GCF_002895945.1__WP_240600087.1	RGPP	156	-63
GCF_001921865.1__WP_075120256.1	RGPP	229	-105
GCA_001803395.1__OGV76775.1	RGPP	90	-5
GCF_005116655.2__WP_136807211.1	RGPP	221	-106
GCF_005116655.2__WP_136810074.1	RGPP	217	-102
GCF_000160775.2__WP_007077711.1	RGPP	167	-4
GCF_900110085.1__WP_091843536.1	RGPP	116	-3
GCA_003577095.1__RIK13113.1	RGPP	298	-102
GCF_001449115.1__WP_058185614.1	RGPP	141	-5
GCA_012729555.1__NLV30822.1	RGPP	149	-10
GCA_012512925.1__NLC71598.1	RGPP	236	-38
GCA_005884945.1__TMK69492.1	RGPP	210	-6
GCA_005884945.1__TMK72934.1	RGPP	236	-148
GCF_014156695.1__WP_182853750.1	RGPP	274	-10
GCF_001412215.1__WP_055133275.1	RGPP	130	-3
GCA_009787995.1__MCL2228154.1	RGPP	259	-183
GCF_003399645.1__WP_116417462.1	RGPP	204	-7
GCF_003399645.1__WP_116420143.1	RGPP	202	-7
GCF_003399645.1__WP_147304005.1	RGPP	188	-166
GCF_003386795.1__WP_115851507.1	RGPP	186	-5
GCF_000717715.1__WP_043174683.1	RGPP	131	-2
GCF_000717715.1__WP_043175674.1	RGPP	217	-6
GCF_000717715.1__WP_052390761.1	RGPP	266	-6
GCF_000717715.1__WP_052391117.1	RGPP	238	-6
GCF_000717715.1__WP_052391498.1	RGPP	163	-68
GCF_000717715.1__WP_078661578.1	RGPP	138	-131
GCA_003973505.1__RUA28411.1	RGPP	108	-3
GCA_003973505.1__RUA30413.1	RGPP	84	-3
GCF_007988905.1__WP_146860951.1	RGPP	144	-3
GCF_007988905.1__WP_228119953.1	RGPP	130	-16
GCF_010093385.1__WP_162108833.1	RGPP	163	-11
GCF_010093385.1__WP_162110235.1	RGPP	214	-6
GCF_010093385.1__WP_238394971.1	RGPP	278	-180
GCF_001682385.1__WP_011767677.1	RGPP	255	-58
GCA_000170815.1__EDM42889.1	RGPP	111	-6
GCF_012927345.1__WP_169487414.1	RGPP	225	-105
GCF_012927345.1__WP_169490701.1	RGPP	280	-63
GCF_000514775.1__WP_018222470.1	RGPP	260	-170
GCF_000514775.1__WP_162173346.1	RGPP	221	-196
GCF_000514775.1__WP_202902373.1	RGPP	118	-71
GCA_007693395.1__TVR19147.1	RGPP	102	-6
GCA_013821865.1__MBA3903396.1	RGPP	90	-25
GCA_013821865.1__MBA3905043.1	RGPP	205	-9
GCF_010723735.1__WP_163887296.1	RGPP	138	-21
GCF_902859585.1__WP_056560320.1	RGPP	294	-279
GCF_902859585.1__WP_056565981.1	RGPP	98	-24
GCF_902859585.1__WP_175122520.1	RGPP	210	-189
GCF_902859585.1__WP_175125980.1	RGPP	113	-48
GCF_007785815.1__WP_145148694.1	RGPP	136	-3
GCF_007785815.1__WP_145150035.1	RGPP	222	-75
GCF_007785815.1__WP_238995435.1	RGPP	159	-83
GCF_007785815.1__WP_275265952.1	RGPP	168	-79
GCF_000718775.1__WP_030735377.1	RGPP	271	-6
GCF_000718775.1__WP_030735902.1	RGPP	282	-7
GCF_000718775.1__WP_030743554.1	RGPP	226	-6
GCF_009928685.1__WP_166585441.1	RGPP	129	-18
GCF_009928685.1__WP_166586761.1	RGPP	106	-3
GCF_003363135.1__WP_115490908.1	RGPP	103	-32
GCF_003363135.1__WP_115493366.1	RGPP	212	-159
GCF_004402485.1__WP_134531929.1	RGPP	229	-6
GCF_004402485.1__WP_134535056.1	RGPP	225	-6
GCF_004402485.1__WP_134535754.1	RGPP	88	-23
GCA_012103255.1__NKB90480.1	RGPP	90	-4
GCA_009691025.1__MSO80338.1	RGPP	118	-7
GCA_009691025.1__MSO81067.1	RGPP	272	-29
GCF_014349155.1__WP_187468775.1	RGPP	137	-3
GCF_000470775.1__WP_021756035.1	RGPP	198	-0
GCF_000470775.1__WP_236609497.1	RGPP	188	-70
GCF_000240165.1__WP_014140803.1	RGPP	156	-81
GCF_000240165.1__WP_014141942.1	RGPP	218	-6
GCF_000240165.1__WP_014151137.1	RGPP	138	-15
GCF_000240165.1__WP_197541053.1	RGPP	282	-171
GCF_000240165.1__WP_202446670.1	RGPP	266	-6
GCF_000240165.1__WP_231905077.1	RGPP	165	-27
GCF_000975035.1__WP_152649187.1	RGPP	209	-7
GCF_004354985.1__WP_133267894.1	RGPP	140	-3
GCF_004354985.1__WP_133270493.1	RGPP	112	-3
GCF_004354985.1__WP_133270680.1	RGPP	108	-3
GCA_002696735.1__MAP25317.1	RGPP	99	-12
GCF_014203645.1__WP_184568678.1	RGPP	239	-6
GCF_014203645.1__WP_184568798.1	RGPP	228	-6
GCF_014203645.1__WP_184569496.1	RGPP	285	-6
GCF_014203645.1__WP_184576075.1	RGPP	276	-6
GCF_002995495.1__WP_106400207.1	RGPP	186	-5
GCF_002995495.1__WP_157963770.1	RGPP	191	-9
GCF_002995495.1__WP_198653574.1	RGPP	300	-1
GCA_002701295.1__MAP94034.1	RGPP	223	-54
GCA_002701295.1__MAP94201.1	RGPP	214	-35
GCA_002701295.1__MAP95267.1	RGPP	134	-3
GCA_002701295.1__MAP95780.1	RGPP	242	-67
GCA_002701295.1__MAP96599.1	RGPP	269	-87
GCF_900142755.1__WP_073433276.1	RGPP	115	-3
GCF_900142755.1__WP_234987079.1	RGPP	191	-81
GCA_012515885.1__NLG55424.1	RGPP	176	-3
GCA_012515885.1__NLG56498.1	RGPP	108	-4
GCF_009650765.1__WP_153812511.1	RGPP	204	-7
GCF_009650765.1__WP_153814583.1	RGPP	227	-8
GCF_009650765.1__WP_153815036.1	RGPP	199	-1
GCF_009650765.1__WP_153815483.1	RGPP	259	-6
GCF_009650765.1__WP_194858916.1	RGPP	285	-8
GCF_009650765.1__WP_275549581.1	RGPP	42	-30
GCA_001767695.1__OFW65929.1	RGPP	215	-47
GCF_000308855.1__WP_157171492.1	RGPP	159	-21
GCF_000308855.1__WP_157171553.1	RGPP	180	-12
GCF_000308855.1__WP_245553260.1	RGPP	192	-5
GCF_005222675.1__WP_137144996.1	RGPP	175	-5
GCF_005222675.1__WP_137149500.1	RGPP	136	-20
GCF_004134905.2__WP_149687504.1	RGPP	175	-3
GCF_001995255.1__WP_024329657.1	RGPP	189	-6
GCF_001263205.1__WP_146649151.1	RGPP	132	-3
GCF_001263205.1__WP_146649282.1	RGPP	130	-1
GCF_001263205.1__WP_146649329.1	RGPP	185	-166
GCF_002086115.1__WP_083054378.1	RGPP	138	-21
GCF_002086115.1__WP_083056202.1	RGPP	139	-21
GCF_002086115.1__WP_133053492.1	RGPP	87	-30
GCA_013697225.1__MBA2605024.1	RGPP	110	-75
GCF_014201415.1__WP_183331336.1	RGPP	91	-4
GCF_014201415.1__WP_183332753.1	RGPP	237	-188
GCF_014201415.1__WP_183334775.1	RGPP	98	-11
GCF_014201415.1__WP_276513683.1	RGPP	44	-0
GCA_009914615.1__KAF1042739.1	RGPP	124	-4
GCA_009914615.1__KAF1047714.1	RGPP	127	-2
GCA_002748155.1__PID96751.1	RGPP	199	-6
GCF_900142925.1__WP_149695892.1	RGPP	126	-2
GCF_009827635.1__WP_160681044.1	RGPP	152	-100
GCF_009827635.1__WP_237487400.1	RGPP	290	-143
GCA_001795235.1__OGO46544.1	RGPP	260	-246
GCA_001795235.1__OGO49110.1	RGPP	72	-4
GCF_900188485.1__WP_089243924.1	RGPP	190	-103
GCF_900188485.1__WP_089252071.1	RGPP	137	-0
GCF_900188485.1__WP_089252793.1	RGPP	264	-174
GCF_900188485.1__WP_179266537.1	RGPP	137	-3
GCF_001027285.1__WP_047854242.1	RGPP	241	-136
GCF_001027285.1__WP_047855453.1	RGPP	255	-131
GCF_001027285.1__WP_047859926.1	RGPP	164	-125
GCF_001027285.1__WP_047860757.1	RGPP	117	-29
GCF_001027285.1__WP_053066024.1	RGPP	215	-52
GCF_001027285.1__WP_053066364.1	RGPP	280	-249
GCF_001027285.1__WP_053066576.1	RGPP	255	-102
GCF_001027285.1__WP_053067034.1	RGPP	166	-1
GCF_001027285.1__WP_082175042.1	RGPP	73	-8
GCF_001027285.1__WP_082175076.1	RGPP	122	-81
GCF_001027285.1__WP_147332952.1	RGPP	173	-42
GCF_001027285.1__WP_147333223.1	RGPP	291	-168
GCF_001027285.1__WP_156349823.1	RGPP	53	-48
GCF_001027285.1__WP_245682413.1	RGPP	191	-19
GCA_009777915.1__MCL2027189.1	RGPP	125	-2
GCA_002402175.1__PCJ28745.1	RGPP	167	-152
GCF_007795095.1__WP_144890072.1	RGPP	127	-9
GCF_007795095.1__WP_144890245.1	RGPP	127	-3
GCF_007795095.1__WP_144892512.1	RGPP	167	-61
GCF_007795095.1__WP_246120930.1	RGPP	290	-204
GCA_002734065.2__MBL1280527.1	RGPP	156	-3
GCA_002734065.2__MBL1281042.1	RGPP	127	-1
GCF_002980495.1__WP_105743895.1	RGPP	200	-174
GCF_001298675.1__WP_054256877.1	RGPP	119	-4
GCF_001298675.1__WP_054257490.1	RGPP	251	-49
GCF_001298675.1__WP_233495130.1	RGPP	175	-39
GCA_005885165.1__TML33297.1	RGPP	217	-0
GCA_005885165.1__TML34197.1	RGPP	284	-106
GCA_005885165.1__TML36120.1	RGPP	195	-4
GCA_005885165.1__TML36302.1	RGPP	161	-24
GCA_005885165.1__TML37298.1	RGPP	188	-2
GCA_005885165.1__TML37993.1	RGPP	270	-187
GCF_009429145.1__WP_153028444.1	RGPP	183	-3
GCF_002117105.1__WP_085756889.1	RGPP	289	-171
GCF_008831235.1__WP_158053690.1	RGPP	218	-3
GCF_007679325.1__WP_144672711.1	RGPP	213	-6
GCF_002115805.1__WP_085636229.1	RGPP	116	-3
GCF_009866805.1__WP_161133663.1	RGPP	176	-77
GCF_009866805.1__WP_161134079.1	RGPP	96	-24
GCF_010731795.1__WP_083004515.1	RGPP	136	-21
GCF_010731795.1__WP_234806101.1	RGPP	137	-47
GCF_000802185.1__WP_043358664.1	RGPP	281	-16
GCF_000802185.1__WP_043360756.1	RGPP	93	-21
GCF_000802185.1__WP_052214637.1	RGPP	205	-183
GCF_000802185.1__WP_082012378.1	RGPP	123	-32
GCF_009915155.1__WP_166537733.1	RGPP	111	-2
GCF_000797515.1__WP_033963932.1	RGPP	137	-3
GCF_000797515.1__WP_033964547.1	RGPP	269	-172
GCF_000797515.1__WP_033965413.1	RGPP	81	-51
GCF_000797515.1__WP_033966414.1	RGPP	154	-71
GCF_000428905.1__WP_026843341.1	RGPP	140	-3
GCF_000515255.1__WP_027288316.1	RGPP	209	-79
GCF_000515255.1__WP_037256793.1	RGPP	262	-20
GCF_000341085.1__WP_017586748.1	RGPP	195	-5
GCF_000341085.1__WP_017590333.1	RGPP	192	-7
GCF_900091315.1__WP_093718340.1	RGPP	210	-6
GCF_900091315.1__WP_093718506.1	RGPP	231	-6
GCF_900091315.1__WP_093723873.1	RGPP	156	-11
GCF_900091315.1__WP_093724683.1	RGPP	106	-17
GCF_014192645.1__WP_183379316.1	RGPP	126	-4
GCF_002087335.1__WP_083096454.1	RGPP	155	-27
GCF_900112285.1__WP_092007419.1	RGPP	270	-65
GCF_900112285.1__WP_092007541.1	RGPP	68	-54
GCF_900112285.1__WP_143093170.1	RGPP	125	-2
GCF_000422385.1__WP_029151202.1	RGPP	196	-2
GCF_000422385.1__WP_051172665.1	RGPP	169	-4
GCF_011927795.1__WP_167959955.1	RGPP	109	-3
GCF_009901525.1__WP_160128296.1	RGPP	109	-3
GCF_003015185.1__WP_106893843.1	RGPP	185	-46
GCA_002725365.1__MBO40144.1	RGPP	269	-93
GCF_003403075.1__WP_162927068.1	RGPP	110	-3
GCA_006438735.1__TPG40468.1	RGPP	182	-7
GCA_006438735.1__TPG42700.1	RGPP	121	-33
GCA_006438735.1__TPG43282.1	RGPP	118	-14
GCA_002402105.1__PCJ18208.1	RGPP	119	-2
GCA_002402105.1__PCJ19369.1	RGPP	123	-5
GCF_000024785.1__WP_012832070.1	RGPP	237	-218
GCF_000024785.1__WP_012833043.1	RGPP	173	-3
GCF_000024785.1__WP_227892863.1	RGPP	177	-6
GCF_002116635.1__WP_085672507.1	RGPP	120	-20
GCF_002116635.1__WP_085672806.1	RGPP	123	-21
GCF_002116635.1__WP_245846745.1	RGPP	131	-21
GCF_001905885.1__WP_073752311.1	RGPP	228	-7
GCF_001905885.1__WP_073756353.1	RGPP	149	-15
GCF_001905885.1__WP_073756422.1	RGPP	266	-9
GCF_001905885.1__WP_241837786.1	RGPP	233	-15
GCF_002843175.1__WP_157831437.1	RGPP	108	-3
GCA_012510865.1__NLA67089.1	RGPP	136	-3
GCA_012510865.1__NLA68823.1	RGPP	126	-15
GCA_012510865.1__NLA69277.1	RGPP	150	-10
GCA_012510865.1__NLA69335.1	RGPP	284	-193
GCA_012510865.1__NLA69349.1	RGPP	159	-61
GCF_003050755.1__WP_107826311.1	RGPP	126	-19
GCF_003050755.1__WP_107827379.1	RGPP	91	-2
GCF_002117915.1__WP_085808728.1	RGPP	219	-89
GCF_002117915.1__WP_085811019.1	RGPP	276	-99
GCF_002117915.1__WP_256926740.1	RGPP	136	-3
GCF_003268815.1__WP_112087341.1	RGPP	112	-3
GCA_003635315.1__RKU29127.1	RGPP	145	-4
GCA_013138735.1__NOQ71031.1	RGPP	226	-122
GCA_013138735.1__NOQ72325.1	RGPP	138	-2
GCA_013138735.1__NOQ72412.1	RGPP	237	-7
GCA_001829505.1__OHD69762.1	RGPP	255	-247
GCA_001829505.1__OHD74812.1	RGPP	221	-7
GCF_000193225.1__WP_010105846.1	RGPP	298	-292
GCF_000193225.1__WP_010107747.1	RGPP	156	-25
GCF_000193225.1__WP_010109069.1	RGPP	235	-61
GCF_000193225.1__WP_029553954.1	RGPP	70	-25
GCF_000193225.1__WP_040892675.1	RGPP	119	-3
GCF_012726265.1__WP_169134662.1	RGPP	251	-5
GCF_012726265.1__WP_169136911.1	RGPP	84	-61
GCF_012726265.1__WP_169139689.1	RGPP	222	-19
GCF_012726265.1__WP_240969112.1	RGPP	246	-6
GCA_009692365.1__MSQ68952.1	RGPP	276	-139
GCF_002910915.1__WP_103759857.1	RGPP	259	-6
GCF_002910915.1__WP_103760727.1	RGPP	267	-7
GCF_002910915.1__WP_258036646.1	RGPP	174	-5
GCF_010645075.1__WP_163391854.1	RGPP	117	-5
GCF_004345735.1__WP_132605424.1	RGPP	77	-3
GCF_004345735.1__WP_165919010.1	RGPP	171	-10
GCA_002786915.1__PIQ50751.1	RGPP	124	-2
GCA_002786915.1__PIQ51809.1	RGPP	275	-21
GCF_003696235.1__WP_122182518.1	RGPP	150	-27
GCF_003696235.1__WP_147472729.1	RGPP	290	-17
GCF_003696235.1__WP_158621457.1	RGPP	208	-7
GCF_003696235.1__WP_233580811.1	RGPP	74	-10
GCF_003859945.1__WP_124885351.1	RGPP	216	-4
GCF_003096095.1__WP_108835181.1	RGPP	220	-3
GCF_003987255.1__WP_126782975.1	RGPP	118	-3
GCF_000473265.1__WP_027933115.1	RGPP	171	-14
GCF_000473265.1__WP_157360494.1	RGPP	159	-18
GCF_000832125.1__WP_041516687.1	RGPP	117	-5
GCF_004125265.1__WP_129292514.1	RGPP	239	-6
GCF_004125265.1__WP_129295247.1	RGPP	290	-9
GCF_004125265.1__WP_129296877.1	RGPP	237	-5
GCF_004125265.1__WP_129296879.1	RGPP	219	-5
GCF_013334205.1__WP_174253497.1	RGPP	118	-3
GCF_001425945.1__WP_056447790.1	RGPP	266	-184
GCF_001425945.1__WP_056453398.1	RGPP	98	-5
GCF_001425945.1__WP_056454618.1	RGPP	137	-58
GCF_001425945.1__WP_056454987.1	RGPP	295	-252
GCF_001425945.1__WP_056455150.1	RGPP	240	-224
GCF_001427145.1__WP_055967747.1	RGPP	193	-7
GCF_002797895.1__WP_092719140.1	RGPP	114	-4
GCF_002797895.1__WP_100427215.1	RGPP	131	-3
GCF_002797895.1__WP_100428515.1	RGPP	232	-109
GCF_002797895.1__WP_157808708.1	RGPP	121	-3
GCF_009827055.1__WP_160861037.1	RGPP	278	-41
GCF_009827055.1__WP_160862001.1	RGPP	130	-3
GCF_009827055.1__WP_160862735.1	RGPP	251	-20
GCF_003054285.1__WP_107845631.1	RGPP	154	-57
GCF_900142565.1__WP_072930989.1	RGPP	106	-6
GCF_014109805.1__WP_182349891.1	RGPP	57	-3
GCF_000426245.1__WP_027583716.1	RGPP	129	-18
GCF_007681555.1__WP_055084317.1	RGPP	113	-17
GCF_007681555.1__WP_144941047.1	RGPP	198	-3
GCF_007681555.1__WP_244944714.1	RGPP	76	-4
GCF_007681555.1__WP_244944809.1	RGPP	118	-82
GCF_001620365.2__WP_063272603.1	RGPP	242	-155
GCF_001620365.2__WP_143254209.1	RGPP	162	-3
GCF_001620365.2__WP_228708294.1	RGPP	181	-4
GCF_014203605.1__WP_184941198.1	RGPP	179	-6
GCF_014203605.1__WP_184944946.1	RGPP	72	-6
GCF_014203605.1__WP_184946516.1	RGPP	185	-8
GCF_014203605.1__WP_260408365.1	RGPP	191	-4
GCF_004348725.1__WP_132316879.1	RGPP	175	-9
GCA_009918525.1__NBO91621.1	RGPP	251	-195
GCF_010500845.1__WP_163633942.1	RGPP	117	-8
GCF_010500845.1__WP_163636571.1	RGPP	146	-3
GCF_003635165.1__WP_121860038.1	RGPP	225	-105
GCF_003635165.1__WP_121860603.1	RGPP	127	-5
GCF_003635165.1__WP_162999213.1	RGPP	128	-49
GCF_003635165.1__WP_162999487.1	RGPP	160	-42
GCA_012728855.1__NLX97275.1	RGPP	213	-38
GCA_012728855.1__NLX99208.1	RGPP	235	-26
GCA_012728855.1__NLY03080.1	RGPP	94	-46
GCA_012842935.1__HHZ08562.1	RGPP	181	-72
GCA_002400675.1__PCH71839.1	RGPP	116	-2
GCF_002211305.1__WP_088686468.1	RGPP	280	-42
GCF_003385395.1__WP_116032932.1	RGPP	119	-3
GCF_003385395.1__WP_185144555.1	RGPP	91	-17
GCF_003385395.1__WP_185144559.1	RGPP	116	-17
GCA_003671185.1__RLS76073.1	RGPP	116	-10
GCA_003671185.1__RLS76747.1	RGPP	87	-31
GCA_003671185.1__RLS79024.1	RGPP	169	-31
GCA_003671185.1__RLS79073.1	RGPP	252	-3
GCA_003456125.1__HAN46751.1	RGPP	204	-107
GCF_003254295.1__WP_013065933.1	RGPP	147	-36
GCF_002150685.1__WP_140160570.1	RGPP	124	-3
GCF_001942305.1__WP_075846003.1	RGPP	281	-231
GCF_001942305.1__WP_075850473.1	RGPP	75	-0
GCF_001942305.1__WP_255375676.1	RGPP	257	-16
GCF_001942305.1__WP_255375822.1	RGPP	176	-3
GCF_010725885.1__WP_115277487.1	RGPP	220	-21
GCF_010725885.1__WP_115278969.1	RGPP	163	-4
GCF_900451195.1__WP_115227848.1	RGPP	221	-104
GCA_002706605.1__MAY31428.1	RGPP	112	-3
GCA_002706605.1__MAY32755.1	RGPP	165	-2
GCF_900112595.1__WP_092853487.1	RGPP	110	-3
GCA_013141455.1__NOU48786.1	RGPP	113	-6
GCF_001735745.1__WP_069675744.1	RGPP	109	-3
GCA_004144935.1__RYF91401.1	RGPP	242	-7
GCA_004144935.1__RYF93470.1	RGPP	189	-5
GCA_004144935.1__RYF94470.1	RGPP	209	-196
GCF_000743705.1__WP_152563327.1	RGPP	122	-3
GCF_000743705.1__WP_235216146.1	RGPP	154	-27
GCF_000186705.1__WP_010408983.1	RGPP	103	-32
GCF_000186705.1__WP_010410633.1	RGPP	199	-96
GCA_002730875.1__MBU43801.1	RGPP	224	-179
GCF_014230085.1__WP_185674935.1	RGPP	134	-17
GCF_014303395.1__WP_187091749.1	RGPP	152	-13
GCF_014303395.1__WP_187092194.1	RGPP	164	-131
GCF_014303395.1__WP_187092510.1	RGPP	173	-14
GCF_014303395.1__WP_187092727.1	RGPP	183	-3
GCF_003688995.1__WP_121887953.1	RGPP	252	-29
GCF_003688995.1__WP_121889545.1	RGPP	294	-9
GCF_003688995.1__WP_121889958.1	RGPP	231	-6
GCF_003688995.1__WP_121890271.1	RGPP	235	-6
GCF_003688995.1__WP_121894788.1	RGPP	87	-70
GCF_003688995.1__WP_121895928.1	RGPP	232	-6
GCA_009937615.1__NCF50402.1	RGPP	263	-210
GCA_009937615.1__NCF52774.1	RGPP	97	-3
GCF_000473165.1__WP_027257823.1	RGPP	154	-27
GCF_000473165.1__WP_035919892.1	RGPP	121	-3
GCF_900114325.1__WP_008215341.1	RGPP	190	-41
GCA_000214705.1__AEG14990.1	RGPP	81	-33
GCF_000239855.1__WP_008168176.1	RGPP	103	-4
GCF_014201375.1__WP_183810533.1	RGPP	122	-4
GCF_010975005.1__WP_163258957.1	RGPP	294	-253
GCF_010975005.1__WP_163259513.1	RGPP	213	-15
GCF_010975005.1__WP_163260421.1	RGPP	259	-139
GCF_010975005.1__WP_163261397.1	RGPP	228	-194
GCF_010975005.1__WP_163263632.1	RGPP	271	-59
GCF_010975005.1__WP_205598292.1	RGPP	140	-87
GCA_009914575.1__KAF1054897.1	RGPP	182	-77
GCF_002224225.1__WP_143744004.1	RGPP	123	-2
GCF_003044275.1__WP_107574517.1	RGPP	206	-7
GCF_003044275.1__WP_146168497.1	RGPP	108	-3
GCF_003858635.1__WP_124877507.1	RGPP	121	-3
GCF_003046545.1__WP_107892224.1	RGPP	294	-285
GCF_902498785.1__WP_151953657.1	RGPP	224	-61
GCF_902498785.1__WP_151955067.1	RGPP	276	-169
GCF_902498785.1__WP_151955421.1	RGPP	144	-3
GCF_001514305.1__WP_067014951.1	RGPP	233	-8
GCF_001514305.1__WP_067018106.1	RGPP	264	-9
GCF_001514305.1__WP_067028105.1	RGPP	255	-6
GCF_001514305.1__WP_067033094.1	RGPP	99	-10
GCF_001514305.1__WP_067034319.1	RGPP	281	-6
GCF_001514305.1__WP_079085507.1	RGPP	260	-50
GCF_001514305.1__WP_079085531.1	RGPP	219	-6
GCF_001514305.1__WP_159054525.1	RGPP	100	-14
GCF_001514305.1__WP_234383265.1	RGPP	265	-19
GCF_900104485.1__WP_090875890.1	RGPP	166	-161
GCF_900104485.1__WP_090876391.1	RGPP	127	-3
GCF_900104485.1__WP_090878312.1	RGPP	212	-172
GCF_900104485.1__WP_090879409.1	RGPP	254	-185
GCF_900104485.1__WP_139167858.1	RGPP	181	-170
GCF_900104485.1__WP_244521321.1	RGPP	261	-166
GCA_902805625.1__CAA9209738.1	RGPP	162	-78
GCA_902805625.1__CAA9223478.1	RGPP	176	-169
GCA_902805625.1__CAA9227849.1	RGPP	182	-20
GCA_902805625.1__CAA9229330.1	RGPP	210	-90
GCA_902805625.1__CAA9234333.1	RGPP	155	-42
GCA_902805625.1__CAA9235207.1	RGPP	267	-14
GCA_902805625.1__CAA9237541.1	RGPP	155	-12
GCA_902805625.1__CAA9238790.1	RGPP	82	-3
GCA_902805625.1__CAA9245355.1	RGPP	43	-36
GCA_902805625.1__CAA9245455.1	RGPP	76	-52
GCA_902805625.1__CAA9247735.1	RGPP	88	-33
GCA_902805625.1__CAA9250073.1	RGPP	226	-95
GCA_902805625.1__CAA9251238.1	RGPP	136	-85
GCA_902805625.1__CAA9254847.1	RGPP	156	-8
GCA_902805625.1__CAA9255413.1	RGPP	230	-35
GCA_902805625.1__CAA9256771.1	RGPP	183	-127
GCA_902805625.1__CAA9262802.1	RGPP	266	-247
GCA_902805625.1__CAA9267953.1	RGPP	250	-215
GCA_902805625.1__CAA9271772.1	RGPP	259	-50
GCA_902805625.1__CAA9277051.1	RGPP	102	-14
GCA_902805625.1__CAA9277548.1	RGPP	260	-101
GCA_902805625.1__CAA9277622.1	RGPP	146	-128
GCA_902805625.1__CAA9279856.1	RGPP	292	-77
GCA_902805625.1__CAA9281239.1	RGPP	83	-24
GCF_007992835.1__WP_246136179.1	RGPP	278	-267
GCF_004404055.1__WP_134553631.1	RGPP	208	-6
GCA_003513855.1__HBX42701.1	RGPP	230	-219
GCF_001650715.1__WP_068490921.1	RGPP	94	-26
GCF_001650715.1__WP_068491749.1	RGPP	131	-3
GCF_001650715.1__WP_068495766.1	RGPP	253	-5
GCF_001650715.1__WP_106003508.1	RGPP	118	-92
GCF_008632955.1__WP_150156101.1	RGPP	232	-5
GCF_008632955.1__WP_150156788.1	RGPP	220	-58
GCF_008632955.1__WP_150157111.1	RGPP	263	-10
GCF_000423185.1__WP_026871001.1	RGPP	189	-128
GCF_014490445.1__WP_238940261.1	RGPP	160	-1
GCA_021414165.1__MCE9628258.1	RGPP	240	-4
GCF_900102175.1__WP_091500386.1	RGPP	214	-5
GCF_900102175.1__WP_091502891.1	RGPP	196	-4
GCF_002940685.1__WP_104664509.1	RGPP	278	-41
GCF_002940685.1__WP_104667417.1	RGPP	151	-6
GCF_000299415.1__WP_012223115.1	RGPP	293	-54
GCF_900102815.1__WP_091045636.1	RGPP	187	-13
GCF_900102815.1__WP_143034669.1	RGPP	175	-4
GCF_001423485.1__WP_056509301.1	RGPP	190	-3
GCA_002729525.1__MBS43792.1	RGPP	203	-9
GCA_002729525.1__MBS44527.1	RGPP	243	-1
GCF_013389595.1__WP_218620399.1	RGPP	106	-3
GCF_003614945.1__WP_120489230.1	RGPP	115	-2
GCF_900103735.1__WP_092734387.1	RGPP	133	-3
GCF_900103735.1__WP_175454319.1	RGPP	110	-11
GCF_900103805.1__WP_092341977.1	RGPP	208	-6
GCF_900103805.1__WP_104129519.1	RGPP	199	-6
GCF_004145845.1__WP_129683332.1	RGPP	118	-3
GCF_900089945.1__WP_245664278.1	RGPP	72	-0
GCF_900067135.1__WP_092930293.1	RGPP	282	-41
GCF_003050705.1__WP_055881879.1	RGPP	282	-96
GCF_003050705.1__WP_056416880.1	RGPP	91	-81
GCF_003050705.1__WP_146168899.1	RGPP	103	-3
GCF_003050705.1__WP_235516900.1	RGPP	123	-75
GCF_003050705.1__WP_244185107.1	RGPP	258	-4
GCF_003050705.1__WP_244185321.1	RGPP	127	-6
GCF_003050705.1__WP_244185384.1	RGPP	142	-4
GCF_011806455.1__WP_167601638.1	RGPP	221	-115
GCF_000423085.1__WP_026926294.1	RGPP	159	-4
GCF_000423085.1__WP_026926298.1	RGPP	159	-4
GCF_000423085.1__WP_145978645.1	RGPP	156	-6
GCF_002926165.1__WP_030503712.1	RGPP	260	-170
GCF_002926165.1__WP_104112244.1	RGPP	137	-16
GCF_002926165.1__WP_104115879.1	RGPP	131	-2
GCF_900115165.1__WP_092841984.1	RGPP	182	-148
GCA_002694945.1__MAM81326.1	RGPP	278	-161
GCF_014202315.1__WP_185047474.1	RGPP	223	-108
GCF_014202315.1__WP_185047494.1	RGPP	190	-12
GCF_014202315.1__WP_185048877.1	RGPP	204	-4
GCF_014202315.1__WP_185048935.1	RGPP	220	-13
GCF_014202315.1__WP_185049071.1	RGPP	183	-5
GCF_014202315.1__WP_185052227.1	RGPP	184	-124
GCF_014202315.1__WP_185052907.1	RGPP	150	-43
GCF_014202315.1__WP_185054298.1	RGPP	186	-6
GCA_005893305.1__TMQ64236.1	RGPP	245	-133
GCF_000426645.1__WP_029137959.1	RGPP	174	-5
GCF_000428765.1__WP_029086354.1	RGPP	147	-30
GCA_013001285.1__NND25593.1	RGPP	100	-3
GCF_001610835.1__WP_075091130.1	RGPP	243	-57
GCF_001610835.1__WP_075091410.1	RGPP	125	-70
GCF_001610835.1__WP_075092180.1	RGPP	134	-6
GCF_001610835.1__WP_075096335.1	RGPP	188	-113
GCA_002699725.1__MAU04241.1	RGPP	211	-122
GCF_008124835.1__WP_208092437.1	RGPP	69	-8
GCF_003570905.1__WP_119151549.1	RGPP	232	-38
GCA_008080515.1__TXT24703.1	RGPP	54	-25
GCA_008080515.1__TXT24892.1	RGPP	278	-267
GCF_003967035.1__WP_014833982.1	RGPP	296	-2
GCF_003967035.1__WP_126536188.1	RGPP	256	-60
GCF_003967035.1__WP_161970926.1	RGPP	125	-6
GCF_003967035.1__WP_231700307.1	RGPP	122	-72
GCF_009742705.1__WP_156608184.1	RGPP	285	-2
GCF_003966125.1__WP_126616777.1	RGPP	141	-13
GCF_003966125.1__WP_126619605.1	RGPP	156	-5
GCF_900129795.1__WP_073483635.1	RGPP	117	-5
GCA_003525665.1__HCQ12040.1	RGPP	114	-2
GCF_002591975.1__WP_099039082.1	RGPP	137	-21
GCF_002591975.1__WP_099039359.1	RGPP	137	-21
GCF_002591975.1__WP_099041704.1	RGPP	135	-46
GCF_002591975.1__WP_099042499.1	RGPP	174	-5
GCF_002591975.1__WP_245909095.1	RGPP	86	-21
GCF_000632025.1__WP_034752474.1	RGPP	114	-4
GCF_000632025.1__WP_034754371.1	RGPP	236	-113
GCF_000632025.1__WP_161781523.1	RGPP	128	-3
GCF_001644575.1__WP_067991999.1	RGPP	286	-181
GCF_001644575.1__WP_082902001.1	RGPP	136	-20
GCA_902805665.1__CAA9212525.1	RGPP	55	-11
GCA_902805665.1__CAA9217935.1	RGPP	45	-38
GCA_902805665.1__CAA9218703.1	RGPP	276	-155
GCA_902805665.1__CAA9222920.1	RGPP	247	-221
GCA_902805665.1__CAA9232520.1	RGPP	289	-135
GCA_902805665.1__CAA9233289.1	RGPP	145	-137
GCA_902805665.1__CAA9235873.1	RGPP	183	-43
GCA_902805665.1__CAA9244109.1	RGPP	218	-91
GCA_902805665.1__CAA9246328.1	RGPP	255	-71
GCA_902805665.1__CAA9250684.1	RGPP	282	-246
GCA_902805665.1__CAA9255130.1	RGPP	146	-33
GCA_902805665.1__CAA9259903.1	RGPP	168	-12
GCA_902805665.1__CAA9270534.1	RGPP	259	-4
GCA_902805665.1__CAA9277742.1	RGPP	240	-158
GCA_902805665.1__CAA9277742.1	RGPP	240	-99
GCA_902805665.1__CAA9278689.1	RGPP	226	-61
GCF_003858535.1__WP_124899583.1	RGPP	110	-3
GCF_000186345.1__WP_044250935.1	RGPP	145	-44
GCF_013085255.1__WP_173197613.1	RGPP	92	-3
GCF_013085255.1__WP_173200787.1	RGPP	104	-1
GCA_002068015.1__OPY88896.1	RGPP	110	-6
GCA_009873655.1__MZG53711.1	RGPP	250	-75
GCF_003590875.1__WP_119737153.1	RGPP	122	-3
GCF_003590875.1__WP_119740586.1	RGPP	92	-28
GCF_000272105.2__WP_019825747.1	RGPP	116	-4
GCA_005879095.1__TMA18487.1	RGPP	235	-181
GCA_005879095.1__TMA19108.1	RGPP	162	-93
GCA_005879095.1__TMA19285.1	RGPP	214	-114
GCA_005879095.1__TMA19858.1	RGPP	124	-63
GCA_005879095.1__TMA21734.1	RGPP	137	-6
GCA_005879095.1__TMA22354.1	RGPP	187	-155
GCA_005879095.1__TMA23377.1	RGPP	245	-42
GCA_005879095.1__TMA23981.1	RGPP	199	-27
GCA_005879095.1__TMA31524.1	RGPP	268	-71
GCA_005879095.1__TMA31965.1	RGPP	90	-25
GCF_007989825.1__WP_146806010.1	RGPP	210	-12
GCF_007989825.1__WP_146806620.1	RGPP	149	-3
GCF_000971295.1__WP_046140844.1	RGPP	215	-189
GCF_001428805.1__WP_056396777.1	RGPP	175	-3
GCF_003315415.1__WP_113903613.1	RGPP	204	-3
GCF_003207865.1__WP_110568152.1	RGPP	287	-0
GCF_003207865.1__WP_110568324.1	RGPP	94	-80
GCF_001684975.1__WP_065394989.1	RGPP	117	-3
GCF_011045195.1__WP_165184122.1	RGPP	228	-155
GCF_011045195.1__WP_165186144.1	RGPP	144	-1
GCF_011045195.1__WP_165187406.1	RGPP	293	-252
GCF_011045195.1__WP_165190526.1	RGPP	238	-164
GCF_011045195.1__WP_165191150.1	RGPP	224	-41
GCA_002746255.1__PCJ57849.1	RGPP	122	-6
GCF_014192415.1__WP_183418849.1	RGPP	198	-3
GCF_014192415.1__WP_183420488.1	RGPP	199	-4
GCF_900182605.1__WP_142531951.1	RGPP	118	-2
GCF_003149475.2__WP_120222630.1	RGPP	130	-3
GCF_003012735.1__WP_106510958.1	RGPP	116	-47
GCF_003012735.1__WP_106513484.1	RGPP	137	-7
GCF_003012735.1__WP_106516053.1	RGPP	59	-8
GCF_003012735.1__WP_199193050.1	RGPP	108	-23
GCF_009797935.1__WP_158855765.1	RGPP	110	-4
GCF_007655005.1__WP_104779062.1	RGPP	273	-13
GCF_007655005.1__WP_104779369.1	RGPP	231	-6
GCF_007655005.1__WP_104782375.1	RGPP	247	-6
GCA_007695245.1__TVR57398.1	RGPP	246	-113
GCA_007695245.1__TVR60747.1	RGPP	203	-135
GCA_007695245.1__TVR67570.1	RGPP	90	-35
GCA_007695245.1__TVR67836.1	RGPP	62	-6
GCA_002171575.2__RPG59612.1	RGPP	97	-2
GCF_002909445.1__WP_103464010.1	RGPP	213	-7
GCF_008831505.1__WP_158064728.1	RGPP	118	-4
GCF_008831505.1__WP_229723808.1	RGPP	96	-14
GCA_009787695.1__MCL2251030.1	RGPP	253	-73
GCA_012719295.1__NLT62402.1	RGPP	99	-3
GCF_000719705.1__WP_030240448.1	RGPP	233	-119
GCF_000719705.1__WP_037901361.1	RGPP	224	-6
GCF_000719705.1__WP_051711279.1	RGPP	219	-6
GCF_000719705.1__WP_051711707.1	RGPP	280	-6
GCF_008000935.1__WP_147582555.1	RGPP	119	-3
GCF_000378985.1__WP_018235107.1	RGPP	265	-115
GCF_000378985.1__WP_018235541.1	RGPP	279	-41
GCF_000378985.1__WP_018239796.1	RGPP	127	-3
GCF_000378985.1__WP_026186557.1	RGPP	137	-2
GCF_000378985.1__WP_026187256.1	RGPP	232	-138
GCF_001445575.1__WP_129587107.1	RGPP	222	-7
GCF_004684805.1__WP_135337033.1	RGPP	247	-6
GCF_004684805.1__WP_135337814.1	RGPP	222	-6
GCF_004684805.1__WP_135339647.1	RGPP	205	-31
GCF_004684805.1__WP_245244986.1	RGPP	235	-6
GCF_004684805.1__WP_245245171.1	RGPP	282	-6
GCF_003992725.1__WP_127075325.1	RGPP	105	-28
GCF_900176415.1__WP_084061892.1	RGPP	110	-3
GCA_005884255.1__TMH05322.1	RGPP	58	-1
GCF_001423905.1__WP_056262243.1	RGPP	212	-3
GCA_003388505.1__REK37654.1	RGPP	230	-56
GCA_003388505.1__REK39905.1	RGPP	191	-81
GCF_011751885.2__WP_166873352.1	RGPP	211	-5
GCA_002083475.1__OQW41681.1	RGPP	123	-3
GCA_002083475.1__OQW45283.1	RGPP	91	-20
GCF_000231445.1__WP_008854833.1	RGPP	143	-106
GCF_013294005.1__WP_173853762.1	RGPP	116	-4
GCA_004525825.1__TFH21500.1	RGPP	79	-28
GCA_004525825.1__TFH26136.1	RGPP	140	-3
GCF_003719825.1__WP_123088009.1	RGPP	191	-71
GCF_003719825.1__WP_123088909.1	RGPP	255	-228
GCF_003719825.1__WP_190285806.1	RGPP	120	-3
GCF_003719825.1__WP_223807108.1	RGPP	270	-176
GCF_002982075.1__WP_146126861.1	RGPP	133	-2
GCF_002982075.1__WP_146126921.1	RGPP	124	-2
GCF_004912165.1__WP_136597196.1	RGPP	123	-3
GCF_004912165.1__WP_206109999.1	RGPP	156	-0
GCF_013373795.3__WP_176529212.1	RGPP	149	-53
GCF_013373795.3__WP_176529460.1	RGPP	223	-9
GCF_013373795.3__WP_224924749.1	RGPP	77	-15
GCF_013373795.3__WP_234633867.1	RGPP	138	-85
GCF_008087665.1__WP_148618971.1	RGPP	141	-2
GCF_008087665.1__WP_210421384.1	RGPP	120	-4
GCF_001640115.1__WP_068449719.1	RGPP	90	-4
GCA_012719125.1__NLS91173.1	RGPP	135	-2
GCA_012719125.1__NLS97928.1	RGPP	97	-24
GCF_010614725.1__WP_163409087.1	RGPP	117	-5
GCF_900218015.1__WP_114357362.1	RGPP	113	-3
GCF_900218015.1__WP_114357722.1	RGPP	262	-136
GCF_900218015.1__WP_244601211.1	RGPP	114	-3
GCF_001721295.1__WP_069318599.1	RGPP	212	-86
GCF_001721295.1__WP_069321988.1	RGPP	117	-2
GCF_001721295.1__WP_079247123.1	RGPP	141	-3
GCF_001721295.1__WP_158011608.1	RGPP	222	-29
GCF_001721295.1__WP_241527344.1	RGPP	129	-86
GCF_003054225.1__WP_146167200.1	RGPP	105	-3
GCA_003647065.1__RLB45946.1	RGPP	279	-156
GCA_003647065.1__RLB47319.1	RGPP	76	-25
GCA_003647065.1__RLB49104.1	RGPP	229	-170
GCA_003647065.1__RLB49218.1	RGPP	295	-26
GCA_003647065.1__RLB49281.1	RGPP	243	-198
GCA_003647065.1__RLB50930.1	RGPP	150	-44
GCA_003647065.1__RLB53753.1	RGPP	185	-153
GCA_003647065.1__RLB54365.1	RGPP	114	-8
GCA_003647065.1__RLB54728.1	RGPP	128	-3
GCF_900445835.1__WP_012418813.1	RGPP	294	-279
GCF_900445835.1__WP_012419038.1	RGPP	94	-24
GCF_900445835.1__WP_236824213.1	RGPP	283	-254
GCF_002803085.1__WP_100573150.1	RGPP	153	-15
GCF_002803085.1__WP_100574556.1	RGPP	224	-7
GCF_002803085.1__WP_100575695.1	RGPP	280	-7
GCF_002803085.1__WP_100576895.1	RGPP	296	-16
GCF_003217355.1__WP_110804005.1	RGPP	164	-85
GCF_003217355.1__WP_110806832.1	RGPP	139	-9
GCF_003217355.1__WP_220033721.1	RGPP	153	-23
GCA_002713495.1__MBC91224.1	RGPP	89	-3
GCF_008929045.1__WP_151632790.1	RGPP	93	-28
GCF_008929045.1__WP_151633658.1	RGPP	122	-2
GCF_014596085.1__WP_188258834.1	RGPP	268	-24
GCF_005484585.1__WP_137720486.1	RGPP	270	-186
GCF_012272695.1__WP_168617853.1	RGPP	231	-5
GCF_012272695.1__WP_168619068.1	RGPP	221	-4
GCA_005881175.1__TMF80758.1	RGPP	126	-49
GCA_005880575.1__TMC42072.1	RGPP	98	-77
GCA_005880575.1__TMC42787.1	RGPP	221	-205
GCF_007559025.1__WP_143905876.1	RGPP	237	-8
GCF_001428485.1__WP_056121232.1	RGPP	193	-7
GCA_009929775.1__NCC22880.1	RGPP	134	-20
GCA_009929775.1__NCC22927.1	RGPP	282	-7
GCF_012033785.1__WP_168086488.1	RGPP	84	-6
GCF_012033785.1__WP_168086935.1	RGPP	258	-151
GCF_012033785.1__WP_168087629.1	RGPP	221	-7
GCF_012033785.1__WP_168088885.1	RGPP	239	-226
GCF_012033785.1__WP_209314887.1	RGPP	200	-6
GCF_012033785.1__WP_312876862.1	RGPP	285	-253
GCF_000196115.1__WP_011120212.1	RGPP	175	-4
GCF_000196115.1__WP_011124016.1	RGPP	142	-4
GCA_008501825.1__KAA3613498.1	RGPP	95	-4
GCF_007280555.1__WP_143720075.1	RGPP	160	-152
GCF_007280555.1__WP_143721236.1	RGPP	271	-188
GCF_014199415.1__WP_184039216.1	RGPP	228	-105
GCF_014199415.1__WP_184039496.1	RGPP	91	-20
GCF_014199415.1__WP_246346521.1	RGPP	126	-3
GCF_003386555.1__WP_116020631.1	RGPP	205	-8
GCF_003386555.1__WP_116022116.1	RGPP	203	-4
GCF_003386555.1__WP_147312157.1	RGPP	190	-6
GCF_003951285.1__WP_015867950.1	RGPP	90	-12
GCF_003951285.1__WP_124958167.1	RGPP	268	-66
GCF_003951285.1__WP_124958820.1	RGPP	123	-3
GCF_003951285.1__WP_125964606.1	RGPP	132	-3
GCA_005879775.1__TMB56299.1	RGPP	210	-12
GCA_005879775.1__TMB57936.1	RGPP	251	-230
GCF_902712915.1__WP_174503766.1	RGPP	91	-26
GCF_013128195.2__WP_171474971.1	RGPP	182	-166
GCF_013128195.2__WP_227254649.1	RGPP	255	-212
GCA_002279825.1__OYW44789.1	RGPP	274	-27
GCA_002279825.1__OYW45125.1	RGPP	288	-26
GCA_002279825.1__OYW46590.1	RGPP	300	-10
GCA_002279825.1__OYW47041.1	RGPP	126	-3
GCF_900101895.1__WP_091142109.1	RGPP	114	-2
GCA_002717305.1__MBH96607.1	RGPP	254	-47
GCA_004292705.1__TAD71320.1	RGPP	137	-3
GCA_004292705.1__TAD72833.1	RGPP	192	-4
GCA_004292705.1__TAD85318.1	RGPP	267	-4
GCF_900167455.1__WP_085935705.1	RGPP	127	-3
GCF_900167455.1__WP_085937296.1	RGPP	140	-3
GCA_002783205.1__PIV78301.1	RGPP	92	-24
GCF_011682145.1__WP_166871719.1	RGPP	104	-38
GCF_011682145.1__WP_166875045.1	RGPP	223	-103
GCF_011682145.1__WP_166881848.1	RGPP	129	-2
GCF_011682145.1__WP_267877389.1	RGPP	131	-3
GCF_003003265.1__WP_146134288.1	RGPP	208	-5
GCF_009805585.1__WP_159612126.1	RGPP	202	-6
GCA_009992505.1__NCQ60738.1	RGPP	78	-13
GCA_009992505.1__NCQ61156.1	RGPP	203	-2
GCA_009992505.1__NCQ61685.1	RGPP	181	-123
GCF_900109955.1__WP_091428415.1	RGPP	115	-3
GCF_900109955.1__WP_143064359.1	RGPP	157	-25
GCF_001238295.1__WP_050602987.1	RGPP	167	-6
GCF_001238295.1__WP_253276904.1	RGPP	67	-56
GCF_013778305.1__WP_157342750.1	RGPP	224	-2
GCF_013778305.1__WP_157342795.1	RGPP	214	-59
GCF_013778305.1__WP_157343820.1	RGPP	229	-4
GCF_002086285.1__WP_083081200.1	RGPP	282	-170
GCA_003516705.1__HCE57455.1	RGPP	122	-5
GCF_000382265.1__WP_019954980.1	RGPP	121	-5
GCF_000382265.1__WP_019955853.1	RGPP	296	-274
GCF_003097535.1__WP_146185049.1	RGPP	115	-3
GCF_002966495.1__WP_009095985.1	RGPP	288	-125
GCF_002966495.1__WP_009099260.1	RGPP	122	-6
GCF_000243415.2__WP_006242454.1	RGPP	174	-5
GCF_000243415.2__WP_006246717.1	RGPP	131	-38
GCF_000243415.2__WP_239591555.1	RGPP	141	-21
GCF_004564075.1__WP_067027791.1	RGPP	196	-4
GCF_001655675.1__WP_064595316.1	RGPP	105	-4
GCF_000820515.1__WP_167337442.1	RGPP	140	-3
GCF_000964405.1__WP_003617762.1	RGPP	197	-29
GCF_000964405.1__WP_062809236.1	RGPP	130	-16
GCF_000964405.1__WP_139313029.1	RGPP	153	-119
GCF_000964405.1__WP_206778203.1	RGPP	206	-195
GCA_003149635.1__PWL32771.1	RGPP	159	-17
GCF_002797445.1__WP_100408574.1	RGPP	99	-10
GCF_002797445.1__WP_100408979.1	RGPP	121	-3
GCF_002797445.1__WP_100412278.1	RGPP	223	-103
GCF_002797445.1__WP_232727800.1	RGPP	161	-2
GCA_004296785.1__TAJ09782.1	RGPP	95	-2
GCA_004296785.1__TAJ15043.1	RGPP	187	-3
GCA_004296785.1__TAJ21338.1	RGPP	226	-123
GCA_004296785.1__TAJ23494.1	RGPP	248	-79
GCF_007829835.1__WP_145633944.1	RGPP	121	-79
GCF_007829835.1__WP_145637699.1	RGPP	130	-3
GCF_007829835.1__WP_145638215.1	RGPP	124	-26
GCF_007829835.1__WP_145639956.1	RGPP	232	-210
GCF_003020115.1__WP_106940954.1	RGPP	166	-138
GCF_010731635.1__WP_083085047.1	RGPP	201	-31
GCF_900172375.1__WP_085834856.1	RGPP	149	-37
GCF_900172375.1__WP_085836086.1	RGPP	206	-151
GCF_011067105.1__WP_017869002.1	RGPP	87	-23
GCF_013778455.1__WP_181656353.1	RGPP	279	-9
GCF_013778455.1__WP_181657611.1	RGPP	233	-6
GCF_013778455.1__WP_181659587.1	RGPP	228	-6
GCF_013778455.1__WP_220137356.1	RGPP	205	-168
GCF_013778455.1__WP_309484276.1	RGPP	98	-20
GCF_013778455.1__WP_309484490.1	RGPP	124	-64
GCF_001751365.1__WP_070009187.1	RGPP	297	-12
GCF_001751365.1__WP_070012126.1	RGPP	249	-6
GCF_001751365.1__WP_070013149.1	RGPP	228	-10
GCF_001751365.1__WP_070013197.1	RGPP	269	-5
GCF_000425685.1__WP_026936744.1	RGPP	208	-3
GCF_004101245.1__WP_128453388.1	RGPP	278	-151
GCF_004101245.1__WP_128454151.1	RGPP	142	-75
GCF_004101245.1__WP_128455135.1	RGPP	287	-100
GCF_004101245.1__WP_128455454.1	RGPP	96	-86
GCF_006352065.1__WP_139927056.1	RGPP	161	-7
GCF_006352065.1__WP_168205550.1	RGPP	292	-2
GCF_014205115.1__WP_184173602.1	RGPP	230	-5
GCA_013140995.1__NOT40568.1	RGPP	230	-55
GCF_000301075.1__WP_002664294.1	RGPP	123	-2
GCF_900113135.1__WP_093305409.1	RGPP	94	-3
GCA_002690405.1__MAH23254.1	RGPP	73	-48
GCF_004340875.1__WP_132876864.1	RGPP	180	-3
GCF_004340875.1__WP_132878310.1	RGPP	255	-120
GCF_013385175.1__WP_176977197.1	RGPP	171	-130
GCF_002735705.1__WP_099376978.1	RGPP	131	-3
GCF_002735705.1__WP_099377616.1	RGPP	114	-4
GCF_002735705.1__WP_099379272.1	RGPP	236	-113
GCF_002735705.1__WP_158301384.1	RGPP	128	-3
GCA_006218025.1__TND01247.1	RGPP	242	-42
GCF_000421705.1__WP_024354431.1	RGPP	268	-187
GCF_000421705.1__WP_024354798.1	RGPP	253	-234
GCF_009765355.1__WP_246257443.1	RGPP	161	-1
GCF_001458775.1__WP_090897265.1	RGPP	114	-7
GCF_001458775.1__WP_139077245.1	RGPP	100	-4
GCF_001458775.1__WP_175304441.1	RGPP	72	-4
GCF_000375545.1__WP_020400337.1	RGPP	124	-2
GCF_000375545.1__WP_081611410.1	RGPP	188	-156
GCF_004801905.1__WP_136424289.1	RGPP	200	-6
GCF_004801905.1__WP_136425111.1	RGPP	244	-26
GCF_004801905.1__WP_235833443.1	RGPP	189	-7
GCF_003412465.1__WP_116856923.1	RGPP	109	-3
GCF_003412465.1__WP_147320007.1	RGPP	118	-2
GCF_003412465.1__WP_147320084.1	RGPP	123	-2
GCA_012961055.1__HIE41907.1	RGPP	271	-74
GCA_012961055.1__HIE42951.1	RGPP	243	-30
GCF_900537115.1__WP_163166441.1	RGPP	208	-7
GCF_014197915.1__WP_184042341.1	RGPP	144	-104
GCF_014197915.1__WP_184047816.1	RGPP	119	-1
GCF_014197915.1__WP_246423065.1	RGPP	138	-34
GCF_010119545.1__WP_162346948.1	RGPP	108	-2
GCF_000378245.1__WP_198292315.1	RGPP	141	-61
GCF_002934455.1__WP_018442078.1	RGPP	176	-129
GCF_002934455.1__WP_020566613.1	RGPP	98	-24
GCA_012523365.1__NLO63386.1	RGPP	177	-61
GCA_009992615.1__NCO20918.1	RGPP	147	-55
GCA_009992615.1__NCO23029.1	RGPP	142	-26
GCF_002999135.1__WP_254424836.1	RGPP	114	-4
GCA_001898855.1__OJX63857.1	RGPP	198	-4
GCF_009377175.1__WP_152886943.1	RGPP	241	-6
GCF_009377175.1__WP_152887062.1	RGPP	298	-9
GCF_009377175.1__WP_152888772.1	RGPP	269	-49
GCF_009377175.1__WP_152891026.1	RGPP	219	-7
GCF_009377175.1__WP_152892803.1	RGPP	229	-6
GCF_009377175.1__WP_238426739.1	RGPP	291	-219
GCF_009377175.1__WP_238426779.1	RGPP	246	-33
GCF_002754245.1__WP_099767624.1	RGPP	119	-3
GCF_002754245.1__WP_099768529.1	RGPP	118	-3
GCF_003236315.1__WP_111212781.1	RGPP	170	-2
GCF_003236315.1__WP_158566528.1	RGPP	177	-98
GCF_010994095.1__WP_149770563.1	RGPP	181	-95
GCF_010994095.1__WP_149771012.1	RGPP	188	-3
GCA_001874145.1__OIQ23932.1	RGPP	112	-5
GCF_002086485.1__WP_083171011.1	RGPP	177	-5
GCA_013003415.1__NNF07055.1	RGPP	158	-15
GCA_013003415.1__NNF07135.1	RGPP	222	-38
GCF_009906855.1__WP_160550089.1	RGPP	273	-66
GCF_009906855.1__WP_160551616.1	RGPP	119	-3
GCF_009906855.1__WP_229722664.1	RGPP	112	-3
GCF_900313035.1__WP_254055858.1	RGPP	154	-27
GCA_009928125.1__NCA00311.1	RGPP	126	-3
GCF_002855495.1__WP_101791332.1	RGPP	267	-4
GCF_002855495.1__WP_101792996.1	RGPP	280	-154
GCF_002855495.1__WP_101794428.1	RGPP	142	-4
GCF_002855495.1__WP_199797762.1	RGPP	125	-41
GCA_023565505.1__MCL8207607.1	RGPP	154	-46
GCF_001281485.1__WP_232301418.1	RGPP	118	-25
GCA_003242355.1__PZN14358.1	RGPP	262	-27
GCA_003242355.1__PZN22155.1	RGPP	208	-5
GCA_003242355.1__PZN28086.1	RGPP	136	-84
GCA_003242355.1__PZN28406.1	RGPP	180	-4
GCA_003242355.1__PZN29443.1	RGPP	281	-14
GCA_006738865.1__BBK37106.1	RGPP	142	-3
GCA_006738865.1__BBK37630.1	RGPP	131	-69
GCA_006738865.1__BBK37711.1	RGPP	189	-6
GCA_006738865.1__BBK38580.1	RGPP	267	-224
GCA_006738865.1__BBK39315.1	RGPP	104	-39
GCF_000472385.1__WP_024509151.1	RGPP	122	-2
GCF_000472385.1__WP_024509645.1	RGPP	90	-9
GCF_000472385.1__WP_157449973.1	RGPP	50	-3
GCF_004402405.1__WP_092451725.1	RGPP	208	-6
GCF_003065385.1__WP_108508133.1	RGPP	166	-64
GCF_013408525.1__WP_051932080.1	RGPP	240	-14
GCF_013408525.1__WP_179647702.1	RGPP	181	-7
GCF_000786655.1__WP_035964050.1	RGPP	197	-3
GCF_000786655.1__WP_253270426.1	RGPP	198	-4
GCA_009837815.1__MXY74006.1	RGPP	154	-47
GCA_009837815.1__MXY74259.1	RGPP	190	-111
GCF_012317585.1__WP_168719341.1	RGPP	65	-5
GCA_009692685.1__MSP22428.1	RGPP	209	-192
GCA_009692685.1__MSP23223.1	RGPP	218	-24
GCF_003865135.1__WP_125044914.1	RGPP	167	-5
GCF_003865135.1__WP_125045958.1	RGPP	280	-6
GCF_003865135.1__WP_125047349.1	RGPP	91	-32
GCF_003865135.1__WP_125047350.1	RGPP	255	-6
GCF_003865135.1__WP_125047584.1	RGPP	219	-5
GCF_005153485.1__WP_137046864.1	RGPP	158	-26
GCF_005153485.1__WP_168197808.1	RGPP	128	-4
GCA_009922595.1__NBS26768.1	RGPP	108	-31
GCA_002691645.1__MAJ37241.1	RGPP	65	-3
GCF_012726295.1__WP_169191619.1	RGPP	119	-2
GCF_000374305.1__WP_018653998.1	RGPP	185	-5
GCF_000374305.1__WP_026314084.1	RGPP	297	-188
GCF_003172935.1__WP_109805568.1	RGPP	231	-11
GCF_003172935.1__WP_146230962.1	RGPP	142	-5
GCF_003172935.1__WP_146231016.1	RGPP	143	-2
GCF_012275535.1__WP_168671588.1	RGPP	116	-3
GCF_012275535.1__WP_168673825.1	RGPP	181	-38
GCF_900111925.1__WP_090031053.1	RGPP	181	-14
GCF_002090095.1__WP_084039836.1	RGPP	202	-4
GCF_003594815.1__WP_119885881.1	RGPP	125	-18
GCA_008933675.1__KAB2908718.1	RGPP	138	-4
GCA_008933675.1__KAB2927105.1	RGPP	170	-56
GCF_001421355.1__WP_055818302.1	RGPP	148	-3
GCF_001421355.1__WP_055820793.1	RGPP	136	-3
GCF_001421355.1__WP_235513535.1	RGPP	216	-4
GCF_001421355.1__WP_235513615.1	RGPP	107	-25
GCF_006542375.1__WP_141451202.1	RGPP	167	-36
GCF_006542375.1__WP_141451202.1	RGPP	167	-22
GCF_003014535.1__WP_146146646.1	RGPP	111	-2
GCF_003014535.1__WP_146146738.1	RGPP	136	-3
GCF_002356295.1__WP_145957660.1	RGPP	139	-5
GCF_000814765.1__WP_160290481.1	RGPP	131	-23
GCF_009720385.1__WP_155373608.1	RGPP	180	-16
GCF_003008595.1__WP_106445772.1	RGPP	119	-3
GCF_003008595.1__WP_146139316.1	RGPP	117	-3
GCF_003347665.1__WP_114945680.1	RGPP	127	-23
GCF_003347665.1__WP_114946860.1	RGPP	259	-46
GCF_003347665.1__WP_162820202.1	RGPP	177	-129
GCF_003347665.1__WP_245435352.1	RGPP	134	-21
GCF_003993795.1__WP_127088662.1	RGPP	252	-127
GCF_003993795.1__WP_127090461.1	RGPP	118	-3
GCF_003993795.1__WP_127091165.1	RGPP	223	-62
GCF_003993795.1__WP_127091611.1	RGPP	128	-3
GCF_003993795.1__WP_127092068.1	RGPP	175	-38
GCF_003993795.1__WP_245454324.1	RGPP	185	-52
GCF_003063475.1__WP_108359167.1	RGPP	136	-3
GCF_003063475.1__WP_108402146.1	RGPP	118	-4
GCA_002683395.1__MAA85016.1	RGPP	152	-147
GCF_014204835.1__WP_184216118.1	RGPP	190	-1
GCF_014204835.1__WP_184218836.1	RGPP	193	-5
GCF_014204835.1__WP_246367276.1	RGPP	196	-5
GCF_000711955.1__WP_029918998.1	RGPP	94	-4
GCF_000711955.1__WP_029919561.1	RGPP	257	-244
GCF_000711955.1__WP_029921764.1	RGPP	256	-210
GCF_000711955.1__WP_157572396.1	RGPP	122	-3
GCF_001720585.1__WP_069330460.1	RGPP	126	-4
GCF_001720585.1__WP_084295862.1	RGPP	51	-1
GCF_001720585.1__WP_235837013.1	RGPP	120	-3
GCA_013821585.1__MBA3897868.1	RGPP	200	-94
GCF_900172265.1__WP_085792093.1	RGPP	113	-3
GCF_007828835.1__WP_145744821.1	RGPP	268	-66
GCF_007828835.1__WP_145746083.1	RGPP	132	-3
GCF_007860185.1__WP_146598436.1	RGPP	168	-2
GCF_007860185.1__WP_146598909.1	RGPP	166	-3
GCF_007860185.1__WP_146600695.1	RGPP	59	-32
GCF_007860185.1__WP_146602458.1	RGPP	181	-3
GCF_900104175.1__WP_090095459.1	RGPP	287	-183
GCF_900104175.1__WP_143022562.1	RGPP	170	-4
GCF_900104175.1__WP_143022853.1	RGPP	171	-3
GCF_900104175.1__WP_245733417.1	RGPP	281	-146
GCF_900104175.1__WP_245734190.1	RGPP	155	-96
GCF_013393945.1__WP_179051593.1	RGPP	289	-183
GCA_005116775.1__TKB63779.1	RGPP	102	-6
GCA_005116775.1__TKB67093.1	RGPP	157	-3
GCA_000436735.1__CDB87575.1	RGPP	279	-48
GCA_013811765.1__MBA3299083.1	RGPP	243	-223
GCA_001789745.1__OGK46506.1	RGPP	99	-25
GCA_009926615.1__NBX18218.1	RGPP	262	-69
GCF_014163735.1__WP_259394801.1	RGPP	96	-5
GCF_902806485.1__WP_161983094.1	RGPP	83	-25
GCF_902806485.1__WP_163553013.1	RGPP	92	-8
GCF_902806485.1__WP_163553026.1	RGPP	238	-10
GCF_902806485.1__WP_163553740.1	RGPP	209	-47
GCF_902806485.1__WP_235949114.1	RGPP	223	-20
GCF_902806485.1__WP_235949172.1	RGPP	258	-81
GCF_902806485.1__WP_272871449.1	RGPP	189	-97
GCF_014137975.1__WP_182542069.1	RGPP	227	-3
GCF_014137975.1__WP_182543305.1	RGPP	138	-36
GCA_001898335.1__OJW12810.1	RGPP	99	-3
GCA_001898335.1__OJW17470.1	RGPP	121	-18
GCF_004770745.1__WP_135623959.1	RGPP	97	-5
GCA_005882445.1__TMI80586.1	RGPP	241	-144
GCA_005882445.1__TMI81091.1	RGPP	195	-5
GCA_005882445.1__TMI83416.1	RGPP	187	-181
GCF_000306785.1__WP_014738260.1	RGPP	179	-41
GCF_000306785.1__WP_041795558.1	RGPP	220	-21
GCF_001592265.1__WP_066705274.1	RGPP	142	-3
GCF_001592265.1__WP_066705279.1	RGPP	117	-3
GCF_001592265.1__WP_157077060.1	RGPP	134	-3
GCA_003218755.1__PYJ89989.1	RGPP	251	-7
GCF_003096675.1__WP_116706565.1	RGPP	189	-7
GCF_003096675.1__WP_116706990.1	RGPP	180	-3
GCF_003096675.1__WP_116709305.1	RGPP	76	-51
GCF_003096675.1__WP_133251908.1	RGPP	294	-184
GCF_003121485.1__WP_109126580.1	RGPP	153	-5
GCF_003121485.1__WP_109126689.1	RGPP	125	-5
GCF_003121485.1__WP_157956557.1	RGPP	123	-7
GCF_003121485.1__WP_157956558.1	RGPP	120	-2
GCF_001678675.1__WP_066430234.1	RGPP	142	-3
GCF_001678675.1__WP_066432395.1	RGPP	145	-2
GCF_001678675.1__WP_066437200.1	RGPP	112	-5
GCA_001800275.1__OGS12915.1	RGPP	115	-2
GCA_012959465.1__HIF30453.1	RGPP	224	-11
GCA_012959465.1__HIF33362.1	RGPP	138	-51
GCF_900129325.1__WP_073055369.1	RGPP	93	-26
GCF_900129325.1__WP_210187054.1	RGPP	274	-172
GCF_004923205.2__WP_136652127.1	RGPP	115	-6
GCF_004342025.1__WP_132208401.1	RGPP	177	-9
GCA_003223875.1__PYR98415.1	RGPP	208	-193
GCA_003223875.1__PYS00329.1	RGPP	81	-24
GCA_003223875.1__PYS02385.1	RGPP	217	-5
GCA_009701885.1__MSY83157.1	RGPP	267	-256
GCA_009701885.1__MSY86321.1	RGPP	239	-5
GCA_011773575.1__NIO75589.1	RGPP	185	-161
GCF_000300855.1__WP_006726838.1	RGPP	280	-41
GCF_000300855.1__WP_006727261.1	RGPP	156	-0
GCF_000300855.1__WP_006728533.1	RGPP	123	-3
GCF_000348685.1__WP_065230332.1	RGPP	112	-3
GCA_009785425.1__MCL2416874.1	RGPP	133	-3
GCA_009785425.1__MCL2417166.1	RGPP	121	-2
GCF_010983895.1__WP_228720629.1	RGPP	221	-35
GCF_000953635.1__WP_045098028.1	RGPP	60	-3
GCF_003097655.1__WP_116759564.1	RGPP	114	-3
GCF_000197735.1__WP_013349905.1	RGPP	215	-6
GCF_000197735.1__WP_157867180.1	RGPP	141	-5
GCA_009840715.1__MYE81520.1	RGPP	151	-93
GCA_009840715.1__MYE82165.1	RGPP	246	-36
GCF_001686985.1__WP_006203904.1	RGPP	162	-6
GCF_001686985.1__WP_040581885.1	RGPP	234	-143
GCA_022566415.1__MCH8129027.1	RGPP	243	-219
GCA_022566415.1__MCH8130632.1	RGPP	118	-102
GCF_000341005.1__WP_017606018.1	RGPP	188	-5
GCF_000341005.1__WP_017606832.1	RGPP	236	-80
GCF_000341005.1__WP_026117492.1	RGPP	194	-10
GCF_000341005.1__WP_033303017.1	RGPP	192	-5
GCA_009842675.1__MYG71317.1	RGPP	226	-140
GCF_014127285.1__WP_167002562.1	RGPP	185	-3
GCF_014127285.1__WP_167250210.1	RGPP	49	-37
GCF_004458765.1__WP_134499191.1	RGPP	74	-28
GCF_004458765.1__WP_134499913.1	RGPP	74	-28
GCF_004458765.1__WP_134500122.1	RGPP	260	-138
GCA_002722705.1__MBN19865.1	RGPP	260	-29
GCA_002722705.1__MBN21843.1	RGPP	144	-138
GCA_002722705.1__MBN22871.1	RGPP	125	-44
GCF_008704535.1__WP_150518889.1	RGPP	271	-7
GCF_008704535.1__WP_150520017.1	RGPP	230	-9
GCF_008704535.1__WP_229886503.1	RGPP	216	-6
GCF_008704535.1__WP_229886718.1	RGPP	205	-27
GCF_000308795.1__WP_043661176.1	RGPP	127	-0
GCF_000308795.1__WP_043661612.1	RGPP	144	-20
GCF_000308795.1__WP_052313597.1	RGPP	181	-12
GCF_000308795.1__WP_052314138.1	RGPP	179	-19
GCF_000308795.1__WP_052314181.1	RGPP	187	-5
GCF_011250635.1__WP_166282350.1	RGPP	149	-8
GCF_011250635.1__WP_231134071.1	RGPP	241	-169
GCF_011250635.1__WP_231135010.1	RGPP	225	-16
GCA_011046415.1__HDQ44132.1	RGPP	122	-4
GCF_004004565.1__WP_127683872.1	RGPP	128	-5
GCF_000390185.1__WP_010853158.1	RGPP	120	-4
GCF_001428895.1__WP_235570975.1	RGPP	72	-39
GCF_002900975.1__WP_103255481.1	RGPP	179	-150
GCF_002900975.1__WP_146038037.1	RGPP	124	-10
GCF_001514195.1__WP_062236407.1	RGPP	230	-6
GCF_001514195.1__WP_062238057.1	RGPP	208	-8
GCF_001514195.1__WP_062238432.1	RGPP	213	-6
GCF_001514195.1__WP_062238435.1	RGPP	215	-7
GCF_001514195.1__WP_062243308.1	RGPP	282	-8
GCF_001514195.1__WP_169808260.1	RGPP	224	-7
GCA_013003075.1__NNF23209.1	RGPP	173	-163
GCA_020200675.1__MCA1715971.1	RGPP	285	-30
GCA_020200675.1__MCA1716270.1	RGPP	210	-124
GCA_020200675.1__MCA1716559.1	RGPP	144	-42
GCA_020200675.1__MCA1717639.1	RGPP	146	-67
GCF_004354015.1__WP_133202751.1	RGPP	205	-6
GCF_004354015.1__WP_133203020.1	RGPP	292	-220
GCF_004354015.1__WP_235835718.1	RGPP	207	-6
GCF_900117395.1__WP_072314169.1	RGPP	202	-4
GCF_013003965.1__WP_171091756.1	RGPP	201	-44
GCF_013003965.1__WP_171091986.1	RGPP	229	-36
GCF_013003965.1__WP_171095611.1	RGPP	265	-87
GCF_000336555.1__WP_002711603.1	RGPP	127	-3
GCF_000336555.1__WP_002711606.1	RGPP	126	-3
GCF_000336555.1__WP_002714577.1	RGPP	254	-129
GCF_008086045.1__WP_148435538.1	RGPP	206	-9
GCF_008086045.1__WP_148435847.1	RGPP	200	-2
GCF_008086045.1__WP_148442860.1	RGPP	179	-3
GCF_008086045.1__WP_148443126.1	RGPP	179	-5
GCF_000725125.1__WP_037936176.1	RGPP	269	-10
GCF_000725125.1__WP_037937575.1	RGPP	237	-7
GCF_000725125.1__WP_037939237.1	RGPP	100	-11
GCF_000725125.1__WP_051858691.1	RGPP	281	-50
GCA_013389125.1__NWG92277.1	RGPP	247	-79
GCA_013389125.1__NWG92469.1	RGPP	105	-21
GCA_013389125.1__NWG92668.1	RGPP	118	-2
GCF_003063545.1__WP_108283443.1	RGPP	118	-4
GCF_002150505.1__WP_086501804.1	RGPP	124	-3
GCF_002150505.1__WP_143244205.1	RGPP	124	-3
GCA_003221615.1__PYN44023.1	RGPP	96	-2
GCA_003221615.1__PYN48077.1	RGPP	293	-0
GCA_003221615.1__PYN49759.1	RGPP	92	-10
GCA_003221615.1__PYN50308.1	RGPP	237	-2
GCA_003221615.1__PYN50709.1	RGPP	230	-208
GCA_003221615.1__PYN51035.1	RGPP	267	-255
GCA_003221615.1__PYN51624.1	RGPP	265	-237
GCF_009766005.1__WP_159010086.1	RGPP	131	-19
GCF_009766005.1__WP_159012302.1	RGPP	123	-2
GCF_009766005.1__WP_246785174.1	RGPP	79	-17
GCF_900199195.1__WP_089342952.1	RGPP	286	-232
GCA_012522045.1__NLN24669.1	RGPP	123	-2
GCA_002083655.1__OQW72233.1	RGPP	262	-121
GCA_002083655.1__OQW74715.1	RGPP	196	-9
GCA_002083655.1__OQW77612.1	RGPP	264	-93
GCA_002083655.1__OQW78979.1	RGPP	146	-29
GCF_003576315.1__WP_147373252.1	RGPP	251	-10
GCF_900110435.1__WP_041806116.1	RGPP	262	-219
GCF_900110435.1__WP_092680891.1	RGPP	260	-130
GCF_900110435.1__WP_092683605.1	RGPP	283	-150
GCF_900113835.1__WP_092164989.1	RGPP	290	-34
GCF_900113835.1__WP_092167062.1	RGPP	112	-74
GCF_900113835.1__WP_175525467.1	RGPP	285	-99
GCF_002870125.1__WP_102129956.1	RGPP	277	-61
GCF_002870125.1__WP_102131891.1	RGPP	225	-105
GCF_002870125.1__WP_102132894.1	RGPP	159	-11
GCF_001447195.1__WP_017510856.1	RGPP	129	-19
GCF_004362215.1__WP_133871201.1	RGPP	78	-7
GCF_004362215.1__WP_133873560.1	RGPP	264	-174
GCF_004362215.1__WP_133875426.1	RGPP	131	-2
GCF_000024545.1__WP_013019411.1	RGPP	127	-17
GCA_013203845.1__NQV22849.1	RGPP	106	-95
GCA_013203845.1__NQV23582.1	RGPP	131	-2
GCA_013203845.1__NQV24264.1	RGPP	199	-107
GCA_013203845.1__NQV26447.1	RGPP	277	-111
GCF_001672895.1__WP_068153315.1	RGPP	161	-25
GCF_001672895.1__WP_082974188.1	RGPP	137	-47
GCF_001672895.1__WP_156744408.1	RGPP	136	-20
GCF_000285275.1__WP_035366012.1	RGPP	129	-14
GCF_000285275.1__WP_231111030.1	RGPP	156	-7
GCA_012927485.1__NMM09280.1	RGPP	263	-61
GCA_012927485.1__NMM10910.1	RGPP	125	-2
GCA_012927485.1__NMM11188.1	RGPP	128	-3
GCF_001423105.1__WP_055961068.1	RGPP	212	-3
GCF_004363245.1__WP_133585647.1	RGPP	121	-3
GCF_006443685.1__WP_140826044.1	RGPP	258	-222
GCF_006443685.1__WP_140827281.1	RGPP	123	-3
GCF_900099835.1__WP_074768583.1	RGPP	225	-105
GCF_003634995.1__WP_121223833.1	RGPP	173	-3
GCF_003634995.1__WP_147459386.1	RGPP	172	-2
GCF_003634995.1__WP_170199696.1	RGPP	47	-42
GCF_011683955.1__WP_166991279.1	RGPP	294	-239
GCF_011683955.1__WP_167000757.1	RGPP	225	-2
GCF_003852545.1__WP_124511504.1	RGPP	119	-3
GCF_003852545.1__WP_124513621.1	RGPP	214	-27
GCF_003852545.1__WP_124514266.1	RGPP	293	-77
GCF_003852545.1__WP_124514694.1	RGPP	122	-3
GCF_003852545.1__WP_124515543.1	RGPP	139	-3
GCF_003852545.1__WP_124515623.1	RGPP	148	-2
GCF_000224415.1__WP_010145442.1	RGPP	279	-6
GCF_000526515.1__WP_024285695.1	RGPP	167	-5
GCF_000526515.1__WP_024286232.1	RGPP	204	-6
GCF_000526515.1__WP_034661247.1	RGPP	80	-13
GCF_000526515.1__WP_255347180.1	RGPP	194	-72
GCA_002868855.1__PLX56839.1	RGPP	214	-48
GCF_000147815.2__WP_014061890.1	RGPP	271	-6
GCF_000147815.2__WP_043236387.1	RGPP	70	-61
GCF_000147815.2__WP_043236937.1	RGPP	227	-5
GCF_000147815.2__WP_063644408.1	RGPP	231	-6
GCF_008119665.1__WP_148812267.1	RGPP	181	-3
GCF_008119665.1__WP_148813392.1	RGPP	228	-107
GCF_008119665.1__WP_148816164.1	RGPP	121	-89
GCA_013360595.1__NUQ10897.1	RGPP	58	-50
GCA_013360595.1__NUQ11298.1	RGPP	139	-133
GCA_013360595.1__NUQ12277.1	RGPP	112	-46
GCA_013360595.1__NUQ12987.1	RGPP	273	-4
GCA_013360595.1__NUQ13287.1	RGPP	152	-125
GCF_004359965.1__WP_133477658.1	RGPP	121	-26
GCF_004359965.1__WP_133479252.1	RGPP	139	-5
GCF_004359965.1__WP_133479428.1	RGPP	180	-51
GCF_900107725.1__WP_139304852.1	RGPP	110	-6
GCF_003047295.1__WP_107772831.1	RGPP	233	-5
GCF_003047295.1__WP_107773789.1	RGPP	219	-189
GCA_003646935.1__RLB28982.1	RGPP	65	-39
GCF_001696715.1__WP_068804491.1	RGPP	239	-40
GCF_001984155.1__WP_076992501.1	RGPP	111	-6
GCF_001984155.1__WP_143231208.1	RGPP	182	-3
GCF_001676725.1__WP_066652513.1	RGPP	95	-24
GCA_004295795.1__RZJ73805.1	RGPP	116	-3
GCA_009924545.1__NBV44472.1	RGPP	201	-32
GCA_009924545.1__NBV44725.1	RGPP	199	-6
GCA_009924545.1__NBV44739.1	RGPP	248	-16
GCA_009924545.1__NBV45945.1	RGPP	112	-102
GCA_009924545.1__NBV45945.1	RGPP	112	-31
GCA_009924545.1__NBV46023.1	RGPP	281	-105
GCA_009924545.1__NBV46688.1	RGPP	85	-31
GCA_009924545.1__NBV47032.1	RGPP	115	-3
GCA_009924545.1__NBV47238.1	RGPP	85	-31
GCF_002079305.1__WP_081531803.1	RGPP	135	-74
GCF_002079305.1__WP_156882986.1	RGPP	258	-7
GCF_002079305.1__WP_172841096.1	RGPP	166	-6
GCA_002869265.1__PLX20594.1	RGPP	72	-22
GCF_003722335.1__WP_101711389.1	RGPP	294	-183
GCF_003722335.1__WP_101712920.1	RGPP	293	-252
GCF_003722335.1__WP_101714884.1	RGPP	220	-125
GCF_003722335.1__WP_240633840.1	RGPP	139	-4
GCF_900104345.1__WP_056229721.1	RGPP	200	-4
GCF_900104345.1__WP_074696268.1	RGPP	196	-3
GCA_005774595.1__TLM78929.1	RGPP	182	-8
GCF_000421465.1__WP_161623996.1	RGPP	127	-18
GCF_001458415.1__WP_058289878.1	RGPP	100	-8
GCF_001458415.1__WP_235811421.1	RGPP	120	-3
GCF_000062885.1__WP_009942123.1	RGPP	168	-11
GCF_000062885.1__WP_009946409.1	RGPP	298	-269
GCF_000062885.1__WP_011872933.1	RGPP	184	-4
GCF_004342605.1__WP_132086085.1	RGPP	132	-101
GCF_004342605.1__WP_132086948.1	RGPP	171	-154
GCF_004342605.1__WP_132089637.1	RGPP	293	-252
GCF_004342605.1__WP_132090413.1	RGPP	142	-1
GCF_004342605.1__WP_132092472.1	RGPP	268	-217
GCF_004342605.1__WP_132093674.1	RGPP	236	-155
GCF_004342605.1__WP_132094664.1	RGPP	238	-164
GCF_004342605.1__WP_243692053.1	RGPP	139	-4
GCF_004342605.1__WP_243692246.1	RGPP	134	-15
GCF_003385215.1__WP_143266182.1	RGPP	124	-17
GCF_003385215.1__WP_233157040.1	RGPP	184	-14
GCF_002904295.1__WP_103353742.1	RGPP	164	-3
GCF_002904295.1__WP_146060444.1	RGPP	95	-14
GCF_002904295.1__WP_233223486.1	RGPP	111	-1
GCF_009857475.1__WP_161024384.1	RGPP	132	-71
GCF_009857475.1__WP_161028253.1	RGPP	106	-5
GCF_006175985.1__WP_139556586.1	RGPP	195	-32
GCF_013374095.1__WP_176497886.1	RGPP	275	-95
GCA_003221455.1__PYM32956.1	RGPP	215	-139
GCA_003221455.1__PYM32987.1	RGPP	238	-218
GCA_003221455.1__PYM33824.1	RGPP	182	-10
GCA_003221455.1__PYM35179.1	RGPP	288	-276
GCA_003221455.1__PYM38145.1	RGPP	216	-177
GCA_003221455.1__PYM38151.1	RGPP	86	-3
GCA_003221455.1__PYM39472.1	RGPP	295	-194
GCF_000359125.1__WP_006326024.1	RGPP	291	-106
GCF_009711045.1__WP_155090820.1	RGPP	113	-8
GCA_003448025.1__HAD13791.1	RGPP	125	-3
GCF_007280575.1__WP_143941076.1	RGPP	224	-5
GCF_007280575.1__WP_143944275.1	RGPP	288	-16
GCF_011927825.1__WP_152578021.1	RGPP	128	-3
GCF_011927825.1__WP_243446277.1	RGPP	168	-3
GCF_007954505.1__WP_153243927.1	RGPP	194	-5
GCF_903166585.1__WP_175632731.1	RGPP	110	-2
GCF_002198675.1__WP_088313447.1	RGPP	225	-3
GCF_002198675.1__WP_088315127.1	RGPP	219	-3
GCF_002198675.1__WP_088317494.1	RGPP	263	-12
GCF_002198675.1__WP_143447996.1	RGPP	219	-5
GCF_002198675.1__WP_143448018.1	RGPP	180	-7
GCF_013404595.1__WP_179378187.1	RGPP	108	-2
GCF_013404595.1__WP_179380998.1	RGPP	112	-2
GCF_013404595.1__WP_179381554.1	RGPP	272	-244
GCF_000633535.1__WP_025156122.1	RGPP	211	-6
GCA_008501835.1__KAA3622581.1	RGPP	135	-3
GCA_008501835.1__KAA3639569.1	RGPP	137	-2
GCF_008274805.1__WP_054621053.1	RGPP	211	-157
GCF_001854695.1__WP_071059826.1	RGPP	211	-12
GCF_001854695.1__WP_071060354.1	RGPP	84	-74
GCF_001854695.1__WP_071064231.1	RGPP	254	-91
GCF_001854695.1__WP_071064949.1	RGPP	237	-12
GCF_001854695.1__WP_071065834.1	RGPP	243	-5
GCF_001854695.1__WP_071066700.1	RGPP	81	-5
GCF_001854695.1__WP_083391164.1	RGPP	192	-5
GCF_001854695.1__WP_131802199.1	RGPP	262	-165
GCF_001854695.1__WP_157904189.1	RGPP	174	-161
GCF_001854695.1__WP_241831006.1	RGPP	174	-113
GCF_000686665.1__WP_012744262.1	RGPP	191	-173
GCF_001424565.1__WP_200933635.1	RGPP	210	-7
GCF_014596945.1__WP_188230443.1	RGPP	110	-3
GCF_000473065.1__WP_027573472.1	RGPP	166	-138
GCF_000473065.1__WP_027576752.1	RGPP	97	-84
GCF_000473065.1__WP_198028225.1	RGPP	280	-178
GCF_002895925.1__WP_240614165.1	RGPP	134	-7
GCF_006715395.1__WP_142141855.1	RGPP	192	-0
GCF_006715395.1__WP_142143209.1	RGPP	220	-6
GCF_006715395.1__WP_142151368.1	RGPP	230	-6
GCF_006715395.1__WP_142153467.1	RGPP	270	-9
GCF_006715395.1__WP_260845341.1	RGPP	80	-65
GCF_005503365.1__WP_137922067.1	RGPP	144	-10
GCF_011326725.1__WP_166314191.1	RGPP	201	-5
GCF_004519335.1__WP_134762567.1	RGPP	138	-4
GCF_004519335.1__WP_134764073.1	RGPP	164	-122
GCF_004519335.1__WP_167591869.1	RGPP	125	-3
GCA_013138675.1__NOR37565.1	RGPP	98	-3
GCA_013138675.1__NOR37892.1	RGPP	89	-61
GCA_002709225.1__MBB73998.1	RGPP	162	-111
GCA_002709225.1__MBB76903.1	RGPP	127	-8
GCA_001783715.1__OGH00817.1	RGPP	151	-2
GCA_001783715.1__OGH04273.1	RGPP	119	-3
GCF_000714545.1__WP_051697406.1	RGPP	165	-53
GCF_008065115.1__WP_148072345.1	RGPP	125	-6
GCF_008065115.1__WP_148075197.1	RGPP	96	-2
GCF_008065115.1__WP_148075664.1	RGPP	207	-103
GCF_004784475.1__WP_135785517.1	RGPP	233	-8
GCF_004784475.1__WP_135786745.1	RGPP	234	-6
GCF_004784475.1__WP_135787156.1	RGPP	281	-8
GCA_003484865.1__HAU79477.1	RGPP	132	-4
GCA_003484865.1__HAU80647.1	RGPP	215	-32
GCA_003484865.1__HAU81227.1	RGPP	275	-180
GCA_002842085.1__PKO19883.1	RGPP	206	-7
GCF_014206975.1__WP_210314951.1	RGPP	155	-66
GCF_013403985.1__WP_179338874.1	RGPP	113	-3
GCF_009362735.1__WP_090864347.1	RGPP	225	-105
GCF_009362735.1__WP_152767551.1	RGPP	133	-110
GCA_004144185.1__RYD51689.1	RGPP	113	-4
GCF_009910705.1__WP_161725847.1	RGPP	133	-0
GCF_009910705.1__WP_246205716.1	RGPP	126	-68
GCF_002379085.1__WP_096665177.1	RGPP	274	-66
GCF_002379085.1__WP_096665732.1	RGPP	125	-2
GCF_002379085.1__WP_096668590.1	RGPP	129	-3
GCA_003576855.1__RIK88937.1	RGPP	193	-174
GCF_000016185.1__WP_012567947.1	RGPP	124	-34
GCF_000016185.1__WP_012568198.1	RGPP	290	-199
GCF_000016185.1__WP_012568273.1	RGPP	105	-50
GCF_000016185.1__WP_049766707.1	RGPP	182	-19
GCA_012522445.1__NLN62515.1	RGPP	132	-7
GCA_003576765.1__RIK97053.1	RGPP	298	-167
GCA_003576765.1__RIK98854.1	RGPP	265	-135
GCF_900188175.1__WP_089318114.1	RGPP	107	-2
GCF_000230895.2__WP_014210324.1	RGPP	176	-5
GCF_000230895.2__WP_041303229.1	RGPP	133	-48
GCF_000230895.2__WP_253946976.1	RGPP	140	-21
GCA_013203465.1__NQW12007.1	RGPP	146	-141
GCF_010747415.1__WP_164036133.1	RGPP	122	-3
GCA_002686065.1__MAE73539.1	RGPP	102	-23
GCA_002686065.1__MAE74863.1	RGPP	126	-6
[truncated: 940,713 more rows]
