# Supplementary material for: Evolutionary adaptation of bacterial proteomes to translation-impeding sequences
Source: EMBO J. 2025 Dec 9;45(6):1957–79. doi: 10.1038/s44318-025-00651-6 (PMC12992588; doi:10.1038/s44318-025-00651-6)
Supplement: Supplementary file 11 — Figure EV4 Source Data [file 44318_2025_651_MOESM11_ESM.zip › Fig EV4/D/soucer_Fig EV4D.csv]

motif	type	mean_count	random_set_1	random_set_2	random_set_3
RGPP	SP	691.3333333	690	682	702
RGPP	BETA	2.333333333	4	2	1
RGPP	SP+TM	19	22	15	20
RGPP	TM	449	461	449	437
RGPP	GLOB	838.3333333	823	852	840
AGPP	SP	330	318	324	348
AGPP	BETA	11.66666667	12	3	20
AGPP	SP+TM	22.66666667	24	23	21
AGPP	TM	300	301	299	300
AGPP	GLOB	1335.666667	1345	1351	1311
RAPP	SP	721.3333333	724	744	696
RAPP	BETA	7.666666667	7	6	10
RAPP	SP+TM	20.33333333	23	18	20
RAPP	TM	282.3333333	280	274	293
RAPP	GLOB	968.3333333	966	958	981
AAPP	SP	451.3333333	454	473	427
AAPP	BETA	8.666666667	12	11	3
AAPP	SP+TM	39.33333333	46	33	39
AAPP	TM	382.3333333	384	356	407
AAPP	GLOB	1118.333333	1104	1127	1124
