# Supplementary material for: Evolutionary adaptation of bacterial proteomes to translation-impeding sequences
Source: EMBO J. 2025 Dec 9;45(6):1957–79. doi: 10.1038/s44318-025-00651-6 (PMC12992588; doi:10.1038/s44318-025-00651-6)
Supplement: Supplementary file 12 — Figure EV5 Source Data [file 44318_2025_651_MOESM12_ESM.zip]

Archive with 2 entries (2 files):
- Source data_Fig EV5B.pdf
- __MACOSX/._Source data_Fig EV5B.pdf
