# Supplementary material for: Evolutionary adaptation of bacterial proteomes to translation-impeding sequences
Source: EMBO J. 2025 Dec 9;45(6):1957–79. doi: 10.1038/s44318-025-00651-6 (PMC12992588; doi:10.1038/s44318-025-00651-6)
Supplement: Supplementary file 13 — Appendix Figures Source Data [file 44318_2025_651_MOESM13_ESM.zip]

Archive with 62 entries (57 files):
- Appendix Fig. S1/
- __MACOSX/._Appendix Fig. S1
- Appendix Fig. S1/c__Alphaproteobacteria.csv
- __MACOSX/Appendix Fig. S1/._c__Alphaproteobacteria.csv
- Appendix Fig. S1/p__Spirochaetota.csv
- __MACOSX/Appendix Fig. S1/._p__Spirochaetota.csv
- Appendix Fig. S1/p__Planctomycetota.csv
- __MACOSX/Appendix Fig. S1/._p__Planctomycetota.csv
- Appendix Fig. S1/p__Acidobacteriota.csv
- __MACOSX/Appendix Fig. S1/._p__Acidobacteriota.csv
- Appendix Fig. S1/p__Bacillota_A.csv
- __MACOSX/Appendix Fig. S1/._p__Bacillota_A.csv
- Appendix Fig. S1/p__Patescibacteria.csv
- __MACOSX/Appendix Fig. S1/._p__Patescibacteria.csv
- Appendix Fig. S1/p__Campylobacterota.csv
- __MACOSX/Appendix Fig. S1/._p__Campylobacterota.csv
- Appendix Fig. S1/p__Bacillota.csv
- __MACOSX/Appendix Fig. S1/._p__Bacillota.csv
- Appendix Fig. S1/p__Cyanobacteriota.csv
- __MACOSX/Appendix Fig. S1/._p__Cyanobacteriota.csv
- Appendix Fig. S1/p__Desulfobacterota.csv
- __MACOSX/Appendix Fig. S1/._p__Desulfobacterota.csv
- Appendix Fig. S1/p__Chloroflexota.csv
- __MACOSX/Appendix Fig. S1/._p__Chloroflexota.csv
- Appendix Fig. S1/p__Actinomycetota.csv
- __MACOSX/Appendix Fig. S1/._p__Actinomycetota.csv
- Appendix Fig. S1/p__Verrucomicrobiota.csv
- __MACOSX/Appendix Fig. S1/._p__Verrucomicrobiota.csv
- Appendix Fig. S1/p__Nitrospirota.csv
- __MACOSX/Appendix Fig. S1/._p__Nitrospirota.csv
- Appendix Fig. S1/p__Bacteroidota.csv
- __MACOSX/Appendix Fig. S1/._p__Bacteroidota.csv
- Appendix Fig. S1/p__Myxococcota.csv
- __MACOSX/Appendix Fig. S1/._p__Myxococcota.csv
- Appendix Fig. S1/c__Gammaproteobacteria.csv
- __MACOSX/Appendix Fig. S1/._c__Gammaproteobacteria.csv
- Appendix Fig. S2/
- __MACOSX/._Appendix Fig. S2
- Appendix Fig. S2/enrichment analysis_full.xlsx
- __MACOSX/Appendix Fig. S2/._enrichment analysis_full.xlsx
- Appendix Fig. S3/
- __MACOSX/._Appendix Fig. S3
- Appendix Fig. S3/motif distance from Ct_full.csv
- __MACOSX/Appendix Fig. S3/._motif distance from Ct_full.csv
- Appendix Fig. S4/
- __MACOSX/._Appendix Fig. S4
- Appendix Fig. S4/deepTMHMM prediction result_full.csv
- __MACOSX/Appendix Fig. S4/._deepTMHMM prediction result_full.csv
- Appendix Fig. S6/
- __MACOSX/._Appendix Fig. S6
- Appendix Fig. S6/aln_cluster_SLIV_07330.txt
- __MACOSX/Appendix Fig. S6/._aln_cluster_SLIV_07330.txt
- Appendix Fig. S6/aln_cluster_SLIV_33595.txt
- __MACOSX/Appendix Fig. S6/._aln_cluster_SLIV_33595.txt
- Appendix Fig. S6/aln_cluster_SLIV_16130.txt
- __MACOSX/Appendix Fig. S6/._aln_cluster_SLIV_16130.txt
- Appendix Fig. S6/aln_cluster_SLIV_18480.txt
- __MACOSX/Appendix Fig. S6/._aln_cluster_SLIV_18480.txt
- Appendix Fig. S6/aln_cluster_SLIV_33605.txt
- __MACOSX/Appendix Fig. S6/._aln_cluster_SLIV_33605.txt
- Appendix Fig. S6/aln_cluster_SLIV_27375.txt
- __MACOSX/Appendix Fig. S6/._aln_cluster_SLIV_27375.txt
