# Supplementary material for: Evolutionary adaptation of bacterial proteomes to translation-impeding sequences
Source: EMBO J. 2025 Dec 9;45(6):1957–79. doi: 10.1038/s44318-025-00651-6 (PMC12992588; doi:10.1038/s44318-025-00651-6)
Supplement: Supplementary file 13 — Appendix Figures Source Data [file 44318_2025_651_MOESM13_ESM.zip › Appendix Fig. S1/c__Alphaproteobacteria.csv]

genome_id	aa	freq_aa
GCA_009720755.1	A	0.143458621962775
GCA_009720755.1	R	0.0824320521327381
GCA_009720755.1	N	0.0192606094717791
GCA_009720755.1	D	0.0569065808803596
GCA_009720755.1	C	0.0083464792586989
GCA_009720755.1	Q	0.0261954616220738
GCA_009720755.1	E	0.0523134677100788
GCA_009720755.1	G	0.08826445384812
GCA_009720755.1	H	0.019905426792902
GCA_009720755.1	I	0.0448480451514127
GCA_009720755.1	L	0.10114466370098
GCA_009720755.1	K	0.0257520286895298
GCA_009720755.1	M	0.0218385878307029
GCA_009720755.1	F	0.0333600985234393
GCA_009720755.1	P	0.0597162803787059
GCA_009720755.1	S	0.0454947988608873
GCA_009720755.1	T	0.0544802862756539
GCA_009720755.1	W	0.013041575548837
GCA_009720755.1	Y	0.019441339051273
GCA_009720755.1	V	0.0837991423090527
GCF_004004515.1	A	0.126309939416436
GCF_004004515.1	R	0.0711346224232803
GCF_004004515.1	N	0.0267737256247842
GCF_004004515.1	D	0.0637677522906767
GCF_004004515.1	C	0.00869612101367304
GCF_004004515.1	Q	0.029888444537992
GCF_004004515.1	E	0.0583491367645702
GCF_004004515.1	G	0.0880675367280728
GCF_004004515.1	H	0.0202425623643661
GCF_004004515.1	I	0.051889516648297
GCF_004004515.1	L	0.0949678211379922
GCF_004004515.1	K	0.0318315148586816
GCF_004004515.1	M	0.0270059816289648
GCF_004004515.1	F	0.0363449540827806
GCF_004004515.1	P	0.0511917117785937
GCF_004004515.1	S	0.0525593263746393
GCF_004004515.1	T	0.052265895797929
GCF_004004515.1	W	0.0141676162550171
GCF_004004515.1	Y	0.0221918538280248
GCF_004004515.1	V	0.0723539664452285
GCA_025054575.1	A	0.143967811682452
GCA_025054575.1	R	0.0942070108334799
GCA_025054575.1	N	0.015874727365934
GCA_025054575.1	D	0.048380842124777
GCA_025054575.1	C	0.00894372151884367
GCA_025054575.1	Q	0.0229457153180148
GCA_025054575.1	E	0.0672254600965877
GCA_025054575.1	G	0.088763787764429
GCA_025054575.1	H	0.0185060126097393
GCA_025054575.1	I	0.0402344511093582
GCA_025054575.1	L	0.123154931815473
GCA_025054575.1	K	0.0212328261819503
GCA_025054575.1	M	0.0175554584508521
GCA_025054575.1	F	0.0327662166431156
GCA_025054575.1	P	0.0627271162362217
GCA_025054575.1	S	0.0396338522129468
GCA_025054575.1	T	0.0436044257044978
GCA_025054575.1	W	0.0148437780791807
GCA_025054575.1	Y	0.0174637134225814
GCA_025054575.1	V	0.0779681408295642
GCF_009827635.1	A	0.120564717788894
GCF_009827635.1	R	0.0714847310780406
GCF_009827635.1	N	0.0280774601177816
GCF_009827635.1	D	0.0628054050411266
GCF_009827635.1	C	0.00815792802815786
GCF_009827635.1	Q	0.0313678244224719
GCF_009827635.1	E	0.0674495124751272
GCF_009827635.1	G	0.0852113317167236
GCF_009827635.1	H	0.0187029367358593
GCF_009827635.1	I	0.0525311449592872
GCF_009827635.1	L	0.0972886121236269
GCF_009827635.1	K	0.0323467757858508
GCF_009827635.1	M	0.0244643256171945
GCF_009827635.1	F	0.0372900072475505
GCF_009827635.1	P	0.0493247245516982
GCF_009827635.1	S	0.0560508770954939
GCF_009827635.1	T	0.0511892249140757
GCF_009827635.1	W	0.0138897591992462
GCF_009827635.1	Y	0.0227960884508568
GCF_009827635.1	V	0.0690066126509365
GCF_014203115.1	A	0.120535466904521
GCF_014203115.1	R	0.0669026520313012
GCF_014203115.1	N	0.0292929852660477
GCF_014203115.1	D	0.0558339948445521
GCF_014203115.1	C	0.00824457733272
GCF_014203115.1	Q	0.0315956451753967
GCF_014203115.1	E	0.0520905868678284
GCF_014203115.1	G	0.0830286153396273
GCF_014203115.1	H	0.0197151484845106
GCF_014203115.1	I	0.0558493503614889
GCF_014203115.1	L	0.096313140383474
GCF_014203115.1	K	0.0407628887866671
GCF_014203115.1	M	0.025222438015453
GCF_014203115.1	F	0.038407486014796
GCF_014203115.1	P	0.0513842330887355
GCF_014203115.1	S	0.0586794388960585
GCF_014203115.1	T	0.0551783810344678
GCF_014203115.1	W	0.0129620591881738
GCF_014203115.1	Y	0.0228129571187175
GCF_014203115.1	V	0.0751879548654623
GCF_001581005.1	A	0.116259507809327
GCF_001581005.1	R	0.0659015803271425
GCF_001581005.1	N	0.0280964996492265
GCF_001581005.1	D	0.0531721928885279
GCF_001581005.1	C	0.0103085884133959
GCF_001581005.1	Q	0.0376666174352915
GCF_001581005.1	E	0.0516271738729092
GCF_001581005.1	G	0.0818998541520511
GCF_001581005.1	H	0.0238341394971015
GCF_001581005.1	I	0.0476036628143116
GCF_001581005.1	L	0.10487090610346
GCF_001581005.1	K	0.0337434922275966
GCF_001581005.1	M	0.0253399272606432
GCF_001581005.1	F	0.0359554425285234
GCF_001581005.1	P	0.0555456836391833
GCF_001581005.1	S	0.0594376546172876
GCF_001581005.1	T	0.0603468965771886
GCF_001581005.1	W	0.0138290163571244
GCF_001581005.1	Y	0.0228672045194402
GCF_001581005.1	V	0.0716939593102684
GCA_024743055.1	A	0.0976911611842286
GCA_024743055.1	R	0.0528526827372408
GCA_024743055.1	N	0.0339487670243405
GCA_024743055.1	D	0.059021685925323
GCA_024743055.1	C	0.0090674263798676
GCA_024743055.1	Q	0.0330953729726162
GCA_024743055.1	E	0.066286993394675
GCA_024743055.1	G	0.0803528706489278
GCA_024743055.1	H	0.0197316437781065
GCA_024743055.1	I	0.0628257517842444
GCA_024743055.1	L	0.100237593703767
GCA_024743055.1	K	0.0464059369093386
GCA_024743055.1	M	0.0267467078789079
GCA_024743055.1	F	0.0413231549363942
GCA_024743055.1	P	0.0449182263336688
GCA_024743055.1	S	0.0621877686907964
GCA_024743055.1	T	0.054148815056401
GCA_024743055.1	W	0.0122353424300923
GCA_024743055.1	Y	0.0260088107665147
GCA_024743055.1	V	0.0709132874645488
GCA_019752575.1	A	0.121534379514749
GCA_019752575.1	R	0.0674206215539632
GCA_019752575.1	N	0.0304331137344603
GCA_019752575.1	D	0.051039672157198
GCA_019752575.1	C	0.00756939074461811
GCA_019752575.1	Q	0.0301902755038893
GCA_019752575.1	E	0.0597281330887792
GCA_019752575.1	G	0.0814962863655846
GCA_019752575.1	H	0.0187220442278919
GCA_019752575.1	I	0.0572852028706388
GCA_019752575.1	L	0.0981290265544165
GCA_019752575.1	K	0.0488474136609374
GCA_019752575.1	M	0.0236672153840817
GCA_019752575.1	F	0.0407621315601293
GCA_019752575.1	P	0.049676644669477
GCA_019752575.1	S	0.0533919576901944
GCA_019752575.1	T	0.0500873434280925
GCA_019752575.1	W	0.0125458958660428
GCA_019752575.1	Y	0.0232430877832227
GCA_019752575.1	V	0.0742301636416334
GCA_021296265.1	A	0.127609788133173
GCA_021296265.1	R	0.083952943863857
GCA_021296265.1	N	0.0223145451430529
GCA_021296265.1	D	0.0592627491291188
GCA_021296265.1	C	0.0100950830906287
GCA_021296265.1	Q	0.0288861287190909
GCA_021296265.1	E	0.0590228998914968
GCA_021296265.1	G	0.0904188795614185
GCA_021296265.1	H	0.0231740049111987
GCA_021296265.1	I	0.0443878133744503
GCA_021296265.1	L	0.10014419507738
GCA_021296265.1	K	0.0190822911312889
GCA_021296265.1	M	0.0217406201816001
GCA_021296265.1	F	0.0351407686596996
GCA_021296265.1	P	0.0553809034321284
GCA_021296265.1	S	0.0498757923590886
GCA_021296265.1	T	0.0529981154702758
GCA_021296265.1	W	0.0140197590086232
GCA_021296265.1	Y	0.0212923305350922
GCA_021296265.1	V	0.0812003883273371
GCA_002723255.1	A	0.119652430631022
GCA_002723255.1	R	0.0641425324204883
GCA_002723255.1	N	0.0276740110845468
GCA_002723255.1	D	0.0596009472578425
GCA_002723255.1	C	0.00727083786133449
GCA_002723255.1	Q	0.0318318481489531
GCA_002723255.1	E	0.0599337553430414
GCA_002723255.1	G	0.0858078859668188
GCA_002723255.1	H	0.0195903970151416
GCA_002723255.1	I	0.0583342389335652
GCA_002723255.1	L	0.0996839455190901
GCA_002723255.1	K	0.0305866478301818
GCA_002723255.1	M	0.0267536948489459
GCA_002723255.1	F	0.0391592860247772
GCA_002723255.1	P	0.0491933365934942
GCA_002723255.1	S	0.055841574295443
GCA_002723255.1	T	0.0554793342027096
GCA_002723255.1	W	0.0125991632253858
GCA_002723255.1	Y	0.0228879138593059
GCA_002723255.1	V	0.073976218937912
GCA_002746935.1	A	0.135610418968517
GCA_002746935.1	R	0.0725200340356358
GCA_002746935.1	N	0.0230261236204773
GCA_002746935.1	D	0.0573208366670477
GCA_002746935.1	C	0.00788915558603523
GCA_002746935.1	Q	0.027050710557397
GCA_002746935.1	E	0.0619740668774844
GCA_002746935.1	G	0.0933173315045529
GCA_002746935.1	H	0.0206106094664787
GCA_002746935.1	I	0.0466072313026251
GCA_002746935.1	L	0.101049008775606
GCA_002746935.1	K	0.0285721542779492
GCA_002746935.1	M	0.025888672991199
GCA_002746935.1	F	0.0368638955563175
GCA_002746935.1	P	0.055052640936742
GCA_002746935.1	S	0.0457563404071576
GCA_002746935.1	T	0.0529089038747285
GCA_002746935.1	W	0.0137349030365375
GCA_002746935.1	Y	0.0206029895480118
GCA_002746935.1	V	0.0736439720094995
GCF_011516825.1	A	0.116218664251272
GCF_011516825.1	R	0.0723819165090444
GCF_011516825.1	N	0.026749607054373
GCF_011516825.1	D	0.0558320235145767
GCF_011516825.1	C	0.0100505279235599
GCF_011516825.1	Q	0.031512907264832
GCF_011516825.1	E	0.0522702045093286
GCF_011516825.1	G	0.0856008738045129
GCF_011516825.1	H	0.0229462485902798
GCF_011516825.1	I	0.0512383337329391
GCF_011516825.1	L	0.101001678344034
GCF_011516825.1	K	0.0285309605633553
GCF_011516825.1	M	0.0243049080462832
GCF_011516825.1	F	0.0360639724360853
GCF_011516825.1	P	0.055113621227056
GCF_011516825.1	S	0.0616920194297182
GCF_011516825.1	T	0.0597597037589578
GCF_011516825.1	W	0.0142366198683965
GCF_011516825.1	Y	0.0222527106588166
GCF_011516825.1	V	0.0722424985125787
GCF_023822065.1	A	0.15585376269938
GCF_023822065.1	R	0.0836315622441024
GCF_023822065.1	N	0.0201693381238025
GCF_023822065.1	D	0.0570593467043322
GCF_023822065.1	C	0.00714182165819715
GCF_023822065.1	Q	0.0295279925086883
GCF_023822065.1	E	0.0495860580106493
GCF_023822065.1	G	0.0916071449560982
GCF_023822065.1	H	0.0202453482950605
GCF_023822065.1	I	0.0449941033346524
GCF_023822065.1	L	0.106867949958665
GCF_023822065.1	K	0.0210289583080293
GCF_023822065.1	M	0.0204671099287307
GCF_023822065.1	F	0.0327070983313025
GCF_023822065.1	P	0.0580075148200244
GCF_023822065.1	S	0.0466882681826908
GCF_023822065.1	T	0.05074501721983
GCF_023822065.1	W	0.0139960584416348
GCF_023822065.1	Y	0.0210516829984054
GCF_023822065.1	V	0.0686238632757249
GCA_002720935.1	A	0.0772058042037771
GCA_002720935.1	R	0.0442484545505491
GCA_002720935.1	N	0.0488244149128384
GCA_002720935.1	D	0.0670297031616253
GCA_002720935.1	C	0.00854514219680881
GCA_002720935.1	Q	0.0363815902621708
GCA_002720935.1	E	0.0685234604927274
GCA_002720935.1	G	0.0677640211251684
GCA_002720935.1	H	0.0187598915528313
GCA_002720935.1	I	0.0716172580180758
GCA_002720935.1	L	0.0934477581079331
GCA_002720935.1	K	0.0679089523021834
GCA_002720935.1	M	0.0253436318207027
GCA_002720935.1	F	0.0450813257144624
GCA_002720935.1	P	0.0369632473859247
GCA_002720935.1	S	0.0650509094914462
GCA_002720935.1	T	0.054179138799622
GCA_002720935.1	W	0.00971232127570354
GCA_002720935.1	Y	0.0305534245304713
GCA_002720935.1	V	0.0628595500949782
GCF_014636175.1	A	0.139321625264642
GCF_014636175.1	R	0.0704309241159743
GCF_014636175.1	N	0.0249676375116407
GCF_014636175.1	D	0.0591454522468559
GCF_014636175.1	C	0.0073200654550246
GCF_014636175.1	Q	0.0294227101870169
GCF_014636175.1	E	0.0475715224347275
GCF_014636175.1	G	0.0894121690078649
GCF_014636175.1	H	0.0196356170774225
GCF_014636175.1	I	0.0517568335152518
GCF_014636175.1	L	0.0988947787331711
GCF_014636175.1	K	0.0294725671154384
GCF_014636175.1	M	0.0231540917403095
GCF_014636175.1	F	0.0358266545822969
GCF_014636175.1	P	0.0538063093942917
GCF_014636175.1	S	0.0511460861420887
GCF_014636175.1	T	0.0575642753740605
GCF_014636175.1	W	0.0139813072130511
GCF_014636175.1	Y	0.0223163172823701
GCF_014636175.1	V	0.0748530556065006
GCA_018334165.1	A	0.130841141536208
GCA_018334165.1	R	0.0673451466912841
GCA_018334165.1	N	0.0258214829849261
GCA_018334165.1	D	0.0559317145451836
GCA_018334165.1	C	0.0086471893150118
GCA_018334165.1	Q	0.0330759012000991
GCA_018334165.1	E	0.0568827445417633
GCA_018334165.1	G	0.0906008858410182
GCA_018334165.1	H	0.0198365343480512
GCA_018334165.1	I	0.0468481450626318
GCA_018334165.1	L	0.101828829611236
GCA_018334165.1	K	0.0359064752598178
GCA_018334165.1	M	0.0249733829541544
GCA_018334165.1	F	0.0353875366822027
GCA_018334165.1	P	0.0533520322771218
GCA_018334165.1	S	0.0528416711966573
GCA_018334165.1	T	0.0505579125802934
GCA_018334165.1	W	0.0152357793138646
GCA_018334165.1	Y	0.0221117154672645
GCA_018334165.1	V	0.0719737785912104
GCF_001180225.1	A	0.0545308467341672
GCF_001180225.1	R	0.0321837155052611
GCF_001180225.1	N	0.0681643339289259
GCF_001180225.1	D	0.0530108447488584
GCF_001180225.1	C	0.00968148203295612
GCF_001180225.1	Q	0.0266775858646019
GCF_001180225.1	E	0.0621525709747866
GCF_001180225.1	G	0.0620626116736153
GCF_001180225.1	H	0.0158545513202303
GCF_001180225.1	I	0.0937251836410562
GCF_001180225.1	L	0.0934428975580703
GCF_001180225.1	K	0.103633114949375
GCF_001180225.1	M	0.0216274568195354
GCF_001180225.1	F	0.0535816210045662
GCF_001180225.1	P	0.032332613658924
GCF_001180225.1	S	0.0687909469922573
GCF_001180225.1	T	0.0480072463768116
GCF_001180225.1	W	0.00938678777049831
GCF_001180225.1	Y	0.0348638822711932
GCF_001180225.1	V	0.0562897061743101
GCA_016777745.1	A	0.0717690287567497
GCA_016777745.1	R	0.0384369693759998
GCA_016777745.1	N	0.0568528639364043
GCA_016777745.1	D	0.0568009958669338
GCA_016777745.1	C	0.00969386919418859
GCA_016777745.1	Q	0.0300698308008976
GCA_016777745.1	E	0.0602024492648384
GCA_016777745.1	G	0.067960820498261
GCA_016777745.1	H	0.0181074160419749
GCA_016777745.1	I	0.0871165175232178
GCA_016777745.1	L	0.0942360925326359
GCA_016777745.1	K	0.0759566928918906
GCA_016777745.1	M	0.0249485414152885
GCA_016777745.1	F	0.0477595723887157
GCA_016777745.1	P	0.0368672777999203
GCA_016777745.1	S	0.0685177197704701
GCA_016777745.1	T	0.0507952194019339
GCA_016777745.1	W	0.0110096802197022
GCA_016777745.1	Y	0.0326686940712067
GCA_016777745.1	V	0.0602297482487702
GCF_006438955.1	A	0.141211811129093
GCF_006438955.1	R	0.073928252243627
GCF_006438955.1	N	0.0236791311393695
GCF_006438955.1	D	0.0641313918941768
GCF_006438955.1	C	0.00718158282480715
GCF_006438955.1	Q	0.0288965109870202
GCF_006438955.1	E	0.0473538705448605
GCF_006438955.1	G	0.0884056029740822
GCF_006438955.1	H	0.0200669300243082
GCF_006438955.1	I	0.0522352827508064
GCF_006438955.1	L	0.0958715505675218
GCF_006438955.1	K	0.0285781102808294
GCF_006438955.1	M	0.0240645057872073
GCF_006438955.1	F	0.0339063814089121
GCF_006438955.1	P	0.0533430976216565
GCF_006438955.1	S	0.0488229055272167
GCF_006438955.1	T	0.0581904738900442
GCF_006438955.1	W	0.013684642765387
GCF_006438955.1	Y	0.0217116343618042
GCF_006438955.1	V	0.0747363312772699
GCF_019904235.1	A	0.12056465684612
GCF_019904235.1	R	0.0631129854362967
GCF_019904235.1	N	0.0296346540444628
GCF_019904235.1	D	0.0614142963170493
GCF_019904235.1	C	0.00818870391396454
GCF_019904235.1	Q	0.0330123715292626
GCF_019904235.1	E	0.0670284245346545
GCF_019904235.1	G	0.0872613061621717
GCF_019904235.1	H	0.0184643968326526
GCF_019904235.1	I	0.0527035993924827
GCF_019904235.1	L	0.0949919145150429
GCF_019904235.1	K	0.0355063381354724
GCF_019904235.1	M	0.0247233977714536
GCF_019904235.1	F	0.037977694874933
GCF_019904235.1	P	0.0489759204919121
GCF_019904235.1	S	0.0581515942413652
GCF_019904235.1	T	0.0535106733316622
GCF_019904235.1	W	0.0133811089648122
GCF_019904235.1	Y	0.022090822851694
GCF_019904235.1	V	0.0693051398125347
GCF_000426845.1	A	0.124489317962997
GCF_000426845.1	R	0.0714601695891867
GCF_000426845.1	N	0.0270996048371208
GCF_000426845.1	D	0.0549687178209908
GCF_000426845.1	C	0.00859934647568986
GCF_000426845.1	Q	0.0317547573818879
GCF_000426845.1	E	0.0548321022442129
GCF_000426845.1	G	0.0830710995788151
GCF_000426845.1	H	0.0202683613193905
GCF_000426845.1	I	0.0533999620822073
GCF_000426845.1	L	0.0992735211131474
GCF_000426845.1	K	0.0368810942628893
GCF_000426845.1	M	0.0248198904844927
GCF_000426845.1	F	0.0372342501756486
GCF_000426845.1	P	0.0521165191466266
GCF_000426845.1	S	0.0565476964940911
GCF_000426845.1	T	0.0530630699285882
GCF_000426845.1	W	0.0133037549767103
GCF_000426845.1	Y	0.0224007724820913
GCF_000426845.1	V	0.0744159916432159
GCA_022340385.1	A	0.126691127440859
GCA_022340385.1	R	0.0675807865583081
GCA_022340385.1	N	0.026811795328308
GCA_022340385.1	D	0.0621913491448319
GCA_022340385.1	C	0.00947911413185125
GCA_022340385.1	Q	0.0310470181661866
GCA_022340385.1	E	0.0523526007060679
GCA_022340385.1	G	0.0901438198748303
GCA_022340385.1	H	0.0207860167411885
GCA_022340385.1	I	0.0528535501406382
GCA_022340385.1	L	0.0994680797051168
GCA_022340385.1	K	0.0286471995911169
GCA_022340385.1	M	0.0273999031949066
GCA_022340385.1	F	0.0384597158804356
GCA_022340385.1	P	0.051660410440057
GCA_022340385.1	S	0.0500069388266275
GCA_022340385.1	T	0.0547498806860299
GCA_022340385.1	W	0.0143303693825121
GCA_022340385.1	Y	0.0225850344741216
GCA_022340385.1	V	0.0727552895860059
GCF_000429365.1	A	0.124504872704311
GCF_000429365.1	R	0.0701179905543833
GCF_000429365.1	N	0.0237603171131924
GCF_000429365.1	D	0.05931317244985
GCF_000429365.1	C	0.00872872310381634
GCF_000429365.1	Q	0.0321537657191602
GCF_000429365.1	E	0.0594188961575949
GCF_000429365.1	G	0.0876739191199153
GCF_000429365.1	H	0.020500985547714
GCF_000429365.1	I	0.0511449298240786
GCF_000429365.1	L	0.104487609326279
GCF_000429365.1	K	0.0303752901970951
GCF_000429365.1	M	0.0275967842613606
GCF_000429365.1	F	0.0364493344475357
GCF_000429365.1	P	0.0523086147442572
GCF_000429365.1	S	0.050915379033975
GCF_000429365.1	T	0.0531449906514173
GCF_000429365.1	W	0.0137846335659738
GCF_000429365.1	Y	0.0225242186945584
GCF_000429365.1	V	0.0710955727835314
GCF_004358425.1	A	0.145028980501059
GCF_004358425.1	R	0.0794509072215982
GCF_004358425.1	N	0.0223235534908516
GCF_004358425.1	D	0.0559047600914973
GCF_004358425.1	C	0.00793121924816611
GCF_004358425.1	Q	0.0294129646603801
GCF_004358425.1	E	0.0595086234329994
GCF_004358425.1	G	0.0913150973315092
GCF_004358425.1	H	0.0194690217346958
GCF_004358425.1	I	0.0462681655111638
GCF_004358425.1	L	0.1013963950487
GCF_004358425.1	K	0.0265475533167782
GCF_004358425.1	M	0.0230905644057977
GCF_004358425.1	F	0.0345182110694362
GCF_004358425.1	P	0.0544536951158812
GCF_004358425.1	S	0.0475193180674589
GCF_004358425.1	T	0.0509382284223782
GCF_004358425.1	W	0.0141353039892727
GCF_004358425.1	Y	0.0208439295981896
GCF_004358425.1	V	0.0699435077421864
GCF_014904745.1	A	0.12231712802996
GCF_014904745.1	R	0.0676743949090501
GCF_014904745.1	N	0.0275986212126148
GCF_014904745.1	D	0.0602086202630176
GCF_014904745.1	C	0.00873352154303304
GCF_014904745.1	Q	0.0275445565554437
GCF_014904745.1	E	0.059771944185866
GCF_014904745.1	G	0.0868403158762252
GCF_014904745.1	H	0.0210436280989272
GCF_014904745.1	I	0.0556831312031396
GCF_014904745.1	L	0.0952300416505801
GCF_014904745.1	K	0.0349680498670217
GCF_014904745.1	M	0.0269727188353641
GCF_014904745.1	F	0.0396966279596068
GCF_014904745.1	P	0.0494157897910678
GCF_014904745.1	S	0.0531878393337016
GCF_014904745.1	T	0.0532349726245688
GCF_014904745.1	W	0.0132174224050871
GCF_014904745.1	Y	0.0228707362566602
GCF_014904745.1	V	0.0737899393990644
GCA_016937315.1	A	0.118122664011016
GCA_016937315.1	R	0.0669045687026655
GCA_016937315.1	N	0.026730168682994
GCA_016937315.1	D	0.0590083112029114
GCA_016937315.1	C	0.0104950452444182
GCA_016937315.1	Q	0.0297331439952788
GCA_016937315.1	E	0.0538952616307662
GCA_016937315.1	G	0.0813016376512246
GCA_016937315.1	H	0.0220966115865054
GCA_016937315.1	I	0.0545561006196518
GCA_016937315.1	L	0.102579116258483
GCA_016937315.1	K	0.0343190592111734
GCA_016937315.1	M	0.0266102955640799
GCA_016937315.1	F	0.0371360775056556
GCA_016937315.1	P	0.050532666961739
GCA_016937315.1	S	0.0558762417625652
GCA_016937315.1	T	0.0576850963902823
GCA_016937315.1	W	0.0119857750565555
GCA_016937315.1	Y	0.0214834144782138
GCA_016937315.1	V	0.0789487434838202
GCA_015689735.1	A	0.138096796086242
GCA_015689735.1	R	0.0704814602754928
GCA_015689735.1	N	0.0232639111490363
GCA_015689735.1	D	0.0595629961556572
GCA_015689735.1	C	0.00879954371917507
GCA_015689735.1	Q	0.032422687591328
GCA_015689735.1	E	0.0513382247934688
GCA_015689735.1	G	0.0889913408333757
GCA_015689735.1	H	0.0220723638397446
GCA_015689735.1	I	0.0545138420658203
GCA_015689735.1	L	0.102016566707859
GCA_015689735.1	K	0.0258979160080733
GCA_015689735.1	M	0.0290447946625755
GCA_015689735.1	F	0.0360514907605344
GCA_015689735.1	P	0.0524855588445307
GCA_015689735.1	S	0.0456855597287959
GCA_015689735.1	T	0.053385298649506
GCA_015689735.1	W	0.0138807524212286
GCA_015689735.1	Y	0.0211074094788804
GCA_015689735.1	V	0.0709014862286754
GCF_900156255.1	A	0.137377389662497
GCF_900156255.1	R	0.0776039650696247
GCF_900156255.1	N	0.021917394382818
GCF_900156255.1	D	0.0586471560066084
GCF_900156255.1	C	0.00808874203445834
GCF_900156255.1	Q	0.0348557941940052
GCF_900156255.1	E	0.0549879631814963
GCF_900156255.1	G	0.0914628274722681
GCF_900156255.1	H	0.0207174887892377
GCF_900156255.1	I	0.0489903233419873
GCF_900156255.1	L	0.104708048147274
GCF_900156255.1	K	0.0249912674061836
GCF_900156255.1	M	0.0272957281095114
GCF_900156255.1	F	0.0341109275430729
GCF_900156255.1	P	0.0559329714420581
GCF_900156255.1	S	0.0460637243332547
GCF_900156255.1	T	0.048168043426953
GCF_900156255.1	W	0.0146008968609865
GCF_900156255.1	Y	0.0197045079065376
GCF_900156255.1	V	0.0697748406891669
GCF_003260265.1	A	0.125932656721278
GCF_003260265.1	R	0.0738719863674851
GCF_003260265.1	N	0.0240294309433668
GCF_003260265.1	D	0.0606765471727661
GCF_003260265.1	C	0.00941659241983333
GCF_003260265.1	Q	0.0305802578038804
GCF_003260265.1	E	0.0599616541280207
GCF_003260265.1	G	0.0893775564283306
GCF_003260265.1	H	0.0207752519599837
GCF_003260265.1	I	0.0505238272613138
GCF_003260265.1	L	0.100254901839345
GCF_003260265.1	K	0.0281418354878924
GCF_003260265.1	M	0.0277330723855751
GCF_003260265.1	F	0.0359109887377802
GCF_003260265.1	P	0.051715610592096
GCF_003260265.1	S	0.0479668459502813
GCF_003260265.1	T	0.0535771637680172
GCF_003260265.1	W	0.0139952700269589
GCF_003260265.1	Y	0.0218714802798346
GCF_003260265.1	V	0.0736870697259606
GCA_017642695.1	A	0.121967266893414
GCA_017642695.1	R	0.0695659145172185
GCA_017642695.1	N	0.026197911723266
GCA_017642695.1	D	0.0575312776158518
GCA_017642695.1	C	0.00828878705419549
GCA_017642695.1	Q	0.0262596514378442
GCA_017642695.1	E	0.0680307150472585
GCA_017642695.1	G	0.0876123409396047
GCA_017642695.1	H	0.0204367670136684
GCA_017642695.1	I	0.0503713137013327
GCA_017642695.1	L	0.0976031168419491
GCA_017642695.1	K	0.0367480310099235
GCA_017642695.1	M	0.0261757960046111
GCA_017642695.1	F	0.0383495776358481
GCA_017642695.1	P	0.0506228800010321
GCA_017642695.1	S	0.0520742240377589
GCA_017642695.1	T	0.0520170917645671
GCA_017642695.1	W	0.0134712371256569
GCA_017642695.1	Y	0.0238296868506387
GCA_017642695.1	V	0.0728464127843598
GCF_001854785.1	A	0.124006133498088
GCF_001854785.1	R	0.0686921194819412
GCF_001854785.1	N	0.0273358013725532
GCF_001854785.1	D	0.0557171598648096
GCF_001854785.1	C	0.00849228369012833
GCF_001854785.1	Q	0.0300731507596131
GCF_001854785.1	E	0.0567971318740328
GCF_001854785.1	G	0.0855805436787769
GCF_001854785.1	H	0.0204320652812215
GCF_001854785.1	I	0.05410403020207
GCF_001854785.1	L	0.0993590636527964
GCF_001854785.1	K	0.0376520742072421
GCF_001854785.1	M	0.0247792667224953
GCF_001854785.1	F	0.0385894702455967
GCF_001854785.1	P	0.0505248816919889
GCF_001854785.1	S	0.0557149747924591
GCF_001854785.1	T	0.0513918091470406
GCF_001854785.1	W	0.0133824756104956
GCF_001854785.1	Y	0.0225062452099117
GCF_001854785.1	V	0.0748693190167393
GCF_006442205.1	A	0.124954334993528
GCF_006442205.1	R	0.0666480425071645
GCF_006442205.1	N	0.0273681472873471
GCF_006442205.1	D	0.0573839006814349
GCF_006442205.1	C	0.00774445449120504
GCF_006442205.1	Q	0.0302383616910957
GCF_006442205.1	E	0.0536827622383595
GCF_006442205.1	G	0.0881374573173386
GCF_006442205.1	H	0.0198038732741658
GCF_006442205.1	I	0.0542861188849528
GCF_006442205.1	L	0.0989532450944901
GCF_006442205.1	K	0.0370273637392023
GCF_006442205.1	M	0.0251894512319771
GCF_006442205.1	F	0.0387343946900207
GCF_006442205.1	P	0.0500383778908084
GCF_006442205.1	S	0.055846029995917
GCF_006442205.1	T	0.0533912776118317
GCF_006442205.1	W	0.0132407855868842
GCF_006442205.1	Y	0.0222707478922466
GCF_006442205.1	V	0.0750608729000296
GCF_017948245.1	A	0.119219892096553
GCF_017948245.1	R	0.0672590052472726
GCF_017948245.1	N	0.0287078736555647
GCF_017948245.1	D	0.0565003533748087
GCF_017948245.1	C	0.00806740426395038
GCF_017948245.1	Q	0.0310446900284918
GCF_017948245.1	E	0.0581082351648607
GCF_017948245.1	G	0.0824953226697599
GCF_017948245.1	H	0.0201064455776384
GCF_017948245.1	I	0.0576703462016698
GCF_017948245.1	L	0.100018276185918
GCF_017948245.1	K	0.0368745820510951
GCF_017948245.1	M	0.0255639471068164
GCF_017948245.1	F	0.039525685436204
GCF_017948245.1	P	0.0486484602049257
GCF_017948245.1	S	0.0585904940591832
GCF_017948245.1	T	0.0526517900626144
GCF_017948245.1	W	0.0129227424420576
GCF_017948245.1	Y	0.0236597375624216
GCF_017948245.1	V	0.0723647166081934
GCF_016107285.1	A	0.148153170111664
GCF_016107285.1	R	0.0863803255292862
GCF_016107285.1	N	0.0191117975770513
GCF_016107285.1	D	0.0485218467617131
GCF_016107285.1	C	0.00822799624581574
GCF_016107285.1	Q	0.0301766420957984
GCF_016107285.1	E	0.0575012858611331
GCF_016107285.1	G	0.095439302430751
GCF_016107285.1	H	0.0201495765180168
GCF_016107285.1	I	0.0397098157980255
GCF_016107285.1	L	0.116354714357028
GCF_016107285.1	K	0.0184701926405566
GCF_016107285.1	M	0.0234371390025354
GCF_016107285.1	F	0.0321150919570617
GCF_016107285.1	P	0.0636885693573421
GCF_016107285.1	S	0.0440374297321394
GCF_016107285.1	T	0.0463084233562377
GCF_016107285.1	W	0.014606927969809
GCF_016107285.1	Y	0.0178278302011852
GCF_016107285.1	V	0.0697819224968507
GCA_016212565.1	A	0.140614049513593
GCA_016212565.1	R	0.0763146908879303
GCA_016212565.1	N	0.0221449143358339
GCA_016212565.1	D	0.0581934411989188
GCA_016212565.1	C	0.00943971460739541
GCA_016212565.1	Q	0.0277397563536541
GCA_016212565.1	E	0.0550114485951751
GCA_016212565.1	G	0.0882895419296892
GCA_016212565.1	H	0.0215048050365385
GCA_016212565.1	I	0.0431285236583216
GCA_016212565.1	L	0.104945877451538
GCA_016212565.1	K	0.0287661239653042
GCA_016212565.1	M	0.0234976617878362
GCA_016212565.1	F	0.0334568853917612
GCA_016212565.1	P	0.0526559475768194
GCA_016212565.1	S	0.0473023061645309
GCA_016212565.1	T	0.0531231683301918
GCA_016212565.1	W	0.0134920534520782
GCA_016212565.1	Y	0.0191872551624098
GCA_016212565.1	V	0.0811918346004799
GCA_016793705.1	A	0.131810354980499
GCA_016793705.1	R	0.0688314691548742
GCA_016793705.1	N	0.0224509497982802
GCA_016793705.1	D	0.0559193361341142
GCA_016793705.1	C	0.00863531133112744
GCA_016793705.1	Q	0.0292826888872269
GCA_016793705.1	E	0.0572861997494943
GCA_016793705.1	G	0.0906806550973267
GCA_016793705.1	H	0.0204823223270724
GCA_016793705.1	I	0.0480241943456549
GCA_016793705.1	L	0.105389483059058
GCA_016793705.1	K	0.0307226238279574
GCA_016793705.1	M	0.0268051411265191
GCA_016793705.1	F	0.0360826204580798
GCA_016793705.1	P	0.0547863007598558
GCA_016793705.1	S	0.0471112326100991
GCA_016793705.1	T	0.0544046105427308
GCA_016793705.1	W	0.0150630089740184
GCA_016793705.1	Y	0.0209568561105251
GCA_016793705.1	V	0.0752746407254865
GCA_019689675.1	A	0.135847405095426
GCA_019689675.1	R	0.0846891129572349
GCA_019689675.1	N	0.0205999071746518
GCA_019689675.1	D	0.0511403812069164
GCA_019689675.1	C	0.00857622113614488
GCA_019689675.1	Q	0.0250433756031311
GCA_019689675.1	E	0.064288562235035
GCA_019689675.1	G	0.0871483616949036
GCA_019689675.1	H	0.0191584665750873
GCA_019689675.1	I	0.0464578407827233
GCA_019689675.1	L	0.107399395077765
GCA_019689675.1	K	0.0288233608382939
GCA_019689675.1	M	0.0208304130727994
GCA_019689675.1	F	0.0361286845900577
GCA_019689675.1	P	0.056384390389773
GCA_019689675.1	S	0.0462172113147247
GCA_019689675.1	T	0.0473043269695016
GCA_019689675.1	W	0.0138918740441014
GCA_019689675.1	Y	0.0214300399024399
GCA_019689675.1	V	0.0786406693392891
GCF_000143145.1	A	0.122539986308489
GCF_000143145.1	R	0.067861190317762
GCF_000143145.1	N	0.0289669428619094
GCF_000143145.1	D	0.0581390666377751
GCF_000143145.1	C	0.00840954110425683
GCF_000143145.1	Q	0.0313514518946636
GCF_000143145.1	E	0.0559070051065119
GCF_000143145.1	G	0.0809716754459809
GCF_000143145.1	H	0.0194864340899459
GCF_000143145.1	I	0.054632774103484
GCF_000143145.1	L	0.0960390495713253
GCF_000143145.1	K	0.0420064775806294
GCF_000143145.1	M	0.0224816919179813
GCF_000143145.1	F	0.0369124299364706
GCF_000143145.1	P	0.0512319483941238
GCF_000143145.1	S	0.0604928944123676
GCF_000143145.1	T	0.0543614367266166
GCF_000143145.1	W	0.0130730923448343
GCF_000143145.1	Y	0.0228594549090972
GCF_000143145.1	V	0.0722754563357757
GCF_900327275.1	A	0.0621809210134247
GCF_900327275.1	R	0.036424169947676
GCF_900327275.1	N	0.0709770720020977
GCF_900327275.1	D	0.0494217345183372
GCF_900327275.1	C	0.0134107532349891
GCF_900327275.1	Q	0.0416545822225577
GCF_900327275.1	E	0.0597991267416498
GCF_900327275.1	G	0.048295398111251
GCF_900327275.1	H	0.0205561360503137
GCF_900327275.1	I	0.0970615929217603
GCF_900327275.1	L	0.0987759285819286
GCF_900327275.1	K	0.0838236637915622
GCF_900327275.1	M	0.0209514463589735
GCF_900327275.1	F	0.0420538654991438
GCF_900327275.1	P	0.0267936956944947
GCF_900327275.1	S	0.0739865952062169
GCF_900327275.1	T	0.0504249089197103
GCF_900327275.1	W	0.00841077309982876
GCF_900327275.1	Y	0.0400117599850616
GCF_900327275.1	V	0.0549858760990223
GCA_014132315.1	A	0.082238009256704
GCA_014132315.1	R	0.0468945886916824
GCA_014132315.1	N	0.0456448548022109
GCA_014132315.1	D	0.0539987542084887
GCA_014132315.1	C	0.013478991066571
GCA_014132315.1	Q	0.037011046543717
GCA_014132315.1	E	0.0676669794286705
GCA_014132315.1	G	0.0615050423017181
GCA_014132315.1	H	0.0205634446923762
GCA_014132315.1	I	0.0847493041702477
GCA_014132315.1	L	0.0994307205878874
GCA_014132315.1	K	0.0753585592973105
GCA_014132315.1	M	0.0242811073351889
GCA_014132315.1	F	0.039790423174876
GCA_014132315.1	P	0.0363842084098812
GCA_014132315.1	S	0.0697603822529903
GCA_014132315.1	T	0.0446316636047529
GCA_014132315.1	W	0.0078216783492474
GCA_014132315.1	Y	0.0319017243962248
GCA_014132315.1	V	0.056888517429254
GCA_018666195.1	A	0.114327864254663
GCA_018666195.1	R	0.0648873930725004
GCA_018666195.1	N	0.0298157341186369
GCA_018666195.1	D	0.064238956668069
GCA_018666195.1	C	0.00867087365025943
GCA_018666195.1	Q	0.0298291964661338
GCA_018666195.1	E	0.0615105875753751
GCA_018666195.1	G	0.0855532183424485
GCA_018666195.1	H	0.0219256766231945
GCA_018666195.1	I	0.0558384518300379
GCA_018666195.1	L	0.094730051886131
GCA_018666195.1	K	0.0318014303744215
GCA_018666195.1	M	0.0271008273734399
GCA_018666195.1	F	0.0381500490814752
GCA_018666195.1	P	0.0505152152573272
GCA_018666195.1	S	0.0543519842939279
GCA_018666195.1	T	0.0545584069555462
GCA_018666195.1	W	0.012999018370495
GCA_018666195.1	Y	0.0225572850932548
GCA_018666195.1	V	0.076637778712663
GCF_018129385.1	A	0.124030157815897
GCF_018129385.1	R	0.0679038154354142
GCF_018129385.1	N	0.0291651925942602
GCF_018129385.1	D	0.0546971012670688
GCF_018129385.1	C	0.00834251887543625
GCF_018129385.1	Q	0.031565128660938
GCF_018129385.1	E	0.0530164150753994
GCF_018129385.1	G	0.0845849548129804
GCF_018129385.1	H	0.0196931200533297
GCF_018129385.1	I	0.0544037486757713
GCF_018129385.1	L	0.0968619069477784
GCF_018129385.1	K	0.0382235502680619
GCF_018129385.1	M	0.0249456907868769
GCF_018129385.1	F	0.0386431126951501
GCF_018129385.1	P	0.0527225751874387
GCF_018129385.1	S	0.0563451385822981
GCF_018129385.1	T	0.0537390760270508
GCF_018129385.1	W	0.0135512329092878
GCF_018129385.1	Y	0.0230520559533521
GCF_018129385.1	V	0.0745135073762096
GCF_002723955.1	A	0.109476472355558
GCF_002723955.1	R	0.0659009175123167
GCF_002723955.1	N	0.0298244256630134
GCF_002723955.1	D	0.0552557247804693
GCF_002723955.1	C	0.00954791592769629
GCF_002723955.1	Q	0.0366733621988141
GCF_002723955.1	E	0.0528531708988526
GCF_002723955.1	G	0.0841305839783519
GCF_002723955.1	H	0.0239602247206818
GCF_002723955.1	I	0.050640530310262
GCF_002723955.1	L	0.103768020410152
GCF_002723955.1	K	0.0322470761893948
GCF_002723955.1	M	0.0248525157482333
GCF_002723955.1	F	0.0356313511677658
GCF_002723955.1	P	0.0534048237976429
GCF_002723955.1	S	0.0630914065742154
GCF_002723955.1	T	0.059976426635691
GCF_002723955.1	W	0.0139762116015921
GCF_002723955.1	Y	0.0234929777299031
GCF_002723955.1	V	0.0712958617993933
GCF_900110945.1	A	0.123300665874106
GCF_900110945.1	R	0.0611597490674507
GCF_900110945.1	N	0.028680017001041
GCF_900110945.1	D	0.0578457780308183
GCF_900110945.1	C	0.00628827324157582
GCF_900110945.1	Q	0.0333139446375003
GCF_900110945.1	E	0.0552630629504902
GCF_900110945.1	G	0.0847948919439529
GCF_900110945.1	H	0.0195573569541033
GCF_900110945.1	I	0.0552542632398247
GCF_900110945.1	L	0.103216206251138
GCF_900110945.1	K	0.0328405202036957
GCF_900110945.1	M	0.0256370770529065
GCF_900110945.1	F	0.038039389264881
GCF_900110945.1	P	0.0492959791482056
GCF_900110945.1	S	0.0555965719847131
GCF_900110945.1	T	0.0570458843313232
GCF_900110945.1	W	0.0130552507433556
GCF_900110945.1	Y	0.0228898073831332
GCF_900110945.1	V	0.0769253106957843
GCA_008365375.1	A	0.131410249845882
GCA_008365375.1	R	0.0788384695890108
GCA_008365375.1	N	0.0237316721999095
GCA_008365375.1	D	0.0581466674585928
GCA_008365375.1	C	0.00851337706677371
GCA_008365375.1	Q	0.029369025992246
GCA_008365375.1	E	0.0564754301490391
GCA_008365375.1	G	0.0894204124433449
GCA_008365375.1	H	0.0206621048988144
GCA_008365375.1	I	0.042485473957576
GCA_008365375.1	L	0.105649437493472
GCA_008365375.1	K	0.0278140175029339
GCA_008365375.1	M	0.0234172911618991
GCA_008365375.1	F	0.0333935128957668
GCA_008365375.1	P	0.0567683062951987
GCA_008365375.1	S	0.0487736067390187
GCA_008365375.1	T	0.0544186408498733
GCA_008365375.1	W	0.0133412252872951
GCA_008365375.1	Y	0.0198300703926793
GCA_008365375.1	V	0.0775410077806747
GCA_024222895.1	A	0.120571849889404
GCA_024222895.1	R	0.0704445083165669
GCA_024222895.1	N	0.0265025430824409
GCA_024222895.1	D	0.064226640506867
GCA_024222895.1	C	0.00832131565464066
GCA_024222895.1	Q	0.0282595818597618
GCA_024222895.1	E	0.0565721498106747
GCA_024222895.1	G	0.0881003736519164
GCA_024222895.1	H	0.0200252433736144
GCA_024222895.1	I	0.0544377101010985
GCA_024222895.1	L	0.0970105347346322
GCA_024222895.1	K	0.0279201709551243
GCA_024222895.1	M	0.0231334274752877
GCA_024222895.1	F	0.0384074180527611
GCA_024222895.1	P	0.0515189762687295
GCA_024222895.1	S	0.0546326589270317
GCA_024222895.1	T	0.0547431299283938
GCA_024222895.1	W	0.0141082965721498
GCA_024222895.1	Y	0.0226375576411192
GCA_024222895.1	V	0.0784259131977856
GCF_003060865.1	A	0.135488969366567
GCF_003060865.1	R	0.0687249198362484
GCF_003060865.1	N	0.0237269523942859
GCF_003060865.1	D	0.0580004351867002
GCF_003060865.1	C	0.00860337117883306
GCF_003060865.1	Q	0.0298330603576965
GCF_003060865.1	E	0.052610361154358
GCF_003060865.1	G	0.0902835291954612
GCF_003060865.1	H	0.0198895502902088
GCF_003060865.1	I	0.0477845117390769
GCF_003060865.1	L	0.102314417330551
GCF_003060865.1	K	0.0297040224407902
GCF_003060865.1	M	0.0272860374226827
GCF_003060865.1	F	0.0364544766036546
GCF_003060865.1	P	0.0516286609237765
GCF_003060865.1	S	0.0495986330414659
GCF_003060865.1	T	0.0564081241597776
GCF_003060865.1	W	0.0141224831280815
GCF_003060865.1	Y	0.0208999256134361
GCF_003060865.1	V	0.0766375586363475
GCA_014896945.1	A	0.0820188388177722
GCA_014896945.1	R	0.0439529846857983
GCA_014896945.1	N	0.0420859597682948
GCA_014896945.1	D	0.0544783057323539
GCA_014896945.1	C	0.009284043194426
GCA_014896945.1	Q	0.0382293145898675
GCA_014896945.1	E	0.0588764136775538
GCA_014896945.1	G	0.0650828029382017
GCA_014896945.1	H	0.0240235791710512
GCA_014896945.1	I	0.0711997997609391
GCA_014896945.1	L	0.101151374600288
GCA_014896945.1	K	0.0612746850832116
GCA_014896945.1	M	0.0254972773617482
GCA_014896945.1	F	0.0439683091037259
GCA_014896945.1	P	0.0387196959635483
GCA_014896945.1	S	0.0688883667235373
GCA_014896945.1	T	0.0617471879693103
GCA_014896945.1	W	0.0103158873348794
GCA_014896945.1	Y	0.0305185783026675
GCA_014896945.1	V	0.0686865952208249
GCF_003025035.1	A	0.117054891340134
GCF_003025035.1	R	0.0645844860067232
GCF_003025035.1	N	0.0297550075552663
GCF_003025035.1	D	0.0580802012685322
GCF_003025035.1	C	0.00768268394529423
GCF_003025035.1	Q	0.0320416835202838
GCF_003025035.1	E	0.056971924510618
GCF_003025035.1	G	0.0821664074131401
GCF_003025035.1	H	0.0208135401318473
GCF_003025035.1	I	0.0587224202848853
GCF_003025035.1	L	0.0987597733163557
GCF_003025035.1	K	0.0395875431744775
GCF_003025035.1	M	0.0260051668272927
GCF_003025035.1	F	0.0394062509887693
GCF_003025035.1	P	0.0485444033306453
GCF_003025035.1	S	0.0577064999234639
GCF_003025035.1	T	0.0537232027488
GCF_003025035.1	W	0.0126126341840099
GCF_003025035.1	Y	0.0237424351132178
GCF_003025035.1	V	0.0720388444162434
GCA_014653355.1	A	0.0510213466892982
GCA_014653355.1	R	0.032623449306142
GCA_014653355.1	N	0.0691656145221034
GCA_014653355.1	D	0.0514895858591771
GCA_014653355.1	C	0.00964349718917141
GCA_014653355.1	Q	0.0255273961721448
GCA_014653355.1	E	0.0584518563732089
GCA_014653355.1	G	0.0603666201214635
GCA_014653355.1	H	0.0153208971239524
GCA_014653355.1	I	0.0991161985668537
GCA_014653355.1	L	0.094907620313776
GCA_014653355.1	K	0.110844474917152
GCA_014653355.1	M	0.0213578378498903
GCA_014653355.1	F	0.0551964792873846
GCA_014653355.1	P	0.0314584256572768
GCA_014653355.1	S	0.0694889225203531
GCA_014653355.1	T	0.0467040700574987
GCA_014653355.1	W	0.00887424712437045
GCA_014653355.1	Y	0.0351430219821567
GCA_014653355.1	V	0.0532984383666257
GCA_020638455.1	A	0.125639491781067
GCA_020638455.1	R	0.067405987166705
GCA_020638455.1	N	0.0255868292558223
GCA_020638455.1	D	0.0627297594396298
GCA_020638455.1	C	0.00863256384692078
GCA_020638455.1	Q	0.0296587161592147
GCA_020638455.1	E	0.0602806963724212
GCA_020638455.1	G	0.0865424240100212
GCA_020638455.1	H	0.0200393690722704
GCA_020638455.1	I	0.0487419791906332
GCA_020638455.1	L	0.0964204821433137
GCA_020638455.1	K	0.0345476391338804
GCA_020638455.1	M	0.0256052355753253
GCA_020638455.1	F	0.0375836592785745
GCA_020638455.1	P	0.0529120331313751
GCA_020638455.1	S	0.0545614438735077
GCA_020638455.1	T	0.0535971572462101
GCA_020638455.1	W	0.0145225860878902
GCA_020638455.1	Y	0.0236337142418897
GCA_020638455.1	V	0.0713582329933277
GCF_020171315.1	A	0.127312741673281
GCF_020171315.1	R	0.0663244155627335
GCF_020171315.1	N	0.0238337783022138
GCF_020171315.1	D	0.058970049137581
GCF_020171315.1	C	0.00844096769766452
GCF_020171315.1	Q	0.0311117430753929
GCF_020171315.1	E	0.0608970685818014
GCF_020171315.1	G	0.0908267083197154
GCF_020171315.1	H	0.0194668579537657
GCF_020171315.1	I	0.0490838168567511
GCF_020171315.1	L	0.103834089568203
GCF_020171315.1	K	0.028870627950837
GCF_020171315.1	M	0.028157545865751
GCF_020171315.1	F	0.0355946807472082
GCF_020171315.1	P	0.0526386159416291
GCF_020171315.1	S	0.0498725931711072
GCF_020171315.1	T	0.0564976067889942
GCF_020171315.1	W	0.0132571014628087
GCF_020171315.1	Y	0.0221791165988248
GCF_020171315.1	V	0.0728298747437361
GCF_001695835.1	A	0.12161032168115
GCF_001695835.1	R	0.0676586690916525
GCF_001695835.1	N	0.0275911031469889
GCF_001695835.1	D	0.0564317517487771
GCF_001695835.1	C	0.00797485939122503
GCF_001695835.1	Q	0.030167836800538
GCF_001695835.1	E	0.0580438162023091
GCF_001695835.1	G	0.0840273235428999
GCF_001695835.1	H	0.020087127447492
GCF_001695835.1	I	0.0551581873156334
GCF_001695835.1	L	0.101036111696069
GCF_001695835.1	K	0.0360770640541466
GCF_001695835.1	M	0.0247959643647734
GCF_001695835.1	F	0.0399513811191838
GCF_001695835.1	P	0.0486283766913131
GCF_001695835.1	S	0.0559681296086415
GCF_001695835.1	T	0.0536360543856699
GCF_001695835.1	W	0.0129205346065999
GCF_001695835.1	Y	0.0235106697329034
GCF_001695835.1	V	0.0747247173720333
GCF_003390865.1	A	0.128530940549439
GCF_003390865.1	R	0.0735316748109606
GCF_003390865.1	N	0.021858130121694
GCF_003390865.1	D	0.0610298831249115
GCF_003390865.1	C	0.00824131614838942
GCF_003390865.1	Q	0.0273162873275255
GCF_003390865.1	E	0.0650599676221446
GCF_003390865.1	G	0.0922047807020244
GCF_003390865.1	H	0.0189342743605549
GCF_003390865.1	I	0.050323734586004
GCF_003390865.1	L	0.10080839115826
GCF_003390865.1	K	0.025001824661866
GCF_003390865.1	M	0.0258556784796302
GCF_003390865.1	F	0.0347565109651186
GCF_003390865.1	P	0.0528712263574385
GCF_003390865.1	S	0.0534348929868791
GCF_003390865.1	T	0.0548805527978002
GCF_003390865.1	W	0.0133635596998585
GCF_003390865.1	Y	0.0204212638619342
GCF_003390865.1	V	0.0715751096775669
GCF_000518785.1	A	0.122057214405438
GCF_000518785.1	R	0.0672573669183497
GCF_000518785.1	N	0.0268731612437938
GCF_000518785.1	D	0.057508813274415
GCF_000518785.1	C	0.00809656025466623
GCF_000518785.1	Q	0.0294938736280216
GCF_000518785.1	E	0.0595372625862798
GCF_000518785.1	G	0.0842792420411633
GCF_000518785.1	H	0.0203513726506841
GCF_000518785.1	I	0.0554534742537933
GCF_000518785.1	L	0.100918455923975
GCF_000518785.1	K	0.0362259535332043
GCF_000518785.1	M	0.0259527058286546
GCF_000518785.1	F	0.0389624985090001
GCF_000518785.1	P	0.0488523954938364
GCF_000518785.1	S	0.0560360846101923
GCF_000518785.1	T	0.0534112353476943
GCF_000518785.1	W	0.0121810380668644
GCF_000518785.1	Y	0.0226942247110908
GCF_000518785.1	V	0.0738570667188833
GCF_004011175.1	A	0.133573483484328
GCF_004011175.1	R	0.0757572027460469
GCF_004011175.1	N	0.0207474607506612
GCF_004011175.1	D	0.0641327513927185
GCF_004011175.1	C	0.00814353440999381
GCF_004011175.1	Q	0.0297851837262957
GCF_004011175.1	E	0.0578241939114287
GCF_004011175.1	G	0.0918323743739801
GCF_004011175.1	H	0.0198866833605312
GCF_004011175.1	I	0.0470438143604749
GCF_004011175.1	L	0.101407313882168
GCF_004011175.1	K	0.0228321422542344
GCF_004011175.1	M	0.0258866270890777
GCF_004011175.1	F	0.0345322083731923
GCF_004011175.1	P	0.055928549321929
GCF_004011175.1	S	0.0486062264363289
GCF_004011175.1	T	0.0553851780991503
GCF_004011175.1	W	0.0139975240560464
GCF_004011175.1	Y	0.0206630535704237
GCF_004011175.1	V	0.0720344944009904
GCF_009882935.1	A	0.105946581437261
GCF_009882935.1	R	0.0586509489749944
GCF_009882935.1	N	0.032411579184501
GCF_009882935.1	D	0.0582593559923406
GCF_009882935.1	C	0.00907175743410678
GCF_009882935.1	Q	0.0294565921378689
GCF_009882935.1	E	0.0639801334760081
GCF_009882935.1	G	0.0816695764811895
GCF_009882935.1	H	0.0197758856161298
GCF_009882935.1	I	0.0637513375760306
GCF_009882935.1	L	0.0996335745663438
GCF_009882935.1	K	0.0457864595066456
GCF_009882935.1	M	0.0270911945257941
GCF_009882935.1	F	0.040922786663663
GCF_009882935.1	P	0.0463074101712097
GCF_009882935.1	S	0.0564659481302095
GCF_009882935.1	T	0.0526204170421266
GCF_009882935.1	W	0.0121517022414958
GCF_009882935.1	Y	0.025982414395134
GCF_009882935.1	V	0.0700643444469475
GCA_003531345.1	A	0.0731856526498809
GCA_003531345.1	R	0.0388696724101451
GCA_003531345.1	N	0.0580641748617793
GCA_003531345.1	D	0.0527952310423815
GCA_003531345.1	C	0.00924537501264915
GCA_003531345.1	Q	0.0323887105231686
GCA_003531345.1	E	0.0701751561594436
GCA_003531345.1	G	0.0665896985363789
GCA_003531345.1	H	0.0155400494926543
GCA_003531345.1	I	0.0837948354691223
GCA_003531345.1	L	0.0897997295382832
GCA_003531345.1	K	0.0835832497723154
GCA_003531345.1	M	0.0221797006522359
GCA_003531345.1	F	0.0469375270231732
GCA_003531345.1	P	0.034591961583397
GCA_003531345.1	S	0.067794817070366
GCA_003531345.1	T	0.0511347432913535
GCA_003531345.1	W	0.00776197529047036
GCA_003531345.1	Y	0.0339687037156288
GCA_003531345.1	V	0.0615990359051728
GCF_008710155.1	A	0.130783947736818
GCF_008710155.1	R	0.0717805479634691
GCF_008710155.1	N	0.0260082661155923
GCF_008710155.1	D	0.0625998266782214
GCF_008710155.1	C	0.00753483101126592
GCF_008710155.1	Q	0.0336477568162123
GCF_008710155.1	E	0.0499173388440771
GCF_008710155.1	G	0.0882041197253516
GCF_008710155.1	H	0.0205886274248383
GCF_008710155.1	I	0.0522278514765682
GCF_008710155.1	L	0.0988820745283648
GCF_008710155.1	K	0.0313625758282781
GCF_008710155.1	M	0.0254676354909673
GCF_008710155.1	F	0.0348430104659689
GCF_008710155.1	P	0.0528284781014599
GCF_008710155.1	S	0.0533597760149323
GCF_008710155.1	T	0.0530171321911873
GCF_008710155.1	W	0.0146043597093527
GCF_008710155.1	Y	0.023045130324645
GCF_008710155.1	V	0.0692967135524298
GCA_003240855.1	A	0.141251171347355
GCA_003240855.1	R	0.0762574550970455
GCA_003240855.1	N	0.0241759825998113
GCA_003240855.1	D	0.0609925921747206
GCA_003240855.1	C	0.00712367234241265
GCA_003240855.1	Q	0.0288707741391576
GCA_003240855.1	E	0.0523395084363127
GCA_003240855.1	G	0.0899103769100666
GCA_003240855.1	H	0.0194749229809732
GCA_003240855.1	I	0.052716637885735
GCA_003240855.1	L	0.0983378097867704
GCA_003240855.1	K	0.0296010053999505
GCA_003240855.1	M	0.0235648448493624
GCA_003240855.1	F	0.0345789051963424
GCA_003240855.1	P	0.0539221985079881
GCA_003240855.1	S	0.050858152316421
GCA_003240855.1	T	0.0493820195961059
GCA_003240855.1	W	0.0142160042873664
GCA_003240855.1	Y	0.0220887121290472
GCA_003240855.1	V	0.0703372540170554
GCF_019355555.1	A	0.117457157699408
GCF_019355555.1	R	0.0651813843621991
GCF_019355555.1	N	0.0286055607280729
GCF_019355555.1	D	0.0583373478488781
GCF_019355555.1	C	0.00805458247367667
GCF_019355555.1	Q	0.0319824709642915
GCF_019355555.1	E	0.0542392989329152
GCF_019355555.1	G	0.0824745611402364
GCF_019355555.1	H	0.0201482491307124
GCF_019355555.1	I	0.0583308617282917
GCF_019355555.1	L	0.0995590027648563
GCF_019355555.1	K	0.0370027282981776
GCF_019355555.1	M	0.0263849488982145
GCF_019355555.1	F	0.0387563394458141
GCF_019355555.1	P	0.0482083860822004
GCF_019355555.1	S	0.0610249603609585
GCF_019355555.1	T	0.0552110377262256
GCF_019355555.1	W	0.0124132555077483
GCF_019355555.1	Y	0.0227851519727536
GCF_019355555.1	V	0.0738427139343687
GCF_003993775.1	A	0.14344579525708
GCF_003993775.1	R	0.0785805221956547
GCF_003993775.1	N	0.0201374233652554
GCF_003993775.1	D	0.0593525785144454
GCF_003993775.1	C	0.00818613798645466
GCF_003993775.1	Q	0.0294431735259329
GCF_003993775.1	E	0.0560405293040428
GCF_003993775.1	G	0.0923499461125079
GCF_003993775.1	H	0.0192451811120441
GCF_003993775.1	I	0.0448058285499463
GCF_003993775.1	L	0.104954612202952
GCF_003993775.1	K	0.0219178037214792
GCF_003993775.1	M	0.0257527216672043
GCF_003993775.1	F	0.0342384626181687
GCF_003993775.1	P	0.0584636195813931
GCF_003993775.1	S	0.0449675320677776
GCF_003993775.1	T	0.0520939784729114
GCF_003993775.1	W	0.0143735548261113
GCF_003993775.1	Y	0.0192180937207323
GCF_003993775.1	V	0.0724325051979062
GCA_001897755.1	A	0.124947595000085
GCA_001897755.1	R	0.0704353360002493
GCA_001897755.1	N	0.0274536850391643
GCA_001897755.1	D	0.0556935707485093
GCA_001897755.1	C	0.00870450818724445
GCA_001897755.1	Q	0.0315817412434638
GCA_001897755.1	E	0.0531781307526112
GCA_001897755.1	G	0.0839455209182663
GCA_001897755.1	H	0.020569905002428
GCA_001897755.1	I	0.0549606547784814
GCA_001897755.1	L	0.0986088671773285
GCA_001897755.1	K	0.0368639641605096
GCA_001897755.1	M	0.025076986338004
GCA_001897755.1	F	0.0374199347111617
GCA_001897755.1	P	0.0523135110897525
GCA_001897755.1	S	0.0550672241787873
GCA_001897755.1	T	0.0535541397687846
GCA_001897755.1	W	0.0125279367661415
GCA_001897755.1	Y	0.0221131505634606
GCA_001897755.1	V	0.0749836375755663
GCA_010021145.1	A	0.0708509533348171
GCA_010021145.1	R	0.0398521156366694
GCA_010021145.1	N	0.0603067734995178
GCA_010021145.1	D	0.0524426886267527
GCA_010021145.1	C	0.00993211662586245
GCA_010021145.1	Q	0.0331657887578208
GCA_010021145.1	E	0.0598369067932834
GCA_010021145.1	G	0.0649930756485397
GCA_010021145.1	H	0.0158394539654277
GCA_010021145.1	I	0.0857908598560724
GCA_010021145.1	L	0.0910490392462349
GCA_010021145.1	K	0.0923164428617355
GCA_010021145.1	M	0.0208132403491852
GCA_010021145.1	F	0.047403986448055
GCA_010021145.1	P	0.0349494275045132
GCA_010021145.1	S	0.0654165739298168
GCA_010021145.1	T	0.0523901377451344
GCA_010021145.1	W	0.0100495833024211
GCA_010021145.1	Y	0.0331286940178549
GCA_010021145.1	V	0.0594721418502856
GCF_003400305.1	A	0.125645827660581
GCF_003400305.1	R	0.0655738954329063
GCF_003400305.1	N	0.0280578644955356
GCF_003400305.1	D	0.0563907925085724
GCF_003400305.1	C	0.00890318942037812
GCF_003400305.1	Q	0.033467677958128
GCF_003400305.1	E	0.0513953064602512
GCF_003400305.1	G	0.0845809923487999
GCF_003400305.1	H	0.0227062508703994
GCF_003400305.1	I	0.0541653415810817
GCF_003400305.1	L	0.101142310381119
GCF_003400305.1	K	0.0357000574376967
GCF_003400305.1	M	0.024211132381766
GCF_003400305.1	F	0.0383675499877711
GCF_003400305.1	P	0.0514313349310574
GCF_003400305.1	S	0.0545401762485078
GCF_003400305.1	T	0.0537316142209917
GCF_003400305.1	W	0.0133949697326202
GCF_003400305.1	Y	0.0231981780679455
GCF_003400305.1	V	0.0733955378738907
GCA_017302755.1	A	0.111774389830054
GCA_017302755.1	R	0.0597266527030888
GCA_017302755.1	N	0.0306004391108558
GCA_017302755.1	D	0.0522434587161611
GCA_017302755.1	C	0.00944830187845374
GCA_017302755.1	Q	0.0352472484543519
GCA_017302755.1	E	0.0647822676240188
GCA_017302755.1	G	0.0806530787479501
GCA_017302755.1	H	0.0227194883458842
GCA_017302755.1	I	0.0531320978671082
GCA_017302755.1	L	0.1024855063428
GCA_017302755.1	K	0.0474419661812035
GCA_017302755.1	M	0.026245633751241
GCA_017302755.1	F	0.0382335810895063
GCA_017302755.1	P	0.0492792236797869
GCA_017302755.1	S	0.056262064894334
GCA_017302755.1	T	0.0530373938723359
GCA_017302755.1	W	0.0120400345353901
GCA_017302755.1	Y	0.0257421241790347
GCA_017302755.1	V	0.0689050481964413
GCA_017995835.1	A	0.153238339637133
GCA_017995835.1	R	0.0810249958496929
GCA_017995835.1	N	0.0198744707108326
GCA_017995835.1	D	0.0575202564989809
GCA_017995835.1	C	0.00773557243235999
GCA_017995835.1	Q	0.023842764364563
GCA_017995835.1	E	0.0573912469522745
GCA_017995835.1	G	0.0949600270420011
GCA_017995835.1	H	0.0181903460856103
GCA_017995835.1	I	0.0431271914121645
GCA_017995835.1	L	0.102955618715785
GCA_017995835.1	K	0.020513518000332
GCA_017995835.1	M	0.0227226814784294
GCA_017995835.1	F	0.0350495936699316
GCA_017995835.1	P	0.0574812536127673
GCA_017995835.1	S	0.0436112272308151
GCA_017995835.1	T	0.0494786614209451
GCA_017995835.1	W	0.0142890573902469
GCA_017995835.1	Y	0.0191144144666705
GCA_017995835.1	V	0.0778787630284641
GCF_014651595.1	A	0.103036717146149
GCF_014651595.1	R	0.0550538795495442
GCF_014651595.1	N	0.0335357143112877
GCF_014651595.1	D	0.0563692723665113
GCF_014651595.1	C	0.00927863915201917
GCF_014651595.1	Q	0.0361027710607852
GCF_014651595.1	E	0.0648566708746825
GCF_014651595.1	G	0.0795501170391704
GCF_014651595.1	H	0.0206581833258028
GCF_014651595.1	I	0.0570774506441272
GCF_014651595.1	L	0.101425593663201
GCF_014651595.1	K	0.0436070262169174
GCF_014651595.1	M	0.025838840392083
GCF_014651595.1	F	0.0407879181491986
GCF_014651595.1	P	0.0456212885980433
GCF_014651595.1	S	0.0618850431172447
GCF_014651595.1	T	0.0544702948212763
GCF_014651595.1	W	0.0126004177464178
GCF_014651595.1	Y	0.0257772596722903
GCF_014651595.1	V	0.0724669021532486
GCA_021555045.1	A	0.124581263039708
GCA_021555045.1	R	0.066432335961524
GCA_021555045.1	N	0.0270756701048204
GCA_021555045.1	D	0.0644658014026327
GCA_021555045.1	C	0.00927128457355443
GCA_021555045.1	Q	0.0301281138193671
GCA_021555045.1	E	0.0555506212975609
GCA_021555045.1	G	0.0882929608620242
GCA_021555045.1	H	0.0210679782483012
GCA_021555045.1	I	0.0504294200943467
GCA_021555045.1	L	0.0977184177231099
GCA_021555045.1	K	0.0378141050885234
GCA_021555045.1	M	0.0268670347809329
GCA_021555045.1	F	0.0369167218279471
GCA_021555045.1	P	0.0516703394304004
GCA_021555045.1	S	0.0461687348655601
GCA_021555045.1	T	0.0553403101879394
GCA_021555045.1	W	0.012736809471541
GCA_021555045.1	Y	0.0218002966140749
GCA_021555045.1	V	0.0756717806061317
GCA_014802705.1	A	0.107638450735758
GCA_014802705.1	R	0.0615065231107402
GCA_014802705.1	N	0.0422852258156433
GCA_014802705.1	D	0.067575763743309
GCA_014802705.1	C	0.0134817739604746
GCA_014802705.1	Q	0.0332403883337065
GCA_014802705.1	E	0.0450491523008976
GCA_014802705.1	G	0.0750941322532717
GCA_014802705.1	H	0.0191480267844422
GCA_014802705.1	I	0.0613884761769076
GCA_014802705.1	L	0.0818838662406122
GCA_014802705.1	K	0.0494087476848554
GCA_014802705.1	M	0.0334317057781939
GCA_014802705.1	F	0.0377994423300022
GCA_014802705.1	P	0.0421101907068569
GCA_014802705.1	S	0.0493314065902754
GCA_014802705.1	T	0.064555390470763
GCA_014802705.1	W	0.0125618219933649
GCA_014802705.1	Y	0.0328048358537032
GCA_014802705.1	V	0.0697046791362221
GCA_002746275.1	A	0.111629868308755
GCA_002746275.1	R	0.0620242156935934
GCA_002746275.1	N	0.0292971153826753
GCA_002746275.1	D	0.060309223229472
GCA_002746275.1	C	0.00851241553662114
GCA_002746275.1	Q	0.0316426197821354
GCA_002746275.1	E	0.061941492527677
GCA_002746275.1	G	0.0844593435815903
GCA_002746275.1	H	0.0209259345195701
GCA_002746275.1	I	0.0554598298323948
GCA_002746275.1	L	0.0993979367631838
GCA_002746275.1	K	0.0368652762449332
GCA_002746275.1	M	0.0255715464591459
GCA_002746275.1	F	0.0393792534335158
GCA_002746275.1	P	0.0478018840705447
GCA_002746275.1	S	0.0577458139051589
GCA_002746275.1	T	0.0574129036033001
GCA_002746275.1	W	0.0131580274761969
GCA_002746275.1	Y	0.0231998127631757
GCA_002746275.1	V	0.0732654868863606
GCF_000938255.1	A	0.123984375349418
GCF_000938255.1	R	0.0676615515601678
GCF_000938255.1	N	0.0279054600485394
GCF_000938255.1	D	0.0551327188591582
GCF_000938255.1	C	0.00854907627608971
GCF_000938255.1	Q	0.0319640959939368
GCF_000938255.1	E	0.0524536613311854
GCF_000938255.1	G	0.083420378646094
GCF_000938255.1	H	0.0200963875212599
GCF_000938255.1	I	0.0539478996701291
GCF_000938255.1	L	0.0994833391408719
GCF_000938255.1	K	0.0371648586043936
GCF_000938255.1	M	0.0245986191204771
GCF_000938255.1	F	0.0379540604046357
GCF_000938255.1	P	0.0517579764882106
GCF_000938255.1	S	0.0579341616225111
GCF_000938255.1	T	0.0550705097528022
GCF_000938255.1	W	0.0132054075570647
GCF_000938255.1	Y	0.0227116095610111
GCF_000938255.1	V	0.0750038524920439
GCF_003053845.1	A	0.12474374319305
GCF_003053845.1	R	0.0702132148652939
GCF_003053845.1	N	0.0257265730832254
GCF_003053845.1	D	0.0595232226672004
GCF_003053845.1	C	0.00873655781462486
GCF_003053845.1	Q	0.0285988840710309
GCF_003053845.1	E	0.0601929903780868
GCF_003053845.1	G	0.0866386271273669
GCF_003053845.1	H	0.020075284782733
GCF_003053845.1	I	0.0530102410703664
GCF_003053845.1	L	0.0987029905555523
GCF_003053845.1	K	0.0328744865826269
GCF_003053845.1	M	0.0255208446303231
GCF_003053845.1	F	0.0371928122553688
GCF_003053845.1	P	0.0493932325198186
GCF_003053845.1	S	0.0544950352400351
GCF_003053845.1	T	0.0547185102367981
GCF_003053845.1	W	0.0124094351143633
GCF_003053845.1	Y	0.0221582032084437
GCF_003053845.1	V	0.0750751106036914
GCF_017922435.1	A	0.107595346158133
GCF_017922435.1	R	0.0586313302670417
GCF_017922435.1	N	0.0332023105528288
GCF_017922435.1	D	0.0646166005317296
GCF_017922435.1	C	0.00936879132459277
GCF_017922435.1	Q	0.0320019828789625
GCF_017922435.1	E	0.0599485729740768
GCF_017922435.1	G	0.0827407689735562
GCF_017922435.1	H	0.0207711247927681
GCF_017922435.1	I	0.0602268307530186
GCF_017922435.1	L	0.0966692465917319
GCF_017922435.1	K	0.0408368622187511
GCF_017922435.1	M	0.0279294425569162
GCF_017922435.1	F	0.0392491560683189
GCF_017922435.1	P	0.045879017882544
GCF_017922435.1	S	0.056553360410855
GCF_017922435.1	T	0.0544707139533415
GCF_017922435.1	W	0.0124802900739916
GCF_017922435.1	Y	0.0240346130852864
GCF_017922435.1	V	0.0727936379515551
GCA_013821825.1	A	0.131082190974677
GCA_013821825.1	R	0.0714523910853807
GCA_013821825.1	N	0.0228844154503919
GCA_013821825.1	D	0.0569645569598661
GCA_013821825.1	C	0.00871214608772189
GCA_013821825.1	Q	0.0296699107292872
GCA_013821825.1	E	0.0552289507642211
GCA_013821825.1	G	0.0897090919325442
GCA_013821825.1	H	0.0199240768238151
GCA_013821825.1	I	0.0485799159233126
GCA_013821825.1	L	0.104400763837302
GCA_013821825.1	K	0.0294276934518606
GCA_013821825.1	M	0.026915115637428
GCA_013821825.1	F	0.0366447448658892
GCA_013821825.1	P	0.0546191431819674
GCA_013821825.1	S	0.0491334335748967
GCA_013821825.1	T	0.0542541115103527
GCA_013821825.1	W	0.0148631003299784
GCA_013821825.1	Y	0.0204665070648127
GCA_013821825.1	V	0.0750677398142944
GCA_003987725.1	A	0.119871012436908
GCA_003987725.1	R	0.0666306535149936
GCA_003987725.1	N	0.0291714775838749
GCA_003987725.1	D	0.0561533005641144
GCA_003987725.1	C	0.00855491043446706
GCA_003987725.1	Q	0.0306262989476462
GCA_003987725.1	E	0.0565310262923498
GCA_003987725.1	G	0.0822658595322139
GCA_003987725.1	H	0.0199493616600139
GCA_003987725.1	I	0.0552658925213605
GCA_003987725.1	L	0.0971728301388843
GCA_003987725.1	K	0.0414714808827896
GCA_003987725.1	M	0.0225348860224986
GCA_003987725.1	F	0.038066176228021
GCA_003987725.1	P	0.0520156368554745
GCA_003987725.1	S	0.0602299343515983
GCA_003987725.1	T	0.0540543661135486
GCA_003987725.1	W	0.0132088542869396
GCA_003987725.1	Y	0.023368686702075
GCA_003987725.1	V	0.0728573549302279
GCA_003963145.1	A	0.119504069423211
GCA_003963145.1	R	0.0668021668242592
GCA_003963145.1	N	0.0293281254142328
GCA_003963145.1	D	0.0561527381341628
GCA_003963145.1	C	0.00823428566378876
GCA_003963145.1	Q	0.0314436952660369
GCA_003963145.1	E	0.0520921518897854
GCA_003963145.1	G	0.0825823384381545
GCA_003963145.1	H	0.0200758211751398
GCA_003963145.1	I	0.056952483629519
GCA_003963145.1	L	0.0982025609529785
GCA_003963145.1	K	0.0399475084172109
GCA_003963145.1	M	0.0250262899762286
GCA_003963145.1	F	0.039215807566211
GCA_003963145.1	P	0.0519949452549907
GCA_003963145.1	S	0.0583319341469234
GCA_003963145.1	T	0.0539806116948419
GCA_003963145.1	W	0.0126200722863884
GCA_003963145.1	Y	0.0229893691289402
GCA_003963145.1	V	0.0745230247169961
GCA_003483125.1	A	0.115730276093545
GCA_003483125.1	R	0.0656135810920831
GCA_003483125.1	N	0.0293024387767072
GCA_003483125.1	D	0.0612311716598354
GCA_003483125.1	C	0.0085669713751451
GCA_003483125.1	Q	0.0329669944865332
GCA_003483125.1	E	0.0696020464083677
GCA_003483125.1	G	0.0880666448392445
GCA_003483125.1	H	0.0198477799935918
GCA_003483125.1	I	0.0558140023496578
GCA_003483125.1	L	0.0959980530406358
GCA_003483125.1	K	0.0359872327089173
GCA_003483125.1	M	0.0259232736931123
GCA_003483125.1	F	0.0372828711347516
GCA_003483125.1	P	0.0484866417927434
GCA_003483125.1	S	0.0563672749747438
GCA_003483125.1	T	0.0483815900284865
GCA_003483125.1	W	0.0138335664898879
GCA_003483125.1	Y	0.0226281500209228
GCA_003483125.1	V	0.0683694390410875
GCA_016937195.1	A	0.126170086652178
GCA_016937195.1	R	0.0644759942420051
GCA_016937195.1	N	0.0256772700330238
GCA_016937195.1	D	0.0584639701939089
GCA_016937195.1	C	0.00827796437946315
GCA_016937195.1	Q	0.0337395918597759
GCA_016937195.1	E	0.0562533517739705
GCA_016937195.1	G	0.0866770160038387
GCA_016937195.1	H	0.0202433035084253
GCA_016937195.1	I	0.0540528945214372
GCA_016937195.1	L	0.101748285303
GCA_016937195.1	K	0.0354037652770329
GCA_016937195.1	M	0.028924327528296
GCA_016937195.1	F	0.0366163312540574
GCA_016937195.1	P	0.0510395438764854
GCA_016937195.1	S	0.052386463066979
GCA_016937195.1	T	0.0528550057862203
GCA_016937195.1	W	0.0138982189731576
GCA_016937195.1	Y	0.0222518275988597
GCA_016937195.1	V	0.0708447881678851
GCF_000239795.1	A	0.130086189421817
GCF_000239795.1	R	0.0709357263144764
GCF_000239795.1	N	0.0259128633131666
GCF_000239795.1	D	0.0558900977671053
GCF_000239795.1	C	0.00857118910996071
GCF_000239795.1	Q	0.0326830794299258
GCF_000239795.1	E	0.0515294626707416
GCF_000239795.1	G	0.0836429161728934
GCF_000239795.1	H	0.0203140592839768
GCF_000239795.1	I	0.0524543129794798
GCF_000239795.1	L	0.100459793862658
GCF_000239795.1	K	0.0340830240753446
GCF_000239795.1	M	0.0240202823863282
GCF_000239795.1	F	0.0363420367367305
GCF_000239795.1	P	0.0533655195534211
GCF_000239795.1	S	0.0559558800598765
GCF_000239795.1	T	0.0538830069232209
GCF_000239795.1	W	0.0131540221730181
GCF_000239795.1	Y	0.022012704266201
GCF_000239795.1	V	0.074703833499657
GCA_004962245.1	A	0.123357030190478
GCA_004962245.1	R	0.0684784827977069
GCA_004962245.1	N	0.0267997516998634
GCA_004962245.1	D	0.0571337174408217
GCA_004962245.1	C	0.00837524383865428
GCA_004962245.1	Q	0.029742530038505
GCA_004962245.1	E	0.0555990703659341
GCA_004962245.1	G	0.0854856021406887
GCA_004962245.1	H	0.0202759587558456
GCA_004962245.1	I	0.0551125502141769
GCA_004962245.1	L	0.0989888506655709
GCA_004962245.1	K	0.0362138652071748
GCA_004962245.1	M	0.0253587057535379
GCA_004962245.1	F	0.0392589876369367
GCA_004962245.1	P	0.050412436401376
GCA_004962245.1	S	0.0555584413046352
GCA_004962245.1	T	0.052337945331798
GCA_004962245.1	W	0.0135089057359492
GCA_004962245.1	Y	0.0225763864924314
GCA_004962245.1	V	0.0754255379879152
GCF_000613285.1	A	0.119986328083277
GCF_000613285.1	R	0.0701204532484535
GCF_000613285.1	N	0.0265961505009476
GCF_000613285.1	D	0.0514711043429698
GCF_000613285.1	C	0.0116226550984347
GCF_000613285.1	Q	0.038086053729412
GCF_000613285.1	E	0.0507020590272797
GCF_000613285.1	G	0.0827608726833273
GCF_000613285.1	H	0.0244644911636083
GCF_000613285.1	I	0.0472398292231116
GCF_000613285.1	L	0.105658281427861
GCF_000613285.1	K	0.0268952236792715
GCF_000613285.1	M	0.0264023632884622
GCF_000613285.1	F	0.0348282923226694
GCF_000613285.1	P	0.0562776375660326
GCF_000613285.1	S	0.0591432468971158
GCF_000613285.1	T	0.0592119116574452
GCF_000613285.1	W	0.0142776924978409
GCF_000613285.1	Y	0.0220810610383943
GCF_000613285.1	V	0.0721742925240861
GCF_002795865.1	A	0.121117233078165
GCF_002795865.1	R	0.0683258159723379
GCF_002795865.1	N	0.0267593622790595
GCF_002795865.1	D	0.063541132290008
GCF_002795865.1	C	0.00812141481841742
GCF_002795865.1	Q	0.0315051822043967
GCF_002795865.1	E	0.067022214523497
GCF_002795865.1	G	0.0868482825550588
GCF_002795865.1	H	0.0191931439891093
GCF_002795865.1	I	0.051154697739906
GCF_002795865.1	L	0.0968962293272573
GCF_002795865.1	K	0.0345843021512755
GCF_002795865.1	M	0.0255556962053428
GCF_002795865.1	F	0.0372381415573485
GCF_002795865.1	P	0.0491826396707907
GCF_002795865.1	S	0.055108807415649
GCF_002795865.1	T	0.0514145297152286
GCF_002795865.1	W	0.0142840962844028
GCF_002795865.1	Y	0.022577622026645
GCF_002795865.1	V	0.0695694561961043
GCF_011516925.1	A	0.119627041428727
GCF_011516925.1	R	0.0662952842541738
GCF_011516925.1	N	0.0287891463281563
GCF_011516925.1	D	0.0521394082129997
GCF_011516925.1	C	0.0110334903429964
GCF_011516925.1	Q	0.0401033899538064
GCF_011516925.1	E	0.0510948241370531
GCF_011516925.1	G	0.0820652075073655
GCF_011516925.1	H	0.0244846415451206
GCF_011516925.1	I	0.0472199741752446
GCF_011516925.1	L	0.104441357800167
GCF_011516925.1	K	0.0314636907576474
GCF_011516925.1	M	0.0262396337249482
GCF_011516925.1	F	0.0348963827156003
GCF_011516925.1	P	0.0555073109518787
GCF_011516925.1	S	0.0567928654566617
GCF_011516925.1	T	0.0583853162623213
GCF_011516925.1	W	0.0139228621831012
GCF_011516925.1	Y	0.0223591004983087
GCF_011516925.1	V	0.0731390717637217
GCF_003171715.1	A	0.13815291338538
GCF_003171715.1	R	0.0740821614284242
GCF_003171715.1	N	0.0254260118934524
GCF_003171715.1	D	0.0568668097813295
GCF_003171715.1	C	0.00868802421416911
GCF_003171715.1	Q	0.031524927379234
GCF_003171715.1	E	0.0558156637769604
GCF_003171715.1	G	0.08994671483789
GCF_003171715.1	H	0.0200058039896284
GCF_003171715.1	I	0.048295054414766
GCF_003171715.1	L	0.0987699134033404
GCF_003171715.1	K	0.0295710435743501
GCF_003171715.1	M	0.0254609870752524
GCF_003171715.1	F	0.0357815015318184
GCF_003171715.1	P	0.0541217306476175
GCF_003171715.1	S	0.0498736639716871
GCF_003171715.1	T	0.0504625704111853
GCF_003171715.1	W	0.0146621633756911
GCF_003171715.1	Y	0.0206523722153375
GCF_003171715.1	V	0.0718399686924859
GCF_003094615.1	A	0.141397791139449
GCF_003094615.1	R	0.0710529812060364
GCF_003094615.1	N	0.0237493341849266
GCF_003094615.1	D	0.0591938548773011
GCF_003094615.1	C	0.00671360993048708
GCF_003094615.1	Q	0.031475836245449
GCF_003094615.1	E	0.0530128970055691
GCF_003094615.1	G	0.0916545489339036
GCF_003094615.1	H	0.0170875268001994
GCF_003094615.1	I	0.0416486373492698
GCF_003094615.1	L	0.100660878595554
GCF_003094615.1	K	0.0329342302690198
GCF_003094615.1	M	0.02059181666043
GCF_003094615.1	F	0.035332992858562
GCF_003094615.1	P	0.0546912994881908
GCF_003094615.1	S	0.0520652151390198
GCF_003094615.1	T	0.0530707939684772
GCF_003094615.1	W	0.0145498114996776
GCF_003094615.1	Y	0.0223116611796598
GCF_003094615.1	V	0.0768042826688184
GCF_014196345.1	A	0.133006287059064
GCF_014196345.1	R	0.0758056785862889
GCF_014196345.1	N	0.0232156697200098
GCF_014196345.1	D	0.0565848759695602
GCF_014196345.1	C	0.00804082118281138
GCF_014196345.1	Q	0.0292150284440184
GCF_014196345.1	E	0.0559113345195371
GCF_014196345.1	G	0.0904568856169324
GCF_014196345.1	H	0.019271889592978
GCF_014196345.1	I	0.0478174097693087
GCF_014196345.1	L	0.100929043550975
GCF_014196345.1	K	0.0302596226689046
GCF_014196345.1	M	0.0212703314402024
GCF_014196345.1	F	0.034661841188068
GCF_014196345.1	P	0.0549917689470504
GCF_014196345.1	S	0.0554031535452681
GCF_014196345.1	T	0.0550569720614738
GCF_014196345.1	W	0.0122635630880464
GCF_014196345.1	Y	0.0207339181895851
GCF_014196345.1	V	0.0751039048599175
GCF_000756375.1	A	0.135716620761956
GCF_000756375.1	R	0.0704126914940387
GCF_000756375.1	N	0.026616966832124
GCF_000756375.1	D	0.0617568039799948
GCF_000756375.1	C	0.00734149723256592
GCF_000756375.1	Q	0.0294922425422067
GCF_000756375.1	E	0.0525943989989892
GCF_000756375.1	G	0.090606505818563
GCF_000756375.1	H	0.019328075271201
GCF_000756375.1	I	0.051512225182335
GCF_000756375.1	L	0.096514874253657
GCF_000756375.1	K	0.0317475228364978
GCF_000756375.1	M	0.0239393381454998
GCF_000756375.1	F	0.0364324336510966
GCF_000756375.1	P	0.0531106860906847
GCF_000756375.1	S	0.0524410910416299
GCF_000756375.1	T	0.0528942513273538
GCF_000756375.1	W	0.0147619029725962
GCF_000756375.1	Y	0.0227121229770301
GCF_000756375.1	V	0.0700677485899801
GCA_012960465.1	A	0.0821413824274506
GCA_012960465.1	R	0.0497643378208967
GCA_012960465.1	N	0.0450855042649832
GCA_012960465.1	D	0.0561283326575328
GCA_012960465.1	C	0.0104727379592808
GCA_012960465.1	Q	0.0319808643054569
GCA_012960465.1	E	0.060332865852978
GCA_012960465.1	G	0.0762777279710733
GCA_012960465.1	H	0.0208013258090076
GCA_012960465.1	I	0.0762916779816753
GCA_012960465.1	L	0.0961416130676259
GCA_012960465.1	K	0.0578627839757158
GCA_012960465.1	M	0.0261330198610951
GCA_012960465.1	F	0.0429920726739752
GCA_012960465.1	P	0.0437714132662741
GCA_012960465.1	S	0.0633981481825926
GCA_012960465.1	T	0.0531309403795147
GCA_012960465.1	W	0.0129725798591607
GCA_012960465.1	Y	0.0283045715114743
GCA_012960465.1	V	0.0660161001722361
GCF_003966125.1	A	0.133263239773089
GCF_003966125.1	R	0.0764114990750962
GCF_003966125.1	N	0.0242925014548887
GCF_003966125.1	D	0.0600447860157065
GCF_003966125.1	C	0.008520308190838
GCF_003966125.1	Q	0.0300223930078533
GCF_003966125.1	E	0.0502235017501498
GCF_003966125.1	G	0.0870431806409278
GCF_003966125.1	H	0.020678552113001
GCF_003966125.1	I	0.0445033189738623
GCF_003966125.1	L	0.108354516551465
GCF_003966125.1	K	0.0269875436395234
GCF_003966125.1	M	0.0225968921634752
GCF_003966125.1	F	0.0334832863409505
GCF_003966125.1	P	0.0555296337563885
GCF_003966125.1	S	0.0513440087995783
GCF_003966125.1	T	0.0568660183107528
GCF_003966125.1	W	0.0129566480277191
GCF_003966125.1	Y	0.0193530185443346
GCF_003966125.1	V	0.0775251528703998
GCF_900109945.1	A	0.12490003972391
GCF_900109945.1	R	0.0668714732019727
GCF_900109945.1	N	0.0281419618060675
GCF_900109945.1	D	0.0551386086917303
GCF_900109945.1	C	0.00850594731117699
GCF_900109945.1	Q	0.0318003778108136
GCF_900109945.1	E	0.0521341627361968
GCF_900109945.1	G	0.0843937940497399
GCF_900109945.1	H	0.019871495752664
GCF_900109945.1	I	0.0539447230514902
GCF_900109945.1	L	0.0988388128622205
GCF_900109945.1	K	0.0372606807880252
GCF_900109945.1	M	0.0248196378358969
GCF_900109945.1	F	0.0380794443509651
GCF_900109945.1	P	0.0516553942121049
GCF_900109945.1	S	0.0577046171673209
GCF_900109945.1	T	0.0552244747857251
GCF_900109945.1	W	0.0131392470497624
GCF_900109945.1	Y	0.0227935449513339
GCF_900109945.1	V	0.0747815618608831
GCF_003704105.1	A	0.138876298907461
GCF_003704105.1	R	0.080652221371398
GCF_003704105.1	N	0.0211371320477885
GCF_003704105.1	D	0.0633604205706383
GCF_003704105.1	C	0.00674096541085758
GCF_003704105.1	Q	0.0308247071952021
GCF_003704105.1	E	0.0598142937722256
GCF_003704105.1	G	0.0911720281518141
GCF_003704105.1	H	0.0175067847379135
GCF_003704105.1	I	0.0431486059843106
GCF_003704105.1	L	0.0994755056832223
GCF_003704105.1	K	0.0236615310624085
GCF_003704105.1	M	0.0223738437687349
GCF_003704105.1	F	0.0334000817825493
GCF_003704105.1	P	0.0559589890435764
GCF_003704105.1	S	0.0495094709289633
GCF_003704105.1	T	0.0521989864726344
GCF_003704105.1	W	0.0151541512400916
GCF_003704105.1	Y	0.019308660417357
GCF_003704105.1	V	0.0757253214508535
GCF_000786205.1	A	0.138969586494892
GCF_000786205.1	R	0.0751658543527307
GCF_000786205.1	N	0.0254063760223417
GCF_000786205.1	D	0.0602106366142235
GCF_000786205.1	C	0.00722335475835889
GCF_000786205.1	Q	0.0319562519771543
GCF_000786205.1	E	0.0503187467311804
GCF_000786205.1	G	0.0899361600105871
GCF_000786205.1	H	0.018858312931065
GCF_000786205.1	I	0.0510438921454968
GCF_000786205.1	L	0.0973815905520804
GCF_000786205.1	K	0.0255350893333829
GCF_000786205.1	M	0.0241092721624833
GCF_000786205.1	F	0.0353454003573154
GCF_000786205.1	P	0.0544466370021763
GCF_000786205.1	S	0.0505353839237075
GCF_000786205.1	T	0.054701344328955
GCF_000786205.1	W	0.0141194876485075
GCF_000786205.1	Y	0.0217661460424736
GCF_000786205.1	V	0.0729704766108879
GCF_003056725.1	A	0.131549294155185
GCF_003056725.1	R	0.0707569542458484
GCF_003056725.1	N	0.0226456748140887
GCF_003056725.1	D	0.0569993762234787
GCF_003056725.1	C	0.00993227569197513
GCF_003056725.1	Q	0.0292456328457145
GCF_003056725.1	E	0.0590503649236377
GCF_003056725.1	G	0.0943002061049612
GCF_003056725.1	H	0.0199356964019305
GCF_003056725.1	I	0.0484260422385816
GCF_003056725.1	L	0.10050132085397
GCF_003056725.1	K	0.0267929263167577
GCF_003056725.1	M	0.0279463379718927
GCF_003056725.1	F	0.0370917066468131
GCF_003056725.1	P	0.0548255006740811
GCF_003056725.1	S	0.0529096156444301
GCF_003056725.1	T	0.0513192729697799
GCF_003056725.1	W	0.0142721217887726
GCF_003056725.1	Y	0.0212393030950239
GCF_003056725.1	V	0.0702603763930769
GCF_014529705.1	A	0.125443366947466
GCF_014529705.1	R	0.069011952040903
GCF_014529705.1	N	0.0278582231990969
GCF_014529705.1	D	0.0552675766694652
GCF_014529705.1	C	0.00843497756437468
GCF_014529705.1	Q	0.0320757119812843
GCF_014529705.1	E	0.0524757012901664
GCF_014529705.1	G	0.0837425044258084
GCF_014529705.1	H	0.0199625181984837
GCF_014529705.1	I	0.053637181192437
GCF_014529705.1	L	0.0989671279569588
GCF_014529705.1	K	0.0365431842551278
GCF_014529705.1	M	0.0241465972372894
GCF_014529705.1	F	0.0376622141305134
GCF_014529705.1	P	0.0514187742318903
GCF_014529705.1	S	0.057934460302936
GCF_014529705.1	T	0.0548957458784168
GCF_014529705.1	W	0.0130934749592008
GCF_014529705.1	Y	0.0226380490596533
GCF_014529705.1	V	0.0747906584785281
GCA_000824805.1	A	0.1246310445467
GCA_000824805.1	R	0.0697631599499146
GCA_000824805.1	N	0.0271321578133736
GCA_000824805.1	D	0.0557812546062863
GCA_000824805.1	C	0.00866873993728468
GCA_000824805.1	Q	0.030498593482593
GCA_000824805.1	E	0.0556266126850854
GCA_000824805.1	G	0.0857916140634156
GCA_000824805.1	H	0.0203372228276301
GCA_000824805.1	I	0.0536767797655959
GCA_000824805.1	L	0.0989578996420479
GCA_000824805.1	K	0.0374279997041633
GCA_000824805.1	M	0.0251869796674319
GCA_000824805.1	F	0.0382462054544636
GCA_000824805.1	P	0.0513054312414953
GCA_000824805.1	S	0.0561712211901842
GCA_000824805.1	T	0.0514130082301568
GCA_000824805.1	W	0.013410919788425
GCA_000824805.1	Y	0.0222167169468409
GCA_000824805.1	V	0.0737564384569115
GCF_000422985.1	A	0.153009644645711
GCF_000422985.1	R	0.0779578195897039
GCF_000422985.1	N	0.0219834137518441
GCF_000422985.1	D	0.0520893387022493
GCF_000422985.1	C	0.00826301592275363
GCF_000422985.1	Q	0.0289740813388539
GCF_000422985.1	E	0.0600490428394444
GCF_000422985.1	G	0.08977694317476
GCF_000422985.1	H	0.0196461288160693
GCF_000422985.1	I	0.0489290975247751
GCF_000422985.1	L	0.104196519274237
GCF_000422985.1	K	0.0258852076403347
GCF_000422985.1	M	0.0224250000278779
GCF_000422985.1	F	0.0348195239120084
GCF_000422985.1	P	0.0579570836125772
GCF_000422985.1	S	0.0452391758394321
GCF_000422985.1	T	0.0468717069205267
GCF_000422985.1	W	0.0145634261742459
GCF_000422985.1	Y	0.0202360256343063
GCF_000422985.1	V	0.0671278046582892
GCF_001043895.1	A	0.144653386791464
GCF_001043895.1	R	0.0822334307411095
GCF_001043895.1	N	0.0201959821744286
GCF_001043895.1	D	0.0552865270127198
GCF_001043895.1	C	0.00796709919435974
GCF_001043895.1	Q	0.0276381014620458
GCF_001043895.1	E	0.0544017526172855
GCF_001043895.1	G	0.0920490580043433
GCF_001043895.1	H	0.0194490343621804
GCF_001043895.1	I	0.0427179815167841
GCF_001043895.1	L	0.105407396280334
GCF_001043895.1	K	0.023744371435931
GCF_001043895.1	M	0.020537709508021
GCF_001043895.1	F	0.0330587641962671
GCF_001043895.1	P	0.0590408818423543
GCF_001043895.1	S	0.0475646249232791
GCF_001043895.1	T	0.0541302290863646
GCF_001043895.1	W	0.0125066009641666
GCF_001043895.1	Y	0.02037975095201
GCF_001043895.1	V	0.077037316934551
GCA_003001975.1	A	0.117836293024919
GCA_003001975.1	R	0.0656125877274955
GCA_003001975.1	N	0.0288652708754281
GCA_003001975.1	D	0.0603448910184999
GCA_003001975.1	C	0.00826834864072969
GCA_003001975.1	Q	0.0295613514853889
GCA_003001975.1	E	0.0605509191060147
GCA_003001975.1	G	0.0837754352711256
GCA_003001975.1	H	0.0199339532816595
GCA_003001975.1	I	0.0560116788493037
GCA_003001975.1	L	0.0988736150129724
GCA_003001975.1	K	0.0340196521362905
GCA_003001975.1	M	0.0272435355008469
GCA_003001975.1	F	0.0405389694769388
GCA_003001975.1	P	0.0493878758357014
GCA_003001975.1	S	0.0558549503398728
GCA_003001975.1	T	0.0538947402500887
GCA_003001975.1	W	0.0128870568740536
GCA_003001975.1	Y	0.0240008005662829
GCA_003001975.1	V	0.0725380747263873
GCA_002748285.1	A	0.115716472828851
GCA_002748285.1	R	0.062166248362342
GCA_002748285.1	N	0.029700743132061
GCA_002748285.1	D	0.0594805573694952
GCA_002748285.1	C	0.00941491471908626
GCA_002748285.1	Q	0.0401544885803601
GCA_002748285.1	E	0.0555160957414757
GCA_002748285.1	G	0.0832795967918944
GCA_002748285.1	H	0.0218290782626715
GCA_002748285.1	I	0.0550157665057524
GCA_002748285.1	L	0.101566834851817
GCA_002748285.1	K	0.0405075819646988
GCA_002748285.1	M	0.0285910210669964
GCA_002748285.1	F	0.037016183673998
GCA_002748285.1	P	0.0495421374010418
GCA_002748285.1	S	0.053835153104836
GCA_002748285.1	T	0.0502687735935227
GCA_002748285.1	W	0.0128654141621803
GCA_002748285.1	Y	0.0235386500926359
[truncated: 18,001 more rows]
