# Supplementary material for: Evolutionary adaptation of bacterial proteomes to translation-impeding sequences
Source: EMBO J. 2025 Dec 9;45(6):1957–79. doi: 10.1038/s44318-025-00651-6 (PMC12992588; doi:10.1038/s44318-025-00651-6)
Supplement: Supplementary file 13 — Appendix Figures Source Data [file 44318_2025_651_MOESM13_ESM.zip › Appendix Fig. S1/p__Spirochaetota.csv]

genome_id	aa	freq_aa
GCF_001945665.1	A	0.0447275030975113
GCF_001945665.1	R	0.031544158458028
GCF_001945665.1	N	0.075618521155582
GCF_001945665.1	D	0.0519765205837337
GCF_001945665.1	C	0.00706681093687804
GCF_001945665.1	Q	0.0243231727486278
GCF_001945665.1	E	0.0692160633293902
GCF_001945665.1	G	0.0491985715006531
GCF_001945665.1	H	0.0123872421777327
GCF_001945665.1	I	0.106058227606815
GCF_001945665.1	L	0.102739265231066
GCF_001945665.1	K	0.107485045047065
GCF_001945665.1	M	0.0184168773721891
GCF_001945665.1	F	0.0608625938363729
GCF_001945665.1	P	0.024211045641339
GCF_001945665.1	S	0.0741216242732762
GCF_001945665.1	T	0.0411730737964557
GCF_001945665.1	W	0.0047429766383172
GCF_001945665.1	Y	0.0432278030375233
GCF_001945665.1	V	0.0509029035314432
GCA_009786455.1	A	0.0772224097058174
GCA_009786455.1	R	0.049323461974855
GCA_009786455.1	N	0.0514566086578536
GCA_009786455.1	D	0.0535064292985475
GCA_009786455.1	C	0.0117586933365553
GCA_009786455.1	Q	0.0285877763473474
GCA_009786455.1	E	0.0670510774751654
GCA_009786455.1	G	0.0684578988227419
GCA_009786455.1	H	0.0156875162312187
GCA_009786455.1	I	0.0826330473861315
GCA_009786455.1	L	0.0929668653992776
GCA_009786455.1	K	0.0651415223390176
GCA_009786455.1	M	0.0253213954890058
GCA_009786455.1	F	0.0500942278661728
GCA_009786455.1	P	0.0370300932001783
GCA_009786455.1	S	0.0682870804360174
GCA_009786455.1	T	0.0505969616547441
GCA_009786455.1	W	0.0102449369013545
GCA_009786455.1	Y	0.0344386532845043
GCA_009786455.1	V	0.0601933441934942
GCF_011812995.1	A	0.0706584268440364
GCF_011812995.1	R	0.0491447523519562
GCF_011812995.1	N	0.0424389821253342
GCF_011812995.1	D	0.0513873972624821
GCF_011812995.1	C	0.00660905238681494
GCF_011812995.1	Q	0.04713785717596
GCF_011812995.1	E	0.0643274382466668
GCF_011812995.1	G	0.0576136082000609
GCF_011812995.1	H	0.0277660798446067
GCF_011812995.1	I	0.0831390580891376
GCF_011812995.1	L	0.106262681623006
GCF_011812995.1	K	0.0528562994545517
GCF_011812995.1	M	0.027633092814872
GCF_011812995.1	F	0.0449838702852572
GCF_011812995.1	P	0.0363477731724862
GCF_011812995.1	S	0.0699733421454032
GCF_011812995.1	T	0.0523787551205044
GCF_011812995.1	W	0.011372405997312
GCF_011812995.1	Y	0.0390558726870835
GCF_011812995.1	V	0.0589132541724681
GCA_009787835.1	A	0.0790433271986102
GCA_009787835.1	R	0.0508350676826227
GCA_009787835.1	N	0.0525572335265484
GCA_009787835.1	D	0.0533634909441167
GCA_009787835.1	C	0.0113435043602401
GCA_009787835.1	Q	0.0295455718192607
GCA_009787835.1	E	0.0641694903593113
GCA_009787835.1	G	0.0716730593921464
GCA_009787835.1	H	0.015606993584341
GCA_009787835.1	I	0.0819222036842739
GCA_009787835.1	L	0.090678159239065
GCA_009787835.1	K	0.0573453275770137
GCA_009787835.1	M	0.0253906585940591
GCA_009787835.1	F	0.047684213694766
GCA_009787835.1	P	0.0391292849894219
GCA_009787835.1	S	0.0696326906207537
GCA_009787835.1	T	0.0532430898364265
GCA_009787835.1	W	0.0111199023031012
GCA_009787835.1	Y	0.0357301037169542
GCA_009787835.1	V	0.0599866268769673
GCF_003114835.2	A	0.0606330692266253
GCF_003114835.2	R	0.0420469883966564
GCF_003114835.2	N	0.0469089527937002
GCF_003114835.2	D	0.0497439637796515
GCF_003114835.2	C	0.00752522531792677
GCF_003114835.2	Q	0.0315240813263039
GCF_003114835.2	E	0.0701958404706708
GCF_003114835.2	G	0.0675030718293576
GCF_003114835.2	H	0.0177076586910073
GCF_003114835.2	I	0.0753869294417442
GCF_003114835.2	L	0.103102245007899
GCF_003114835.2	K	0.0760383691158579
GCF_003114835.2	M	0.0194433179388782
GCF_003114835.2	F	0.0562069111620897
GCF_003114835.2	P	0.0395486680668963
GCF_003114835.2	S	0.0774214489349983
GCF_003114835.2	T	0.0523262676214054
GCF_003114835.2	W	0.0115314658224937
GCF_003114835.2	Y	0.036236237296548
GCF_003114835.2	V	0.0589692877592896
GCF_003076595.1	A	0.0476751574674423
GCF_003076595.1	R	0.039491785782587
GCF_003076595.1	N	0.0657538387508714
GCF_003076595.1	D	0.0563613145215519
GCF_003076595.1	C	0.00679222934415813
GCF_003076595.1	Q	0.0234180768305397
GCF_003076595.1	E	0.0687150286556815
GCF_003076595.1	G	0.0547449983651764
GCF_003076595.1	H	0.0143309253101538
GCF_003076595.1	I	0.103095677279654
GCF_003076595.1	L	0.104085825154074
GCF_003076595.1	K	0.0902021629024596
GCF_003076595.1	M	0.0199294249739354
GCF_003076595.1	F	0.0579344466584823
GCF_003076595.1	P	0.0252811588123161
GCF_003076595.1	S	0.0738014892317563
GCF_003076595.1	T	0.0431038205518918
GCF_003076595.1	W	0.00516357489651258
GCF_003076595.1	Y	0.0433536709501101
GCF_003076595.1	V	0.0567653935606458
GCA_001829505.1	A	0.110792263369245
GCA_001829505.1	R	0.0787044827162796
GCA_001829505.1	N	0.0239871025835763
GCA_001829505.1	D	0.0445008617984529
GCA_001829505.1	C	0.00976742811145623
GCA_001829505.1	Q	0.0336124135359204
GCA_001829505.1	E	0.0676977929773658
GCA_001829505.1	G	0.0880478332249453
GCA_001829505.1	H	0.0171779852561974
GCA_001829505.1	I	0.0482061403708235
GCA_001829505.1	L	0.12177166661361
GCA_001829505.1	K	0.0357339384871458
GCA_001829505.1	M	0.0201328852284562
GCA_001829505.1	F	0.040170267725989
GCA_001829505.1	P	0.0502401211520358
GCA_001829505.1	S	0.0550664198754826
GCA_001829505.1	T	0.0419279727498874
GCA_001829505.1	W	0.0122993874181974
GCA_001829505.1	Y	0.0275263883141039
GCA_001829505.1	V	0.0726366484908295
GCA_002730875.1	A	0.0816779387025825
GCA_002730875.1	R	0.0660492148946029
GCA_002730875.1	N	0.0345366700516554
GCA_002730875.1	D	0.0546040856092316
GCA_002730875.1	C	0.00875857109210268
GCA_002730875.1	Q	0.0384770485879844
GCA_002730875.1	E	0.0695835345572875
GCA_002730875.1	G	0.0758386583423433
GCA_002730875.1	H	0.0208012568954877
GCA_002730875.1	I	0.0579483054205715
GCA_002730875.1	L	0.105810835272189
GCA_002730875.1	K	0.0462396921500643
GCA_002730875.1	M	0.0244075628989389
GCA_002730875.1	F	0.0450410846314754
GCA_002730875.1	P	0.04763818407117
GCA_002730875.1	S	0.0711413748831969
GCA_002730875.1	T	0.0463668913153023
GCA_002730875.1	W	0.0121873573814305
GCA_002730875.1	Y	0.0320639741911496
GCA_002730875.1	V	0.060827759051234
GCA_002084135.1	A	0.0912254998239402
GCA_002084135.1	R	0.0585473919267308
GCA_002084135.1	N	0.0402619486188598
GCA_002084135.1	D	0.0515280041192677
GCA_002084135.1	C	0.00965586066683299
GCA_002084135.1	Q	0.0309440519225903
GCA_002084135.1	E	0.0675503274357736
GCA_002084135.1	G	0.0766735851961164
GCA_002084135.1	H	0.0186924156284449
GCA_002084135.1	I	0.0684456665410361
GCA_002084135.1	L	0.103209949942405
GCA_002084135.1	K	0.0524817349053082
GCA_002084135.1	M	0.0244024142305834
GCA_002084135.1	F	0.0418279073306332
GCA_002084135.1	P	0.0445280802053972
GCA_002084135.1	S	0.065333213011082
GCA_002084135.1	T	0.0503902510665329
GCA_002084135.1	W	0.0128744808891107
GCA_002084135.1	Y	0.0316359048675659
GCA_002084135.1	V	0.0597913116717892
GCF_000214375.1	A	0.0876089501017057
GCF_000214375.1	R	0.0527652099942694
GCF_000214375.1	N	0.0410296870256643
GCF_000214375.1	D	0.0546061400048377
GCF_000214375.1	C	0.0098044945315937
GCF_000214375.1	Q	0.0296675449234001
GCF_000214375.1	E	0.0650445703116756
GCF_000214375.1	G	0.0799246095329005
GCF_000214375.1	H	0.0152712774333475
GCF_000214375.1	I	0.0722126712478876
GCF_000214375.1	L	0.0981788754092985
GCF_000214375.1	K	0.0548731884940251
GCF_000214375.1	M	0.0222526879363889
GCF_000214375.1	F	0.0446238837129643
GCF_000214375.1	P	0.0449436925419607
GCF_000214375.1	S	0.063599748698443
GCF_000214375.1	T	0.055379687756192
GCF_000214375.1	W	0.0106933033329924
GCF_000214375.1	Y	0.0345312365562596
GCF_000214375.1	V	0.0629885404541935
GCF_900156105.1	A	0.0911501936311389
GCF_900156105.1	R	0.0767598233886683
GCF_900156105.1	N	0.027142892380553
GCF_900156105.1	D	0.0541377864384204
GCF_900156105.1	C	0.00829974593621272
GCF_900156105.1	Q	0.0375185614563035
GCF_900156105.1	E	0.0722971806319528
GCF_900156105.1	G	0.0809373227103426
GCF_900156105.1	H	0.0206141930391456
GCF_900156105.1	I	0.055990725438445
GCF_900156105.1	L	0.10917540267877
GCF_900156105.1	K	0.0296815569423547
GCF_900156105.1	M	0.0213492513751511
GCF_900156105.1	F	0.0404449816235416
GCF_900156105.1	P	0.0505295873313436
GCF_900156105.1	S	0.0626940628006216
GCF_900156105.1	T	0.0517954663180484
GCF_900156105.1	W	0.0115636022791742
GCF_900156105.1	Y	0.0264630867516835
GCF_900156105.1	V	0.0714545768481291
GCA_009787695.1	A	0.0725284171423352
GCA_009787695.1	R	0.0449708743321708
GCA_009787695.1	N	0.0562452130612283
GCA_009787695.1	D	0.0542543149788145
GCA_009787695.1	C	0.0118294479590952
GCA_009787695.1	Q	0.030297955464781
GCA_009787695.1	E	0.0693851404051595
GCA_009787695.1	G	0.0641572762640446
GCA_009787695.1	H	0.0155196361106752
GCA_009787695.1	I	0.0868734233843862
GCA_009787695.1	L	0.0920544428647384
GCA_009787695.1	K	0.0700034899272268
GCA_009787695.1	M	0.0236553825686333
GCA_009787695.1	F	0.0497993877402838
GCA_009787695.1	P	0.0357846363566097
GCA_009787695.1	S	0.0681402435453913
GCA_009787695.1	T	0.0527002433580127
GCA_009787695.1	W	0.0100821421126474
GCA_009787695.1	Y	0.0347634227519833
GCA_009787695.1	V	0.0569549096717829
GCF_000297095.1	A	0.0880169376328685
GCF_000297095.1	R	0.0533559771036022
GCF_000297095.1	N	0.040564101048694
GCF_000297095.1	D	0.0554497146641589
GCF_000297095.1	C	0.00990809804497581
GCF_000297095.1	Q	0.0289629350219977
GCF_000297095.1	E	0.0647694107462884
GCF_000297095.1	G	0.0790075214632001
GCF_000297095.1	H	0.015670439276396
GCF_000297095.1	I	0.0730305047741388
GCF_000297095.1	L	0.0978772334504343
GCF_000297095.1	K	0.0551376964888829
GCF_000297095.1	M	0.0226869371287722
GCF_000297095.1	F	0.0445351624493514
GCF_000297095.1	P	0.0440015157651746
GCF_000297095.1	S	0.0622863023151922
GCF_000297095.1	T	0.0555879065579441
GCF_000297095.1	W	0.0108658808559901
GCF_000297095.1	Y	0.0341507803930908
GCF_000297095.1	V	0.0641349448188469
GCF_000421345.1	A	0.0752725882784085
GCF_000421345.1	R	0.0384096291538434
GCF_000421345.1	N	0.0513721031954006
GCF_000421345.1	D	0.0581114469344409
GCF_000421345.1	C	0.0139939157744581
GCF_000421345.1	Q	0.0303886180848087
GCF_000421345.1	E	0.0713093694709009
GCF_000421345.1	G	0.0651492881377305
GCF_000421345.1	H	0.0154243392665041
GCF_000421345.1	I	0.0751730891236587
GCF_000421345.1	L	0.0882064932557306
GCF_000421345.1	K	0.0755080367733114
GCF_000421345.1	M	0.0240147613399482
GCF_000421345.1	F	0.0483556040682347
GCF_000421345.1	P	0.0348050013594934
GCF_000421345.1	S	0.0667501408750409
GCF_000421345.1	T	0.0560909244949186
GCF_000421345.1	W	0.0102592494808311
GCF_000421345.1	Y	0.0402350938444503
GCF_000421345.1	V	0.0611703070878863
GCF_000306255.2	A	0.0523868675142773
GCF_000306255.2	R	0.0439485343856669
GCF_000306255.2	N	0.0505772321575317
GCF_000306255.2	D	0.0475184985908719
GCF_000306255.2	C	0.00869524598757476
GCF_000306255.2	Q	0.032708380549361
GCF_000306255.2	E	0.0715861298197112
GCF_000306255.2	G	0.0647186847445663
GCF_000306255.2	H	0.017008150279317
GCF_000306255.2	I	0.0806671776089631
GCF_000306255.2	L	0.103409588299306
GCF_000306255.2	K	0.079022762306299
GCF_000306255.2	M	0.0189016932027951
GCF_000306255.2	F	0.0574325668622203
GCF_000306255.2	P	0.0386061309615461
GCF_000306255.2	S	0.0780383621934995
GCF_000306255.2	T	0.0503739509391592
GCF_000306255.2	W	0.0113231963765772
GCF_000306255.2	Y	0.0358302610476854
GCF_000306255.2	V	0.057246586173071
GCA_013177995.1	A	0.0646056198607408
GCA_013177995.1	R	0.0536957671064916
GCA_013177995.1	N	0.0361815093533111
GCA_013177995.1	D	0.0445421208337552
GCA_013177995.1	C	0.00734541445910528
GCA_013177995.1	Q	0.0348583786094332
GCA_013177995.1	E	0.0764167763416911
GCA_013177995.1	G	0.068105378013251
GCA_013177995.1	H	0.0195249665350566
GCA_013177995.1	I	0.067166109855004
GCA_013177995.1	L	0.105192409363435
GCA_013177995.1	K	0.0636241690007762
GCA_013177995.1	M	0.0246853170451861
GCA_013177995.1	F	0.050193196773867
GCA_013177995.1	P	0.041047987041474
GCA_013177995.1	S	0.062178708421917
GCA_013177995.1	T	0.051187302444347
GCA_013177995.1	W	0.015088752404414
GCA_013177995.1	Y	0.0404110282455371
GCA_013177995.1	V	0.0739490882912069
GCF_004770745.1	A	0.0614968521791081
GCF_004770745.1	R	0.0425629746320526
GCF_004770745.1	N	0.0469489572969783
GCF_004770745.1	D	0.0489994730020829
GCF_004770745.1	C	0.00801506355951069
GCF_004770745.1	Q	0.0316635891391477
GCF_004770745.1	E	0.0693653925082106
GCF_004770745.1	G	0.0646580301611189
GCF_004770745.1	H	0.0184716412787511
GCF_004770745.1	I	0.0782838810684701
GCF_004770745.1	L	0.105436821368754
GCF_004770745.1	K	0.0741116118445818
GCF_004770745.1	M	0.0211770591573376
GCF_004770745.1	F	0.0568429181922757
GCF_004770745.1	P	0.0386950851575206
GCF_004770745.1	S	0.0761815560443261
GCF_004770745.1	T	0.0528179817194056
GCF_004770745.1	W	0.0108670046685054
GCF_004770745.1	Y	0.036000191046864
GCF_004770745.1	V	0.0574039159749988
GCA_012729295.1	A	0.0812745064020264
GCA_012729295.1	R	0.0521568112306861
GCA_012729295.1	N	0.0367812901211007
GCA_012729295.1	D	0.055320646597235
GCA_012729295.1	C	0.0124880411236635
GCA_012729295.1	Q	0.034991796086907
GCA_012729295.1	E	0.0615826364551164
GCA_012729295.1	G	0.0687220236649433
GCA_012729295.1	H	0.0217044311044797
GCA_012729295.1	I	0.0737670584386293
GCA_012729295.1	L	0.0982176936842262
GCA_012729295.1	K	0.0523488968091487
GCA_012729295.1	M	0.0273517471112808
GCA_012729295.1	F	0.044033450154412
GCA_012729295.1	P	0.038855814368497
GCA_012729295.1	S	0.0676203199278254
GCA_012729295.1	T	0.0553912845196373
GCA_012729295.1	W	0.0110443011307025
GCA_012729295.1	Y	0.0354726296639618
GCA_012729295.1	V	0.0708746214055212
GCF_009755885.1	A	0.0584234937647526
GCF_009755885.1	R	0.0314947242901576
GCF_009755885.1	N	0.0766500494324871
GCF_009755885.1	D	0.0595297567269522
GCF_009755885.1	C	0.00906786282805064
GCF_009755885.1	Q	0.0202026906644215
GCF_009755885.1	E	0.0685079540306982
GCF_009755885.1	G	0.0538412361265891
GCF_009755885.1	H	0.0129851982015658
GCF_009755885.1	I	0.104926130746308
GCF_009755885.1	L	0.088122578594161
GCF_009755885.1	K	0.0884987080013089
GCF_009755885.1	M	0.0248350212577162
GCF_009755885.1	F	0.0490505352566006
GCF_009755885.1	P	0.0261147928318818
GCF_009755885.1	S	0.0661778148861073
GCF_009755885.1	T	0.0480618855145928
GCF_009755885.1	W	0.00621719784756162
GCF_009755885.1	Y	0.0502685890023488
GCF_009755885.1	V	0.057023779995738
GCA_003452735.1	A	0.0857995517321923
GCA_003452735.1	R	0.05489044275143
GCA_003452735.1	N	0.0361372435008622
GCA_003452735.1	D	0.0510587966345126
GCA_003452735.1	C	0.0107097242308132
GCA_003452735.1	Q	0.0319428085816946
GCA_003452735.1	E	0.0702344212027691
GCA_003452735.1	G	0.0692255701499361
GCA_003452735.1	H	0.0178412575353222
GCA_003452735.1	I	0.0809515999980121
GCA_003452735.1	L	0.101247894085549
GCA_003452735.1	K	0.0575641465269184
GCA_003452735.1	M	0.0247243053588379
GCA_003452735.1	F	0.044511204210338
GCA_003452735.1	P	0.0440465363608804
GCA_003452735.1	S	0.0717924251685974
GCA_003452735.1	T	0.0448665384481585
GCA_003452735.1	W	0.011241483160139
GCA_003452735.1	Y	0.0319303843076449
GCA_003452735.1	V	0.0592836660553924
GCF_900111035.1	A	0.0719173968211065
GCF_900111035.1	R	0.0372331839238387
GCF_900111035.1	N	0.0528057451329294
GCF_900111035.1	D	0.0577957594732377
GCF_900111035.1	C	0.0142164260347921
GCF_900111035.1	Q	0.0297420621513466
GCF_900111035.1	E	0.0704101628488411
GCF_900111035.1	G	0.0653863624419067
GCF_900111035.1	H	0.0153942458574528
GCF_900111035.1	I	0.0776779211808606
GCF_900111035.1	L	0.0871811909213085
GCF_900111035.1	K	0.0749675278359649
GCF_900111035.1	M	0.0244695587539699
GCF_900111035.1	F	0.0484876981177407
GCF_900111035.1	P	0.0344139243642588
GCF_900111035.1	S	0.0660808538114437
GCF_900111035.1	T	0.0570243109519412
GCF_900111035.1	W	0.0105140362336795
GCF_900111035.1	Y	0.0411701991876328
GCF_900111035.1	V	0.0631114339557478
GCA_001829395.1	A	0.0693486523138529
GCA_001829395.1	R	0.0404587157743205
GCA_001829395.1	N	0.0489349855171999
GCA_001829395.1	D	0.0585384497486608
GCA_001829395.1	C	0.00755860538298421
GCA_001829395.1	Q	0.0271477323213804
GCA_001829395.1	E	0.0644188740083696
GCA_001829395.1	G	0.0704874873651392
GCA_001829395.1	H	0.0155556719611826
GCA_001829395.1	I	0.0845725682379486
GCA_001829395.1	L	0.0916694313003091
GCA_001829395.1	K	0.0726041296836289
GCA_001829395.1	M	0.0287812912876208
GCA_001829395.1	F	0.0509041807080954
GCA_001829395.1	P	0.0375524552856885
GCA_001829395.1	S	0.0627096513845479
GCA_001829395.1	T	0.0509158212708002
GCA_001829395.1	W	0.0101428103034501
GCA_001829395.1	Y	0.0428295103785317
GCA_001829395.1	V	0.0648689757662885
GCA_012520945.1	A	0.0644854898659024
GCA_012520945.1	R	0.0355715888712942
GCA_012520945.1	N	0.0604480306337538
GCA_012520945.1	D	0.0539027024759588
GCA_012520945.1	C	0.013027734873011
GCA_012520945.1	Q	0.0304285100052584
GCA_012520945.1	E	0.0697529134875108
GCA_012520945.1	G	0.0591641335792263
GCA_012520945.1	H	0.0148629436148968
GCA_012520945.1	I	0.0871926399889738
GCA_012520945.1	L	0.0893259765183169
GCA_012520945.1	K	0.0831731583118477
GCA_012520945.1	M	0.0234472261381665
GCA_012520945.1	F	0.0536390316689613
GCA_012520945.1	P	0.0322067898229061
GCA_012520945.1	S	0.0671671418234334
GCA_012520945.1	T	0.0554862254475288
GCA_012520945.1	W	0.00879551879478471
GCA_012520945.1	Y	0.0366562346909883
GCA_012520945.1	V	0.06126600938728
GCF_002812045.1	A	0.0621307315208083
GCF_002812045.1	R	0.0454941116833197
GCF_002812045.1	N	0.0427949897402027
GCF_002812045.1	D	0.0497696148599786
GCF_002812045.1	C	0.00764920973313558
GCF_002812045.1	Q	0.029799246439627
GCF_002812045.1	E	0.0714534752076443
GCF_002812045.1	G	0.0715678647007344
GCF_002812045.1	H	0.0163420277182979
GCF_002812045.1	I	0.0718781266134991
GCF_002812045.1	L	0.104764322387199
GCF_002812045.1	K	0.074288924354855
GCF_002812045.1	M	0.0187395061351159
GCF_002812045.1	F	0.0550354489905127
GCF_002812045.1	P	0.0419684081291755
GCF_002812045.1	S	0.0791371584866427
GCF_002812045.1	T	0.0499098595124657
GCF_002812045.1	W	0.0119725057801951
GCF_002812045.1	Y	0.0354920824450519
GCF_002812045.1	V	0.0598123855615388
GCF_003114815.1	A	0.0539542928499684
GCF_003114815.1	R	0.0407300113627991
GCF_003114815.1	N	0.049353328757189
GCF_003114815.1	D	0.047968075576187
GCF_003114815.1	C	0.00791905653865097
GCF_003114815.1	Q	0.0338913902559151
GCF_003114815.1	E	0.070682815026817
GCF_003114815.1	G	0.0646353239561156
GCF_003114815.1	H	0.0185799215850523
GCF_003114815.1	I	0.0770343482290709
GCF_003114815.1	L	0.103344075638236
GCF_003114815.1	K	0.0764968451750763
GCF_003114815.1	M	0.0209269406923939
GCF_003114815.1	F	0.0571583694965078
GCF_003114815.1	P	0.0402289623398834
GCF_003114815.1	S	0.0743701014895738
GCF_003114815.1	T	0.053969805203619
GCF_003114815.1	W	0.0113426329893469
GCF_003114815.1	Y	0.0372094827017866
GCF_003114815.1	V	0.0602042201358107
GCF_008329965.1	A	0.0645516426345534
GCF_008329965.1	R	0.0462502640891565
GCF_008329965.1	N	0.042686711033645
GCF_008329965.1	D	0.0566471240690857
GCF_008329965.1	C	0.00970610177996092
GCF_008329965.1	Q	0.0333420812866424
GCF_008329965.1	E	0.0708229348227962
GCF_008329965.1	G	0.0703607787989225
GCF_008329965.1	H	0.0183178841176781
GCF_008329965.1	I	0.0768235356256272
GCF_008329965.1	L	0.107348115723868
GCF_008329965.1	K	0.0614131080652828
GCF_008329965.1	M	0.0281791382770823
GCF_008329965.1	F	0.0466455725452913
GCF_008329965.1	P	0.0390777676543601
GCF_008329965.1	S	0.0741603615380552
GCF_008329965.1	T	0.0492691332593884
GCF_008329965.1	W	0.0104711350551946
GCF_008329965.1	Y	0.0339775458194687
GCF_008329965.1	V	0.0599490638039402
GCF_000243715.2	A	0.0661022475835565
GCF_000243715.2	R	0.0520072978533442
GCF_000243715.2	N	0.0423632622957183
GCF_000243715.2	D	0.0493210667287761
GCF_000243715.2	C	0.00783820503862428
GCF_000243715.2	Q	0.029827258258608
GCF_000243715.2	E	0.0701191723923761
GCF_000243715.2	G	0.0702216528861457
GCF_000243715.2	H	0.0167780753852723
GCF_000243715.2	I	0.0728209308644851
GCF_000243715.2	L	0.106971002678467
GCF_000243715.2	K	0.0684111641628819
GCF_000243715.2	M	0.0188657272621404
GCF_000243715.2	F	0.0542137339388999
GCF_000243715.2	P	0.0420100151391639
GCF_000243715.2	S	0.076699662280191
GCF_000243715.2	T	0.0493451341174644
GCF_000243715.2	W	0.0117961259267886
GCF_000243715.2	Y	0.0344676060711929
GCF_000243715.2	V	0.0598206591359031
GCF_004770145.1	A	0.0568975397949194
GCF_004770145.1	R	0.0419157858558619
GCF_004770145.1	N	0.0471683808555159
GCF_004770145.1	D	0.0484443998628338
GCF_004770145.1	C	0.00778286059978336
GCF_004770145.1	Q	0.0328242476270012
GCF_004770145.1	E	0.0708544350797143
GCF_004770145.1	G	0.0659097642280785
GCF_004770145.1	H	0.0182149574932486
GCF_004770145.1	I	0.0747361455517013
GCF_004770145.1	L	0.104160008584552
GCF_004770145.1	K	0.0755510559232242
GCF_004770145.1	M	0.0205018386026464
GCF_004770145.1	F	0.0573423191198346
GCF_004770145.1	P	0.0403388409766172
GCF_004770145.1	S	0.0747758024495521
GCF_004770145.1	T	0.05380274659009
GCF_004770145.1	W	0.0113721986483996
GCF_004770145.1	Y	0.0364571305046301
GCF_004770145.1	V	0.0609495416517953
GCA_001885315.1	A	0.0676127446759012
GCA_001885315.1	R	0.0352009398228064
GCA_001885315.1	N	0.054372708121524
GCA_001885315.1	D	0.0557518518185289
GCA_001885315.1	C	0.0130883693071763
GCA_001885315.1	Q	0.032816679284182
GCA_001885315.1	E	0.0650819581526929
GCA_001885315.1	G	0.0613404042831859
GCA_001885315.1	H	0.0161332820920826
GCA_001885315.1	I	0.0832049088775467
GCA_001885315.1	L	0.0919849001116939
GCA_001885315.1	K	0.0762770575011664
GCA_001885315.1	M	0.0236446667754901
GCA_001885315.1	F	0.0482713147108233
GCA_001885315.1	P	0.0341354131454373
GCA_001885315.1	S	0.0702836306054222
GCA_001885315.1	T	0.0611411803567779
GCA_001885315.1	W	0.00933139164981832
GCA_001885315.1	Y	0.0382175756633193
GCA_001885315.1	V	0.0621090230444244
GCA_009777535.1	A	0.0858354447574668
GCA_009777535.1	R	0.0524554533803457
GCA_009777535.1	N	0.0467678969034415
GCA_009777535.1	D	0.0531322903193418
GCA_009777535.1	C	0.0107207191244825
GCA_009777535.1	Q	0.0280208130311782
GCA_009777535.1	E	0.064321952314298
GCA_009777535.1	G	0.078471742353101
GCA_009777535.1	H	0.0151431929457763
GCA_009777535.1	I	0.075606111613128
GCA_009777535.1	L	0.0924963234642712
GCA_009777535.1	K	0.0529787322005469
GCA_009777535.1	M	0.0239727847764843
GCA_009777535.1	F	0.0470254020564976
GCA_009777535.1	P	0.040870083925418
GCA_009777535.1	S	0.0670517431799524
GCA_009777535.1	T	0.0558396380753262
GCA_009777535.1	W	0.0113833814678975
GCA_009777535.1	Y	0.0344867910487429
GCA_009777535.1	V	0.0634195030623032
GCF_000255555.1	A	0.0851805490016447
GCF_000255555.1	R	0.048418209495679
GCF_000255555.1	N	0.0425038945038629
GCF_000255555.1	D	0.0597107898981802
GCF_000255555.1	C	0.0138978011107974
GCF_000255555.1	Q	0.0248882983239319
GCF_000255555.1	E	0.0714742646841059
GCF_000255555.1	G	0.073850455000464
GCF_000255555.1	H	0.0139511099089209
GCF_000255555.1	I	0.067310255230679
GCF_000255555.1	L	0.0829554002799699
GCF_000255555.1	K	0.0674148984269956
GCF_000255555.1	M	0.0246898711309165
GCF_000255555.1	F	0.0503610190272921
GCF_000255555.1	P	0.0340475396015266
GCF_000255555.1	S	0.0770331876884318
GCF_000255555.1	T	0.0516433917821526
GCF_000255555.1	W	0.00974859965684929
GCF_000255555.1	Y	0.032126448469149
GCF_000255555.1	V	0.0687940167784506
GCF_000184345.1	A	0.0815916190716607
GCF_000184345.1	R	0.0767145246284434
GCF_000184345.1	N	0.0209207661481178
GCF_000184345.1	D	0.0475011833012527
GCF_000184345.1	C	0.00815247231075069
GCF_000184345.1	Q	0.0262080716922786
GCF_000184345.1	E	0.0836792780284623
GCF_000184345.1	G	0.0820510555047174
GCF_000184345.1	H	0.0218232305701934
GCF_000184345.1	I	0.0522596320721972
GCF_000184345.1	L	0.111692278564892
GCF_000184345.1	K	0.0374579533621533
GCF_000184345.1	M	0.0213915622732006
GCF_000184345.1	F	0.041822599476192
GCF_000184345.1	P	0.0518014578271434
GCF_000184345.1	S	0.0552548042030861
GCF_000184345.1	T	0.0494487393897321
GCF_000184345.1	W	0.0142753463128333
GCF_000184345.1	Y	0.0325291092108169
GCF_000184345.1	V	0.0834243160518759
GCF_002811985.1	A	0.0612570928956618
GCF_002811985.1	R	0.0476096868270184
GCF_002811985.1	N	0.0457084680518962
GCF_002811985.1	D	0.0486967262655721
GCF_002811985.1	C	0.00815132879935687
GCF_002811985.1	Q	0.0308838026722686
GCF_002811985.1	E	0.0713969263629802
GCF_002811985.1	G	0.0687746821033113
GCF_002811985.1	H	0.0167838302516768
GCF_002811985.1	I	0.074019904117547
GCF_002811985.1	L	0.103994173116532
GCF_002811985.1	K	0.0730685612350881
GCF_002811985.1	M	0.019062065404273
GCF_002811985.1	F	0.0566544124119073
GCF_002811985.1	P	0.0409033429763463
GCF_002811985.1	S	0.0792123144991403
GCF_002811985.1	T	0.0495783871327391
GCF_002811985.1	W	0.0112826185181056
GCF_002811985.1	Y	0.0340172928757108
GCF_002811985.1	V	0.0589443834828685
GCF_000500045.1	A	0.048470104085307
GCF_000500045.1	R	0.0360251730232405
GCF_000500045.1	N	0.0710333257037144
GCF_000500045.1	D	0.0589494250649501
GCF_000500045.1	C	0.0079945821839745
GCF_000500045.1	Q	0.0269663769771135
GCF_000500045.1	E	0.068135643613419
GCF_000500045.1	G	0.0517288165989046
GCF_000500045.1	H	0.014179292899499
GCF_000500045.1	I	0.100786480000566
GCF_000500045.1	L	0.101010649217649
GCF_000500045.1	K	0.0988019925103885
GCF_000500045.1	M	0.0201256763421247
GCF_000500045.1	F	0.0548435888783752
GCF_000500045.1	P	0.0224381587920347
GCF_000500045.1	S	0.0705189163424079
GCF_000500045.1	T	0.043429836214891
GCF_000500045.1	W	0.00471935193859179
GCF_000500045.1	Y	0.042249998230243
GCF_000500045.1	V	0.0575926113826049
GCA_011049595.1	A	0.0670123891387333
GCA_011049595.1	R	0.0492547295247203
GCA_011049595.1	N	0.0423429276746894
GCA_011049595.1	D	0.0565922640559298
GCA_011049595.1	C	0.0105074955957319
GCA_011049595.1	Q	0.0241333242256193
GCA_011049595.1	E	0.0710211071273687
GCA_011049595.1	G	0.075901147413118
GCA_011049595.1	H	0.017260441967711
GCA_011049595.1	I	0.083442811233624
GCA_011049595.1	L	0.0926453090771609
GCA_011049595.1	K	0.0725230856723479
GCA_011049595.1	M	0.0260856580508751
GCA_011049595.1	F	0.0472070824126335
GCA_011049595.1	P	0.0394732034636848
GCA_011049595.1	S	0.0614159106469707
GCA_011049595.1	T	0.0489394014007876
GCA_011049595.1	W	0.00976008057149847
GCA_011049595.1	Y	0.0353326354282664
GCA_011049595.1	V	0.0691489953185291
GCA_001829125.1	A	0.0423056552648619
GCA_001829125.1	R	0.0268730965065396
GCA_001829125.1	N	0.0730579419830771
GCA_001829125.1	D	0.0581566984024338
GCA_001829125.1	C	0.00943400198211716
GCA_001829125.1	Q	0.025952767680544
GCA_001829125.1	E	0.0693345256349048
GCA_001829125.1	G	0.052390539390158
GCA_001829125.1	H	0.0120956299958152
GCA_001829125.1	I	0.108816884876379
GCA_001829125.1	L	0.0925852482993283
GCA_001829125.1	K	0.101424783537481
GCA_001829125.1	M	0.0192848043017163
GCA_001829125.1	F	0.0605968749236919
GCA_001829125.1	P	0.0274035696633348
GCA_001829125.1	S	0.0644600667385753
GCA_001829125.1	T	0.0504943083598359
GCA_001829125.1	W	0.0077314357550696
GCA_001829125.1	Y	0.0456223755261578
GCA_001829125.1	V	0.0519787911779788
GCF_014202035.1	A	0.0728612988603802
GCF_014202035.1	R	0.0381362225038941
GCF_014202035.1	N	0.0506928782682476
GCF_014202035.1	D	0.0581633228684942
GCF_014202035.1	C	0.0143871391846635
GCF_014202035.1	Q	0.0285440288824956
GCF_014202035.1	E	0.0723892874123757
GCF_014202035.1	G	0.0652711245269812
GCF_014202035.1	H	0.0148775705916145
GCF_014202035.1	I	0.0712852411230188
GCF_014202035.1	L	0.085215335076322
GCF_014202035.1	K	0.0744661377835954
GCF_014202035.1	M	0.0230779060651169
GCF_014202035.1	F	0.0485423480612418
GCF_014202035.1	P	0.0330085664321576
GCF_014202035.1	S	0.075546007876835
GCF_014202035.1	T	0.0575347417694443
GCF_014202035.1	W	0.0100515413476272
GCF_014202035.1	Y	0.0402453078032702
GCF_014202035.1	V	0.0657039935622244
GCF_000243335.1	A	0.0869413676235598
GCF_000243335.1	R	0.0721502369282692
GCF_000243335.1	N	0.0310070403035548
GCF_000243335.1	D	0.0557753551311819
GCF_000243335.1	C	0.00848448752366857
GCF_000243335.1	Q	0.0338983936345446
GCF_000243335.1	E	0.0682983333296016
GCF_000243335.1	G	0.0722091984443116
GCF_000243335.1	H	0.0212657022353878
GCF_000243335.1	I	0.0610012859581284
GCF_000243335.1	L	0.106863642911146
GCF_000243335.1	K	0.0447771665185165
GCF_000243335.1	M	0.0245996401108476
GCF_000243335.1	F	0.0463945032940082
GCF_000243335.1	P	0.0449152409548183
GCF_000243335.1	S	0.0655778937603043
GCF_000243335.1	T	0.0494037796570828
GCF_000243335.1	W	0.0111474582735322
GCF_000243335.1	Y	0.0313861852421564
GCF_000243335.1	V	0.0639030881653788
GCF_004769405.1	A	0.0620638107201697
GCF_004769405.1	R	0.045679490641277
GCF_004769405.1	N	0.0425590031971887
GCF_004769405.1	D	0.049686738124029
GCF_004769405.1	C	0.00769908075934209
GCF_004769405.1	Q	0.029744420573146
GCF_004769405.1	E	0.0718823497184361
GCF_004769405.1	G	0.0712546519682081
GCF_004769405.1	H	0.0164015387204201
GCF_004769405.1	I	0.0720302735024674
GCF_004769405.1	L	0.105326430223412
GCF_004769405.1	K	0.0746365496973041
GCF_004769405.1	M	0.0187659712683486
GCF_004769405.1	F	0.0551481781503266
GCF_004769405.1	P	0.0419633947334437
GCF_004769405.1	S	0.0789192954444953
GCF_004769405.1	T	0.0492601854134626
GCF_004769405.1	W	0.0119559985442421
GCF_004769405.1	Y	0.0354547482360676
GCF_004769405.1	V	0.0595678903642134
GCA_009929055.1	A	0.0627580347193559
GCA_009929055.1	R	0.0413128617474786
GCA_009929055.1	N	0.0448280678759312
GCA_009929055.1	D	0.052612563789911
GCA_009929055.1	C	0.00932522115761294
GCA_009929055.1	Q	0.0297810531755009
GCA_009929055.1	E	0.0711306738756224
GCA_009929055.1	G	0.0648448929736837
GCA_009929055.1	H	0.0205041437842186
GCA_009929055.1	I	0.0829502525340047
GCA_009929055.1	L	0.0977494068680427
GCA_009929055.1	K	0.0702757656627272
GCA_009929055.1	M	0.0263530182776015
GCA_009929055.1	F	0.0450202646854641
GCA_009929055.1	P	0.0354965451835795
GCA_009929055.1	S	0.0740934454586415
GCA_009929055.1	T	0.0565037614911112
GCA_009929055.1	W	0.00891562139959187
GCA_009929055.1	Y	0.0390873697288975
GCA_009929055.1	V	0.0664570356110231
GCF_900167025.1	A	0.0726192903752039
GCF_900167025.1	R	0.037050850004293
GCF_900167025.1	N	0.053130634498154
GCF_900167025.1	D	0.0540683759766463
GCF_900167025.1	C	0.0136502425517301
GCF_900167025.1	Q	0.0312406091697433
GCF_900167025.1	E	0.0730378530952177
GCF_900167025.1	G	0.0642641345410835
GCF_900167025.1	H	0.0139266012707135
GCF_900167025.1	I	0.0728406456598266
GCF_900167025.1	L	0.0895442495921697
GCF_900167025.1	K	0.082509176182708
GCF_900167025.1	M	0.0221086975186743
GCF_900167025.1	F	0.0527482935519876
GCF_900167025.1	P	0.0337895488108526
GCF_900167025.1	S	0.0715326371597836
GCF_900167025.1	T	0.0533144264617498
GCF_900167025.1	W	0.00920972138748176
GCF_900167025.1	Y	0.0355858804842449
GCF_900167025.1	V	0.0638281317077359
GCA_009788065.1	A	0.0788915003204939
GCA_009788065.1	R	0.0477164621718726
GCA_009788065.1	N	0.052177615737689
GCA_009788065.1	D	0.0548552170796719
GCA_009788065.1	C	0.0115089882243124
GCA_009788065.1	Q	0.0290656883647842
GCA_009788065.1	E	0.0653943893114155
GCA_009788065.1	G	0.070814751507382
GCA_009788065.1	H	0.0152533871581209
GCA_009788065.1	I	0.0813902918388469
GCA_009788065.1	L	0.0897595007872178
GCA_009788065.1	K	0.0639487573474926
GCA_009788065.1	M	0.0245727127117116
GCA_009788065.1	F	0.048072566481644
GCA_009788065.1	P	0.0383168237313973
GCA_009788065.1	S	0.0687129784109868
GCA_009788065.1	T	0.0528686096323943
GCA_009788065.1	W	0.0107179820553735
GCA_009788065.1	Y	0.0346997131466135
GCA_009788065.1	V	0.0612620639805794
GCF_000092845.1	A	0.0587638835527924
GCF_000092845.1	R	0.0321559236491914
GCF_000092845.1	N	0.0763158813873075
GCF_000092845.1	D	0.0609304599909189
GCF_000092845.1	C	0.00900357130383151
GCF_000092845.1	Q	0.0203188851245154
GCF_000092845.1	E	0.0706063794488491
GCF_000092845.1	G	0.0527051098459711
GCF_000092845.1	H	0.0131075145820963
GCF_000092845.1	I	0.103439017149244
GCF_000092845.1	L	0.0864916960637072
GCF_000092845.1	K	0.0891712654116168
GCF_000092845.1	M	0.0253014651950683
GCF_000092845.1	F	0.0484625493346373
GCF_000092845.1	P	0.0257904456707764
GCF_000092845.1	S	0.0681625685445845
GCF_000092845.1	T	0.047468216269079
GCF_000092845.1	W	0.00614390870035975
GCF_000092845.1	Y	0.0506378575669729
GCF_000092845.1	V	0.0550234012084803
GCF_000468115.1	A	0.0957356033861437
GCF_000468115.1	R	0.048211007925697
GCF_000468115.1	N	0.0400616351055004
GCF_000468115.1	D	0.0569177950064677
GCF_000468115.1	C	0.0140004473515722
GCF_000468115.1	Q	0.0260339679492718
GCF_000468115.1	E	0.0617120310353112
GCF_000468115.1	G	0.0708436837626764
GCF_000468115.1	H	0.0155709117332743
GCF_000468115.1	I	0.0716567274930678
GCF_000468115.1	L	0.0876974767241083
GCF_000468115.1	K	0.0666908883479117
GCF_000468115.1	M	0.0245025580699028
GCF_000468115.1	F	0.0472358288371344
GCF_000468115.1	P	0.0367502866955512
GCF_000468115.1	S	0.0668719592223657
GCF_000468115.1	T	0.0562420337691263
GCF_000468115.1	W	0.00928905420646577
GCF_000468115.1	Y	0.035907656220968
GCF_000468115.1	V	0.0680684471574831
GCA_023666275.1	A	0.0992291327992018
GCA_023666275.1	R	0.0481342009073528
GCA_023666275.1	N	0.0430404397018576
GCA_023666275.1	D	0.0536942524402291
GCA_023666275.1	C	0.0164122856871546
GCA_023666275.1	Q	0.0318565583238493
GCA_023666275.1	E	0.0665647158534459
GCA_023666275.1	G	0.0654861537284093
GCA_023666275.1	H	0.0166588951612103
GCA_023666275.1	I	0.070766997983188
GCA_023666275.1	L	0.0887368917852117
GCA_023666275.1	K	0.06299454766295
GCA_023666275.1	M	0.0236234868595417
GCA_023666275.1	F	0.0493063045570313
GCA_023666275.1	P	0.0378375467176137
GCA_023666275.1	S	0.0695863905585421
GCA_023666275.1	T	0.0515144514569092
GCA_023666275.1	W	0.0088368394869956
GCA_023666275.1	Y	0.0342333634272481
GCA_023666275.1	V	0.0614865449020578
GCF_000214355.1	A	0.0911503678207464
GCF_000214355.1	R	0.0500033745022609
GCF_000214355.1	N	0.0414844435445772
GCF_000214355.1	D	0.054304177633799
GCF_000214355.1	C	0.0102947627724911
GCF_000214355.1	Q	0.0281728757508268
GCF_000214355.1	E	0.0660651616386583
GCF_000214355.1	G	0.0780176486468246
GCF_000214355.1	H	0.0158230411014375
GCF_000214355.1	I	0.0720996153067423
GCF_000214355.1	L	0.096494735776473
GCF_000214355.1	K	0.0606465546331916
GCF_000214355.1	M	0.0235312478909361
GCF_000214355.1	F	0.045909259634204
GCF_000214355.1	P	0.043553013430519
GCF_000214355.1	S	0.0648739623405548
GCF_000214355.1	T	0.0507010528447054
GCF_000214355.1	W	0.0115045218330296
GCF_000214355.1	Y	0.0342840993453466
GCF_000214355.1	V	0.061086083552676
GCA_002070605.1	A	0.0553173168976984
GCA_002070605.1	R	0.0361916307420395
GCA_002070605.1	N	0.064136364408844
GCA_002070605.1	D	0.0617979119341517
GCA_002070605.1	C	0.00873294170296895
GCA_002070605.1	Q	0.0213633041970917
GCA_002070605.1	E	0.0685560849048587
GCA_002070605.1	G	0.0587456876285214
GCA_002070605.1	H	0.0108561296572196
GCA_002070605.1	I	0.0969619378338724
GCA_002070605.1	L	0.0896508749369785
GCA_002070605.1	K	0.0932786485920001
GCA_002070605.1	M	0.0201986098443864
GCA_002070605.1	F	0.054514040345103
GCA_002070605.1	P	0.0289020942971897
GCA_002070605.1	S	0.070858282302424
GCA_002070605.1	T	0.0473253383335127
GCA_002070605.1	W	0.00756484843678304
GCA_002070605.1	Y	0.0465843751947294
GCA_002070605.1	V	0.0584635778096269
GCF_000208385.1	A	0.0851210832025592
GCF_000208385.1	R	0.0538925324213919
GCF_000208385.1	N	0.0356310265690623
GCF_000208385.1	D	0.0584703815579805
GCF_000208385.1	C	0.0101761897418686
GCF_000208385.1	Q	0.0294581870628895
GCF_000208385.1	E	0.0593260825524684
GCF_000208385.1	G	0.0785823786068704
GCF_000208385.1	H	0.0209873519531451
GCF_000208385.1	I	0.0666494316996399
GCF_000208385.1	L	0.094075706860424
GCF_000208385.1	K	0.0497138088370026
GCF_000208385.1	M	0.028951720926576
GCF_000208385.1	F	0.043184175276591
GCF_000208385.1	P	0.0409693308297276
GCF_000208385.1	S	0.0685860977313341
GCF_000208385.1	T	0.0592656089839533
GCF_000208385.1	W	0.0119405061032949
GCF_000208385.1	Y	0.0321084412030612
GCF_000208385.1	V	0.0729099578801595
GCF_004769195.1	A	0.0667925477237734
GCF_004769195.1	R	0.0554791347736126
GCF_004769195.1	N	0.039044598070314
GCF_004769195.1	D	0.048594205647883
GCF_004769195.1	C	0.00803550551685497
GCF_004769195.1	Q	0.0287238219606563
GCF_004769195.1	E	0.0736933590389511
GCF_004769195.1	G	0.0728877790963917
GCF_004769195.1	H	0.0168112975307607
GCF_004769195.1	I	0.0646502168360032
GCF_004769195.1	L	0.107327424570629
GCF_004769195.1	K	0.0674807759331889
GCF_004769195.1	M	0.0191345089094671
GCF_004769195.1	F	0.0546770842064861
GCF_004769195.1	P	0.0435013168982084
GCF_004769195.1	S	0.0772121463455523
GCF_004769195.1	T	0.0477736258597338
GCF_004769195.1	W	0.0119795825631207
GCF_004769195.1	Y	0.0334470086337347
GCF_004769195.1	V	0.0627540598846777
GCF_014205895.1	A	0.0444342240900801
GCF_014205895.1	R	0.0316041551026881
GCF_014205895.1	N	0.0746332566806756
GCF_014205895.1	D	0.0516564903655539
GCF_014205895.1	C	0.0069843787169931
GCF_014205895.1	Q	0.0237792403457299
GCF_014205895.1	E	0.0690540004757751
GCF_014205895.1	G	0.050032511299659
GCF_014205895.1	H	0.0122781698517168
GCF_014205895.1	I	0.106348425977321
GCF_014205895.1	L	0.103569899294267
GCF_014205895.1	K	0.105939259376735
GCF_014205895.1	M	0.018349060344144
GCF_014205895.1	F	0.0618031876932836
GCF_014205895.1	P	0.0246832130679565
GCF_014205895.1	S	0.0747284117040679
GCF_014205895.1	T	0.0407866148600428
GCF_014205895.1	W	0.00488462453413686
GCF_014205895.1	Y	0.0426072476409484
GCF_014205895.1	V	0.0518436285782254
GCA_002070025.1	A	0.0885670329614854
GCA_002070025.1	R	0.0634493133707495
GCA_002070025.1	N	0.0346248938283509
GCA_002070025.1	D	0.0577258253623088
GCA_002070025.1	C	0.0108790444614684
GCA_002070025.1	Q	0.0272947905531527
GCA_002070025.1	E	0.066839233721504
GCA_002070025.1	G	0.0737149917523717
GCA_002070025.1	H	0.0180879890048451
GCA_002070025.1	I	0.0640513208194874
GCA_002070025.1	L	0.0980590623576227
GCA_002070025.1	K	0.0459204214304555
GCA_002070025.1	M	0.0241875739099816
GCA_002070025.1	F	0.0453625864360276
GCA_002070025.1	P	0.044862806667264
GCA_002070025.1	S	0.0653954255006317
GCA_002070025.1	T	0.0580097911400153
GCA_002070025.1	W	0.0106140097356089
GCA_002070025.1	Y	0.0309636284011212
GCA_002070025.1	V	0.0713902585855475
GCA_009781915.1	A	0.0990717963934301
GCA_009781915.1	R	0.0626579310080784
GCA_009781915.1	N	0.0379118170680348
GCA_009781915.1	D	0.0490339886672537
GCA_009781915.1	C	0.0101877464680884
GCA_009781915.1	Q	0.0288319805505571
GCA_009781915.1	E	0.0619328841073548
GCA_009781915.1	G	0.0845983766606685
GCA_009781915.1	H	0.0178318465484896
GCA_009781915.1	I	0.0662688081473257
GCA_009781915.1	L	0.0942824189287492
GCA_009781915.1	K	0.0442565756728818
GCA_009781915.1	M	0.025009332286841
GCA_009781915.1	F	0.0487061621807879
GCA_009781915.1	P	0.0463802691527241
GCA_009781915.1	S	0.0612473199586508
GCA_009781915.1	T	0.0517762452620698
GCA_009781915.1	W	0.0116713407864007
GCA_009781915.1	Y	0.0283940809372487
GCA_009781915.1	V	0.069949079214365
GCA_001829155.1	A	0.0531995192577699
GCA_001829155.1	R	0.0316896741511193
GCA_001829155.1	N	0.0522436509451976
GCA_001829155.1	D	0.0500365049590583
GCA_001829155.1	C	0.00698985723752934
GCA_001829155.1	Q	0.033712610497703
GCA_001829155.1	E	0.0796672994192903
GCA_001829155.1	G	0.0585943905918296
GCA_001829155.1	H	0.0150894652304305
GCA_001829155.1	I	0.0884880207572813
GCA_001829155.1	L	0.0995057790158263
GCA_001829155.1	K	0.0977479248334812
GCA_001829155.1	M	0.0229531950263397
GCA_001829155.1	F	0.0604151456267059
GCA_001829155.1	P	0.0318851160857698
GCA_001829155.1	S	0.0675341742578261
GCA_001829155.1	T	0.0466814184142246
GCA_001829155.1	W	0.00821530063237821
GCA_001829155.1	Y	0.0409720428175089
GCA_001829155.1	V	0.0543789102427299
GCF_000518245.1	A	0.0565419484624766
GCF_000518245.1	R	0.0312647481316021
GCF_000518245.1	N	0.077936227142655
GCF_000518245.1	D	0.0602049067324285
GCF_000518245.1	C	0.00935722156302054
GCF_000518245.1	Q	0.0206114981984689
GCF_000518245.1	E	0.0688867477742907
GCF_000518245.1	G	0.052797407530183
GCF_000518245.1	H	0.0132442739814301
GCF_000518245.1	I	0.105812713057253
GCF_000518245.1	L	0.0869247776872451
GCF_000518245.1	K	0.0894951478969745
GCF_000518245.1	M	0.0253474233820041
GCF_000518245.1	F	0.0488452955202857
GCF_000518245.1	P	0.0256396751977347
GCF_000518245.1	S	0.0673335791140123
GCF_000518245.1	T	0.04723945957166
GCF_000518245.1	W	0.00624365539896504
GCF_000518245.1	Y	0.0510377004842292
GCF_000518245.1	V	0.0552355931730802
GCA_003455655.1	A	0.0830653548892131
GCA_003455655.1	R	0.0421390743810157
GCA_003455655.1	N	0.0431148221786923
GCA_003455655.1	D	0.0556102742016692
GCA_003455655.1	C	0.0147611714853785
GCA_003455655.1	Q	0.0382967228839503
GCA_003455655.1	E	0.0648366954674585
GCA_003455655.1	G	0.0631681851090963
GCA_003455655.1	H	0.0172878253870834
GCA_003455655.1	I	0.0647484922767081
GCA_003455655.1	L	0.0954762788543876
GCA_003455655.1	K	0.0620748330570858
GCA_003455655.1	M	0.0236899069823851
GCA_003455655.1	F	0.0459612126468675
GCA_003455655.1	P	0.0352187990400553
GCA_003455655.1	S	0.0738334209240019
GCA_003455655.1	T	0.0611781006177898
GCA_003455655.1	W	0.0099540975894803
GCA_003455655.1	Y	0.0359189118666368
GCA_003455655.1	V	0.0696658201610443
GCA_009786125.1	A	0.0754236991017649
GCA_009786125.1	R	0.0498341665907035
GCA_009786125.1	N	0.0522785440317503
GCA_009786125.1	D	0.0516797206425782
GCA_009786125.1	C	0.0103034085251695
GCA_009786125.1	Q	0.0270662562319003
GCA_009786125.1	E	0.0699192920701479
GCA_009786125.1	G	0.0649744413202163
GCA_009786125.1	H	0.0164332844831818
GCA_009786125.1	I	0.0882542264730424
GCA_009786125.1	L	0.0911038965592197
GCA_009786125.1	K	0.070699024633098
GCA_009786125.1	M	0.0231325334997511
GCA_009786125.1	F	0.0526137168420831
GCA_009786125.1	P	0.0361061053340158
GCA_009786125.1	S	0.0655311928085097
GCA_009786125.1	T	0.0508873665093645
GCA_009786125.1	W	0.00894027893670283
GCA_009786125.1	Y	0.0339323904552881
GCA_009786125.1	V	0.0608864549515121
GCF_004769525.1	A	0.0544628405390121
GCF_004769525.1	R	0.0408385498937187
GCF_004769525.1	N	0.0494962850289592
GCF_004769525.1	D	0.0481709861736773
GCF_004769525.1	C	0.00781606505587082
GCF_004769525.1	Q	0.0339288987694768
GCF_004769525.1	E	0.0705809395659042
GCF_004769525.1	G	0.0646533668753291
GCF_004769525.1	H	0.0184956804929893
GCF_004769525.1	I	0.0778884143606545
GCF_004769525.1	L	0.103349909319605
GCF_004769525.1	K	0.0767339456697674
GCF_004769525.1	M	0.0206431482673219
GCF_004769525.1	F	0.057158680941516
GCF_004769525.1	P	0.0400436825991146
GCF_004769525.1	S	0.0744437294018994
GCF_004769525.1	T	0.0534401996918817
GCF_004769525.1	W	0.0112911718247236
GCF_004769525.1	Y	0.0369406579691492
GCF_004769525.1	V	0.0596228475594298
GCA_011049745.1	A	0.0745829979739669
GCA_011049745.1	R	0.0563931059365546
GCA_011049745.1	N	0.0386583775082568
GCA_011049745.1	D	0.0489120479587022
GCA_011049745.1	C	0.00971802059337792
GCA_011049745.1	Q	0.0306638727762205
GCA_011049745.1	E	0.0736643445921568
GCA_011049745.1	G	0.0718436901556993
GCA_011049745.1	H	0.0171616108351142
GCA_011049745.1	I	0.0803016846604313
GCA_011049745.1	L	0.11034248286198
GCA_011049745.1	K	0.0628514334878299
GCA_011049745.1	M	0.0226652049623935
GCA_011049745.1	F	0.0466168021981072
GCA_011049745.1	P	0.0399392190058561
GCA_011049745.1	S	0.0650842330215648
GCA_011049745.1	T	0.0458729982515056
GCA_011049745.1	W	0.00957786350642502
GCA_011049745.1	Y	0.03378202103744
GCA_011049745.1	V	0.0613679886764175
GCA_009786675.1	A	0.0999211725192495
GCA_009786675.1	R	0.0730272237141973
GCA_009786675.1	N	0.0342797901246558
GCA_009786675.1	D	0.0556490392759617
GCA_009786675.1	C	0.00988618576633186
GCA_009786675.1	Q	0.025622319244521
GCA_009786675.1	E	0.0638570354091237
GCA_009786675.1	G	0.0915663630265235
GCA_009786675.1	H	0.0175656538050635
GCA_009786675.1	I	0.0575011462735381
GCA_009786675.1	L	0.0953564063703446
GCA_009786675.1	K	0.0368478945834905
GCA_009786675.1	M	0.025349020529025
GCA_009786675.1	F	0.0467950643607182
GCA_009786675.1	P	0.0476488405132595
GCA_009786675.1	S	0.0589444345314056
GCA_009786675.1	T	0.0488685207311757
GCA_009786675.1	W	0.0120838688256512
GCA_009786675.1	Y	0.0251479991597758
GCA_009786675.1	V	0.0740820212359878
GCF_004769575.1	A	0.057545696110798
GCF_004769575.1	R	0.0422046863676625
GCF_004769575.1	N	0.0462267493356953
GCF_004769575.1	D	0.0488879942024318
GCF_004769575.1	C	0.0077574683952009
GCF_004769575.1	Q	0.0325509300265722
GCF_004769575.1	E	0.0702415653434254
GCF_004769575.1	G	0.0667380626459457
GCF_004769575.1	H	0.0182655608342057
GCF_004769575.1	I	0.0739600611965537
GCF_004769575.1	L	0.104119494323214
GCF_004769575.1	K	0.074378774458491
GCF_004769575.1	M	0.020402608905709
GCF_004769575.1	F	0.05641114421451
GCF_004769575.1	P	0.0407569047427329
GCF_004769575.1	S	0.0751437313793381
GCF_004769575.1	T	0.0549005556002899
GCF_004769575.1	W	0.0114026894274901
GCF_004769575.1	Y	0.0365069651340688
GCF_004769575.1	V	0.0615983573556647
GCA_009991425.1	A	0.0554490079642493
GCA_009991425.1	R	0.0396488941766978
GCA_009991425.1	N	0.055174651580583
GCA_009991425.1	D	0.0520248292527218
GCA_009991425.1	C	0.0078191569344895
GCA_009991425.1	Q	0.0330801692216105
GCA_009991425.1	E	0.0687728795197356
GCA_009991425.1	G	0.0607110227073875
GCA_009991425.1	H	0.0169388686492433
GCA_009991425.1	I	0.0863105837371736
GCA_009991425.1	L	0.102263703969462
GCA_009991425.1	K	0.0774573142796342
GCA_009991425.1	M	0.0212072208489747
GCA_009991425.1	F	0.0552916047825946
GCA_009991425.1	P	0.0371612204286467
GCA_009991425.1	S	0.0807179343778222
GCA_009991425.1	T	0.0489761318739684
GCA_009991425.1	W	0.0109100629876531
GCA_009991425.1	Y	0.0373089507890824
GCA_009991425.1	V	0.0527757919182699
GCA_003645645.1	A	0.065959574285833
GCA_003645645.1	R	0.0571689787388867
GCA_003645645.1	N	0.0388779247918541
GCA_003645645.1	D	0.0480840911847246
GCA_003645645.1	C	0.0101450172631522
GCA_003645645.1	Q	0.0249961623304535
GCA_003645645.1	E	0.0803739459130303
GCA_003645645.1	G	0.0732863427306058
GCA_003645645.1	H	0.0172538230397566
GCA_003645645.1	I	0.0805961491000347
GCA_003645645.1	L	0.101152488209237
GCA_003645645.1	K	0.0658026750889025
GCA_003645645.1	M	0.0235866138693801
GCA_003645645.1	F	0.0480001289117726
GCA_003645645.1	P	0.0420676430602637
GCA_003645645.1	S	0.0623932979447901
GCA_003645645.1	T	0.0490102204984984
GCA_003645645.1	W	0.0103935116669395
GCA_003645645.1	Y	0.0351140402730555
GCA_003645645.1	V	0.0657373710988287
GCF_000243675.2	A	0.0667319553709485
GCF_000243675.2	R	0.0531441299636536
GCF_000243675.2	N	0.0419791436572899
GCF_000243675.2	D	0.0496122067221621
GCF_000243675.2	C	0.00786631056518495
GCF_000243675.2	Q	0.0297282434918541
GCF_000243675.2	E	0.0701820102845156
GCF_000243675.2	G	0.0715799506009599
GCF_000243675.2	H	0.0166432131928493
GCF_000243675.2	I	0.0709613040852296
GCF_000243675.2	L	0.106328421748553
GCF_000243675.2	K	0.0676973837662829
GCF_000243675.2	M	0.0186258169455081
GCF_000243675.2	F	0.0537720445919791
GCF_000243675.2	P	0.0421088972336229
GCF_000243675.2	S	0.0772597589363914
GCF_000243675.2	T	0.0495990768959855
GCF_000243675.2	W	0.0117566008270246
GCF_000243675.2	Y	0.034410185037868
GCF_000243675.2	V	0.0600133460821371
GCA_008080685.1	A	0.103807959583436
GCA_008080685.1	R	0.0588563645413587
GCA_008080685.1	N	0.0284757743700024
GCA_008080685.1	D	0.0498416083281994
GCA_008080685.1	C	0.0102661983297814
GCA_008080685.1	Q	0.0264706374123315
GCA_008080685.1	E	0.0624267687713102
GCA_008080685.1	G	0.0840948523671291
GCA_008080685.1	H	0.0166494534426234
GCA_008080685.1	I	0.0627881821677859
GCA_008080685.1	L	0.105305059916168
GCA_008080685.1	K	0.0524679647538337
GCA_008080685.1	M	0.0252372016570997
GCA_008080685.1	F	0.0454377667996136
GCA_008080685.1	P	0.0473773091550772
GCA_008080685.1	S	0.0676370380564448
GCA_008080685.1	T	0.0453953232334795
GCA_008080685.1	W	0.011462335193562
GCA_008080685.1	Y	0.0285941018877098
GCA_008080685.1	V	0.0674081000330545
GCA_002839245.1	A	0.118610517044798
GCA_002839245.1	R	0.06824895411628
GCA_002839245.1	N	0.0245932553307914
GCA_002839245.1	D	0.0570238258742585
GCA_002839245.1	C	0.00953994196680641
GCA_002839245.1	Q	0.0225701597765875
GCA_002839245.1	E	0.0590065903209702
GCA_002839245.1	G	0.086509135540862
GCA_002839245.1	H	0.015014072286425
GCA_002839245.1	I	0.0550683121758523
GCA_002839245.1	L	0.100506209900524
GCA_002839245.1	K	0.0406177853643861
GCA_002839245.1	M	0.0260070241528832
GCA_002839245.1	F	0.041614072722437
GCA_002839245.1	P	0.0473051189985677
GCA_002839245.1	S	0.0669321979581559
GCA_002839245.1	T	0.0473378198965344
GCA_002839245.1	W	0.011129205607986
GCA_002839245.1	Y	0.0271755362402252
GCA_002839245.1	V	0.0751902647246693
GCF_004769665.1	A	0.0560614845694996
GCF_004769665.1	R	0.0415918956537897
GCF_004769665.1	N	0.0463448373160547
GCF_004769665.1	D	0.0475500628850743
GCF_004769665.1	C	0.00786450546179667
GCF_004769665.1	Q	0.0345257123390667
GCF_004769665.1	E	0.0718326482788759
GCF_004769665.1	G	0.0657187738184746
GCF_004769665.1	H	0.0189859588210296
GCF_004769665.1	I	0.0737080171157515
GCF_004769665.1	L	0.103954791567378
GCF_004769665.1	K	0.0754878969889147
GCF_004769665.1	M	0.0211099430679314
GCF_004769665.1	F	0.0567703395794012
GCF_004769665.1	P	0.0409991758700249
GCF_004769665.1	S	0.0735789779755996
GCF_004769665.1	T	0.0545147354095444
GCF_004769665.1	W	0.0113313570272135
GCF_004769665.1	Y	0.0366178669313976
GCF_004769665.1	V	0.0614510193231811
GCF_000212415.1	A	0.100581357701261
GCF_000212415.1	R	0.0515802678613566
GCF_000212415.1	N	0.0382102480071734
GCF_000212415.1	D	0.0544524844069482
GCF_000212415.1	C	0.0145092482738714
GCF_000212415.1	Q	0.0296166463442072
GCF_000212415.1	E	0.0614568733996749
GCF_000212415.1	G	0.0715222528187123
GCF_000212415.1	H	0.014819847159008
GCF_000212415.1	I	0.0640744647108083
GCF_000212415.1	L	0.092135921584208
GCF_000212415.1	K	0.054136397909
GCF_000212415.1	M	0.0226056722161066
GCF_000212415.1	F	0.0471517643223951
GCF_000212415.1	P	0.0406588208437095
GCF_000212415.1	S	0.0668127835037969
GCF_000212415.1	T	0.0588085514567966
GCF_000212415.1	W	0.00947381475794689
GCF_000212415.1	Y	0.035925206032423
GCF_000212415.1	V	0.0714673766905963
GCF_000017685.1	A	0.0551436713526036
GCF_000017685.1	R	0.0410776338651082
GCF_000017685.1	N	0.0476779273943032
GCF_000017685.1	D	0.0478408163533934
GCF_000017685.1	C	0.00790751855946928
GCF_000017685.1	Q	0.0345110698678461
GCF_000017685.1	E	0.0706460932975307
GCF_000017685.1	G	0.064989403990944
GCF_000017685.1	H	0.0190547175275101
GCF_000017685.1	I	0.0761324896014321
GCF_000017685.1	L	0.104155971937029
GCF_000017685.1	K	0.075628191965461
GCF_000017685.1	M	0.0212981427367978
GCF_000017685.1	F	0.0576289619859948
GCF_000017685.1	P	0.0407658413626073
GCF_000017685.1	S	0.0737105446743537
GCF_000017685.1	T	0.0534720028431527
GCF_000017685.1	W	0.0113578028747433
GCF_000017685.1	Y	0.0363760661822777
GCF_000017685.1	V	0.0606251316274417
GCF_003112675.1	A	0.0630437250555752
GCF_003112675.1	R	0.0463667391029548
GCF_003112675.1	N	0.0417097755172861
GCF_003112675.1	D	0.0496750833929812
GCF_003112675.1	C	0.00768189653714822
GCF_003112675.1	Q	0.0297461133597045
GCF_003112675.1	E	0.0723029023092388
GCF_003112675.1	G	0.0717827780913374
GCF_003112675.1	H	0.0164290010313918
GCF_003112675.1	I	0.0708149927818675
GCF_003112675.1	L	0.105241418956837
GCF_003112675.1	K	0.0742207597195194
GCF_003112675.1	M	0.0188830855765368
GCF_003112675.1	F	0.0546380024009449
GCF_003112675.1	P	0.0422331203185801
GCF_003112675.1	S	0.0786168560503892
GCF_003112675.1	T	0.049239499489135
GCF_003112675.1	W	0.0120401510131553
GCF_003112675.1	Y	0.035175211813744
GCF_003112675.1	V	0.0601588874816729
GCA_007695175.1	A	0.0962908948565817
GCA_007695175.1	R	0.0846947992507138
GCA_007695175.1	N	0.0259799307005549
GCA_007695175.1	D	0.0548108208286315
GCA_007695175.1	C	0.00745389058100856
GCA_007695175.1	Q	0.0291539180340504
GCA_007695175.1	E	0.0725098055856981
GCA_007695175.1	G	0.0831775207218505
GCA_007695175.1	H	0.020649537238709
GCA_007695175.1	I	0.0563765968447188
GCA_007695175.1	L	0.104314630912472
GCA_007695175.1	K	0.0246401876159934
GCA_007695175.1	M	0.0233143009563531
GCA_007695175.1	F	0.038907975151966
GCA_007695175.1	P	0.0510384091438548
GCA_007695175.1	S	0.0558344642196798
GCA_007695175.1	T	0.0546592661810567
GCA_007695175.1	W	0.0117182053504853
GCA_007695175.1	Y	0.0272850327228135
GCA_007695175.1	V	0.0771898131028086
GCF_004770055.1	A	0.0657259564918076
GCF_004770055.1	R	0.0479742210671686
GCF_004770055.1	N	0.0411781991207792
GCF_004770055.1	D	0.049899649626943
GCF_004770055.1	C	0.0076875627970242
GCF_004770055.1	Q	0.0308692897890686
GCF_004770055.1	E	0.071355733123781
GCF_004770055.1	G	0.071057720402467
GCF_004770055.1	H	0.0169226274066816
GCF_004770055.1	I	0.0695776460491255
GCF_004770055.1	L	0.106462963594999
GCF_004770055.1	K	0.0716687297249376
GCF_004770055.1	M	0.0192060042071405
GCF_004770055.1	F	0.0538479019654688
GCF_004770055.1	P	0.0421954380745381
GCF_004770055.1	S	0.0785396710705399
GCF_004770055.1	T	0.0490913525532115
GCF_004770055.1	W	0.0119271683547117
GCF_004770055.1	Y	0.0346685357669374
GCF_004770055.1	V	0.060143628812669
GCA_004525355.1	A	0.111332651998689
GCA_004525355.1	R	0.0684535631873606
GCA_004525355.1	N	0.0272559568573761
GCA_004525355.1	D	0.0575496377999319
GCA_004525355.1	C	0.0092417259620638
GCA_004525355.1	Q	0.0237053034831627
GCA_004525355.1	E	0.0610514407656659
GCA_004525355.1	G	0.0833837906631443
GCA_004525355.1	H	0.0156501282323223
GCA_004525355.1	I	0.0586037781934348
GCA_004525355.1	L	0.102727266883922
GCA_004525355.1	K	0.040566407630948
GCA_004525355.1	M	0.025286514073417
GCA_004525355.1	F	0.0421309062393541
GCA_004525355.1	P	0.0468089756197896
GCA_004525355.1	S	0.0653425634894618
GCA_004525355.1	T	0.0485894444551573
GCA_004525355.1	W	0.0112664468398285
GCA_004525355.1	Y	0.0282046832115287
GCA_004525355.1	V	0.0728488144134416
GCA_012838275.1	A	0.0782637099716341
GCA_012838275.1	R	0.047195504435891
GCA_012838275.1	N	0.0356426739217122
GCA_012838275.1	D	0.0525349766539496
GCA_012838275.1	C	0.0111837621219877
GCA_012838275.1	Q	0.0323663081565529
GCA_012838275.1	E	0.0667221918985953
GCA_012838275.1	G	0.0726470829456465
GCA_012838275.1	H	0.0188055193400322
GCA_012838275.1	I	0.0681885670813619
GCA_012838275.1	L	0.107162754918791
GCA_012838275.1	K	0.0597056502815384
GCA_012838275.1	M	0.0283404931658715
GCA_012838275.1	F	0.0455028804303253
GCA_012838275.1	P	0.0392598269762128
GCA_012838275.1	S	0.070408633655078
GCA_012838275.1	T	0.0545047554674442
GCA_012838275.1	W	0.00969900422236866
GCA_012838275.1	Y	0.0333929121900038
GCA_012838275.1	V	0.0684727921650033
GCF_003046425.1	A	0.0554096023271657
GCF_003046425.1	R	0.0476991849580614
GCF_003046425.1	N	0.0472255648093308
GCF_003046425.1	D	0.0480333887373326
GCF_003046425.1	C	0.00843913981088812
GCF_003046425.1	Q	0.0312094913873313
GCF_003046425.1	E	0.0720901282333968
GCF_003046425.1	G	0.0665609343467552
GCF_003046425.1	H	0.0170869097916763
GCF_003046425.1	I	0.0785497533516783
GCF_003046425.1	L	0.103959128262071
GCF_003046425.1	K	0.0764703730327213
GCF_003046425.1	M	0.0194144710236424
GCF_003046425.1	F	0.0573070492278212
GCF_003046425.1	P	0.0396318221323981
GCF_003046425.1	S	0.0768164420349253
GCF_003046425.1	T	0.0493791027716172
GCF_003046425.1	W	0.0106994647795689
GCF_003046425.1	Y	0.0351655544668115
GCF_003046425.1	V	0.0588524945148063
GCA_003695005.1	A	0.0717999379960869
GCA_003695005.1	R	0.0455194756070969
GCA_003695005.1	N	0.0431149697916342
GCA_003695005.1	D	0.0464881013304141
GCA_003695005.1	C	0.00782020645226366
GCA_003695005.1	Q	0.0382273407589694
GCA_003695005.1	E	0.0689504280198353
GCA_003695005.1	G	0.0621299975821441
GCA_003695005.1	H	0.0200103537634744
GCA_003695005.1	I	0.0716174862901635
GCA_003695005.1	L	0.101325964064431
GCA_003695005.1	K	0.0810575078876987
GCA_003695005.1	M	0.0223644257740477
GCA_003695005.1	F	0.0523799564192592
GCA_003695005.1	P	0.0421849110955854
GCA_003695005.1	S	0.0631134567774875
GCA_003695005.1	T	0.0506088398593194
GCA_003695005.1	W	0.0114425403210853
GCA_003695005.1	Y	0.0399450568196146
GCA_003695005.1	V	0.059899043389389
GCA_003454605.1	A	0.0772960174508704
GCA_003454605.1	R	0.0461008211481951
GCA_003454605.1	N	0.0434447421798679
GCA_003454605.1	D	0.0594037750061792
GCA_003454605.1	C	0.00986417510504655
GCA_003454605.1	Q	0.025778089898661
GCA_003454605.1	E	0.0734178282925375
GCA_003454605.1	G	0.0736914789691118
GCA_003454605.1	H	0.0159070490060301
GCA_003454605.1	I	0.0812664043281925
GCA_003454605.1	L	0.0963073832718028
GCA_003454605.1	K	0.0600324849835417
GCA_003454605.1	M	0.0266490640950696
GCA_003454605.1	F	0.0465755413183097
GCA_003454605.1	P	0.037253763432423
GCA_003454605.1	S	0.0697014755558345
GCA_003454605.1	T	0.0504458838622605
GCA_003454605.1	W	0.00957483119970811
GCA_003454605.1	Y	0.0343789600881959
GCA_003454605.1	V	0.062910230808162
GCF_000008185.1	A	0.0699120235969521
GCF_000008185.1	R	0.0372660034873949
GCF_000008185.1	N	0.0511294456718357
GCF_000008185.1	D	0.0533957867241536
GCF_000008185.1	C	0.0113771019236545
GCF_000008185.1	Q	0.0272251930522155
GCF_000008185.1	E	0.0720503227819075
GCF_000008185.1	G	0.0634785017704698
GCF_000008185.1	H	0.0145804766416713
GCF_000008185.1	I	0.0850489003531627
GCF_000008185.1	L	0.0955332012562071
GCF_000008185.1	K	0.0860290026469746
GCF_000008185.1	M	0.0232849955883757
GCF_000008185.1	F	0.0530989623952676
GCF_000008185.1	P	0.0341243216691072
GCF_000008185.1	S	0.0677923486836132
GCF_000008185.1	T	0.0500736822745823
GCF_000008185.1	W	0.0088465290177792
GCF_000008185.1	Y	0.038754781199729
GCF_000008185.1	V	0.0569984192649466
GCA_021286735.1	A	0.131957269177485
GCA_021286735.1	R	0.0647934672591855
GCA_021286735.1	N	0.0250680061843833
GCA_021286735.1	D	0.0521447705544561
GCA_021286735.1	C	0.0107475042799509
GCA_021286735.1	Q	0.0229296506963911
GCA_021286735.1	E	0.0607448475352537
GCA_021286735.1	G	0.0888700540809542
GCA_021286735.1	H	0.0144734267211494
GCA_021286735.1	I	0.0557540554235823
GCA_021286735.1	L	0.10117013404249
GCA_021286735.1	K	0.0443067257111976
GCA_021286735.1	M	0.0240623311185154
GCA_021286735.1	F	0.0422163212250574
GCA_021286735.1	P	0.0486352756081029
GCA_021286735.1	S	0.0606683851268952
GCA_021286735.1	T	0.0442548867902766
GCA_021286735.1	W	0.0112814451654374
GCA_021286735.1	Y	0.0280681837326874
GCA_021286735.1	V	0.0678532595665489
GCA_900608495.1	A	0.0778036723382995
GCA_900608495.1	R	0.062979639841488
GCA_900608495.1	N	0.042082626060134
GCA_900608495.1	D	0.0541246311059529
GCA_900608495.1	C	0.00898068872634966
GCA_900608495.1	Q	0.0278978547511691
GCA_900608495.1	E	0.0691891623506192
GCA_900608495.1	G	0.0746849466403101
GCA_900608495.1	H	0.0179505162189252
GCA_900608495.1	I	0.0734948657396345
GCA_900608495.1	L	0.101982330324254
GCA_900608495.1	K	0.0536389787957685
GCA_900608495.1	M	0.023651112345499
GCA_900608495.1	F	0.0429654892054852
GCA_900608495.1	P	0.0402082874316906
GCA_900608495.1	S	0.0719758446160864
GCA_900608495.1	T	0.0486428112596859
GCA_900608495.1	W	0.0126998854915639
GCA_900608495.1	Y	0.0306969498552353
GCA_900608495.1	V	0.0643497069018486
GCA_024233865.1	A	0.0495617286402005
GCA_024233865.1	R	0.0362690785380512
GCA_024233865.1	N	0.0575919233637354
GCA_024233865.1	D	0.0507393140330673
GCA_024233865.1	C	0.00902797082456349
GCA_024233865.1	Q	0.0335222985584369
GCA_024233865.1	E	0.0724636961730405
GCA_024233865.1	G	0.0587259353392549
GCA_024233865.1	H	0.0175325090787146
GCA_024233865.1	I	0.0873172674282638
GCA_024233865.1	L	0.0985250122446818
GCA_024233865.1	K	0.0868776723190765
GCA_024233865.1	M	0.0215522947195637
GCA_024233865.1	F	0.0533724721902316
GCA_024233865.1	P	0.0343634309819132
GCA_024233865.1	S	0.0713351998199701
GCA_024233865.1	T	0.0518589853902193
GCA_024233865.1	W	0.00993087821946882
GCA_024233865.1	Y	0.0429148520268809
GCA_024233865.1	V	0.0565174801106655
GCA_024402595.1	A	0.066695711707226
GCA_024402595.1	R	0.0327005663782909
GCA_024402595.1	N	0.0575442606811251
GCA_024402595.1	D	0.0570655833243746
GCA_024402595.1	C	0.0143467412030305
GCA_024402595.1	Q	0.0315485721722107
GCA_024402595.1	E	0.0714270356518443
GCA_024402595.1	G	0.062404589870825
GCA_024402595.1	H	0.0141430487107963
GCA_024402595.1	I	0.0784691377583641
GCA_024402595.1	L	0.0884217792539197
GCA_024402595.1	K	0.0785913532537047
GCA_024402595.1	M	0.0238659703401099
GCA_024402595.1	F	0.0504523670765035
GCA_024402595.1	P	0.0333829362272756
GCA_024402595.1	S	0.0682268002738532
GCA_024402595.1	T	0.0567260958373176
GCA_024402595.1	W	0.0104607411011842
GCA_024402595.1	Y	0.0412069911789835
GCA_024402595.1	V	0.0623197179990608
GCA_017694795.1	A	0.0610759580354453
GCA_017694795.1	R	0.0406059111951133
GCA_017694795.1	N	0.0503862272988742
GCA_017694795.1	D	0.0535417865066973
GCA_017694795.1	C	0.0128002848768729
GCA_017694795.1	Q	0.0271523269509957
GCA_017694795.1	E	0.0742912318185553
GCA_017694795.1	G	0.0720327608403868
GCA_017694795.1	H	0.0125688224176185
GCA_017694795.1	I	0.0761990851069658
GCA_017694795.1	L	0.0929287533897609
GCA_017694795.1	K	0.0755731777467335
GCA_017694795.1	M	0.0221190456624757
GCA_017694795.1	F	0.052665242282302
GCA_017694795.1	P	0.0385802722765497
GCA_017694795.1	S	0.072099871257567
GCA_017694795.1	T	0.0529829895636453
GCA_017694795.1	W	0.0094762648259238
GCA_017694795.1	Y	0.0380255841345495
GCA_017694795.1	V	0.0648944038129674
GCA_019694655.1	A	0.116612591539099
GCA_019694655.1	R	0.0851813718709387
GCA_019694655.1	N	0.0281759439264258
GCA_019694655.1	D	0.0496234896721614
GCA_019694655.1	C	0.00963495354398474
GCA_019694655.1	Q	0.0438476530952868
GCA_019694655.1	E	0.0630214757084366
GCA_019694655.1	G	0.0767665254942759
GCA_019694655.1	H	0.0192376028248836
GCA_019694655.1	I	0.0503234153723563
GCA_019694655.1	L	0.119061917332562
GCA_019694655.1	K	0.0267893455570456
GCA_019694655.1	M	0.0211626055790291
GCA_019694655.1	F	0.041260827105099
GCA_019694655.1	P	0.0478467552024359
GCA_019694655.1	S	0.0647642492862
GCA_019694655.1	T	0.0375855959432472
GCA_019694655.1	W	0.0130426391423301
GCA_019694655.1	Y	0.0283358086129792
GCA_019694655.1	V	0.0577252331912222
GCA_017450845.1	A	0.0878633598061938
GCA_017450845.1	R	0.0541762703013883
GCA_017450845.1	N	0.0355596645201607
GCA_017450845.1	D	0.0611893312446097
GCA_017450845.1	C	0.0142797220456651
GCA_017450845.1	Q	0.0283914473613813
GCA_017450845.1	E	0.0665363354455979
GCA_017450845.1	G	0.0780692574544536
GCA_017450845.1	H	0.0149709697370477
GCA_017450845.1	I	0.0603033357516302
GCA_017450845.1	L	0.0934671742950023
GCA_017450845.1	K	0.0608051858557454
GCA_017450845.1	M	0.0267532117336621
GCA_017450845.1	F	0.0455527948449615
GCA_017450845.1	P	0.0381127867982391
GCA_017450845.1	S	0.0707330435657252
GCA_017450845.1	T	0.0496093273496536
GCA_017450845.1	W	0.0107432303738088
GCA_017450845.1	Y	0.0361064564246444
GCA_017450845.1	V	0.0667770950904293
GCA_018385395.1	A	0.0729344770943603
GCA_018385395.1	R	0.0382478554480745
GCA_018385395.1	N	0.0508778974265377
GCA_018385395.1	D	0.0565796678225954
GCA_018385395.1	C	0.0141383464135791
GCA_018385395.1	Q	0.0291308632962219
GCA_018385395.1	E	0.0737930279248038
GCA_018385395.1	G	0.0673495163350976
GCA_018385395.1	H	0.0149749954371236
GCA_018385395.1	I	0.0714670560321227
GCA_018385395.1	L	0.0869326519437854
GCA_018385395.1	K	0.0767570724584778
GCA_018385395.1	M	0.026940682606315
GCA_018385395.1	F	0.0484730790290199
GCA_018385395.1	P	0.035812374520898
GCA_018385395.1	S	0.0672443876619821
GCA_018385395.1	T	0.054658149297317
GCA_018385395.1	W	0.00986165358642088
GCA_018385395.1	Y	0.0363555393319949
GCA_018385395.1	V	0.0674707063332725
GCA_017649605.1	A	0.0794103822295656
GCA_017649605.1	R	0.0420473887745437
GCA_017649605.1	N	0.0408847471387977
GCA_017649605.1	D	0.0575587730480796
GCA_017649605.1	C	0.0147297614893208
GCA_017649605.1	Q	0.0285140976975066
GCA_017649605.1	E	0.066799370428664
GCA_017649605.1	G	0.0713377678704963
GCA_017649605.1	H	0.0163090312150584
GCA_017649605.1	I	0.076924857385
GCA_017649605.1	L	0.0921656114462336
GCA_017649605.1	K	0.0738321950246772
GCA_017649605.1	M	0.0278108152379053
GCA_017649605.1	F	0.0468991475148312
GCA_017649605.1	P	0.0383831981369246
GCA_017649605.1	S	0.0622378269818322
GCA_017649605.1	T	0.0520945354062658
GCA_017649605.1	W	0.00908569719327982
GCA_017649605.1	Y	0.037450236089251
GCA_017649605.1	V	0.0655245596917664
GCA_021736505.1	A	0.0708907450657558
GCA_021736505.1	R	0.0456936368205252
GCA_021736505.1	N	0.042775957228591
GCA_021736505.1	D	0.0554722979626273
GCA_021736505.1	C	0.00890767806828234
GCA_021736505.1	Q	0.033538533610168
GCA_021736505.1	E	0.0738766478749605
GCA_021736505.1	G	0.0708134254195159
GCA_021736505.1	H	0.019666479431837
GCA_021736505.1	I	0.0797301999167677
GCA_021736505.1	L	0.0960696604530476
GCA_021736505.1	K	0.0631314911548599
GCA_021736505.1	M	0.0260680913190504
GCA_021736505.1	F	0.0461052502313904
GCA_021736505.1	P	0.0388030918762067
GCA_021736505.1	S	0.0710180950713274
GCA_021736505.1	T	0.0505124700670634
GCA_021736505.1	W	0.01041541116996
GCA_021736505.1	Y	0.0361219194374768
GCA_021736505.1	V	0.0603889178205866
GCF_024181285.1	A	0.0690908734164245
GCF_024181285.1	R	0.0371686509277447
GCF_024181285.1	N	0.0524076015984547
GCF_024181285.1	D	0.0532458528907134
GCF_024181285.1	C	0.011488075902619
GCF_024181285.1	Q	0.0271695883739233
GCF_024181285.1	E	0.0725201823441823
GCF_024181285.1	G	0.0630933979807845
GCF_024181285.1	H	0.0146644923728943
GCF_024181285.1	I	0.0851789759163536
GCF_024181285.1	L	0.0950428718118655
GCF_024181285.1	K	0.08668761023168
GCF_024181285.1	M	0.0232628359272978
GCF_024181285.1	F	0.053260023588762
GCF_024181285.1	P	0.0336390570599508
GCF_024181285.1	S	0.0669827095682733
GCF_024181285.1	T	0.0499767818562742
GCF_024181285.1	W	0.00879564327338765
GCF_024181285.1	Y	0.0397433577578031
GCF_024181285.1	V	0.0565814172006113
GCA_024405065.1	A	0.073005106435339
GCA_024405065.1	R	0.0459656084656085
GCA_024405065.1	N	0.0450812107788852
GCA_024405065.1	D	0.0562579467618227
GCA_024405065.1	C	0.0175597801566794
GCA_024405065.1	Q	0.0267190640252656
GCA_024405065.1	E	0.0659119806406628
GCA_024405065.1	G	0.071925884910381
GCA_024405065.1	H	0.0159191583610188
GCA_024405065.1	I	0.0709415118329847
GCA_024405065.1	L	0.0891472868217054
GCA_024405065.1	K	0.0671373200442968
GCA_024405065.1	M	0.0276137155982117
GCA_024405065.1	F	0.04874953857512
GCA_024405065.1	P	0.0348657766293425
GCA_024405065.1	S	0.0690701775973094
GCA_024405065.1	T	0.0539662031910094
GCA_024405065.1	W	0.00870554940322382
GCA_024405065.1	Y	0.0360911160329765
GCA_024405065.1	V	0.0753660637381568
GCA_022768685.1	A	0.0676405992741565
GCA_022768685.1	R	0.0334715613823195
GCA_022768685.1	N	0.0572793444598139
GCA_022768685.1	D	0.0559370311773462
GCA_022768685.1	C	0.0142229643775205
GCA_022768685.1	Q	0.0305719892264006
GCA_022768685.1	E	0.0707653525253914
GCA_022768685.1	G	0.0632510301304003
GCA_022768685.1	H	0.0145329539373061
GCA_022768685.1	I	0.0797521253293639
GCA_022768685.1	L	0.0873439451143013
GCA_022768685.1	K	0.079635148136992
GCA_022768685.1	M	0.0235255756008972
GCA_022768685.1	F	0.0495032855968907
GCA_022768685.1	P	0.034065220633607
GCA_022768685.1	S	0.0701746177039132
GCA_022768685.1	T	0.0553185142726797
GCA_022768685.1	W	0.00921049168438384
GCA_022768685.1	Y	0.0396962102314101
GCA_022768685.1	V	0.064102039204906
GCA_017617145.1	A	0.0690842510360617
GCA_017617145.1	R	0.0356675305490047
GCA_017617145.1	N	0.0549105785316818
GCA_017617145.1	D	0.0597475234199084
GCA_017617145.1	C	0.0142848349605006
GCA_017617145.1	Q	0.032742396166457
GCA_017617145.1	E	0.070722289542369
GCA_017617145.1	G	0.0626469342588909
GCA_017617145.1	H	0.0147662327043621
GCA_017617145.1	I	0.0769290131254381
GCA_017617145.1	L	0.0859460338429964
GCA_017617145.1	K	0.0769143139576866
GCA_017617145.1	M	0.0228957911689238
GCA_017617145.1	F	0.0489087245991491
GCA_017617145.1	P	0.0345283450482638
GCA_017617145.1	S	0.0645174033552688
GCA_017617145.1	T	0.0591623128038019
GCA_017617145.1	W	0.0106008560427819
GCA_017617145.1	Y	0.0431585939143608
GCA_017617145.1	V	0.0618660409720927
GCA_024695625.1	A	0.0791157571150312
GCA_024695625.1	R	0.0407283346037972
GCA_024695625.1	N	0.0466872090108996
GCA_024695625.1	D	0.0562796448802037
GCA_024695625.1	C	0.0151280534031621
GCA_024695625.1	Q	0.0306284064638708
GCA_024695625.1	E	0.0694453255074143
GCA_024695625.1	G	0.0676025461968758
GCA_024695625.1	H	0.0150895755055944
GCA_024695625.1	I	0.0690012697706197
GCA_024695625.1	L	0.0896909392870774
GCA_024695625.1	K	0.0763619875809986
GCA_024695625.1	M	0.0243710683648245
GCA_024695625.1	F	0.0498642354181767
GCA_024695625.1	P	0.034573950879324
GCA_024695625.1	S	0.0729145759475702
GCA_024695625.1	T	0.051560382740687
GCA_024695625.1	W	0.010006333253951
GCA_024695625.1	Y	0.0379038489336943
GCA_024695625.1	V	0.0630465551362274
GCF_016117655.1	A	0.0780091145769252
GCF_016117655.1	R	0.0416886082552869
GCF_016117655.1	N	0.0482612418857134
GCF_016117655.1	D	0.05678770221122
GCF_016117655.1	C	0.0149317637100068
GCF_016117655.1	Q	0.029676511262802
GCF_016117655.1	E	0.0689609776023544
GCF_016117655.1	G	0.0660388501459218
GCF_016117655.1	H	0.0143608722827291
GCF_016117655.1	I	0.0702885462446664
GCF_016117655.1	L	0.0869182198030425
GCF_016117655.1	K	0.0737692614338234
GCF_016117655.1	M	0.0241090894773883
GCF_016117655.1	F	0.0480004035611813
GCF_016117655.1	P	0.0352033308561895
GCF_016117655.1	S	0.0741211470980506
GCF_016117655.1	T	0.0560297946267305
GCF_016117655.1	W	0.00953167217051936
GCF_016117655.1	Y	0.0370698013199404
GCF_016117655.1	V	0.0662430914755083
GCA_021736475.1	A	0.0783171711493601
GCA_021736475.1	R	0.0562407473737508
GCA_021736475.1	N	0.0364514155313227
GCA_021736475.1	D	0.0518573236153911
GCA_021736475.1	C	0.00738485141512545
GCA_021736475.1	Q	0.0399622132637127
GCA_021736475.1	E	0.0771584049613863
GCA_021736475.1	G	0.0735045371479943
GCA_021736475.1	H	0.0209207016319121
GCA_021736475.1	I	0.0672743931951405
GCA_021736475.1	L	0.100634074422824
GCA_021736475.1	K	0.050998903129379
GCA_021736475.1	M	0.0240550525554244
GCA_021736475.1	F	0.0430935201429483
GCA_021736475.1	P	0.0418332858124199
GCA_021736475.1	S	0.0665925272771734
GCA_021736475.1	T	0.0512982341499151
GCA_021736475.1	W	0.00992459902326766
GCA_021736475.1	Y	0.0350349202612602
GCA_021736475.1	V	0.0674631239402921
GCA_017478205.1	A	0.0702501172205776
GCA_017478205.1	R	0.0453573653013094
GCA_017478205.1	N	0.0437600162359248
GCA_017478205.1	D	0.0580941683637407
GCA_017478205.1	C	0.0140559719510403
GCA_017478205.1	Q	0.0232499142715178
GCA_017478205.1	E	0.0711126507246681
GCA_017478205.1	G	0.0688452198498177
GCA_017478205.1	H	0.0163461471170736
GCA_017478205.1	I	0.0771486356924412
GCA_017478205.1	L	0.0964357946155515
GCA_017478205.1	K	0.0702571154640185
GCA_017478205.1	M	0.0275048462835828
GCA_017478205.1	F	0.0468672363236828
GCA_017478205.1	P	0.033400866382538
GCA_017478205.1	S	0.0708887069345594
GCA_017478205.1	T	0.0525673056062928
GCA_017478205.1	W	0.00821068911703163
GCA_017478205.1	Y	0.0387317783236408
GCA_017478205.1	V	0.0669154542209905
GCA_024402565.1	A	0.0682263148336572
GCA_024402565.1	R	0.036134447509895
GCA_024402565.1	N	0.0537600971214341
GCA_024402565.1	D	0.0569929173995139
GCA_024402565.1	C	0.0140607158227832
GCA_024402565.1	Q	0.0287607812503887
GCA_024402565.1	E	0.074343671558396
GCA_024402565.1	G	0.0653940209617112
GCA_024402565.1	H	0.0145831415699142
GCA_024402565.1	I	0.0741844560926037
GCA_024402565.1	L	0.0865746533953942
GCA_024402565.1	K	0.0770490906060387
GCA_024402565.1	M	0.0256411532175207
GCA_024402565.1	F	0.0496155195275281
GCA_024402565.1	P	0.0351667160068761
GCA_024402565.1	S	0.0700361468862182
GCA_024402565.1	T	0.0555599782073831
GCA_024402565.1	W	0.0102843239935219
GCA_024402565.1	Y	0.0383186846812332
GCA_024402565.1	V	0.0653131693579885
GCA_022640795.1	A	0.0829927875127667
GCA_022640795.1	R	0.046377786656595
GCA_022640795.1	N	0.0419196218757324
GCA_022640795.1	D	0.056110211759791
GCA_022640795.1	C	0.0138614799261142
GCA_022640795.1	Q	0.0313662435195092
GCA_022640795.1	E	0.0599478038893268
GCA_022640795.1	G	0.0706797031452468
GCA_022640795.1	H	0.0168599023842863
GCA_022640795.1	I	0.0728960340428426
GCA_022640795.1	L	0.0929183066503286
GCA_022640795.1	K	0.0630033044582862
GCA_022640795.1	M	0.0248046896347365
GCA_022640795.1	F	0.0465708806909609
GCA_022640795.1	P	0.0391191511634826
GCA_022640795.1	S	0.0671019985839771
GCA_022640795.1	T	0.0616127845252741
GCA_022640795.1	W	0.00949804052060095
GCA_022640795.1	Y	0.0361328729842015
GCA_022640795.1	V	0.0662263960759406
GCF_024181645.1	A	0.0705332961748165
GCF_024181645.1	R	0.0370358460589344
GCF_024181645.1	N	0.051215631349402
GCF_024181645.1	D	0.053097376751631
GCF_024181645.1	C	0.0112892814352715
GCF_024181645.1	Q	0.0273722497338164
GCF_024181645.1	E	0.0727270778399468
GCF_024181645.1	G	0.0626144827701198
GCF_024181645.1	H	0.0144560922102886
GCF_024181645.1	I	0.0854431510422249
GCF_024181645.1	L	0.0958141883603328
GCF_024181645.1	K	0.0861803664877818
GCF_024181645.1	M	0.0232705211481982
GCF_024181645.1	F	0.0531152414231712
GCF_024181645.1	P	0.0340405361307027
GCF_024181645.1	S	0.0680632075898653
GCF_024181645.1	T	0.0495542168961681
GCF_024181645.1	W	0.00869294917143653
GCF_024181645.1	Y	0.0384638288040436
GCF_024181645.1	V	0.0570204586218478
GCA_024402505.1	A	0.0717122582938788
GCA_024402505.1	R	0.0372509306245207
GCA_024402505.1	N	0.0517309161964348
GCA_024402505.1	D	0.0580380138545955
GCA_024402505.1	C	0.0144384659000232
GCA_024402505.1	Q	0.0282178070087801
GCA_024402505.1	E	0.0716668461527483
GCA_024402505.1	G	0.0666248009975101
GCA_024402505.1	H	0.0149081571882878
GCA_024402505.1	I	0.0717459930272901
GCA_024402505.1	L	0.0893892586013839
GCA_024402505.1	K	0.0753037099124324
GCA_024402505.1	M	0.026111981150069
GCA_024402505.1	F	0.0498015489432595
GCA_024402505.1	P	0.0349543737730613
GCA_024402505.1	S	0.0672086713834744
GCA_024402505.1	T	0.0555338586436821
GCA_024402505.1	W	0.0102177317543748
GCA_024402505.1	Y	0.0387365563843632
GCA_024402505.1	V	0.06640812020983
GCA_024400915.1	A	0.0729793505149213
GCA_024400915.1	R	0.0386980473341638
GCA_024400915.1	N	0.0514362094071826
GCA_024400915.1	D	0.0580426849593852
GCA_024400915.1	C	0.0147809610694924
GCA_024400915.1	Q	0.0278228565413428
GCA_024400915.1	E	0.0746394673590765
GCA_024400915.1	G	0.0655910630011053
GCA_024400915.1	H	0.0152656186950648
GCA_024400915.1	I	0.0738280496149055
GCA_024400915.1	L	0.0853370234565519
GCA_024400915.1	K	0.0793939367357322
GCA_024400915.1	M	0.0256342216530115
GCA_024400915.1	F	0.0482256267653818
GCA_024400915.1	P	0.033577343462166
GCA_024400915.1	S	0.0677599607010649
GCA_024400915.1	T	0.0538024789908595
GCA_024400915.1	W	0.00956595729749645
GCA_024400915.1	Y	0.0384568150318427
[truncated: 10,121 more rows]
