# Supplementary material for: Evolutionary adaptation of bacterial proteomes to translation-impeding sequences
Source: EMBO J. 2025 Dec 9;45(6):1957–79. doi: 10.1038/s44318-025-00651-6 (PMC12992588; doi:10.1038/s44318-025-00651-6)
Supplement: Supplementary file 13 — Appendix Figures Source Data [file 44318_2025_651_MOESM13_ESM.zip › Appendix Fig. S1/p__Planctomycetota.csv]

genome_id	aa	freq_aa
GCA_021201355.1	A	0.107908276585646
GCA_021201355.1	R	0.0697913327518261
GCA_021201355.1	N	0.0338498094247929
GCA_021201355.1	D	0.0620827154422515
GCA_021201355.1	C	0.0104975691792282
GCA_021201355.1	Q	0.0274624247710672
GCA_021201355.1	E	0.0607158246384683
GCA_021201355.1	G	0.0843715013255131
GCA_021201355.1	H	0.0184953547590534
GCA_021201355.1	I	0.0548563623202329
GCA_021201355.1	L	0.0929086237778122
GCA_021201355.1	K	0.0383271615566004
GCA_021201355.1	M	0.0262886298845895
GCA_021201355.1	F	0.0378658240201809
GCA_021201355.1	P	0.049521968703242
GCA_021201355.1	S	0.0566180058613647
GCA_021201355.1	T	0.0545063165194033
GCA_021201355.1	W	0.011301342825155
GCA_021201355.1	Y	0.0267109677529818
GCA_021201355.1	V	0.0759199879005908
GCF_001707835.1	A	0.0963056159942455
GCF_001707835.1	R	0.0638109279386595
GCF_001707835.1	N	0.0310388454268814
GCF_001707835.1	D	0.0511432477725544
GCF_001707835.1	C	0.0110090526245979
GCF_001707835.1	Q	0.0448601039177025
GCF_001707835.1	E	0.0623754913389161
GCF_001707835.1	G	0.0743378881290477
GCF_001707835.1	H	0.0222489484518201
GCF_001707835.1	I	0.0522847100175747
GCF_001707835.1	L	0.104237822064529
GCF_001707835.1	K	0.0387516866858313
GCF_001707835.1	M	0.021743899235029
GCF_001707835.1	F	0.0369412893039248
GCF_001707835.1	P	0.0561688700926689
GCF_001707835.1	S	0.0675975216877827
GCF_001707835.1	T	0.057388768011509
GCF_001707835.1	W	0.0162132276981234
GCF_001707835.1	Y	0.0228636800742779
GCF_001707835.1	V	0.0686784035343242
GCA_020631815.1	A	0.132399400036521
GCA_020631815.1	R	0.0901465181746502
GCA_020631815.1	N	0.0154033551089255
GCA_020631815.1	D	0.0631671611826585
GCA_020631815.1	C	0.00763254031334475
GCA_020631815.1	Q	0.0272611836084573
GCA_020631815.1	E	0.0621485743478669
GCA_020631815.1	G	0.0926417920372898
GCA_020631815.1	H	0.0219212553211926
GCA_020631815.1	I	0.0316300239288741
GCA_020631815.1	L	0.107373829812612
GCA_020631815.1	K	0.0218906449396289
GCA_020631815.1	M	0.0171998678475941
GCA_020631815.1	F	0.0280676088331006
GCA_020631815.1	P	0.0620261328216122
GCA_020631815.1	S	0.0475326449164073
GCA_020631815.1	T	0.0519320956183878
GCA_020631815.1	W	0.0166837134826064
GCA_020631815.1	Y	0.0178827960155838
GCA_020631815.1	V	0.0850588616526862
GCA_003508595.1	A	0.100386619303645
GCA_003508595.1	R	0.0777959119373874
GCA_003508595.1	N	0.0267967552400714
GCA_003508595.1	D	0.0540798829621461
GCA_003508595.1	C	0.0114614253743223
GCA_003508595.1	Q	0.0430244106107417
GCA_003508595.1	E	0.0601300702127976
GCA_003508595.1	G	0.085408219639864
GCA_003508595.1	H	0.0223533047164911
GCA_003508595.1	I	0.0403870930073077
GCA_003508595.1	L	0.108970019515489
GCA_003508595.1	K	0.0279969881260118
GCA_003508595.1	M	0.0178349429159545
GCA_003508595.1	F	0.0351311856196788
GCA_003508595.1	P	0.0635489988603571
GCA_003508595.1	S	0.0585475694870946
GCA_003508595.1	T	0.0544307541637726
GCA_003508595.1	W	0.0179175656478917
GCA_003508595.1	Y	0.0204259917895037
GCA_003508595.1	V	0.0733722908694721
GCA_018828825.1	A	0.0842861007082417
GCA_018828825.1	R	0.0470662638438592
GCA_018828825.1	N	0.0432736083754634
GCA_018828825.1	D	0.0553906758965411
GCA_018828825.1	C	0.0143915178622453
GCA_018828825.1	Q	0.0361797615827431
GCA_018828825.1	E	0.0615758854926642
GCA_018828825.1	G	0.0693059688129807
GCA_018828825.1	H	0.0167269249964759
GCA_018828825.1	I	0.0793428857707796
GCA_018828825.1	L	0.0910580194375974
GCA_018828825.1	K	0.0773008332031652
GCA_018828825.1	M	0.0234645555297336
GCA_018828825.1	F	0.0432926573732956
GCA_018828825.1	P	0.039484762706634
GCA_018828825.1	S	0.0586232908286695
GCA_018828825.1	T	0.0514608676437533
GCA_018828825.1	W	0.010337891123548
GCA_018828825.1	Y	0.0311927339502669
GCA_018828825.1	V	0.0662447948613423
GCA_016872895.1	A	0.139756942016786
GCA_016872895.1	R	0.0850828791086476
GCA_016872895.1	N	0.0213483271760136
GCA_016872895.1	D	0.0542657501069724
GCA_016872895.1	C	0.0135057848974604
GCA_016872895.1	Q	0.0300948907763257
GCA_016872895.1	E	0.0568876216897997
GCA_016872895.1	G	0.0915928114573691
GCA_016872895.1	H	0.0198500149621472
GCA_016872895.1	I	0.0374878694741435
GCA_016872895.1	L	0.0953829890175043
GCA_016872895.1	K	0.0327314448400169
GCA_016872895.1	M	0.0207505404551289
GCA_016872895.1	F	0.0321259672958226
GCA_016872895.1	P	0.0627382407311596
GCA_016872895.1	S	0.0431895662095987
GCA_016872895.1	T	0.0464791410888528
GCA_016872895.1	W	0.0165926017076424
GCA_016872895.1	Y	0.0247574593994446
GCA_016872895.1	V	0.0753791575891646
GCA_020853815.1	A	0.120948281284277
GCA_020853815.1	R	0.0729643033015112
GCA_020853815.1	N	0.0282786149638032
GCA_020853815.1	D	0.0585852945372653
GCA_020853815.1	C	0.0109564579744206
GCA_020853815.1	Q	0.0292481587106295
GCA_020853815.1	E	0.0549978292651871
GCA_020853815.1	G	0.0871845339363323
GCA_020853815.1	H	0.0203090267284188
GCA_020853815.1	I	0.0467505710643351
GCA_020853815.1	L	0.0930600917691565
GCA_020853815.1	K	0.0348330068282266
GCA_020853815.1	M	0.022649278288203
GCA_020853815.1	F	0.0341058490181068
GCA_020853815.1	P	0.0556068622833676
GCA_020853815.1	S	0.0628807415168757
GCA_020853815.1	T	0.0555700441663995
GCA_020853815.1	W	0.0150555416635346
GCA_020853815.1	Y	0.0208551621301122
GCA_020853815.1	V	0.0751603505698371
GCA_020352515.1	A	0.0967164668300289
GCA_020352515.1	R	0.0681270780388636
GCA_020352515.1	N	0.0346248599688148
GCA_020352515.1	D	0.0600598463230637
GCA_020352515.1	C	0.0149711504358087
GCA_020352515.1	Q	0.0303071445361073
GCA_020352515.1	E	0.0590885248294057
GCA_020352515.1	G	0.088089409425766
GCA_020352515.1	H	0.0198391218870911
GCA_020352515.1	I	0.0539262860290595
GCA_020352515.1	L	0.0892784409093818
GCA_020352515.1	K	0.0446556683248113
GCA_020352515.1	M	0.021592763894114
GCA_020352515.1	F	0.0378145505634442
GCA_020352515.1	P	0.0495535449944945
GCA_020352515.1	S	0.0576135994578782
GCA_020352515.1	T	0.0519824468330075
GCA_020352515.1	W	0.0170926266291615
GCA_020352515.1	Y	0.032091887970267
GCA_020352515.1	V	0.0725745821194307
GCA_005223045.1	A	0.0889894836583451
GCA_005223045.1	R	0.0601078723284077
GCA_005223045.1	N	0.0370959542689569
GCA_005223045.1	D	0.0606692510838529
GCA_005223045.1	C	0.0141935454123137
GCA_005223045.1	Q	0.0334325832529305
GCA_005223045.1	E	0.0618139104353048
GCA_005223045.1	G	0.0801860964810659
GCA_005223045.1	H	0.0205081918647342
GCA_005223045.1	I	0.0602346724579744
GCA_005223045.1	L	0.0897652699056031
GCA_005223045.1	K	0.0536341493498035
GCA_005223045.1	M	0.0229375670743867
GCA_005223045.1	F	0.0392048709693409
GCA_005223045.1	P	0.0462941509405688
GCA_005223045.1	S	0.0591171022251117
GCA_005223045.1	T	0.0541004280080737
GCA_005223045.1	W	0.0159687472262472
GCA_005223045.1	Y	0.0310919681339747
GCA_005223045.1	V	0.0706541849230035
GCF_000165715.2	A	0.0934437976298225
GCF_000165715.2	R	0.064149797413842
GCF_000165715.2	N	0.0343068964015376
GCF_000165715.2	D	0.0592090936156274
GCF_000165715.2	C	0.0117954008079581
GCF_000165715.2	Q	0.044487216279443
GCF_000165715.2	E	0.0692736670212645
GCF_000165715.2	G	0.0741051872915146
GCF_000165715.2	H	0.0223891861770074
GCF_000165715.2	I	0.0489148171593548
GCF_000165715.2	L	0.100633204799064
GCF_000165715.2	K	0.0375841921343709
GCF_000165715.2	M	0.0218784697839061
GCF_000165715.2	F	0.0383974005967506
GCF_000165715.2	P	0.0522314905580114
GCF_000165715.2	S	0.0623837687648002
GCF_000165715.2	T	0.0547785095792138
GCF_000165715.2	W	0.0153220884243385
GCF_000165715.2	Y	0.0257732789126037
GCF_000165715.2	V	0.0689425366495692
GCA_003697045.1	A	0.109683670627553
GCA_003697045.1	R	0.0791983847010769
GCA_003697045.1	N	0.0248909209060527
GCA_003697045.1	D	0.0609810155959896
GCA_003697045.1	C	0.012335220943186
GCA_003697045.1	Q	0.0346105644262904
GCA_003697045.1	E	0.0644912736724842
GCA_003697045.1	G	0.0829511696992202
GCA_003697045.1	H	0.0223809413293724
GCA_003697045.1	I	0.0513901782398812
GCA_003697045.1	L	0.0982744615670256
GCA_003697045.1	K	0.0258935202376532
GCA_003697045.1	M	0.0230191700705533
GCA_003697045.1	F	0.0340663293724471
GCA_003697045.1	P	0.0539442536204976
GCA_003697045.1	S	0.05817512996658
GCA_003697045.1	T	0.0512242387671742
GCA_003697045.1	W	0.01442512996658
GCA_003697045.1	Y	0.0211601838098775
GCA_003697045.1	V	0.076904242480505
GCA_019456225.1	A	0.081937937770829
GCA_019456225.1	R	0.0481057319636613
GCA_019456225.1	N	0.0415075167965148
GCA_019456225.1	D	0.0624049414780612
GCA_019456225.1	C	0.0143008147242691
GCA_019456225.1	Q	0.0312606595967873
GCA_019456225.1	E	0.0615292994944392
GCA_019456225.1	G	0.0750082467657028
GCA_019456225.1	H	0.0185947511242489
GCA_019456225.1	I	0.0705305138357052
GCA_019456225.1	L	0.0867423309091989
GCA_019456225.1	K	0.0702736802566409
GCA_019456225.1	M	0.0262219058175213
GCA_019456225.1	F	0.0412113555756563
GCA_019456225.1	P	0.0405989680105751
GCA_019456225.1	S	0.062418585761949
GCA_019456225.1	T	0.053687849283635
GCA_019456225.1	W	0.0129299654960139
GCA_019456225.1	Y	0.0323144798758852
GCA_019456225.1	V	0.0684204654627058
GCA_013002105.1	A	0.0961037446413086
GCA_013002105.1	R	0.0657150972606012
GCA_013002105.1	N	0.0332770267092791
GCA_013002105.1	D	0.0692458611809719
GCA_013002105.1	C	0.0109172461922489
GCA_013002105.1	Q	0.0436224283454317
GCA_013002105.1	E	0.0553099717275537
GCA_013002105.1	G	0.0757524740741855
GCA_013002105.1	H	0.0223151051610852
GCA_013002105.1	I	0.0535577572406995
GCA_013002105.1	L	0.0935436116122066
GCA_013002105.1	K	0.0359448508595538
GCA_013002105.1	M	0.0229937003045448
GCA_013002105.1	F	0.0357670899695831
GCA_013002105.1	P	0.0504751576804931
GCA_013002105.1	S	0.0658444206593894
GCA_013002105.1	T	0.0581198164830431
GCA_013002105.1	W	0.0144654099880928
GCA_013002105.1	Y	0.0235942311418269
GCA_013002105.1	V	0.0734349987679007
GCA_016209535.1	A	0.12627863668874
GCA_016209535.1	R	0.0895522990860639
GCA_016209535.1	N	0.0173435638954855
GCA_016209535.1	D	0.0571657994333978
GCA_016209535.1	C	0.0114697290795578
GCA_016209535.1	Q	0.0234435696231904
GCA_016209535.1	E	0.0705282412568053
GCA_016209535.1	G	0.0968980806313987
GCA_016209535.1	H	0.0197036720463034
GCA_016209535.1	I	0.0328784948178957
GCA_016209535.1	L	0.108161098309446
GCA_016209535.1	K	0.0268908402249373
GCA_016209535.1	M	0.0128484170239139
GCA_016209535.1	F	0.0339153562705885
GCA_016209535.1	P	0.0644858797387579
GCA_016209535.1	S	0.0540515434696087
GCA_016209535.1	T	0.0429405302679832
GCA_016209535.1	W	0.0149885959926627
GCA_016209535.1	Y	0.0212266540950887
GCA_016209535.1	V	0.0752289980481744
GCA_002684855.1	A	0.106453885523653
GCA_002684855.1	R	0.0844827705292822
GCA_002684855.1	N	0.0244173383708267
GCA_002684855.1	D	0.0699044303695466
GCA_002684855.1	C	0.0108451154962783
GCA_002684855.1	Q	0.0245290012731873
GCA_002684855.1	E	0.0645630296793087
GCA_002684855.1	G	0.0910029630959864
GCA_002684855.1	H	0.0197850546687756
GCA_002684855.1	I	0.0499777825359221
GCA_002684855.1	L	0.0934572446200353
GCA_002684855.1	K	0.0241721404512102
GCA_002684855.1	M	0.0226031039984528
GCA_002684855.1	F	0.0342713017131622
GCA_002684855.1	P	0.0569400220563011
GCA_002684855.1	S	0.0608493748028632
GCA_002684855.1	T	0.0531296694087392
GCA_002684855.1	W	0.0146543169798984
GCA_002684855.1	Y	0.017211052094773
GCA_002684855.1	V	0.0767504023317977
GCF_901538355.1	A	0.0993405514267509
GCF_901538355.1	R	0.0703517076035485
GCF_901538355.1	N	0.031787183563243
GCF_901538355.1	D	0.0546211061234947
GCF_901538355.1	C	0.00932661066251992
GCF_901538355.1	Q	0.0420321427061585
GCF_901538355.1	E	0.0563870041720424
GCF_901538355.1	G	0.0789586142157085
GCF_901538355.1	H	0.0202209842882443
GCF_901538355.1	I	0.0519597801057094
GCF_901538355.1	L	0.103431098651408
GCF_901538355.1	K	0.0337644596591363
GCF_901538355.1	M	0.0228461468328692
GCF_901538355.1	F	0.0358461514169715
GCF_901538355.1	P	0.063521904623169
GCF_901538355.1	S	0.0602524210426591
GCF_901538355.1	T	0.0586984103861495
GCF_901538355.1	W	0.0163056516377724
GCF_901538355.1	Y	0.0220897699646566
GCF_901538355.1	V	0.0682583009177882
GCA_016929515.1	A	0.100777952797514
GCA_016929515.1	R	0.0750101605562157
GCA_016929515.1	N	0.0283850582706928
GCA_016929515.1	D	0.0601924560881353
GCA_016929515.1	C	0.0128073519686612
GCA_016929515.1	Q	0.0355988589093119
GCA_016929515.1	E	0.0616720506605721
GCA_016929515.1	G	0.0799657144366933
GCA_016929515.1	H	0.0221651659609322
GCA_016929515.1	I	0.0464448155519066
GCA_016929515.1	L	0.101031286742164
GCA_016929515.1	K	0.0354418851153874
GCA_016929515.1	M	0.0226081118150755
GCA_016929515.1	F	0.0350222522009358
GCA_016929515.1	P	0.0543797631249908
GCA_016929515.1	S	0.0551141207252811
GCA_016929515.1	T	0.0546548558133535
GCA_016929515.1	W	0.015791408249206
GCA_016929515.1	Y	0.025697853422223
GCA_016929515.1	V	0.0772388775907476
GCA_016795145.1	A	0.0955823250674712
GCA_016795145.1	R	0.0667375660437839
GCA_016795145.1	N	0.032881349804211
GCA_016795145.1	D	0.0574205589675146
GCA_016795145.1	C	0.0119126826551817
GCA_016795145.1	Q	0.0414285166289463
GCA_016795145.1	E	0.0611577674279972
GCA_016795145.1	G	0.0755744150250242
GCA_016795145.1	H	0.0211146105185928
GCA_016795145.1	I	0.0492799171782401
GCA_016795145.1	L	0.0986881410650691
GCA_016795145.1	K	0.0376494210986493
GCA_016795145.1	M	0.022761874653605
GCA_016795145.1	F	0.0377327543217535
GCA_016795145.1	P	0.0517918186175239
GCA_016795145.1	S	0.0699337699288758
GCA_016795145.1	T	0.0586405749904211
GCA_016795145.1	W	0.0152671755725191
GCA_016795145.1	Y	0.0218619640273844
GCA_016795145.1	V	0.0725827964072358
GCA_016235815.1	A	0.107950027536155
GCA_016235815.1	R	0.0687121377863949
GCA_016235815.1	N	0.0327582174677299
GCA_016235815.1	D	0.058509426418112
GCA_016235815.1	C	0.0140479657193726
GCA_016235815.1	Q	0.0319660814919315
GCA_016235815.1	E	0.0538773169977292
GCA_016235815.1	G	0.0813440661471261
GCA_016235815.1	H	0.0210368682715593
GCA_016235815.1	I	0.0532368184801551
GCA_016235815.1	L	0.0934848702028623
GCA_016235815.1	K	0.0378656084735917
GCA_016235815.1	M	0.0242287990464192
GCA_016235815.1	F	0.0369686087829019
GCA_016235815.1	P	0.0532888731299933
GCA_016235815.1	S	0.0591212571575144
GCA_016235815.1	T	0.0589002134995059
GCA_016235815.1	W	0.0145202296439915
GCA_016235815.1	Y	0.0243495054808265
GCA_016235815.1	V	0.0738331082661275
GCA_011051855.1	A	0.122684980142123
GCA_011051855.1	R	0.0882893664099092
GCA_011051855.1	N	0.0215508124827136
GCA_011051855.1	D	0.0618513651047306
GCA_011051855.1	C	0.012084652220521
GCA_011051855.1	Q	0.0338252759946564
GCA_011051855.1	E	0.0578192309569562
GCA_011051855.1	G	0.0877307788951537
GCA_011051855.1	H	0.023391982009505
GCA_011051855.1	I	0.0352208409182528
GCA_011051855.1	L	0.107520865684107
GCA_011051855.1	K	0.023988531782545
GCA_011051855.1	M	0.0191384013550718
GCA_011051855.1	F	0.0347472165529908
GCA_011051855.1	P	0.0566424009501411
GCA_011051855.1	S	0.0478939081421813
GCA_011051855.1	T	0.0514704951905434
GCA_011051855.1	W	0.0147420103004261
GCA_011051855.1	Y	0.0191998640589608
GCA_011051855.1	V	0.0802070208485107
GCA_016763955.1	A	0.0865736025987899
GCA_016763955.1	R	0.0507816581052541
GCA_016763955.1	N	0.0411338363102183
GCA_016763955.1	D	0.059440385327031
GCA_016763955.1	C	0.0123954152097945
GCA_016763955.1	Q	0.0503686403318202
GCA_016763955.1	E	0.0491481386372757
GCA_016763955.1	G	0.0706504492910838
GCA_016763955.1	H	0.0253444499882344
GCA_016763955.1	I	0.0628324036365092
GCA_016763955.1	L	0.0990822803658381
GCA_016763955.1	K	0.0499400001366962
GCA_016763955.1	M	0.0274202792703157
GCA_016763955.1	F	0.0358700566019866
GCA_016763955.1	P	0.047552698822167
GCA_016763955.1	S	0.061326792746119
GCA_016763955.1	T	0.0613365567596754
GCA_016763955.1	W	0.0143413831115763
GCA_016763955.1	Y	0.0273587659849107
GCA_016763955.1	V	0.0671022067647039
GCF_001997385.1	A	0.0771438301789639
GCF_001997385.1	R	0.0476845808813017
GCF_001997385.1	N	0.0458504244247339
GCF_001997385.1	D	0.0592067563907799
GCF_001997385.1	C	0.0141350929457041
GCF_001997385.1	Q	0.0334111706869718
GCF_001997385.1	E	0.0735324714270272
GCF_001997385.1	G	0.0750655844601152
GCF_001997385.1	H	0.0166561863261195
GCF_001997385.1	I	0.0660586906819505
GCF_001997385.1	L	0.0854579753841791
GCF_001997385.1	K	0.0674314021998254
GCF_001997385.1	M	0.0238823908194541
GCF_001997385.1	F	0.0444463300017086
GCF_001997385.1	P	0.0403456303953897
GCF_001997385.1	S	0.072056312555138
GCF_001997385.1	T	0.0471882660479972
GCF_001997385.1	W	0.013543467067128
GCF_001997385.1	Y	0.035934588727028
GCF_001997385.1	V	0.0609688483984839
GCA_022448345.1	A	0.0925779672930644
GCA_022448345.1	R	0.0619355222670632
GCA_022448345.1	N	0.0339060612543288
GCA_022448345.1	D	0.057828255614015
GCA_022448345.1	C	0.0121657769063363
GCA_022448345.1	Q	0.0442840069936931
GCA_022448345.1	E	0.0593611418957283
GCA_022448345.1	G	0.0832117586693325
GCA_022448345.1	H	0.0246041920338168
GCA_022448345.1	I	0.0496499132222299
GCA_022448345.1	L	0.0991992961269288
GCA_022448345.1	K	0.0346306837830926
GCA_022448345.1	M	0.0213100145889597
GCA_022448345.1	F	0.0379353163809729
GCA_022448345.1	P	0.0538094556403942
GCA_022448345.1	S	0.0607211160312882
GCA_022448345.1	T	0.057118913693516
GCA_022448345.1	W	0.0165287926871834
GCA_022448345.1	Y	0.0259496898036522
GCA_022448345.1	V	0.0732721251144035
GCA_024228395.1	A	0.0993348638362028
GCA_024228395.1	R	0.0656807135552299
GCA_024228395.1	N	0.0283127655536695
GCA_024228395.1	D	0.0571401648936731
GCA_024228395.1	C	0.0109647966768232
GCA_024228395.1	Q	0.0372855802380626
GCA_024228395.1	E	0.0642890278231716
GCA_024228395.1	G	0.0893762717582684
GCA_024228395.1	H	0.0234669052915687
GCA_024228395.1	I	0.0444304895149132
GCA_024228395.1	L	0.106797383209101
GCA_024228395.1	K	0.0366945091672026
GCA_024228395.1	M	0.0234029879070944
GCA_024228395.1	F	0.0366272970721884
GCA_024228395.1	P	0.0519628567512573
GCA_024228395.1	S	0.0639852555113918
GCA_024228395.1	T	0.052565129837953
GCA_024228395.1	W	0.0159068624866894
GCA_024228395.1	Y	0.0214465887884954
GCA_024228395.1	V	0.070329550127044
GCA_009776995.1	A	0.0827487401267758
GCA_009776995.1	R	0.058679532032517
GCA_009776995.1	N	0.0402217910403261
GCA_009776995.1	D	0.0585343808281151
GCA_009776995.1	C	0.0140992818546087
GCA_009776995.1	Q	0.039832628892308
GCA_009776995.1	E	0.0633894924650833
GCA_009776995.1	G	0.0728470741832499
GCA_009776995.1	H	0.0221092745342804
GCA_009776995.1	I	0.0570310851111741
GCA_009776995.1	L	0.0917151615532905
GCA_009776995.1	K	0.0463408950572484
GCA_009776995.1	M	0.0258447603945916
GCA_009776995.1	F	0.0426752386952711
GCA_009776995.1	P	0.0516314603074224
GCA_009776995.1	S	0.0584323826844813
GCA_009776995.1	T	0.0596783292390232
GCA_009776995.1	W	0.0148626987296524
GCA_009776995.1	Y	0.0302424495874175
GCA_009776995.1	V	0.0690833426831632
GCA_018665385.1	A	0.0886729922211846
GCA_018665385.1	R	0.0475981639037511
GCA_018665385.1	N	0.0380135213457368
GCA_018665385.1	D	0.0602733506348772
GCA_018665385.1	C	0.0145222899264082
GCA_018665385.1	Q	0.0363538802065866
GCA_018665385.1	E	0.064450830766479
GCA_018665385.1	G	0.078178556748548
GCA_018665385.1	H	0.0221170829528198
GCA_018665385.1	I	0.0663271711631763
GCA_018665385.1	L	0.0930826501287297
GCA_018665385.1	K	0.0420929708608292
GCA_018665385.1	M	0.0258284876971576
GCA_018665385.1	F	0.0373909409391333
GCA_018665385.1	P	0.0431747473131872
GCA_018665385.1	S	0.0675843708240247
GCA_018665385.1	T	0.0626639218094044
GCA_018665385.1	W	0.014737269348578
GCA_018665385.1	Y	0.0236339777556492
GCA_018665385.1	V	0.073302823453739
GCA_003669615.1	A	0.0963412841783703
GCA_003669615.1	R	0.065918650967143
GCA_003669615.1	N	0.0323091062322445
GCA_003669615.1	D	0.0566565149364385
GCA_003669615.1	C	0.0124202109352181
GCA_003669615.1	Q	0.0414307800212461
GCA_003669615.1	E	0.0604759716545336
GCA_003669615.1	G	0.0743538271774903
GCA_003669615.1	H	0.0221037336910314
GCA_003669615.1	I	0.0509952354463444
GCA_003669615.1	L	0.0990658795819992
GCA_003669615.1	K	0.0374773725560965
GCA_003669615.1	M	0.0246171706253453
GCA_003669615.1	F	0.0385592108812657
GCA_003669615.1	P	0.0521645138425074
GCA_003669615.1	S	0.0697343868311532
GCA_003669615.1	T	0.057049995255911
GCA_003669615.1	W	0.0143792406108898
GCA_003669615.1	Y	0.0212832853653228
GCA_003669615.1	V	0.0726636292094487
GCA_016764635.1	A	0.10011853796875
GCA_016764635.1	R	0.064439081637713
GCA_016764635.1	N	0.0281220704946717
GCA_016764635.1	D	0.0566243125624272
GCA_016764635.1	C	0.0103803368650721
GCA_016764635.1	Q	0.0381954365243345
GCA_016764635.1	E	0.0644520688653649
GCA_016764635.1	G	0.0888834053927692
GCA_016764635.1	H	0.02261902794143
GCA_016764635.1	I	0.0445579974167224
GCA_016764635.1	L	0.108116308888222
GCA_016764635.1	K	0.0363146498289228
GCA_016764635.1	M	0.0236804386377107
GCA_016764635.1	F	0.0376724054470794
GCA_016764635.1	P	0.0499110965234372
GCA_016764635.1	S	0.0652395671238958
GCA_016764635.1	T	0.052115383253088
GCA_016764635.1	W	0.0156838483752978
GCA_016764635.1	Y	0.0218456975676103
GCA_016764635.1	V	0.07102832868548
GCA_002717655.1	A	0.0931830126805291
GCA_002717655.1	R	0.0636585616043603
GCA_002717655.1	N	0.0318340395696805
GCA_002717655.1	D	0.0671398644068514
GCA_002717655.1	C	0.0134503919638164
GCA_002717655.1	Q	0.0380384148862707
GCA_002717655.1	E	0.0639662952360507
GCA_002717655.1	G	0.0841667345231662
GCA_002717655.1	H	0.0218903305016904
GCA_002717655.1	I	0.0567805563104958
GCA_002717655.1	L	0.0968007334846974
GCA_002717655.1	K	0.0279530002971586
GCA_002717655.1	M	0.0287968884005571
GCA_002717655.1	F	0.0328746233964275
GCA_002717655.1	P	0.0509727449522696
GCA_002717655.1	S	0.0658835497867543
GCA_002717655.1	T	0.0537180250480371
GCA_002717655.1	W	0.0167751841907399
GCA_002717655.1	Y	0.0221441314350434
GCA_002717655.1	V	0.0699729173254035
GCA_016206515.1	A	0.12678744179896
GCA_016206515.1	R	0.0983011212182374
GCA_016206515.1	N	0.0172838818788583
GCA_016206515.1	D	0.0529512886005999
GCA_016206515.1	C	0.0119666209642059
GCA_016206515.1	Q	0.0247572781748711
GCA_016206515.1	E	0.064633951128526
GCA_016206515.1	G	0.0935322898324784
GCA_016206515.1	H	0.0201526972571564
GCA_016206515.1	I	0.0389691195200546
GCA_016206515.1	L	0.10790281383323
GCA_016206515.1	K	0.0224257567005143
GCA_016206515.1	M	0.0183501179680268
GCA_016206515.1	F	0.0319815148625794
GCA_016206515.1	P	0.059124600683449
GCA_016206515.1	S	0.0509287807186654
GCA_016206515.1	T	0.0477161529199697
GCA_016206515.1	W	0.0153407153247079
GCA_016206515.1	Y	0.0196682975717378
GCA_016206515.1	V	0.0772255590431714
GCA_022072405.1	A	0.0931186899044241
GCA_022072405.1	R	0.0657269364744442
GCA_022072405.1	N	0.0331716999967301
GCA_022072405.1	D	0.0541776222780876
GCA_022072405.1	C	0.0126899159647702
GCA_022072405.1	Q	0.051412672797321
GCA_022072405.1	E	0.0606932858371113
GCA_022072405.1	G	0.0740179380305097
GCA_022072405.1	H	0.0228803175989275
GCA_022072405.1	I	0.0570829831063991
GCA_022072405.1	L	0.107648379210657
GCA_022072405.1	K	0.0321936291717077
GCA_022072405.1	M	0.0237766420914751
GCA_022072405.1	F	0.0342103592799398
GCA_022072405.1	P	0.0517050361511134
GCA_022072405.1	S	0.0568704426419645
GCA_022072405.1	T	0.0551479993306418
GCA_022072405.1	W	0.0157539608502388
GCA_022072405.1	Y	0.0287170057376308
GCA_022072405.1	V	0.0690044835459059
GCA_002702965.1	A	0.0981507049793378
GCA_002702965.1	R	0.080644648819771
GCA_002702965.1	N	0.028008053055424
GCA_002702965.1	D	0.0600931820545112
GCA_002702965.1	C	0.0117541488062915
GCA_002702965.1	Q	0.0433689385449042
GCA_002702965.1	E	0.0539070413205316
GCA_002702965.1	G	0.0827084609074419
GCA_002702965.1	H	0.025385803360639
GCA_002702965.1	I	0.0439870712065718
GCA_002702965.1	L	0.100114383427112
GCA_002702965.1	K	0.0299539192691785
GCA_002702965.1	M	0.0194538480202424
GCA_002702965.1	F	0.0368352185416691
GCA_002702965.1	P	0.0572639253157098
GCA_002702965.1	S	0.059050925658475
GCA_002702965.1	T	0.0549998459482463
GCA_002702965.1	W	0.0175489018035609
GCA_002702965.1	Y	0.0249183525705461
GCA_002702965.1	V	0.0718526263898357
GCA_019747685.1	A	0.134375367214701
GCA_019747685.1	R	0.0804069502234979
GCA_019747685.1	N	0.0217691814454681
GCA_019747685.1	D	0.0636837035782788
GCA_019747685.1	C	0.00903244072981233
GCA_019747685.1	Q	0.0248729841936914
GCA_019747685.1	E	0.0512287061736483
GCA_019747685.1	G	0.0974619045107613
GCA_019747685.1	H	0.0193570145757057
GCA_019747685.1	I	0.025944904147132
GCA_019747685.1	L	0.0984806217043203
GCA_019747685.1	K	0.0330403017845594
GCA_019747685.1	M	0.0148546731916382
GCA_019747685.1	F	0.034084001143628
GCA_019747685.1	P	0.0718579606595662
GCA_019747685.1	S	0.0384609690674528
GCA_019747685.1	T	0.0537824386479652
GCA_019747685.1	W	0.0151997971818267
GCA_019747685.1	Y	0.0239301387620504
GCA_019747685.1	V	0.0881759410642958
GCF_007748115.1	A	0.0911598575076192
GCF_007748115.1	R	0.0588252529229104
GCF_007748115.1	N	0.0338272905831331
GCF_007748115.1	D	0.0605512709938934
GCF_007748115.1	C	0.010898419042028
GCF_007748115.1	Q	0.0432149110914241
GCF_007748115.1	E	0.066699944010957
GCF_007748115.1	G	0.074858043004486
GCF_007748115.1	H	0.0227269700445302
GCF_007748115.1	I	0.0533989504318508
GCF_007748115.1	L	0.096825352009133
GCF_007748115.1	K	0.0431168903120843
GCF_007748115.1	M	0.024043857906095
GCF_007748115.1	F	0.0380624275165636
GCF_007748115.1	P	0.0522898240047561
GCF_007748115.1	S	0.0619629833050369
GCF_007748115.1	T	0.0551579972436983
GCF_007748115.1	W	0.0150152917742986
GCF_007748115.1	Y	0.0268182721387122
GCF_007748115.1	V	0.0705461941567896
GCA_022448265.1	A	0.101851124369342
GCA_022448265.1	R	0.0668614625404153
GCA_022448265.1	N	0.0302387774404101
GCA_022448265.1	D	0.0583880409389585
GCA_022448265.1	C	0.0128493670294392
GCA_022448265.1	Q	0.0429200683840926
GCA_022448265.1	E	0.0604626368850429
GCA_022448265.1	G	0.0814283881503376
GCA_022448265.1	H	0.0241114593081829
GCA_022448265.1	I	0.0483621532436198
GCA_022448265.1	L	0.102087823235674
GCA_022448265.1	K	0.034397914663097
GCA_022448265.1	M	0.0222188629105805
GCA_022448265.1	F	0.0355386440735278
GCA_022448265.1	P	0.0512254138997928
GCA_022448265.1	S	0.0602647248077319
GCA_022448265.1	T	0.0526953337503742
GCA_022448265.1	W	0.0151298313172491
GCA_022448265.1	Y	0.0252889864415309
GCA_022448265.1	V	0.0736789866106015
GCA_002683215.1	A	0.111957651930163
GCA_002683215.1	R	0.0842252978247799
GCA_002683215.1	N	0.0232212737426041
GCA_002683215.1	D	0.0710890410405605
GCA_002683215.1	C	0.0110186224875452
GCA_002683215.1	Q	0.022565788031154
GCA_002683215.1	E	0.0619930227700503
GCA_002683215.1	G	0.0938602453686126
GCA_002683215.1	H	0.0194268423706887
GCA_002683215.1	I	0.0507655219131874
GCA_002683215.1	L	0.0933928655919625
GCA_002683215.1	K	0.0196287965951672
GCA_002683215.1	M	0.0223603717342559
GCA_002683215.1	F	0.0350638694660215
GCA_002683215.1	P	0.0579377819425227
GCA_002683215.1	S	0.0586405826437077
GCA_002683215.1	T	0.0541433505706072
GCA_002683215.1	W	0.0153300566741255
GCA_002683215.1	Y	0.0163975290035117
GCA_002683215.1	V	0.0769814882987722
GCA_012728835.1	A	0.124644622470196
GCA_012728835.1	R	0.0917654687828109
GCA_012728835.1	N	0.0193418946722475
GCA_012728835.1	D	0.0580877016798082
GCA_012728835.1	C	0.0150757322708366
GCA_012728835.1	Q	0.0284269382967774
GCA_012728835.1	E	0.0655842227065161
GCA_012728835.1	G	0.0894316461990245
GCA_012728835.1	H	0.0224438658547068
GCA_012728835.1	I	0.0373302810488166
GCA_012728835.1	L	0.102703426095074
GCA_012728835.1	K	0.0204777971326079
GCA_012728835.1	M	0.0223546474622263
GCA_012728835.1	F	0.0323046742821455
GCA_012728835.1	P	0.0566101580579985
GCA_012728835.1	S	0.0444884250016048
GCA_012728835.1	T	0.0469974202828223
GCA_012728835.1	W	0.0139322136062401
GCA_012728835.1	Y	0.023325169487745
GCA_012728835.1	V	0.0846736946097947
GCF_009720525.1	A	0.0830898993151922
GCF_009720525.1	R	0.0571816952849002
GCF_009720525.1	N	0.03638747285394
GCF_009720525.1	D	0.0563882373151069
GCF_009720525.1	C	0.0116140982455616
GCF_009720525.1	Q	0.0482647390529381
GCF_009720525.1	E	0.0665160297401755
GCF_009720525.1	G	0.0722929836963279
GCF_009720525.1	H	0.0222629544315243
GCF_009720525.1	I	0.0557771077270768
GCF_009720525.1	L	0.102458006258916
GCF_009720525.1	K	0.0463663271551105
GCF_009720525.1	M	0.02170234957579
GCF_009720525.1	F	0.0393218614365807
GCF_009720525.1	P	0.0509838483414488
GCF_009720525.1	S	0.064580712820497
GCF_009720525.1	T	0.0560248985880754
GCF_009720525.1	W	0.0147940809617097
GCF_009720525.1	Y	0.0280891150834778
GCF_009720525.1	V	0.0659035821156507
GCA_013821615.1	A	0.134748777595478
GCA_013821615.1	R	0.0705485794116214
GCA_013821615.1	N	0.0230534933965789
GCA_013821615.1	D	0.0571606101463637
GCA_013821615.1	C	0.0109269156419045
GCA_013821615.1	Q	0.0339544177130883
GCA_013821615.1	E	0.0483170616806641
GCA_013821615.1	G	0.0908705469549538
GCA_013821615.1	H	0.0242490943647558
GCA_013821615.1	I	0.0428044640101366
GCA_013821615.1	L	0.104507870498221
GCA_013821615.1	K	0.0295472636007732
GCA_013821615.1	M	0.0195389788658035
GCA_013821615.1	F	0.0323754446953329
GCA_013821615.1	P	0.0574538247859777
GCA_013821615.1	S	0.0495500251790965
GCA_013821615.1	T	0.0580459396676359
GCA_013821615.1	W	0.0163063077697818
GCA_013821615.1	Y	0.0211934891729885
GCA_013821615.1	V	0.0748468948488442
GCA_016873115.1	A	0.127492989220324
GCA_016873115.1	R	0.0781382011123679
GCA_016873115.1	N	0.0213336855923318
GCA_016873115.1	D	0.058909813440332
GCA_016873115.1	C	0.0139293665667682
GCA_016873115.1	Q	0.0314597557854412
GCA_016873115.1	E	0.0530603876500197
GCA_016873115.1	G	0.0903585611320724
GCA_016873115.1	H	0.0216831925673351
GCA_016873115.1	I	0.0450464954357691
GCA_016873115.1	L	0.0963208198828188
GCA_016873115.1	K	0.0251466140479788
GCA_016873115.1	M	0.0256970187330235
GCA_016873115.1	F	0.0308377984913408
GCA_016873115.1	P	0.057350792169943
GCA_016873115.1	S	0.0576562667701427
GCA_016873115.1	T	0.0547570100916699
GCA_016873115.1	W	0.0165451648324431
GCA_016873115.1	Y	0.0166607498163024
GCA_016873115.1	V	0.0776153166615754
GCA_016795245.1	A	0.122735454531118
GCA_016795245.1	R	0.07762214183855
GCA_016795245.1	N	0.0248462643494742
GCA_016795245.1	D	0.0568895123337706
GCA_016795245.1	C	0.0111889666275929
GCA_016795245.1	Q	0.0285206008399985
GCA_016795245.1	E	0.0591986447082571
GCA_016795245.1	G	0.0845330183401431
GCA_016795245.1	H	0.0211944559796766
GCA_016795245.1	I	0.0426802756540852
GCA_016795245.1	L	0.102772535817835
GCA_016795245.1	K	0.0314995693374254
GCA_016795245.1	M	0.0187441473819695
GCA_016795245.1	F	0.0374132010281834
GCA_016795245.1	P	0.0525213097248641
GCA_016795245.1	S	0.0570825032346627
GCA_016795245.1	T	0.0566432048804921
GCA_016795245.1	W	0.0150052302786954
GCA_016795245.1	Y	0.0199651715253565
GCA_016795245.1	V	0.0789437915878495
GCA_013151185.1	A	0.0998810438260596
GCA_013151185.1	R	0.0653933311751376
GCA_013151185.1	N	0.0329667593158392
GCA_013151185.1	D	0.0642353761486167
GCA_013151185.1	C	0.0155342204922602
GCA_013151185.1	Q	0.0341247143423601
GCA_013151185.1	E	0.0574293973078743
GCA_013151185.1	G	0.0808001670366887
GCA_013151185.1	H	0.0209830262374028
GCA_013151185.1	I	0.0552245896395111
GCA_013151185.1	L	0.0927130244559335
GCA_013151185.1	K	0.0374319258449049
GCA_013151185.1	M	0.0239032949519291
GCA_013151185.1	F	0.0388829612999745
GCA_013151185.1	P	0.0479435523263498
GCA_013151185.1	S	0.0644049030631694
GCA_013151185.1	T	0.0569811566524468
GCA_013151185.1	W	0.0126656718533602
GCA_013151185.1	Y	0.0221955746770847
GCA_013151185.1	V	0.0763053093530968
GCA_016933295.1	A	0.0769165313227431
GCA_016933295.1	R	0.0515416934286264
GCA_016933295.1	N	0.0457823833349015
GCA_016933295.1	D	0.0585536677862371
GCA_016933295.1	C	0.0129979258628942
GCA_016933295.1	Q	0.0356465212179726
GCA_016933295.1	E	0.0647924431044146
GCA_016933295.1	G	0.0731863573325042
GCA_016933295.1	H	0.0171511092747066
GCA_016933295.1	I	0.0751058546303986
GCA_016933295.1	L	0.0906426552227754
GCA_016933295.1	K	0.0599184254558397
GCA_016933295.1	M	0.0229431473701005
GCA_016933295.1	F	0.0419744803406985
GCA_016933295.1	P	0.0430643227962805
GCA_016933295.1	S	0.0623173879781868
GCA_016933295.1	T	0.054143569561322
GCA_016933295.1	W	0.0144240485356265
GCA_016933295.1	Y	0.0342588539472016
GCA_016933295.1	V	0.0646386214965697
GCA_016935955.1	A	0.110980069628541
GCA_016935955.1	R	0.0748842185952921
GCA_016935955.1	N	0.0259573924430675
GCA_016935955.1	D	0.0619542304129803
GCA_016935955.1	C	0.0133683605353093
GCA_016935955.1	Q	0.034580312370245
GCA_016935955.1	E	0.0609106007857166
GCA_016935955.1	G	0.0828515762240889
GCA_016935955.1	H	0.0208805774697371
GCA_016935955.1	I	0.04407518604874
GCA_016935955.1	L	0.097681976428503
GCA_016935955.1	K	0.0356510907406816
GCA_016935955.1	M	0.0247380944776262
GCA_016935955.1	F	0.0319900028745728
GCA_016935955.1	P	0.0508719537513175
GCA_016935955.1	S	0.0512105145485324
GCA_016935955.1	T	0.0546783672426459
GCA_016935955.1	W	0.0157622408892012
GCA_016935955.1	Y	0.0266377080072823
GCA_016935955.1	V	0.0803355265259191
GCA_020426925.1	A	0.0924915540065242
GCA_020426925.1	R	0.0634275820541632
GCA_020426925.1	N	0.0388157413434429
GCA_020426925.1	D	0.0691061409547677
GCA_020426925.1	C	0.0109699433307134
GCA_020426925.1	Q	0.0385827613568364
GCA_020426925.1	E	0.0611893234388746
GCA_020426925.1	G	0.0750953398375143
GCA_020426925.1	H	0.0221383510944619
GCA_020426925.1	I	0.0531089322125783
GCA_020426925.1	L	0.0920931244642117
GCA_020426925.1	K	0.0360012230511374
GCA_020426925.1	M	0.0198509453322403
GCA_020426925.1	F	0.0409088095322955
GCA_020426925.1	P	0.0463900295070466
GCA_020426925.1	S	0.069224694377904
GCA_020426925.1	T	0.0576638597768119
GCA_020426925.1	W	0.0144331289287235
GCA_020426925.1	Y	0.0249742540232192
GCA_020426925.1	V	0.0735342613765328
GCA_012515235.1	A	0.112930371550223
GCA_012515235.1	R	0.0761289804059818
GCA_012515235.1	N	0.0267309388945006
GCA_012515235.1	D	0.059498815445062
GCA_012515235.1	C	0.0130858158450891
GCA_012515235.1	Q	0.0414095564449104
GCA_012515235.1	E	0.0573507250718313
GCA_012515235.1	G	0.0848093843784877
GCA_012515235.1	H	0.0216507782261084
GCA_012515235.1	I	0.0396618584269622
GCA_012515235.1	L	0.0996242668454306
GCA_012515235.1	K	0.0297455718468645
GCA_012515235.1	M	0.017497072861545
GCA_012515235.1	F	0.0346321121244723
GCA_012515235.1	P	0.0591736793171411
GCA_012515235.1	S	0.0527250243395444
GCA_012515235.1	T	0.0540259341727203
GCA_012515235.1	W	0.0177162657567726
GCA_012515235.1	Y	0.0258852196404141
GCA_012515235.1	V	0.0757176284059379
GCA_021299695.1	A	0.089403712903236
GCA_021299695.1	R	0.0648319371381619
GCA_021299695.1	N	0.0335464616605121
GCA_021299695.1	D	0.0565284323262469
GCA_021299695.1	C	0.0111802650094916
GCA_021299695.1	Q	0.0453884633667979
GCA_021299695.1	E	0.060012151777591
GCA_021299695.1	G	0.0749210606675922
GCA_021299695.1	H	0.0208003173313941
GCA_021299695.1	I	0.0547125915711997
GCA_021299695.1	L	0.102173783012067
GCA_021299695.1	K	0.0415521534775806
GCA_021299695.1	M	0.0222616787712223
GCA_021299695.1	F	0.0368406637514993
GCA_021299695.1	P	0.0538758189070326
GCA_021299695.1	S	0.0730611461078108
GCA_021299695.1	T	0.0512320202487651
GCA_021299695.1	W	0.0171768209564645
GCA_021299695.1	Y	0.024865811005229
GCA_021299695.1	V	0.0656347100101055
GCA_016209605.1	A	0.106666054391633
GCA_016209605.1	R	0.0753325193677
GCA_016209605.1	N	0.0270386057416992
GCA_016209605.1	D	0.0527195816360709
GCA_016209605.1	C	0.0110539054143121
GCA_016209605.1	Q	0.032426986202202
GCA_016209605.1	E	0.0707015591403659
GCA_016209605.1	G	0.0879563700014046
GCA_016209605.1	H	0.0195459800542404
GCA_016209605.1	I	0.0482074747976791
GCA_016209605.1	L	0.109161975559421
GCA_016209605.1	K	0.0414922583224384
GCA_016209605.1	M	0.0158550420849045
GCA_016209605.1	F	0.0420546509492064
GCA_016209605.1	P	0.0605298700176119
GCA_016209605.1	S	0.0572230445916306
GCA_016209605.1	T	0.040801287938542
GCA_016209605.1	W	0.0149468941448499
GCA_016209605.1	Y	0.0239538200559691
GCA_016209605.1	V	0.062332119588119
GCF_007746795.1	A	0.0819262650658389
GCF_007746795.1	R	0.0550947978459056
GCF_007746795.1	N	0.0377605388273999
GCF_007746795.1	D	0.0561384274610404
GCF_007746795.1	C	0.0113106040095749
GCF_007746795.1	Q	0.0477415872998854
GCF_007746795.1	E	0.065190663446426
GCF_007746795.1	G	0.0711651749375207
GCF_007746795.1	H	0.0223531524673173
GCF_007746795.1	I	0.0583159320604269
GCF_007746795.1	L	0.1015725032189
GCF_007746795.1	K	0.0483447122915086
GCF_007746795.1	M	0.021848314511366
GCF_007746795.1	F	0.0399143651863746
GCF_007746795.1	P	0.0499999553240747
GCF_007746795.1	S	0.0661824689882065
GCF_007746795.1	T	0.0571306797620739
GCF_007746795.1	W	0.0146050067415971
GCF_007746795.1	Y	0.0280010829444294
GCF_007746795.1	V	0.0654037676101329
GCA_020638675.1	A	0.106919674971695
GCA_020638675.1	R	0.0651370235764373
GCA_020638675.1	N	0.0307888629639128
GCA_020638675.1	D	0.0621712028424338
GCA_020638675.1	C	0.00996087274728987
GCA_020638675.1	Q	0.0324113459649825
GCA_020638675.1	E	0.0683600958320562
GCA_020638675.1	G	0.0837889317728305
GCA_020638675.1	H	0.0196809142828547
GCA_020638675.1	I	0.0463521890618842
GCA_020638675.1	L	0.0972809530660628
GCA_020638675.1	K	0.0477854475394557
GCA_020638675.1	M	0.0231635838186447
GCA_020638675.1	F	0.036312342443217
GCA_020638675.1	P	0.0495908997078749
GCA_020638675.1	S	0.0536717376753846
GCA_020638675.1	T	0.054258959233844
GCA_020638675.1	W	0.0146539536978538
GCA_020638675.1	Y	0.0257556470227632
GCA_020638675.1	V	0.0719553617785229
GCA_019694755.1	A	0.112611883900527
GCA_019694755.1	R	0.0699259617882531
GCA_019694755.1	N	0.0322473608388636
GCA_019694755.1	D	0.0584075289894434
GCA_019694755.1	C	0.0102850530193893
GCA_019694755.1	Q	0.031165718064379
GCA_019694755.1	E	0.0504959497437593
GCA_019694755.1	G	0.0906365869210968
GCA_019694755.1	H	0.0190320714167631
GCA_019694755.1	I	0.0451001346149304
GCA_019694755.1	L	0.0967674704201403
GCA_019694755.1	K	0.0343669555770729
GCA_019694755.1	M	0.0189051318990152
GCA_019694755.1	F	0.0374566043974211
GCA_019694755.1	P	0.0576269985593841
GCA_019694755.1	S	0.0571440379755804
GCA_019694755.1	T	0.0619098788465626
GCA_019694755.1	W	0.0143583354981933
GCA_019694755.1	Y	0.0234708216234088
GCA_019694755.1	V	0.0780855159058168
GCA_002708465.1	A	0.0942133634365794
GCA_002708465.1	R	0.0698123668231946
GCA_002708465.1	N	0.029171648620305
GCA_002708465.1	D	0.0578289592337032
GCA_002708465.1	C	0.0119660403321154
GCA_002708465.1	Q	0.0282111056931206
GCA_002708465.1	E	0.0738656175061954
GCA_002708465.1	G	0.0929415458195008
GCA_002708465.1	H	0.0180312209849907
GCA_002708465.1	I	0.0484172416787458
GCA_002708465.1	L	0.10659354605997
GCA_002708465.1	K	0.0428356723466505
GCA_002708465.1	M	0.0181127135003707
GCA_002708465.1	F	0.038432404630378
GCA_002708465.1	P	0.0507417822813896
GCA_002708465.1	S	0.0671792234164067
GCA_002708465.1	T	0.0455930584408211
GCA_002708465.1	W	0.0127983327432919
GCA_002708465.1	Y	0.0248939595342903
GCA_002708465.1	V	0.0683601969179798
GCA_023139715.1	A	0.0845969594036228
GCA_023139715.1	R	0.0433764779306381
GCA_023139715.1	N	0.0467387470059031
GCA_023139715.1	D	0.0556118811685797
GCA_023139715.1	C	0.0147786896771186
GCA_023139715.1	Q	0.0372069731931196
GCA_023139715.1	E	0.0650375819290988
GCA_023139715.1	G	0.0658294295983285
GCA_023139715.1	H	0.0158147520480733
GCA_023139715.1	I	0.0788912159178649
GCA_023139715.1	L	0.0923600267402764
GCA_023139715.1	K	0.0789257513302301
GCA_023139715.1	M	0.024233992219665
GCA_023139715.1	F	0.0417360458432931
GCA_023139715.1	P	0.03567014734287
GCA_023139715.1	S	0.061463166749305
GCA_023139715.1	T	0.0525924994017973
GCA_023139715.1	W	0.0104296945342776
GCA_023139715.1	Y	0.0297596581980902
GCA_023139715.1	V	0.064946309767848
GCA_022566435.1	A	0.0985653361053676
GCA_022566435.1	R	0.0718323040340512
GCA_022566435.1	N	0.0306406622014521
GCA_022566435.1	D	0.0669555211068769
GCA_022566435.1	C	0.0169855186934519
GCA_022566435.1	Q	0.0311021635333752
GCA_022566435.1	E	0.0586469840131399
GCA_022566435.1	G	0.0829976100283483
GCA_022566435.1	H	0.0219886470672347
GCA_022566435.1	I	0.0511706624359856
GCA_022566435.1	L	0.0937816100041384
GCA_022566435.1	K	0.0339990300906434
GCA_022566435.1	M	0.0208084141528084
GCA_022566435.1	F	0.0381631339117988
GCA_022566435.1	P	0.0512296740817069
GCA_022566435.1	S	0.0602584558770681
GCA_022566435.1	T	0.0572897161615497
GCA_022566435.1	W	0.0145168648474435
GCA_022566435.1	Y	0.0233413755614618
GCA_022566435.1	V	0.0757263160920975
GCA_002695115.1	A	0.0944364568743412
GCA_002695115.1	R	0.0710722986255649
GCA_002695115.1	N	0.0298237760968355
GCA_002695115.1	D	0.0599848178868396
GCA_002695115.1	C	0.0120786499470895
GCA_002695115.1	Q	0.0263087868542703
GCA_002695115.1	E	0.0715353943326987
GCA_002695115.1	G	0.0950243512018829
GCA_002695115.1	H	0.0192179561492715
GCA_002695115.1	I	0.0486219550683711
GCA_002695115.1	L	0.103898461367092
GCA_002695115.1	K	0.0428306802453066
GCA_002695115.1	M	0.0182958903092324
GCA_002695115.1	F	0.0388804429216492
GCA_002695115.1	P	0.0523875729453093
GCA_002695115.1	S	0.0644816937957552
GCA_002695115.1	T	0.0461713639767235
GCA_002695115.1	W	0.0139722885179081
GCA_002695115.1	Y	0.0254991429119541
GCA_002695115.1	V	0.0654780199719048
GCA_022567055.1	A	0.0922177548623193
GCA_022567055.1	R	0.0666912913514137
GCA_022567055.1	N	0.0314655319882258
GCA_022567055.1	D	0.0602732453011413
GCA_022567055.1	C	0.0121226942868619
GCA_022567055.1	Q	0.0388377317750934
GCA_022567055.1	E	0.0594869871423666
GCA_022567055.1	G	0.0817144609411529
GCA_022567055.1	H	0.0244069484693625
GCA_022567055.1	I	0.0521426643570993
GCA_022567055.1	L	0.0984096170586976
GCA_022567055.1	K	0.0400225043431101
GCA_022567055.1	M	0.0228312643107221
GCA_022567055.1	F	0.0380774499132645
GCA_022567055.1	P	0.0498605516351762
GCA_022567055.1	S	0.0593837155228015
GCA_022567055.1	T	0.0558141921815148
GCA_022567055.1	W	0.0163929440774677
GCA_022567055.1	Y	0.0284288395184375
GCA_022567055.1	V	0.0714196109637713
GCA_016860685.1	A	0.117845701999517
GCA_016860685.1	R	0.0848415939128441
GCA_016860685.1	N	0.0243252844576355
GCA_016860685.1	D	0.0597046060553487
GCA_016860685.1	C	0.0133011956618274
GCA_016860685.1	Q	0.0288877598018865
GCA_016860685.1	E	0.0618639849473425
GCA_016860685.1	G	0.0863813518889144
GCA_016860685.1	H	0.0207676276987073
GCA_016860685.1	I	0.043067784462799
GCA_016860685.1	L	0.0969376268932001
GCA_016860685.1	K	0.0287173640500075
GCA_016860685.1	M	0.0204598826437985
GCA_016860685.1	F	0.0355352595282206
GCA_016860685.1	P	0.0547589984447515
GCA_016860685.1	S	0.053670531035779
GCA_016860685.1	T	0.0530994470916027
GCA_016860685.1	W	0.0142203000204475
GCA_016860685.1	Y	0.0226068691174739
GCA_016860685.1	V	0.0790068302878965
GCA_017435375.1	A	0.118807448181411
GCA_017435375.1	R	0.069700236399749
GCA_017435375.1	N	0.0364389824366702
GCA_017435375.1	D	0.0623348811780209
GCA_017435375.1	C	0.0126328102508308
GCA_017435375.1	Q	0.0261828842222466
GCA_017435375.1	E	0.0734728240188684
GCA_017435375.1	G	0.0749440786994109
GCA_017435375.1	H	0.00990281545471306
GCA_017435375.1	I	0.0396512218225213
GCA_017435375.1	L	0.0871427780012914
GCA_017435375.1	K	0.0472881234328186
GCA_017435375.1	M	0.0141785358473019
GCA_017435375.1	F	0.0468531043019668
GCA_017435375.1	P	0.0491953054261144
GCA_017435375.1	S	0.058268042622793
GCA_017435375.1	T	0.0570610688756072
GCA_017435375.1	W	0.0140704622010152
GCA_017435375.1	Y	0.0269938906603481
GCA_017435375.1	V	0.074880505966301
GCA_016793115.1	A	0.117737500105694
GCA_016793115.1	R	0.0734045541620592
GCA_016793115.1	N	0.0279540656658421
GCA_016793115.1	D	0.0577265454641113
GCA_016793115.1	C	0.0108390823279835
GCA_016793115.1	Q	0.0335817074396673
GCA_016793115.1	E	0.0595933441627074
GCA_016793115.1	G	0.0824252223576155
GCA_016793115.1	H	0.0207644949355922
GCA_016793115.1	I	0.0423717268780493
GCA_016793115.1	L	0.0998629260542903
GCA_016793115.1	K	0.0377221109951343
GCA_016793115.1	M	0.0191851851155921
GCA_016793115.1	F	0.0367121418954912
GCA_016793115.1	P	0.0552039714803516
GCA_016793115.1	S	0.0544556548404766
GCA_016793115.1	T	0.0555694393685016
GCA_016793115.1	W	0.0146271710812494
GCA_016793115.1	Y	0.0251167571254494
GCA_016793115.1	V	0.0751463985441413
GCA_019636475.1	A	0.107381005502327
GCA_019636475.1	R	0.0766138535457171
GCA_019636475.1	N	0.0311701636243083
GCA_019636475.1	D	0.0599497531651735
GCA_019636475.1	C	0.0136639024098998
GCA_019636475.1	Q	0.0317813587070946
GCA_019636475.1	E	0.058340848885551
GCA_019636475.1	G	0.0801514004066254
GCA_019636475.1	H	0.0208379814536073
GCA_019636475.1	I	0.0558418623067037
GCA_019636475.1	L	0.0927531746006806
GCA_019636475.1	K	0.0321992967328559
GCA_019636475.1	M	0.0235341530784435
GCA_019636475.1	F	0.0374879410738808
GCA_019636475.1	P	0.0521629078430941
GCA_019636475.1	S	0.0631243538458154
GCA_019636475.1	T	0.0535502735451514
GCA_019636475.1	W	0.0133166681854891
GCA_019636475.1	Y	0.0230871479343492
GCA_019636475.1	V	0.0730519531532324
GCA_022072615.1	A	0.120117676076447
GCA_022072615.1	R	0.0753713557880617
GCA_022072615.1	N	0.0258398737028516
GCA_022072615.1	D	0.0589882067158773
GCA_022072615.1	C	0.0110836796415875
GCA_022072615.1	Q	0.0319018567205847
GCA_022072615.1	E	0.0539416116891777
GCA_022072615.1	G	0.0888071564234378
GCA_022072615.1	H	0.020082896119973
GCA_022072615.1	I	0.045845740389022
GCA_022072615.1	L	0.0913218951108096
GCA_022072615.1	K	0.028830794344639
GCA_022072615.1	M	0.0221650250579082
GCA_022072615.1	F	0.0331911271429161
GCA_022072615.1	P	0.0584653402561268
GCA_022072615.1	S	0.061549629908584
GCA_022072615.1	T	0.0572733292199097
GCA_022072615.1	W	0.0152899535722594
GCA_022072615.1	Y	0.0212943590334129
GCA_022072615.1	V	0.0786384930864138
GCA_022568135.1	A	0.108411142381639
GCA_022568135.1	R	0.0757638718370071
GCA_022568135.1	N	0.0268590748540884
GCA_022568135.1	D	0.0638401467406246
GCA_022568135.1	C	0.0127348699964532
GCA_022568135.1	Q	0.0386600264015598
GCA_022568135.1	E	0.055960603332305
GCA_022568135.1	G	0.0831680612482607
GCA_022568135.1	H	0.0232178422496312
GCA_022568135.1	I	0.0534642078377794
GCA_022568135.1	L	0.100670112720809
GCA_022568135.1	K	0.0284467362173575
GCA_022568135.1	M	0.021821161962446
GCA_022568135.1	F	0.0336840249576589
GCA_022568135.1	P	0.054124246831498
GCA_022568135.1	S	0.0536006228921251
GCA_022568135.1	T	0.0536562382604352
GCA_022568135.1	W	0.0143687026088854
GCA_022568135.1	Y	0.0227036624294052
GCA_022568135.1	V	0.0748446442400317
GCA_012517095.1	A	0.0878971283212912
GCA_012517095.1	R	0.0609540181578295
GCA_012517095.1	N	0.0354885763650624
GCA_012517095.1	D	0.0586603475963551
GCA_012517095.1	C	0.0138198004395806
GCA_012517095.1	Q	0.0386109125848749
GCA_012517095.1	E	0.0559353276711804
GCA_012517095.1	G	0.0823885199334851
GCA_012517095.1	H	0.0194320909680192
GCA_012517095.1	I	0.0621617963761905
GCA_012517095.1	L	0.0920262102119785
GCA_012517095.1	K	0.0449711391659682
GCA_012517095.1	M	0.0249106236203746
GCA_012517095.1	F	0.0397719942666151
GCA_012517095.1	P	0.0514215929534135
GCA_012517095.1	S	0.0590790334924973
GCA_012517095.1	T	0.0560611708800398
GCA_012517095.1	W	0.0170355297326346
GCA_012517095.1	Y	0.0300195413133757
GCA_012517095.1	V	0.0693546459492337
GCA_020852275.1	A	0.1159195463393
GCA_020852275.1	R	0.0773979758287116
GCA_020852275.1	N	0.0254725937764614
GCA_020852275.1	D	0.0602874601818895
GCA_020852275.1	C	0.0146340032917527
GCA_020852275.1	Q	0.0318977430600103
GCA_020852275.1	E	0.0596972907189437
GCA_020852275.1	G	0.0863406927343174
GCA_020852275.1	H	0.0221485834100065
GCA_020852275.1	I	0.0432590550690425
GCA_020852275.1	L	0.097875756498279
GCA_020852275.1	K	0.0311866071854049
GCA_020852275.1	M	0.0222673504323633
GCA_020852275.1	F	0.0351462410603989
GCA_020852275.1	P	0.0545118638724647
GCA_020852275.1	S	0.0565778235576588
GCA_020852275.1	T	0.0530881258637185
GCA_020852275.1	W	0.0150057000839434
GCA_020852275.1	Y	0.0226940319571266
GCA_020852275.1	V	0.0745915550782066
GCA_018663565.1	A	0.106984088865557
GCA_018663565.1	R	0.0647447460864417
GCA_018663565.1	N	0.0269509150717369
GCA_018663565.1	D	0.0667832031140922
GCA_018663565.1	C	0.0138154330743841
GCA_018663565.1	Q	0.0332505850092429
GCA_018663565.1	E	0.0570628347397756
GCA_018663565.1	G	0.087708104123268
GCA_018663565.1	H	0.0239211535991332
GCA_018663565.1	I	0.0551989031425747
GCA_018663565.1	L	0.0955017117454219
GCA_018663565.1	K	0.0250758138469873
GCA_018663565.1	M	0.0265809211591839
GCA_018663565.1	F	0.0314969534840861
GCA_018663565.1	P	0.0511233852907175
GCA_018663565.1	S	0.0623195407049152
GCA_018663565.1	T	0.0589532942024048
GCA_018663565.1	W	0.0173534126004568
GCA_018663565.1	Y	0.0193290404731454
GCA_018663565.1	V	0.0758459596664749
GCA_016197205.1	A	0.133606985906652
GCA_016197205.1	R	0.0887985787359621
GCA_016197205.1	N	0.0188582490878915
GCA_016197205.1	D	0.0526248790060119
GCA_016197205.1	C	0.0107719676644818
GCA_016197205.1	Q	0.0262159645612712
GCA_016197205.1	E	0.0668299134767888
GCA_016197205.1	G	0.0891972884536708
GCA_016197205.1	H	0.0190572036357843
GCA_016197205.1	I	0.0310032833505067
GCA_016197205.1	L	0.112388503389433
GCA_016197205.1	K	0.0304140256150978
GCA_016197205.1	M	0.015404766422557
GCA_016197205.1	F	0.0336805630613861
GCA_016197205.1	P	0.0630729951025957
GCA_016197205.1	S	0.0508815247684401
GCA_016197205.1	T	0.0473515827094487
GCA_016197205.1	W	0.0141389831621203
GCA_016197205.1	Y	0.0203069744577588
GCA_016197205.1	V	0.0753957674321413
GCA_016794425.1	A	0.143246353651119
GCA_016794425.1	R	0.0847151494913597
GCA_016794425.1	N	0.0186121811308154
GCA_016794425.1	D	0.0589939297086499
GCA_016794425.1	C	0.0115013535914897
GCA_016794425.1	Q	0.0353490119378421
GCA_016794425.1	E	0.0501210480495164
GCA_016794425.1	G	0.0896339936315607
GCA_016794425.1	H	0.0226008038067525
GCA_016794425.1	I	0.029131435522534
GCA_016794425.1	L	0.113185292960132
GCA_016794425.1	K	0.0194440137863591
GCA_016794425.1	M	0.0154363096444884
GCA_016794425.1	F	0.0342935683533888
GCA_016794425.1	P	0.0607470393913012
GCA_016794425.1	S	0.0425188727624
GCA_016794425.1	T	0.0539057375582879
GCA_016794425.1	W	0.016710593791368
GCA_016794425.1	Y	0.0164619384384205
GCA_016794425.1	V	0.0833913727922148
GCA_012959525.1	A	0.106902155243473
GCA_012959525.1	R	0.0710047110167626
GCA_012959525.1	N	0.0236103069023177
GCA_012959525.1	D	0.0592527503940736
GCA_012959525.1	C	0.0112963701376273
GCA_012959525.1	Q	0.0331549681695739
GCA_012959525.1	E	0.0662677069180725
GCA_012959525.1	G	0.0949544774961851
GCA_012959525.1	H	0.0233187614760482
GCA_012959525.1	I	0.0373933402578756
GCA_012959525.1	L	0.110838424550236
GCA_012959525.1	K	0.0259199313934328
GCA_012959525.1	M	0.02119267254576
GCA_012959525.1	F	0.0338241420727662
GCA_012959525.1	P	0.0557964346999153
GCA_012959525.1	S	0.0626132377865611
GCA_012959525.1	T	0.0515004032097608
GCA_012959525.1	W	0.0166034714208332
GCA_012959525.1	Y	0.0209108723705079
GCA_012959525.1	V	0.0736448619382167
GCA_016779265.1	A	0.119702909577441
GCA_016779265.1	R	0.0724872391804156
GCA_016779265.1	N	0.0222919886464643
GCA_016779265.1	D	0.0595269586933057
GCA_016779265.1	C	0.0111587530163677
GCA_016779265.1	Q	0.0356086619618277
GCA_016779265.1	E	0.06309769161218
GCA_016779265.1	G	0.0851379087141024
GCA_016779265.1	H	0.0221456889651764
GCA_016779265.1	I	0.0405241611371908
GCA_016779265.1	L	0.100791974611902
GCA_016779265.1	K	0.0240552400377998
GCA_016779265.1	M	0.0210782116395006
GCA_016779265.1	F	0.0334422358674083
GCA_016779265.1	P	0.0583208369022233
GCA_016779265.1	S	0.0601130079979994
GCA_016779265.1	T	0.0568025524190907
GCA_016779265.1	W	0.0158309864426127
GCA_016779265.1	Y	0.0193864089297243
GCA_016779265.1	V	0.0784965836472681
GCF_007745435.1	A	0.0886820544451388
GCF_007745435.1	R	0.0620031645805306
GCF_007745435.1	N	0.0346912231977159
GCF_007745435.1	D	0.0595799652397166
GCF_007745435.1	C	0.0115262770544891
GCF_007745435.1	Q	0.0391841963258638
GCF_007745435.1	E	0.0703079880268631
GCF_007745435.1	G	0.0755281240753893
GCF_007745435.1	H	0.0227235027316004
GCF_007745435.1	I	0.0538879180594364
GCF_007745435.1	L	0.0981473594981086
GCF_007745435.1	K	0.0399959918021521
GCF_007745435.1	M	0.0221744067088566
GCF_007745435.1	F	0.0388328019537256
GCF_007745435.1	P	0.0507030257154329
GCF_007745435.1	S	0.0644026668056897
GCF_007745435.1	T	0.0563625739942436
GCF_007745435.1	W	0.0142467059316589
GCF_007745435.1	Y	0.026307860739499
GCF_007745435.1	V	0.070712193113889
GCA_016935315.1	A	0.108191667966349
GCA_016935315.1	R	0.0744652753065037
GCA_016935315.1	N	0.0266675486801425
GCA_016935315.1	D	0.0625257421588117
GCA_016935315.1	C	0.012564346343515
GCA_016935315.1	Q	0.0379822686320116
GCA_016935315.1	E	0.05994102420113
GCA_016935315.1	G	0.0878789619989001
GCA_016935315.1	H	0.0219824154196557
GCA_016935315.1	I	0.041535109045354
GCA_016935315.1	L	0.0989503234880993
GCA_016935315.1	K	0.0279683576056038
GCA_016935315.1	M	0.0197352124727006
GCA_016935315.1	F	0.0344120454713356
GCA_016935315.1	P	0.0581790896172367
GCA_016935315.1	S	0.0521786618085107
GCA_016935315.1	T	0.0536880637019747
GCA_016935315.1	W	0.0169491443584052
GCA_016935315.1	Y	0.0270118236481655
GCA_016935315.1	V	0.0771929180755947
GCA_020425915.1	A	0.112614687841398
GCA_020425915.1	R	0.0816490701243892
GCA_020425915.1	N	0.0228751071189014
GCA_020425915.1	D	0.0672288966812834
GCA_020425915.1	C	0.0111005815651255
GCA_020425915.1	Q	0.0272951293821278
GCA_020425915.1	E	0.0637732429118518
GCA_020425915.1	G	0.0852264634809088
GCA_020425915.1	H	0.0221096595190411
GCA_020425915.1	I	0.0436321045591873
GCA_020425915.1	L	0.0987323964954913
GCA_020425915.1	K	0.0226053703867261
GCA_020425915.1	M	0.018415300676888
GCA_020425915.1	F	0.0394889801803178
GCA_020425915.1	P	0.0529201189387809
GCA_020425915.1	S	0.0581756089565326
GCA_020425915.1	T	0.0545242170274694
GCA_020425915.1	W	0.0147718655835822
GCA_020425915.1	Y	0.0199557440795174
GCA_020425915.1	V	0.08290545449048
GCA_016763115.1	A	0.0960361284357947
GCA_016763115.1	R	0.0607726227063102
GCA_016763115.1	N	0.0345015005362928
GCA_016763115.1	D	0.0641023326026269
GCA_016763115.1	C	0.0100938602605263
GCA_016763115.1	Q	0.0352400316358554
GCA_016763115.1	E	0.0590734594674631
GCA_016763115.1	G	0.08184694168674
GCA_016763115.1	H	0.0210183422956219
GCA_016763115.1	I	0.0631760087540312
GCA_016763115.1	L	0.0920870636075709
GCA_016763115.1	K	0.0386618322071787
GCA_016763115.1	M	0.0278366636451295
GCA_016763115.1	F	0.0362096922726895
GCA_016763115.1	P	0.0478582598112683
GCA_016763115.1	S	0.0656281486885204
GCA_016763115.1	T	0.058591337698311
GCA_016763115.1	W	0.0130263162646578
GCA_016763115.1	Y	0.0228890469879126
GCA_016763115.1	V	0.0713504104354986
GCF_000346295.1	A	0.0960679961467077
GCF_000346295.1	R	0.0652042552448744
GCF_000346295.1	N	0.0341285666434217
GCF_000346295.1	D	0.0651007748974132
GCF_000346295.1	C	0.0109809687589091
GCF_000346295.1	Q	0.0409931786087421
GCF_000346295.1	E	0.059610498309821
GCF_000346295.1	G	0.0743853308919175
GCF_000346295.1	H	0.0229701436340469
GCF_000346295.1	I	0.0526095748827846
GCF_000346295.1	L	0.0931776113411136
GCF_000346295.1	K	0.0363161993704738
GCF_000346295.1	M	0.0229664033805243
GCF_000346295.1	F	0.0367841466445354
GCF_000346295.1	P	0.0503849552042303
GCF_000346295.1	S	0.0692520407238804
GCF_000346295.1	T	0.0579190725501132
GCF_000346295.1	W	0.014759455984281
GCF_000346295.1	Y	0.024268427190147
GCF_000346295.1	V	0.072120399592063
GCA_022446825.1	A	0.0913078752884313
GCA_022446825.1	R	0.0646960093701
GCA_022446825.1	N	0.0341989099266365
GCA_022446825.1	D	0.0582612530611236
GCA_022446825.1	C	0.0117419496546874
GCA_022446825.1	Q	0.0450783687884132
GCA_022446825.1	E	0.0629336531832523
GCA_022446825.1	G	0.0757048418508132
GCA_022446825.1	H	0.0253595292870249
GCA_022446825.1	I	0.0519127458314382
GCA_022446825.1	L	0.100357128687651
GCA_022446825.1	K	0.036862856489007
GCA_022446825.1	M	0.021191398781818
GCA_022446825.1	F	0.0405336173036353
GCA_022446825.1	P	0.051026105296326
GCA_022446825.1	S	0.0621637364021139
GCA_022446825.1	T	0.0564770471075221
GCA_022446825.1	W	0.0157508068601368
GCA_022446825.1	Y	0.0246465368982186
GCA_022446825.1	V	0.0697956299316505
GCA_021161675.1	A	0.107748887024969
GCA_021161675.1	R	0.0812639936962302
GCA_021161675.1	N	0.023294570823375
GCA_021161675.1	D	0.0548312657096614
GCA_021161675.1	C	0.0142850671216949
GCA_021161675.1	Q	0.0348354663924783
GCA_021161675.1	E	0.072389021666463
GCA_021161675.1	G	0.083699291512287
GCA_021161675.1	H	0.0202442710785734
GCA_021161675.1	I	0.0480936999367152
GCA_021161675.1	L	0.104238708605771
GCA_021161675.1	K	0.0353557470420192
GCA_021161675.1	M	0.0236350183196445
GCA_021161675.1	F	0.0345073738456702
GCA_021161675.1	P	0.0512126382896357
GCA_021161675.1	S	0.0519649174346183
GCA_021161675.1	T	0.0444544809342538
GCA_021161675.1	W	0.0128079642749772
GCA_021161675.1	Y	0.0266798269757967
GCA_021161675.1	V	0.0744577893151652
GCA_002400895.1	A	0.102514846063012
GCA_002400895.1	R	0.063369585679325
GCA_002400895.1	N	0.0322078277685554
GCA_002400895.1	D	0.0591296869919395
GCA_002400895.1	C	0.0125464206869406
GCA_002400895.1	Q	0.0333865281604573
GCA_002400895.1	E	0.062971694076977
GCA_002400895.1	G	0.0881757739633426
GCA_002400895.1	H	0.0224616227131929
GCA_002400895.1	I	0.0495824277377509
GCA_002400895.1	L	0.106836034432598
GCA_002400895.1	K	0.0317692913251074
GCA_002400895.1	M	0.0231204969794465
GCA_002400895.1	F	0.0382639090924649
GCA_002400895.1	P	0.049809183167046
GCA_002400895.1	S	0.0663965567401982
GCA_002400895.1	T	0.0483395512809543
GCA_002400895.1	W	0.0174901168860062
GCA_002400895.1	Y	0.0211417349785224
GCA_002400895.1	V	0.0704867112761624
GCA_004213555.1	A	0.103767164481473
GCA_004213555.1	R	0.0701773267408219
GCA_004213555.1	N	0.028157979703337
GCA_004213555.1	D	0.0638892230163905
GCA_004213555.1	C	0.0131523136043354
GCA_004213555.1	Q	0.0361237551991998
GCA_004213555.1	E	0.0649765442493843
GCA_004213555.1	G	0.0874684249510943
GCA_004213555.1	H	0.0223921700209551
GCA_004213555.1	I	0.0438980228796445
GCA_004213555.1	L	0.101975537646321
GCA_004213555.1	K	0.0271323841298581
GCA_004213555.1	M	0.0227989262900663
GCA_004213555.1	F	0.035595130320277
GCA_004213555.1	P	0.0556987028115247
GCA_004213555.1	S	0.0623001829611856
GCA_004213555.1	T	0.0520790468292004
GCA_004213555.1	W	0.0166611799413765
GCA_004213555.1	Y	0.0166738416151231
GCA_004213555.1	V	0.0750821426084314
GCF_007747995.1	A	0.0972285127473255
GCF_007747995.1	R	0.0637038139376674
GCF_007747995.1	N	0.0324395447159281
GCF_007747995.1	D	0.0612802415068668
GCF_007747995.1	C	0.0111907671318471
GCF_007747995.1	Q	0.0419632970198008
GCF_007747995.1	E	0.063582265587305
GCF_007747995.1	G	0.0761322483024825
GCF_007747995.1	H	0.0229116329628034
GCF_007747995.1	I	0.0521534855260409
GCF_007747995.1	L	0.0986926388840105
GCF_007747995.1	K	0.0387993426221538
GCF_007747995.1	M	0.0222234751921203
GCF_007747995.1	F	0.0382170197268813
GCF_007747995.1	P	0.0522787311646273
GCF_007747995.1	S	0.0580474251160486
GCF_007747995.1	T	0.056858746952048
GCF_007747995.1	W	0.0154186162159364
GCF_007747995.1	Y	0.0257497638357147
GCF_007747995.1	V	0.0711284308523913
GCF_007860135.1	A	0.0943053518950983
GCF_007860135.1	R	0.0653523778489835
GCF_007860135.1	N	0.0328689120609231
GCF_007860135.1	D	0.0641488954060235
GCF_007860135.1	C	0.0114921070258332
GCF_007860135.1	Q	0.0405427626616461
GCF_007860135.1	E	0.060545991057043
GCF_007860135.1	G	0.0768237416800932
GCF_007860135.1	H	0.0222913913479003
GCF_007860135.1	I	0.0510271275729104
GCF_007860135.1	L	0.0944475370662032
GCF_007860135.1	K	0.0367086659787469
GCF_007860135.1	M	0.0232795217147305
GCF_007860135.1	F	0.0371001466355292
GCF_007860135.1	P	0.0514846093038131
GCF_007860135.1	S	0.0667289716806363
GCF_007860135.1	T	0.0571169523947453
GCF_007860135.1	W	0.0158462921728006
GCF_007860135.1	Y	0.0254824489943699
GCF_007860135.1	V	0.0724061955019702
GCA_003576855.1	A	0.130643726923862
GCA_003576855.1	R	0.0771482651588815
GCA_003576855.1	N	0.0262383689344577
GCA_003576855.1	D	0.0577800539120866
GCA_003576855.1	C	0.011056476198056
GCA_003576855.1	Q	0.0385461038309417
GCA_003576855.1	E	0.0573018350179419
GCA_003576855.1	G	0.0843436947427065
GCA_003576855.1	H	0.0212084196976355
GCA_003576855.1	I	0.0410500053635259
GCA_003576855.1	L	0.0998252528642959
GCA_003576855.1	K	0.026061199561229
GCA_003576855.1	M	0.0198602714982231
GCA_003576855.1	F	0.0336933239673482
GCA_003576855.1	P	0.0575433667025389
GCA_003576855.1	S	0.0542913398087816
GCA_003576855.1	T	0.0487278062486807
GCA_003576855.1	W	0.0158967988400943
GCA_003576855.1	Y	0.0245462630065504
GCA_003576855.1	V	0.0742374277221624
GCA_021371965.1	A	0.123265320568405
GCA_021371965.1	R	0.0674568652780973
GCA_021371965.1	N	0.0278192854235608
GCA_021371965.1	D	0.0552959705533632
GCA_021371965.1	C	0.0136332265656798
GCA_021371965.1	Q	0.0381227769027942
GCA_021371965.1	E	0.0510969933992815
GCA_021371965.1	G	0.0836716275283583
GCA_021371965.1	H	0.0207563396981012
GCA_021371965.1	I	0.0486074784547594
GCA_021371965.1	L	0.097297775575572
GCA_021371965.1	K	0.0390302429701463
GCA_021371965.1	M	0.0261353058804792
GCA_021371965.1	F	0.0326071953140208
GCA_021371965.1	P	0.0523866994638022
GCA_021371965.1	S	0.0531901113097029
GCA_021371965.1	T	0.0527024013873896
GCA_021371965.1	W	0.0162954573607744
GCA_021371965.1	Y	0.0264071209895769
GCA_021371965.1	V	0.0742218053761348
GCA_014379385.1	A	0.1208195623046
GCA_014379385.1	R	0.0739113443501563
GCA_014379385.1	N	0.025664359088879
GCA_014379385.1	D	0.0556375614113443
GCA_014379385.1	C	0.0103003573023671
GCA_014379385.1	Q	0.0307693166592229
GCA_014379385.1	E	0.0570064761054042
GCA_014379385.1	G	0.0917932112550246
GCA_014379385.1	H	0.0206811076373381
GCA_014379385.1	I	0.0471873604287628
GCA_014379385.1	L	0.0976529700759268
GCA_014379385.1	K	0.0295757034390353
GCA_014379385.1	M	0.0223660116123269
GCA_014379385.1	F	0.033047119249665
GCA_014379385.1	P	0.0581297454220634
GCA_014379385.1	S	0.0602936578829835
GCA_014379385.1	T	0.0553952657436356
GCA_014379385.1	W	0.0140330504689594
GCA_014379385.1	Y	0.0205850826261724
GCA_014379385.1	V	0.0751507369361322
GCA_020851075.1	A	0.123310506842074
GCA_020851075.1	R	0.0742979972984084
GCA_020851075.1	N	0.0251440653080402
GCA_020851075.1	D	0.0545265754390086
GCA_020851075.1	C	0.0116483232513067
GCA_020851075.1	Q	0.0393074528689728
GCA_020851075.1	E	0.0538504727785282
GCA_020851075.1	G	0.0882386797439361
GCA_020851075.1	H	0.0220755271040113
GCA_020851075.1	I	0.0354119927174488
GCA_020851075.1	L	0.109781406002232
GCA_020851075.1	K	0.0273964879309332
GCA_020851075.1	M	0.0192278146473248
GCA_020851075.1	F	0.0355003230163857
GCA_020851075.1	P	0.0573907323662418
GCA_020851075.1	S	0.0528816585423151
GCA_020851075.1	T	0.0562217654313737
GCA_020851075.1	W	0.0164557467551536
GCA_020851075.1	Y	0.019370646620074
GCA_020851075.1	V	0.0779618253362307
GCF_007859735.1	A	0.0814466892891139
GCF_007859735.1	R	0.0633002726345174
GCF_007859735.1	N	0.0349593239561882
GCF_007859735.1	D	0.0608021472974656
GCF_007859735.1	C	0.0112971491761371
GCF_007859735.1	Q	0.0420801035594277
GCF_007859735.1	E	0.0713873788550847
GCF_007859735.1	G	0.073511373311534
GCF_007859735.1	H	0.0221987885642086
GCF_007859735.1	I	0.0539470006194538
GCF_007859735.1	L	0.0967689522678478
GCF_007859735.1	K	0.0379240439486201
GCF_007859735.1	M	0.021350580410614
GCF_007859735.1	F	0.0404184279768659
GCF_007859735.1	P	0.0508369040562736
GCF_007859735.1	S	0.0714237229977718
GCF_007859735.1	T	0.0556049348932097
GCF_007859735.1	W	0.015127180448134
GCF_007859735.1	Y	0.0240795979482663
GCF_007859735.1	V	0.071535427789266
GCA_022072505.1	A	0.117760836712861
GCA_022072505.1	R	0.0847656094338639
GCA_022072505.1	N	0.0251203908910612
GCA_022072505.1	D	0.0608590897804916
GCA_022072505.1	C	0.0133188649690861
GCA_022072505.1	Q	0.0287106603030387
GCA_022072505.1	E	0.0607640645068342
GCA_022072505.1	G	0.0883543461801373
GCA_022072505.1	H	0.0210028844768552
GCA_022072505.1	I	0.042262490459156
GCA_022072505.1	L	0.0962598358821564
GCA_022072505.1	K	0.0281382096625377
GCA_022072505.1	M	0.0196196536788575
GCA_022072505.1	F	0.0350574289839346
GCA_022072505.1	P	0.0547299596295854
GCA_022072505.1	S	0.0549537288223916
GCA_022072505.1	T	0.0531949949268765
GCA_022072505.1	W	0.0146469198017344
GCA_022072505.1	Y	0.0226635277673046
GCA_022072505.1	V	0.077816503131236
GCA_020860865.1	A	0.107219196601606
GCA_020860865.1	R	0.068253636719777
GCA_020860865.1	N	0.0334186464824692
GCA_020860865.1	D	0.0622017027299169
GCA_020860865.1	C	0.0107405202127737
GCA_020860865.1	Q	0.0274425694948859
GCA_020860865.1	E	0.0605422009129858
GCA_020860865.1	G	0.0844766438368264
GCA_020860865.1	H	0.0185309304328941
GCA_020860865.1	I	0.0560063678316432
GCA_020860865.1	L	0.0939577299844025
GCA_020860865.1	K	0.0378630355062727
GCA_020860865.1	M	0.0271256327045515
GCA_020860865.1	F	0.0377954916001359
GCA_020860865.1	P	0.0487729350528973
GCA_020860865.1	S	0.0560749508747975
GCA_020860865.1	T	0.0546773115862738
GCA_020860865.1	W	0.0110927876617027
GCA_020860865.1	Y	0.0267349171859754
GCA_020860865.1	V	0.0770727925872122
GCA_019636655.1	A	0.124702767117238
GCA_019636655.1	R	0.0773462464254495
GCA_019636655.1	N	0.024636340244283
GCA_019636655.1	D	0.0564728790392192
GCA_019636655.1	C	0.0100954247578795
GCA_019636655.1	Q	0.0299860759054768
GCA_019636655.1	E	0.0537309456157351
GCA_019636655.1	G	0.0896653290046371
GCA_019636655.1	H	0.0191488235691305
GCA_019636655.1	I	0.0466594035085798
GCA_019636655.1	L	0.0947723510915724
GCA_019636655.1	K	0.0273226137879559
GCA_019636655.1	M	0.0221644941064399
GCA_019636655.1	F	0.0323529894830201
GCA_019636655.1	P	0.0602969865193596
GCA_019636655.1	S	0.061261453617071
GCA_019636655.1	T	0.0554646140032958
GCA_019636655.1	W	0.0148429387686575
GCA_019636655.1	Y	0.0205768188462528
GCA_019636655.1	V	0.0785005045887465
GCA_016873165.1	A	0.0661818590295645
GCA_016873165.1	R	0.0445955270745184
GCA_016873165.1	N	0.0494685659571964
GCA_016873165.1	D	0.0521012194186944
GCA_016873165.1	C	0.0135163085437762
GCA_016873165.1	Q	0.0300905247654861
GCA_016873165.1	E	0.0708150794966844
GCA_016873165.1	G	0.0654748850387186
GCA_016873165.1	H	0.0214909394997869
GCA_016873165.1	I	0.0853254309153575
GCA_016873165.1	L	0.0919075103282392
GCA_016873165.1	K	0.0780096319634263
GCA_016873165.1	M	0.0240843661572531
GCA_016873165.1	F	0.046040678195781
GCA_016873165.1	P	0.0365041072246858
GCA_016873165.1	S	0.0624018215501363
GCA_016873165.1	T	0.0533778735862749
GCA_016873165.1	W	0.00988782917083451
GCA_016873165.1	Y	0.0364746871216619
GCA_016873165.1	V	0.0622511549619233
GCA_022615575.1	A	0.0958222972375785
GCA_022615575.1	R	0.0570517444396609
GCA_022615575.1	N	0.0353877340388832
GCA_022615575.1	D	0.0554180696407341
GCA_022615575.1	C	0.0151706520158635
GCA_022615575.1	Q	0.0413308319766895
GCA_022615575.1	E	0.0586426528825949
GCA_022615575.1	G	0.0774826582426449
GCA_022615575.1	H	0.0198450147258819
GCA_022615575.1	I	0.0628394579506932
GCA_022615575.1	L	0.0951380355416929
GCA_022615575.1	K	0.0514906926153908
GCA_022615575.1	M	0.0265864179755548
GCA_022615575.1	F	0.0395759858357829
GCA_022615575.1	P	0.0468890327105602
GCA_022615575.1	S	0.0534166041802687
GCA_022615575.1	T	0.0542861867521233
GCA_022615575.1	W	0.0129040351482424
GCA_022615575.1	Y	0.0302258348705462
GCA_022615575.1	V	0.0704960612186131
GCA_022448645.1	A	0.0871495065965641
GCA_022448645.1	R	0.0639747966078805
GCA_022448645.1	N	0.0350371158601612
GCA_022448645.1	D	0.0625800412605422
GCA_022448645.1	C	0.0121197021417295
GCA_022448645.1	Q	0.0446630233825262
GCA_022448645.1	E	0.0596985558810243
GCA_022448645.1	G	0.0778053443113075
GCA_022448645.1	H	0.0264578569665585
GCA_022448645.1	I	0.0503386764027886
GCA_022448645.1	L	0.0974477607074832
GCA_022448645.1	K	0.03154848113704
GCA_022448645.1	M	0.0223073537835358
GCA_022448645.1	F	0.0384646281661412
GCA_022448645.1	P	0.050595390554782
GCA_022448645.1	S	0.0644288488495015
GCA_022448645.1	T	0.0576401857190092
GCA_022448645.1	W	0.0165461293792757
GCA_022448645.1	Y	0.0262279202544555
GCA_022448645.1	V	0.0749686820376933
GCA_022447185.1	A	0.0864769268229136
GCA_022447185.1	R	0.0705641792327424
GCA_022447185.1	N	0.0339302801901263
GCA_022447185.1	D	0.0622684889948935
GCA_022447185.1	C	0.0130815866777885
GCA_022447185.1	Q	0.0412942995519659
GCA_022447185.1	E	0.0593343395742551
GCA_022447185.1	G	0.0765722969097309
GCA_022447185.1	H	0.0252662866777203
GCA_022447185.1	I	0.0533650983540254
GCA_022447185.1	L	0.097277079327751
GCA_022447185.1	K	0.030526203072877
GCA_022447185.1	M	0.023001903582295
GCA_022447185.1	F	0.0381609935458261
GCA_022447185.1	P	0.0494965498849734
GCA_022447185.1	S	0.067760300044401
GCA_022447185.1	T	0.0586898088437801
GCA_022447185.1	W	0.01519796642029
GCA_022447185.1	Y	0.0234479597703697
GCA_022447185.1	V	0.0742874525212746
GCA_016208805.1	A	0.081255999533296
GCA_016208805.1	R	0.051779397492173
GCA_016208805.1	N	0.0433716537409687
GCA_016208805.1	D	0.0535136272272301
GCA_016208805.1	C	0.0107607098851095
GCA_016208805.1	Q	0.0335673335466501
GCA_016208805.1	E	0.0579314051150054
GCA_016208805.1	G	0.0715824978918767
GCA_016208805.1	H	0.0167200253151578
GCA_016208805.1	I	0.0756431764866026
GCA_016208805.1	L	0.093268324762361
GCA_016208805.1	K	0.0701876892670449
GCA_016208805.1	M	0.0216398635951413
GCA_016208805.1	F	0.037064078109283
GCA_016208805.1	P	0.0476533096209974
GCA_016208805.1	S	0.058468821872862
GCA_016208805.1	T	0.0608783581918047
GCA_016208805.1	W	0.0113794462839576
GCA_016208805.1	Y	0.0367370317270347
GCA_016208805.1	V	0.0665972503354435
GCA_020352895.1	A	0.1085302202105
GCA_020352895.1	R	0.0762122541034958
GCA_020352895.1	N	0.0258543728856033
GCA_020352895.1	D	0.060560824144844
GCA_020352895.1	C	0.0152383394937978
GCA_020352895.1	Q	0.0331392525999248
GCA_020352895.1	E	0.063309539844631
GCA_020352895.1	G	0.0835705503696279
GCA_020352895.1	H	0.0220602054880341
GCA_020352895.1	I	0.0461966310612705
GCA_020352895.1	L	0.101179755043228
GCA_020352895.1	K	0.0280666583134946
GCA_020352895.1	M	0.0225222403207618
GCA_020352895.1	F	0.0345615759303345
GCA_020352895.1	P	0.0549655040095226
GCA_020352895.1	S	0.0514875172284175
GCA_020352895.1	T	0.052333275905275
GCA_020352895.1	W	0.0155564778849768
GCA_020352895.1	Y	0.0270437210249342
GCA_020352895.1	V	0.0776110841373261
GCF_000346505.1	A	0.0943243758036285
GCF_000346505.1	R	0.0670105745743051
GCF_000346505.1	N	0.0340168821919664
GCF_000346505.1	D	0.0660045405697399
GCF_000346505.1	C	0.0110892484569673
GCF_000346505.1	Q	0.0379723949899771
GCF_000346505.1	E	0.0629802800619193
GCF_000346505.1	G	0.0772596284756451
GCF_000346505.1	H	0.0221138327256219
GCF_000346505.1	I	0.0507701856741989
GCF_000346505.1	L	0.0915930836591837
GCF_000346505.1	K	0.0339909285381539
GCF_000346505.1	M	0.0226144303194983
GCF_000346505.1	F	0.0361851120164097
GCF_000346505.1	P	0.051705836888764
GCF_000346505.1	S	0.0700313159426257
GCF_000346505.1	T	0.0587177223425328
GCF_000346505.1	W	0.0147363966562896
GCF_000346505.1	Y	0.0241461357868774
GCF_000346505.1	V	0.0727370943256955
GCA_003696385.1	A	0.112739442891292
GCA_003696385.1	R	0.0976610990067722
GCA_003696385.1	N	0.0224878624812702
GCA_003696385.1	D	0.0576900687805328
GCA_003696385.1	C	0.0125880924553093
GCA_003696385.1	Q	0.0346760329553856
GCA_003696385.1	E	0.0617134804703506
GCA_003696385.1	G	0.0812605177969062
GCA_003696385.1	H	0.0227910169509464
GCA_003696385.1	I	0.0407497062954826
GCA_003696385.1	L	0.098002053285635
GCA_003696385.1	K	0.0249652619753575
GCA_003696385.1	M	0.0174997996610113
GCA_003696385.1	F	0.0348075762913549
GCA_003696385.1	P	0.0628867865475015
GCA_003696385.1	S	0.0496818012062675
GCA_003696385.1	T	0.0514697321807919
GCA_003696385.1	W	0.0162025102097285
GCA_003696385.1	Y	0.0213410162705499
GCA_003696385.1	V	0.0787861422875537
GCA_018882625.1	A	0.141503375007037
GCA_018882625.1	R	0.0852361993173223
GCA_018882625.1	N	0.0185497448914317
GCA_018882625.1	D	0.0586007666050858
GCA_018882625.1	C	0.013203211758023
GCA_018882625.1	Q	0.0286133557139714
GCA_018882625.1	E	0.051716417528543
GCA_018882625.1	G	0.0899622326733433
GCA_018882625.1	H	0.0210330233819669
GCA_018882625.1	I	0.0441194532437425
GCA_018882625.1	L	0.0908501230764507
GCA_018882625.1	K	0.0203127318878034
GCA_018882625.1	M	0.0257245134514117
GCA_018882625.1	F	0.0287783958609466
GCA_018882625.1	P	0.0594566724835855
GCA_018882625.1	S	0.061420522294493
GCA_018882625.1	T	0.0505803272144805
GCA_018882625.1	W	0.016047275686132
GCA_018882625.1	Y	0.016849447563291
GCA_018882625.1	V	0.077442210360939
GCA_013360535.1	A	0.119003964747952
GCA_013360535.1	R	0.0780898659795421
GCA_013360535.1	N	0.023941893021535
GCA_013360535.1	D	0.0552497020081329
GCA_013360535.1	C	0.0115045779590203
GCA_013360535.1	Q	0.0300731833570824
GCA_013360535.1	E	0.0648149743271701
GCA_013360535.1	G	0.0882457897625335
GCA_013360535.1	H	0.0208754275045058
GCA_013360535.1	I	0.034290598879567
GCA_013360535.1	L	0.109204072541844
GCA_013360535.1	K	0.0291986910507279
GCA_013360535.1	M	0.0164783554950685
GCA_013360535.1	F	0.0374481231639558
GCA_013360535.1	P	0.0548075337594227
GCA_013360535.1	S	0.0582054203756707
GCA_013360535.1	T	0.0525827465785283
GCA_013360535.1	W	0.0170968988337095
GCA_013360535.1	Y	0.0200928143147664
GCA_013360535.1	V	0.0787953663392653
GCA_020851735.1	A	0.111722349830161
GCA_020851735.1	R	0.0666053883858467
GCA_020851735.1	N	0.0278015457214723
GCA_020851735.1	D	0.0535999666476744
GCA_020851735.1	C	0.011127368164014
GCA_020851735.1	Q	0.0445571188355274
GCA_020851735.1	E	0.0536922811203999
GCA_020851735.1	G	0.0855735309590977
GCA_020851735.1	H	0.0228374093978118
GCA_020851735.1	I	0.0467736588096793
GCA_020851735.1	L	0.105905545419713
GCA_020851735.1	K	0.0356859957952247
GCA_020851735.1	M	0.023460780245894
GCA_020851735.1	F	0.0333483551149166
GCA_020851735.1	P	0.0562989241889727
GCA_020851735.1	S	0.0536079076775862
GCA_020851735.1	T	0.0523155050594287
GCA_020851735.1	W	0.0162959860079053
GCA_020851735.1	Y	0.0245070109367834
GCA_020851735.1	V	0.0742833716818903
GCA_020639115.1	A	0.124742176936876
GCA_020639115.1	R	0.073569048860453
GCA_020639115.1	N	0.0281338647389956
GCA_020639115.1	D	0.0645481137160986
GCA_020639115.1	C	0.014830459795509
GCA_020639115.1	Q	0.0325515425198172
GCA_020639115.1	E	0.0534168736026299
GCA_020639115.1	G	0.0847506605749432
GCA_020639115.1	H	0.0221732252847763
GCA_020639115.1	I	0.0445284953030691
GCA_020639115.1	L	0.0958315290873903
GCA_020639115.1	K	0.0241854381887433
GCA_020639115.1	M	0.0202529184598662
GCA_020639115.1	F	0.0343145485555722
GCA_020639115.1	P	0.0547503954612536
GCA_020639115.1	S	0.0508585264981133
GCA_020639115.1	T	0.0577992028915066
GCA_020639115.1	W	0.0148649245751553
GCA_020639115.1	Y	0.024992267517387
[truncated: 18,001 more rows]
