# Supplementary material for: Evolutionary adaptation of bacterial proteomes to translation-impeding sequences
Source: EMBO J. 2025 Dec 9;45(6):1957–79. doi: 10.1038/s44318-025-00651-6 (PMC12992588; doi:10.1038/s44318-025-00651-6)
Supplement: Supplementary file 13 — Appendix Figures Source Data [file 44318_2025_651_MOESM13_ESM.zip › Appendix Fig. S1/p__Acidobacteriota.csv]

genome_id	aa	freq_aa
GCA_003225495.1	A	0.102950453348565
GCA_003225495.1	R	0.0655409582931874
GCA_003225495.1	N	0.0337524205266941
GCA_003225495.1	D	0.0517043332527799
GCA_003225495.1	C	0.00904970985064134
GCA_003225495.1	Q	0.0377970931710547
GCA_003225495.1	E	0.0563508029714809
GCA_003225495.1	G	0.0802453637302317
GCA_003225495.1	H	0.0214787417341171
GCA_003225495.1	I	0.0521994231535736
GCA_003225495.1	L	0.0973114499935662
GCA_003225495.1	K	0.0425745930219785
GCA_003225495.1	M	0.0224995213869422
GCA_003225495.1	F	0.04065935617913
GCA_003225495.1	P	0.0512775045585932
GCA_003225495.1	S	0.0643993484585521
GCA_003225495.1	T	0.0559396665086982
GCA_003225495.1	W	0.0134992420652232
GCA_003225495.1	Y	0.0262452570230582
GCA_003225495.1	V	0.0745247607719322
GCA_009861545.1	A	0.125758269855644
GCA_009861545.1	R	0.0920113993501305
GCA_009861545.1	N	0.0225275661854791
GCA_009861545.1	D	0.0626367655675704
GCA_009861545.1	C	0.00813988174505939
GCA_009861545.1	Q	0.0278383849145049
GCA_009861545.1	E	0.0590869866297342
GCA_009861545.1	G	0.0906434773344697
GCA_009861545.1	H	0.0212539285143557
GCA_009861545.1	I	0.0384440419751771
GCA_009861545.1	L	0.0990795291109572
GCA_009861545.1	K	0.0160869333617429
GCA_009861545.1	M	0.018745006125819
GCA_009861545.1	F	0.0343333510893304
GCA_009861545.1	P	0.0583913066638257
GCA_009861545.1	S	0.0506205720982262
GCA_009861545.1	T	0.0547381878229372
GCA_009861545.1	W	0.0155766260054333
GCA_009861545.1	Y	0.0231907526767166
GCA_009861545.1	V	0.0808970329728866
GCA_003225335.1	A	0.0989009606127942
GCA_003225335.1	R	0.076473916509404
GCA_003225335.1	N	0.0319833191115336
GCA_003225335.1	D	0.0500939703602528
GCA_003225335.1	C	0.00983796828482191
GCA_003225335.1	Q	0.0353631544226086
GCA_003225335.1	E	0.0605296898421501
GCA_003225335.1	G	0.081685726137022
GCA_003225335.1	H	0.0206028139319106
GCA_003225335.1	I	0.0493669887424331
GCA_003225335.1	L	0.103904162332769
GCA_003225335.1	K	0.0389937064301088
GCA_003225335.1	M	0.0197156253130934
GCA_003225335.1	F	0.0421533176159456
GCA_003225335.1	P	0.0533450592596501
GCA_003225335.1	S	0.0612634475869002
GCA_003225335.1	T	0.0511171655267446
GCA_003225335.1	W	0.0142322865991926
GCA_003225335.1	Y	0.0282046603296973
GCA_003225335.1	V	0.0722320610509676
GCA_003517725.1	A	0.115582720298855
GCA_003517725.1	R	0.0719041242966833
GCA_003517725.1	N	0.0309247077510316
GCA_003517725.1	D	0.0512339990483889
GCA_003517725.1	C	0.00937460754885851
GCA_003517725.1	Q	0.0376894599341655
GCA_003517725.1	E	0.0547830839628766
GCA_003517725.1	G	0.0816961672005476
GCA_003517725.1	H	0.0228439729233033
GCA_003517725.1	I	0.0468190895310397
GCA_003517725.1	L	0.102349488907009
GCA_003517725.1	K	0.0337786566718021
GCA_003517725.1	M	0.0220444780908346
GCA_003517725.1	F	0.0398022842204129
GCA_003517725.1	P	0.0547220605741151
GCA_003517725.1	S	0.0573372223214712
GCA_003517725.1	T	0.053058509932662
GCA_003517725.1	W	0.0141317786814349
GCA_003517725.1	Y	0.0271350668692525
GCA_003517725.1	V	0.0727885212352549
GCA_013812905.1	A	0.100402593663526
GCA_013812905.1	R	0.0725711186632628
GCA_013812905.1	N	0.0334872990259892
GCA_013812905.1	D	0.0513605829334338
GCA_013812905.1	C	0.00792561438815615
GCA_013812905.1	Q	0.0353237918603194
GCA_013812905.1	E	0.0640496006106339
GCA_013812905.1	G	0.0782154646087744
GCA_013812905.1	H	0.0194744760973762
GCA_013812905.1	I	0.0562837228387971
GCA_013812905.1	L	0.100519287479041
GCA_013812905.1	K	0.0409356165785565
GCA_013812905.1	M	0.0206921091068045
GCA_013812905.1	F	0.0397677219167246
GCA_013812905.1	P	0.0481055906859205
GCA_013812905.1	S	0.0624072786332667
GCA_013812905.1	T	0.0565037193762429
GCA_013812905.1	W	0.0116837291517412
GCA_013812905.1	Y	0.0263928889467044
GCA_013812905.1	V	0.0738977934347294
GCA_001775755.1	A	0.103878376003281
GCA_001775755.1	R	0.0709561192805671
GCA_001775755.1	N	0.0257879782061046
GCA_001775755.1	D	0.0536718612689671
GCA_001775755.1	C	0.00862967953600094
GCA_001775755.1	Q	0.0243628800749897
GCA_001775755.1	E	0.0647460308160994
GCA_001775755.1	G	0.0861620481574785
GCA_001775755.1	H	0.01658122912883
GCA_001775755.1	I	0.0553034741343957
GCA_001775755.1	L	0.103425801159998
GCA_001775755.1	K	0.052778428730447
GCA_001775755.1	M	0.0215170777432773
GCA_001775755.1	F	0.0445295565059464
GCA_001775755.1	P	0.0502665651180503
GCA_001775755.1	S	0.0519860565938251
GCA_001775755.1	T	0.0480505594938192
GCA_001775755.1	W	0.0122004804030699
GCA_001775755.1	Y	0.0283452457671803
GCA_001775755.1	V	0.076820551877673
GCF_900188085.1	A	0.117233845173442
GCF_900188085.1	R	0.0588307324606984
GCF_900188085.1	N	0.0332318885085687
GCF_900188085.1	D	0.0503084696277785
GCF_900188085.1	C	0.00841391540052969
GCF_900188085.1	Q	0.0370144320062162
GCF_900188085.1	E	0.0518625180071509
GCF_900188085.1	G	0.0824671415575232
GCF_900188085.1	H	0.0217880916555167
GCF_900188085.1	I	0.0485832451274108
GCF_900188085.1	L	0.0996623278542015
GCF_900188085.1	K	0.0353648583758015
GCF_900188085.1	M	0.0219887587936122
GCF_900188085.1	F	0.0373375509761847
GCF_900188085.1	P	0.0545545349811546
GCF_900188085.1	S	0.0623805533668804
GCF_900188085.1	T	0.065716884953619
GCF_900188085.1	W	0.0129228354715389
GCF_900188085.1	Y	0.0280446750442526
GCF_900188085.1	V	0.0722927406579189
GCF_001449115.1	A	0.110930074937488
GCF_001449115.1	R	0.0582153619936359
GCF_001449115.1	N	0.034694487097503
GCF_001449115.1	D	0.0510547537631485
GCF_001449115.1	C	0.0083348969242571
GCF_001449115.1	Q	0.038855553555861
GCF_001449115.1	E	0.0547697181579495
GCF_001449115.1	G	0.0805172741696056
GCF_001449115.1	H	0.0226944054078547
GCF_001449115.1	I	0.0514587346018204
GCF_001449115.1	L	0.0983868847269715
GCF_001449115.1	K	0.0374923575504848
GCF_001449115.1	M	0.0220944970534289
GCF_001449115.1	F	0.0392722984020739
GCF_001449115.1	P	0.0533337673095897
GCF_001449115.1	S	0.0643535732200911
GCF_001449115.1	T	0.0606035078045524
GCF_001449115.1	W	0.0148592193788268
GCF_001449115.1	Y	0.0279761517283104
GCF_001449115.1	V	0.0701024822165465
GCA_012729555.1	A	0.109826394682986
GCA_012729555.1	R	0.0852204196996513
GCA_012729555.1	N	0.0242644534921221
GCA_012729555.1	D	0.0514633979745614
GCA_012729555.1	C	0.0115252695642099
GCA_012729555.1	Q	0.0250962096302144
GCA_012729555.1	E	0.0679714228649935
GCA_012729555.1	G	0.0926673174308246
GCA_012729555.1	H	0.0192834273886402
GCA_012729555.1	I	0.0494549057616837
GCA_012729555.1	L	0.103926286693026
GCA_012729555.1	K	0.032692685128425
GCA_012729555.1	M	0.0231370002654357
GCA_012729555.1	F	0.0383152528685644
GCA_012729555.1	P	0.0548794774980568
GCA_012729555.1	S	0.0529756032609682
GCA_012729555.1	T	0.0460059710061223
GCA_012729555.1	W	0.0125679908766208
GCA_012729555.1	Y	0.0262037767953871
GCA_012729555.1	V	0.0725227371175067
GCA_012103255.1	A	0.121530677506957
GCA_012103255.1	R	0.078558393244017
GCA_012103255.1	N	0.02374103851138
GCA_012103255.1	D	0.0624727513821035
GCA_012103255.1	C	0.00672383714116375
GCA_012103255.1	Q	0.0301126108780166
GCA_012103255.1	E	0.0627091572098755
GCA_012103255.1	G	0.0897712622932705
GCA_012103255.1	H	0.0195660981988287
GCA_012103255.1	I	0.0433875012975532
GCA_012103255.1	L	0.101534628765834
GCA_012103255.1	K	0.0170084952065872
GCA_012103255.1	M	0.0218531404136767
GCA_012103255.1	F	0.0351983498471399
GCA_012103255.1	P	0.0520755828943976
GCA_012103255.1	S	0.0567106104694966
GCA_012103255.1	T	0.0543532492407221
GCA_012103255.1	W	0.0160186713724597
GCA_012103255.1	Y	0.0233090788544028
GCA_012103255.1	V	0.0833648652721178
GCA_013697225.1	A	0.121604333908281
GCA_013697225.1	R	0.084826157958948
GCA_013697225.1	N	0.0234354981202648
GCA_013697225.1	D	0.053458674509414
GCA_013697225.1	C	0.00713553598268272
GCA_013697225.1	Q	0.0308081522757608
GCA_013697225.1	E	0.057663697590191
GCA_013697225.1	G	0.0909415121255349
GCA_013697225.1	H	0.0208004268127111
GCA_013697225.1	I	0.0439328343653073
GCA_013697225.1	L	0.102106144802714
GCA_013697225.1	K	0.0222862398794522
GCA_013697225.1	M	0.0200049335877892
GCA_013697225.1	F	0.035867948124663
GCA_013697225.1	P	0.0574915956905684
GCA_013697225.1	S	0.0537675018070699
GCA_013697225.1	T	0.055973274487232
GCA_013697225.1	W	0.0135157358503555
GCA_013697225.1	Y	0.023335105345485
GCA_013697225.1	V	0.0810446967755753
GCA_013140875.1	A	0.0933913972068599
GCA_013140875.1	R	0.0592290698187055
GCA_013140875.1	N	0.0421292917219792
GCA_013140875.1	D	0.0573597919105725
GCA_013140875.1	C	0.00813155484145917
GCA_013140875.1	Q	0.0311693273832559
GCA_013140875.1	E	0.0645175195818617
GCA_013140875.1	G	0.077271324512719
GCA_013140875.1	H	0.0168078258867559
GCA_013140875.1	I	0.0613726652395625
GCA_013140875.1	L	0.0899438138951617
GCA_013140875.1	K	0.0533420200545696
GCA_013140875.1	M	0.0215153103461789
GCA_013140875.1	F	0.0462685470479027
GCA_013140875.1	P	0.0442875827238749
GCA_013140875.1	S	0.0639061834106484
GCA_013140875.1	T	0.0575939415017904
GCA_013140875.1	W	0.0118416992010502
GCA_013140875.1	Y	0.028900329670868
GCA_013140875.1	V	0.0710208040442239
GCA_003225655.1	A	0.104954336204336
GCA_003225655.1	R	0.0617398648648649
GCA_003225655.1	N	0.0372846747846748
GCA_003225655.1	D	0.0474597193347193
GCA_003225655.1	C	0.00966643154143154
GCA_003225655.1	Q	0.0406769750519751
GCA_003225655.1	E	0.0557924339174339
GCA_003225655.1	G	0.0779078185328185
GCA_003225655.1	H	0.0224773537273537
GCA_003225655.1	I	0.0516650579150579
GCA_003225655.1	L	0.0971877784377784
GCA_003225655.1	K	0.0423884392634393
GCA_003225655.1	M	0.0221283783783784
GCA_003225655.1	F	0.0409498440748441
GCA_003225655.1	P	0.052115198990199
GCA_003225655.1	S	0.0661048411048411
GCA_003225655.1	T	0.0576923076923077
GCA_003225655.1	W	0.0131663944163944
GCA_003225655.1	Y	0.026879455004455
GCA_003225655.1	V	0.0717626967626968
GCA_003509065.1	A	0.0912341703380287
GCA_003509065.1	R	0.0635227953717789
GCA_003509065.1	N	0.0336474570467103
GCA_003509065.1	D	0.0570559298259478
GCA_003509065.1	C	0.00934600364831315
GCA_003509065.1	Q	0.035368881337627
GCA_003509065.1	E	0.0610848792566397
GCA_003509065.1	G	0.0798783017563269
GCA_003509065.1	H	0.0226919809550151
GCA_003509065.1	I	0.0602603868265602
GCA_003509065.1	L	0.0988640180176621
GCA_003509065.1	K	0.0346523895134046
GCA_003509065.1	M	0.0241262816840192
GCA_003509065.1	F	0.0392094882483487
GCA_003509065.1	P	0.0471830939539417
GCA_003509065.1	S	0.0636176251720437
GCA_003509065.1	T	0.0588379398225892
GCA_003509065.1	W	0.0135145636182837
GCA_003509065.1	Y	0.0265641977991584
GCA_003509065.1	V	0.0793396158076009
GCF_014201375.1	A	0.107036724644288
GCF_014201375.1	R	0.0592019209411915
GCF_014201375.1	N	0.0341478073658339
GCF_014201375.1	D	0.0505923821441896
GCF_014201375.1	C	0.00859356966678232
GCF_014201375.1	Q	0.0379426534016425
GCF_014201375.1	E	0.0541150270967105
GCF_014201375.1	G	0.0797331413166403
GCF_014201375.1	H	0.0228750531699449
GCF_014201375.1	I	0.0517109471291133
GCF_014201375.1	L	0.100320253647857
GCF_014201375.1	K	0.0382874414404736
GCF_014201375.1	M	0.0222885505691543
GCF_014201375.1	F	0.038963951866138
GCF_014201375.1	P	0.0532258368913039
GCF_014201375.1	S	0.0645871471729558
GCF_014201375.1	T	0.0633604276242725
GCF_014201375.1	W	0.013079443519364
GCF_014201375.1	Y	0.0273282628925321
GCF_014201375.1	V	0.0726094574996117
GCA_009781125.1	A	0.109147689001954
GCA_009781125.1	R	0.0620426294665472
GCA_009781125.1	N	0.0351890715371213
GCA_009781125.1	D	0.0510284400554439
GCA_009781125.1	C	0.0100645175655891
GCA_009781125.1	Q	0.0373533881463586
GCA_009781125.1	E	0.0539275555134964
GCA_009781125.1	G	0.0789942162423946
GCA_009781125.1	H	0.0210141337445238
GCA_009781125.1	I	0.051009513418429
GCA_009781125.1	L	0.0949638445566435
GCA_009781125.1	K	0.0375404278533297
GCA_009781125.1	M	0.023373283381856
GCA_009781125.1	F	0.0375459945112753
GCA_009781125.1	P	0.0523377180042418
GCA_009781125.1	S	0.0651822245478482
GCA_009781125.1	T	0.0624311821911479
GCA_009781125.1	W	0.0135492454395155
GCA_009781125.1	Y	0.0293463073574518
GCA_009781125.1	V	0.0739586174648326
GCA_009697505.1	A	0.113729963944258
GCA_009697505.1	R	0.0700038724600064
GCA_009697505.1	N	0.0311719947878782
GCA_009697505.1	D	0.0504008519412014
GCA_009697505.1	C	0.00864500531154987
GCA_009697505.1	Q	0.035447399957089
GCA_009697505.1	E	0.0558850925988916
GCA_009697505.1	G	0.084329357956597
GCA_009697505.1	H	0.0205959925271988
GCA_009697505.1	I	0.0489983934524028
GCA_009697505.1	L	0.098752963216863
GCA_009697505.1	K	0.0395618887138723
GCA_009697505.1	M	0.0235251945387848
GCA_009697505.1	F	0.0388972908479117
GCA_009697505.1	P	0.0555855002538031
GCA_009697505.1	S	0.0556378307944299
GCA_009697505.1	T	0.0546998058536943
GCA_009697505.1	W	0.0137092933807099
GCA_009697505.1	Y	0.0267173575170205
GCA_009697505.1	V	0.0737049499458379
GCA_009694735.1	A	0.12227584543079
GCA_009694735.1	R	0.0759449860490305
GCA_009694735.1	N	0.0261561592436243
GCA_009694735.1	D	0.0550913149743121
GCA_009694735.1	C	0.00699940653664763
GCA_009694735.1	Q	0.0331891580455002
GCA_009694735.1	E	0.0513289812687493
GCA_009694735.1	G	0.0862730806855672
GCA_009694735.1	H	0.0202632615646463
GCA_009694735.1	I	0.0466596564020241
GCA_009694735.1	L	0.0967589571739336
GCA_009694735.1	K	0.0320816312403995
GCA_009694735.1	M	0.0227012456622715
GCA_009694735.1	F	0.0361401876484295
GCA_009694735.1	P	0.055013950969544
GCA_009694735.1	S	0.0543624646136024
GCA_009694735.1	T	0.0593554967634361
GCA_009694735.1	W	0.0140130643373315
GCA_009694735.1	Y	0.0233425525439015
GCA_009694735.1	V	0.0820485988462584
GCA_003224995.1	A	0.104599033647993
GCA_003224995.1	R	0.0659449533820868
GCA_003224995.1	N	0.0333177407623702
GCA_003224995.1	D	0.0504995917845552
GCA_003224995.1	C	0.00972259750925627
GCA_003224995.1	Q	0.039228390488338
GCA_003224995.1	E	0.0579820888815284
GCA_003224995.1	G	0.0788867872814982
GCA_003224995.1	H	0.0222567002052215
GCA_003224995.1	I	0.049464283811909
GCA_003224995.1	L	0.0989876450665977
GCA_003224995.1	K	0.0419333625815099
GCA_003224995.1	M	0.0229636925532399
GCA_003224995.1	F	0.0397959213320898
GCA_003224995.1	P	0.0523348664413976
GCA_003224995.1	S	0.0639799020476629
GCA_003224995.1	T	0.05411784303414
GCA_003224995.1	W	0.0137321157569225
GCA_003224995.1	Y	0.0264240811278562
GCA_003224995.1	V	0.0738284023038266
GCA_001766965.1	A	0.117596964328984
GCA_001766965.1	R	0.0841325965291158
GCA_001766965.1	N	0.0234332912235137
GCA_001766965.1	D	0.0457350280771339
GCA_001766965.1	C	0.00903126242416116
GCA_001766965.1	Q	0.0355204561975539
GCA_001766965.1	E	0.0688460262680584
GCA_001766965.1	G	0.0814272170584762
GCA_001766965.1	H	0.019671637507381
GCA_001766965.1	I	0.0394867777519002
GCA_001766965.1	L	0.113896475713926
GCA_001766965.1	K	0.0357815841290678
GCA_001766965.1	M	0.0178837345528713
GCA_001766965.1	F	0.0390303919977228
GCA_001766965.1	P	0.056238957934878
GCA_001766965.1	S	0.0448010840337914
GCA_001766965.1	T	0.0487721105959128
GCA_001766965.1	W	0.0136209975086984
GCA_001766965.1	Y	0.0260986781280656
GCA_001766965.1	V	0.0789947280387881
GCA_003223875.1	A	0.0953567628917264
GCA_003223875.1	R	0.0685000010450915
GCA_003223875.1	N	0.0375057218760647
GCA_003223875.1	D	0.0517806269295002
GCA_003223875.1	C	0.00890470228477908
GCA_003223875.1	Q	0.0360567024854367
GCA_003223875.1	E	0.055524667295115
GCA_003223875.1	G	0.0793078149853583
GCA_003223875.1	H	0.020497902501322
GCA_003223875.1	I	0.0576211208815556
GCA_003223875.1	L	0.0946753632215573
GCA_003223875.1	K	0.0412936560854634
GCA_003223875.1	M	0.0217985188962997
GCA_003223875.1	F	0.0427484234794441
GCA_003223875.1	P	0.0534339617120271
GCA_003223875.1	S	0.0615924686524799
GCA_003223875.1	T	0.0581572528306304
GCA_003223875.1	W	0.0137429534704354
GCA_003223875.1	Y	0.0282571844816451
GCA_003223875.1	V	0.0732441939940681
GCA_020851325.1	A	0.129068902872567
GCA_020851325.1	R	0.0814105776323239
GCA_020851325.1	N	0.0239518523938549
GCA_020851325.1	D	0.0581261280437781
GCA_020851325.1	C	0.00673463384493491
GCA_020851325.1	Q	0.0320072490439806
GCA_020851325.1	E	0.0505193620723042
GCA_020851325.1	G	0.0845761216136514
GCA_020851325.1	H	0.0205682753808926
GCA_020851325.1	I	0.0437189487703676
GCA_020851325.1	L	0.0984297187152163
GCA_020851325.1	K	0.0222327173715416
GCA_020851325.1	M	0.0215771400865924
GCA_020851325.1	F	0.0353087865094464
GCA_020851325.1	P	0.0562022637002349
GCA_020851325.1	S	0.0525681334746483
GCA_020851325.1	T	0.0615052704866054
GCA_020851325.1	W	0.0141108021693917
GCA_020851325.1	Y	0.022513573480088
GCA_020851325.1	V	0.0848695423375802
GCA_004356015.1	A	0.112202953098203
GCA_004356015.1	R	0.0837255423091087
GCA_004356015.1	N	0.0222954266188825
GCA_004356015.1	D	0.0568404066022208
GCA_004356015.1	C	0.00896131462807386
GCA_004356015.1	Q	0.0305678677458224
GCA_004356015.1	E	0.0607019120411036
GCA_004356015.1	G	0.0900267087459523
GCA_004356015.1	H	0.0220940085882741
GCA_004356015.1	I	0.0439639545152798
GCA_004356015.1	L	0.112742848766046
GCA_004356015.1	K	0.0256825866365692
GCA_004356015.1	M	0.0240235694850492
GCA_004356015.1	F	0.0343173418540708
GCA_004356015.1	P	0.0556807631478897
GCA_004356015.1	S	0.0548679400894582
GCA_004356015.1	T	0.0518931507143189
GCA_004356015.1	W	0.0133031246014843
GCA_004356015.1	Y	0.0207865791233191
GCA_004356015.1	V	0.0753220006888735
GCA_003225365.1	A	0.106554300915041
GCA_003225365.1	R	0.0739800986787642
GCA_003225365.1	N	0.0303190227049461
GCA_003225365.1	D	0.0478485766636864
GCA_003225365.1	C	0.00899312339260682
GCA_003225365.1	Q	0.0329736359923618
GCA_003225365.1	E	0.061591443425279
GCA_003225365.1	G	0.0841701436029891
GCA_003225365.1	H	0.0205663542942923
GCA_003225365.1	I	0.0458727938011192
GCA_003225365.1	L	0.102867644623994
GCA_003225365.1	K	0.038167654558098
GCA_003225365.1	M	0.0200199785864874
GCA_003225365.1	F	0.0417322041568705
GCA_003225365.1	P	0.0559400421647516
GCA_003225365.1	S	0.0607429053942184
GCA_003225365.1	T	0.0521788800953674
GCA_003225365.1	W	0.0144851650716911
GCA_003225365.1	Y	0.0269917878075433
GCA_003225365.1	V	0.0740042440698919
GCA_003224665.1	A	0.101400863175404
GCA_003224665.1	R	0.07755686906681
GCA_003224665.1	N	0.0292984503685551
GCA_003224665.1	D	0.047884216302675
GCA_003224665.1	C	0.00944746962742904
GCA_003224665.1	Q	0.0344996354949226
GCA_003224665.1	E	0.0632402048529944
GCA_003224665.1	G	0.0818077170117201
GCA_003224665.1	H	0.0200905615431742
GCA_003224665.1	I	0.0456469879559308
GCA_003224665.1	L	0.105738416553436
GCA_003224665.1	K	0.0402758145462054
GCA_003224665.1	M	0.0189439962762298
GCA_003224665.1	F	0.0419289220803371
GCA_003224665.1	P	0.0553933631554389
GCA_003224665.1	S	0.0606230698058597
GCA_003224665.1	T	0.0501647973659802
GCA_003224665.1	W	0.0137359659840896
GCA_003224665.1	Y	0.0277080901873408
GCA_003224665.1	V	0.0746145886454672
GCA_002696705.1	A	0.0938880268603171
GCA_002696705.1	R	0.0677339230550382
GCA_002696705.1	N	0.0308635374020634
GCA_002696705.1	D	0.0548142558227284
GCA_002696705.1	C	0.00933008609748568
GCA_002696705.1	Q	0.036049160514204
GCA_002696705.1	E	0.0598364410079883
GCA_002696705.1	G	0.0803226789292193
GCA_002696705.1	H	0.0225564516617198
GCA_002696705.1	I	0.0568743808022986
GCA_002696705.1	L	0.101922716055859
GCA_002696705.1	K	0.0317251175845085
GCA_002696705.1	M	0.0231617773168335
GCA_002696705.1	F	0.038882084580136
GCA_002696705.1	P	0.0478086202408793
GCA_002696705.1	S	0.0615474948597763
GCA_002696705.1	T	0.0608311928345584
GCA_002696705.1	W	0.0132404898295201
GCA_002696705.1	Y	0.0263336837496292
GCA_002696705.1	V	0.0822778807952365
GCA_013695195.1	A	0.089808276938203
GCA_013695195.1	R	0.0579082400072394
GCA_013695195.1	N	0.0434207855289321
GCA_013695195.1	D	0.0550528161694031
GCA_013695195.1	C	0.00808690271503726
GCA_013695195.1	Q	0.0322510033727019
GCA_013695195.1	E	0.068812657292887
GCA_013695195.1	G	0.0746066607805396
GCA_013695195.1	H	0.016581024332858
GCA_013695195.1	I	0.0675579828356621
GCA_013695195.1	L	0.0920314720290752
GCA_013695195.1	K	0.0564040981140751
GCA_013695195.1	M	0.0217244558797273
GCA_013695195.1	F	0.0468509627730996
GCA_013695195.1	P	0.0422517126428629
GCA_013695195.1	S	0.063763387474289
GCA_013695195.1	T	0.0562035458616532
GCA_013695195.1	W	0.0104226027279998
GCA_013695195.1	Y	0.0274829958593297
GCA_013695195.1	V	0.0687784166644247
GCA_013813755.1	A	0.0868611371942479
GCA_013813755.1	R	0.0532273375688151
GCA_013813755.1	N	0.049594962740692
GCA_013813755.1	D	0.0502215302323106
GCA_013813755.1	C	0.00787243429195299
GCA_013813755.1	Q	0.0357675623434654
GCA_013813755.1	E	0.0724672511196675
GCA_013813755.1	G	0.0695507081929279
GCA_013813755.1	H	0.0151251675853462
GCA_013813755.1	I	0.069161034711839
GCA_013813755.1	L	0.0938821263469055
GCA_013813755.1	K	0.0635356602733894
GCA_013813755.1	M	0.0194871073009704
GCA_013813755.1	F	0.0502644458139283
GCA_013813755.1	P	0.0387510535775287
GCA_013813755.1	S	0.0626601824083881
GCA_013813755.1	T	0.0575051627444686
GCA_013813755.1	W	0.0101297938850446
GCA_013813755.1	Y	0.0263536003598042
GCA_013813755.1	V	0.0675817413083073
GCA_003476685.1	A	0.0805417309041831
GCA_003476685.1	R	0.06516421173164
GCA_003476685.1	N	0.0337020372341285
GCA_003476685.1	D	0.0451077485251545
GCA_003476685.1	C	0.00866152048630866
GCA_003476685.1	Q	0.0377133298754256
GCA_003476685.1	E	0.072117118976555
GCA_003476685.1	G	0.0738275269797569
GCA_003476685.1	H	0.0156557072528119
GCA_003476685.1	I	0.0600365772456508
GCA_003476685.1	L	0.117000522275686
GCA_003476685.1	K	0.0594084106127855
GCA_003476685.1	M	0.0188611518422333
GCA_003476685.1	F	0.0462528065587776
GCA_003476685.1	P	0.0496341378054012
GCA_003476685.1	S	0.0573821245313428
GCA_003476685.1	T	0.0446770056911897
GCA_003476685.1	W	0.0128935688300127
GCA_003476685.1	Y	0.0339012557948372
GCA_003476685.1	V	0.0674615068461189
GCA_003223315.1	A	0.108942020233895
GCA_003223315.1	R	0.0722477433680588
GCA_003223315.1	N	0.0321599480563681
GCA_003223315.1	D	0.0488359356090614
GCA_003223315.1	C	0.00936769697565473
GCA_003223315.1	Q	0.0376145250519808
GCA_003223315.1	E	0.0575328592210273
GCA_003223315.1	G	0.0809438409044536
GCA_003223315.1	H	0.0212871413902687
GCA_003223315.1	I	0.0502774374805356
GCA_003223315.1	L	0.0995264108751197
GCA_003223315.1	K	0.0378664781011496
GCA_003223315.1	M	0.0212103163621614
GCA_003223315.1	F	0.0397449739497069
GCA_003223315.1	P	0.0559641417116121
GCA_003223315.1	S	0.0608677263013375
GCA_003223315.1	T	0.0536007395028512
GCA_003223315.1	W	0.0139705900575196
GCA_003223315.1	Y	0.0259619030468145
GCA_003223315.1	V	0.0720775718004234
GCA_013152925.1	A	0.11396027334801
GCA_013152925.1	R	0.0850086575121751
GCA_013152925.1	N	0.0207929479271855
GCA_013152925.1	D	0.0514583502334311
GCA_013152925.1	C	0.00885332020487114
GCA_013152925.1	Q	0.0263762740342701
GCA_013152925.1	E	0.0652245871480933
GCA_013152925.1	G	0.0928204654823078
GCA_013152925.1	H	0.0223090615294099
GCA_013152925.1	I	0.0426059624477496
GCA_013152925.1	L	0.111638549566005
GCA_013152925.1	K	0.0251781153756857
GCA_013152925.1	M	0.0201961996458672
GCA_013152925.1	F	0.032571267129706
GCA_013152925.1	P	0.0583582522361743
GCA_013152925.1	S	0.0514546205566729
GCA_013152925.1	T	0.0519711807876891
GCA_013152925.1	W	0.0164422799886991
GCA_013152925.1	Y	0.0206344366649603
GCA_013152925.1	V	0.0821451981810366
GCA_002726085.1	A	0.112085815645411
GCA_002726085.1	R	0.0798983600268814
GCA_002726085.1	N	0.0239539150130527
GCA_002726085.1	D	0.0617094607751988
GCA_002726085.1	C	0.00843778687816527
GCA_002726085.1	Q	0.0320571479606852
GCA_002726085.1	E	0.0583016959029223
GCA_002726085.1	G	0.089916676305529
GCA_002726085.1	H	0.0210373660869196
GCA_002726085.1	I	0.0423111893282421
GCA_002726085.1	L	0.0996048310466048
GCA_002726085.1	K	0.0189334098585796
GCA_002726085.1	M	0.0210644525101794
GCA_002726085.1	F	0.0355878998358709
GCA_002726085.1	P	0.0557160405798544
GCA_002726085.1	S	0.0543990547570348
GCA_002726085.1	T	0.061627469439926
GCA_002726085.1	W	0.0149334040020556
GCA_002726085.1	Y	0.0236654812086108
GCA_002726085.1	V	0.0847585428382765
GCA_013390615.1	A	0.116447054876766
GCA_013390615.1	R	0.0701195728286655
GCA_013390615.1	N	0.0229551786048683
GCA_013390615.1	D	0.0503247804991476
GCA_013390615.1	C	0.00924508391752998
GCA_013390615.1	Q	0.0363067234311447
GCA_013390615.1	E	0.059243264543235
GCA_013390615.1	G	0.0886896156327739
GCA_013390615.1	H	0.0225877537472454
GCA_013390615.1	I	0.0409847341184155
GCA_013390615.1	L	0.117474779478523
GCA_013390615.1	K	0.0366253358076824
GCA_013390615.1	M	0.0223028663576393
GCA_013390615.1	F	0.037113460618534
GCA_013390615.1	P	0.0583939273723531
GCA_013390615.1	S	0.0507658678282262
GCA_013390615.1	T	0.0531257294137799
GCA_013390615.1	W	0.0160752812708285
GCA_013390615.1	Y	0.0204266920846568
GCA_013390615.1	V	0.0707922975679847
GCA_003224175.1	A	0.105927765213494
GCA_003224175.1	R	0.0723070890350283
GCA_003224175.1	N	0.0325980187804192
GCA_003224175.1	D	0.048965748142281
GCA_003224175.1	C	0.00981360277641713
GCA_003224175.1	Q	0.0382232858438161
GCA_003224175.1	E	0.0566363300017717
GCA_003224175.1	G	0.0803769632416546
GCA_003224175.1	H	0.0214797136038186
GCA_003224175.1	I	0.0497526081020521
GCA_003224175.1	L	0.099662848745714
GCA_003224175.1	K	0.0377725349397088
GCA_003224175.1	M	0.0207781836562412
GCA_003224175.1	F	0.0399741795291347
GCA_003224175.1	P	0.0553049212618941
GCA_003224175.1	S	0.0626941094933872
GCA_003224175.1	T	0.0549069316630363
GCA_003224175.1	W	0.0143855978572396
GCA_003224175.1	Y	0.0260171858552803
GCA_003224175.1	V	0.0724223822576106
GCF_014201315.1	A	0.107165041551962
GCF_014201315.1	R	0.0591640258851579
GCF_014201315.1	N	0.0345140220835802
GCF_014201315.1	D	0.0505509418588137
GCF_014201315.1	C	0.00851696866495763
GCF_014201315.1	Q	0.0380265364470885
GCF_014201315.1	E	0.0538525762503246
GCF_014201315.1	G	0.079934985848089
GCF_014201315.1	H	0.022680356171969
GCF_014201315.1	I	0.0514920116658227
GCF_014201315.1	L	0.100016640868539
GCF_014201315.1	K	0.0378730387803965
GCF_014201315.1	M	0.0221380933868328
GCF_014201315.1	F	0.0391225384784221
GCF_014201315.1	P	0.0532263918436791
GCF_014201315.1	S	0.0649818743643116
GCF_014201315.1	T	0.0636039817581651
GCF_014201315.1	W	0.0131168777140037
GCF_014201315.1	Y	0.0272924589608925
GCF_014201315.1	V	0.0727306374169929
GCA_003225175.1	A	0.101173130608962
GCA_003225175.1	R	0.0658618677349652
GCA_003225175.1	N	0.0369572417708941
GCA_003225175.1	D	0.0497484346166585
GCA_003225175.1	C	0.00941532735044083
GCA_003225175.1	Q	0.0400662429222592
GCA_003225175.1	E	0.0565670394145387
GCA_003225175.1	G	0.0766190874248853
GCA_003225175.1	H	0.0219005409838651
GCA_003225175.1	I	0.0539905051811428
GCA_003225175.1	L	0.096976483762598
GCA_003225175.1	K	0.0414705928741542
GCA_003225175.1	M	0.0214917275207798
GCA_003225175.1	F	0.0413141334006277
GCA_003225175.1	P	0.0503856284402946
GCA_003225175.1	S	0.0678150876141508
GCA_003225175.1	T	0.0558900998375471
GCA_003225175.1	W	0.0131104206425563
GCA_003225175.1	Y	0.0275406526505055
GCA_003225175.1	V	0.0717057552481744
GCA_003010405.1	A	0.103095946584329
GCA_003010405.1	R	0.0678994608757482
GCA_003010405.1	N	0.0331227810434757
GCA_003010405.1	D	0.0480078701426463
GCA_003010405.1	C	0.0112938495030024
GCA_003010405.1	Q	0.0375029829593879
GCA_003010405.1	E	0.0633897132949891
GCA_003010405.1	G	0.0747264200104221
GCA_003010405.1	H	0.0215571778525614
GCA_003010405.1	I	0.0546536601520457
GCA_003010405.1	L	0.10019237044216
GCA_003010405.1	K	0.0436266941991789
GCA_003010405.1	M	0.0232734144048935
GCA_003010405.1	F	0.0397588307773227
GCA_003010405.1	P	0.0477984542182698
GCA_003010405.1	S	0.0637822463997507
GCA_003010405.1	T	0.0536874248172481
GCA_003010405.1	W	0.0121529418067237
GCA_003010405.1	Y	0.026093224177312
GCA_003010405.1	V	0.074384536338533
GCA_009377605.1	A	0.116527564493401
GCA_009377605.1	R	0.0871544476855237
GCA_009377605.1	N	0.0242080789732666
GCA_009377605.1	D	0.0562537790337311
GCA_009377605.1	C	0.00800155841658803
GCA_009377605.1	Q	0.0331806118809026
GCA_009377605.1	E	0.057787402630587
GCA_009377605.1	G	0.0845850842329226
GCA_009377605.1	H	0.0218992949176898
GCA_009377605.1	I	0.0413865859798165
GCA_009377605.1	L	0.102798825115806
GCA_009377605.1	K	0.0219979609029709
GCA_009377605.1	M	0.018738441532814
GCA_009377605.1	F	0.0353502515982625
GCA_009377605.1	P	0.0557614610661492
GCA_009377605.1	S	0.0555347822897086
GCA_009377605.1	T	0.0575819749894377
GCA_009377605.1	W	0.015193043795048
GCA_009377605.1	Y	0.0241782261879764
GCA_009377605.1	V	0.0818806242773982
GCF_001006305.1	A	0.108398399157519
GCF_001006305.1	R	0.0611589165861243
GCF_001006305.1	N	0.0342187879012796
GCF_001006305.1	D	0.051995647756567
GCF_001006305.1	C	0.00839146095432027
GCF_001006305.1	Q	0.0394444919541046
GCF_001006305.1	E	0.0555556451964238
GCF_001006305.1	G	0.0790476482449304
GCF_001006305.1	H	0.0229858907066264
GCF_001006305.1	I	0.0521112844765502
GCF_001006305.1	L	0.100624384503389
GCF_001006305.1	K	0.0363126193007905
GCF_001006305.1	M	0.0212459614547852
GCF_001006305.1	F	0.0394778383570765
GCF_001006305.1	P	0.0525953451648522
GCF_001006305.1	S	0.066760036594988
GCF_001006305.1	T	0.0578431008712555
GCF_001006305.1	W	0.0138333787812535
GCF_001006305.1	Y	0.0277754022947704
GCF_001006305.1	V	0.0702237597423937
GCF_013410875.1	A	0.10681614879576
GCF_013410875.1	R	0.0587787698245259
GCF_013410875.1	N	0.0343655589123867
GCF_013410875.1	D	0.0504424828548442
GCF_013410875.1	C	0.00841786359263448
GCF_013410875.1	Q	0.0381215998019657
GCF_013410875.1	E	0.0537463360844346
GCF_013410875.1	G	0.0799282125718015
GCF_013410875.1	H	0.0230489122179277
GCF_013410875.1	I	0.0514073373952866
GCF_013410875.1	L	0.100261185842799
GCF_013410875.1	K	0.0380632303217494
GCF_013410875.1	M	0.0221621180666903
GCF_013410875.1	F	0.0392095225235869
GCF_013410875.1	P	0.0532421081649761
GCF_013410875.1	S	0.0656333158928139
GCF_013410875.1	T	0.0634223081120919
GCF_013410875.1	W	0.0131542304511469
GCF_013410875.1	Y	0.0273330914164515
GCF_013410875.1	V	0.0724456671561264
GCA_003222245.1	A	0.100093116772585
GCA_003222245.1	R	0.0716687771158118
GCA_003222245.1	N	0.0337775655796124
GCA_003222245.1	D	0.0545079094889155
GCA_003222245.1	C	0.00905021880464556
GCA_003222245.1	Q	0.0332492119177607
GCA_003222245.1	E	0.0639530343513903
GCA_003222245.1	G	0.0775918737328656
GCA_003222245.1	H	0.0188635602041452
GCA_003222245.1	I	0.0591014725695979
GCA_003222245.1	L	0.0985564923247858
GCA_003222245.1	K	0.0410514484996041
GCA_003222245.1	M	0.0204367591804538
GCA_003222245.1	F	0.0400036376828356
GCA_003222245.1	P	0.0480065399210979
GCA_003222245.1	S	0.0696853503197306
GCA_003222245.1	T	0.0526188845164205
GCA_003222245.1	W	0.0119465260623171
GCA_003222245.1	Y	0.0267517963530253
GCA_003222245.1	V	0.0690858246024003
GCA_003224195.1	A	0.111871952711734
GCA_003224195.1	R	0.0743293612695544
GCA_003224195.1	N	0.0303204005948683
GCA_003224195.1	D	0.047423806027748
GCA_003224195.1	C	0.00938705973155626
GCA_003224195.1	Q	0.0359283522524049
GCA_003224195.1	E	0.0601240563995407
GCA_003224195.1	G	0.0813962463056042
GCA_003224195.1	H	0.0210613505016848
GCA_003224195.1	I	0.0475358144613241
GCA_003224195.1	L	0.102602548897799
GCA_003224195.1	K	0.0386344383577116
GCA_003224195.1	M	0.0198311402270289
GCA_003224195.1	F	0.0408567233297566
GCA_003224195.1	P	0.0545763445718266
GCA_003224195.1	S	0.0590199732685755
GCA_003224195.1	T	0.0525112479057247
GCA_003224195.1	W	0.0137817435665744
GCA_003224195.1	Y	0.0257289960655861
GCA_003224195.1	V	0.073078443553397
GCA_012719455.1	A	0.107004272378884
GCA_012719455.1	R	0.0818089009296302
GCA_012719455.1	N	0.0266635883413238
GCA_012719455.1	D	0.0513070256763598
GCA_012719455.1	C	0.011989836716485
GCA_012719455.1	Q	0.0269413591046883
GCA_012719455.1	E	0.0671784382549262
GCA_012719455.1	G	0.0888710121557777
GCA_012719455.1	H	0.0193730076561318
GCA_012719455.1	I	0.0533608458660856
GCA_012719455.1	L	0.103285030079808
GCA_012719455.1	K	0.0353009363640408
GCA_012719455.1	M	0.0239965080246891
GCA_012719455.1	F	0.0387111436579884
GCA_012719455.1	P	0.0531660455904793
GCA_012719455.1	S	0.053002509556637
GCA_012719455.1	T	0.0472258396553238
GCA_012719455.1	W	0.0113873988271099
GCA_012719455.1	Y	0.026620299391189
GCA_012719455.1	V	0.072806001772442
GCA_003225535.1	A	0.102781850326642
GCA_003225535.1	R	0.0637847394407193
GCA_003225535.1	N	0.0347906470321899
GCA_003225535.1	D	0.051154028589293
GCA_003225535.1	C	0.00972057523554904
GCA_003225535.1	Q	0.0385621267329294
GCA_003225535.1	E	0.0553470170975184
GCA_003225535.1	G	0.0794360837411871
GCA_003225535.1	H	0.0222612707789828
GCA_003225535.1	I	0.0504840344106423
GCA_003225535.1	L	0.0969976930208491
GCA_003225535.1	K	0.0413903322481188
GCA_003225535.1	M	0.0221448437937949
GCA_003225535.1	F	0.0406513443004679
GCA_003225535.1	P	0.052774304133158
GCA_003225535.1	S	0.0651139475216145
GCA_003225535.1	T	0.0566088484508743
GCA_003225535.1	W	0.014303809749682
GCA_003225535.1	Y	0.0271393458528277
GCA_003225535.1	V	0.0745531575429594
GCA_013152895.1	A	0.114338750787641
GCA_013152895.1	R	0.081108543985831
GCA_013152895.1	N	0.0226079848318848
GCA_013152895.1	D	0.0513002458006687
GCA_013152895.1	C	0.0083356513150052
GCA_013152895.1	Q	0.0276068778773721
GCA_013152895.1	E	0.059147701792131
GCA_013152895.1	G	0.0898949244716421
GCA_013152895.1	H	0.0223968119710035
GCA_013152895.1	I	0.0484164873778802
GCA_013152895.1	L	0.107039663031693
GCA_013152895.1	K	0.0291009826350059
GCA_013152895.1	M	0.0208186922042019
GCA_013152895.1	F	0.0343099132034128
GCA_013152895.1	P	0.0566533642902151
GCA_013152895.1	S	0.0528000272481111
GCA_013152895.1	T	0.0543826883667596
GCA_013152895.1	W	0.0159628517418923
GCA_013152895.1	Y	0.0211161507501746
GCA_013152895.1	V	0.0826616863174746
GCF_009765785.1	A	0.109690163417098
GCF_009765785.1	R	0.0583823885170551
GCF_009765785.1	N	0.0341666629627913
GCF_009765785.1	D	0.0514874657682547
GCF_009765785.1	C	0.00863913057557588
GCF_009765785.1	Q	0.0372982366801763
GCF_009765785.1	E	0.0526551389365983
GCF_009765785.1	G	0.0803815033966654
GCF_009765785.1	H	0.0232829839097304
GCF_009765785.1	I	0.0511801499371082
GCF_009765785.1	L	0.0998516121699609
GCF_009765785.1	K	0.0360657986052687
GCF_009765785.1	M	0.0224181819220827
GCF_009765785.1	F	0.0393427758873903
GCF_009765785.1	P	0.0548514312091926
GCF_009765785.1	S	0.0634067483762739
GCF_009765785.1	T	0.0629953007345737
GCF_009765785.1	W	0.0140819225272028
GCF_009765785.1	Y	0.0278362108212
GCF_009765785.1	V	0.0719861936458007
GCA_013140775.1	A	0.115411479988927
GCA_013140775.1	R	0.0797155968431681
GCA_013140775.1	N	0.0269941865203519
GCA_013140775.1	D	0.0553146088682002
GCA_013140775.1	C	0.0078072115167652
GCA_013140775.1	Q	0.0337903873834492
GCA_013140775.1	E	0.0535444982767017
GCA_013140775.1	G	0.084299833024956
GCA_013140775.1	H	0.0205913435664765
GCA_013140775.1	I	0.0449539387318114
GCA_013140775.1	L	0.0982512411991219
GCA_013140775.1	K	0.0255904915155259
GCA_013140775.1	M	0.0212298766108983
GCA_013140775.1	F	0.0371878142569341
GCA_013140775.1	P	0.0544127146208575
GCA_013140775.1	S	0.0585665471999181
GCA_013140775.1	T	0.0608101691102231
GCA_013140775.1	W	0.0139770033805879
GCA_013140775.1	Y	0.023693752008045
GCA_013140775.1	V	0.0838573053770814
GCA_001919715.1	A	0.105241954710305
GCA_001919715.1	R	0.0673691749436336
GCA_001919715.1	N	0.0334179599883618
GCA_001919715.1	D	0.0492044478135087
GCA_001919715.1	C	0.00906630753047484
GCA_001919715.1	Q	0.0369142831564412
GCA_001919715.1	E	0.0565425421665527
GCA_001919715.1	G	0.0826759279171625
GCA_001919715.1	H	0.0221563546379072
GCA_001919715.1	I	0.0487821254492041
GCA_001919715.1	L	0.10163275275361
GCA_001919715.1	K	0.0396759211055115
GCA_001919715.1	M	0.0209721004504448
GCA_001919715.1	F	0.0418634341814488
GCA_001919715.1	P	0.0531853712982326
GCA_001919715.1	S	0.0621251767380171
GCA_001919715.1	T	0.0549330463357696
GCA_001919715.1	W	0.0144455656638295
GCA_001919715.1	Y	0.0266306362763234
GCA_001919715.1	V	0.0731649168832609
GCF_000226295.1	A	0.11330258199925
GCF_000226295.1	R	0.0796929001633646
GCF_000226295.1	N	0.0268589217938907
GCF_000226295.1	D	0.04928574751373
GCF_000226295.1	C	0.0101566968068659
GCF_000226295.1	Q	0.0384896394395437
GCF_000226295.1	E	0.060125638385108
GCF_000226295.1	G	0.0766545564665823
GCF_000226295.1	H	0.02081507149822
GCF_000226295.1	I	0.0456599846212925
GCF_000226295.1	L	0.10832958595156
GCF_000226295.1	K	0.0285874301413546
GCF_000226295.1	M	0.0181625637016896
GCF_000226295.1	F	0.0388015918695346
GCF_000226295.1	P	0.059687810413191
GCF_000226295.1	S	0.0479503721993832
GCF_000226295.1	T	0.0609146408761667
GCF_000226295.1	W	0.0141026214037677
GCF_000226295.1	Y	0.0260772164356972
GCF_000226295.1	V	0.0763444283198078
GCA_003695625.1	A	0.135028280319052
GCA_003695625.1	R	0.106490155981405
GCA_003695625.1	N	0.0150549079220802
GCA_003695625.1	D	0.0616863596144338
GCA_003695625.1	C	0.00954063701844505
GCA_003695625.1	Q	0.022156522795972
GCA_003695625.1	E	0.0656602439390438
GCA_003695625.1	G	0.0921083040003094
GCA_003695625.1	H	0.0192074144800021
GCA_003695625.1	I	0.0373449370264554
GCA_003695625.1	L	0.108167731801479
GCA_003695625.1	K	0.0144665594319445
GCA_003695625.1	M	0.0152141947590027
GCA_003695625.1	F	0.0305858348886051
GCA_003695625.1	P	0.0629845933720103
GCA_003695625.1	S	0.0427993602745995
GCA_003695625.1	T	0.0462475059640491
GCA_003695625.1	W	0.0150622737873714
GCA_003695625.1	Y	0.0170059414910905
GCA_003695625.1	V	0.0831882411326491
GCA_001664505.1	A	0.10839814784031
GCA_001664505.1	R	0.0786489899236828
GCA_001664505.1	N	0.0252426184474114
GCA_001664505.1	D	0.0651117703926941
GCA_001664505.1	C	0.00970930115065714
GCA_001664505.1	Q	0.0308945347208234
GCA_001664505.1	E	0.0676887052287722
GCA_001664505.1	G	0.0920362739595292
GCA_001664505.1	H	0.0194668424171427
GCA_001664505.1	I	0.0422505187442185
GCA_001664505.1	L	0.103505687444467
GCA_001664505.1	K	0.025887992969981
GCA_001664505.1	M	0.0201578494817121
GCA_001664505.1	F	0.0362348459217219
GCA_001664505.1	P	0.0535889016442709
GCA_001664505.1	S	0.0575732744543163
GCA_001664505.1	T	0.0506495140460224
GCA_001664505.1	W	0.015152611517784
GCA_001664505.1	Y	0.0234864174738737
GCA_001664505.1	V	0.0743152022206099
GCA_003224715.1	A	0.0857970562410463
GCA_003224715.1	R	0.0660555016405564
GCA_003224715.1	N	0.0359154766856139
GCA_003224715.1	D	0.0477332593927631
GCA_003224715.1	C	0.0102557881602662
GCA_003224715.1	Q	0.0406060816119044
GCA_003224715.1	E	0.061329081750543
GCA_003224715.1	G	0.0766833032949767
GCA_003224715.1	H	0.0213584269143676
GCA_003224715.1	I	0.0551371366514164
GCA_003224715.1	L	0.10818660751421
GCA_003224715.1	K	0.0476038633947964
GCA_003224715.1	M	0.0200043902213596
GCA_003224715.1	F	0.0439380285595453
GCA_003224715.1	P	0.0500502564813531
GCA_003224715.1	S	0.0659890706594575
GCA_003224715.1	T	0.0512038449096539
GCA_003224715.1	W	0.0139811220481538
GCA_003224715.1	Y	0.0290505568649198
GCA_003224715.1	V	0.0691211470030963
GCA_001724025.1	A	0.131170961547869
GCA_001724025.1	R	0.0864958906120053
GCA_001724025.1	N	0.0204108776478646
GCA_001724025.1	D	0.0599759674184238
GCA_001724025.1	C	0.00735959591018052
GCA_001724025.1	Q	0.0313310258793601
GCA_001724025.1	E	0.0495480896237953
GCA_001724025.1	G	0.0853057274595176
GCA_001724025.1	H	0.0210720793992466
GCA_001724025.1	I	0.0440956594589306
GCA_001724025.1	L	0.0997994227288293
GCA_001724025.1	K	0.017802761606575
GCA_001724025.1	M	0.0198949109632601
GCA_001724025.1	F	0.0342242612885867
GCA_001724025.1	P	0.055830652854557
GCA_001724025.1	S	0.0504982327185558
GCA_001724025.1	T	0.0613656376889585
GCA_001724025.1	W	0.0141451311090455
GCA_001724025.1	Y	0.0215605278606722
GCA_001724025.1	V	0.088112586223766
GCA_001567505.1	A	0.104992089860088
GCA_001567505.1	R	0.0658871426823066
GCA_001567505.1	N	0.0355860857888077
GCA_001567505.1	D	0.057740091553273
GCA_001567505.1	C	0.00856810186957757
GCA_001567505.1	Q	0.0284450652291807
GCA_001567505.1	E	0.0666349287975128
GCA_001567505.1	G	0.0760462549501532
GCA_001567505.1	H	0.0167252582163841
GCA_001567505.1	I	0.0604640091440993
GCA_001567505.1	L	0.0916217639443584
GCA_001567505.1	K	0.0492640594456278
GCA_001567505.1	M	0.0210749930666978
GCA_001567505.1	F	0.0442339065985949
GCA_001567505.1	P	0.0453297613259842
GCA_001567505.1	S	0.0623592988775349
GCA_001567505.1	T	0.0551879626645887
GCA_001567505.1	W	0.0107979865914988
GCA_001567505.1	Y	0.027070755612045
GCA_001567505.1	V	0.0719704837816869
GCF_900105625.1	A	0.113413202052144
GCF_900105625.1	R	0.0618440614620889
GCF_900105625.1	N	0.0333523136321618
GCF_900105625.1	D	0.0518928943157082
GCF_900105625.1	C	0.00821028088475645
GCF_900105625.1	Q	0.0377655881029026
GCF_900105625.1	E	0.0515158916220204
GCF_900105625.1	G	0.0815255900340651
GCF_900105625.1	H	0.0224739044557316
GCF_900105625.1	I	0.0480135294977983
GCF_900105625.1	L	0.0985162707546728
GCF_900105625.1	K	0.036190128635307
GCF_900105625.1	M	0.0238143584777327
GCF_900105625.1	F	0.0379977536035352
GCF_900105625.1	P	0.0531410501264485
GCF_900105625.1	S	0.063172445718002
GCF_900105625.1	T	0.0646435372082489
GCF_900105625.1	W	0.0128656606634963
GCF_900105625.1	Y	0.0268722692154226
GCF_900105625.1	V	0.0727792695377564
GCA_019752335.1	A	0.11278390237419
GCA_019752335.1	R	0.0727689148418756
GCA_019752335.1	N	0.0327784226710922
GCA_019752335.1	D	0.0489703102609709
GCA_019752335.1	C	0.00801315854532027
GCA_019752335.1	Q	0.0384246035040161
GCA_019752335.1	E	0.0542154929532742
GCA_019752335.1	G	0.0835133061979162
GCA_019752335.1	H	0.019501029485611
GCA_019752335.1	I	0.0437664067890255
GCA_019752335.1	L	0.105173556440715
GCA_019752335.1	K	0.0341837306344888
GCA_019752335.1	M	0.0208514496944657
GCA_019752335.1	F	0.0404146248195168
GCA_019752335.1	P	0.0567775263223072
GCA_019752335.1	S	0.0572470207516538
GCA_019752335.1	T	0.0573468166690028
GCA_019752335.1	W	0.0151739692329187
GCA_019752335.1	Y	0.0265829106749425
GCA_019752335.1	V	0.0715128471366964
GCA_020850715.1	A	0.142091262088436
GCA_020850715.1	R	0.0895121692747889
GCA_020850715.1	N	0.0203450746387622
GCA_020850715.1	D	0.055581671498871
GCA_020850715.1	C	0.00814636280389221
GCA_020850715.1	Q	0.029348281918136
GCA_020850715.1	E	0.0534250682260149
GCA_020850715.1	G	0.0876662400559394
GCA_020850715.1	H	0.0198967257853125
GCA_020850715.1	I	0.0451247270280087
GCA_020850715.1	L	0.101805079656646
GCA_020850715.1	K	0.0206693350216611
GCA_020850715.1	M	0.0195760884234515
GCA_020850715.1	F	0.0347103530543426
GCA_020850715.1	P	0.0568814302962454
GCA_020850715.1	S	0.0505692218928292
GCA_020850715.1	T	0.0500710565001073
GCA_020850715.1	W	0.0127231441301172
GCA_020850715.1	Y	0.022539719632517
GCA_020850715.1	V	0.0793169880739205
GCA_001767455.1	A	0.126668157243887
GCA_001767455.1	R	0.0844860581579433
GCA_001767455.1	N	0.0230839901409973
GCA_001767455.1	D	0.0552820475868544
GCA_001767455.1	C	0.00771956520356976
GCA_001767455.1	Q	0.0296925101673614
GCA_001767455.1	E	0.052398204525562
GCA_001767455.1	G	0.0863748879417954
GCA_001767455.1	H	0.0196973421807215
GCA_001767455.1	I	0.045347809593242
GCA_001767455.1	L	0.0990032912792755
GCA_001767455.1	K	0.0261310196183981
GCA_001767455.1	M	0.0202981648945752
GCA_001767455.1	F	0.0358983624137178
GCA_001767455.1	P	0.0563178574683217
GCA_001767455.1	S	0.0541906059726228
GCA_001767455.1	T	0.0565515107459315
GCA_001767455.1	W	0.0142056954178526
GCA_001767455.1	Y	0.0242178178373349
GCA_001767455.1	V	0.0824351016100353
GCA_001768615.1	A	0.125715119673088
GCA_001768615.1	R	0.0783597387963453
GCA_001768615.1	N	0.0248924096172905
GCA_001768615.1	D	0.0554535087362033
GCA_001768615.1	C	0.00720142820293515
GCA_001768615.1	Q	0.0319241369011255
GCA_001768615.1	E	0.0522135787887427
GCA_001768615.1	G	0.0871074817741213
GCA_001768615.1	H	0.0200851219810206
GCA_001768615.1	I	0.0463453210062586
GCA_001768615.1	L	0.0980565850744648
GCA_001768615.1	K	0.0294743344329953
GCA_001768615.1	M	0.0222063834697729
GCA_001768615.1	F	0.0361218588359875
GCA_001768615.1	P	0.0553618702398892
GCA_001768615.1	S	0.0522739923159424
GCA_001768615.1	T	0.0572312955646968
GCA_001768615.1	W	0.0140159383103219
GCA_001768615.1	Y	0.0232911117446612
GCA_001768615.1	V	0.082668784534137
GCA_003175985.1	A	0.110390642271315
GCA_003175985.1	R	0.0699842184637408
GCA_003175985.1	N	0.0353843493563716
GCA_003175985.1	D	0.0493452085198407
GCA_003175985.1	C	0.00903859581537573
GCA_003175985.1	Q	0.0377526742152461
GCA_003175985.1	E	0.0535867426340063
GCA_003175985.1	G	0.0850351199374867
GCA_003175985.1	H	0.0202445809794183
GCA_003175985.1	I	0.0482871232732789
GCA_003175985.1	L	0.0980499624613943
GCA_003175985.1	K	0.0330873806808606
GCA_003175985.1	M	0.0205440142887474
GCA_003175985.1	F	0.0403324410162346
GCA_003175985.1	P	0.057138792154322
GCA_003175985.1	S	0.0599689622490769
GCA_003175985.1	T	0.0565517452715584
GCA_003175985.1	W	0.0147575969163622
GCA_003175985.1	Y	0.0281712460847125
GCA_003175985.1	V	0.0723486034106505
GCF_013410065.1	A	0.107218023066397
GCF_013410065.1	R	0.0584967746139311
GCF_013410065.1	N	0.0340669186160162
GCF_013410065.1	D	0.0510246302208901
GCF_013410065.1	C	0.0084373167394279
GCF_013410065.1	Q	0.0383006450772138
GCF_013410065.1	E	0.0531504528572359
GCF_013410065.1	G	0.0795220564279664
GCF_013410065.1	H	0.0234557242457809
GCF_013410065.1	I	0.0520557763732326
GCF_013410065.1	L	0.101096305466866
GCF_013410065.1	K	0.0367498533915423
GCF_013410065.1	M	0.0225728155339806
GCF_013410065.1	F	0.039294324623705
GCF_013410065.1	P	0.05246953802046
GCF_013410065.1	S	0.064611161790578
GCF_013410065.1	T	0.0642593014921483
GCF_013410065.1	W	0.0131654394995765
GCF_013410065.1	Y	0.0283182380921353
GCF_013410065.1	V	0.0717347038509155
GCA_013388425.1	A	0.132725376691921
GCA_013388425.1	R	0.0855872015955442
GCA_013388425.1	N	0.0185928930182782
GCA_013388425.1	D	0.0425990222427611
GCA_013388425.1	C	0.0104935606659451
GCA_013388425.1	Q	0.0306020382103637
GCA_013388425.1	E	0.0663300052292987
GCA_013388425.1	G	0.0880133529533376
GCA_013388425.1	H	0.0202726532002092
GCA_013388425.1	I	0.0323730070899561
GCA_013388425.1	L	0.116718250252344
GCA_013388425.1	K	0.0212090624961996
GCA_013388425.1	M	0.0155161196171667
GCA_013388425.1	F	0.0338870714711355
GCA_013388425.1	P	0.0590697928954505
GCA_013388425.1	S	0.0479575332303688
GCA_013388425.1	T	0.0507317977842367
GCA_013388425.1	W	0.0151984093203128
GCA_013388425.1	Y	0.0200583127607049
GCA_013388425.1	V	0.0920645392744652
GCA_009838525.1	A	0.123239473688168
GCA_009838525.1	R	0.0853098601504822
GCA_009838525.1	N	0.02395894900057
GCA_009838525.1	D	0.0636353655803853
GCA_009838525.1	C	0.00784971026981828
GCA_009838525.1	Q	0.0286165891395923
GCA_009838525.1	E	0.0596206512274243
GCA_009838525.1	G	0.0896215986970037
GCA_009838525.1	H	0.0211195481021282
GCA_009838525.1	I	0.0421571325660334
GCA_009838525.1	L	0.0979721143159646
GCA_009838525.1	K	0.0159084654151045
GCA_009838525.1	M	0.019693080013054
GCA_009838525.1	F	0.0352962496747773
GCA_009838525.1	P	0.0584566171726605
GCA_009838525.1	S	0.0502061122315315
GCA_009838525.1	T	0.0570399245633744
GCA_009838525.1	W	0.0157061881794898
GCA_009838525.1	Y	0.0242206310748967
GCA_009838525.1	V	0.0803717389375407
GCF_000428885.1	A	0.123131989707546
GCF_000428885.1	R	0.0732476296318545
GCF_000428885.1	N	0.0213798696422671
GCF_000428885.1	D	0.0501536859600116
GCF_000428885.1	C	0.00909900980186025
GCF_000428885.1	Q	0.0344486829063166
GCF_000428885.1	E	0.0599905886122208
GCF_000428885.1	G	0.0897215630913405
GCF_000428885.1	H	0.0222108751589423
GCF_000428885.1	I	0.038639754102464
GCF_000428885.1	L	0.118197018392255
GCF_000428885.1	K	0.0359144564923558
GCF_000428885.1	M	0.0214729823085934
GCF_000428885.1	F	0.0360486188287828
GCF_000428885.1	P	0.0600576697804343
GCF_000428885.1	S	0.0484506252565604
GCF_000428885.1	T	0.0509045945594169
GCF_000428885.1	W	0.0161585518477358
GCF_000428885.1	Y	0.0202495018972957
GCF_000428885.1	V	0.0705223320217463
GCA_004356105.1	A	0.102942525260161
GCA_004356105.1	R	0.0763464106634414
GCA_004356105.1	N	0.0253826189936251
GCA_004356105.1	D	0.0575150553077834
GCA_004356105.1	C	0.00742106987174642
GCA_004356105.1	Q	0.0278771386096203
GCA_004356105.1	E	0.0715765867916446
GCA_004356105.1	G	0.0809222163428831
GCA_004356105.1	H	0.0214165847758712
GCA_004356105.1	I	0.0477138609620279
GCA_004356105.1	L	0.104504749666138
GCA_004356105.1	K	0.0341648398719984
GCA_004356105.1	M	0.021131856779298
GCA_004356105.1	F	0.0399798422657293
GCA_004356105.1	P	0.0507748129110288
GCA_004356105.1	S	0.061464459394764
GCA_004356105.1	T	0.0527699246604682
GCA_004356105.1	W	0.0136367072341069
GCA_004356105.1	Y	0.0257202610426588
GCA_004356105.1	V	0.0767384785950059
GCF_900102185.1	A	0.107357164280469
GCF_900102185.1	R	0.0590717445039318
GCF_900102185.1	N	0.0361394279331612
GCF_900102185.1	D	0.0520114041045123
GCF_900102185.1	C	0.00813249170030786
GCF_900102185.1	Q	0.0392910701173161
GCF_900102185.1	E	0.0522892671104661
GCF_900102185.1	G	0.0796625653719262
GCF_900102185.1	H	0.0234356416187761
GCF_900102185.1	I	0.0491976102402515
GCF_900102185.1	L	0.0973030740749679
GCF_900102185.1	K	0.0386305421776048
GCF_900102185.1	M	0.0237948640160512
GCF_900102185.1	F	0.0386022732365524
GCF_900102185.1	P	0.0525919516256365
GCF_900102185.1	S	0.0636892347046068
GCF_900102185.1	T	0.0644724912176674
GCF_900102185.1	W	0.0138173067973013
GCF_900102185.1	Y	0.0280227944192973
GCF_900102185.1	V	0.0724870807491959
GCA_003223515.1	A	0.0990319300498502
GCA_003223515.1	R	0.0619785222397055
GCA_003223515.1	N	0.0362564655113024
GCA_003223515.1	D	0.0489640025682926
GCA_003223515.1	C	0.00987304587929576
GCA_003223515.1	Q	0.0427741969263159
GCA_003223515.1	E	0.0586595827351214
GCA_003223515.1	G	0.0748784056744937
GCA_003223515.1	H	0.0231736050065172
GCA_003223515.1	I	0.0544715021480516
GCA_003223515.1	L	0.099181838974667
GCA_003223515.1	K	0.0440429114297288
GCA_003223515.1	M	0.0227073441594766
GCA_003223515.1	F	0.0414580847481447
GCA_003223515.1	P	0.0517577097002648
GCA_003223515.1	S	0.0640777983228939
GCA_003223515.1	T	0.0555881031836357
GCA_003223515.1	W	0.0131291559080375
GCA_003223515.1	Y	0.0270558052506703
GCA_003223515.1	V	0.0709399895835343
GCA_009836625.1	A	0.117040610622371
GCA_009836625.1	R	0.0859397170681069
GCA_009836625.1	N	0.0229475968727806
GCA_009836625.1	D	0.0618783019381173
GCA_009836625.1	C	0.00831650965382676
GCA_009836625.1	Q	0.0274624205807147
GCA_009836625.1	E	0.0689876237514575
GCA_009836625.1	G	0.0927240833238984
GCA_009836625.1	H	0.0203957399943831
GCA_009836625.1	I	0.0391093571026316
GCA_009836625.1	L	0.103135159456133
GCA_009836625.1	K	0.0184393899069686
GCA_009836625.1	M	0.0187864012715908
GCA_009836625.1	F	0.0357656967502974
GCA_009836625.1	P	0.0566790130173373
GCA_009836625.1	S	0.053795583839269
GCA_009836625.1	T	0.0507107116232633
GCA_009836625.1	W	0.0156530062800235
GCA_009836625.1	Y	0.0236144174399678
GCA_009836625.1	V	0.0786186595068616
GCA_004299485.1	A	0.132086119783716
GCA_004299485.1	R	0.0717943919710833
GCA_004299485.1	N	0.0281100725872376
GCA_004299485.1	D	0.0446918735780485
GCA_004299485.1	C	0.00949248027734825
GCA_004299485.1	Q	0.041439728955118
GCA_004299485.1	E	0.0506032521446229
GCA_004299485.1	G	0.0852865570799641
GCA_004299485.1	H	0.0236671820984311
GCA_004299485.1	I	0.0430342844198438
GCA_004299485.1	L	0.107787615849034
GCA_004299485.1	K	0.0258615425526676
GCA_004299485.1	M	0.0200535786394571
GCA_004299485.1	F	0.0350270355450937
GCA_004299485.1	P	0.0590241596328287
GCA_004299485.1	S	0.0549712901224233
GCA_004299485.1	T	0.0548274945091744
GCA_004299485.1	W	0.0158224419646814
GCA_004299485.1	Y	0.0250135423950834
GCA_004299485.1	V	0.0714053558941428
GCF_000265425.1	A	0.114144020786301
GCF_000265425.1	R	0.0619083813192472
GCF_000265425.1	N	0.0336438575078682
GCF_000265425.1	D	0.0517709511730192
GCF_000265425.1	C	0.00823263316046834
GCF_000265425.1	Q	0.0380300616491193
GCF_000265425.1	E	0.0510399171494773
GCF_000265425.1	G	0.081610881639783
GCF_000265425.1	H	0.022196658069461
GCF_000265425.1	I	0.0476624266221057
GCF_000265425.1	L	0.0984140386867172
GCF_000265425.1	K	0.0361146391688313
GCF_000265425.1	M	0.0237578973988081
GCF_000265425.1	F	0.0379018473484787
GCF_000265425.1	P	0.0533017307513854
GCF_000265425.1	S	0.0625905380679593
GCF_000265425.1	T	0.0647935572668111
GCF_000265425.1	W	0.012902892188774
GCF_000265425.1	Y	0.0266841585918811
GCF_000265425.1	V	0.0732989114535039
GCA_013003295.1	A	0.0802537035791927
GCA_013003295.1	R	0.0556776261234003
GCA_013003295.1	N	0.0443093749299626
GCA_013003295.1	D	0.0564315650283512
GCA_013003295.1	C	0.00766489612048679
GCA_013003295.1	Q	0.0299657096752505
GCA_013003295.1	E	0.0729303659875838
GCA_013003295.1	G	0.0727743786279388
GCA_013003295.1	H	0.0158327170039669
GCA_013003295.1	I	0.0681619937694704
GCA_013003295.1	L	0.0914319012080056
GCA_013003295.1	K	0.0674412245904211
GCA_013003295.1	M	0.021260897823797
GCA_013003295.1	F	0.0473296129451579
GCA_013003295.1	P	0.040384589524642
GCA_013003295.1	S	0.0661834644433986
GCA_013003295.1	T	0.0539447320648154
GCA_013003295.1	W	0.0110858602837356
GCA_013003295.1	Y	0.029218942602927
GCA_013003295.1	V	0.0677164436674959
GCA_012798145.1	A	0.0634086309856357
GCA_012798145.1	R	0.0398509565843545
GCA_012798145.1	N	0.0447471662507604
GCA_012798145.1	D	0.0481939116292351
GCA_012798145.1	C	0.0115258793002843
GCA_012798145.1	Q	0.025981724955616
GCA_012798145.1	E	0.0802512818602803
GCA_012798145.1	G	0.0678578966317802
GCA_012798145.1	H	0.0136659341750779
GCA_012798145.1	I	0.0786093833414032
GCA_012798145.1	L	0.0978497026580754
GCA_012798145.1	K	0.0896960780662222
GCA_012798145.1	M	0.0195041404397433
GCA_012798145.1	F	0.0545706233627571
GCA_012798145.1	P	0.0408364060734726
GCA_012798145.1	S	0.0707769997641129
GCA_012798145.1	T	0.0461128285348927
GCA_012798145.1	W	0.00932219697816182
GCA_012798145.1	Y	0.03482904391225
GCA_012798145.1	V	0.0624092144958844
GCA_002279285.1	A	0.140041345312873
GCA_002279285.1	R	0.0841388475561967
GCA_002279285.1	N	0.0196447029157532
GCA_002279285.1	D	0.0485319006349459
GCA_002279285.1	C	0.00932200502050228
GCA_002279285.1	Q	0.0264746305614557
GCA_002279285.1	E	0.0587978055180091
GCA_002279285.1	G	0.0917706925339906
GCA_002279285.1	H	0.020092231851793
GCA_002279285.1	I	0.0366246776996558
GCA_002279285.1	L	0.108362203114529
GCA_002279285.1	K	0.0255704858074263
GCA_002279285.1	M	0.0188677745090244
GCA_002279285.1	F	0.0345699065187019
GCA_002279285.1	P	0.0584388736809823
GCA_002279285.1	S	0.046017106055271
GCA_002279285.1	T	0.050027828575972
GCA_002279285.1	W	0.0142084757891389
GCA_002279285.1	Y	0.0203137245993253
GCA_002279285.1	V	0.0881847817444542
GCA_013140955.1	A	0.127370632990855
GCA_013140955.1	R	0.0848607632087951
GCA_013140955.1	N	0.0213130224054753
GCA_013140955.1	D	0.0577960577940196
GCA_013140955.1	C	0.0075106137098763
GCA_013140955.1	Q	0.0318696638465348
GCA_013140955.1	E	0.0544432872233964
GCA_013140955.1	G	0.0886150509845324
GCA_013140955.1	H	0.0211244927533278
GCA_013140955.1	I	0.0381533061986511
GCA_013140955.1	L	0.10466452931789
GCA_013140955.1	K	0.0170879200389696
GCA_013140955.1	M	0.0196875910802036
GCA_013140955.1	F	0.0346649980943219
GCA_013140955.1	P	0.0560412034102466
GCA_013140955.1	S	0.0517294793116731
GCA_013140955.1	T	0.0583779520176749
GCA_013140955.1	W	0.0133774526688665
GCA_013140955.1	Y	0.0219438324307689
GCA_013140955.1	V	0.0893681505139216
GCA_002720285.1	A	0.0998422450065179
GCA_002720285.1	R	0.0724714111880481
GCA_002720285.1	N	0.0284004648178969
GCA_002720285.1	D	0.0563260665584527
GCA_002720285.1	C	0.0089721725670687
GCA_002720285.1	Q	0.0334458850146454
GCA_002720285.1	E	0.0619376696551079
GCA_002720285.1	G	0.0835850335942797
GCA_002720285.1	H	0.0219418703669459
GCA_002720285.1	I	0.0527805744473438
GCA_002720285.1	L	0.100027167647213
GCA_002720285.1	K	0.028877610890802
GCA_002720285.1	M	0.0228505026014734
GCA_002720285.1	F	0.037493636149865
GCA_002720285.1	P	0.0497510393337306
GCA_002720285.1	S	0.0599035206074595
GCA_002720285.1	T	0.0588875875814173
GCA_002720285.1	W	0.0127961901370026
GCA_002720285.1	Y	0.0246814650439134
GCA_002720285.1	V	0.085027886790816
GCF_000820845.2	A	0.110545428749942
GCF_000820845.2	R	0.0911266992070443
GCF_000820845.2	N	0.0284196271771268
GCF_000820845.2	D	0.0507167886703463
GCF_000820845.2	C	0.00869168219564788
GCF_000820845.2	Q	0.0323975928487564
GCF_000820845.2	E	0.0719908108447311
GCF_000820845.2	G	0.0758296295689991
GCF_000820845.2	H	0.0188303107524212
GCF_000820845.2	I	0.0587936778175211
GCF_000820845.2	L	0.102523107033105
GCF_000820845.2	K	0.0311552743513979
GCF_000820845.2	M	0.019022206215776
GCF_000820845.2	F	0.0393485740166267
GCF_000820845.2	P	0.0483058177065855
GCF_000820845.2	S	0.0523519926661374
GCF_000820845.2	T	0.0499601203029948
GCF_000820845.2	W	0.0124422835742031
GCF_000820845.2	Y	0.0274774295466265
GCF_000820845.2	V	0.0700709467540109
GCA_003697015.1	A	0.132314616285936
GCA_003697015.1	R	0.0972705263164431
GCA_003697015.1	N	0.0177105008081557
GCA_003697015.1	D	0.0579872669683202
GCA_003697015.1	C	0.00831565201678778
GCA_003697015.1	Q	0.028105686770898
GCA_003697015.1	E	0.0645754590156707
GCA_003697015.1	G	0.0883208927652213
GCA_003697015.1	H	0.0207922347507571
GCA_003697015.1	I	0.0358432420114291
GCA_003697015.1	L	0.118844526739925
GCA_003697015.1	K	0.0196875793641184
GCA_003697015.1	M	0.014729980372031
GCA_003697015.1	F	0.0332532939407882
GCA_003697015.1	P	0.061724715406869
GCA_003697015.1	S	0.0452362279775244
GCA_003697015.1	T	0.0424227408741742
GCA_003697015.1	W	0.0143127075109736
GCA_003697015.1	Y	0.0227221217331478
GCA_003697015.1	V	0.0758300283708289
GCA_003223995.1	A	0.114109642013806
GCA_003223995.1	R	0.0910122039946544
GCA_003223995.1	N	0.0208935961644924
GCA_003223995.1	D	0.0495470664220304
GCA_003223995.1	C	0.00997194362396229
GCA_003223995.1	Q	0.0281774404169316
GCA_003223995.1	E	0.06675466362321
GCA_003223995.1	G	0.089283216598279
GCA_003223995.1	H	0.0189659691556171
GCA_003223995.1	I	0.0446128114322386
GCA_003223995.1	L	0.109439848046573
GCA_003223995.1	K	0.0286569964045055
GCA_003223995.1	M	0.0185181484907503
GCA_003223995.1	F	0.0354001647886016
GCA_003223995.1	P	0.059064137087191
GCA_003223995.1	S	0.0631133291881517
GCA_003223995.1	T	0.0462853804771347
GCA_003223995.1	W	0.0128175442266983
GCA_003223995.1	Y	0.0215776686761786
GCA_003223995.1	V	0.0717982291689929
GCA_003223895.1	A	0.0968922094004559
GCA_003223895.1	R	0.0690958836090174
GCA_003223895.1	N	0.0377997395158118
GCA_003223895.1	D	0.0520928332811097
GCA_003223895.1	C	0.00824549583595703
GCA_003223895.1	Q	0.0370133815993249
GCA_003223895.1	E	0.0545540184341116
GCA_003223895.1	G	0.0813717766082796
GCA_003223895.1	H	0.0197205150819544
GCA_003223895.1	I	0.0542141476350699
GCA_003223895.1	L	0.0950336817467857
GCA_003223895.1	K	0.0396572660772903
GCA_003223895.1	M	0.0220035058248549
GCA_003223895.1	F	0.0422991483708726
GCA_003223895.1	P	0.0538102069357669
GCA_003223895.1	S	0.0618800110921015
GCA_003223895.1	T	0.0589408044176196
GCA_003223895.1	W	0.0136579007697398
GCA_003223895.1	Y	0.0274974997722515
GCA_003223895.1	V	0.0742199739916249
GCA_025056455.1	A	0.103110416250338
GCA_025056455.1	R	0.0766867679961757
GCA_025056455.1	N	0.0317990232765298
GCA_025056455.1	D	0.0455956667855244
GCA_025056455.1	C	0.0093473141410698
GCA_025056455.1	Q	0.0410921330527768
GCA_025056455.1	E	0.060578928738893
GCA_025056455.1	G	0.0789078408246378
GCA_025056455.1	H	0.0203214122914601
GCA_025056455.1	I	0.046534120668059
GCA_025056455.1	L	0.107226029589053
GCA_025056455.1	K	0.0353458173169231
GCA_025056455.1	M	0.0194378158383848
GCA_025056455.1	F	0.0424302624928
GCA_025056455.1	P	0.0572104213442421
GCA_025056455.1	S	0.0587699396960115
GCA_025056455.1	T	0.0502840178103788
GCA_025056455.1	W	0.0158727359881717
GCA_025056455.1	Y	0.0273771226233345
GCA_025056455.1	V	0.0720722132752367
GCA_023512135.1	A	0.116695920685192
GCA_023512135.1	R	0.0903168798488236
GCA_023512135.1	N	0.0245361577267827
GCA_023512135.1	D	0.0429469801929084
GCA_023512135.1	C	0.00927804603966221
GCA_023512135.1	Q	0.0384508256356446
GCA_023512135.1	E	0.0673918941956986
GCA_023512135.1	G	0.0770877404452213
GCA_023512135.1	H	0.0213558337155165
GCA_023512135.1	I	0.0442087848497
GCA_023512135.1	L	0.112473497299906
GCA_023512135.1	K	0.0259096158879335
GCA_023512135.1	M	0.0174875800483592
GCA_023512135.1	F	0.0386249090564198
GCA_023512135.1	P	0.0572194195458464
GCA_023512135.1	S	0.0468944718309014
GCA_023512135.1	T	0.0508899864815219
GCA_023512135.1	W	0.0146542223033278
GCA_023512135.1	Y	0.0254377897888668
GCA_023512135.1	V	0.0781394444217669
GCA_024653875.1	A	0.129200988508933
GCA_024653875.1	R	0.079068752012457
GCA_024653875.1	N	0.0228156554454222
GCA_024653875.1	D	0.0561743428299707
GCA_024653875.1	C	0.00734503208467123
GCA_024653875.1	Q	0.0317836126432645
GCA_024653875.1	E	0.0495560382683349
GCA_024653875.1	G	0.087216274708985
GCA_024653875.1	H	0.0204699903402062
GCA_024653875.1	I	0.043340474336749
GCA_024653875.1	L	0.0986913920171623
GCA_024653875.1	K	0.0256697307519387
GCA_024653875.1	M	0.0220340993712661
GCA_024653875.1	F	0.034943730953309
GCA_024653875.1	P	0.0547747194522727
GCA_024653875.1	S	0.0514022651169792
GCA_024653875.1	T	0.0613332110490496
GCA_024653875.1	W	0.0154217761061162
GCA_024653875.1	Y	0.0230160288776994
GCA_024653875.1	V	0.0857418851252135
GCA_020073285.1	A	0.112595817252958
GCA_020073285.1	R	0.0709682273561202
GCA_020073285.1	N	0.0311927623488926
GCA_020073285.1	D	0.0501829324829418
GCA_020073285.1	C	0.010275987128606
GCA_020073285.1	Q	0.0374696189197939
GCA_020073285.1	E	0.0577654725008474
GCA_020073285.1	G	0.0787810479819667
GCA_020073285.1	H	0.0218530976921779
GCA_020073285.1	I	0.0493324902377742
GCA_020073285.1	L	0.0974140171730053
GCA_020073285.1	K	0.0392997037512179
GCA_020073285.1	M	0.0229421805673567
GCA_020073285.1	F	0.0383573012632753
GCA_020073285.1	P	0.0526696590478999
GCA_020073285.1	S	0.057993473102769
GCA_020073285.1	T	0.0542003030888002
GCA_020073285.1	W	0.0128455539122623
GCA_020073285.1	Y	0.0267824707057227
GCA_020073285.1	V	0.0770778834856124
GCA_014189895.1	A	0.0769915289511228
GCA_014189895.1	R	0.0552240048455203
GCA_014189895.1	N	0.0344123801896298
GCA_014189895.1	D	0.0499019700714485
GCA_014189895.1	C	0.00935231353501951
GCA_014189895.1	Q	0.0424384908845084
GCA_014189895.1	E	0.0592973421402388
GCA_014189895.1	G	0.0759380301581971
GCA_014189895.1	H	0.0232544788051544
GCA_014189895.1	I	0.0647255879642786
GCA_014189895.1	L	0.110826924788224
GCA_014189895.1	K	0.0530136667786189
GCA_014189895.1	M	0.0240668498089636
GCA_014189895.1	F	0.0418787299454879
GCA_014189895.1	P	0.0487680953488172
GCA_014189895.1	S	0.0722321256849895
GCA_014189895.1	T	0.0539695662283308
GCA_014189895.1	W	0.0152742972129646
GCA_014189895.1	Y	0.0255566750774336
GCA_014189895.1	V	0.0628769415810519
GCA_013696385.1	A	0.085407273340658
GCA_013696385.1	R	0.0521908009610256
GCA_013696385.1	N	0.0494204821236173
GCA_013696385.1	D	0.0517637797908052
GCA_013696385.1	C	0.00799335001907159
GCA_013696385.1	Q	0.0361402756945932
GCA_013696385.1	E	0.0743731070880955
GCA_013696385.1	G	0.0671274240289827
GCA_013696385.1	H	0.0150688324694133
GCA_013696385.1	I	0.0712000814531485
GCA_013696385.1	L	0.0944598182196712
GCA_013696385.1	K	0.0679404358655233
GCA_013696385.1	M	0.0197128776515963
GCA_013696385.1	F	0.0491165524650975
GCA_013696385.1	P	0.0388650050832235
GCA_013696385.1	S	0.0592222136108819
GCA_013696385.1	T	0.0559184982227713
GCA_013696385.1	W	0.0102317919540701
GCA_013696385.1	Y	0.0280344717018693
GCA_013696385.1	V	0.0658129282558845
GCA_016934575.1	A	0.112782617986808
GCA_016934575.1	R	0.0907566046663874
GCA_016934575.1	N	0.0236312817894885
GCA_016934575.1	D	0.0557824432983221
GCA_016934575.1	C	0.0100929240987007
GCA_016934575.1	Q	0.0262668731269748
GCA_016934575.1	E	0.0617184598241921
GCA_016934575.1	G	0.0804440479562295
GCA_016934575.1	H	0.0215087318803096
GCA_016934575.1	I	0.0502076757781694
GCA_016934575.1	L	0.106536232596872
GCA_016934575.1	K	0.029433313942346
GCA_016934575.1	M	0.021144090865149
GCA_016934575.1	F	0.0373943601058985
GCA_016934575.1	P	0.0509827499359758
GCA_016934575.1	S	0.0590082442789521
GCA_016934575.1	T	0.0484395908558209
GCA_016934575.1	W	0.0134170933531879
GCA_016934575.1	Y	0.0228621436482079
GCA_016934575.1	V	0.0775905200120077
GCA_014360005.1	A	0.0792281843944342
GCA_014360005.1	R	0.0645689755904108
GCA_014360005.1	N	0.0343712415122355
GCA_014360005.1	D	0.0457386199334552
GCA_014360005.1	C	0.0087908041201583
GCA_014360005.1	Q	0.0373101650164237
GCA_014360005.1	E	0.0727672738474758
GCA_014360005.1	G	0.0725890499723222
GCA_014360005.1	H	0.0160731968996127
GCA_014360005.1	I	0.0620856442439
GCA_014360005.1	L	0.115218784560383
GCA_014360005.1	K	0.0611839022530567
GCA_014360005.1	M	0.0190522502829747
GCA_014360005.1	F	0.0459085817746613
GCA_014360005.1	P	0.0490375320596424
GCA_014360005.1	S	0.0576418502706996
GCA_014360005.1	T	0.0441664729022991
GCA_014360005.1	W	0.013364430055391
GCA_014360005.1	Y	0.0345034340553958
GCA_014360005.1	V	0.0663996062550679
GCA_025062235.1	A	0.119083620507771
GCA_025062235.1	R	0.0954791227975824
GCA_025062235.1	N	0.0234679778093107
GCA_025062235.1	D	0.0437908266900543
GCA_025062235.1	C	0.0101986571406114
GCA_025062235.1	Q	0.0326551465934148
GCA_025062235.1	E	0.0682516765057525
GCA_025062235.1	G	0.082429061363627
GCA_025062235.1	H	0.019713680535158
GCA_025062235.1	I	0.0422922105054132
GCA_025062235.1	L	0.112190399755092
GCA_025062235.1	K	0.0243181244647799
GCA_025062235.1	M	0.0190269440640733
GCA_025062235.1	F	0.0368345171953021
GCA_025062235.1	P	0.0599570582857237
GCA_025062235.1	S	0.0471500436449986
GCA_025062235.1	T	0.0447144045043293
GCA_025062235.1	W	0.016671975773923
GCA_025062235.1	Y	0.0265789767626581
GCA_025062235.1	V	0.0751955751004249
GCA_020199995.1	A	0.114284920335845
GCA_020199995.1	R	0.0834291237078466
GCA_020199995.1	N	0.0287967554173523
GCA_020199995.1	D	0.050683048628074
GCA_020199995.1	C	0.00847541485817151
GCA_020199995.1	Q	0.0311560452311304
GCA_020199995.1	E	0.0704323579885106
GCA_020199995.1	G	0.0836826067271953
GCA_020199995.1	H	0.0192159106004701
GCA_020199995.1	I	0.0425505813843155
GCA_020199995.1	L	0.0994175312651649
GCA_020199995.1	K	0.0338162614101247
GCA_020199995.1	M	0.0192436988459067
GCA_020199995.1	F	0.0391055167122575
GCA_020199995.1	P	0.0493573459921217
GCA_020199995.1	S	0.0585545774695617
GCA_020199995.1	T	0.0546438902459192
GCA_020199995.1	W	0.0116486969346176
GCA_020199995.1	Y	0.0255590859429433
GCA_020199995.1	V	0.0759466303024717
GCA_017998715.1	A	0.139269498716503
GCA_017998715.1	R	0.0804324583126426
GCA_017998715.1	N	0.0204938914616334
GCA_017998715.1	D	0.0528506242791957
GCA_017998715.1	C	0.00812557725000121
GCA_017998715.1	Q	0.0275430137181289
GCA_017998715.1	E	0.0627837724611918
GCA_017998715.1	G	0.0904028092968185
GCA_017998715.1	H	0.0180174788469719
GCA_017998715.1	I	0.0378401023562314
GCA_017998715.1	L	0.11360765277816
GCA_017998715.1	K	0.0225772483837
GCA_017998715.1	M	0.0155483450414326
GCA_017998715.1	F	0.0373224981519912
GCA_017998715.1	P	0.0577080162333619
GCA_017998715.1	S	0.0555834127262699
GCA_017998715.1	T	0.0502092253244327
GCA_017998715.1	W	0.0150250795412086
GCA_017998715.1	Y	0.0203911793773545
GCA_017998715.1	V	0.0742681157427701
GCA_022866195.1	A	0.106567943675007
GCA_022866195.1	R	0.0759554023693117
GCA_022866195.1	N	0.027408251022438
GCA_022866195.1	D	0.0473401586018517
GCA_022866195.1	C	0.00997847446133567
GCA_022866195.1	Q	0.0365753859622236
GCA_022866195.1	E	0.0653308612519269
GCA_022866195.1	G	0.0798828866458523
GCA_022866195.1	H	0.0207041826054816
GCA_022866195.1	I	0.0462703924178819
GCA_022866195.1	L	0.107046734158095
GCA_022866195.1	K	0.0399699904542399
GCA_022866195.1	M	0.0196554511498484
GCA_022866195.1	F	0.0394300990936035
GCA_022866195.1	P	0.054481949698953
GCA_022866195.1	S	0.0526609432172517
GCA_022866195.1	T	0.0506736622163191
GCA_022866195.1	W	0.0142655524270571
GCA_022866195.1	Y	0.028997875492438
GCA_022866195.1	V	0.0768038030788832
GCA_025057015.1	A	0.0890377405163675
GCA_025057015.1	R	0.0644979167778204
GCA_025057015.1	N	0.0331239602077887
GCA_025057015.1	D	0.0495501307167351
GCA_025057015.1	C	0.0109617744493648
GCA_025057015.1	Q	0.0379500511711152
GCA_025057015.1	E	0.0690543286883218
GCA_025057015.1	G	0.0676031061594502
GCA_025057015.1	H	0.0172119260225735
GCA_025057015.1	I	0.0628672315699104
GCA_025057015.1	L	0.110788617215806
GCA_025057015.1	K	0.0524933186529628
GCA_025057015.1	M	0.0194217421460826
GCA_025057015.1	F	0.0397601990580635
GCA_025057015.1	P	0.0432990090749912
GCA_025057015.1	S	0.0647869972013523
GCA_025057015.1	T	0.0516707005349928
GCA_025057015.1	W	0.00989469906048862
GCA_025057015.1	Y	0.0330812771922336
GCA_025057015.1	V	0.0729452735835787
GCA_025057975.1	A	0.120410472285989
GCA_025057975.1	R	0.0823055142757466
GCA_025057975.1	N	0.0268235235159989
GCA_025057975.1	D	0.0509187247141092
GCA_025057975.1	C	0.0101172475073099
GCA_025057975.1	Q	0.0341989564721279
GCA_025057975.1	E	0.0595845934115497
GCA_025057975.1	G	0.0764556674125944
GCA_025057975.1	H	0.0191435515798441
GCA_025057975.1	I	0.0442574163915215
GCA_025057975.1	L	0.106883544679531
GCA_025057975.1	K	0.0288637419359813
GCA_025057975.1	M	0.0182925771514812
GCA_025057975.1	F	0.0386745230013666
GCA_025057975.1	P	0.057990582421162
GCA_025057975.1	S	0.0458196242605774
GCA_025057975.1	T	0.0604721896159918
GCA_025057975.1	W	0.0136608862084319
GCA_025057975.1	Y	0.0264852539527425
GCA_025057975.1	V	0.0786414092059435
GCA_020072565.1	A	0.102233149918478
GCA_020072565.1	R	0.0730705205487524
GCA_020072565.1	N	0.0313937358892611
GCA_020072565.1	D	0.0510127417804278
GCA_020072565.1	C	0.0105220789255713
GCA_020072565.1	Q	0.0362399178458583
GCA_020072565.1	E	0.0576433337435972
GCA_020072565.1	G	0.0812883107601111
GCA_020072565.1	H	0.0195691089402505
GCA_020072565.1	I	0.0548091869315609
GCA_020072565.1	L	0.103429726322352
GCA_020072565.1	K	0.0395435712055626
GCA_020072565.1	M	0.0225439176329647
GCA_020072565.1	F	0.0401751240414439
GCA_020072565.1	P	0.0519764657466936
GCA_020072565.1	S	0.0594995003176773
GCA_020072565.1	T	0.0515810918118153
GCA_020072565.1	W	0.0140457540783629
GCA_020072565.1	Y	0.0283861377716592
GCA_020072565.1	V	0.0710366257875996
GCA_016700175.1	A	0.0923879823982224
GCA_016700175.1	R	0.0642180216582519
GCA_016700175.1	N	0.0351703442468044
GCA_016700175.1	D	0.0586567771983442
GCA_016700175.1	C	0.0078369819198273
GCA_016700175.1	Q	0.0262579617204828
GCA_016700175.1	E	0.076192132970122
GCA_016700175.1	G	0.0814497349058431
GCA_016700175.1	H	0.0160519355234078
GCA_016700175.1	I	0.0586915695709073
GCA_016700175.1	L	0.0912777894191651
GCA_016700175.1	K	0.0492833957355622
GCA_016700175.1	M	0.020444472559493
GCA_016700175.1	F	0.0458183917225783
GCA_016700175.1	P	0.0451952919594036
GCA_016700175.1	S	0.0661529520142016
GCA_016700175.1	T	0.0522043735593783
GCA_016700175.1	W	0.011573208291655
GCA_016700175.1	Y	0.0279635787118124
GCA_016700175.1	V	0.0731731039145373
GCA_020072805.1	A	0.114868467943532
GCA_020072805.1	R	0.0696371173673993
GCA_020072805.1	N	0.0294175027508187
GCA_020072805.1	D	0.0459258835352335
GCA_020072805.1	C	0.00970178436875972
GCA_020072805.1	Q	0.0349668297648559
GCA_020072805.1	E	0.0625617254245018
GCA_020072805.1	G	0.0827777503201702
GCA_020072805.1	H	0.0210128735715902
GCA_020072805.1	I	0.0496369959758708
GCA_020072805.1	L	0.102653011853883
GCA_020072805.1	K	0.0424202696105846
GCA_020072805.1	M	0.0223343070668078
GCA_020072805.1	F	0.039890990407468
GCA_020072805.1	P	0.0530290221132011
GCA_020072805.1	S	0.0584821029868386
GCA_020072805.1	T	0.0508803920599535
GCA_020072805.1	W	0.01324554991663
GCA_020072805.1	Y	0.0259188254849375
GCA_020072805.1	V	0.0706385974769638
GCA_013694845.1	A	0.120935479515759
GCA_013694845.1	R	0.0834958971512579
GCA_013694845.1	N	0.0247071001035088
GCA_013694845.1	D	0.0552628973462744
GCA_013694845.1	C	0.00707400129010966
GCA_013694845.1	Q	0.0316784926718771
GCA_013694845.1	E	0.0529094973072711
GCA_013694845.1	G	0.0867109704324868
GCA_013694845.1	H	0.0200207017596496
GCA_013694845.1	I	0.0465141537030648
GCA_013694845.1	L	0.0988578029132476
GCA_013694845.1	K	0.0262510313376637
GCA_013694845.1	M	0.0209711825505168
GCA_013694845.1	F	0.03625328152893
GCA_013694845.1	P	0.0551374866863683
GCA_013694845.1	S	0.0563939934894466
GCA_013694845.1	T	0.0584689698624383
GCA_013694845.1	W	0.0139301840656456
GCA_013694845.1	Y	0.0233569853437542
GCA_013694845.1	V	0.08106989094073
GCA_020199835.1	A	0.100143405900422
GCA_020199835.1	R	0.0701625884113493
GCA_020199835.1	N	0.03759552677836
GCA_020199835.1	D	0.0531541411111317
GCA_020199835.1	C	0.00790687052113745
GCA_020199835.1	Q	0.0373122812648524
GCA_020199835.1	E	0.062215254245425
GCA_020199835.1	G	0.0747404668681619
GCA_020199835.1	H	0.019304587685747
GCA_020199835.1	I	0.053736406101369
GCA_020199835.1	L	0.0991064392746994
GCA_020199835.1	K	0.0404074071787992
GCA_020199835.1	M	0.0197791782313821
GCA_020199835.1	F	0.0403895757421135
GCA_020199835.1	P	0.0498951031445739
GCA_020199835.1	S	0.0606598043068406
GCA_020199835.1	T	0.0600706810717242
GCA_020199835.1	W	0.0122097333582973
GCA_020199835.1	Y	0.0263857255234384
GCA_020199835.1	V	0.0748248232801751
GCA_016201185.1	A	0.111803950002508
GCA_016201185.1	R	0.0786781035245405
GCA_016201185.1	N	0.0268337505871194
GCA_016201185.1	D	0.0460283367762471
GCA_016201185.1	C	0.00975689836792208
GCA_016201185.1	Q	0.0341929217341341
GCA_016201185.1	E	0.0620043686243393
GCA_016201185.1	G	0.0841876775608666
GCA_016201185.1	H	0.020566279509875
GCA_016201185.1	I	0.0457291908924671
GCA_016201185.1	L	0.107455390326096
GCA_016201185.1	K	0.0340187239786403
GCA_016201185.1	M	0.0206127930466823
GCA_016201185.1	F	0.0404093191239039
GCA_016201185.1	P	0.056969962287554
GCA_016201185.1	S	0.0549343110296364
GCA_016201185.1	T	0.0482463940608598
GCA_016201185.1	W	0.0153376107546593
GCA_016201185.1	Y	0.0281115048041187
GCA_016201185.1	V	0.0741225130078298
GCA_023700825.1	A	0.116315976095962
GCA_023700825.1	R	0.0779814464076198
GCA_023700825.1	N	0.0239393520080026
GCA_023700825.1	D	0.0551685419171085
GCA_023700825.1	C	0.0083593504512997
GCA_023700825.1	Q	0.0258268542781943
GCA_023700825.1	E	0.0649800943823205
GCA_023700825.1	G	0.0829528059569831
GCA_023700825.1	H	0.0190443862122247
GCA_023700825.1	I	0.0510029202593352
GCA_023700825.1	L	0.0998884362919337
GCA_023700825.1	K	0.0328867902227527
GCA_023700825.1	M	0.0210702620738165
GCA_023700825.1	F	0.0383511056914788
GCA_023700825.1	P	0.0511960667306645
GCA_023700825.1	S	0.0607986174171993
GCA_023700825.1	T	0.0535549040465627
GCA_023700825.1	W	0.0136845716328372
GCA_023700825.1	Y	0.0226493065465123
[truncated: 13,161 more rows]
