# Supplementary material for: Evolutionary adaptation of bacterial proteomes to translation-impeding sequences
Source: EMBO J. 2025 Dec 9;45(6):1957–79. doi: 10.1038/s44318-025-00651-6 (PMC12992588; doi:10.1038/s44318-025-00651-6)
Supplement: Supplementary file 13 — Appendix Figures Source Data [file 44318_2025_651_MOESM13_ESM.zip › Appendix Fig. S1/p__Bacillota_A.csv]

genome_id	aa	freq_aa
GCA_017414385.1	A	0.0885831618640931
GCA_017414385.1	R	0.0515234216938004
GCA_017414385.1	N	0.0363950995669505
GCA_017414385.1	D	0.0621886649505394
GCA_017414385.1	C	0.019219477757785
GCA_017414385.1	Q	0.0282644443105215
GCA_017414385.1	E	0.0672767814864876
GCA_017414385.1	G	0.06992329083192
GCA_017414385.1	H	0.0199960397062495
GCA_017414385.1	I	0.0693189155682591
GCA_017414385.1	L	0.0909696693154718
GCA_017414385.1	K	0.0489767806255542
GCA_017414385.1	M	0.0291047153323633
GCA_017414385.1	F	0.0415314283746438
GCA_017414385.1	P	0.0385078301894914
GCA_017414385.1	S	0.0608869336134237
GCA_017414385.1	T	0.0600173908551652
GCA_017414385.1	W	0.00847675049288439
GCA_017414385.1	Y	0.0405241362685424
GCA_017414385.1	V	0.0683150671958537
GCA_017473455.1	A	0.0874399608963146
GCA_017473455.1	R	0.0498773970195559
GCA_017473455.1	N	0.0381361923190344
GCA_017473455.1	D	0.0557187120021652
GCA_017473455.1	C	0.0191135420748383
GCA_017473455.1	Q	0.0328260895910676
GCA_017473455.1	E	0.0646301510420243
GCA_017473455.1	G	0.0779589330510974
GCA_017473455.1	H	0.0180672761132229
GCA_017473455.1	I	0.0589807188129931
GCA_017473455.1	L	0.0950688152148885
GCA_017473455.1	K	0.0497905448258311
GCA_017473455.1	M	0.0276472750629173
GCA_017473455.1	F	0.0382250643312179
GCA_017473455.1	P	0.0402105458761366
GCA_017473455.1	S	0.0583101390846991
GCA_017473455.1	T	0.0629213846259498
GCA_017473455.1	W	0.0105010361668693
GCA_017473455.1	Y	0.0412911487515502
GCA_017473455.1	V	0.0732850731376264
GCA_015056765.1	A	0.0787458801870392
GCA_015056765.1	R	0.0392615168002269
GCA_015056765.1	N	0.0417584115090133
GCA_015056765.1	D	0.0591986892568953
GCA_015056765.1	C	0.0131694735629244
GCA_015056765.1	Q	0.0330686608059703
GCA_015056765.1	E	0.0776265825589625
GCA_015056765.1	G	0.0710564067760556
GCA_015056765.1	H	0.0178024034510833
GCA_015056765.1	I	0.0687304455285706
GCA_015056765.1	L	0.0897337363142441
GCA_015056765.1	K	0.0678137357064807
GCA_015056765.1	M	0.0315087346998725
GCA_015056765.1	F	0.0417913320274861
GCA_015056765.1	P	0.0330965166292934
GCA_015056765.1	S	0.0554520810199283
GCA_015056765.1	T	0.0566460829014626
GCA_015056765.1	W	0.00912531448591445
GCA_015056765.1	Y	0.0424624041348171
GCA_015056765.1	V	0.0719515916437595
GCF_900167445.1	A	0.0564348255623699
GCF_900167445.1	R	0.0363227684065015
GCF_900167445.1	N	0.0591224055831986
GCF_900167445.1	D	0.054827876674916
GCF_900167445.1	C	0.0105978994571337
GCF_900167445.1	Q	0.0227853283015863
GCF_900167445.1	E	0.0748702558302445
GCF_900167445.1	G	0.066853553018115
GCF_900167445.1	H	0.0145452826127259
GCF_900167445.1	I	0.103937802430518
GCF_900167445.1	L	0.0908638454541948
GCF_900167445.1	K	0.0917485072110509
GCF_900167445.1	M	0.0265945997061081
GCF_900167445.1	F	0.0433160755856996
GCF_900167445.1	P	0.0304710606111507
GCF_900167445.1	S	0.0599193477143749
GCF_900167445.1	T	0.0469150687385918
GCF_900167445.1	W	0.00739208930728869
GCF_900167445.1	Y	0.0401463486861342
GCF_900167445.1	V	0.0623350591080967
GCF_900142285.1	A	0.0550377920021024
GCF_900142285.1	R	0.0372915568739228
GCF_900142285.1	N	0.059604704185148
GCF_900142285.1	D	0.0545205720731992
GCF_900142285.1	C	0.00981180184046421
GCF_900142285.1	Q	0.0218336704582149
GCF_900142285.1	E	0.0767218880484453
GCF_900142285.1	G	0.0632937403807577
GCF_900142285.1	H	0.0136042820218546
GCF_900142285.1	I	0.108259722686245
GCF_900142285.1	L	0.0897124956141148
GCF_900142285.1	K	0.100859284027829
GCF_900142285.1	M	0.024885268038744
GCF_900142285.1	F	0.0434730339701662
GCF_900142285.1	P	0.0292522817087269
GCF_900142285.1	S	0.0557870619531622
GCF_900142285.1	T	0.04452145274497
GCF_900142285.1	W	0.006205241255139
GCF_900142285.1	Y	0.0404242321730366
GCF_900142285.1	V	0.0648999179437572
GCF_023347295.1	A	0.102575856311078
GCF_023347295.1	R	0.0511376826366851
GCF_023347295.1	N	0.0361037035814996
GCF_023347295.1	D	0.0541967992401701
GCF_023347295.1	C	0.0176252723568278
GCF_023347295.1	Q	0.0387138512227628
GCF_023347295.1	E	0.06471162876748
GCF_023347295.1	G	0.0738100260307726
GCF_023347295.1	H	0.0188731939604837
GCF_023347295.1	I	0.0532717582025215
GCF_023347295.1	L	0.100326297915064
GCF_023347295.1	K	0.0530655388629183
GCF_023347295.1	M	0.0275721149030592
GCF_023347295.1	F	0.0377511015058725
GCF_023347295.1	P	0.0410458973546183
GCF_023347295.1	S	0.052998370278019
GCF_023347295.1	T	0.0584319552775064
GCF_023347295.1	W	0.0104205578292056
GCF_023347295.1	Y	0.036062459713579
GCF_023347295.1	V	0.0713059340498768
GCA_003435055.1	A	0.0741516538367224
GCA_003435055.1	R	0.0430366518543643
GCA_003435055.1	N	0.0418609874206197
GCA_003435055.1	D	0.0555908229421862
GCA_003435055.1	C	0.0157603202940765
GCA_003435055.1	Q	0.0366839387737797
GCA_003435055.1	E	0.0781862683310836
GCA_003435055.1	G	0.0701812081613571
GCA_003435055.1	H	0.0182399867995572
GCA_003435055.1	I	0.0729450508652478
GCA_003435055.1	L	0.0887317262099833
GCA_003435055.1	K	0.0674884095070689
GCA_003435055.1	M	0.0332749702646276
GCA_003435055.1	F	0.0386284831637061
GCA_003435055.1	P	0.0316294984060924
GCA_003435055.1	S	0.0572534828772382
GCA_003435055.1	T	0.0564078295126149
GCA_003435055.1	W	0.00977886966625339
GCA_003435055.1	Y	0.0421199544401385
GCA_003435055.1	V	0.0680498866732822
GCA_017467805.1	A	0.0753649534326065
GCA_017467805.1	R	0.0382946276016413
GCA_017467805.1	N	0.045893858555414
GCA_017467805.1	D	0.0565724280933893
GCA_017467805.1	C	0.0148233998195647
GCA_017467805.1	Q	0.0333005576373566
GCA_017467805.1	E	0.0811282948866535
GCA_017467805.1	G	0.0668477777289709
GCA_017467805.1	H	0.0160679752166181
GCA_017467805.1	I	0.0751768592323279
GCA_017467805.1	L	0.0868713627143232
GCA_017467805.1	K	0.0658431069107161
GCA_017467805.1	M	0.0329209902990698
GCA_017467805.1	F	0.0401046119121071
GCA_017467805.1	P	0.0291050432898239
GCA_017467805.1	S	0.0571412159445314
GCA_017467805.1	T	0.0556702517195977
GCA_017467805.1	W	0.00977639316418371
GCA_017467805.1	Y	0.0460887106311518
GCA_017467805.1	V	0.0730075812099525
GCA_022845895.1	A	0.0811694085192074
GCA_022845895.1	R	0.0491755218170721
GCA_022845895.1	N	0.0374271282398797
GCA_022845895.1	D	0.0576325709333192
GCA_022845895.1	C	0.0154106050338586
GCA_022845895.1	Q	0.0309045149652442
GCA_022845895.1	E	0.077039408022582
GCA_022845895.1	G	0.0770930756007965
GCA_022845895.1	H	0.0179578124774716
GCA_022845895.1	I	0.0710550725473516
GCA_022845895.1	L	0.0887717814271731
GCA_022845895.1	K	0.0635792590029365
GCA_022845895.1	M	0.0323078820851216
GCA_022845895.1	F	0.0375456775171296
GCA_022845895.1	P	0.0342174866592013
GCA_022845895.1	S	0.0564230479019181
GCA_022845895.1	T	0.0531204893201519
GCA_022845895.1	W	0.00862045487678084
GCA_022845895.1	Y	0.0402426735745651
GCA_022845895.1	V	0.070306129478239
GCA_017620235.1	A	0.0744170899769821
GCA_017620235.1	R	0.0388096818203125
GCA_017620235.1	N	0.0477960314503734
GCA_017620235.1	D	0.065336991194981
GCA_017620235.1	C	0.0137811253352149
GCA_017620235.1	Q	0.0247929500637741
GCA_017620235.1	E	0.0748870692781562
GCA_017620235.1	G	0.0691560355950727
GCA_017620235.1	H	0.0150751103402848
GCA_017620235.1	I	0.0786715745170068
GCA_017620235.1	L	0.0827459620019885
GCA_017620235.1	K	0.0754532648142163
GCA_017620235.1	M	0.0301822927588648
GCA_017620235.1	F	0.0429358780471558
GCA_017620235.1	P	0.0300564715286293
GCA_017620235.1	S	0.0630389034309723
GCA_017620235.1	T	0.0522343136698599
GCA_017620235.1	W	0.00759984901452372
GCA_017620235.1	Y	0.0421402437971367
GCA_017620235.1	V	0.0708891613644942
GCF_004134775.1	A	0.0882274206298835
GCF_004134775.1	R	0.0470835307558023
GCF_004134775.1	N	0.0436876548221564
GCF_004134775.1	D	0.0571479920721002
GCF_004134775.1	C	0.0165910282013546
GCF_004134775.1	Q	0.0261188355488638
GCF_004134775.1	E	0.0714340474894774
GCF_004134775.1	G	0.0747117841419381
GCF_004134775.1	H	0.0138411479116368
GCF_004134775.1	I	0.062346120444254
GCF_004134775.1	L	0.0895684271514231
GCF_004134775.1	K	0.0659154348970869
GCF_004134775.1	M	0.0249173339231919
GCF_004134775.1	F	0.0481995699227444
GCF_004134775.1	P	0.0329570890481116
GCF_004134775.1	S	0.0598878179549085
GCF_004134775.1	T	0.0527768386682435
GCF_004134775.1	W	0.00907158863399571
GCF_004134775.1	Y	0.0434476058571947
GCF_004134775.1	V	0.0720687319256326
GCA_015065395.1	A	0.0818187900445508
GCA_015065395.1	R	0.0446078585709113
GCA_015065395.1	N	0.0412980337830392
GCA_015065395.1	D	0.0611432079719157
GCA_015065395.1	C	0.0201541174062938
GCA_015065395.1	Q	0.020805456291422
GCA_015065395.1	E	0.0731546054185098
GCA_015065395.1	G	0.0731132818034413
GCA_015065395.1	H	0.0160591439321191
GCA_015065395.1	I	0.0729302772224234
GCA_015065395.1	L	0.0854729782913276
GCA_015065395.1	K	0.064671457582293
GCA_015065395.1	M	0.0274447837791036
GCA_015065395.1	F	0.0439702942241393
GCA_015065395.1	P	0.0342887615509343
GCA_015065395.1	S	0.0679891535349401
GCA_015065395.1	T	0.0534511121955827
GCA_015065395.1	W	0.00852250366009162
GCA_015065395.1	Y	0.0417466901752121
GCA_015065395.1	V	0.0673574925617493
GCA_017938625.1	A	0.0917809285123864
GCA_017938625.1	R	0.045237854035539
GCA_017938625.1	N	0.0372039212404439
GCA_017938625.1	D	0.0598037617950672
GCA_017938625.1	C	0.0188662347253238
GCA_017938625.1	Q	0.0335040837690186
GCA_017938625.1	E	0.069915182694157
GCA_017938625.1	G	0.077292834794916
GCA_017938625.1	H	0.0188765120516333
GCA_017938625.1	I	0.0570009880915152
GCA_017938625.1	L	0.0916487914598355
GCA_017938625.1	K	0.0516127327263838
GCA_017938625.1	M	0.0296280635608587
GCA_017938625.1	F	0.0379703161452392
GCA_017938625.1	P	0.0372332850298997
GCA_017938625.1	S	0.0545916891666703
GCA_017938625.1	T	0.0620970737515618
GCA_017938625.1	W	0.0110789577616571
GCA_017938625.1	Y	0.0394825513022107
GCA_017938625.1	V	0.0751742373856831
GCA_017431395.1	A	0.0872871454799327
GCA_017431395.1	R	0.052123151325672
GCA_017431395.1	N	0.0336374257578903
GCA_017431395.1	D	0.0619827477416965
GCA_017431395.1	C	0.0149909016523576
GCA_017431395.1	Q	0.0308529650029107
GCA_017431395.1	E	0.079190226705584
GCA_017431395.1	G	0.080702547130255
GCA_017431395.1	H	0.0179748340111297
GCA_017431395.1	I	0.0706536562330805
GCA_017431395.1	L	0.0854919010458011
GCA_017431395.1	K	0.057633045524305
GCA_017431395.1	M	0.0306921664651596
GCA_017431395.1	F	0.036936848918579
GCA_017431395.1	P	0.0393040476452174
GCA_017431395.1	S	0.053124580193691
GCA_017431395.1	T	0.0532507765144576
GCA_017431395.1	W	0.00888055721781892
GCA_017431395.1	Y	0.0369144592487655
GCA_017431395.1	V	0.0683760161856958
GCA_017416765.1	A	0.082206006745415
GCA_017416765.1	R	0.0368473380256919
GCA_017416765.1	N	0.0499696707572261
GCA_017416765.1	D	0.0586796071435835
GCA_017416765.1	C	0.0171829816457233
GCA_017416765.1	Q	0.0252659940394364
GCA_017416765.1	E	0.0717110119677876
GCA_017416765.1	G	0.0698529719666869
GCA_017416765.1	H	0.015569011290614
GCA_017416765.1	I	0.0733548928187292
GCA_017416765.1	L	0.0833892659605397
GCA_017416765.1	K	0.0689257465958865
GCA_017416765.1	M	0.0260484526104086
GCA_017416765.1	F	0.0456374345408799
GCA_017416765.1	P	0.0334016489058142
GCA_017416765.1	S	0.0613619804098217
GCA_017416765.1	T	0.0583805021852608
GCA_017416765.1	W	0.00938950285166667
GCA_017416765.1	Y	0.0430160786861396
GCA_017416765.1	V	0.0698099008526884
GCA_003543635.1	A	0.0735718798412841
GCA_003543635.1	R	0.0468453854157327
GCA_003543635.1	N	0.0408424537999454
GCA_003543635.1	D	0.0677607751475712
GCA_003543635.1	C	0.0149770954484893
GCA_003543635.1	Q	0.0201480820435405
GCA_003543635.1	E	0.071036428349517
GCA_003543635.1	G	0.0737324306347595
GCA_003543635.1	H	0.0139387279789991
GCA_003543635.1	I	0.0755652117706667
GCA_003543635.1	L	0.0889388843596421
GCA_003543635.1	K	0.0588053769920288
GCA_003543635.1	M	0.0300271685303764
GCA_003543635.1	F	0.0455547238422098
GCA_003543635.1	P	0.0360113344690043
GCA_003543635.1	S	0.066793300236239
GCA_003543635.1	T	0.0550960281401754
GCA_003543635.1	W	0.007718948538258
GCA_003543635.1	Y	0.0409112612828634
GCA_003543635.1	V	0.0717245031786972
GCA_017828855.1	A	0.0796105767331791
GCA_017828855.1	R	0.0563269259501595
GCA_017828855.1	N	0.0362787374827622
GCA_017828855.1	D	0.0657842990776185
GCA_017828855.1	C	0.0161292261509161
GCA_017828855.1	Q	0.024085647015183
GCA_017828855.1	E	0.0747659699431733
GCA_017828855.1	G	0.0782916621586579
GCA_017828855.1	H	0.0160880100704623
GCA_017828855.1	I	0.0653480955594825
GCA_017828855.1	L	0.0866997425712308
GCA_017828855.1	K	0.0505412186564588
GCA_017828855.1	M	0.0296927512935839
GCA_017828855.1	F	0.0421863756811387
GCA_017828855.1	P	0.0383137814551681
GCA_017828855.1	S	0.0663630415406571
GCA_017828855.1	T	0.054128734992624
GCA_017828855.1	W	0.0099708567964458
GCA_017828855.1	Y	0.0385181445207514
GCA_017828855.1	V	0.070876202350347
GCA_000161975.1	A	0.0755525827734031
GCA_000161975.1	R	0.0417865069471892
GCA_000161975.1	N	0.0483901371195768
GCA_000161975.1	D	0.0615517922836034
GCA_000161975.1	C	0.0112401568818218
GCA_000161975.1	Q	0.0215256453133076
GCA_000161975.1	E	0.0711927274938433
GCA_000161975.1	G	0.0716700617190113
GCA_000161975.1	H	0.0152564531330759
GCA_000161975.1	I	0.0820072360220121
GCA_000161975.1	L	0.0839226536134505
GCA_000161975.1	K	0.093855461980481
GCA_000161975.1	M	0.0285488431485817
GCA_000161975.1	F	0.0413091727220212
GCA_000161975.1	P	0.0300902982578821
GCA_000161975.1	S	0.0623422820832447
GCA_000161975.1	T	0.0486941716579003
GCA_000161975.1	W	0.00662795293545347
GCA_000161975.1	Y	0.035523395457724
GCA_000161975.1	V	0.0689124684564166
GCA_017481205.1	A	0.0771615664611952
GCA_017481205.1	R	0.0373766103906398
GCA_017481205.1	N	0.0514867723899935
GCA_017481205.1	D	0.0641138202459561
GCA_017481205.1	C	0.0160932365117399
GCA_017481205.1	Q	0.0222726247309664
GCA_017481205.1	E	0.0695280252175133
GCA_017481205.1	G	0.0720110600988946
GCA_017481205.1	H	0.0161100034753343
GCA_017481205.1	I	0.0767622078737661
GCA_017481205.1	L	0.0770502947937054
GCA_017481205.1	K	0.0654109735203917
GCA_017481205.1	M	0.0283087316249322
GCA_017481205.1	F	0.0420042923426802
GCA_017481205.1	P	0.0323724338924354
GCA_017481205.1	S	0.0671516891953687
GCA_017481205.1	T	0.0598626328400797
GCA_017481205.1	W	0.00896422844530616
GCA_017481205.1	Y	0.0469642650277722
GCA_017481205.1	V	0.0689945309213294
GCA_022796315.1	A	0.102509448608478
GCA_022796315.1	R	0.0631688787651273
GCA_022796315.1	N	0.0297153964597941
GCA_022796315.1	D	0.052169362330275
GCA_022796315.1	C	0.0168102515811308
GCA_022796315.1	Q	0.0343315348103279
GCA_022796315.1	E	0.0709504600231602
GCA_022796315.1	G	0.0844902841581513
GCA_022796315.1	H	0.0170297647073795
GCA_022796315.1	I	0.0520596057671507
GCA_022796315.1	L	0.104446890548846
GCA_022796315.1	K	0.0395648549940827
GCA_022796315.1	M	0.0273898298614204
GCA_022796315.1	F	0.0367636766221702
GCA_022796315.1	P	0.0442191695404859
GCA_022796315.1	S	0.0533703218253312
GCA_022796315.1	T	0.0553077637657
GCA_022796315.1	W	0.0108149981548172
GCA_022796315.1	Y	0.0319502945929781
GCA_022796315.1	V	0.0729372128831936
GCA_017465085.1	A	0.0789792422008845
GCA_017465085.1	R	0.0387166819395195
GCA_017465085.1	N	0.0498984023267859
GCA_017465085.1	D	0.0587075182278178
GCA_017465085.1	C	0.0161839117096299
GCA_017465085.1	Q	0.0216801466193872
GCA_017465085.1	E	0.0722977011036296
GCA_017465085.1	G	0.0715924937248496
GCA_017465085.1	H	0.0148332602892546
GCA_017465085.1	I	0.078025020917168
GCA_017465085.1	L	0.0873222040718754
GCA_017465085.1	K	0.0722558667676003
GCA_017465085.1	M	0.0254631658631818
GCA_017465085.1	F	0.044890234670704
GCA_017465085.1	P	0.0314673891390095
GCA_017465085.1	S	0.0630662576198255
GCA_017465085.1	T	0.0566138093151122
GCA_017465085.1	W	0.00787481572971035
GCA_017465085.1	Y	0.0398880433483406
GCA_017465085.1	V	0.0702438344157138
GCA_024403965.1	A	0.0731157620459231
GCA_024403965.1	R	0.0380306325450622
GCA_024403965.1	N	0.0516784732819186
GCA_024403965.1	D	0.0628751611358382
GCA_024403965.1	C	0.0164800552024347
GCA_024403965.1	Q	0.0244136886932849
GCA_024403965.1	E	0.0731260610076161
GCA_024403965.1	G	0.0688073630710131
GCA_024403965.1	H	0.0147326647018536
GCA_024403965.1	I	0.0780455317096448
GCA_024403965.1	L	0.0801602518439433
GCA_024403965.1	K	0.0697977798871577
GCA_024403965.1	M	0.027946232553988
GCA_024403965.1	F	0.042574191145296
GCA_024403965.1	P	0.0312075704234418
GCA_024403965.1	S	0.0693051462195086
GCA_024403965.1	T	0.0600257817341048
GCA_024403965.1	W	0.00764182957621489
GCA_024403965.1	Y	0.0419682688990238
GCA_024403965.1	V	0.0680675543227317
GCA_012840355.1	A	0.0955379093666475
GCA_012840355.1	R	0.0562486507809552
GCA_012840355.1	N	0.0342915182849271
GCA_012840355.1	D	0.0555497747289526
GCA_012840355.1	C	0.0152945141336034
GCA_012840355.1	Q	0.0217894022435474
GCA_012840355.1	E	0.0729735312343238
GCA_012840355.1	G	0.078497758160931
GCA_012840355.1	H	0.0156750133174714
GCA_012840355.1	I	0.0682040904438795
GCA_012840355.1	L	0.0921180758855148
GCA_012840355.1	K	0.0550698798399108
GCA_012840355.1	M	0.0242525520623832
GCA_012840355.1	F	0.0411560341734859
GCA_012840355.1	P	0.0431439482769599
GCA_012840355.1	S	0.058079706037202
GCA_012840355.1	T	0.051883005042779
GCA_012840355.1	W	0.00897356850771326
GCA_012840355.1	Y	0.0411700116945259
GCA_012840355.1	V	0.0700910557842865
GCA_017461055.1	A	0.0684145661551102
GCA_017461055.1	R	0.0356201766483758
GCA_017461055.1	N	0.0530693388890519
GCA_017461055.1	D	0.0586945039467121
GCA_017461055.1	C	0.0190205111652337
GCA_017461055.1	Q	0.0235496933595469
GCA_017461055.1	E	0.073265060594501
GCA_017461055.1	G	0.0683529446286569
GCA_017461055.1	H	0.0154846092901787
GCA_017461055.1	I	0.080100648493207
GCA_017461055.1	L	0.0844977845594061
GCA_017461055.1	K	0.0747982628598257
GCA_017461055.1	M	0.0251547874057337
GCA_017461055.1	F	0.044260394964641
GCA_017461055.1	P	0.0306948560697204
GCA_017461055.1	S	0.0664954957598521
GCA_017461055.1	T	0.056797441239473
GCA_017461055.1	W	0.00828075941195458
GCA_017461055.1	Y	0.0460122069309545
GCA_017461055.1	V	0.0674359576278647
GCA_022790755.1	A	0.0731985762335499
GCA_022790755.1	R	0.047467589720145
GCA_022790755.1	N	0.0402599353427163
GCA_022790755.1	D	0.053945073964014
GCA_022790755.1	C	0.0155621591614146
GCA_022790755.1	Q	0.036439277667113
GCA_022790755.1	E	0.0802625477582209
GCA_022790755.1	G	0.0715958593214251
GCA_022790755.1	H	0.0184554093328544
GCA_022790755.1	I	0.0744081246122196
GCA_022790755.1	L	0.0913091467197858
GCA_022790755.1	K	0.0637481631453483
GCA_022790755.1	M	0.0320269078796983
GCA_022790755.1	F	0.0405342389707083
GCA_022790755.1	P	0.032037357541717
GCA_022790755.1	S	0.0564360121477321
GCA_022790755.1	T	0.0516356986578715
GCA_022790755.1	W	0.00914606668190576
GCA_022790755.1	Y	0.0407105770172746
GCA_022790755.1	V	0.0708212781242857
GCA_017458445.1	A	0.0737835577090008
GCA_017458445.1	R	0.0370169121609282
GCA_017458445.1	N	0.0495302428037076
GCA_017458445.1	D	0.0653331138803275
GCA_017458445.1	C	0.0171443903076927
GCA_017458445.1	Q	0.0261179139037759
GCA_017458445.1	E	0.0670218498535602
GCA_017458445.1	G	0.0675719854710085
GCA_017458445.1	H	0.0157419954140334
GCA_017458445.1	I	0.0779546679232606
GCA_017458445.1	L	0.0842947554489355
GCA_017458445.1	K	0.078797908582792
GCA_017458445.1	M	0.0273850295472429
GCA_017458445.1	F	0.0423536785810108
GCA_017458445.1	P	0.0318988471953229
GCA_017458445.1	S	0.0627921186308838
GCA_017458445.1	T	0.0561003050547092
GCA_017458445.1	W	0.00725547711864216
GCA_017458445.1	Y	0.0407754206621017
GCA_017458445.1	V	0.0711298297510636
GCF_003480315.1	A	0.0839462548485695
GCF_003480315.1	R	0.0474737505272205
GCF_003480315.1	N	0.0396129856139184
GCF_003480315.1	D	0.0556649246698829
GCF_003480315.1	C	0.0152211351416244
GCF_003480315.1	Q	0.034524046036311
GCF_003480315.1	E	0.074609803698671
GCF_003480315.1	G	0.074531185425447
GCF_003480315.1	H	0.018563474162742
GCF_003480315.1	I	0.0677349544279618
GCF_003480315.1	L	0.0904492609351112
GCF_003480315.1	K	0.0620521281647839
GCF_003480315.1	M	0.0320698810208052
GCF_003480315.1	F	0.038412463333606
GCF_003480315.1	P	0.0355237729971729
GCF_003480315.1	S	0.0569865615873242
GCF_003480315.1	T	0.0550657259388244
GCF_003480315.1	W	0.00906872405729785
GCF_003480315.1	Y	0.0383200337421129
GCF_003480315.1	V	0.0701689336706128
GCF_002160525.1	A	0.076830565673992
GCF_002160525.1	R	0.0531419740192326
GCF_002160525.1	N	0.0395360408719289
GCF_002160525.1	D	0.0571947461084019
GCF_002160525.1	C	0.0153540380946697
GCF_002160525.1	Q	0.0312854574184813
GCF_002160525.1	E	0.0801442620311467
GCF_002160525.1	G	0.0746126445101246
GCF_002160525.1	H	0.0173311524237867
GCF_002160525.1	I	0.0672780985836811
GCF_002160525.1	L	0.0890763218872594
GCF_002160525.1	K	0.0585465954285564
GCF_002160525.1	M	0.030646313053049
GCF_002160525.1	F	0.0413334175347626
GCF_002160525.1	P	0.0355693207928721
GCF_002160525.1	S	0.0570955087096432
GCF_002160525.1	T	0.0537519717360785
GCF_002160525.1	W	0.0107183330337706
GCF_002160525.1	Y	0.0424965076069283
GCF_002160525.1	V	0.0680567304816345
GCA_017629275.1	A	0.0757472694056827
GCA_017629275.1	R	0.0409621538979801
GCA_017629275.1	N	0.0473205840815745
GCA_017629275.1	D	0.0624198313056322
GCA_017629275.1	C	0.0177342869359039
GCA_017629275.1	Q	0.0237477487982794
GCA_017629275.1	E	0.0682778144880217
GCA_017629275.1	G	0.07266684805846
GCA_017629275.1	H	0.0170168176105518
GCA_017629275.1	I	0.070559788030733
GCA_017629275.1	L	0.0862696129876524
GCA_017629275.1	K	0.0698585144012127
GCA_017629275.1	M	0.0260945051243182
GCA_017629275.1	F	0.0455503945271505
GCA_017629275.1	P	0.0331169588370195
GCA_017629275.1	S	0.0617574273461085
GCA_017629275.1	T	0.0574072634456667
GCA_017629275.1	W	0.00868089296588539
GCA_017629275.1	Y	0.0389295940710797
GCA_017629275.1	V	0.0758816936810873
GCA_017404065.1	A	0.0825893937262625
GCA_017404065.1	R	0.0463300042200028
GCA_017404065.1	N	0.0471053594035729
GCA_017404065.1	D	0.064752848501899
GCA_017404065.1	C	0.0142095934730623
GCA_017404065.1	Q	0.0228836685891124
GCA_017404065.1	E	0.0697538331692221
GCA_017404065.1	G	0.0731590941060627
GCA_017404065.1	H	0.0157400478266985
GCA_017404065.1	I	0.0771326487550992
GCA_017404065.1	L	0.0778922492614995
GCA_017404065.1	K	0.0642059361372908
GCA_017404065.1	M	0.0287804191869461
GCA_017404065.1	F	0.0389871993247995
GCA_017404065.1	P	0.0332795048530032
GCA_017404065.1	S	0.0628307778871853
GCA_017404065.1	T	0.0603910535940357
GCA_017404065.1	W	0.00901505134336756
GCA_017404065.1	Y	0.0442875228583486
GCA_017404065.1	V	0.0666737937825292
GCA_015068965.1	A	0.0779400809243489
GCA_015068965.1	R	0.0420426824814853
GCA_015068965.1	N	0.0440789377583663
GCA_015068965.1	D	0.055538351422019
GCA_015068965.1	C	0.0164390365036007
GCA_015068965.1	Q	0.0322280489051841
GCA_015068965.1	E	0.0759593333235951
GCA_015068965.1	G	0.0706364393286493
GCA_015068965.1	H	0.0185731605778641
GCA_015068965.1	I	0.0728173067091252
GCA_015068965.1	L	0.0881695613432858
GCA_015068965.1	K	0.0629559298266116
GCA_015068965.1	M	0.0281526168947837
GCA_015068965.1	F	0.0440000584291328
GCA_015068965.1	P	0.0353233322134416
GCA_015068965.1	S	0.0582129449743642
GCA_015068965.1	T	0.0572342570005405
GCA_015068965.1	W	0.00997677441972568
GCA_015068965.1	Y	0.0424064038329511
GCA_015068965.1	V	0.0673147431309251
GCA_017463765.1	A	0.0749987243379314
GCA_017463765.1	R	0.0420815403194258
GCA_017463765.1	N	0.0464545098906332
GCA_017463765.1	D	0.062350960148317
GCA_017463765.1	C	0.0167758066436481
GCA_017463765.1	Q	0.0204310036909156
GCA_017463765.1	E	0.0732196009729049
GCA_017463765.1	G	0.0757284030411784
GCA_017463765.1	H	0.0159763917473169
GCA_017463765.1	I	0.077745649992346
GCA_017463765.1	L	0.083651114928648
GCA_017463765.1	K	0.0614835099416597
GCA_017463765.1	M	0.0249366421172589
GCA_017463765.1	F	0.0426309254503087
GCA_017463765.1	P	0.0326739577840899
GCA_017463765.1	S	0.0677155443675267
GCA_017463765.1	T	0.058017110880547
GCA_017463765.1	W	0.00847890054938513
GCA_017463765.1	Y	0.044486588539452
GCA_017463765.1	V	0.0701631146565067
GCF_024168045.1	A	0.0726370805512629
GCF_024168045.1	R	0.0427541588999111
GCF_024168045.1	N	0.0425549862863798
GCF_024168045.1	D	0.0563963113231974
GCF_024168045.1	C	0.0147797795276329
GCF_024168045.1	Q	0.0322565905632016
GCF_024168045.1	E	0.0798049514311724
GCF_024168045.1	G	0.0713612042210535
GCF_024168045.1	H	0.0180508968039825
GCF_024168045.1	I	0.0759468607467098
GCF_024168045.1	L	0.0862241676049259
GCF_024168045.1	K	0.0751419690673215
GCF_024168045.1	M	0.0332594832525122
GCF_024168045.1	F	0.0386769783405641
GCF_024168045.1	P	0.0318371564711768
GCF_024168045.1	S	0.0537121674549606
GCF_024168045.1	T	0.0542862532233744
GCF_024168045.1	W	0.0087143876437997
GCF_024168045.1	Y	0.0417653254539085
GCF_024168045.1	V	0.0698392911329524
GCA_024403955.1	A	0.0817558919126083
GCA_024403955.1	R	0.0373426755535683
GCA_024403955.1	N	0.0440496166233868
GCA_024403955.1	D	0.0632737242685626
GCA_024403955.1	C	0.01604015320324
GCA_024403955.1	Q	0.0238231529501942
GCA_024403955.1	E	0.07106900779037
GCA_024403955.1	G	0.0728501551440764
GCA_024403955.1	H	0.0156544426728511
GCA_024403955.1	I	0.0759186421023926
GCA_024403955.1	L	0.0866694018538673
GCA_024403955.1	K	0.0729459685879309
GCA_024403955.1	M	0.0281151038838839
GCA_024403955.1	F	0.0429268796018092
GCA_024403955.1	P	0.036330492505669
GCA_024403955.1	S	0.0559059161116448
GCA_024403955.1	T	0.0564488589601539
GCA_024403955.1	W	0.00806552656857663
GCA_024403955.1	Y	0.0385784233037949
GCA_024403955.1	V	0.072235966401419
GCA_022767945.1	A	0.0789574240442912
GCA_022767945.1	R	0.0467728376611246
GCA_022767945.1	N	0.0421152964353039
GCA_022767945.1	D	0.0600555338552723
GCA_022767945.1	C	0.0155138155324966
GCA_022767945.1	Q	0.0251069918312586
GCA_022767945.1	E	0.0769980299916784
GCA_022767945.1	G	0.0760087801232953
GCA_022767945.1	H	0.0161782687702733
GCA_022767945.1	I	0.0784415705721516
GCA_022767945.1	L	0.0853684425046278
GCA_022767945.1	K	0.0662924783044342
GCA_022767945.1	M	0.0320678294244519
GCA_022767945.1	F	0.0399690912487475
GCA_022767945.1	P	0.0330188679245283
GCA_022767945.1	S	0.0577564831954894
GCA_022767945.1	T	0.0522943803814344
GCA_022767945.1	W	0.00731959988451675
GCA_022767945.1	Y	0.0369737445442657
GCA_022767945.1	V	0.0727905337703582
GCA_017848125.1	A	0.077768027626241
GCA_017848125.1	R	0.0445340661551655
GCA_017848125.1	N	0.0475311587064592
GCA_017848125.1	D	0.0614498597073826
GCA_017848125.1	C	0.0177624298661418
GCA_017848125.1	Q	0.0244608171733702
GCA_017848125.1	E	0.0766982777425289
GCA_017848125.1	G	0.0668155418522211
GCA_017848125.1	H	0.0151398493784195
GCA_017848125.1	I	0.0759024396074396
GCA_017848125.1	L	0.0821964335694287
GCA_017848125.1	K	0.0675147638432508
GCA_017848125.1	M	0.0291322575407904
GCA_017848125.1	F	0.0428338212282601
GCA_017848125.1	P	0.0324351352078193
GCA_017848125.1	S	0.068615391051353
GCA_017848125.1	T	0.0552943156837883
GCA_017848125.1	W	0.00781694328433135
GCA_017848125.1	Y	0.0420768287593391
GCA_017848125.1	V	0.0640216420162694
GCA_018366495.1	A	0.0707172366501579
GCA_018366495.1	R	0.0417680808375778
GCA_018366495.1	N	0.0415451543472621
GCA_018366495.1	D	0.0532390176111927
GCA_018366495.1	C	0.0146479651765356
GCA_018366495.1	Q	0.0359667774346245
GCA_018366495.1	E	0.0851722596011571
GCA_018366495.1	G	0.0699663263669891
GCA_018366495.1	H	0.0172722401765682
GCA_018366495.1	I	0.076695838314415
GCA_018366495.1	L	0.0873167863647208
GCA_018366495.1	K	0.0732163599363291
GCA_018366495.1	M	0.0319971215105812
GCA_018366495.1	F	0.0419936146552657
GCA_018366495.1	P	0.0320975036144076
GCA_018366495.1	S	0.056841040375768
GCA_018366495.1	T	0.0534267451819849
GCA_018366495.1	W	0.00918300700458499
GCA_018366495.1	Y	0.0412518300178993
GCA_018366495.1	V	0.0656850948219782
GCA_009778175.1	A	0.0792
GCA_009778175.1	R	0.04821888
GCA_009778175.1	N	0.05152896
GCA_009778175.1	D	0.05580032
GCA_009778175.1	C	0.009856
GCA_009778175.1	Q	0.03154688
GCA_009778175.1	E	0.07091968
GCA_009778175.1	G	0.06557184
GCA_009778175.1	H	0.01904512
GCA_009778175.1	I	0.07868928
GCA_009778175.1	L	0.09422464
GCA_009778175.1	K	0.05559936
GCA_009778175.1	M	0.02729472
GCA_009778175.1	F	0.04900864
GCA_009778175.1	P	0.03839488
GCA_009778175.1	S	0.05763328
GCA_009778175.1	T	0.0579648
GCA_009778175.1	W	0.01001728
GCA_009778175.1	Y	0.03317888
GCA_009778175.1	V	0.06630656
GCA_024680655.1	A	0.0750883952940474
GCA_024680655.1	R	0.0346599161411487
GCA_024680655.1	N	0.0545829272937039
GCA_024680655.1	D	0.0588542775108184
GCA_024680655.1	C	0.0157599381699654
GCA_024680655.1	Q	0.0275845589196172
GCA_024680655.1	E	0.0700889740171974
GCA_024680655.1	G	0.0662955371110887
GCA_024680655.1	H	0.0134543798141365
GCA_024680655.1	I	0.0797387158319985
GCA_024680655.1	L	0.0845682538615769
GCA_024680655.1	K	0.0794045498840687
GCA_024680655.1	M	0.0254824870907401
GCA_024680655.1	F	0.0456481885965404
GCA_024680655.1	P	0.0308739466305245
GCA_024680655.1	S	0.0676826058223283
GCA_024680655.1	T	0.055322199446666
GCA_024680655.1	W	0.0076428792783509
GCA_024680655.1	Y	0.0386120352013023
GCA_024680655.1	V	0.06865523408418
GCA_022769125.1	A	0.08015904007952
GCA_022769125.1	R	0.0427628317262434
GCA_022769125.1	N	0.0442366945321404
GCA_022769125.1	D	0.0597416333190925
GCA_022769125.1	C	0.0152711283252193
GCA_022769125.1	Q	0.0331117234524134
GCA_022769125.1	E	0.0744778131009755
GCA_022769125.1	G	0.0694233450565001
GCA_022769125.1	H	0.0174806983955216
GCA_022769125.1	I	0.0728044157125527
GCA_022769125.1	L	0.0875161127235736
GCA_022769125.1	K	0.0639771526782315
GCA_022769125.1	M	0.030769946419456
GCA_022769125.1	F	0.0400574855459842
GCA_022769125.1	P	0.0316243951225424
GCA_022769125.1	S	0.0577438392167472
GCA_022769125.1	T	0.0561389935867382
GCA_022769125.1	W	0.00913329767009711
GCA_022769125.1	Y	0.0438939357400713
GCA_022769125.1	V	0.0696755175963795
GCA_016937975.1	A	0.0584942287425768
GCA_016937975.1	R	0.0339765819971398
GCA_016937975.1	N	0.0520445384908657
GCA_016937975.1	D	0.05823867183663
GCA_016937975.1	C	0.00821028587411284
GCA_016937975.1	Q	0.0316823968740479
GCA_016937975.1	E	0.0766229528393454
GCA_016937975.1	G	0.0609632247785312
GCA_016937975.1	H	0.0217073532129413
GCA_016937975.1	I	0.0879340513344732
GCA_016937975.1	L	0.0978125327770462
GCA_016937975.1	K	0.0746326057314671
GCA_016937975.1	M	0.0306485151894035
GCA_016937975.1	F	0.0459186646444096
GCA_016937975.1	P	0.0296221254010246
GCA_016937975.1	S	0.0608491814687113
GCA_016937975.1	T	0.0519596303331896
GCA_016937975.1	W	0.0075584908990109
GCA_016937975.1	Y	0.0435195929736002
GCA_016937975.1	V	0.0676043746014727
GCA_009784625.1	A	0.097655014553973
GCA_009784625.1	R	0.0534583777814706
GCA_009784625.1	N	0.0349442767774341
GCA_009784625.1	D	0.0542155596176835
GCA_009784625.1	C	0.0133947477043319
GCA_009784625.1	Q	0.0325065533082816
GCA_009784625.1	E	0.0641822168139933
GCA_009784625.1	G	0.084169137000327
GCA_009784625.1	H	0.0184484339067366
GCA_009784625.1	I	0.0680806981618573
GCA_009784625.1	L	0.0975853270221445
GCA_009784625.1	K	0.0479369810289096
GCA_009784625.1	M	0.0285584866012319
GCA_009784625.1	F	0.0418259205454926
GCA_009784625.1	P	0.0431647252435043
GCA_009784625.1	S	0.0570673878432781
GCA_009784625.1	T	0.0523406969825299
GCA_009784625.1	W	0.00864929481578369
GCA_009784625.1	Y	0.030520458651171
GCA_009784625.1	V	0.0712957056398656
GCA_015065445.1	A	0.0760148645303815
GCA_015065445.1	R	0.0373701163669795
GCA_015065445.1	N	0.0514769396040054
GCA_015065445.1	D	0.0626943729299862
GCA_015065445.1	C	0.0165853674963841
GCA_015065445.1	Q	0.0253192051820434
GCA_015065445.1	E	0.0666428690496837
GCA_015065445.1	G	0.0699279504695259
GCA_015065445.1	H	0.0153982929699931
GCA_015065445.1	I	0.0733965653977036
GCA_015065445.1	L	0.0805930994768453
GCA_015065445.1	K	0.0745129205906075
GCA_015065445.1	M	0.0254454897061275
GCA_015065445.1	F	0.0437365401744747
GCA_015065445.1	P	0.0311165067343327
GCA_015065445.1	S	0.0645583325054681
GCA_015065445.1	T	0.0610307847993844
GCA_015065445.1	W	0.00800307123962573
GCA_015065445.1	Y	0.043915022301847
GCA_015065445.1	V	0.0722616884746008
GCA_017940685.1	A	0.0744551207998659
GCA_017940685.1	R	0.0410823740469427
GCA_017940685.1	N	0.0456253369394347
GCA_017940685.1	D	0.066772675174529
GCA_017940685.1	C	0.0128052841163919
GCA_017940685.1	Q	0.0277343626125208
GCA_017940685.1	E	0.0748555973851235
GCA_017940685.1	G	0.0692652341927271
GCA_017940685.1	H	0.0158170130064285
GCA_017940685.1	I	0.0742240766160635
GCA_017940685.1	L	0.0848711362390537
GCA_017940685.1	K	0.0723340445869972
GCA_017940685.1	M	0.0302368882425692
GCA_017940685.1	F	0.0424867602622125
GCA_017940685.1	P	0.0314355998314737
GCA_017940685.1	S	0.0627905607125221
GCA_017940685.1	T	0.0538033949904185
GCA_017940685.1	W	0.00828406655884605
GCA_017940685.1	Y	0.0427431740034521
GCA_017940685.1	V	0.0683772996824275
GCA_017935905.1	A	0.0812521566973513
GCA_017935905.1	R	0.0460844832814564
GCA_017935905.1	N	0.0397825700512728
GCA_017935905.1	D	0.0562675803511365
GCA_017935905.1	C	0.0170932425225778
GCA_017935905.1	Q	0.0332732653182152
GCA_017935905.1	E	0.0669665419993935
GCA_017935905.1	G	0.0756647856199263
GCA_017935905.1	H	0.0184926994705417
GCA_017935905.1	I	0.0653509796198636
GCA_017935905.1	L	0.0896070715274123
GCA_017935905.1	K	0.05868133859887
GCA_017935905.1	M	0.0282122155337978
GCA_017935905.1	F	0.0428533585223965
GCA_017935905.1	P	0.0383552285314939
GCA_017935905.1	S	0.0563948037100423
GCA_017935905.1	T	0.0594551354667354
GCA_017935905.1	W	0.0103817746438617
GCA_017935905.1	Y	0.0420656193686236
GCA_017935905.1	V	0.0737651491650314
GCA_017935145.1	A	0.0876799726491202
GCA_017935145.1	R	0.0468631959723624
GCA_017935145.1	N	0.0377811598758182
GCA_017935145.1	D	0.0539821447280628
GCA_017935145.1	C	0.0178194290503841
GCA_017935145.1	Q	0.0315251975494494
GCA_017935145.1	E	0.0688624570574644
GCA_017935145.1	G	0.0760200058451477
GCA_017935145.1	H	0.0196170876827298
GCA_017935145.1	I	0.0595212493176066
GCA_017935145.1	L	0.0982370813964389
GCA_017935145.1	K	0.0580296337959823
GCA_017935145.1	M	0.0297633818039449
GCA_017935145.1	F	0.040604476500852
GCA_017935145.1	P	0.038514560483493
GCA_017935145.1	S	0.0553827744600131
GCA_017935145.1	T	0.0595295207530315
GCA_017935145.1	W	0.00935499346556601
GCA_017935145.1	Y	0.0362151014353698
GCA_017935145.1	V	0.0746965761771631
GCF_009695865.1	A	0.0761906082903926
GCF_009695865.1	R	0.0499788475008842
GCF_009695865.1	N	0.0422165738499629
GCF_009695865.1	D	0.0613925279663779
GCF_009695865.1	C	0.0136034842673953
GCF_009695865.1	Q	0.0284449098764833
GCF_009695865.1	E	0.0718560797830655
GCF_009695865.1	G	0.0785295198729463
GCF_009695865.1	H	0.0174872218099604
GCF_009695865.1	I	0.0715821375814024
GCF_009695865.1	L	0.0832576235687387
GCF_009695865.1	K	0.067081163179394
GCF_009695865.1	M	0.0324066689321802
GCF_009695865.1	F	0.040383935197065
GCF_009695865.1	P	0.0361048886546317
GCF_009695865.1	S	0.0612503554313376
GCF_009695865.1	T	0.0530841037235334
GCF_009695865.1	W	0.00824080559813026
GCF_009695865.1	Y	0.0365782191676318
GCF_009695865.1	V	0.0703303257484864
GCA_024404675.1	A	0.0801801400098096
GCA_024404675.1	R	0.0493229886595027
GCA_024404675.1	N	0.0410026604836432
GCA_024404675.1	D	0.0565226438370417
GCA_024404675.1	C	0.0157295521766918
GCA_024404675.1	Q	0.0259151915102332
GCA_024404675.1	E	0.0757346056093102
GCA_024404675.1	G	0.0730637178401034
GCA_024404675.1	H	0.0169334581828451
GCA_024404675.1	I	0.0681901279707495
GCA_024404675.1	L	0.0906734442115902
GCA_024404675.1	K	0.0601343618555016
GCA_024404675.1	M	0.0298271428783758
GCA_024404675.1	F	0.0417755384135194
GCA_024404675.1	P	0.0354617202479155
GCA_024404675.1	S	0.0592306891990309
GCA_024404675.1	T	0.0564171162735393
GCA_024404675.1	W	0.00855962307337881
GCA_024404675.1	Y	0.0433316983992509
GCA_024404675.1	V	0.0719935791679672
GCA_017427285.1	A	0.0781460454741882
GCA_017427285.1	R	0.0438911601397698
GCA_017427285.1	N	0.0454014223492077
GCA_017427285.1	D	0.0618509547916299
GCA_017427285.1	C	0.0158020650645314
GCA_017427285.1	Q	0.0224059353156329
GCA_017427285.1	E	0.0724346703930691
GCA_017427285.1	G	0.0710253893343115
GCA_017427285.1	H	0.0154070505633412
GCA_017427285.1	I	0.0746265553695984
GCA_017427285.1	L	0.0828535491161922
GCA_017427285.1	K	0.0667767559211337
GCA_017427285.1	M	0.0252348925516006
GCA_017427285.1	F	0.0466607166988668
GCA_017427285.1	P	0.0360398756743833
GCA_017427285.1	S	0.0654105403531073
GCA_017427285.1	T	0.0558470313769225
GCA_017427285.1	W	0.00929323589642304
GCA_017427285.1	Y	0.0427165117546514
GCA_017427285.1	V	0.068175641861439
GCA_017430455.1	A	0.0832877213626491
GCA_017430455.1	R	0.0484533204200192
GCA_017430455.1	N	0.0405097394044838
GCA_017430455.1	D	0.0594270084909247
GCA_017430455.1	C	0.016943992706291
GCA_017430455.1	Q	0.0229837011472134
GCA_017430455.1	E	0.0737021094024806
GCA_017430455.1	G	0.0749923892417792
GCA_017430455.1	H	0.0157246940317459
GCA_017430455.1	I	0.0702382285625052
GCA_017430455.1	L	0.0905419964004663
GCA_017430455.1	K	0.060763031747509
GCA_017430455.1	M	0.0282363073389792
GCA_017430455.1	F	0.0432780048298739
GCA_017430455.1	P	0.0374244247765276
GCA_017430455.1	S	0.0643499466063905
GCA_017430455.1	T	0.0531396546529731
GCA_017430455.1	W	0.00984745359014844
GCA_017430455.1	Y	0.0393961237974608
GCA_017430455.1	V	0.0667601514895792
GCA_001995005.1	A	0.0631986103421443
GCA_001995005.1	R	0.0316516266264838
GCA_001995005.1	N	0.058052081728016
GCA_001995005.1	D	0.0579493414155712
GCA_001995005.1	C	0.0116115579046304
GCA_001995005.1	Q	0.0330119844671868
GCA_001995005.1	E	0.0683318207676223
GCA_001995005.1	G	0.061303622357053
GCA_001995005.1	H	0.0160788588975964
GCA_001995005.1	I	0.101427519563468
GCA_001995005.1	L	0.0905598776248723
GCA_001995005.1	K	0.0732880895438901
GCA_001995005.1	M	0.0275781634978891
GCA_001995005.1	F	0.040272299879946
GCA_001995005.1	P	0.0302379960311798
GCA_001995005.1	S	0.0599014073520207
GCA_001995005.1	T	0.0598690631795844
GCA_001995005.1	W	0.00595323032665712
GCA_001995005.1	Y	0.0419941514125842
GCA_001995005.1	V	0.0677286970816044
GCA_017624025.1	A	0.0740661329262383
GCA_017624025.1	R	0.0381008332011132
GCA_017624025.1	N	0.0485083427316818
GCA_017624025.1	D	0.0593275213660553
GCA_017624025.1	C	0.0155040588000703
GCA_017624025.1	Q	0.0215397282126271
GCA_017624025.1	E	0.079574351299545
GCA_017624025.1	G	0.0695291963447214
GCA_017624025.1	H	0.0134328486215517
GCA_017624025.1	I	0.0802733311320472
GCA_017624025.1	L	0.083435893257632
GCA_017624025.1	K	0.0706720069297632
GCA_017624025.1	M	0.0264904780078646
GCA_017624025.1	F	0.0447239887305583
GCA_017624025.1	P	0.0325561649592405
GCA_017624025.1	S	0.0652581293927452
GCA_017624025.1	T	0.0599235839226062
GCA_017624025.1	W	0.00784744229128162
GCA_017624025.1	Y	0.042607752243811
GCA_017624025.1	V	0.066628215628846
GCA_017478805.1	A	0.0521777690185258
GCA_017478805.1	R	0.0316344418397195
GCA_017478805.1	N	0.0649077858224592
GCA_017478805.1	D	0.0571930170321349
GCA_017478805.1	C	0.0114282306080534
GCA_017478805.1	Q	0.0204914631869386
GCA_017478805.1	E	0.0811256560794971
GCA_017478805.1	G	0.0533654544322967
GCA_017478805.1	H	0.0109536750824637
GCA_017478805.1	I	0.0969986307906147
GCA_017478805.1	L	0.0829694209903948
GCA_017478805.1	K	0.0973798311308425
GCA_017478805.1	M	0.0260097919216646
GCA_017478805.1	F	0.0420150198120449
GCA_017478805.1	P	0.0219073501649275
GCA_017478805.1	S	0.0706802481173371
GCA_017478805.1	T	0.0543430906790034
GCA_017478805.1	W	0.00522270398108002
GCA_017478805.1	Y	0.0498542621828517
GCA_017478805.1	V	0.0693421571271498
GCF_003012055.1	A	0.0590415559928739
GCF_003012055.1	R	0.0371541331956856
GCF_003012055.1	N	0.0571704071720202
GCF_003012055.1	D	0.0635079380441835
GCF_003012055.1	C	0.0104472475830994
GCF_003012055.1	Q	0.0226348069526442
GCF_003012055.1	E	0.0790040613249311
GCF_003012055.1	G	0.0641477849110846
GCF_003012055.1	H	0.0135586597986185
GCF_003012055.1	I	0.0931703068038842
GCF_003012055.1	L	0.0863183892348005
GCF_003012055.1	K	0.0899603187405233
GCF_003012055.1	M	0.0291479820627803
GCF_003012055.1	F	0.0419951034687945
GCF_003012055.1	P	0.0272463643435028
GCF_003012055.1	S	0.0676768002638248
GCF_003012055.1	T	0.0462786721295609
GCF_003012055.1	W	0.00575862180210988
GCF_003012055.1	Y	0.0401347083767963
GCF_003012055.1	V	0.0656461377982816
GCA_017937505.1	A	0.104353627328975
GCA_017937505.1	R	0.0609444288643892
GCA_017937505.1	N	0.0301594569961264
GCA_017937505.1	D	0.0545249592484181
GCA_017937505.1	C	0.0175954813944928
GCA_017937505.1	Q	0.0337646574237989
GCA_017937505.1	E	0.0653285103324979
GCA_017937505.1	G	0.0798227087094456
GCA_017937505.1	H	0.0186701400452211
GCA_017937505.1	I	0.056707140728796
GCA_017937505.1	L	0.0993823725308047
GCA_017937505.1	K	0.042141736630852
GCA_017937505.1	M	0.033969510805742
GCA_017937505.1	F	0.0370466934254115
GCA_017937505.1	P	0.0402958652481026
GCA_017937505.1	S	0.0531621912958127
GCA_017937505.1	T	0.0547517220829755
GCA_017937505.1	W	0.00987787671112825
GCA_017937505.1	Y	0.034163409461378
GCA_017937505.1	V	0.0733375107356318
GCF_900002575.1	A	0.0530949250466033
GCF_900002575.1	R	0.0312579488336934
GCF_900002575.1	N	0.06626685152743
GCF_900002575.1	D	0.0577236092750425
GCF_900002575.1	C	0.011775917228235
GCF_900002575.1	Q	0.0218990741437352
GCF_900002575.1	E	0.0736875542610525
GCF_900002575.1	G	0.0629290877455704
GCF_900002575.1	H	0.0136030294236715
GCF_900002575.1	I	0.104612323812049
GCF_900002575.1	L	0.0899703482380309
GCF_900002575.1	K	0.0933487145131224
GCF_900002575.1	M	0.0268179467796849
GCF_900002575.1	F	0.0416044194619692
GCF_900002575.1	P	0.0268024222969786
GCF_900002575.1	S	0.0637638272387797
GCF_900002575.1	T	0.0477150946933736
GCF_900002575.1	W	0.00548969592315142
GCF_900002575.1	Y	0.0418922194875249
GCF_900002575.1	V	0.065744990070302
GCF_000270305.1	A	0.0852808823889065
GCF_000270305.1	R	0.0556751204480423
GCF_000270305.1	N	0.037392697302453
GCF_000270305.1	D	0.0561018855927022
GCF_000270305.1	C	0.0155017241800973
GCF_000270305.1	Q	0.0342696079630218
GCF_000270305.1	E	0.0720682824231456
GCF_000270305.1	G	0.0746190907089926
GCF_000270305.1	H	0.0199295654087897
GCF_000270305.1	I	0.0681992711976326
GCF_000270305.1	L	0.0875223165154442
GCF_000270305.1	K	0.0601604343466458
GCF_000270305.1	M	0.0295519577392453
GCF_000270305.1	F	0.0380481303039937
GCF_000270305.1	P	0.0367568294651373
GCF_000270305.1	S	0.0590427743402871
GCF_000270305.1	T	0.0556836802073907
GCF_000270305.1	W	0.00884834552080022
GCF_000270305.1	Y	0.038730465406344
GCF_000270305.1	V	0.0666169385409279
GCA_017525805.1	A	0.0963123354660078
GCA_017525805.1	R	0.0543562246083874
GCA_017525805.1	N	0.0355864336665694
GCA_017525805.1	D	0.0563770380726743
GCA_017525805.1	C	0.0153645830952096
GCA_017525805.1	Q	0.035094489031372
GCA_017525805.1	E	0.0675408894688187
GCA_017525805.1	G	0.0764772740780839
GCA_017525805.1	H	0.0183930601059418
GCA_017525805.1	I	0.0573810440381888
GCA_017525805.1	L	0.0981466123028221
GCA_017525805.1	K	0.0500311351576737
GCA_017525805.1	M	0.0307693995806583
GCA_017525805.1	F	0.0397761926228421
GCA_017525805.1	P	0.0424416547261889
GCA_017525805.1	S	0.0533933664283448
GCA_017525805.1	T	0.05481616541044
GCA_017525805.1	W	0.0126442572779003
GCA_017525805.1	Y	0.0370668395483253
GCA_017525805.1	V	0.0680310053135507
GCA_017454815.1	A	0.0734497726131218
GCA_017454815.1	R	0.0399837399327318
GCA_017454815.1	N	0.0467652824111804
GCA_017454815.1	D	0.0630820253946291
GCA_017454815.1	C	0.0186717166683279
GCA_017454815.1	Q	0.0241477633612999
GCA_017454815.1	E	0.0705124070957995
GCA_017454815.1	G	0.0704303250254552
GCA_017454815.1	H	0.0147317772917998
GCA_017454815.1	I	0.0721149618025223
GCA_017454815.1	L	0.0812045739256532
GCA_017454815.1	K	0.0718608982514565
GCA_017454815.1	M	0.0255353412171208
GCA_017454815.1	F	0.0465190362001474
GCA_017454815.1	P	0.0321781259099872
GCA_017454815.1	S	0.0691209205699623
GCA_017454815.1	T	0.0560464193651147
GCA_017454815.1	W	0.00788183308806429
GCA_017454815.1	Y	0.0401107717082647
GCA_017454815.1	V	0.0756523081673614
GCA_012729955.1	A	0.0635594491400133
GCA_012729955.1	R	0.037670572472142
GCA_012729955.1	N	0.0536361415803299
GCA_012729955.1	D	0.0620867371644795
GCA_012729955.1	C	0.0146942658509376
GCA_012729955.1	Q	0.0261459941805736
GCA_012729955.1	E	0.0648607494404123
GCA_012729955.1	G	0.0614396580908453
GCA_012729955.1	H	0.0168597666801415
GCA_012729955.1	I	0.0906796330076035
GCA_012729955.1	L	0.0857372630412145
GCA_012729955.1	K	0.0776723437261184
GCA_012729955.1	M	0.0303484370826304
GCA_012729955.1	F	0.0439656662414705
GCA_012729955.1	P	0.0317625834024932
GCA_012729955.1	S	0.065870649893082
GCA_012729955.1	T	0.0536289994271993
GCA_012729955.1	W	0.00889626593950025
GCA_012729955.1	Y	0.0484952197569097
GCA_012729955.1	V	0.0619896038819031
GCA_024695465.1	A	0.0900616718330636
GCA_024695465.1	R	0.0560453343211224
GCA_024695465.1	N	0.0368094411843072
GCA_024695465.1	D	0.0571397006739061
GCA_024695465.1	C	0.0128841492341385
GCA_024695465.1	Q	0.0244464806763756
GCA_024695465.1	E	0.0786839009871392
GCA_024695465.1	G	0.0787059962697964
GCA_024695465.1	H	0.0156876506865784
GCA_024695465.1	I	0.0639372493972537
GCA_024695465.1	L	0.0942194841401361
GCA_024695465.1	K	0.0567042936333093
GCA_024695465.1	M	0.0282546676284613
GCA_024695465.1	F	0.0428570500198208
GCA_024695465.1	P	0.0371603662618031
GCA_024695465.1	S	0.0629143677824784
GCA_024695465.1	T	0.0502147791446526
GCA_024695465.1	W	0.00906686422448807
GCA_024695465.1	Y	0.0388279102411635
GCA_024695465.1	V	0.0653786416600056
GCF_900128885.1	A	0.0663089189604352
GCF_900128885.1	R	0.0395256630602065
GCF_900128885.1	N	0.0471438632694643
GCF_900128885.1	D	0.0594181938329822
GCF_900128885.1	C	0.0102976851221202
GCF_900128885.1	Q	0.0251486106964922
GCF_900128885.1	E	0.075595094905066
GCF_900128885.1	G	0.0728040251688988
GCF_900128885.1	H	0.016568172530425
GCF_900128885.1	I	0.0873375861159497
GCF_900128885.1	L	0.0913271058374803
GCF_900128885.1	K	0.0786107834413919
GCF_900128885.1	M	0.0305162754435134
GCF_900128885.1	F	0.0427007584869678
GCF_900128885.1	P	0.0321538189543488
GCF_900128885.1	S	0.061909288784421
GCF_900128885.1	T	0.0484104234716502
GCF_900128885.1	W	0.00734286103486953
GCF_900128885.1	Y	0.0374809074019865
GCF_900128885.1	V	0.0693999634813306
GCA_017458765.1	A	0.0738899220659671
GCA_017458765.1	R	0.047210732878459
GCA_017458765.1	N	0.044655641043184
GCA_017458765.1	D	0.067961213357632
GCA_017458765.1	C	0.0136076677634239
GCA_017458765.1	Q	0.022941092320419
GCA_017458765.1	E	0.0737033282123687
GCA_017458765.1	G	0.0741250303215012
GCA_017458765.1	H	0.0153529422740815
GCA_017458765.1	I	0.0767920784689352
GCA_017458765.1	L	0.0835293605428637
GCA_017458765.1	K	0.0659646591241285
GCA_017458765.1	M	0.0308501837949458
GCA_017458765.1	F	0.0402557579753323
GCA_017458765.1	P	0.0329860614391362
GCA_017458765.1	S	0.0605111427629574
GCA_017458765.1	T	0.0542913476430086
GCA_017458765.1	W	0.0077548405555521
GCA_017458765.1	Y	0.0440050504736374
GCA_017458765.1	V	0.0696119469824664
GCA_017439545.1	A	0.088526376915174
GCA_017439545.1	R	0.0433072765444231
GCA_017439545.1	N	0.0412310716040559
GCA_017439545.1	D	0.0598633135301738
GCA_017439545.1	C	0.0174118908294993
GCA_017439545.1	Q	0.0372287488274445
GCA_017439545.1	E	0.0625130656184393
GCA_017439545.1	G	0.0748881047036226
GCA_017439545.1	H	0.0194559342475544
GCA_017439545.1	I	0.0600419886541296
GCA_017439545.1	L	0.0923786125876625
GCA_017439545.1	K	0.0543976414883638
GCA_017439545.1	M	0.0282163755751106
GCA_017439545.1	F	0.0398570599008353
GCA_017439545.1	P	0.0391387859025327
GCA_017439545.1	S	0.0545227140751329
GCA_017439545.1	T	0.0624165810515031
GCA_017439545.1	W	0.00987001384732211
GCA_017439545.1	Y	0.0394889891454862
GCA_017439545.1	V	0.0752454549515344
GCA_015056395.1	A	0.103715210742706
GCA_015056395.1	R	0.0628363163810584
GCA_015056395.1	N	0.0313316479393756
GCA_015056395.1	D	0.0634213497341832
GCA_015056395.1	C	0.0154224749898242
GCA_015056395.1	Q	0.0288296967909053
GCA_015056395.1	E	0.066380124798817
GCA_015056395.1	G	0.0795856968058424
GCA_015056395.1	H	0.0181273206841654
GCA_015056395.1	I	0.0561768941699559
GCA_015056395.1	L	0.0927364997330007
GCA_015056395.1	K	0.039615471269261
GCA_015056395.1	M	0.0325838682654259
GCA_015056395.1	F	0.0373164146666617
GCA_015056395.1	P	0.0415249205537154
GCA_015056395.1	S	0.0532654196742982
GCA_015056395.1	T	0.0571241503012922
GCA_015056395.1	W	0.0117268068506161
GCA_015056395.1	Y	0.0352787559452459
GCA_015056395.1	V	0.0730009597036495
GCA_017626625.1	A	0.0780593479314161
GCA_017626625.1	R	0.0433869431865357
GCA_017626625.1	N	0.0424861723280954
GCA_017626625.1	D	0.0518329288256745
GCA_017626625.1	C	0.0142892470338902
GCA_017626625.1	Q	0.0326694484261127
GCA_017626625.1	E	0.086244613558112
GCA_017626625.1	G	0.072235109026843
GCA_017626625.1	H	0.0161646407714627
GCA_017626625.1	I	0.0686544049932918
GCA_017626625.1	L	0.0903646611367169
GCA_017626625.1	K	0.0664030373321965
GCA_017626625.1	M	0.0308276237888548
GCA_017626625.1	F	0.0412508294365203
GCA_017626625.1	P	0.0309093085996202
GCA_017626625.1	S	0.0569566925036842
GCA_017626625.1	T	0.0556363078913122
GCA_017626625.1	W	0.00895399802389896
GCA_017626625.1	Y	0.0423765132670679
GCA_017626625.1	V	0.0702981719386939
GCA_017504165.1	A	0.0615662095319662
GCA_017504165.1	R	0.0314254401085801
GCA_017504165.1	N	0.0597335578482855
GCA_017504165.1	D	0.0568593793661566
GCA_017504165.1	C	0.0150948805510294
GCA_017504165.1	Q	0.0203515062219432
GCA_017504165.1	E	0.0710923692738707
GCA_017504165.1	G	0.0665052965448165
GCA_017504165.1	H	0.0135579934460021
GCA_017504165.1	I	0.0835471426964294
GCA_017504165.1	L	0.0893263462731849
GCA_017504165.1	K	0.0888872356717485
GCA_017504165.1	M	0.0221569403063613
GCA_017504165.1	F	0.0473096310382244
GCA_017504165.1	P	0.0290030737742101
GCA_017504165.1	S	0.0630795080509659
GCA_017504165.1	T	0.0558015220081508
GCA_017504165.1	W	0.00711286594062209
GCA_017504165.1	Y	0.0463080233853613
GCA_017504165.1	V	0.0712810779620913
GCA_015063305.1	A	0.0865447147326607
GCA_015063305.1	R	0.046336169016065
GCA_015063305.1	N	0.0409555489155271
GCA_015063305.1	D	0.0586089921608605
GCA_015063305.1	C	0.0174095686715647
GCA_015063305.1	Q	0.0211379934615249
GCA_015063305.1	E	0.0725230252750729
GCA_015063305.1	G	0.0719495904664815
GCA_015063305.1	H	0.0145401975603754
GCA_015063305.1	I	0.0785847365275776
GCA_015063305.1	L	0.0873356592962351
GCA_015063305.1	K	0.0647959363025978
GCA_015063305.1	M	0.0277511688402995
GCA_015063305.1	F	0.0424781172004078
GCA_015063305.1	P	0.0325561570640138
GCA_015063305.1	S	0.0662460013358175
GCA_015063305.1	T	0.0534590642246986
GCA_015063305.1	W	0.00674719654093577
GCA_015063305.1	Y	0.0395538193834148
GCA_015063305.1	V	0.070486343023869
GCA_015057205.1	A	0.0749845989185018
GCA_015057205.1	R	0.0439024162585639
GCA_015057205.1	N	0.0426609957499238
GCA_015057205.1	D	0.0542787004598545
GCA_015057205.1	C	0.0150277219466967
GCA_015057205.1	Q	0.0321633696944052
GCA_015057205.1	E	0.0794851371785219
GCA_015057205.1	G	0.0704980616416619
GCA_015057205.1	H	0.0178917008394367
GCA_015057205.1	I	0.0691959702059078
GCA_015057205.1	L	0.0884768797097752
GCA_015057205.1	K	0.0738987448896411
GCA_015057205.1	M	0.0332134434329166
GCA_015057205.1	F	0.0403290542180295
GCA_015057205.1	P	0.0308908358898092
GCA_015057205.1	S	0.0548527407702408
GCA_015057205.1	T	0.0540531290641743
GCA_015057205.1	W	0.00803812001020516
GCA_015057205.1	Y	0.041007324069868
GCA_015057205.1	V	0.0751510550518659
GCA_022775115.1	A	0.110243697584335
GCA_022775115.1	R	0.0602270875380777
GCA_022775115.1	N	0.0306408343884369
GCA_022775115.1	D	0.0569614897644507
GCA_022775115.1	C	0.0165222950696368
GCA_022775115.1	Q	0.0367740156197114
GCA_022775115.1	E	0.0621670155821038
GCA_022775115.1	G	0.0806480425217184
GCA_022775115.1	H	0.0187442805029397
GCA_022775115.1	I	0.0560683080317409
GCA_022775115.1	L	0.0978457083401236
GCA_022775115.1	K	0.0440291584661092
GCA_022775115.1	M	0.027721540409422
GCA_022775115.1	F	0.0360970778854471
GCA_022775115.1	P	0.040345175565055
GCA_022775115.1	S	0.0522370284940643
GCA_022775115.1	T	0.0571291572125208
GCA_022775115.1	W	0.00884406613932381
GCA_022775115.1	Y	0.033636910656755
GCA_022775115.1	V	0.0731171102280277
GCA_014799565.1	A	0.0963290761339239
GCA_014799565.1	R	0.0557687885051331
GCA_014799565.1	N	0.0342466242613228
GCA_014799565.1	D	0.0585170890297956
GCA_014799565.1	C	0.0163169630422144
GCA_014799565.1	Q	0.0350251189525604
GCA_014799565.1	E	0.0666505730149457
GCA_014799565.1	G	0.0807634676010508
GCA_014799565.1	H	0.0177811044339915
GCA_014799565.1	I	0.0545203401379007
GCA_014799565.1	L	0.0991416560367621
GCA_014799565.1	K	0.0464654198371875
GCA_014799565.1	M	0.0278272570275216
GCA_014799565.1	F	0.0382148045406953
GCA_014799565.1	P	0.0424472444859007
GCA_014799565.1	S	0.0548503076125353
GCA_014799565.1	T	0.0552774083697464
GCA_014799565.1	W	0.0122359367433782
GCA_014799565.1	Y	0.0353008060634023
GCA_014799565.1	V	0.0723200141700318
GCA_022799935.1	A	0.0495096433926817
GCA_022799935.1	R	0.0355544448083099
GCA_022799935.1	N	0.0689170788879505
GCA_022799935.1	D	0.0533158677904365
GCA_022799935.1	C	0.0113813291048335
GCA_022799935.1	Q	0.0243253646793866
GCA_022799935.1	E	0.0864372016063703
GCA_022799935.1	G	0.0562516876655349
GCA_022799935.1	H	0.0114186731932643
GCA_022799935.1	I	0.10558610110481
GCA_022799935.1	L	0.081229137581367
GCA_022799935.1	K	0.0982120799508207
GCA_022799935.1	M	0.0245350660990365
GCA_022799935.1	F	0.0391337320532929
GCA_022799935.1	P	0.0239605416616396
GCA_022799935.1	S	0.0591875075406332
GCA_022799935.1	T	0.0567687596591921
GCA_022799935.1	W	0.00687418489345444
GCA_022799935.1	Y	0.04681512378129
GCA_022799935.1	V	0.0605864745456948
GCA_021443865.1	A	0.0555249371061027
GCA_021443865.1	R	0.0327458913643005
GCA_021443865.1	N	0.068474379922366
GCA_021443865.1	D	0.0555865342220608
GCA_021443865.1	C	0.00998089408754139
GCA_021443865.1	Q	0.0195662698515618
GCA_021443865.1	E	0.0775194301078058
GCA_021443865.1	G	0.0651978456138531
GCA_021443865.1	H	0.0120503410535052
GCA_021443865.1	I	0.104055899923058
GCA_021443865.1	L	0.091486846314115
GCA_021443865.1	K	0.088236247633374
GCA_021443865.1	M	0.0245686040580612
GCA_021443865.1	F	0.0434065150296963
GCA_021443865.1	P	0.0270562630218464
GCA_021443865.1	S	0.0638826931555878
GCA_021443865.1	T	0.0483893975153669
GCA_021443865.1	W	0.00646121326866717
GCA_021443865.1	Y	0.0423085734540205
GCA_021443865.1	V	0.0635012232971099
GCA_017435245.1	A	0.0884437684107168
GCA_017435245.1	R	0.0456081673446486
GCA_017435245.1	N	0.0406898758591668
GCA_017435245.1	D	0.0564156964511152
GCA_017435245.1	C	0.01892577851031
GCA_017435245.1	Q	0.0347042011502314
GCA_017435245.1	E	0.0652024302146164
GCA_017435245.1	G	0.0811013992144761
GCA_017435245.1	H	0.0174989479590405
GCA_017435245.1	I	0.0625065752559966
GCA_017435245.1	L	0.0936009608640763
GCA_017435245.1	K	0.0515872667975873
GCA_017435245.1	M	0.0291985201290504
GCA_017435245.1	F	0.0384586723243092
GCA_017435245.1	P	0.0385594929162575
GCA_017435245.1	S	0.055054618459812
GCA_017435245.1	T	0.0595477100575116
GCA_017435245.1	W	0.0106168466825642
GCA_017435245.1	Y	0.0386340124842194
GCA_017435245.1	V	0.0736450589142937
GCF_019977655.1	A	0.0553052078580631
GCF_019977655.1	R	0.0303793268037261
GCF_019977655.1	N	0.0664399195448054
GCF_019977655.1	D	0.0566609856070882
GCF_019977655.1	C	0.0123196242947944
GCF_019977655.1	Q	0.0246120092192887
GCF_019977655.1	E	0.0743956729022125
GCF_019977655.1	G	0.062037665858359
GCF_019977655.1	H	0.0134791547623396
GCF_019977655.1	I	0.101012871221543
GCF_019977655.1	L	0.0885750032965829
GCF_019977655.1	K	0.0905975265413614
GCF_019977655.1	M	0.0262711345012007
GCF_019977655.1	F	0.0435309900458674
GCF_019977655.1	P	0.0262216083733824
GCF_019977655.1	S	0.0653503447328034
GCF_019977655.1	T	0.0513369268666243
GCF_019977655.1	W	0.00753787665394052
GCF_019977655.1	Y	0.0418898179852895
GCF_019977655.1	V	0.0620463329307272
GCA_022769005.1	A	0.0686681121978225
GCA_022769005.1	R	0.0400627422033586
GCA_022769005.1	N	0.0569962170142093
GCA_022769005.1	D	0.0647905517623178
GCA_022769005.1	C	0.0122185827643477
GCA_022769005.1	Q	0.0209817309466691
GCA_022769005.1	E	0.0733460970658793
GCA_022769005.1	G	0.0713300424432552
GCA_022769005.1	H	0.0157247647167374
GCA_022769005.1	I	0.0852325152242111
GCA_022769005.1	L	0.0795234360583133
GCA_022769005.1	K	0.0769514670603432
GCA_022769005.1	M	0.0267876914559882
GCA_022769005.1	F	0.0402957187673002
GCA_022769005.1	P	0.0304391954235099
GCA_022769005.1	S	0.0645944823768223
GCA_022769005.1	T	0.0549040413360399
GCA_022769005.1	W	0.0068739619856062
GCA_022769005.1	Y	0.0415551762317771
GCA_022769005.1	V	0.0687234729654918
GCF_000620125.1	A	0.0544825163768028
GCF_000620125.1	R	0.0373506774101465
GCF_000620125.1	N	0.0588906964478813
GCF_000620125.1	D	0.0605663142457226
GCF_000620125.1	C	0.00924932534894555
GCF_000620125.1	Q	0.0237069674501427
GCF_000620125.1	E	0.0738577093805945
GCF_000620125.1	G	0.0675224096636136
GCF_000620125.1	H	0.0144523361550355
GCF_000620125.1	I	0.104645992578043
GCF_000620125.1	L	0.0881657238000337
GCF_000620125.1	K	0.0892216070861972
GCF_000620125.1	M	0.0288951216069801
GCF_000620125.1	F	0.0416866966134268
GCF_000620125.1	P	0.0294490623862538
GCF_000620125.1	S	0.0586498064921435
GCF_000620125.1	T	0.0477513930761647
GCF_000620125.1	W	0.00689348525318383
GCF_000620125.1	Y	0.0404939199162934
GCF_000620125.1	V	0.0640682387123954
GCA_017482005.1	A	0.0728322549945669
GCA_017482005.1	R	0.0400749037070706
GCA_017482005.1	N	0.0435028609712388
GCA_017482005.1	D	0.0569377072931685
GCA_017482005.1	C	0.015418705567353
GCA_017482005.1	Q	0.0310102294221951
GCA_017482005.1	E	0.0781967240281339
GCA_017482005.1	G	0.0684549808361091
GCA_017482005.1	H	0.0160626312412851
GCA_017482005.1	I	0.0732702191477928
GCA_017482005.1	L	0.0868968227476214
GCA_017482005.1	K	0.0718261211290479
GCA_017482005.1	M	0.0326271457284291
GCA_017482005.1	F	0.042402032153671
GCA_017482005.1	P	0.0309818209365804
GCA_017482005.1	S	0.0572359963921223
GCA_017482005.1	T	0.0548780920861061
GCA_017482005.1	W	0.00868352710287896
GCA_017482005.1	Y	0.0454654138524511
GCA_017482005.1	V	0.0732418106621781
GCA_017624795.1	A	0.099474529030091
GCA_017624795.1	R	0.0549112319016106
GCA_017624795.1	N	0.0348483820855416
GCA_017624795.1	D	0.0573205825073395
GCA_017624795.1	C	0.0173273002677415
GCA_017624795.1	Q	0.0268355149906177
GCA_017624795.1	E	0.0667319064551864
GCA_017624795.1	G	0.0763983761106105
GCA_017624795.1	H	0.018948605903232
GCA_017624795.1	I	0.0615127233736076
GCA_017624795.1	L	0.0980857612546709
GCA_017624795.1	K	0.0533900467336505
GCA_017624795.1	M	0.0264963972780152
GCA_017624795.1	F	0.0420732042102271
GCA_017624795.1	P	0.0375064190138457
GCA_017624795.1	S	0.0552923356167259
GCA_017624795.1	T	0.0556346830218295
GCA_017624795.1	W	0.00796765139991022
GCA_017624795.1	Y	0.0358108304508328
GCA_017624795.1	V	0.0734335183947136
GCF_002874775.1	A	0.0673256555451841
GCF_002874775.1	R	0.0368723949497177
GCF_002874775.1	N	0.0593882150396806
GCF_002874775.1	D	0.06221226448101
GCF_002874775.1	C	0.0138865600859757
GCF_002874775.1	Q	0.0260541335554901
GCF_002874775.1	E	0.0703833921071845
GCF_002874775.1	G	0.0713181405898685
GCF_002874775.1	H	0.0133426104039619
GCF_002874775.1	I	0.081506634997881
GCF_002874775.1	L	0.0788634620284834
GCF_002874775.1	K	0.0728852965912047
GCF_002874775.1	M	0.0263115854680938
GCF_002874775.1	F	0.0404727609275134
GCF_002874775.1	P	0.0333420030815014
GCF_002874775.1	S	0.0689575045912258
GCF_002874775.1	T	0.057382730653809
GCF_002874775.1	W	0.00824506253440944
GCF_002874775.1	Y	0.0440057933281667
GCF_002874775.1	V	0.0672437990396384
GCA_012522875.1	A	0.103017004367809
GCA_012522875.1	R	0.0617216706263984
GCA_012522875.1	N	0.0313804420374809
GCA_012522875.1	D	0.0521785441328533
GCA_012522875.1	C	0.0111460397494821
GCA_012522875.1	Q	0.0369033168373328
GCA_012522875.1	E	0.0617994819495022
GCA_012522875.1	G	0.0836160478072769
GCA_012522875.1	H	0.0193283326589685
GCA_012522875.1	I	0.0580835589861703
GCA_012522875.1	L	0.107865514367429
GCA_012522875.1	K	0.0424573161664263
GCA_012522875.1	M	0.0309671774547743
GCA_012522875.1	F	0.0390664716196168
GCA_012522875.1	P	0.046197447096946
GCA_012522875.1	S	0.0550212511369099
GCA_012522875.1	T	0.0494689809483298
GCA_012522875.1	W	0.0101932833265897
GCA_012522875.1	Y	0.030766597155218
GCA_012522875.1	V	0.0688215215744862
GCF_003612555.1	A	0.0894370935187262
GCF_003612555.1	R	0.0581765173601908
GCF_003612555.1	N	0.035179106607678
GCF_003612555.1	D	0.0540225081041408
GCF_003612555.1	C	0.0161980876266591
GCF_003612555.1	Q	0.0376062712797407
GCF_003612555.1	E	0.073861852433281
GCF_003612555.1	G	0.079129034231075
GCF_003612555.1	H	0.0175090215906542
GCF_003612555.1	I	0.055217231747844
GCF_003612555.1	L	0.0970142102795164
GCF_003612555.1	K	0.0521478521478521
GCF_003612555.1	M	0.0272951538257661
GCF_003612555.1	F	0.0400782890578809
GCF_003612555.1	P	0.0435533853901201
GCF_003612555.1	S	0.0576178923117699
GCF_003612555.1	T	0.0512008399763502
GCF_003612555.1	W	0.0115588493139514
GCF_003612555.1	Y	0.0359140859140859
GCF_003612555.1	V	0.0672827172827173
GCF_000526775.1	A	0.0743553017130962
GCF_000526775.1	R	0.0416252839344787
GCF_000526775.1	N	0.0484014137788115
GCF_000526775.1	D	0.0673136415357525
GCF_000526775.1	C	0.0168833036739356
GCF_000526775.1	Q	0.0244509181647428
GCF_000526775.1	E	0.0719970178901062
GCF_000526775.1	G	0.0697868182912953
GCF_000526775.1	H	0.016048415030719
GCF_000526775.1	I	0.07300892675533
GCF_000526775.1	L	0.0807169659414795
GCF_000526775.1	K	0.0713374473513775
GCF_000526775.1	M	0.0288279133656225
GCF_000526775.1	F	0.0424788958704076
GCF_000526775.1	P	0.0318006616130798
GCF_000526775.1	S	0.0647128059662623
GCF_000526775.1	T	0.0584311412612861
GCF_000526775.1	W	0.00886377698175415
GCF_000526775.1	Y	0.0430814454722397
GCF_000526775.1	V	0.0658779054082231
GCA_023663865.1	A	0.0739884823696817
GCA_023663865.1	R	0.0344992512795298
GCA_023663865.1	N	0.0568699759366456
GCA_023663865.1	D	0.0645002197736704
GCA_023663865.1	C	0.0173956447563492
GCA_023663865.1	Q	0.0261150720038144
GCA_023663865.1	E	0.066237549262827
GCA_023663865.1	G	0.0656713526883162
GCA_023663865.1	H	0.0155048461956805
GCA_023663865.1	I	0.0814384372974544
GCA_023663865.1	L	0.0808990605606836
GCA_023663865.1	K	0.0769595243948774
GCA_023663865.1	M	0.0263385706516476
GCA_023663865.1	F	0.0430413695997139
GCA_023663865.1	P	0.0297163802158997
GCA_023663865.1	S	0.0642066915495161
GCA_023663865.1	T	0.0569727853146488
GCA_023663865.1	W	0.00832606962727876
GCA_023663865.1	Y	0.0444166312793808
GCA_023663865.1	V	0.0669020852423843
GCA_015064735.1	A	0.0785601101205244
GCA_015064735.1	R	0.0449653472477872
GCA_015064735.1	N	0.0466379627702995
GCA_015064735.1	D	0.0595691214366887
GCA_015064735.1	C	0.0179410022888423
GCA_015064735.1	Q	0.0207996542727724
GCA_015064735.1	E	0.0731533204219153
GCA_015064735.1	G	0.0726507354706532
GCA_015064735.1	H	0.0168029834979272
GCA_015064735.1	I	0.0762184483890072
GCA_015064735.1	L	0.0834499095667205
GCA_015064735.1	K	0.068052243225507
GCA_015064735.1	M	0.0270163420138611
GCA_015064735.1	F	0.0433391488067609
GCA_015064735.1	P	0.0330169502376875
GCA_015064735.1	S	0.0644012996782816
GCA_015064735.1	T	0.0551739039966708
GCA_015064735.1	W	0.00839348880387983
GCA_015064735.1	Y	0.0424556236695104
GCA_015064735.1	V	0.0674024040847032
GCA_012798975.1	A	0.0618130466546673
GCA_012798975.1	R	0.0411549591246179
GCA_012798975.1	N	0.0472607575924543
GCA_012798975.1	D	0.0567398464571268
GCA_012798975.1	C	0.00910972070869709
GCA_012798975.1	Q	0.027806687808402
GCA_012798975.1	E	0.0869055927644656
GCA_012798975.1	G	0.0693412186292156
GCA_012798975.1	H	0.0166236077269369
GCA_012798975.1	I	0.0881687910437405
GCA_012798975.1	L	0.0934807540824364
GCA_012798975.1	K	0.0800039181594446
GCA_012798975.1	M	0.0270720329125393
GCA_012798975.1	F	0.0448363964361075
GCA_012798975.1	P	0.0324146065718962
GCA_012798975.1	S	0.059307057176558
GCA_012798975.1	T	0.0484137576373499
GCA_012798975.1	W	0.0068220869913025
GCA_012798975.1	Y	0.0401101166060576
GCA_012798975.1	V	0.062615044915984
GCA_012519845.1	A	0.0510564652369434
GCA_012519845.1	R	0.0311761325906021
GCA_012519845.1	N	0.0700307483395782
GCA_012519845.1	D	0.05527934424951
GCA_012519845.1	C	0.0117086832806334
GCA_012519845.1	Q	0.0206980710319904
GCA_012519845.1	E	0.0767607467224518
GCA_012519845.1	G	0.0638707583405301
GCA_012519845.1	H	0.0121089507372835
GCA_012519845.1	I	0.105500867628455
GCA_012519845.1	L	0.0881138915745421
GCA_012519845.1	K	0.0930902826759887
GCA_012519845.1	M	0.024237398743229
GCA_012519845.1	F	0.0434410614771819
GCA_012519845.1	P	0.0260070625988483
GCA_012519845.1	S	0.0644877895487759
GCA_012519845.1	T	0.0486296287375977
GCA_012519845.1	W	0.00668871004923634
GCA_012519845.1	Y	0.0446808583844563
GCA_012519845.1	V	0.0624325480521655
GCF_900111615.1	A	0.065838731927039
GCF_900111615.1	R	0.038301470663726
GCF_900111615.1	N	0.0495920837840587
GCF_900111615.1	D	0.051556764334468
GCF_900111615.1	C	0.00918313156079636
GCF_900111615.1	Q	0.031688757267218
GCF_900111615.1	E	0.079251760045771
GCF_900111615.1	G	0.0686546184926373
GCF_900111615.1	H	0.0181749284361609
GCF_900111615.1	I	0.0953192069223956
GCF_900111615.1	L	0.0933619930914178
GCF_900111615.1	K	0.0777061491234538
GCF_900111615.1	M	0.0285228682282688
GCF_900111615.1	F	0.040833621890928
GCF_900111615.1	P	0.0324484959693715
GCF_900111615.1	S	0.055058655747834
GCF_900111615.1	T	0.05259837169516
GCF_900111615.1	W	0.00759738702153495
GCF_900111615.1	Y	0.0380690690214211
GCF_900111615.1	V	0.0662419347763391
GCA_017620615.1	A	0.0747374873619769
GCA_017620615.1	R	0.0402134598595156
GCA_017620615.1	N	0.0465663055044727
GCA_017620615.1	D	0.0585448958308455
GCA_017620615.1	C	0.0151497058425481
GCA_017620615.1	Q	0.0232619235270235
GCA_017620615.1	E	0.077664466788204
GCA_017620615.1	G	0.0722855118498881
GCA_017620615.1	H	0.0147781944013226
GCA_017620615.1	I	0.0800474473183508
GCA_017620615.1	L	0.0846754184147607
GCA_017620615.1	K	0.0775875108468073
GCA_017620615.1	M	0.0284073569879975
GCA_017620615.1	F	0.0458577801129926
GCA_017620615.1	P	0.0317270770806631
GCA_017620615.1	S	0.0609146080952343
GCA_017620615.1	T	0.0532190139555619
GCA_017620615.1	W	0.00729223886062748
GCA_017620615.1	Y	0.0358137029341443
GCA_017620615.1	V	0.071255894427063
GCA_019112625.1	A	0.0999677198397014
GCA_019112625.1	R	0.0571846976293765
GCA_019112625.1	N	0.0282648232858054
GCA_019112625.1	D	0.0528355365198838
GCA_019112625.1	C	0.0168439451079811
GCA_019112625.1	Q	0.0389314479620196
GCA_019112625.1	E	0.0711344508042484
GCA_019112625.1	G	0.0850243675844205
GCA_019112625.1	H	0.0176422885846331
GCA_019112625.1	I	0.0476518151685261
GCA_019112625.1	L	0.105792320471133
GCA_019112625.1	K	0.0465873571996567
GCA_019112625.1	M	0.0249234330344138
GCA_019112625.1	F	0.0398746584995237
GCA_019112625.1	P	0.0461055167581271
GCA_019112625.1	S	0.0511522442584617
GCA_019112625.1	T	0.0511396471227355
GCA_019112625.1	W	0.0110760315873178
GCA_019112625.1	Y	0.0342815302370623
GCA_019112625.1	V	0.0735861683449726
GCA_017410145.1	A	0.0702728442817263
GCA_017410145.1	R	0.0374121373779758
GCA_017410145.1	N	0.0480833267195539
GCA_017410145.1	D	0.0581454732417986
GCA_017410145.1	C	0.014905158402893
GCA_017410145.1	Q	0.0305401329887267
GCA_017410145.1	E	0.0772449180293928
GCA_017410145.1	G	0.0717359273151391
GCA_017410145.1	H	0.0169669322530443
GCA_017410145.1	I	0.0737148851445312
GCA_017410145.1	L	0.0843808984848119
GCA_017410145.1	K	0.0701865775934355
GCA_017410145.1	M	0.0302571782511327
GCA_017410145.1	F	0.0426002160117875
GCA_017410145.1	P	0.0309852691003075
GCA_017410145.1	S	0.0556023312709844
GCA_017410145.1	T	0.0582507186015135
GCA_017410145.1	W	0.0105366133078444
GCA_017410145.1	Y	0.0452417020072533
GCA_017410145.1	V	0.0729367596161477
GCA_015066085.1	A	0.077478463626208
GCA_015066085.1	R	0.0380519672012336
GCA_015066085.1	N	0.0480035587811175
GCA_015066085.1	D	0.0558858590932606
GCA_015066085.1	C	0.0167492633772933
GCA_015066085.1	Q	0.0228296808343142
GCA_015066085.1	E	0.069808590557734
GCA_015066085.1	G	0.0707432704298778
GCA_015066085.1	H	0.0142651141983871
GCA_015066085.1	I	0.0785331024124237
GCA_015066085.1	L	0.0900891444680197
GCA_015066085.1	K	0.0750742870566831
GCA_015066085.1	M	0.0249964387197385
GCA_015066085.1	F	0.0462941442555925
GCA_015066085.1	P	0.0326713100762989
GCA_015066085.1	S	0.0654275910500653
GCA_015066085.1	T	0.0561282760654476
GCA_015066085.1	W	0.00685015382231586
GCA_015066085.1	Y	0.0364725081659532
GCA_015066085.1	V	0.0736472758080357
GCF_003478505.1	A	0.0818328917860643
GCF_003478505.1	R	0.0479588758710881
GCF_003478505.1	N	0.040196060479608
GCF_003478505.1	D	0.0561293474898303
GCF_003478505.1	C	0.0151054461137255
GCF_003478505.1	Q	0.0356530546750845
GCF_003478505.1	E	0.0762413517610653
GCF_003478505.1	G	0.0725541349159004
GCF_003478505.1	H	0.0184649960149917
GCF_003478505.1	I	0.0672459304247431
GCF_003478505.1	L	0.0907415777548839
GCF_003478505.1	K	0.0639413129228951
GCF_003478505.1	M	0.0317383984218018
GCF_003478505.1	F	0.0390106771237396
GCF_003478505.1	P	0.0348117216103096
GCF_003478505.1	S	0.0572434150990855
GCF_003478505.1	T	0.054120941868993
GCF_003478505.1	W	0.00939536775313958
GCF_003478505.1	Y	0.039095485038631
GCF_003478505.1	V	0.0685190128744197
GCF_016901955.1	A	0.0962511198052425
GCF_016901955.1	R	0.0578280080372914
GCF_016901955.1	N	0.0320884304506046
GCF_016901955.1	D	0.0560272093694168
GCF_016901955.1	C	0.016636383421315
GCF_016901955.1	Q	0.0378785194782846
GCF_016901955.1	E	0.0666346119779936
GCF_016901955.1	G	0.080486286498059
GCF_016901955.1	H	0.0185556157283922
GCF_016901955.1	I	0.0536949777051205
GCF_016901955.1	L	0.101977436873352
GCF_016901955.1	K	0.0458975903309562
GCF_016901955.1	M	0.0271182666174037
GCF_016901955.1	F	0.0364664260877927
GCF_016901955.1	P	0.0433315281482344
GCF_016901955.1	S	0.0534095222670425
GCF_016901955.1	T	0.0570182053760774
GCF_016901955.1	W	0.0113422985236285
GCF_016901955.1	Y	0.0348154409122427
GCF_016901955.1	V	0.0725421223915497
GCA_017540125.1	A	0.0734754525105489
GCA_017540125.1	R	0.0498193541286188
GCA_017540125.1	N	0.038697762755595
GCA_017540125.1	D	0.0640854506804136
GCA_017540125.1	C	0.0122772642165037
GCA_017540125.1	Q	0.0268441172668785
GCA_017540125.1	E	0.0789824959717826
GCA_017540125.1	G	0.0755308352199938
GCA_017540125.1	H	0.0169140335541867
GCA_017540125.1	I	0.0700903421329139
GCA_017540125.1	L	0.0839865721821996
GCA_017540125.1	K	0.0638051712200347
GCA_017540125.1	M	0.0304365576563006
GCA_017540125.1	F	0.0395769955833588
GCA_017540125.1	P	0.0359052066709071
GCA_017540125.1	S	0.0615271007201518
GCA_017540125.1	T	0.0573907390035105
GCA_017540125.1	W	0.0084954112237206
GCA_017540125.1	Y	0.0395718763238085
GCA_017540125.1	V	0.0725872609785721
GCA_017395725.1	A	0.0723015212352692
GCA_017395725.1	R	0.0367720268990957
GCA_017395725.1	N	0.0532228315868508
GCA_017395725.1	D	0.0584153527241863
GCA_017395725.1	C	0.0162059706852088
GCA_017395725.1	Q	0.0224125126497568
GCA_017395725.1	E	0.0716649528286488
GCA_017395725.1	G	0.0698205366761336
GCA_017395725.1	H	0.0149307935886136
GCA_017395725.1	I	0.0778184474259785
GCA_017395725.1	L	0.0845901478797375
GCA_017395725.1	K	0.0748294323115594
GCA_017395725.1	M	0.0265746906930435
GCA_017395725.1	F	0.0449719257010414
GCA_017395725.1	P	0.0324405053373813
GCA_017395725.1	S	0.0612676688538504
GCA_017395725.1	T	0.0591192504815069
GCA_017395725.1	W	0.00760821662912545
GCA_017395725.1	Y	0.0446801651813404
GCA_017395725.1	V	0.0703530506316717
GCF_003814745.1	A	0.0805696244585288
GCF_003814745.1	R	0.0392849258283625
GCF_003814745.1	N	0.0479709700719961
GCF_003814745.1	D	0.0549390958797822
GCF_003814745.1	C	0.0155437860221668
GCF_003814745.1	Q	0.035215720400469
GCF_003814745.1	E	0.0635286880590201
GCF_003814745.1	G	0.0692311484440139
GCF_003814745.1	H	0.0173367227303222
GCF_003814745.1	I	0.0763450240379978
GCF_003814745.1	L	0.0916766155184942
GCF_003814745.1	K	0.0675335921106498
GCF_003814745.1	M	0.0287105645017822
GCF_003814745.1	F	0.0419877270106504
GCF_003814745.1	P	0.0356101021748869
GCF_003814745.1	S	0.0608398188415893
GCF_003814745.1	T	0.0574318458996084
GCF_003814745.1	W	0.00824879488503986
GCF_003814745.1	Y	0.0376313087687787
GCF_003814745.1	V	0.070363924355861
GCA_017394205.1	A	0.10282415545991
GCA_017394205.1	R	0.0634178681567083
GCA_017394205.1	N	0.0296292116802993
GCA_017394205.1	D	0.0557125804250427
GCA_017394205.1	C	0.017068005776321
GCA_017394205.1	Q	0.0300206473499629
GCA_017394205.1	E	0.0704249192884334
GCA_017394205.1	G	0.0802372593860808
GCA_017394205.1	H	0.0174999955919407
GCA_017394205.1	I	0.0555292051563715
GCA_017394205.1	L	0.101656901345869
GCA_017394205.1	K	0.0463093082344312
GCA_017394205.1	M	0.0278642247193389
GCA_017394205.1	F	0.0385334915532767
GCA_017394205.1	P	0.0433435659084217
GCA_017394205.1	S	0.0520715234076767
GCA_017394205.1	T	0.0528191302722594
GCA_017394205.1	W	0.00977707562290287
GCA_017394205.1	Y	0.0336687572622778
GCA_017394205.1	V	0.0715921734024752
GCA_003520105.1	A	0.0731074234586421
GCA_003520105.1	R	0.0441025401957634
GCA_003520105.1	N	0.0475306473445073
GCA_003520105.1	D	0.0691032477943735
GCA_003520105.1	C	0.012227303982698
GCA_003520105.1	Q	0.0233157904375956
GCA_003520105.1	E	0.0765904735582886
GCA_003520105.1	G	0.0701338443582747
GCA_003520105.1	H	0.0149744515278303
GCA_003520105.1	I	0.0776194051842836
GCA_003520105.1	L	0.0812989179568548
GCA_003520105.1	K	0.0729792232398693
GCA_003520105.1	M	0.0307064498029546
GCA_003520105.1	F	0.0413803667192232
GCA_003520105.1	P	0.0306431821625212
GCA_003520105.1	S	0.0621837658564524
GCA_003520105.1	T	0.053747525486037
GCA_003520105.1	W	0.00732572678701948
GCA_003520105.1	Y	0.0433583129517185
GCA_003520105.1	V	0.0676714011950924
GCA_014804445.1	A	0.0791786182799465
GCA_014804445.1	R	0.0465832220941626
GCA_014804445.1	N	0.0413080382976232
GCA_014804445.1	D	0.0547872508874343
GCA_014804445.1	C	0.0158505022316609
GCA_014804445.1	Q	0.0321817879965338
GCA_014804445.1	E	0.0813858081529755
GCA_014804445.1	G	0.0715417413192662
GCA_014804445.1	H	0.0166383730515552
GCA_014804445.1	I	0.0697683122386759
GCA_014804445.1	L	0.0918632425154671
GCA_014804445.1	K	0.0636438401649059
GCA_014804445.1	M	0.0309764703963057
GCA_014804445.1	F	0.0425536611042283
GCA_014804445.1	P	0.0314687697027683
GCA_014804445.1	S	0.0567132639635948
GCA_014804445.1	T	0.0506905145535383
GCA_014804445.1	W	0.0103593976866731
GCA_014804445.1	Y	0.0446025090950617
[truncated: 18,001 more rows]
