# Supplementary material for: Evolutionary adaptation of bacterial proteomes to translation-impeding sequences
Source: EMBO J. 2025 Dec 9;45(6):1957–79. doi: 10.1038/s44318-025-00651-6 (PMC12992588; doi:10.1038/s44318-025-00651-6)
Supplement: Supplementary file 13 — Appendix Figures Source Data [file 44318_2025_651_MOESM13_ESM.zip › Appendix Fig. S1/p__Patescibacteria.csv]

genome_id	aa	freq_aa
GCA_025061805.1	A	0.0383182303059037
GCA_025061805.1	R	0.0358809141551823
GCA_025061805.1	N	0.0799724158738026
GCA_025061805.1	D	0.053575700108828
GCA_025061805.1	C	0.00954669367612357
GCA_025061805.1	Q	0.0329651858157251
GCA_025061805.1	E	0.0681909769737197
GCA_025061805.1	G	0.0466516534313145
GCA_025061805.1	H	0.0147962976930619
GCA_025061805.1	I	0.0985270507612572
GCA_025061805.1	L	0.0913487129203616
GCA_025061805.1	K	0.0926266337668495
GCA_025061805.1	M	0.0165418556789897
GCA_025061805.1	F	0.0568017498680056
GCA_025061805.1	P	0.0321010268621979
GCA_025061805.1	S	0.0690960811145711
GCA_025061805.1	T	0.0500651890482399
GCA_025061805.1	W	0.00851228894372192
GCA_025061805.1	Y	0.0480804249679442
GCA_025061805.1	V	0.0564009180342
GCA_013815345.1	A	0.090533551308478
GCA_013815345.1	R	0.0529244766296917
GCA_013815345.1	N	0.0366474196286339
GCA_013815345.1	D	0.0481496502502394
GCA_013815345.1	C	0.00659360875691451
GCA_013815345.1	Q	0.0327213583586639
GCA_013815345.1	E	0.0629465946958452
GCA_013815345.1	G	0.0727931061876231
GCA_013815345.1	H	0.0207466624298096
GCA_013815345.1	I	0.068256603016252
GCA_013815345.1	L	0.0974867354319713
GCA_013815345.1	K	0.0544254947297122
GCA_013815345.1	M	0.020186393835373
GCA_013815345.1	F	0.0429107207813656
GCA_013815345.1	P	0.0458667647833558
GCA_013815345.1	S	0.0699792198886989
GCA_013815345.1	T	0.0664796317279269
GCA_013815345.1	W	0.0101935435316155
GCA_013815345.1	Y	0.0303088585154555
GCA_013815345.1	V	0.069849605512374
GCA_017991775.1	A	0.0721434237403774
GCA_017991775.1	R	0.0430279441199801
GCA_017991775.1	N	0.0395138651991106
GCA_017991775.1	D	0.0538825434533326
GCA_017991775.1	C	0.00575815738963532
GCA_017991775.1	Q	0.0340680703802192
GCA_017991775.1	E	0.0633356212521629
GCA_017991775.1	G	0.0679183089676828
GCA_017991775.1	H	0.018375961234161
GCA_017991775.1	I	0.0766192505764322
GCA_017991775.1	L	0.0993066372936249
GCA_017991775.1	K	0.0699157854069139
GCA_017991775.1	M	0.0227654773598787
GCA_017991775.1	F	0.0458392072566757
GCA_017991775.1	P	0.0424689795197014
GCA_017991775.1	S	0.0724023558713888
GCA_017991775.1	T	0.0619998602588499
GCA_017991775.1	W	0.00925168614137694
GCA_017991775.1	Y	0.0321569046513253
GCA_017991775.1	V	0.0692499599271702
GCA_012511375.1	A	0.0503912853640241
GCA_012511375.1	R	0.0415467807122625
GCA_012511375.1	N	0.0498035176498248
GCA_012511375.1	D	0.054292943428757
GCA_012511375.1	C	0.00809440109268817
GCA_012511375.1	Q	0.0279105697428376
GCA_012511375.1	E	0.0853830566160253
GCA_012511375.1	G	0.0624097356724622
GCA_012511375.1	H	0.0135242552143393
GCA_012511375.1	I	0.0858196840608591
GCA_012511375.1	L	0.0969144993898411
GCA_012511375.1	K	0.0902195452357228
GCA_012511375.1	M	0.0213387669193135
GCA_012511375.1	F	0.0457451215279721
GCA_012511375.1	P	0.033144501293089
GCA_012511375.1	S	0.0666192720636804
GCA_012511375.1	T	0.0525184447106503
GCA_012511375.1	W	0.00889488474155014
GCA_012511375.1	Y	0.0395427726962305
GCA_012511375.1	V	0.0658859618678698
GCA_016183265.1	A	0.0717540301262148
GCA_016183265.1	R	0.0424497015255361
GCA_016183265.1	N	0.0442713089619241
GCA_016183265.1	D	0.0498370646646608
GCA_016183265.1	C	0.00602716550192735
GCA_016183265.1	Q	0.0369464283997731
GCA_016183265.1	E	0.0634150092762595
GCA_016183265.1	G	0.0690144094435206
GCA_016183265.1	H	0.0158657681992521
GCA_016183265.1	I	0.0812946389948957
GCA_016183265.1	L	0.104965922963789
GCA_016183265.1	K	0.0814965057820415
GCA_016183265.1	M	0.0196964308029492
GCA_016183265.1	F	0.0473906314585356
GCA_016183265.1	P	0.0429255303809515
GCA_016183265.1	S	0.0619106210768151
GCA_016183265.1	T	0.0533312826231147
GCA_016183265.1	W	0.0107085524228821
GCA_016183265.1	Y	0.0318805333128262
GCA_016183265.1	V	0.0648184640821309
GCA_001782085.1	A	0.0621700088910613
GCA_001782085.1	R	0.0434060771036209
GCA_001782085.1	N	0.048782851628834
GCA_001782085.1	D	0.0489514025543893
GCA_001782085.1	C	0.00624902556496163
GCA_001782085.1	Q	0.0328252927518888
GCA_001782085.1	E	0.0628399988201435
GCA_001782085.1	G	0.0667250976541925
GCA_001782085.1	H	0.0150600251983634
GCA_001782085.1	I	0.0869174985357138
GCA_001782085.1	L	0.098669711820055
GCA_001782085.1	K	0.0866436032816865
GCA_001782085.1	M	0.0183299131541356
GCA_001782085.1	F	0.0522212905101615
GCA_001782085.1	P	0.0410252952801527
GCA_001782085.1	S	0.0705975551688248
GCA_001782085.1	T	0.0530809002304934
GCA_001782085.1	W	0.00955683747898381
GCA_001782085.1	Y	0.0323112124289453
GCA_001782085.1	V	0.0636364019433922
GCA_001790815.1	A	0.0864184629076517
GCA_001790815.1	R	0.0589068157147769
GCA_001790815.1	N	0.0344291695602047
GCA_001790815.1	D	0.0479978964259468
GCA_001790815.1	C	0.00965486552633176
GCA_001790815.1	Q	0.0343280361922613
GCA_001790815.1	E	0.0660266048179936
GCA_001790815.1	G	0.0749330834215441
GCA_001790815.1	H	0.0203615180792751
GCA_001790815.1	I	0.06785037655324
GCA_001790815.1	L	0.0973712066559241
GCA_001790815.1	K	0.0659524403481685
GCA_001790815.1	M	0.0218751474861616
GCA_001790815.1	F	0.043322163714696
GCA_001790815.1	P	0.0465483181520911
GCA_001790815.1	S	0.055616610144351
GCA_001790815.1	T	0.0557177435122944
GCA_001790815.1	W	0.0124360331447758
GCA_001790815.1	Y	0.0304377726387044
GCA_001790815.1	V	0.0698157350036071
GCA_024653985.1	A	0.0538503443397377
GCA_024653985.1	R	0.0357877533763182
GCA_024653985.1	N	0.0526225922643488
GCA_024653985.1	D	0.0488986819959509
GCA_024653985.1	C	0.0066835245428453
GCA_024653985.1	Q	0.0302506728243989
GCA_024653985.1	E	0.0612127913878477
GCA_024653985.1	G	0.0611477449202774
GCA_024653985.1	H	0.0149606875411622
GCA_024653985.1	I	0.0944596671247022
GCA_024653985.1	L	0.0985250713478441
GCA_024653985.1	K	0.0987608647927863
GCA_024653985.1	M	0.0207823463887014
GCA_024653985.1	F	0.0583914008569872
GCA_024653985.1	P	0.0368610200912277
GCA_024653985.1	S	0.0646846465944109
GCA_024653985.1	T	0.0516794184845799
GCA_024653985.1	W	0.00894795469513534
GCA_024653985.1	Y	0.0385075088016001
GCA_024653985.1	V	0.0629853076291376
GCA_017433245.1	A	0.0776639548634362
GCA_017433245.1	R	0.0419498387640636
GCA_017433245.1	N	0.0534002023166683
GCA_017433245.1	D	0.0610084488580506
GCA_017433245.1	C	0.00933221251798766
GCA_017433245.1	Q	0.0262726715773576
GCA_017433245.1	E	0.0659571335622456
GCA_017433245.1	G	0.0725585459795499
GCA_017433245.1	H	0.016460788085163
GCA_017433245.1	I	0.0694335608208548
GCA_017433245.1	L	0.0822374513798852
GCA_017433245.1	K	0.0664700490594175
GCA_017433245.1	M	0.0231904293767602
GCA_017433245.1	F	0.0375283172097397
GCA_017433245.1	P	0.0360370628938882
GCA_017433245.1	S	0.06848846652514
GCA_017433245.1	T	0.067248920740308
GCA_017433245.1	W	0.0107854730933079
GCA_017433245.1	Y	0.0440632405811143
GCA_017433245.1	V	0.0699132317950618
GCA_001785615.1	A	0.0676768181893951
GCA_001785615.1	R	0.0435843154250915
GCA_001785615.1	N	0.047829396631717
GCA_001785615.1	D	0.0500075011251688
GCA_001785615.1	C	0.00832347074283365
GCA_001785615.1	Q	0.0266984492118262
GCA_001785615.1	E	0.0698604790718608
GCA_001785615.1	G	0.0711384485450595
GCA_001785615.1	H	0.0171359037188912
GCA_001785615.1	I	0.0803231595850489
GCA_001785615.1	L	0.0932528768204119
GCA_001785615.1	K	0.0873130969645447
GCA_001785615.1	M	0.0231201346868697
GCA_001785615.1	F	0.0488851105443594
GCA_001785615.1	P	0.0390391892117151
GCA_001785615.1	S	0.0629483311385597
GCA_001785615.1	T	0.0523356281219961
GCA_001785615.1	W	0.0103793346779795
GCA_001785615.1	Y	0.0328604846282498
GCA_001785615.1	V	0.0672878709584215
GCF_022819385.1	A	0.080351056212726
GCF_022819385.1	R	0.0500087892676611
GCF_022819385.1	N	0.0470333006058163
GCF_022819385.1	D	0.0604015623459198
GCF_022819385.1	C	0.00647404593571401
GCF_022819385.1	Q	0.0358516371618812
GCF_022819385.1	E	0.0652806777597229
GCF_022819385.1	G	0.0683333404790794
GCF_022819385.1	H	0.0169611428620428
GCF_022819385.1	I	0.0739927713632797
GCF_022819385.1	L	0.090666655233473
GCF_022819385.1	K	0.0710601571778305
GCF_022819385.1	M	0.0241340427630028
GCF_022819385.1	F	0.03859989109883
GCF_022819385.1	P	0.0377338266756417
GCF_022819385.1	S	0.0665368999181098
GCF_022819385.1	T	0.0544248603363931
GCF_022819385.1	W	0.0107957931563761
GCF_022819385.1	Y	0.0314998778077423
GCF_022819385.1	V	0.0698596718387577
GCA_001788955.1	A	0.0744389367234052
GCA_001788955.1	R	0.0576751688529782
GCA_001788955.1	N	0.0316530283054305
GCA_001788955.1	D	0.0503981026596646
GCA_001788955.1	C	0.0131841583866715
GCA_001788955.1	Q	0.0379173449020027
GCA_001788955.1	E	0.0699865212235488
GCA_001788955.1	G	0.0683587564171497
GCA_001788955.1	H	0.028382767789407
GCA_001788955.1	I	0.0697839713042005
GCA_001788955.1	L	0.103083178045062
GCA_001788955.1	K	0.0571595872400916
GCA_001788955.1	M	0.0254181735153091
GCA_001788955.1	F	0.0466490877888178
GCA_001788955.1	P	0.0433235863856992
GCA_001788955.1	S	0.0604445786593405
GCA_001788955.1	T	0.0566734674336557
GCA_001788955.1	W	0.0122524287576693
GCA_001788955.1	Y	0.0285116631926287
GCA_001788955.1	V	0.0647054924172676
GCA_001002135.1	A	0.0782744645540859
GCA_001002135.1	R	0.0477218174177511
GCA_001002135.1	N	0.0366888181371397
GCA_001002135.1	D	0.0467887490473443
GCA_001002135.1	C	0.00518173465244984
GCA_001002135.1	Q	0.0478785159227049
GCA_001002135.1	E	0.0617819469076975
GCA_001002135.1	G	0.066935190922883
GCA_001002135.1	H	0.0193451427024794
GCA_001002135.1	I	0.0609414731083998
GCA_001002135.1	L	0.108987371525033
GCA_001002135.1	K	0.0640540752295277
GCA_001002135.1	M	0.0195837517895682
GCA_001002135.1	F	0.0463791961366696
GCA_001002135.1	P	0.0438577747387765
GCA_001002135.1	S	0.0586800287755436
GCA_001002135.1	T	0.0653895738512931
GCA_001002135.1	W	0.0146833621801036
GCA_001002135.1	Y	0.0323083826577491
GCA_001002135.1	V	0.0745386297428008
GCA_018697675.1	A	0.0697838674591677
GCA_018697675.1	R	0.0460494545914061
GCA_018697675.1	N	0.0431362460905238
GCA_018697675.1	D	0.061913014437419
GCA_018697675.1	C	0.0106080504745529
GCA_018697675.1	Q	0.0282159249380576
GCA_018697675.1	E	0.0859971928494383
GCA_018697675.1	G	0.0699982398895192
GCA_018697675.1	H	0.0185917310912234
GCA_018697675.1	I	0.0727873380359875
GCA_018697675.1	L	0.0923448733397419
GCA_018697675.1	K	0.0732679835903546
GCA_018697675.1	M	0.0247769398448395
GCA_018697675.1	F	0.0449211786421876
GCA_018697675.1	P	0.038790127134134
GCA_018697675.1	S	0.0592999273390289
GCA_018697675.1	T	0.0540105696890923
GCA_018697675.1	W	0.00919319243423279
GCA_018697675.1	Y	0.0330268935855256
GCA_018697675.1	V	0.0632872545435672
GCA_017506895.1	A	0.0744769566038692
GCA_017506895.1	R	0.0420830511363898
GCA_017506895.1	N	0.0555824314549383
GCA_017506895.1	D	0.0609637543942095
GCA_017506895.1	C	0.00883679571705667
GCA_017506895.1	Q	0.0262293420319101
GCA_017506895.1	E	0.067736481038669
GCA_017506895.1	G	0.0680728137223735
GCA_017506895.1	H	0.0162038636792953
GCA_017506895.1	I	0.0774118048164683
GCA_017506895.1	L	0.0852902827498192
GCA_017506895.1	K	0.0758268946357241
GCA_017506895.1	M	0.0227600473630135
GCA_017506895.1	F	0.0404612825793492
GCA_017506895.1	P	0.0362686422756361
GCA_017506895.1	S	0.066271360580888
GCA_017506895.1	T	0.0610605076319875
GCA_017506895.1	W	0.00953710486668786
GCA_017506895.1	Y	0.0395260012808286
GCA_017506895.1	V	0.0654005814408861
GCA_007376745.1	A	0.0679926911473934
GCA_007376745.1	R	0.0415811555917545
GCA_007376745.1	N	0.0534660786719751
GCA_007376745.1	D	0.0501706649234017
GCA_007376745.1	C	0.00757677242354908
GCA_007376745.1	Q	0.0304196160173183
GCA_007376745.1	E	0.0622859990462055
GCA_007376745.1	G	0.069209047116379
GCA_007376745.1	H	0.014365860585244
GCA_007376745.1	I	0.0875561961816068
GCA_007376745.1	L	0.0972870439334916
GCA_007376745.1	K	0.0897638554733339
GCA_007376745.1	M	0.0199171591925968
GCA_007376745.1	F	0.0530749157392176
GCA_007376745.1	P	0.0369568595510736
GCA_007376745.1	S	0.0642310969173146
GCA_007376745.1	T	0.046264393992166
GCA_007376745.1	W	0.0105774743734695
GCA_007376745.1	Y	0.0338918568450834
GCA_007376745.1	V	0.0634112622774256
GCA_016204005.1	A	0.086793514425912
GCA_016204005.1	R	0.0602247336900363
GCA_016204005.1	N	0.0315081610681613
GCA_016204005.1	D	0.0493883932677274
GCA_016204005.1	C	0.00682207951699028
GCA_016204005.1	Q	0.0271963471307773
GCA_016204005.1	E	0.0743774379060923
GCA_016204005.1	G	0.0789110641037432
GCA_016204005.1	H	0.021288566930497
GCA_016204005.1	I	0.0640334125004734
GCA_016204005.1	L	0.0965478438225286
GCA_016204005.1	K	0.0621723535362825
GCA_016204005.1	M	0.0220081042625824
GCA_016204005.1	F	0.0473758527599396
GCA_016204005.1	P	0.0440757191315779
GCA_016204005.1	S	0.0565404861475538
GCA_016204005.1	T	0.0551230517038969
GCA_016204005.1	W	0.011599158195422
GCA_016204005.1	Y	0.0280457257859458
GCA_016204005.1	V	0.07596799411386
GCA_018969615.1	A	0.0943762776858385
GCA_018969615.1	R	0.0539220458210415
GCA_018969615.1	N	0.0350027722872851
GCA_018969615.1	D	0.0514756610106363
GCA_018969615.1	C	0.00643763200108352
GCA_018969615.1	Q	0.0349477497915494
GCA_018969615.1	E	0.0577820855218884
GCA_018969615.1	G	0.0726127643725108
GCA_018969615.1	H	0.019884283458968
GCA_018969615.1	I	0.0654852349248943
GCA_018969615.1	L	0.100716562194466
GCA_018969615.1	K	0.0623193251702523
GCA_018969615.1	M	0.0243961281093001
GCA_018969615.1	F	0.0442931090672841
GCA_018969615.1	P	0.0450634240075846
GCA_018969615.1	S	0.0606051628030999
GCA_018969615.1	T	0.0572826505605946
GCA_018969615.1	W	0.0117790465871239
GCA_018969615.1	Y	0.0304993926362971
GCA_018969615.1	V	0.0711186919883014
GCA_023133275.1	A	0.0494578888021511
GCA_023133275.1	R	0.0348928788273051
GCA_023133275.1	N	0.0621632405238963
GCA_023133275.1	D	0.0573683754011623
GCA_023133275.1	C	0.00837540116228641
GCA_023133275.1	Q	0.0297441235146153
GCA_023133275.1	E	0.0786781160551652
GCA_023133275.1	G	0.0593945702142423
GCA_023133275.1	H	0.0143152051348773
GCA_023133275.1	I	0.0930314858183711
GCA_023133275.1	L	0.0867620782374881
GCA_023133275.1	K	0.0983849423193685
GCA_023133275.1	M	0.0214901552606471
GCA_023133275.1	F	0.0576355277994622
GCA_023133275.1	P	0.0273293433949172
GCA_023133275.1	S	0.0653135571168358
GCA_023133275.1	T	0.0466406453291699
GCA_023133275.1	W	0.00934339491716541
GCA_023133275.1	Y	0.0345285801023506
GCA_023133275.1	V	0.0651504900685229
GCA_011046145.1	A	0.0668371651550306
GCA_011046145.1	R	0.0368781450567994
GCA_011046145.1	N	0.0532211408081478
GCA_011046145.1	D	0.0506448308072438
GCA_011046145.1	C	0.0106140958809172
GCA_011046145.1	Q	0.0387877783469431
GCA_011046145.1	E	0.0679482930062976
GCA_011046145.1	G	0.0616883116883117
GCA_011046145.1	H	0.0144145297857595
GCA_011046145.1	I	0.0911991141109471
GCA_011046145.1	L	0.103263326001145
GCA_011046145.1	K	0.0961558742881249
GCA_011046145.1	M	0.0189381384276976
GCA_011046145.1	F	0.0513680055443397
GCA_011046145.1	P	0.0372811643113267
GCA_011046145.1	S	0.0540987434838943
GCA_011046145.1	T	0.0435938771205593
GCA_011046145.1	W	0.0109719167143761
GCA_011046145.1	Y	0.0369534757585802
GCA_011046145.1	V	0.0551420737035586
GCA_019454415.1	A	0.0794850240585238
GCA_019454415.1	R	0.0504882509438112
GCA_019454415.1	N	0.0337632834085068
GCA_019454415.1	D	0.0475234935929304
GCA_019454415.1	C	0.00736067297581493
GCA_019454415.1	Q	0.0506117825000979
GCA_019454415.1	E	0.0640315276635362
GCA_019454415.1	G	0.0654807637263143
GCA_019454415.1	H	0.021205246174288
GCA_019454415.1	I	0.0592137969683548
GCA_019454415.1	L	0.106499266343074
GCA_019454415.1	K	0.0548028165194833
GCA_019454415.1	M	0.0208346515054279
GCA_019454415.1	F	0.0461947761216515
GCA_019454415.1	P	0.0479302438392403
GCA_019454415.1	S	0.0623261895938222
GCA_019454415.1	T	0.0605937348410209
GCA_019454415.1	W	0.0135010952127002
GCA_019454415.1	Y	0.0324014233245656
GCA_019454415.1	V	0.0757519606868355
GCA_017460105.1	A	0.0825306883619895
GCA_017460105.1	R	0.0461606246285632
GCA_017460105.1	N	0.0500952927434064
GCA_017460105.1	D	0.060418673279095
GCA_017460105.1	C	0.00850974445150317
GCA_017460105.1	Q	0.026328462815337
GCA_017460105.1	E	0.0693331557267865
GCA_017460105.1	G	0.0698608521015636
GCA_017460105.1	H	0.0162663688341496
GCA_017460105.1	I	0.0710392032297067
GCA_017460105.1	L	0.0836116974404164
GCA_017460105.1	K	0.0719460212717995
GCA_017460105.1	M	0.0231827776297723
GCA_017460105.1	F	0.0383988769801422
GCA_017460105.1	P	0.0374152099514314
GCA_017460105.1	S	0.0661618542123491
GCA_017460105.1	T	0.0627395126749595
GCA_017460105.1	W	0.00953439760641023
GCA_017460105.1	Y	0.0388292313052032
GCA_017460105.1	V	0.0676373547554153
GCA_011050075.1	A	0.0694322005488024
GCA_011050075.1	R	0.057481468605272
GCA_011050075.1	N	0.0395584747761954
GCA_011050075.1	D	0.0514036677882765
GCA_011050075.1	C	0.00852382075764536
GCA_011050075.1	Q	0.0335427556835819
GCA_011050075.1	E	0.0703820509318467
GCA_011050075.1	G	0.0677622021629273
GCA_011050075.1	H	0.0201206868721986
GCA_011050075.1	I	0.0785395895156384
GCA_011050075.1	L	0.0934578278846273
GCA_011050075.1	K	0.0667751027452538
GCA_011050075.1	M	0.0206297570121308
GCA_011050075.1	F	0.0462881336992016
GCA_011050075.1	P	0.0388693676355554
GCA_011050075.1	S	0.0607221346180112
GCA_011050075.1	T	0.0572703907423733
GCA_011050075.1	W	0.0105663094898124
GCA_011050075.1	Y	0.0342194464793454
GCA_011050075.1	V	0.0744546120513043
GCA_001776505.1	A	0.0698338219329026
GCA_001776505.1	R	0.0452140960636901
GCA_001776505.1	N	0.0467225879377574
GCA_001776505.1	D	0.0502356256175262
GCA_001776505.1	C	0.00562736591296286
GCA_001776505.1	Q	0.0340284865069265
GCA_001776505.1	E	0.0666582635672783
GCA_001776505.1	G	0.065149771693211
GCA_001776505.1	H	0.0164348359972514
GCA_001776505.1	I	0.0825075932845682
GCA_001776505.1	L	0.0972672307585966
GCA_001776505.1	K	0.084662581676093
GCA_001776505.1	M	0.0174228778446863
GCA_001776505.1	F	0.0486336153792983
GCA_001776505.1	P	0.0399770676707015
GCA_001776505.1	S	0.067625975335548
GCA_001776505.1	T	0.0526345749590349
GCA_001776505.1	W	0.00995767277517779
GCA_001776505.1	Y	0.031210737534612
GCA_001776505.1	V	0.0681952175521772
GCA_023474425.1	A	0.0728983634172197
GCA_023474425.1	R	0.0518614253421044
GCA_023474425.1	N	0.0422674973014052
GCA_023474425.1	D	0.0457623590801059
GCA_023474425.1	C	0.00686386980913795
GCA_023474425.1	Q	0.0312843375010286
GCA_023474425.1	E	0.0626219208186302
GCA_023474425.1	G	0.0727095827948245
GCA_023474425.1	H	0.0145651510971058
GCA_023474425.1	I	0.0647904777117852
GCA_023474425.1	L	0.11360236992289
GCA_023474425.1	K	0.0666347191767229
GCA_023474425.1	M	0.0160802366050467
GCA_023474425.1	F	0.0537734342099531
GCA_023474425.1	P	0.0436712506474207
GCA_023474425.1	S	0.0721384003988596
GCA_023474425.1	T	0.049581536287024
GCA_023474425.1	W	0.0110460866745083
GCA_023474425.1	Y	0.0337723692936216
GCA_023474425.1	V	0.0740746119106051
GCA_001825395.1	A	0.0601156139415386
GCA_001825395.1	R	0.0427674632798488
GCA_001825395.1	N	0.047136312957487
GCA_001825395.1	D	0.049196519462892
GCA_001825395.1	C	0.00631998642687479
GCA_001825395.1	Q	0.0282672451403364
GCA_001825395.1	E	0.0652176547578651
GCA_001825395.1	G	0.0694410780939454
GCA_001825395.1	H	0.0166089000921033
GCA_001825395.1	I	0.0871891511949198
GCA_001825395.1	L	0.0944847059964128
GCA_001825395.1	K	0.0865832081050948
GCA_001825395.1	M	0.0211958892820786
GCA_001825395.1	F	0.0499600077560715
GCA_001825395.1	P	0.0378593242522662
GCA_001825395.1	S	0.0690593339473557
GCA_001825395.1	T	0.0559709632071356
GCA_001825395.1	W	0.0108948567550536
GCA_001825395.1	Y	0.0331026709971399
GCA_001825395.1	V	0.0686291143535799
GCA_016212635.1	A	0.0951768137076194
GCA_016212635.1	R	0.0704629967189209
GCA_016212635.1	N	0.0341450966095516
GCA_016212635.1	D	0.0454538826102807
GCA_016212635.1	C	0.00896099161502005
GCA_016212635.1	Q	0.0383995625227853
GCA_016212635.1	E	0.0619577105359096
GCA_016212635.1	G	0.0756106452788917
GCA_016212635.1	H	0.0182318629238061
GCA_016212635.1	I	0.0587422530076558
GCA_016212635.1	L	0.103565439300036
GCA_016212635.1	K	0.0504557054320088
GCA_016212635.1	M	0.0178417790740066
GCA_016212635.1	F	0.0412249362012395
GCA_016212635.1	P	0.0497994896099161
GCA_016212635.1	S	0.0614473204520598
GCA_016212635.1	T	0.0546080933284725
GCA_016212635.1	W	0.0127743346700693
GCA_016212635.1	Y	0.0302223842508203
GCA_016212635.1	V	0.0709187021509296
GCA_001773135.1	A	0.0655323211083734
GCA_001773135.1	R	0.0401148965629932
GCA_001773135.1	N	0.044814819592616
GCA_001773135.1	D	0.053354661437841
GCA_001773135.1	C	0.00740893630378789
GCA_001773135.1	Q	0.0268192314142339
GCA_001773135.1	E	0.069471140408588
GCA_001773135.1	G	0.0690325382594375
GCA_001773135.1	H	0.0148350726918562
GCA_001773135.1	I	0.0732035586974376
GCA_001773135.1	L	0.0984059821893127
GCA_001773135.1	K	0.0782216832862481
GCA_001773135.1	M	0.0220118078578585
GCA_001773135.1	F	0.0498587443078471
GCA_001773135.1	P	0.0394139931285663
GCA_001773135.1	S	0.0658677227518415
GCA_001773135.1	T	0.056807578357134
GCA_001773135.1	W	0.0103243505893179
GCA_001773135.1	Y	0.0391645919065003
GCA_001773135.1	V	0.0753363691482088
GCA_023898585.1	A	0.0683006777312358
GCA_023898585.1	R	0.0468292236864781
GCA_023898585.1	N	0.0453661401676215
GCA_023898585.1	D	0.0565362201096609
GCA_023898585.1	C	0.00739982625883214
GCA_023898585.1	Q	0.0307880603943995
GCA_023898585.1	E	0.0724964917648797
GCA_023898585.1	G	0.0707942503631331
GCA_023898585.1	H	0.0183940548163936
GCA_023898585.1	I	0.0700029191329823
GCA_023898585.1	L	0.0899409491050923
GCA_023898585.1	K	0.0647766159862977
GCA_023898585.1	M	0.0214327667401725
GCA_023898585.1	F	0.0438116139288365
GCA_023898585.1	P	0.0369850631834024
GCA_023898585.1	S	0.0708399717230974
GCA_023898585.1	T	0.0638059163439794
GCA_023898585.1	W	0.0107867239238775
GCA_023898585.1	Y	0.033591131462978
GCA_023898585.1	V	0.0771213831766498
GCA_001783185.1	A	0.0665001039318859
GCA_001783185.1	R	0.0428810733922145
GCA_001783185.1	N	0.0488479863706578
GCA_001783185.1	D	0.0550961268050523
GCA_001783185.1	C	0.00886070274257906
GCA_001783185.1	Q	0.0303155045994954
GCA_001783185.1	E	0.0751896247447555
GCA_001783185.1	G	0.0678532563286367
GCA_001783185.1	H	0.0163682530884073
GCA_001783185.1	I	0.0802557947121087
GCA_001783185.1	L	0.0924789996454089
GCA_001783185.1	K	0.086430571462342
GCA_001783185.1	M	0.0239899247207085
GCA_001783185.1	F	0.0474989097341382
GCA_001783185.1	P	0.0358096293911222
GCA_001783185.1	S	0.0582385379432899
GCA_001783185.1	T	0.0490273198208296
GCA_001783185.1	W	0.0114162044075271
GCA_001783185.1	Y	0.0358422354729716
GCA_001783185.1	V	0.0670992406858689
GCA_002782345.1	A	0.0557957984298934
GCA_002782345.1	R	0.0384456822069207
GCA_002782345.1	N	0.054580939432481
GCA_002782345.1	D	0.0476514187974212
GCA_002782345.1	C	0.00828911012674883
GCA_002782345.1	Q	0.0320512258234288
GCA_002782345.1	E	0.0780711372308232
GCA_002782345.1	G	0.0633656418578133
GCA_002782345.1	H	0.0123678786018157
GCA_002782345.1	I	0.0921845533090654
GCA_002782345.1	L	0.0899127231261787
GCA_002782345.1	K	0.105903249857462
GCA_002782345.1	M	0.0224069119775448
GCA_002782345.1	F	0.0584623481426253
GCA_002782345.1	P	0.0310951274066927
GCA_002782345.1	S	0.0651374939695627
GCA_002782345.1	T	0.0427919828077716
GCA_002782345.1	W	0.0104030524976975
GCA_002782345.1	Y	0.0330862681461339
GCA_002782345.1	V	0.0579974562519188
GCA_012515515.1	A	0.0750574203167184
GCA_012515515.1	R	0.039674416730467
GCA_012515515.1	N	0.0512713059596245
GCA_012515515.1	D	0.0518394648829431
GCA_012515515.1	C	0.007124148768989
GCA_012515515.1	Q	0.0511826570496031
GCA_012515515.1	E	0.0633194987307088
GCA_012515515.1	G	0.0547487609300077
GCA_012515515.1	H	0.0174759237619374
GCA_012515515.1	I	0.0751339807390096
GCA_012515515.1	L	0.114304710480719
GCA_012515515.1	K	0.077386468952734
GCA_012515515.1	M	0.0185074747149132
GCA_012515515.1	F	0.04967159608333
GCA_012515515.1	P	0.0364911149615183
GCA_012515515.1	S	0.0639924245476891
GCA_012515515.1	T	0.0479348833460934
GCA_012515515.1	W	0.011371237458194
GCA_012515515.1	Y	0.0345448684369585
GCA_012515515.1	V	0.0589676431478422
GCA_023143145.1	A	0.0520606767271341
GCA_023143145.1	R	0.0354115747696033
GCA_023143145.1	N	0.0590286342130637
GCA_023143145.1	D	0.055799717469785
GCA_023143145.1	C	0.0102305087786174
GCA_023143145.1	Q	0.0283707424266206
GCA_023143145.1	E	0.079329887660605
GCA_023143145.1	G	0.0609878467161468
GCA_023143145.1	H	0.0139695495212682
GCA_023143145.1	I	0.100460793326905
GCA_023143145.1	L	0.0880132071664013
GCA_023143145.1	K	0.0962312487387044
GCA_023143145.1	M	0.0220110097091733
GCA_023143145.1	F	0.0507293091463551
GCA_023143145.1	P	0.0284071798551472
GCA_023143145.1	S	0.0668318496759872
GCA_023143145.1	T	0.0456645065811602
GCA_023143145.1	W	0.00905049667017961
GCA_023143145.1	Y	0.0359721505930892
GCA_023143145.1	V	0.061439110254053
GCA_002772995.1	A	0.0800646166834432
GCA_002772995.1	R	0.0558374192291457
GCA_002772995.1	N	0.0342281715751534
GCA_002772995.1	D	0.0519328181316362
GCA_002772995.1	C	0.00782543754261779
GCA_002772995.1	Q	0.0306848069617171
GCA_002772995.1	E	0.0709484690067214
GCA_002772995.1	G	0.0722148261194272
GCA_002772995.1	H	0.0233951358898594
GCA_002772995.1	I	0.0756688963210702
GCA_002772995.1	L	0.0894445887586453
GCA_002772995.1	K	0.0671453388317044
GCA_002772995.1	M	0.0239755495665162
GCA_002772995.1	F	0.0511616391206936
GCA_002772995.1	P	0.0407020164301718
GCA_002772995.1	S	0.0616050264636166
GCA_002772995.1	T	0.0522534662467123
GCA_002772995.1	W	0.0112754489073611
GCA_002772995.1	Y	0.0321256940611098
GCA_002772995.1	V	0.0675106341526772
GCA_002787035.1	A	0.0827732570410149
GCA_002787035.1	R	0.054606852238351
GCA_002787035.1	N	0.035131205590601
GCA_002787035.1	D	0.0537485636564032
GCA_002787035.1	C	0.0125225711136646
GCA_002787035.1	Q	0.0380812794597003
GCA_002787035.1	E	0.0688084797035856
GCA_002787035.1	G	0.0716624064911005
GCA_002787035.1	H	0.0232699387941749
GCA_002787035.1	I	0.0610580869075815
GCA_002787035.1	L	0.0975400417419037
GCA_002787035.1	K	0.0519100438524494
GCA_002787035.1	M	0.0250498323288699
GCA_002787035.1	F	0.0411321905119246
GCA_002787035.1	P	0.0438524494055296
GCA_002787035.1	S	0.0669019534272917
GCA_002787035.1	T	0.0606477030227704
GCA_002787035.1	W	0.0115728255516732
GCA_002787035.1	Y	0.0292709237154984
GCA_002787035.1	V	0.0704593954459114
GCA_025060575.1	A	0.0465303243274083
GCA_025060575.1	R	0.0489473493119778
GCA_025060575.1	N	0.0580967743608629
GCA_025060575.1	D	0.0487450661051146
GCA_025060575.1	C	0.00612555044372637
GCA_025060575.1	Q	0.0304358425095566
GCA_025060575.1	E	0.0720595023833111
GCA_025060575.1	G	0.0557212433674448
GCA_025060575.1	H	0.0133921856441164
GCA_025060575.1	I	0.100104253652768
GCA_025060575.1	L	0.110078371775787
GCA_025060575.1	K	0.0874900803427404
GCA_025060575.1	M	0.0146577523742343
GCA_025060575.1	F	0.0610065404903552
GCA_025060575.1	P	0.0361308927950871
GCA_025060575.1	S	0.0630760532990316
GCA_025060575.1	T	0.0420749070275261
GCA_025060575.1	W	0.00958511195597488
GCA_025060575.1	Y	0.0400002074699558
GCA_025060575.1	V	0.0557419903630206
GCA_001567305.1	A	0.0684464441626145
GCA_001567305.1	R	0.0443340492381031
GCA_001567305.1	N	0.0533965113981811
GCA_001567305.1	D	0.0563185500060544
GCA_001567305.1	C	0.00668850494866517
GCA_001567305.1	Q	0.0364569724238581
GCA_001567305.1	E	0.0664676153998126
GCA_001567305.1	G	0.0625163309137027
GCA_001567305.1	H	0.0156362523978561
GCA_001567305.1	I	0.0825213018845078
GCA_001567305.1	L	0.0998145445507326
GCA_001567305.1	K	0.0652694839749922
GCA_001567305.1	M	0.0200336496485269
GCA_001567305.1	F	0.0461344328950807
GCA_001567305.1	P	0.0365334488977828
GCA_001567305.1	S	0.0742809618191204
GCA_001567305.1	T	0.0545340989478112
GCA_001567305.1	W	0.00883940577779761
GCA_001567305.1	Y	0.0365876197334795
GCA_001567305.1	V	0.0651898209813206
GCA_000992345.1	A	0.0659174488877459
GCA_000992345.1	R	0.0407149286357207
GCA_000992345.1	N	0.0513771377137714
GCA_000992345.1	D	0.0509090909090909
GCA_000992345.1	C	0.00736016458788736
GCA_000992345.1	Q	0.0316883116883117
GCA_000992345.1	E	0.0698932750417899
GCA_000992345.1	G	0.0664009258068664
GCA_000992345.1	H	0.0153118168959753
GCA_000992345.1	I	0.0976880545197377
GCA_000992345.1	L	0.0935064935064935
GCA_000992345.1	K	0.0914542882859714
GCA_000992345.1	M	0.0217564613604218
GCA_000992345.1	F	0.0526989841841327
GCA_000992345.1	P	0.0354841198405555
GCA_000992345.1	S	0.0635772148643436
GCA_000992345.1	T	0.0454056834254854
GCA_000992345.1	W	0.00978269255496978
GCA_000992345.1	Y	0.0320843512922721
GCA_000992345.1	V	0.056988555998457
GCA_003482855.1	A	0.0652832009827579
GCA_003482855.1	R	0.0437007602584753
GCA_003482855.1	N	0.0427386854360048
GCA_003482855.1	D	0.056903435265213
GCA_003482855.1	C	0.00917888324109532
GCA_003482855.1	Q	0.0359258168234608
GCA_003482855.1	E	0.0658002770274082
GCA_003482855.1	G	0.0704226234871608
GCA_003482855.1	H	0.022456769308873
GCA_003482855.1	I	0.0794009438988161
GCA_003482855.1	L	0.0903410194859324
GCA_003482855.1	K	0.0702471310114007
GCA_003482855.1	M	0.024114546445964
GCA_003482855.1	F	0.0459320217359966
GCA_003482855.1	P	0.0372827497163916
GCA_003482855.1	S	0.0601657150378249
GCA_003482855.1	T	0.0580880094765937
GCA_003482855.1	W	0.0123972898947672
GCA_003482855.1	Y	0.0375240518705618
GCA_003482855.1	V	0.0720960695953018
GCA_001781125.1	A	0.0983707414266396
GCA_001781125.1	R	0.0565446726648699
GCA_001781125.1	N	0.0340186192057013
GCA_001781125.1	D	0.0503143279191273
GCA_001781125.1	C	0.00764193162547977
GCA_001781125.1	Q	0.0319574525228992
GCA_001781125.1	E	0.0616132689166695
GCA_001781125.1	G	0.0797421667858604
GCA_001781125.1	H	0.020124481975722
GCA_001781125.1	I	0.064086668936032
GCA_001781125.1	L	0.0915782603128601
GCA_001781125.1	K	0.0551986683614037
GCA_001781125.1	M	0.0216422501694217
GCA_001781125.1	F	0.0407705015817893
GCA_001781125.1	P	0.0454518483356079
GCA_001781125.1	S	0.0654857638964795
GCA_001781125.1	T	0.0611135921450811
GCA_001781125.1	W	0.0111865137239348
GCA_001781125.1	Y	0.0295246512412283
GCA_001781125.1	V	0.0736336182531925
GCA_016183365.1	A	0.0730966132598539
GCA_016183365.1	R	0.050288411703512
GCA_016183365.1	N	0.0404261110468953
GCA_016183365.1	D	0.0464404365512896
GCA_016183365.1	C	0.00680480102016085
GCA_016183365.1	Q	0.0352544622715731
GCA_016183365.1	E	0.0581335083316865
GCA_016183365.1	G	0.0702367325023397
GCA_016183365.1	H	0.0165440559597007
GCA_016183365.1	I	0.0785590973664488
GCA_016183365.1	L	0.105058670435097
GCA_016183365.1	K	0.0733427046940077
GCA_016183365.1	M	0.0209438725097225
GCA_016183365.1	F	0.0490915124555824
GCA_016183365.1	P	0.0454374275242083
GCA_016183365.1	S	0.0655087940401129
GCA_016183365.1	T	0.0509856707669477
GCA_016183365.1	W	0.0150153061414727
GCA_016183365.1	Y	0.0311976822661292
GCA_016183365.1	V	0.067634129153259
GCA_018971305.1	A	0.0785714792303492
GCA_018971305.1	R	0.0481634621522138
GCA_018971305.1	N	0.0469613259668508
GCA_018971305.1	D	0.0499258859991915
GCA_018971305.1	C	0.00712771012560373
GCA_018971305.1	Q	0.0316278838857013
GCA_018971305.1	E	0.062695480109788
GCA_018971305.1	G	0.0748799636876857
GCA_018971305.1	H	0.0164646557777006
GCA_018971305.1	I	0.0741671926751254
GCA_018971305.1	L	0.0934439251342208
GCA_018971305.1	K	0.073472152284768
GCA_018971305.1	M	0.0201171639515174
GCA_018971305.1	F	0.0475570748728714
GCA_018971305.1	P	0.0418549067723885
GCA_018971305.1	S	0.0671387740338584
GCA_018971305.1	T	0.0547379768650842
GCA_018971305.1	W	0.0115993730451989
GCA_018971305.1	Y	0.0330286030397379
GCA_018971305.1	V	0.0664650103901446
GCA_001793775.1	A	0.0641575569391316
GCA_001793775.1	R	0.0488484130667904
GCA_001793775.1	N	0.0446229933257575
GCA_001793775.1	D	0.0486563485331071
GCA_001793775.1	C	0.00790665663662991
GCA_001793775.1	Q	0.0321387986363418
GCA_001793775.1	E	0.0707917860401095
GCA_001793775.1	G	0.0681428960130604
GCA_001793775.1	H	0.0147169448934842
GCA_001793775.1	I	0.0788184830102915
GCA_001793775.1	L	0.0975687831111253
GCA_001793775.1	K	0.0873013332479713
GCA_001793775.1	M	0.018582243633861
GCA_001793775.1	F	0.0526096768514221
GCA_001793775.1	P	0.0385889658925399
GCA_001793775.1	S	0.0686230573472687
GCA_001793775.1	T	0.0447990524816338
GCA_001793775.1	W	0.011403831687447
GCA_001793775.1	Y	0.0334912530610285
GCA_001793775.1	V	0.0682309255909986
GCA_016203935.1	A	0.0879266704347185
GCA_016203935.1	R	0.0661925006406858
GCA_016203935.1	N	0.0330207722633938
GCA_016203935.1	D	0.0491941400942949
GCA_016203935.1	C	0.00692993881011476
GCA_016203935.1	Q	0.0294961225342372
GCA_016203935.1	E	0.0686569469652555
GCA_016203935.1	G	0.0731470137019003
GCA_016203935.1	H	0.0204633299514483
GCA_016203935.1	I	0.0636543315628171
GCA_016203935.1	L	0.101677719228649
GCA_016203935.1	K	0.0485622307803027
GCA_016203935.1	M	0.0187852596620689
GCA_016203935.1	F	0.042355477073979
GCA_016203935.1	P	0.0482884034109061
GCA_016203935.1	S	0.0610073336586496
GCA_016203935.1	T	0.0672035555430734
GCA_016203935.1	W	0.0114094737248597
GCA_016203935.1	Y	0.0275968839849606
GCA_016203935.1	V	0.0744318959736845
GCA_009694865.1	A	0.0837690143873291
GCA_009694865.1	R	0.0501675236951965
GCA_009694865.1	N	0.0408578646551879
GCA_009694865.1	D	0.0479924032035547
GCA_009694865.1	C	0.00849622847723649
GCA_009694865.1	Q	0.034579757404189
GCA_009694865.1	E	0.0633185816924372
GCA_009694865.1	G	0.0721623994409905
GCA_009694865.1	H	0.0199021733287944
GCA_009694865.1	I	0.0689767616863455
GCA_009694865.1	L	0.0974253310160715
GCA_009694865.1	K	0.0690555963664379
GCA_009694865.1	M	0.0220629602422375
GCA_009694865.1	F	0.0443982584702489
GCA_009694865.1	P	0.0448820167344525
GCA_009694865.1	S	0.0593445971368678
GCA_009694865.1	T	0.0578288212423629
GCA_009694865.1	W	0.0122157920197803
GCA_009694865.1	Y	0.0300252629315751
GCA_009694865.1	V	0.0725386558687044
GCA_009694955.1	A	0.0813114515011688
GCA_009694955.1	R	0.0546910764419201
GCA_009694955.1	N	0.032806543483457
GCA_009694955.1	D	0.046641360227839
GCA_009694955.1	C	0.00734886019745504
GCA_009694955.1	Q	0.0289862705142177
GCA_009694955.1	E	0.0714062898789099
GCA_009694955.1	G	0.0743150449074505
GCA_009694955.1	H	0.0196239684655304
GCA_009694955.1	I	0.0652039166913114
GCA_009694955.1	L	0.099452684116496
GCA_009694955.1	K	0.0710659898477157
GCA_009694955.1	M	0.0209851685903071
GCA_009694955.1	F	0.0479742020166828
GCA_009694955.1	P	0.0429588277474164
GCA_009694955.1	S	0.0638386653756872
GCA_009694955.1	T	0.0576403433789362
GCA_009694955.1	W	0.0110030343419448
GCA_009694955.1	Y	0.0294845669884663
GCA_009694955.1	V	0.0732617352870876
GCF_022828325.1	A	0.0809790789502389
GCF_022828325.1	R	0.0506642815070137
GCF_022828325.1	N	0.0472872444861363
GCF_022828325.1	D	0.0599620410567421
GCF_022828325.1	C	0.00629158576757783
GCF_022828325.1	Q	0.0363271450075263
GCF_022828325.1	E	0.0649926918126486
GCF_022828325.1	G	0.0681079430179541
GCF_022828325.1	H	0.0171426078230328
GCF_022828325.1	I	0.0735443617879971
GCF_022828325.1	L	0.0905648028970964
GCF_022828325.1	K	0.0707345273675255
GCF_022828325.1	M	0.0241628307772857
GCF_022828325.1	F	0.0379807587425555
GCF_022828325.1	P	0.0377626038962456
GCF_022828325.1	S	0.0665677698030062
GCF_022828325.1	T	0.0549968367547285
GCF_022828325.1	W	0.0107463077292262
GCF_022828325.1	Y	0.0314230240624796
GCF_022828325.1	V	0.0697615567529833
GCA_016867255.1	A	0.0691667302525632
GCA_016867255.1	R	0.0518459320420711
GCA_016867255.1	N	0.0481110972783898
GCA_016867255.1	D	0.0451352773215211
GCA_016867255.1	C	0.00985514463448819
GCA_016867255.1	Q	0.0318264145184673
GCA_016867255.1	E	0.0706044408390126
GCA_016867255.1	G	0.0687731670194011
GCA_016867255.1	H	0.0149995783251073
GCA_016867255.1	I	0.077503845273426
GCA_016867255.1	L	0.0990253286052199
GCA_016867255.1	K	0.0913147019963294
GCA_016867255.1	M	0.0192444389113559
GCA_016867255.1	F	0.0494564409835868
GCA_016867255.1	P	0.0402237688097122
GCA_016867255.1	S	0.0604079403390266
GCA_016867255.1	T	0.0442999594388913
GCA_016867255.1	W	0.0125980394125466
GCA_016867255.1	Y	0.0335934331163381
GCA_016867255.1	V	0.0620143208825455
GCA_018060465.1	A	0.0938997862560766
GCA_018060465.1	R	0.0496150717839106
GCA_018060465.1	N	0.0378459152212155
GCA_018060465.1	D	0.0565116235080485
GCA_018060465.1	C	0.00647284695556775
GCA_018060465.1	Q	0.0373465488868292
GCA_018060465.1	E	0.0564700096468496
GCA_018060465.1	G	0.07122401498099
GCA_018060465.1	H	0.0226303743355969
GCA_018060465.1	I	0.0645506648760096
GCA_018060465.1	L	0.0934155522348535
GCA_018060465.1	K	0.0568445343976394
GCA_018060465.1	M	0.0240755102426845
GCA_018060465.1	F	0.0365445362891785
GCA_018060465.1	P	0.0397639359146538
GCA_018060465.1	S	0.0663514101424329
GCA_018060465.1	T	0.0653186297690431
GCA_018060465.1	W	0.0106947623281064
GCA_018060465.1	Y	0.0335937352223504
GCA_018060465.1	V	0.0768305370079634
GCA_018824325.1	A	0.0775063044911836
GCA_018824325.1	R	0.0491634329569969
GCA_018824325.1	N	0.0401664849603505
GCA_018824325.1	D	0.0556418982731825
GCA_018824325.1	C	0.0115452548141128
GCA_018824325.1	Q	0.0355967644125142
GCA_018824325.1	E	0.0720617425911873
GCA_018824325.1	G	0.070978132279989
GCA_018824325.1	H	0.0168042443060752
GCA_018824325.1	I	0.0762006700489447
GCA_018824325.1	L	0.0927961453959817
GCA_018824325.1	K	0.0788450768634286
GCA_018824325.1	M	0.0224708303371122
GCA_018824325.1	F	0.0464825744195063
GCA_018824325.1	P	0.040262584957368
GCA_018824325.1	S	0.0556153879291776
GCA_018824325.1	T	0.0465057709705106
GCA_018824325.1	W	0.0127315927083299
GCA_018824325.1	Y	0.0334229162041164
GCA_018824325.1	V	0.065202191079932
GCA_016432345.1	A	0.0644140697698464
GCA_016432345.1	R	0.0396410182179119
GCA_016432345.1	N	0.0464732521350731
GCA_016432345.1	D	0.0479662524038959
GCA_016432345.1	C	0.00682809818234455
GCA_016432345.1	Q	0.0352488678425939
GCA_016432345.1	E	0.0579333733121032
GCA_016432345.1	G	0.0634008147397589
GCA_016432345.1	H	0.0172501499203871
GCA_016432345.1	I	0.0883144812754606
GCA_016432345.1	L	0.098542153477119
GCA_016432345.1	K	0.0850886081184474
GCA_016432345.1	M	0.019996277838665
GCA_016432345.1	F	0.0575818358526851
GCA_016432345.1	P	0.0390082507909593
GCA_016432345.1	S	0.0628383548046899
GCA_016432345.1	T	0.0552451456812589
GCA_016432345.1	W	0.010939018590128
GCA_016432345.1	Y	0.0382720899935896
GCA_016432345.1	V	0.0650178870530822
GCA_001789555.1	A	0.0595705776924887
GCA_001789555.1	R	0.0407456354738068
GCA_001789555.1	N	0.0492664940770377
GCA_001789555.1	D	0.0512005841495133
GCA_001789555.1	C	0.00668030486811376
GCA_001789555.1	Q	0.0340864517141288
GCA_001789555.1	E	0.0611999203432482
GCA_001789555.1	G	0.0604124047287144
GCA_001789555.1	H	0.0188128730138615
GCA_001789555.1	I	0.0884129599121362
GCA_001789555.1	L	0.0971902891178015
GCA_001789555.1	K	0.0851934995262837
GCA_001789555.1	M	0.0211482641466167
GCA_001789555.1	F	0.0529988956677589
GCA_001789555.1	P	0.0381447218350019
GCA_001789555.1	S	0.0636741073314385
GCA_001789555.1	T	0.0560735255957661
GCA_001789555.1	W	0.00981829812142827
GCA_001789555.1	Y	0.0405464935942695
GCA_001789555.1	V	0.0648236990905854
GCA_017510305.1	A	0.0819198135537672
GCA_017510305.1	R	0.0413823240231601
GCA_017510305.1	N	0.0512872801427479
GCA_017510305.1	D	0.0601507592585849
GCA_017510305.1	C	0.00861585521284731
GCA_017510305.1	Q	0.0292269036087542
GCA_017510305.1	E	0.0654601070609228
GCA_017510305.1	G	0.0694366556206985
GCA_017510305.1	H	0.0164815556607553
GCA_017510305.1	I	0.0744109828484032
GCA_017510305.1	L	0.0862605149120571
GCA_017510305.1	K	0.0688831433669568
GCA_017510305.1	M	0.0216525253996577
GCA_017510305.1	F	0.0369178107133753
GCA_017510305.1	P	0.0392702377917774
GCA_017510305.1	S	0.0678780816430574
GCA_017510305.1	T	0.0665598485124358
GCA_017510305.1	W	0.00982484250391464
GCA_017510305.1	Y	0.0402534503477659
GCA_017510305.1	V	0.0641273078183606
GCA_017431625.1	A	0.0812679387526331
GCA_017431625.1	R	0.0515250249448749
GCA_017431625.1	N	0.0418242402591803
GCA_017431625.1	D	0.0562645511770285
GCA_017431625.1	C	0.010624668941475
GCA_017431625.1	Q	0.0516297318271967
GCA_017431625.1	E	0.0556055137412385
GCA_017431625.1	G	0.0653709703248377
GCA_017431625.1	H	0.0215634585299154
GCA_017431625.1	I	0.0628364478498134
GCA_017431625.1	L	0.102896069180453
GCA_017431625.1	K	0.0511677896993065
GCA_017431625.1	M	0.020448638194607
GCA_017431625.1	F	0.0401058155434287
GCA_017431625.1	P	0.0419443452124318
GCA_017431625.1	S	0.0625130883602902
GCA_017431625.1	T	0.0629103585902758
GCA_017431625.1	W	0.0156967935057096
GCA_017431625.1	Y	0.0381256236218727
GCA_017431625.1	V	0.0656789317434312
GCA_016178135.1	A	0.0791776388569544
GCA_016178135.1	R	0.050792383745396
GCA_016178135.1	N	0.0445279319066232
GCA_016178135.1	D	0.0564711700729262
GCA_016178135.1	C	0.00559635932965159
GCA_016178135.1	Q	0.0387884098964457
GCA_016178135.1	E	0.0586272868069082
GCA_016178135.1	G	0.0698069906770727
GCA_016178135.1	H	0.0197694647017227
GCA_016178135.1	I	0.0727743626007019
GCA_016178135.1	L	0.0964786318853657
GCA_016178135.1	K	0.0666834412837788
GCA_016178135.1	M	0.0221121267466932
GCA_016178135.1	F	0.0385671584810873
GCA_016178135.1	P	0.0413957059872368
GCA_016178135.1	S	0.0653168884242127
GCA_016178135.1	T	0.0614384812608728
GCA_016178135.1	W	0.0108803637199738
GCA_016178135.1	Y	0.0314654218743899
GCA_016178135.1	V	0.0693297817419861
GCA_001784475.1	A	0.0774870131617904
GCA_001784475.1	R	0.0436472155680564
GCA_001784475.1	N	0.0488957823056012
GCA_001784475.1	D	0.0534849137350954
GCA_001784475.1	C	0.00900331063440368
GCA_001784475.1	Q	0.0326992436680753
GCA_001784475.1	E	0.061798508868732
GCA_001784475.1	G	0.070401448066105
GCA_001784475.1	H	0.0170241972384464
GCA_001784475.1	I	0.0743277797216914
GCA_001784475.1	L	0.0985250181681156
GCA_001784475.1	K	0.0760571151723952
GCA_001784475.1	M	0.0211894059699082
GCA_001784475.1	F	0.0453765510187603
GCA_001784475.1	P	0.039586305278174
GCA_001784475.1	S	0.0602676769036148
GCA_001784475.1	T	0.0543260301994455
GCA_001784475.1	W	0.0121288994159287
GCA_001784475.1	Y	0.0328674669609453
GCA_001784475.1	V	0.0709061179447151
GCA_001794205.1	A	0.0801197191205249
GCA_001794205.1	R	0.0477396438027266
GCA_001794205.1	N	0.046670723083754
GCA_001794205.1	D	0.0481260997549705
GCA_001794205.1	C	0.00625729743952375
GCA_001794205.1	Q	0.0315824960121035
GCA_001794205.1	E	0.0697676330806295
GCA_001794205.1	G	0.0715519084346067
GCA_001794205.1	H	0.0144879869756122
GCA_001794205.1	I	0.076764952556365
GCA_001794205.1	L	0.098406485882024
GCA_001794205.1	K	0.084387179529346
GCA_001794205.1	M	0.0206137249420316
GCA_001794205.1	F	0.0529280205232778
GCA_001794205.1	P	0.0411698926145801
GCA_001794205.1	S	0.0607229193047082
GCA_001794205.1	T	0.0456100248318505
GCA_001794205.1	W	0.0105576477166209
GCA_001794205.1	Y	0.0297735532569192
GCA_001794205.1	V	0.062762091137825
GCA_018826645.1	A	0.071304754410574
GCA_018826645.1	R	0.04916920410095
GCA_018826645.1	N	0.0411463500861017
GCA_018826645.1	D	0.0561086592083205
GCA_018826645.1	C	0.00606133178236227
GCA_018826645.1	Q	0.0279345855143864
GCA_018826645.1	E	0.0756326479409719
GCA_018826645.1	G	0.0755870311448675
GCA_018826645.1	H	0.0160571122287226
GCA_018826645.1	I	0.0771722148094929
GCA_018826645.1	L	0.0960917809937619
GCA_018826645.1	K	0.0765563880620845
GCA_018826645.1	M	0.0213030437807201
GCA_018826645.1	F	0.0440202082406742
GCA_018826645.1	P	0.0383010024290944
GCA_018826645.1	S	0.0627915198376042
GCA_018826645.1	T	0.0515640858964271
GCA_018826645.1	W	0.0108282869752643
GCA_018826645.1	Y	0.0310935486446109
GCA_018826645.1	V	0.0712762439130088
GCA_001824435.1	A	0.0853353903822917
GCA_001824435.1	R	0.0611841490717667
GCA_001824435.1	N	0.0369877089315901
GCA_001824435.1	D	0.0501074225518054
GCA_001824435.1	C	0.00865708250594365
GCA_001824435.1	Q	0.0309551718007515
GCA_001824435.1	E	0.068286391837694
GCA_001824435.1	G	0.0726616385479725
GCA_001824435.1	H	0.0179258558398395
GCA_001824435.1	I	0.0689824538143292
GCA_001824435.1	L	0.0950983375870454
GCA_001824435.1	K	0.0618741845377817
GCA_001824435.1	M	0.0204991758746727
GCA_001824435.1	F	0.0484380791100049
GCA_001824435.1	P	0.044273760271434
GCA_001824435.1	S	0.062986075747212
GCA_001824435.1	T	0.0517827925042261
GCA_001824435.1	W	0.0117155366457045
GCA_001824435.1	Y	0.032708886391235
GCA_001824435.1	V	0.0695399060466994
GCA_014729085.1	A	0.0480708005582747
GCA_014729085.1	R	0.0363671835639111
GCA_014729085.1	N	0.0592062808053392
GCA_014729085.1	D	0.0599159157613997
GCA_014729085.1	C	0.00981483029862554
GCA_014729085.1	Q	0.0345255629377601
GCA_014729085.1	E	0.0775581696992305
GCA_014729085.1	G	0.060269661283303
GCA_014729085.1	H	0.0154383121407607
GCA_014729085.1	I	0.0899649899128928
GCA_014729085.1	L	0.0902458424181615
GCA_014729085.1	K	0.088166247531821
GCA_014729085.1	M	0.019423845020871
GCA_014729085.1	F	0.0491984984038573
GCA_014729085.1	P	0.0353509691555344
GCA_014729085.1	S	0.0644224193192221
GCA_014729085.1	T	0.0526287580101922
GCA_014729085.1	W	0.0102050223288461
GCA_014729085.1	Y	0.0419284919506814
GCA_014729085.1	V	0.0572981988993155
GCA_001781095.1	A	0.099542878039861
GCA_001781095.1	R	0.0570801661311809
GCA_001781095.1	N	0.033999425332393
GCA_001781095.1	D	0.0509416712378863
GCA_001781095.1	C	0.00646239845362171
GCA_001781095.1	Q	0.0287647258574302
GCA_001781095.1	E	0.0621424653240342
GCA_001781095.1	G	0.0750620379803046
GCA_001781095.1	H	0.0199305174620589
GCA_001781095.1	I	0.0665621816472063
GCA_001781095.1	L	0.0941723480395998
GCA_001781095.1	K	0.0537261970065042
GCA_001781095.1	M	0.0207559491157955
GCA_001781095.1	F	0.0415223467335371
GCA_001781095.1	P	0.0442232844865867
GCA_001781095.1	S	0.0656061437191443
GCA_001781095.1	T	0.0635321160828566
GCA_001781095.1	W	0.0100775801269493
GCA_001781095.1	Y	0.0299715278321971
GCA_001781095.1	V	0.0759240393908523
GCA_018829965.1	A	0.0562526817640048
GCA_018829965.1	R	0.0404004767580453
GCA_018829965.1	N	0.051046483909416
GCA_018829965.1	D	0.0492109654350417
GCA_018829965.1	C	0.0109415971394517
GCA_018829965.1	Q	0.0307747318235995
GCA_018829965.1	E	0.0722955899880811
GCA_018829965.1	G	0.0633039332538737
GCA_018829965.1	H	0.0137353992848629
GCA_018829965.1	I	0.0956138259833135
GCA_018829965.1	L	0.0936924910607867
GCA_018829965.1	K	0.105339690107271
GCA_018829965.1	M	0.0189940405244339
GCA_018829965.1	F	0.050507747318236
GCA_018829965.1	P	0.0366293206197855
GCA_018829965.1	S	0.0613063170441001
GCA_018829965.1	T	0.0462216924910608
GCA_018829965.1	W	0.0105029797377831
GCA_018829965.1	Y	0.034388557806913
GCA_018829965.1	V	0.0588414779499404
GCA_002796205.1	A	0.0563799537942065
GCA_002796205.1	R	0.0391360849475742
GCA_002796205.1	N	0.0603007819441976
GCA_002796205.1	D	0.051598320597121
GCA_002796205.1	C	0.00640883241514128
GCA_002796205.1	Q	0.0291840678869735
GCA_002796205.1	E	0.067953616491914
GCA_002796205.1	G	0.0633108228185534
GCA_002796205.1	H	0.0148114003909721
GCA_002796205.1	I	0.0947329838279723
GCA_002796205.1	L	0.0957826106273325
GCA_002796205.1	K	0.0874688999466856
GCA_002796205.1	M	0.0189432646170251
GCA_002796205.1	F	0.0496045850364315
GCA_002796205.1	P	0.0342600408743558
GCA_002796205.1	S	0.0726574995557135
GCA_002796205.1	T	0.0513484094544162
GCA_002796205.1	W	0.00865803269948463
GCA_002796205.1	Y	0.0338435223031811
GCA_002796205.1	V	0.0636162697707482
GCA_902200405.1	A	0.0520734422923407
GCA_902200405.1	R	0.0360068904667871
GCA_902200405.1	N	0.0544066775905774
GCA_902200405.1	D	0.0483817206559948
GCA_902200405.1	C	0.00692127781745865
GCA_902200405.1	Q	0.0311723597047743
GCA_902200405.1	E	0.0612439253252664
GCA_902200405.1	G	0.0594036665126115
GCA_902200405.1	H	0.0144139601977508
GCA_902200405.1	I	0.0956542442194306
GCA_902200405.1	L	0.100376734871084
GCA_902200405.1	K	0.100018206517933
GCA_902200405.1	M	0.0201224038205678
GCA_902200405.1	F	0.0585409576628433
GCA_902200405.1	P	0.0361693486268084
GCA_902200405.1	S	0.0636920017366217
GCA_902200405.1	T	0.0519642031847401
GCA_902200405.1	W	0.00954021539711217
GCA_902200405.1	Y	0.0390879935016736
GCA_902200405.1	V	0.0608097698976234
GCA_018825365.1	A	0.0585227431055462
GCA_018825365.1	R	0.0403031794833688
GCA_018825365.1	N	0.0471163581307647
GCA_018825365.1	D	0.0516213228805766
GCA_018825365.1	C	0.00865231889577276
GCA_018825365.1	Q	0.0275824594320958
GCA_018825365.1	E	0.0665109280227385
GCA_018825365.1	G	0.0665016394356255
GCA_018825365.1	H	0.0135195385429922
GCA_018825365.1	I	0.0797146546038882
GCA_018825365.1	L	0.0984218690494989
GCA_018825365.1	K	0.0898299259699607
GCA_018825365.1	M	0.0212476430210201
GCA_018825365.1	F	0.0511197391764739
GCA_018825365.1	P	0.0364159057765723
GCA_018825365.1	S	0.0680946321255074
GCA_018825365.1	T	0.0552345832675392
GCA_018825365.1	W	0.0102499558792112
GCA_018825365.1	Y	0.0379856769986717
GCA_018825365.1	V	0.0713549262021754
GCA_021413775.1	A	0.102033383682326
GCA_021413775.1	R	0.055362167715817
GCA_021413775.1	N	0.0314936782622697
GCA_021413775.1	D	0.051532321753065
GCA_021413775.1	C	0.00780920543155732
GCA_021413775.1	Q	0.0301710587856436
GCA_021413775.1	E	0.0604532942809167
GCA_021413775.1	G	0.0776358464381283
GCA_021413775.1	H	0.0207210384671415
GCA_021413775.1	I	0.060786824409805
GCA_021413775.1	L	0.090708694018693
GCA_021413775.1	K	0.0519041886783773
GCA_021413775.1	M	0.0232551007107642
GCA_021413775.1	F	0.041227390874309
GCA_021413775.1	P	0.0449958979627826
GCA_021413775.1	S	0.0680976514878511
GCA_021413775.1	T	0.0637195893362367
GCA_021413775.1	W	0.010596290531578
GCA_021413775.1	Y	0.0303895785252601
GCA_021413775.1	V	0.0771067986474778
GCA_001779205.1	A	0.0601175070835429
GCA_001779205.1	R	0.0451506862757123
GCA_001779205.1	N	0.0500472236191691
GCA_001779205.1	D	0.0471402112183694
GCA_001779205.1	C	0.00672169955965508
GCA_001779205.1	Q	0.0330908778686815
GCA_001779205.1	E	0.0565922945772566
GCA_001779205.1	G	0.0605222809621352
GCA_001779205.1	H	0.0166006353723306
GCA_001779205.1	I	0.0903847805021649
GCA_001779205.1	L	0.109323291670244
GCA_001779205.1	K	0.080692285991144
GCA_001779205.1	M	0.0187348976412722
GCA_001779205.1	F	0.0545831442344254
GCA_001779205.1	P	0.042454646926785
GCA_001779205.1	S	0.0653452230549389
GCA_001779205.1	T	0.0515829111827983
GCA_001779205.1	W	0.0111153360236486
GCA_001779205.1	Y	0.0396555742269432
GCA_001779205.1	V	0.0601444920087824
GCA_012841575.1	A	0.06997541560548
GCA_012841575.1	R	0.0467817565430873
GCA_012841575.1	N	0.0469653744274692
GCA_012841575.1	D	0.0496482357381609
GCA_012841575.1	C	0.00876945414483371
GCA_012841575.1	Q	0.0351220208848342
GCA_012841575.1	E	0.0776465627752143
GCA_012841575.1	G	0.0683058529900812
GCA_012841575.1	H	0.0138495489460673
GCA_012841575.1	I	0.0768168819643033
GCA_012841575.1	L	0.0999799380459657
GCA_012841575.1	K	0.0857053477008661
GCA_012841575.1	M	0.0209154371635797
GCA_012841575.1	F	0.0493558072556267
GCA_012841575.1	P	0.034645974517918
GCA_012841575.1	S	0.0610597472193792
GCA_012841575.1	T	0.0468157598550099
GCA_012841575.1	W	0.0112993005518738
GCA_012841575.1	Y	0.0303649575468651
GCA_012841575.1	V	0.0659766261233844
GCA_019246385.1	A	0.100307169341936
GCA_019246385.1	R	0.0575171032079494
GCA_019246385.1	N	0.0328865847231915
GCA_019246385.1	D	0.0490236572616826
GCA_019246385.1	C	0.0054454904976903
GCA_019246385.1	Q	0.0269283540565818
GCA_019246385.1	E	0.0676437215441075
GCA_019246385.1	G	0.077219618958093
GCA_019246385.1	H	0.0186532974415215
GCA_019246385.1	I	0.0642207061571549
GCA_019246385.1	L	0.0952272435943086
GCA_019246385.1	K	0.058727739717898
GCA_019246385.1	M	0.0217107480784113
GCA_019246385.1	F	0.0446606182317111
GCA_019246385.1	P	0.0451068920824372
GCA_019246385.1	S	0.0674680605603111
GCA_019246385.1	T	0.0574933652371661
GCA_019246385.1	W	0.00988449103416844
GCA_019246385.1	Y	0.0301377277064847
GCA_019246385.1	V	0.0697374105671951
GCA_007845355.1	A	0.0812644952570715
GCA_007845355.1	R	0.0507822752130435
GCA_007845355.1	N	0.0464169599194425
GCA_007845355.1	D	0.0593040134119626
GCA_007845355.1	C	0.00642210188592333
GCA_007845355.1	Q	0.0358277226980327
GCA_007845355.1	E	0.0646334474207146
GCA_007845355.1	G	0.0682810298930364
GCA_007845355.1	H	0.0172363001408685
GCA_007845355.1	I	0.0744781707454245
GCA_007845355.1	L	0.0918055265427239
GCA_007845355.1	K	0.0697914825467731
GCA_007845355.1	M	0.0241083240938623
GCA_007845355.1	F	0.038254088131163
GCA_007845355.1	P	0.0375631363853047
GCA_007845355.1	S	0.0668616328957306
GCA_007845355.1	T	0.0538299615959378
GCA_007845355.1	W	0.0102089459504336
GCA_007845355.1	Y	0.0317248619435562
GCA_007845355.1	V	0.0712055233289948
GCA_001816475.1	A	0.0667034819508225
GCA_001816475.1	R	0.0457732662907632
GCA_001816475.1	N	0.0426415450793466
GCA_001816475.1	D	0.0475934430041272
GCA_001816475.1	C	0.00691376504098122
GCA_001816475.1	Q	0.0350810905074696
GCA_001816475.1	E	0.0642656804045806
GCA_001816475.1	G	0.0689559960472011
GCA_001816475.1	H	0.015055513573214
GCA_001816475.1	I	0.0742239725629251
GCA_001816475.1	L	0.101675579840725
GCA_001816475.1	K	0.0782821310236587
GCA_001816475.1	M	0.0187212986107074
GCA_001816475.1	F	0.050696099517526
GCA_001816475.1	P	0.0422201069580887
GCA_001816475.1	S	0.0681894146369819
GCA_001816475.1	T	0.0532356275068302
GCA_001816475.1	W	0.012959222228681
GCA_001816475.1	Y	0.0334861652037435
GCA_001816475.1	V	0.0733266000116259
GCA_016219345.1	A	0.0791694617183676
GCA_016219345.1	R	0.0439654078358141
GCA_016219345.1	N	0.0466169298547782
GCA_016219345.1	D	0.0587051507514912
GCA_016219345.1	C	0.00644523813840492
GCA_016219345.1	Q	0.0339077542288377
GCA_016219345.1	E	0.0647197998440814
GCA_016219345.1	G	0.0727559511938648
GCA_016219345.1	H	0.0170830538281632
GCA_016219345.1	I	0.0739887956197763
GCA_016219345.1	L	0.0900837609007016
GCA_016219345.1	K	0.0761689359464801
GCA_016219345.1	M	0.0201243722464964
GCA_016219345.1	F	0.0396096596986783
GCA_016219345.1	P	0.0394600866617111
GCA_016219345.1	S	0.0717542650978117
GCA_016219345.1	T	0.0553873488405823
GCA_016219345.1	W	0.00911942273872763
GCA_016219345.1	Y	0.0309842812335696
GCA_016219345.1	V	0.0699503236216618
GCA_018813375.1	A	0.0631711638858828
GCA_018813375.1	R	0.0401628036960839
GCA_018813375.1	N	0.0465815980687129
GCA_018813375.1	D	0.0514514383569789
GCA_018813375.1	C	0.00719475793504501
GCA_018813375.1	Q	0.0468580908323324
GCA_018813375.1	E	0.0625943940348916
GCA_018813375.1	G	0.0605132657065728
GCA_018813375.1	H	0.0187331279953383
GCA_018813375.1	I	0.0806615609651679
GCA_018813375.1	L	0.103652082912153
GCA_018813375.1	K	0.08377136129577
GCA_018813375.1	M	0.0202910012011083
GCA_018813375.1	F	0.0471316105554829
GCA_018813375.1	P	0.0380459988821368
GCA_018813375.1	S	0.0635844165110775
GCA_018813375.1	T	0.0559764059508378
GCA_018813375.1	W	0.0130486746185589
GCA_018813375.1	Y	0.0351472844248356
GCA_018813375.1	V	0.0614289621710331
GCA_017993865.1	A	0.0739819778715638
GCA_017993865.1	R	0.0460742937530892
GCA_017993865.1	N	0.0400174898292841
GCA_017993865.1	D	0.0505303980837231
GCA_017993865.1	C	0.00765750351697654
GCA_017993865.1	Q	0.0391924261434926
GCA_017993865.1	E	0.0580053990342573
GCA_017993865.1	G	0.0665526025626402
GCA_017993865.1	H	0.0210486293296833
GCA_017993865.1	I	0.0735029086346527
GCA_017993865.1	L	0.0962777080719364
GCA_017993865.1	K	0.0629291661913996
GCA_017993865.1	M	0.0238241891943272
GCA_017993865.1	F	0.0445724497167408
GCA_017993865.1	P	0.0429907608075739
GCA_017993865.1	S	0.0663815064066005
GCA_017993865.1	T	0.0642104862932968
GCA_017993865.1	W	0.0106459830424699
GCA_017993865.1	Y	0.0357743051594996
GCA_017993865.1	V	0.0758298163567925
GCA_001779535.1	A	0.0784536970397725
GCA_001779535.1	R	0.0521018912892151
GCA_001779535.1	N	0.0440494590417311
GCA_001779535.1	D	0.0488514223014028
GCA_001779535.1	C	0.00823530799815944
GCA_001779535.1	Q	0.0244168623240558
GCA_001779535.1	E	0.0713038451101384
GCA_001779535.1	G	0.0723067121299716
GCA_001779535.1	H	0.0151727880882995
GCA_001779535.1	I	0.0778106823035266
GCA_001779535.1	L	0.0869308729662447
GCA_001779535.1	K	0.0800464858359781
GCA_001779535.1	M	0.0219273924277641
GCA_001779535.1	F	0.0530221692603561
GCA_001779535.1	P	0.0373066531377939
GCA_001779535.1	S	0.0682893448328752
GCA_001779535.1	T	0.0484266786224147
GCA_001779535.1	W	0.00996967802069446
GCA_001779535.1	Y	0.0310711799615371
GCA_001779535.1	V	0.0703068773080689
GCA_016186205.1	A	0.0851792866009321
GCA_016186205.1	R	0.0528444621401972
GCA_016186205.1	N	0.039398552591517
GCA_016186205.1	D	0.0509450312668337
GCA_016186205.1	C	0.0113450593718528
GCA_016186205.1	Q	0.0350165116987142
GCA_016186205.1	E	0.067775253530693
GCA_016186205.1	G	0.0692718457971286
GCA_016186205.1	H	0.0197882755228705
GCA_016186205.1	I	0.0705365716560882
GCA_016186205.1	L	0.0941541560296976
GCA_016186205.1	K	0.0757406843572148
GCA_016186205.1	M	0.0216127596786659
GCA_016186205.1	F	0.0490596529030143
GCA_016186205.1	P	0.0458439703023632
GCA_016186205.1	S	0.0564653254327002
GCA_016186205.1	T	0.0526664636859733
GCA_016186205.1	W	0.00996088718176921
GCA_016186205.1	Y	0.0294962175328477
GCA_016186205.1	V	0.0628990327189264
GCA_000989305.1	A	0.0581739019894489
GCA_000989305.1	R	0.0381681815292697
GCA_000989305.1	N	0.0536094514714295
GCA_000989305.1	D	0.049668690014619
GCA_000989305.1	C	0.00935136337634272
GCA_000989305.1	Q	0.0332104493739274
GCA_000989305.1	E	0.0599456556282972
GCA_000989305.1	G	0.063155469395538
GCA_000989305.1	H	0.0147023771690078
GCA_000989305.1	I	0.0851951312527808
GCA_000989305.1	L	0.1021340494502
GCA_000989305.1	K	0.085115680416958
GCA_000989305.1	M	0.0196640818661412
GCA_000989305.1	F	0.0515119494057077
GCA_000989305.1	P	0.0395903514904977
GCA_000989305.1	S	0.0695631793046463
GCA_000989305.1	T	0.0542967012012966
GCA_000989305.1	W	0.0125889849361215
GCA_000989305.1	Y	0.0379179113964279
GCA_000989305.1	V	0.0624364393313418
GCA_000996605.1	A	0.0800713580746534
GCA_000996605.1	R	0.0511647306108796
GCA_000996605.1	N	0.0390322061125129
GCA_000996605.1	D	0.0493188359714072
GCA_000996605.1	C	0.00715645505638857
GCA_000996605.1	Q	0.0276264768189495
GCA_000996605.1	E	0.0674969751279118
GCA_000996605.1	G	0.0732163578475299
GCA_000996605.1	H	0.0198588530676126
GCA_000996605.1	I	0.0713828517626848
GCA_000996605.1	L	0.0917826717156909
GCA_000996605.1	K	0.0699003547256142
GCA_000996605.1	M	0.0233359073996837
GCA_000996605.1	F	0.0475472726596988
GCA_000996605.1	P	0.0399365706003081
GCA_000996605.1	S	0.0623020412208508
GCA_000996605.1	T	0.0607947670745254
GCA_000996605.1	W	0.0111786057920622
GCA_000996605.1	Y	0.0327759860257104
GCA_000996605.1	V	0.0741207223353251
GCA_016177385.1	A	0.101927337281579
GCA_016177385.1	R	0.0669799832745661
GCA_016177385.1	N	0.030966505117885
GCA_016177385.1	D	0.0500638207346476
GCA_016177385.1	C	0.00832359313181305
GCA_016177385.1	Q	0.0268193799852308
GCA_016177385.1	E	0.0681830408012559
GCA_016177385.1	G	0.0763207957785396
GCA_016177385.1	H	0.0204568684314771
GCA_016177385.1	I	0.0645738682211865
GCA_016177385.1	L	0.0946356349551788
GCA_016177385.1	K	0.0555509367710132
GCA_016177385.1	M	0.0215083211478929
GCA_016177385.1	F	0.0486798155311792
GCA_016177385.1	P	0.0454912240376762
GCA_016177385.1	S	0.0576587326815957
GCA_016177385.1	T	0.0510908210623096
GCA_016177385.1	W	0.0138840663344402
GCA_016177385.1	Y	0.0282816328327114
GCA_016177385.1	V	0.0686036218878222
GCA_017431105.1	A	0.0774524284688788
GCA_017431105.1	R	0.0432137045096646
GCA_017431105.1	N	0.050696613335438
GCA_017431105.1	D	0.0600436722252916
GCA_017431105.1	C	0.00879082056428123
GCA_017431105.1	Q	0.0250607915872712
GCA_017431105.1	E	0.0707174346889763
GCA_017431105.1	G	0.0683045630334532
GCA_017431105.1	H	0.0156911824950296
GCA_017431105.1	I	0.0780237002627099
GCA_017431105.1	L	0.0868521044976379
GCA_017431105.1	K	0.0753139176090772
GCA_017431105.1	M	0.0231289909160268
GCA_017431105.1	F	0.041856933999316
GCA_017431105.1	P	0.0358961638347371
GCA_017431105.1	S	0.0627609716130536
GCA_017431105.1	T	0.0588071694610126
GCA_017431105.1	W	0.0096402115208984
GCA_017431105.1	Y	0.0394515790779222
GCA_017431105.1	V	0.0682970462993239
GCA_001003705.1	A	0.0782016645547595
GCA_001003705.1	R	0.0535813429604423
GCA_001003705.1	N	0.0376211690136729
GCA_001003705.1	D	0.0526861068385945
GCA_001003705.1	C	0.00894704824446056
GCA_001003705.1	Q	0.0355066053549465
GCA_001003705.1	E	0.0595424998074047
GCA_001003705.1	G	0.0739751937243151
GCA_001003705.1	H	0.021668964527929
GCA_001003705.1	I	0.0712230731835606
GCA_001003705.1	L	0.0912689241493264
GCA_001003705.1	K	0.0560332804692419
GCA_001003705.1	M	0.0226120174159288
GCA_001003705.1	F	0.0441295621843761
GCA_001003705.1	P	0.043173226861334
GCA_001003705.1	S	0.0649165730254996
GCA_001003705.1	T	0.0639416422933984
GCA_001003705.1	W	0.0121667104987023
GCA_001003705.1	Y	0.0322391263345527
GCA_001003705.1	V	0.0765652685575541
GCA_023484645.1	A	0.0659694221812616
GCA_023484645.1	R	0.0404728206309761
GCA_023484645.1	N	0.0519230452742623
GCA_023484645.1	D	0.0539267317281899
GCA_023484645.1	C	0.00884995803367181
GCA_023484645.1	Q	0.0303679870974113
GCA_023484645.1	E	0.0697217056432368
GCA_023484645.1	G	0.0653358129124632
GCA_023484645.1	H	0.0155275414314632
GCA_023484645.1	I	0.0857347398910521
GCA_023484645.1	L	0.0926632983888221
GCA_023484645.1	K	0.0887011832858812
GCA_023484645.1	M	0.0204688708589108
GCA_023484645.1	F	0.0462822770435956
GCA_023484645.1	P	0.0370332274574988
GCA_023484645.1	S	0.0685779174826786
GCA_023484645.1	T	0.0510878330563007
GCA_023484645.1	W	0.0105738689663117
GCA_023484645.1	Y	0.0345687342626269
GCA_023484645.1	V	0.0622130243733851
GCA_001784435.1	A	0.0791337288341414
GCA_001784435.1	R	0.0439385009077958
GCA_001784435.1	N	0.0487277530795454
GCA_001784435.1	D	0.0533985327176711
GCA_001784435.1	C	0.00888840183513955
GCA_001784435.1	Q	0.0312856343167541
GCA_001784435.1	E	0.0619433642053011
GCA_001784435.1	G	0.0714359759619229
GCA_001784435.1	H	0.0165772692673362
GCA_001784435.1	I	0.0729583480189911
GCA_001784435.1	L	0.0974880861058374
GCA_001784435.1	K	0.0769034833886699
GCA_001784435.1	M	0.0207178843174945
GCA_001784435.1	F	0.04593476309936
GCA_001784435.1	P	0.0387227476149998
GCA_001784435.1	S	0.0580337705957095
GCA_001784435.1	T	0.0562537207780091
GCA_001784435.1	W	0.0123152198702133
GCA_001784435.1	Y	0.0342326385906507
GCA_001784435.1	V	0.071110176494457
GCA_001004105.1	A	0.0796097819629715
GCA_001004105.1	R	0.0540109288544341
GCA_001004105.1	N	0.0419479480167517
GCA_001004105.1	D	0.0465433692882498
GCA_001004105.1	C	0.00789960771991497
GCA_001004105.1	Q	0.0282058709452526
GCA_001004105.1	E	0.0699083370564756
GCA_001004105.1	G	0.0752893004256656
GCA_001004105.1	H	0.0154899082388637
GCA_001004105.1	I	0.0676351746112794
GCA_001004105.1	L	0.0986542681938914
GCA_001004105.1	K	0.0716316200332874
GCA_001004105.1	M	0.0184307814670981
GCA_001004105.1	F	0.048654513675797
GCA_001004105.1	P	0.0423750865323717
GCA_001004105.1	S	0.0630053858730073
GCA_001004105.1	T	0.055051772133876
GCA_001004105.1	W	0.0116603905126153
GCA_001004105.1	Y	0.0309012622679582
GCA_001004105.1	V	0.0730946921902387
GCA_001778985.1	A	0.0804750447627574
GCA_001778985.1	R	0.0583687705162638
GCA_001778985.1	N	0.0364536705461056
GCA_001778985.1	D	0.0448466875559534
GCA_001778985.1	C	0.00615487914055506
GCA_001778985.1	Q	0.0271700611757684
GCA_001778985.1	E	0.0783115114891077
GCA_001778985.1	G	0.0722592136675619
GCA_001778985.1	H	0.0160819531483139
GCA_001778985.1	I	0.07022157564906
GCA_001778985.1	L	0.107584489704566
GCA_001778985.1	K	0.0759195016413011
GCA_001778985.1	M	0.0174574753804834
GCA_001778985.1	F	0.0531650999701582
GCA_001778985.1	P	0.0441192927484333
GCA_001778985.1	S	0.0611244777678305
GCA_001778985.1	T	0.0439187928976425
GCA_001778985.1	W	0.0122538048343778
GCA_001778985.1	Y	0.0300843031930767
GCA_001778985.1	V	0.0640293942106834
GCA_016188775.1	A	0.0720621540010065
GCA_016188775.1	R	0.0450113236034222
GCA_016188775.1	N	0.0494014666762528
GCA_016188775.1	D	0.0474782514918398
GCA_016188775.1	C	0.00563034725717162
GCA_016188775.1	Q	0.0316072327270113
GCA_016188775.1	E	0.0715903371917463
GCA_016188775.1	G	0.0672451290531311
GCA_016188775.1	H	0.0137815443238191
GCA_016188775.1	I	0.0914156301675174
GCA_016188775.1	L	0.0968931986483572
GCA_016188775.1	K	0.0874299015026242
GCA_016188775.1	M	0.0169674311596808
GCA_016188775.1	F	0.05575526637429
GCA_016188775.1	P	0.0387923287080308
GCA_016188775.1	S	0.0655286145661083
GCA_016188775.1	T	0.0475456538931627
GCA_016188775.1	W	0.0109820979222086
GCA_016188775.1	Y	0.0294368754044144
GCA_016188775.1	V	0.0554452153282048
GCA_009691315.1	A	0.0821327804767658
GCA_009691315.1	R	0.0588529442897241
GCA_009691315.1	N	0.0314814341663899
GCA_009691315.1	D	0.0513740505381956
GCA_009691315.1	C	0.00930755444919353
GCA_009691315.1	Q	0.0409532395764515
GCA_009691315.1	E	0.0644958773008822
GCA_009691315.1	G	0.0704125619134872
GCA_009691315.1	H	0.0240280905643298
GCA_009691315.1	I	0.066317237955842
GCA_009691315.1	L	0.101076391296889
GCA_009691315.1	K	0.0601049016136744
GCA_009691315.1	M	0.0249770961160123
GCA_009691315.1	F	0.0444317099255031
GCA_009691315.1	P	0.046242120516405
GCA_009691315.1	S	0.0603750031937687
GCA_009691315.1	T	0.0549656715491786
GCA_009691315.1	W	0.0139029313321483
GCA_009691315.1	Y	0.0265904055538725
GCA_009691315.1	V	0.0679779976712864
GCA_021414225.1	A	0.0716884450390234
GCA_021414225.1	R	0.0438414185643552
GCA_021414225.1	N	0.0450656806749239
GCA_021414225.1	D	0.0545833312764413
GCA_021414225.1	C	0.00679761663811701
GCA_021414225.1	Q	0.0331982366676375
GCA_021414225.1	E	0.0635431527711272
GCA_021414225.1	G	0.072502974265813
GCA_021414225.1	H	0.0165620942780556
GCA_021414225.1	I	0.0750206100577082
GCA_021414225.1	L	0.0976398398586175
GCA_021414225.1	K	0.0727892936303814
GCA_021414225.1	M	0.0200423555197931
GCA_021414225.1	F	0.0441425475512289
GCA_021414225.1	P	0.0391813240789649
GCA_021414225.1	S	0.0657349768723065
GCA_021414225.1	T	0.0616277749529794
GCA_021414225.1	W	0.0106481184374861
GCA_021414225.1	Y	0.030734902824195
GCA_021414225.1	V	0.0746553060408449
GCA_019428825.1	A	0.0485058854132796
GCA_019428825.1	R	0.0391249918709761
GCA_019428825.1	N	0.0528914937894258
GCA_019428825.1	D	0.0579640046823178
GCA_019428825.1	C	0.00788921766274306
GCA_019428825.1	Q	0.0258787474800026
GCA_019428825.1	E	0.0763762437406516
GCA_019428825.1	G	0.0647679976588411
GCA_019428825.1	H	0.0132299863432399
GCA_019428825.1	I	0.0857571372829551
GCA_019428825.1	L	0.0906386161149769
GCA_019428825.1	K	0.0857896533784223
GCA_019428825.1	M	0.0214443649606555
GCA_019428825.1	F	0.0515827209468687
GCA_019428825.1	P	0.0365846719125967
GCA_019428825.1	S	0.0709419912856864
GCA_019428825.1	T	0.0523834297977499
GCA_019428825.1	W	0.0103279248227873
GCA_019428825.1	Y	0.0405191194641347
GCA_019428825.1	V	0.0674018013916889
GCA_020428815.1	A	0.0764101282493742
GCA_020428815.1	R	0.0451034761808423
GCA_020428815.1	N	0.0428939215429594
GCA_020428815.1	D	0.0587852606441427
GCA_020428815.1	C	0.00708485562524049
GCA_020428815.1	Q	0.0328140681590086
GCA_020428815.1	E	0.0761522807602137
GCA_020428815.1	G	0.0676750486935066
GCA_020428815.1	H	0.0187712972108835
GCA_020428815.1	I	0.0689285841792714
GCA_020428815.1	L	0.0926783213731767
GCA_020428815.1	K	0.063136932884282
GCA_020428815.1	M	0.0224446322103083
GCA_020428815.1	F	0.042445663600265
GCA_020428815.1	P	0.0380027530178073
GCA_020428815.1	S	0.0638430383161369
GCA_020428815.1	T	0.0623435559945574
GCA_020428815.1	W	0.0104289392154296
GCA_020428815.1	Y	0.0326910947411013
GCA_020428815.1	V	0.0773661474014923
GCA_016927995.1	A	0.0594745924004249
GCA_016927995.1	R	0.0392653928316176
GCA_016927995.1	N	0.0500096741967455
GCA_016927995.1	D	0.0540057097504057
GCA_016927995.1	C	0.00899897729920119
GCA_016927995.1	Q	0.0293819175442545
GCA_016927995.1	E	0.0638457498687073
GCA_016927995.1	G	0.0661043786599066
GCA_016927995.1	H	0.0137176161199758
GCA_016927995.1	I	0.0846630418043759
GCA_016927995.1	L	0.0941832411323154
GCA_016927995.1	K	0.0762563622651046
GCA_016927995.1	M	0.0197590532712605
GCA_016927995.1	F	0.0465111687614264
GCA_016927995.1	P	0.0380886946152236
GCA_016927995.1	S	0.0705624064663121
GCA_016927995.1	T	0.0622583918720953
GCA_016927995.1	W	0.0106455650718062
GCA_016927995.1	Y	0.0394667740699938
GCA_016927995.1	V	0.072801291998847
GCA_002780305.1	A	0.0605001933136759
GCA_002780305.1	R	0.0422029374362414
GCA_002780305.1	N	0.0449745431508732
GCA_002780305.1	D	0.0448487728075201
GCA_002780305.1	C	0.00994051528575488
GCA_002780305.1	Q	0.0333337991494198
GCA_002780305.1	E	0.069015311374763
GCA_002780305.1	G	0.0687963778141114
GCA_002780305.1	H	0.0132152023737988
GCA_002780305.1	I	0.0794728825165248
GCA_002780305.1	L	0.105498027268874
GCA_002780305.1	K	0.0889895051635713
GCA_002780305.1	M	0.0179339193299701
GCA_002780305.1	F	0.056517465774163
GCA_002780305.1	P	0.0412619889415261
GCA_002780305.1	S	0.0627500850114358
GCA_002780305.1	T	0.0489339798860614
GCA_002780305.1	W	0.0122183559487043
GCA_002780305.1	Y	0.0340511559226186
GCA_002780305.1	V	0.0655449815303922
GCA_016235605.1	A	0.0869539670281704
GCA_016235605.1	R	0.0573761317977817
GCA_016235605.1	N	0.0302017929691435
GCA_016235605.1	D	0.0578238144802964
GCA_016235605.1	C	0.0105429271732196
GCA_016235605.1	Q	0.0356215514443363
GCA_016235605.1	E	0.0656862415919596
GCA_016235605.1	G	0.0746678754099095
GCA_016235605.1	H	0.0225380250478461
GCA_016235605.1	I	0.0578517946479535
GCA_016235605.1	L	0.0980620935880648
GCA_016235605.1	K	0.0502859573134562
GCA_016235605.1	M	0.0242224311408074
GCA_016235605.1	F	0.0426333814592217
GCA_016235605.1	P	0.0437190119643197
GCA_016235605.1	S	0.0625776449652486
GCA_016235605.1	T	0.0616906736505165
GCA_016235605.1	W	0.0130639402791302
GCA_016235605.1	Y	0.0275688591926043
GCA_016235605.1	V	0.0769118848560141
GCA_002774085.1	A	0.0644226254873543
GCA_002774085.1	R	0.0492559554185633
GCA_002774085.1	N	0.045778984397858
GCA_002774085.1	D	0.0428735702572686
GCA_002774085.1	C	0.00779766886443896
GCA_002774085.1	Q	0.0412473548483673
GCA_002774085.1	E	0.0649873781188974
GCA_002774085.1	G	0.0658855389305082
GCA_002774085.1	H	0.0153367762831112
GCA_002774085.1	I	0.0840596868684807
GCA_002774085.1	L	0.106493294413032
GCA_002774085.1	K	0.0908163057012799
GCA_002774085.1	M	0.0170990766634687
GCA_002774085.1	F	0.052222607796308
GCA_002774085.1	P	0.0416215885198718
GCA_002774085.1	S	0.0583532357604088
GCA_002774085.1	T	0.0463369327808284
GCA_002774085.1	W	0.0127239448311526
GCA_002774085.1	Y	0.0321977042465315
GCA_002774085.1	V	0.0604897698122708
GCA_017992255.1	A	0.0644240921256169
GCA_017992255.1	R	0.0413141159427407
GCA_017992255.1	N	0.0446828885014855
GCA_017992255.1	D	0.0534191077172392
GCA_017992255.1	C	0.0083482701893093
GCA_017992255.1	Q	0.0305939548702335
GCA_017992255.1	E	0.0686571561863138
GCA_017992255.1	G	0.0674000049107472
GCA_017992255.1	H	0.0206300488619343
GCA_017992255.1	I	0.081213936700469
GCA_017992255.1	L	0.0868711174405186
GCA_017992255.1	K	0.0738036192206644
GCA_017992255.1	M	0.0230559579640042
GCA_017992255.1	F	0.0462690598374543
GCA_017992255.1	P	0.0369337294669384
GCA_017992255.1	S	0.0692022491222039
GCA_017992255.1	T	0.0678075969258723
GCA_017992255.1	W	0.0091094360006875
GCA_017992255.1	Y	0.0350529133007587
GCA_017992255.1	V	0.0712107447148084
GCA_016186245.1	A	0.0746814509372518
GCA_016186245.1	R	0.0451578356876944
GCA_016186245.1	N	0.0474017032995053
GCA_016186245.1	D	0.0582349212825015
GCA_016186245.1	C	0.0101229027487378
GCA_016186245.1	Q	0.0319532576149436
GCA_016186245.1	E	0.0714249287863445
GCA_016186245.1	G	0.0690936377610864
GCA_016186245.1	H	0.0190546614892578
GCA_016186245.1	I	0.0792821080699096
GCA_016186245.1	L	0.0908001427915753
GCA_016186245.1	K	0.0824803479451855
GCA_016186245.1	M	0.0233566219593044
GCA_016186245.1	F	0.0466986733497009
GCA_016186245.1	P	0.0373079416885832
GCA_016186245.1	S	0.0574772516992926
GCA_016186245.1	T	0.0514523214558912
GCA_016186245.1	W	0.00872412813358298
GCA_016186245.1	Y	0.0326089332157974
GCA_016186245.1	V	0.0626862300838536
GCA_000999715.1	A	0.081842577817238
GCA_000999715.1	R	0.0483200755076168
GCA_000999715.1	N	0.0499238124947509
GCA_000999715.1	D	0.053999144140361
GCA_000999715.1	C	0.00877056162789303
GCA_000999715.1	Q	0.0324026859595026
GCA_000999715.1	E	0.0627057162625329
GCA_000999715.1	G	0.0686047488211933
GCA_000999715.1	H	0.014285657152227
GCA_000999715.1	I	0.0772513307817518
GCA_000999715.1	L	0.101995272775265
GCA_000999715.1	K	0.0768234009622422
GCA_000999715.1	M	0.0182090137217496
GCA_000999715.1	F	0.0465963581972556
GCA_000999715.1	P	0.0362260589263361
GCA_000999715.1	S	0.0597382029347187
GCA_000999715.1	T	0.0517795081606617
GCA_000999715.1	W	0.0114621202122852
GCA_000999715.1	Y	0.0352222235553369
GCA_000999715.1	V	0.0638415299890818
GCA_014383885.1	A	0.0809182555210658
GCA_014383885.1	R	0.0536127192504318
GCA_014383885.1	N	0.0329054949594634
GCA_014383885.1	D	0.0577380986533706
GCA_014383885.1	C	0.00743601071795372
GCA_014383885.1	Q	0.024327689385898
GCA_014383885.1	E	0.0807977646066545
GCA_014383885.1	G	0.0746240396587238
GCA_014383885.1	H	0.0221129516257667
GCA_014383885.1	I	0.0699880082851848
GCA_014383885.1	L	0.0863575596573468
GCA_014383885.1	K	0.0636077274839776
GCA_014383885.1	M	0.0257162037329233
GCA_014383885.1	F	0.0418160849633076
GCA_014383885.1	P	0.03860299391234
GCA_014383885.1	S	0.0623454417139546
GCA_014383885.1	T	0.0599356234257288
GCA_014383885.1	W	0.00935239002335229
GCA_014383885.1	Y	0.0318096014045798
GCA_014383885.1	V	0.0759953410179761
GCA_020631865.1	A	0.0745393599966688
GCA_020631865.1	R	0.0442589161166746
GCA_020631865.1	N	0.0495430034769212
GCA_020631865.1	D	0.056792488184714
GCA_020631865.1	C	0.00670400366430014
GCA_020631865.1	Q	0.0382877724802732
GCA_020631865.1	E	0.0624471695363411
GCA_020631865.1	G	0.0678395203097999
GCA_020631865.1	H	0.0191584601611459
GCA_020631865.1	I	0.0767212841706398
GCA_020631865.1	L	0.0919989173658679
GCA_020631865.1	K	0.0685432324956799
GCA_020631865.1	M	0.0222814432345777
GCA_020631865.1	F	0.0381753450896296
GCA_020631865.1	P	0.0374050092648498
GCA_020631865.1	S	0.0734525618871146
GCA_020631865.1	T	0.0594699256730029
GCA_020631865.1	W	0.0102350565259936
GCA_020631865.1	Y	0.0321792175886407
GCA_020631865.1	V	0.0699673127771648
GCA_023270095.1	A	0.052289603960396
GCA_023270095.1	R	0.032630867253392
GCA_023270095.1	N	0.060328428676201
GCA_023270095.1	D	0.0571713421342134
GCA_023270095.1	C	0.00920196186285295
GCA_023270095.1	Q	0.0279267510084342
GCA_023270095.1	E	0.078125
GCA_023270095.1	G	0.0628380546387972
GCA_023270095.1	H	0.0129950495049505
GCA_023270095.1	I	0.101788824715805
GCA_023270095.1	L	0.0867482581591492
GCA_023270095.1	K	0.0989239548954896
GCA_023270095.1	M	0.0217558214154749
GCA_023270095.1	F	0.048737165383205
GCA_023270095.1	P	0.0279955078841217
GCA_023270095.1	S	0.0682354693802714
GCA_023270095.1	T	0.0472531628162816
GCA_023270095.1	W	0.00881806930693069
GCA_023270095.1	Y	0.034275302530253
[truncated: 18,001 more rows]
