# Supplementary material for: Evolutionary adaptation of bacterial proteomes to translation-impeding sequences
Source: EMBO J. 2025 Dec 9;45(6):1957–79. doi: 10.1038/s44318-025-00651-6 (PMC12992588; doi:10.1038/s44318-025-00651-6)
Supplement: Supplementary file 13 — Appendix Figures Source Data [file 44318_2025_651_MOESM13_ESM.zip › Appendix Fig. S1/p__Campylobacterota.csv]

genome_id	aa	freq_aa
GCF_005406205.1	A	0.0624902023048199
GCF_005406205.1	R	0.0303417034122106
GCF_005406205.1	N	0.0666223174413043
GCF_005406205.1	D	0.053291422645438
GCF_005406205.1	C	0.0121632105087566
GCF_005406205.1	Q	0.0319515400971931
GCF_005406205.1	E	0.070778549981309
GCF_005406205.1	G	0.053817985955632
GCF_005406205.1	H	0.0153185708026674
GCF_005406205.1	I	0.090958787376951
GCF_005406205.1	L	0.105688491576997
GCF_005406205.1	K	0.0985939553747644
GCF_005406205.1	M	0.0216976240337965
GCF_005406205.1	F	0.0604161056020709
GCF_005406205.1	P	0.026191500223086
GCF_005406205.1	S	0.0644075358846867
GCF_005406205.1	T	0.0407865489201433
GCF_005406205.1	W	0.00655591419027827
GCF_005406205.1	Y	0.0378060398017549
GCF_005406205.1	V	0.0501219938661404
GCF_005217605.1	A	0.0695285092507679
GCF_005217605.1	R	0.0365299794750862
GCF_005217605.1	N	0.0497212396465639
GCF_005217605.1	D	0.0585178392069523
GCF_005217605.1	C	0.00845306199688487
GCF_005217605.1	Q	0.0284015313623593
GCF_005217605.1	E	0.0754996579181041
GCF_005217605.1	G	0.0581626563023131
GCF_005217605.1	H	0.0190692461097282
GCF_005217605.1	I	0.0832394427704266
GCF_005217605.1	L	0.0969445536195176
GCF_005217605.1	K	0.0829905236036508
GCF_005217605.1	M	0.026234042243475
GCF_005217605.1	F	0.0494228277799613
GCF_005217605.1	P	0.0286737412114066
GCF_005217605.1	S	0.0705664002794882
GCF_005217605.1	T	0.048546515859499
GCF_005217605.1	W	0.00705853239588337
GCF_005217605.1	Y	0.0394325807531624
GCF_005217605.1	V	0.0630071182147692
GCF_002272895.1	A	0.0635101115469137
GCF_002272895.1	R	0.0336900887368216
GCF_002272895.1	N	0.0571817018554063
GCF_002272895.1	D	0.0524927675317811
GCF_002272895.1	C	0.0110921027010487
GCF_002272895.1	Q	0.0361293081865977
GCF_002272895.1	E	0.06434636568472
GCF_002272895.1	G	0.063565745917828
GCF_002272895.1	H	0.0167459456452196
GCF_002272895.1	I	0.0922209240869009
GCF_002272895.1	L	0.0986658182425102
GCF_002272895.1	K	0.0876936771537456
GCF_002272895.1	M	0.0231352054299146
GCF_002272895.1	F	0.0534559375782358
GCF_002272895.1	P	0.033012044841303
GCF_002272895.1	S	0.068581532170575
GCF_002272895.1	T	0.0456445241870428
GCF_002272895.1	W	0.00754541155525884
GCF_002272895.1	Y	0.0395734234610142
GCF_002272895.1	V	0.0517173634871624
GCF_002272925.1	A	0.0713262648458967
GCF_002272925.1	R	0.0334553294460422
GCF_002272925.1	N	0.0539785683862967
GCF_002272925.1	D	0.0556426657218564
GCF_002272925.1	C	0.00948139716330769
GCF_002272925.1	Q	0.026685864407163
GCF_002272925.1	E	0.0585204422013577
GCF_002272925.1	G	0.0617204844162844
GCF_002272925.1	H	0.0170838531674387
GCF_002272925.1	I	0.0796655974731351
GCF_002272925.1	L	0.109583542209273
GCF_002272925.1	K	0.0878202397958607
GCF_002272925.1	M	0.0224455257831434
GCF_002272925.1	F	0.0494348099762918
GCF_002272925.1	P	0.0315631961222574
GCF_002272925.1	S	0.0777414260353022
GCF_002272925.1	T	0.0498513054589177
GCF_002272925.1	W	0.00605708815004391
GCF_002272925.1	Y	0.0374732858666687
GCF_002272925.1	V	0.0604691133734626
GCF_001653455.1	A	0.0693847708939398
GCF_001653455.1	R	0.0336628561235523
GCF_001653455.1	N	0.057406995514115
GCF_001653455.1	D	0.0469465371478404
GCF_001653455.1	C	0.0110132110083662
GCF_001653455.1	Q	0.0363253180529894
GCF_001653455.1	E	0.0687791654095765
GCF_001653455.1	G	0.0587018901497717
GCF_001653455.1	H	0.0218744700952012
GCF_001653455.1	I	0.0727651505975675
GCF_001653455.1	L	0.112752730179634
GCF_001653455.1	K	0.0880374198123284
GCF_001653455.1	M	0.0230196150110881
GCF_001653455.1	F	0.0539319211347505
GCF_001653455.1	P	0.0329735669722589
GCF_001653455.1	S	0.068028214608966
GCF_001653455.1	T	0.0436608521199495
GCF_001653455.1	W	0.00695895756577426
GCF_001653455.1	Y	0.0367745672122989
GCF_001653455.1	V	0.057001790390032
GCF_003544855.1	A	0.0573859632914168
GCF_003544855.1	R	0.0273961928953786
GCF_003544855.1	N	0.0660171220639979
GCF_003544855.1	D	0.0570943249630165
GCF_003544855.1	C	0.00889608213960126
GCF_003544855.1	Q	0.0289556787659469
GCF_003544855.1	E	0.0692652161184719
GCF_003544855.1	G	0.0522611431999849
GCF_003544855.1	H	0.0155670306209114
GCF_003544855.1	I	0.0958210008537656
GCF_003544855.1	L	0.0971968213648451
GCF_003544855.1	K	0.100759929338927
GCF_003544855.1	M	0.0219953182030181
GCF_003544855.1	F	0.0525661390090753
GCF_003544855.1	P	0.0255829148916987
GCF_003544855.1	S	0.0664300908419999
GCF_003544855.1	T	0.0513116489475975
GCF_003544855.1	W	0.0067822608203942
GCF_003544855.1	Y	0.0413191402680178
GCF_003544855.1	V	0.0573959814019344
GCF_900198365.1	A	0.0668150400451389
GCF_900198365.1	R	0.03542623387615
GCF_900198365.1	N	0.0590238703509239
GCF_900198365.1	D	0.0536651881572967
GCF_900198365.1	C	0.0136247511872482
GCF_900198365.1	Q	0.0391862451608859
GCF_900198365.1	E	0.0631741454163597
GCF_900198365.1	G	0.0567465479679639
GCF_900198365.1	H	0.0218014826889018
GCF_900198365.1	I	0.0836778834851026
GCF_900198365.1	L	0.099746093443882
GCF_900198365.1	K	0.0808990172875884
GCF_900198365.1	M	0.0259831042427472
GCF_900198365.1	F	0.0500509380436657
GCF_900198365.1	P	0.0296083256273216
GCF_900198365.1	S	0.0699371502907387
GCF_900198365.1	T	0.050712348949109
GCF_900198365.1	W	0.00697772831998495
GCF_900198365.1	Y	0.040719088444117
GCF_900198365.1	V	0.0522248170148739
GCF_003670295.1	A	0.0654045881811608
GCF_003670295.1	R	0.0323989820736025
GCF_003670295.1	N	0.0555051600604746
GCF_003670295.1	D	0.0464959480143862
GCF_003670295.1	C	0.0117362030594135
GCF_003670295.1	Q	0.0332028058709187
GCF_003670295.1	E	0.0755162408090825
GCF_003670295.1	G	0.062076607412833
GCF_003670295.1	H	0.0162905785465438
GCF_003670295.1	I	0.0844259139269985
GCF_003670295.1	L	0.109400794433332
GCF_003670295.1	K	0.0911213154163263
GCF_003670295.1	M	0.0224281864195096
GCF_003670295.1	F	0.0551577128583636
GCF_003670295.1	P	0.0308213839667202
GCF_003670295.1	S	0.0666629104806979
GCF_003670295.1	T	0.0419453287132246
GCF_003670295.1	W	0.00687006413687542
GCF_003670295.1	Y	0.0382943159515828
GCF_003670295.1	V	0.0542449596679532
GCF_000242915.1	A	0.065882381257672
GCF_000242915.1	R	0.0331200672182119
GCF_000242915.1	N	0.0550009955822406
GCF_000242915.1	D	0.0613103612760082
GCF_000242915.1	C	0.00821191241501994
GCF_000242915.1	Q	0.0287504458239154
GCF_000242915.1	E	0.0708537281819793
GCF_000242915.1	G	0.0563247917482643
GCF_000242915.1	H	0.0194149477374026
GCF_000242915.1	I	0.0875652872200062
GCF_000242915.1	L	0.0957301556390435
GCF_000242915.1	K	0.0839680625969599
GCF_000242915.1	M	0.0267745979926436
GCF_000242915.1	F	0.0481664876077362
GCF_000242915.1	P	0.0273555366407086
GCF_000242915.1	S	0.0708198127430151
GCF_000242915.1	T	0.0518621764084207
GCF_000242915.1	W	0.00714849929652815
GCF_000242915.1	Y	0.0396526183812927
GCF_000242915.1	V	0.0620871342329312
GCF_002139935.1	A	0.0715644617224633
GCF_002139935.1	R	0.0347070597737286
GCF_002139935.1	N	0.0622049992873506
GCF_002139935.1	D	0.0598646172659463
GCF_002139935.1	C	0.0109438163719328
GCF_002139935.1	Q	0.028189932432572
GCF_002139935.1	E	0.0607879630413812
GCF_002139935.1	G	0.0619591868773355
GCF_002139935.1	H	0.0150937082351289
GCF_002139935.1	I	0.0976453649901159
GCF_002139935.1	L	0.0971454775680684
GCF_002139935.1	K	0.0835473002980734
GCF_002139935.1	M	0.0232013864646185
GCF_002139935.1	F	0.0506435534146236
GCF_002139935.1	P	0.0291669851211194
GCF_002139935.1	S	0.0731612095623093
GCF_002139935.1	T	0.0420277251610691
GCF_002139935.1	W	0.00678979320772801
GCF_002139935.1	Y	0.0383426046613469
GCF_002139935.1	V	0.0530128545430884
GCA_009659895.1	A	0.076857027861008
GCA_009659895.1	R	0.0498613657707616
GCA_009659895.1	N	0.0319999105585618
GCA_009659895.1	D	0.0551205223379992
GCA_009659895.1	C	0.00909395823084835
GCA_009659895.1	Q	0.0306828853807969
GCA_009659895.1	E	0.0773780242386298
GCA_009659895.1	G	0.0657573453781137
GCA_009659895.1	H	0.019907428111444
GCA_009659895.1	I	0.078247842225303
GCA_009659895.1	L	0.103240016099459
GCA_009659895.1	K	0.0817114619203077
GCA_009659895.1	M	0.0232435937569876
GCA_009659895.1	F	0.0486337820312151
GCA_009659895.1	P	0.0398953535172846
GCA_009659895.1	S	0.0533406377174545
GCA_009659895.1	T	0.0419055498412414
GCA_009659895.1	W	0.00923482849604222
GCA_009659895.1	Y	0.0397209427127588
GCA_009659895.1	V	0.0641675238137829
GCF_900198405.1	A	0.0639359944342986
GCF_900198405.1	R	0.0333342996009315
GCF_900198405.1	N	0.0614778096646085
GCF_900198405.1	D	0.0463325313312269
GCF_900198405.1	C	0.0116068063889614
GCF_900198405.1	Q	0.0362427650713589
GCF_900198405.1	E	0.0690668753804679
GCF_900198405.1	G	0.0563411311128504
GCF_900198405.1	H	0.0213139306799625
GCF_900198405.1	I	0.0739291339343518
GCF_900198405.1	L	0.11223391406016
GCF_900198405.1	K	0.0900503425418635
GCF_900198405.1	M	0.0229875061599559
GCF_900198405.1	F	0.0536065938100898
GCF_900198405.1	P	0.0311176817307785
GCF_900198405.1	S	0.0696775565024978
GCF_900198405.1	T	0.0461218849948305
GCF_900198405.1	W	0.00672908755350707
GCF_900198405.1	Y	0.0383646887168933
GCF_900198405.1	V	0.0555294663304055
GCA_000310245.1	A	0.0769108770106849
GCA_000310245.1	R	0.0434916359609245
GCA_000310245.1	N	0.0450160991516328
GCA_000310245.1	D	0.0547480534040648
GCA_000310245.1	C	0.00899775090408187
GCA_000310245.1	Q	0.0319768117527225
GCA_000310245.1	E	0.0704712163575584
GCA_000310245.1	G	0.0653933183393605
GCA_000310245.1	H	0.0234917726840806
GCA_000310245.1	I	0.0796890915429892
GCA_000310245.1	L	0.099159836205659
GCA_000310245.1	K	0.0629063241295862
GCA_000310245.1	M	0.0282059871070064
GCA_000310245.1	F	0.0457393646474935
GCA_000310245.1	P	0.0345198624565049
GCA_000310245.1	S	0.0671406402745401
GCA_000310245.1	T	0.0541847540008614
GCA_000310245.1	W	0.00860672267758629
GCA_000310245.1	Y	0.0372228792529447
GCA_000310245.1	V	0.0621270021397174
GCF_002272795.1	A	0.0585772056608388
GCF_002272795.1	R	0.0326565041875038
GCF_002272795.1	N	0.0600250222400221
GCF_002272795.1	D	0.0555681572502472
GCF_002272795.1	C	0.0105635674767587
GCF_002272795.1	Q	0.0343311512711369
GCF_002272795.1	E	0.0624031983101127
GCF_002272795.1	G	0.0630252100840336
GCF_002272795.1	H	0.0171381078791702
GCF_002272795.1	I	0.0950171717780322
GCF_002272795.1	L	0.0951500802767332
GCF_002272795.1	K	0.0879659328936129
GCF_002272795.1	M	0.0234680966439718
GCF_002272795.1	F	0.0534451654976626
GCF_002272795.1	P	0.0320220876203708
GCF_002272795.1	S	0.0734842228751475
GCF_002272795.1	T	0.04622203162159
GCF_002272795.1	W	0.00705832733768328
GCF_002272795.1	Y	0.0396988825053429
GCF_002272795.1	V	0.0521798765900287
GCF_003364315.1	A	0.0706178517134092
GCF_003364315.1	R	0.0363805444912445
GCF_003364315.1	N	0.0541948420633926
GCF_003364315.1	D	0.0448971881816811
GCF_003364315.1	C	0.0129811159000961
GCF_003364315.1	Q	0.0419493287853112
GCF_003364315.1	E	0.0717130822839644
GCF_003364315.1	G	0.0604610866212954
GCF_003364315.1	H	0.0180050093630408
GCF_003364315.1	I	0.0815483617857162
GCF_003364315.1	L	0.109397732164361
GCF_003364315.1	K	0.0796394275740189
GCF_003364315.1	M	0.0221534448906495
GCF_003364315.1	F	0.0537389500680205
GCF_003364315.1	P	0.0323592501575643
GCF_003364315.1	S	0.066878084309142
GCF_003364315.1	T	0.0447827611071455
GCF_003364315.1	W	0.00744865766143753
GCF_003364315.1	Y	0.0366711529345096
GCF_003364315.1	V	0.0541821279439997
GCF_001548055.1	A	0.0808044662480567
GCF_001548055.1	R	0.0397506232002147
GCF_001548055.1	N	0.0427233668044034
GCF_001548055.1	D	0.0518156826429976
GCF_001548055.1	C	0.0110556080765781
GCF_001548055.1	Q	0.0331450636014807
GCF_001548055.1	E	0.0688506277941251
GCF_001548055.1	G	0.0615076246823553
GCF_001548055.1	H	0.0228462418186082
GCF_001548055.1	I	0.0751019727218436
GCF_001548055.1	L	0.103243300748807
GCF_001548055.1	K	0.0708006218703985
GCF_001548055.1	M	0.0262312284358219
GCF_001548055.1	F	0.0499321793752765
GCF_001548055.1	P	0.0324608127352868
GCF_001548055.1	S	0.0645432323237208
GCF_001548055.1	T	0.0538950315650002
GCF_001548055.1	W	0.00845883977165847
GCF_001548055.1	Y	0.0372179278562638
GCF_001548055.1	V	0.0656155477271024
GCF_003048835.2	A	0.0777944068818002
GCF_003048835.2	R	0.0343494010211447
GCF_003048835.2	N	0.0564675809730675
GCF_003048835.2	D	0.0571000019866629
GCF_003048835.2	C	0.0111915341672903
GCF_003048835.2	Q	0.0259458170813274
GCF_003048835.2	E	0.070236810214096
GCF_003048835.2	G	0.0623530697252445
GCF_003048835.2	H	0.0150622156588767
GCF_003048835.2	I	0.0795857145695233
GCF_003048835.2	L	0.0979689683259716
GCF_003048835.2	K	0.0896481620057348
GCF_003048835.2	M	0.0229923116146934
GCF_003048835.2	F	0.0548848728866874
GCF_003048835.2	P	0.0282437238008834
GCF_003048835.2	S	0.0687484686140378
GCF_003048835.2	T	0.0430559510486269
GCF_003048835.2	W	0.00656592078512917
GCF_003048835.2	Y	0.0353278324845868
GCF_003048835.2	V	0.0624772361546153
GCA_003646505.1	A	0.0702608609043661
GCA_003646505.1	R	0.0350183806885062
GCA_003646505.1	N	0.045822694264863
GCA_003646505.1	D	0.0582409771644845
GCA_003646505.1	C	0.00829620977526666
GCA_003646505.1	Q	0.0304662175621593
GCA_003646505.1	E	0.0710350229079517
GCA_003646505.1	G	0.0625871498161931
GCA_003646505.1	H	0.0211672189927745
GCA_003646505.1	I	0.0789509425761938
GCA_003646505.1	L	0.0983231017185491
GCA_003646505.1	K	0.08127569221854
GCA_003646505.1	M	0.0288318755545897
GCA_003646505.1	F	0.0465040473732819
GCA_003646505.1	P	0.0319760598323102
GCA_003646505.1	S	0.064160373770848
GCA_003646505.1	T	0.0560113000488944
GCA_003646505.1	W	0.00804947393201862
GCA_003646505.1	Y	0.0384591007044422
GCA_003646505.1	V	0.0645633001937669
GCF_013201725.1	A	0.0552765628682922
GCF_013201725.1	R	0.0271706867803298
GCF_013201725.1	N	0.0687598756863875
GCF_013201725.1	D	0.0570498214737798
GCF_013201725.1	C	0.008673144243948
GCF_013201725.1	Q	0.0272001501540825
GCF_013201725.1	E	0.0731051776968808
GCF_013201725.1	G	0.0522352879553728
GCF_013201725.1	H	0.0143977686404945
GCF_013201725.1	I	0.0990362203074667
GCF_013201725.1	L	0.0974091873346777
GCF_013201725.1	K	0.0958563584143031
GCF_013201725.1	M	0.0218443635474775
GCF_013201725.1	F	0.0538579559839021
GCF_013201725.1	P	0.0261732970169971
GCF_013201725.1	S	0.0661878322813818
GCF_013201725.1	T	0.0521970946931008
GCF_013201725.1	W	0.00700355306462737
GCF_013201725.1	Y	0.0406070764476338
GCF_013201725.1	V	0.0559585854088643
GCF_004006315.1	A	0.0628305037573059
GCF_004006315.1	R	0.0320851798725442
GCF_004006315.1	N	0.0593425963590172
GCF_004006315.1	D	0.0543614007293384
GCF_004006315.1	C	0.00801237448885654
GCF_004006315.1	Q	0.0234340990672747
GCF_004006315.1	E	0.0756599370570982
GCF_004006315.1	G	0.058232888736646
GCF_004006315.1	H	0.0156768502858122
GCF_004006315.1	I	0.0939986583599164
GCF_004006315.1	L	0.0932511221962934
GCF_004006315.1	K	0.102897728489156
GCF_004006315.1	M	0.0227454380668965
GCF_004006315.1	F	0.0527949645678563
GCF_004006315.1	P	0.0318211336858707
GCF_004006315.1	S	0.0535746144568855
GCF_004006315.1	T	0.0463525944321937
GCF_004006315.1	W	0.00734869083046094
GCF_004006315.1	Y	0.042791539103813
GCF_004006315.1	V	0.0627876854567642
GCA_000830175.1	A	0.0676446914265185
GCA_000830175.1	R	0.0369593919632801
GCA_000830175.1	N	0.0507308658368918
GCA_000830175.1	D	0.0566244806327754
GCA_000830175.1	C	0.00865094126545975
GCA_000830175.1	Q	0.036960907810707
GCA_000830175.1	E	0.0699639379897135
GCA_000830175.1	G	0.0587163500819316
GCA_000830175.1	H	0.0227649966575564
GCA_000830175.1	I	0.0854649937774463
GCA_000830175.1	L	0.0986452871545573
GCA_000830175.1	K	0.0775522702088989
GCA_000830175.1	M	0.0251873208457822
GCA_000830175.1	F	0.0475248485289459
GCA_000830175.1	P	0.0312931542814353
GCA_000830175.1	S	0.0641067035320761
GCA_000830175.1	T	0.0523816236848129
GCA_000830175.1	W	0.0082932012727055
GCA_000830175.1	Y	0.0417161211889701
GCA_000830175.1	V	0.0588179118595355
GCA_009827235.1	A	0.0819766149645176
GCA_009827235.1	R	0.0338987759767578
GCA_009827235.1	N	0.0636182508056962
GCA_009827235.1	D	0.0536681007795012
GCA_009827235.1	C	0.0135539538649605
GCA_009827235.1	Q	0.0341746177904078
GCA_009827235.1	E	0.0589289399736462
GCA_009827235.1	G	0.0606971058438775
GCA_009827235.1	H	0.0153499023639048
GCA_009827235.1	I	0.0856816269507374
GCA_009827235.1	L	0.104895299179222
GCA_009827235.1	K	0.0862610932067504
GCA_009827235.1	M	0.0220931432472336
GCA_009827235.1	F	0.054043166267126
GCA_009827235.1	P	0.027990998428297
GCA_009827235.1	S	0.0694029909984283
GCA_009827235.1	T	0.0413504738922669
GCA_009827235.1	W	0.00659242089888711
GCA_009827235.1	Y	0.0350180190191938
GCA_009827235.1	V	0.0508045055485878
GCA_013153825.1	A	0.0553612991959374
GCA_013153825.1	R	0.0580009521794329
GCA_013153825.1	N	0.0467096910706729
GCA_013153825.1	D	0.0645075116377486
GCA_013153825.1	C	0.0073926153195091
GCA_013153825.1	Q	0.0215880236986881
GCA_013153825.1	E	0.0717414303851037
GCA_013153825.1	G	0.0676867329665679
GCA_013153825.1	H	0.0157268303004655
GCA_013153825.1	I	0.094122936944562
GCA_013153825.1	L	0.0954189589504867
GCA_013153825.1	K	0.0718207786711807
GCA_013153825.1	M	0.0231776343630978
GCA_013153825.1	F	0.0468287134997884
GCA_013153825.1	P	0.0310146000846382
GCA_013153825.1	S	0.0736695937367753
GCA_013153825.1	T	0.0431072788827761
GCA_013153825.1	W	0.00731855691917055
GCA_013153825.1	Y	0.0411949851883199
GCA_013153825.1	V	0.0636108760050783
GCF_008245045.1	A	0.0651371213479118
GCF_008245045.1	R	0.0272576784791708
GCF_008245045.1	N	0.0660291218118364
GCF_008245045.1	D	0.0543171346330251
GCF_008245045.1	C	0.0125133114726443
GCF_008245045.1	Q	0.0336851428149679
GCF_008245045.1	E	0.0689307592547684
GCF_008245045.1	G	0.0525268074607509
GCF_008245045.1	H	0.0165114979492424
GCF_008245045.1	I	0.0923884735826577
GCF_008245045.1	L	0.104724650211402
GCF_008245045.1	K	0.0976561264405386
GCF_008245045.1	M	0.0220385268285482
GCF_008245045.1	F	0.0597640310829476
GCF_008245045.1	P	0.0256550298915049
GCF_008245045.1	S	0.063319380449796
GCF_008245045.1	T	0.0406250329491897
GCF_008245045.1	W	0.00616597956623051
GCF_008245045.1	Y	0.0392817603829487
GCF_008245045.1	V	0.0514724333899181
GCF_002272825.1	A	0.0732284387791352
GCF_002272825.1	R	0.0349088516373805
GCF_002272825.1	N	0.0519065293972501
GCF_002272825.1	D	0.0534972726365913
GCF_002272825.1	C	0.0114747012325198
GCF_002272825.1	Q	0.0367445938354762
GCF_002272825.1	E	0.0603642434519653
GCF_002272825.1	G	0.0675392129583449
GCF_002272825.1	H	0.0190854188869697
GCF_002272825.1	I	0.0865581321279385
GCF_002272825.1	L	0.0984388316349656
GCF_002272825.1	K	0.0800149099366328
GCF_002272825.1	M	0.0231454016320431
GCF_002272825.1	F	0.0523825273742587
GCF_002272825.1	P	0.0365310947428473
GCF_002272825.1	S	0.0656317210651855
GCF_002272825.1	T	0.0481072955439939
GCF_002272825.1	W	0.00779621686607832
GCF_002272825.1	Y	0.0380308383689369
GCF_002272825.1	V	0.0546137678914865
GCA_003978395.1	A	0.0607297479510361
GCA_003978395.1	R	0.0350760695632397
GCA_003978395.1	N	0.0559860613592612
GCA_003978395.1	D	0.0542153016383589
GCA_003978395.1	C	0.00792577430124034
GCA_003978395.1	Q	0.029424665545727
GCA_003978395.1	E	0.0722051644450943
GCA_003978395.1	G	0.0578928771596364
GCA_003978395.1	H	0.0192082754587324
GCA_003978395.1	I	0.0875713786745295
GCA_003978395.1	L	0.0978811803981773
GCA_003978395.1	K	0.0900955235519166
GCA_003978395.1	M	0.0257145990203962
GCA_003978395.1	F	0.0482917854619002
GCA_003978395.1	P	0.0297942507168328
GCA_003978395.1	S	0.0677538968897986
GCA_003978395.1	T	0.0531958963861881
GCA_003978395.1	W	0.00751760606282136
GCA_003978395.1	Y	0.0404797296748463
GCA_003978395.1	V	0.0590402157402669
GCF_008693005.1	A	0.0868673883626522
GCF_008693005.1	R	0.0429617726657645
GCF_008693005.1	N	0.0409150879566982
GCF_008693005.1	D	0.0508152909336942
GCF_008693005.1	C	0.0139343707713126
GCF_008693005.1	Q	0.0420297699594046
GCF_008693005.1	E	0.0593826116373478
GCF_008693005.1	G	0.0624610960757781
GCF_008693005.1	H	0.0215087956698241
GCF_008693005.1	I	0.0743809201623816
GCF_008693005.1	L	0.107479702300406
GCF_008693005.1	K	0.0665595399188092
GCF_008693005.1	M	0.0213413396481732
GCF_008693005.1	F	0.0480581867388363
GCF_008693005.1	P	0.0364377537212449
GCF_008693005.1	S	0.0779110284167794
GCF_008693005.1	T	0.0467337618403248
GCF_008693005.1	W	0.00793978349120433
GCF_008693005.1	Y	0.0367303788903924
GCF_008693005.1	V	0.0555514208389716
GCA_022766795.1	A	0.0757985214807062
GCA_022766795.1	R	0.0370508499728587
GCA_022766795.1	N	0.0530056586752686
GCA_022766795.1	D	0.0474172775094018
GCA_022766795.1	C	0.0133383059902291
GCA_022766795.1	Q	0.039440849465179
GCA_022766795.1	E	0.0678923875391987
GCA_022766795.1	G	0.0619076257385762
GCA_022766795.1	H	0.0184814911722323
GCA_022766795.1	I	0.080709345600956
GCA_022766795.1	L	0.108178718850926
GCA_022766795.1	K	0.0770891993111178
GCA_022766795.1	M	0.0233571682411244
GCA_022766795.1	F	0.0526776195292638
GCA_022766795.1	P	0.0327140943581172
GCA_022766795.1	S	0.0635966368177079
GCA_022766795.1	T	0.0466479476074621
GCA_022766795.1	W	0.00733206543599917
GCA_022766795.1	Y	0.0359378600131997
GCA_022766795.1	V	0.0574263766904755
GCF_902196135.1	A	0.0736944782999842
GCF_902196135.1	R	0.0389537075639371
GCF_902196135.1	N	0.0463223574892333
GCF_902196135.1	D	0.0461707555958054
GCF_902196135.1	C	0.0125310933488659
GCF_902196135.1	Q	0.0452431913794376
GCF_902196135.1	E	0.0611972959009641
GCF_902196135.1	G	0.0616221801549132
GCF_902196135.1	H	0.0252397204939828
GCF_902196135.1	I	0.0697707819266606
GCF_902196135.1	L	0.115245365669751
GCF_902196135.1	K	0.0757829938581286
GCF_902196135.1	M	0.0228699435282947
GCF_902196135.1	F	0.0493903010693918
GCF_902196135.1	P	0.0382575357112223
GCF_902196135.1	S	0.0650352175187956
GCF_902196135.1	T	0.047810449758933
GCF_902196135.1	W	0.00810671177487917
GCF_902196135.1	Y	0.0379722847801673
GCF_902196135.1	V	0.0587836341766521
GCF_002220775.1	A	0.0601898131502108
GCF_002220775.1	R	0.0288256002781608
GCF_002220775.1	N	0.0687262684172886
GCF_002220775.1	D	0.0582991888293144
GCF_002220775.1	C	0.0120470502704561
GCF_002220775.1	Q	0.0263383526083504
GCF_002220775.1	E	0.0619085625328439
GCF_002220775.1	G	0.0575208126721219
GCF_002220775.1	H	0.0147851958386509
GCF_002220775.1	I	0.0995373205684912
GCF_002220775.1	L	0.0942250020743527
GCF_002220775.1	K	0.095588148136441
GCF_002220775.1	M	0.0248843301421228
GCF_002220775.1	F	0.0562465674401697
GCF_002220775.1	P	0.0267413697049678
GCF_002220775.1	S	0.0695263758885144
GCF_002220775.1	T	0.0451280369511362
GCF_002220775.1	W	0.00615786416743385
GCF_002220775.1	Y	0.0381364805544251
GCF_002220775.1	V	0.0551876597745475
GCF_006864425.1	A	0.0711474549588945
GCF_006864425.1	R	0.0374293044137368
GCF_006864425.1	N	0.0590213398635648
GCF_006864425.1	D	0.0505888869453676
GCF_006864425.1	C	0.0129963267447962
GCF_006864425.1	Q	0.0332662818494548
GCF_006864425.1	E	0.0695936097020582
GCF_006864425.1	G	0.0552271004606145
GCF_006864425.1	H	0.0163867996035217
GCF_006864425.1	I	0.0745175208442656
GCF_006864425.1	L	0.113021106641012
GCF_006864425.1	K	0.092928983732727
GCF_006864425.1	M	0.0201402250597633
GCF_006864425.1	F	0.0600941636056207
GCF_006864425.1	P	0.027093172409772
GCF_006864425.1	S	0.0708296892309486
GCF_006864425.1	T	0.0419290420383651
GCF_006864425.1	W	0.00685091248323713
GCF_006864425.1	Y	0.0370065885371115
GCF_006864425.1	V	0.0499314908751676
GCF_003670275.1	A	0.0709374920205296
GCF_003670275.1	R	0.0368970712151776
GCF_003670275.1	N	0.0512010698873937
GCF_003670275.1	D	0.0508691239179838
GCF_003670275.1	C	0.0132953936113168
GCF_003670275.1	Q	0.0403346270714705
GCF_003670275.1	E	0.0647071215177591
GCF_003670275.1	G	0.0613413808952327
GCF_003670275.1	H	0.0211998570078901
GCF_003670275.1	I	0.0793494497357199
GCF_003670275.1	L	0.104250185123714
GCF_003670275.1	K	0.076553443301075
GCF_003670275.1	M	0.0241682200035748
GCF_003670275.1	F	0.0512122411459796
GCF_003670275.1	P	0.0323072798304522
GCF_003670275.1	S	0.0735643336823022
GCF_003670275.1	T	0.0457830094732273
GCF_003670275.1	W	0.00792042233741031
GCF_003670275.1	Y	0.037680655210275
GCF_003670275.1	V	0.056427623011516
GCF_003288805.1	A	0.0681990187510974
GCF_003288805.1	R	0.0390299722901122
GCF_003288805.1	N	0.0533248838021276
GCF_003288805.1	D	0.0508384612434938
GCF_003288805.1	C	0.0137156880750609
GCF_003288805.1	Q	0.0413165930359986
GCF_003288805.1	E	0.0612402647071289
GCF_003288805.1	G	0.0613371383133094
GCF_003288805.1	H	0.0202930022946935
GCF_003288805.1	I	0.0821084540385194
GCF_003288805.1	L	0.10709780803284
GCF_003288805.1	K	0.0751678637957097
GCF_003288805.1	M	0.0214030123655122
GCF_003288805.1	F	0.0531472821907966
GCF_003288805.1	P	0.0314556672068716
GCF_003288805.1	S	0.0724251298207233
GCF_003288805.1	T	0.0477082328437853
GCF_003288805.1	W	0.00710002805298179
GCF_003288805.1	Y	0.0366767509399767
GCF_003288805.1	V	0.0564147481992609
GCF_900120335.1	A	0.0693038650437754
GCF_900120335.1	R	0.0344586803331198
GCF_900120335.1	N	0.0581550288276746
GCF_900120335.1	D	0.0470339525944907
GCF_900120335.1	C	0.0107345718556481
GCF_900120335.1	Q	0.0366816143497758
GCF_900120335.1	E	0.0680204996796925
GCF_900120335.1	G	0.0588597053171044
GCF_900120335.1	H	0.021227845398249
GCF_900120335.1	I	0.0717424727738629
GCF_900120335.1	L	0.112161007900918
GCF_900120335.1	K	0.0878347213324792
GCF_900120335.1	M	0.022914798206278
GCF_900120335.1	F	0.0539120222079863
GCF_900120335.1	P	0.0334123425154815
GCF_900120335.1	S	0.0683813794576126
GCF_900120335.1	T	0.0441341020713218
GCF_900120335.1	W	0.00694853726243861
GCF_900120335.1	Y	0.0369036942131113
GCF_900120335.1	V	0.0571791586589793
GCA_002733215.1	A	0.0710009736407063
GCA_002733215.1	R	0.0368462154788588
GCA_002733215.1	N	0.0452109047759105
GCA_002733215.1	D	0.0571139159626365
GCA_002733215.1	C	0.00853964036146411
GCA_002733215.1	Q	0.0301435612937251
GCA_002733215.1	E	0.0711150721609753
GCA_002733215.1	G	0.0618477367924624
GCA_002733215.1	H	0.0212641608941267
GCA_002733215.1	I	0.0776744693151046
GCA_002733215.1	L	0.0988638322903883
GCA_002733215.1	K	0.0815500157202406
GCA_002733215.1	M	0.0288339638333046
GCA_002733215.1	F	0.0474586456252092
GCA_002733215.1	P	0.0326942971024047
GCA_002733215.1	S	0.0634907554843355
GCA_002733215.1	T	0.0539508514285135
GCA_002733215.1	W	0.00920775058570574
GCA_002733215.1	Y	0.0396492357934665
GCA_002733215.1	V	0.0635440014604611
GCF_001723605.1	A	0.0768796970355238
GCF_001723605.1	R	0.0353440720642826
GCF_001723605.1	N	0.0444291540172863
GCF_001723605.1	D	0.0509684868576638
GCF_001723605.1	C	0.0107661966465454
GCF_001723605.1	Q	0.0319037259536928
GCF_001723605.1	E	0.0694297158156403
GCF_001723605.1	G	0.0624184723579158
GCF_001723605.1	H	0.0225554013433936
GCF_001723605.1	I	0.0786496293736002
GCF_001723605.1	L	0.103484326896016
GCF_001723605.1	K	0.0737817803978388
GCF_001723605.1	M	0.0273825868192475
GCF_001723605.1	F	0.0501552168595151
GCF_001723605.1	P	0.0321840900846336
GCF_001723605.1	S	0.0665533082432405
GCF_001723605.1	T	0.0539016093115134
GCF_001723605.1	W	0.00845586779654125
GCF_001723605.1	Y	0.0365736078904311
GCF_001723605.1	V	0.064183054235478
GCA_001829675.1	A	0.0680977913115453
GCA_001829675.1	R	0.0337434696093448
GCA_001829675.1	N	0.0542131232409369
GCA_001829675.1	D	0.0577575925097316
GCA_001829675.1	C	0.00880390578828172
GCA_001829675.1	Q	0.0285771880340184
GCA_001829675.1	E	0.0727249959149266
GCA_001829675.1	G	0.0581653362817128
GCA_001829675.1	H	0.0190142985203635
GCA_001829675.1	I	0.086203447343786
GCA_001829675.1	L	0.0958014608527801
GCA_001829675.1	K	0.0858399903485369
GCA_001829675.1	M	0.0257229816301504
GCA_001829675.1	F	0.0498027711305192
GCA_001829675.1	P	0.0281984597364479
GCA_001829675.1	S	0.0696615726692557
GCA_001829675.1	T	0.0489017642935572
GCA_001829675.1	W	0.00718362061198217
GCA_001829675.1	Y	0.0390624642078852
GCA_001829675.1	V	0.0625237659642377
GCF_013177655.1	A	0.0674365870379159
GCF_013177655.1	R	0.0250628416741374
GCF_013177655.1	N	0.0777935980593788
GCF_013177655.1	D	0.055161806324597
GCF_013177655.1	C	0.0142874720947811
GCF_013177655.1	Q	0.0288913498215824
GCF_013177655.1	E	0.0626447995218759
GCF_013177655.1	G	0.0468719787656665
GCF_013177655.1	H	0.0138040746014168
GCF_013177655.1	I	0.0946562604369913
GCF_013177655.1	L	0.105384169171545
GCF_013177655.1	K	0.099291602946088
GCF_013177655.1	M	0.0204398038285081
GCF_013177655.1	F	0.0589797676176414
GCF_013177655.1	P	0.0217405825379247
GCF_013177655.1	S	0.0692014273409622
GCF_013177655.1	T	0.0393925011865211
GCF_013177655.1	W	0.00530506776353952
GCF_013177655.1	Y	0.0439171017244107
GCF_013177655.1	V	0.0497372075445165
GCF_900476215.1	A	0.0718096046488851
GCF_900476215.1	R	0.0396983448140772
GCF_900476215.1	N	0.0497012830139401
GCF_900476215.1	D	0.0489634683817048
GCF_900476215.1	C	0.0118006812270793
GCF_900476215.1	Q	0.0419444353759263
GCF_900476215.1	E	0.0631147094990913
GCF_900476215.1	G	0.068714700793314
GCF_900476215.1	H	0.0220865571915162
GCF_900476215.1	I	0.0816819561881754
GCF_900476215.1	L	0.103805512933521
GCF_900476215.1	K	0.0759579075664088
GCF_900476215.1	M	0.0233488949103849
GCF_900476215.1	F	0.0539018205956928
GCF_900476215.1	P	0.0350233423655774
GCF_900476215.1	S	0.065846147149402
GCF_900476215.1	T	0.0450262805654402
GCF_900476215.1	W	0.00719097210886575
GCF_900476215.1	Y	0.0356066294494684
GCF_900476215.1	V	0.0547767512215294
GCF_002993025.1	A	0.0568248756094198
GCF_002993025.1	R	0.028540901628044
GCF_002993025.1	N	0.0673197433230144
GCF_002993025.1	D	0.0593565529082956
GCF_002993025.1	C	0.00883893769817895
GCF_002993025.1	Q	0.0275429570492173
GCF_002993025.1	E	0.0713882866059231
GCF_002993025.1	G	0.0519620499066287
GCF_002993025.1	H	0.014373848525486
GCF_002993025.1	I	0.0977327701813533
GCF_002993025.1	L	0.0974225770469614
GCF_002993025.1	K	0.0982168594668438
GCF_002993025.1	M	0.021611688327965
GCF_002993025.1	F	0.0553632079609971
GCF_002993025.1	P	0.0260953890887215
GCF_002993025.1	S	0.0678727644161476
GCF_002993025.1	T	0.0479765381192896
GCF_002993025.1	W	0.00667385228540275
GCF_002993025.1	Y	0.0387412425271654
GCF_002993025.1	V	0.0561449573249445
GCA_011048515.1	A	0.0767937813731388
GCA_011048515.1	R	0.0422166900615113
GCA_011048515.1	N	0.0398282965129454
GCA_011048515.1	D	0.0546689425693246
GCA_011048515.1	C	0.00866668949090536
GCA_011048515.1	Q	0.0321104432304123
GCA_011048515.1	E	0.0772176600916556
GCA_011048515.1	G	0.0666679709088775
GCA_011048515.1	H	0.0219715903440428
GCA_011048515.1	I	0.0758873330366182
GCA_011048515.1	L	0.0980349960791218
GCA_011048515.1	K	0.0723218608927864
GCA_011048515.1	M	0.0282547771946728
GCA_011048515.1	F	0.0455914167820106
GCA_011048515.1	P	0.0344254731546195
GCA_011048515.1	S	0.060758123391095
GCA_011048515.1	T	0.0525218338297605
GCA_011048515.1	W	0.008519962242188
GCA_011048515.1	Y	0.0391696541964808
GCA_011048515.1	V	0.0643725046178326
GCF_003346815.1	A	0.0590511975648693
GCF_003346815.1	R	0.0289688293186271
GCF_003346815.1	N	0.0620206347051765
GCF_003346815.1	D	0.0568385344530386
GCF_003346815.1	C	0.00860920549538068
GCF_003346815.1	Q	0.0275982274670533
GCF_003346815.1	E	0.0765446899088388
GCF_003346815.1	G	0.0530594692251235
GCF_003346815.1	H	0.0155991548155453
GCF_003346815.1	I	0.0934976293753251
GCF_003346815.1	L	0.0983229647283241
GCF_003346815.1	K	0.0959241111809158
GCF_003346815.1	M	0.0222707785523033
GCF_003346815.1	F	0.0527159178407675
GCF_003346815.1	P	0.0261747715563478
GCF_003346815.1	S	0.0655870824679482
GCF_003346815.1	T	0.0517285079178984
GCF_003346815.1	W	0.00675090482545548
GCF_003346815.1	Y	0.0402339512853747
GCF_003346815.1	V	0.0585034373156865
GCF_009689985.1	A	0.0693873997409862
GCF_009689985.1	R	0.0339612785268863
GCF_009689985.1	N	0.0574314103191964
GCF_009689985.1	D	0.0469925016596472
GCF_009689985.1	C	0.010991761620251
GCF_009689985.1	Q	0.0364512934365035
GCF_009689985.1	E	0.0685668266457714
GCF_009689985.1	G	0.0589506676678964
GCF_009689985.1	H	0.021171656491125
GCF_009689985.1	I	0.0721081328153058
GCF_009689985.1	L	0.11303448801245
GCF_009689985.1	K	0.0885587732758714
GCF_009689985.1	M	0.0228998661399327
GCF_009689985.1	F	0.0537312133381218
GCF_009689985.1	P	0.0329513424096989
GCF_009689985.1	S	0.0684732334280148
GCF_009689985.1	T	0.0440693460445983
GCF_009689985.1	W	0.00682142196393396
GCF_009689985.1	Y	0.0364077617073144
GCF_009689985.1	V	0.0570396247564944
GCA_013153475.1	A	0.0939353976354877
GCA_013153475.1	R	0.0629547826335578
GCA_013153475.1	N	0.0314630955954883
GCA_013153475.1	D	0.0538627038927249
GCA_013153475.1	C	0.00893303884147475
GCA_013153475.1	Q	0.0285038812883304
GCA_013153475.1	E	0.0738088090234593
GCA_013153475.1	G	0.070760246458235
GCA_013153475.1	H	0.020746665523009
GCA_013153475.1	I	0.0605155751883461
GCA_013153475.1	L	0.103238338265357
GCA_013153475.1	K	0.064053766207774
GCA_013153475.1	M	0.0261826135437664
GCA_013153475.1	F	0.0444293148060785
GCA_013153475.1	P	0.0425619362124916
GCA_013153475.1	S	0.0479800145816357
GCA_013153475.1	T	0.0494810653171506
GCA_013153475.1	W	0.0108718960415148
GCA_013153475.1	Y	0.0356785464110592
GCA_013153475.1	V	0.0700383125330589
GCF_902460845.1	A	0.0755019785528871
GCF_902460845.1	R	0.0347581360897389
GCF_902460845.1	N	0.0578401409343574
GCF_902460845.1	D	0.0571745063627325
GCF_902460845.1	C	0.0110605443856477
GCF_902460845.1	Q	0.0265486430396978
GCF_902460845.1	E	0.0697464916553781
GCF_902460845.1	G	0.0609481038590123
GCF_902460845.1	H	0.0146439605757489
GCF_902460845.1	I	0.0830658561161641
GCF_902460845.1	L	0.0979166805688089
GCF_902460845.1	K	0.0906564257925889
GCF_902460845.1	M	0.023033625389538
GCF_902460845.1	F	0.0551208819074184
GCF_902460845.1	P	0.0280283870623328
GCF_902460845.1	S	0.0678847167633144
GCF_902460845.1	T	0.0430427007080083
GCF_902460845.1	W	0.00670639342840174
GCF_902460845.1	Y	0.0361477942304997
GCF_902460845.1	V	0.0601740325777241
GCF_000466685.1	A	0.0787113503044512
GCF_000466685.1	R	0.0345065947175365
GCF_000466685.1	N	0.0564847392136032
GCF_000466685.1	D	0.0573368522149363
GCF_000466685.1	C	0.0111762185614103
GCF_000466685.1	Q	0.0262195966877492
GCF_000466685.1	E	0.0705549565103822
GCF_000466685.1	G	0.0618395128780555
GCF_000466685.1	H	0.0147280166791165
GCF_000466685.1	I	0.0797084021527401
GCF_000466685.1	L	0.0977652341080925
GCF_000466685.1	K	0.090730125459703
GCF_000466685.1	M	0.0230182001780677
GCF_000466685.1	F	0.0544062205841832
GCF_000466685.1	P	0.0278664842454659
GCF_000466685.1	S	0.0680846251738072
GCF_000466685.1	T	0.0427282906294646
GCF_000466685.1	W	0.00685990784437709
GCF_000466685.1	Y	0.0355498358687013
GCF_000466685.1	V	0.0617248359881564
GCF_006864535.1	A	0.0759671565544598
GCF_006864535.1	R	0.0316998274911023
GCF_006864535.1	N	0.0553416273456467
GCF_006864535.1	D	0.0511413343264599
GCF_006864535.1	C	0.0119877873537978
GCF_006864535.1	Q	0.0357016123082112
GCF_006864535.1	E	0.0711537718315104
GCF_006864535.1	G	0.0549937988145723
GCF_006864535.1	H	0.017229809256455
GCF_006864535.1	I	0.0760567487518577
GCF_006864535.1	L	0.113349940096197
GCF_006864535.1	K	0.0925663070096233
GCF_006864535.1	M	0.02078714650608
GCF_006864535.1	F	0.0612705227616883
GCF_006864535.1	P	0.0263998341665993
GCF_006864535.1	S	0.0688788327015034
GCF_006864535.1	T	0.0409840385351851
GCF_006864535.1	W	0.00624334646181089
GCF_006864535.1	Y	0.0354943205573689
GCF_006864535.1	V	0.0527522371698703
GCF_900199585.1	A	0.0581868686637945
GCF_900199585.1	R	0.0349162330215962
GCF_900199585.1	N	0.0568094078517551
GCF_900199585.1	D	0.0538146298673709
GCF_900199585.1	C	0.0111339038107465
GCF_900199585.1	Q	0.0410131532659299
GCF_900199585.1	E	0.0626664717357834
GCF_900199585.1	G	0.0616796341390984
GCF_900199585.1	H	0.0167990826065305
GCF_900199585.1	I	0.0928335488233332
GCF_900199585.1	L	0.102206221645552
GCF_900199585.1	K	0.0856447110530379
GCF_900199585.1	M	0.0220165295297445
GCF_900199585.1	F	0.0575952229750412
GCF_900199585.1	P	0.0292624759572553
GCF_900199585.1	S	0.0676349249135375
GCF_900199585.1	T	0.0459290664790457
GCF_900199585.1	W	0.00675938066803423
GCF_900199585.1	Y	0.038191985599481
GCF_900199585.1	V	0.0549065473933324
GCF_002272875.1	A	0.0717576475275172
GCF_002272875.1	R	0.0337096105101763
GCF_002272875.1	N	0.0529492711114522
GCF_002272875.1	D	0.0566791483233827
GCF_002272875.1	C	0.00936581122545015
GCF_002272875.1	Q	0.0269845011814628
GCF_002272875.1	E	0.0590566937681263
GCF_002272875.1	G	0.0612112872188201
GCF_002272875.1	H	0.0170028307593343
GCF_002272875.1	I	0.0784717920040643
GCF_002272875.1	L	0.109292163968399
GCF_002272875.1	K	0.0886398649130213
GCF_002272875.1	M	0.0224359150077759
GCF_002272875.1	F	0.0491426399343571
GCF_002272875.1	P	0.0313247551639885
GCF_002272875.1	S	0.0787111912763636
GCF_002272875.1	T	0.0494514832703768
GCF_002272875.1	W	0.00602518626542618
GCF_002272875.1	Y	0.0376039605046025
GCF_002272875.1	V	0.0601842460659024
GCF_002162315.1	A	0.0753832243413167
GCF_002162315.1	R	0.0345748844077166
GCF_002162315.1	N	0.0458677656987054
GCF_002162315.1	D	0.0506316396931869
GCF_002162315.1	C	0.01092840638018
GCF_002162315.1	Q	0.0324172396632813
GCF_002162315.1	E	0.0681334445449087
GCF_002162315.1	G	0.0613626221633455
GCF_002162315.1	H	0.0224409071687075
GCF_002162315.1	I	0.0804590047498557
GCF_002162315.1	L	0.103202472822087
GCF_002162315.1	K	0.0752523871938469
GCF_002162315.1	M	0.0274781373462956
GCF_002162315.1	F	0.0502741739152783
GCF_002162315.1	P	0.0323366346349293
GCF_002162315.1	S	0.0661767282769449
GCF_002162315.1	T	0.0539925189188179
GCF_002162315.1	W	0.00829647697616661
GCF_002162315.1	Y	0.0369626623490408
GCF_002162315.1	V	0.0638286687553883
GCF_004803855.2	A	0.0709602790307279
GCF_004803855.2	R	0.0365487228137244
GCF_004803855.2	N	0.0579873956544279
GCF_004803855.2	D	0.0571480463969699
GCF_004803855.2	C	0.0106699629346189
GCF_004803855.2	Q	0.0266246521814264
GCF_004803855.2	E	0.0694120675852486
GCF_004803855.2	G	0.0615705000476101
GCF_004803855.2	H	0.0154574277119269
GCF_004803855.2	I	0.0884878664658812
GCF_004803855.2	L	0.0944973250150765
GCF_004803855.2	K	0.0900184445235988
GCF_004803855.2	M	0.0248084132419689
GCF_004803855.2	F	0.0548380726001841
GCF_004803855.2	P	0.0279030727941514
GCF_004803855.2	S	0.0673930446865313
GCF_004803855.2	T	0.0438612887185112
GCF_004803855.2	W	0.00667776394536471
GCF_004803855.2	Y	0.0351521585029959
GCF_004803855.2	V	0.059983495149055
GCF_000466745.1	A	0.0772680651520457
GCF_000466745.1	R	0.0344513750508834
GCF_000466745.1	N	0.0568507237437362
GCF_000466745.1	D	0.0563654430363996
GCF_000466745.1	C	0.0110441356581775
GCF_000466745.1	Q	0.0259811824850994
GCF_000466745.1	E	0.0694538014544201
GCF_000466745.1	G	0.0623879010453977
GCF_000466745.1	H	0.0146330797904583
GCF_000466745.1	I	0.0823537358615332
GCF_000466745.1	L	0.0984799870591811
GCF_000466745.1	K	0.0897342688170705
GCF_000466745.1	M	0.0233236928973036
GCF_000466745.1	F	0.0553753281866322
GCF_000466745.1	P	0.0282244947659009
GCF_000466745.1	S	0.0679730731422903
GCF_000466745.1	T	0.04274558670082
GCF_000466745.1	W	0.00662861449691678
GCF_000466745.1	Y	0.0354201588805481
GCF_000466745.1	V	0.0613053517751853
GCF_000313615.1	A	0.0907393084807581
GCF_000313615.1	R	0.0400192133907564
GCF_000313615.1	N	0.0504384072424714
GCF_000313615.1	D	0.0550121711945681
GCF_000313615.1	C	0.0113424135600948
GCF_000313615.1	Q	0.0288770750054954
GCF_000313615.1	E	0.0695948091279889
GCF_000313615.1	G	0.068262897802672
GCF_000313615.1	H	0.014721039477005
GCF_000313615.1	I	0.0725354348657912
GCF_000313615.1	L	0.0962004705652482
GCF_000313615.1	K	0.0822202864097825
GCF_000313615.1	M	0.023085377469857
GCF_000313615.1	F	0.0535190627773119
GCF_000313615.1	P	0.0299403245109134
GCF_000313615.1	S	0.0630280629482785
GCF_000313615.1	T	0.0442754679193363
GCF_000313615.1	W	0.00735644910486766
GCF_000313615.1	Y	0.0343594043848865
GCF_000313615.1	V	0.0644723237619168
GCA_003643835.1	A	0.0576387362045791
GCA_003643835.1	R	0.0285031699151592
GCA_003643835.1	N	0.0613832480693777
GCA_003643835.1	D	0.0618864451843809
GCA_003643835.1	C	0.011027270110318
GCA_003643835.1	Q	0.034362469655174
GCA_003643835.1	E	0.0504013110324834
GCA_003643835.1	G	0.0576772693169893
GCA_003643835.1	H	0.0175280328392784
GCA_003643835.1	I	0.0985065018960558
GCA_003643835.1	L	0.0875630979715716
GCA_003643835.1	K	0.101085953773865
GCA_003643835.1	M	0.0244095933849979
GCA_003643835.1	F	0.0496306487842803
GCA_003643835.1	P	0.0281745051328372
GCA_003643835.1	S	0.0649554942551663
GCA_003643835.1	T	0.0568386074586506
GCA_003643835.1	W	0.0075502233787193
GCA_003643835.1	Y	0.0413800294211647
GCA_003643835.1	V	0.0594973922149513
GCF_900198605.1	A	0.0637849464701825
GCF_900198605.1	R	0.0346961574046412
GCF_900198605.1	N	0.055789422225602
GCF_900198605.1	D	0.0468342902252181
GCF_900198605.1	C	0.0121725338533321
GCF_900198605.1	Q	0.0395394607004412
GCF_900198605.1	E	0.0704877161154354
GCF_900198605.1	G	0.0598288277033327
GCF_900198605.1	H	0.0177418799983343
GCF_900198605.1	I	0.0888415723806782
GCF_900198605.1	L	0.108674673054395
GCF_900198605.1	K	0.0843893545098849
GCF_900198605.1	M	0.0216020379896036
GCF_900198605.1	F	0.0545202051750017
GCF_900198605.1	P	0.0328222064098177
GCF_900198605.1	S	0.0658218497254254
GCF_900198605.1	T	0.0445819278700872
GCF_900198605.1	W	0.00762435520695842
GCF_900198605.1	Y	0.0389166209495047
GCF_900198605.1	V	0.0513299620321233
GCF_002335445.1	A	0.0596927443237907
GCF_002335445.1	R	0.0315141442497532
GCF_002335445.1	N	0.0642853837611056
GCF_002335445.1	D	0.0518108341559724
GCF_002335445.1	C	0.00798988153998026
GCF_002335445.1	Q	0.0202330639190523
GCF_002335445.1	E	0.0761140331934847
GCF_002335445.1	G	0.0564266103158934
GCF_002335445.1	H	0.0150292293928924
GCF_002335445.1	I	0.102221896594274
GCF_002335445.1	L	0.0939775111056269
GCF_002335445.1	K	0.109342222976308
GCF_002335445.1	M	0.0215267923247779
GCF_002335445.1	F	0.0560718472359329
GCF_002335445.1	P	0.0322352387709773
GCF_002335445.1	S	0.0506212210019743
GCF_002335445.1	T	0.0425850660167818
GCF_002335445.1	W	0.00731506046396841
GCF_002335445.1	Y	0.0427643756169793
GCF_002335445.1	V	0.0582428430404738
GCF_002913745.1	A	0.0796464811326848
GCF_002913745.1	R	0.0347863124030101
GCF_002913745.1	N	0.0547332810817133
GCF_002913745.1	D	0.0561524537023299
GCF_002913745.1	C	0.0110863041986911
GCF_002913745.1	Q	0.0261124270993892
GCF_002913745.1	E	0.0707753430539966
GCF_002913745.1	G	0.0628555568550576
GCF_002913745.1	H	0.0149650269084206
GCF_002913745.1	I	0.0795976043388628
GCF_002913745.1	L	0.098373275565618
GCF_002913745.1	K	0.089615601472588
GCF_002913745.1	M	0.0235114834281485
GCF_002913745.1	F	0.0546704394896564
GCF_002913745.1	P	0.0284672412017407
GCF_002913745.1	S	0.0677641834346072
GCF_002913745.1	T	0.0421963834663771
GCF_002913745.1	W	0.00673277834897682
GCF_002913745.1	Y	0.0349469075827109
GCF_002913745.1	V	0.0630109152354203
GCF_005406225.1	A	0.0620662067344242
GCF_005406225.1	R	0.0295600310160408
GCF_005406225.1	N	0.0660607542812943
GCF_005406225.1	D	0.0541851748633569
GCF_005406225.1	C	0.012554292290163
GCF_005406225.1	Q	0.0316985453173551
GCF_005406225.1	E	0.0707188479322955
GCF_005406225.1	G	0.0531064384826407
GCF_005406225.1	H	0.0164540475364429
GCF_005406225.1	I	0.0907844821212242
GCF_005406225.1	L	0.105699102696083
GCF_005406225.1	K	0.098400095550639
GCF_005406225.1	M	0.0217017492971151
GCF_005406225.1	F	0.0615410573891546
GCF_005406225.1	P	0.0263674263321636
GCF_005406225.1	S	0.0637364470708231
GCF_005406225.1	T	0.0403398114391557
GCF_005406225.1	W	0.00669233642166649
GCF_005406225.1	Y	0.0392610750584395
GCF_005406225.1	V	0.0490720781695228
GCA_013153095.1	A	0.0613522815587876
GCA_013153095.1	R	0.0399772399245032
GCA_013153095.1	N	0.0417786166315088
GCA_013153095.1	D	0.0460724991673143
GCA_013153095.1	C	0.00789941156877984
GCA_013153095.1	Q	0.0286249583657156
GCA_013153095.1	E	0.0823304096813589
GCA_013153095.1	G	0.0594704119018541
GCA_013153095.1	H	0.0161818585544576
GCA_013153095.1	I	0.0785305873209726
GCA_013153095.1	L	0.111671477739536
GCA_013153095.1	K	0.0987176640390807
GCA_013153095.1	M	0.0189630287554125
GCA_013153095.1	F	0.0552958809814589
GCA_013153095.1	P	0.0386310647274342
GCA_013153095.1	S	0.0577162207172199
GCA_013153095.1	T	0.0443321860774953
GCA_013153095.1	W	0.00800488508937493
GCA_013153095.1	Y	0.0397052292661263
GCA_013153095.1	V	0.0647440879316088
GCF_000816305.1	A	0.0638419675920509
GCF_000816305.1	R	0.0283916101540827
GCF_000816305.1	N	0.0657772273039042
GCF_000816305.1	D	0.0546067282229275
GCF_000816305.1	C	0.0124144660213401
GCF_000816305.1	Q	0.0334178846801241
GCF_000816305.1	E	0.0709187172918606
GCF_000816305.1	G	0.0525994588473773
GCF_000816305.1	H	0.017485746587192
GCF_000816305.1	I	0.0883864614631284
GCF_000816305.1	L	0.104017959210126
GCF_000816305.1	K	0.0974146730491232
GCF_000816305.1	M	0.0219899510514311
GCF_000816305.1	F	0.0583638324263116
GCF_000816305.1	P	0.0255184245725776
GCF_000816305.1	S	0.064184013494611
GCF_000816305.1	T	0.0409536959860013
GCF_000816305.1	W	0.00654387818845289
GCF_000816305.1	Y	0.0407934744842758
GCF_000816305.1	V	0.0523798293731019
GCF_004378855.1	A	0.06539430608642
GCF_004378855.1	R	0.0288912123133881
GCF_004378855.1	N	0.066570111238709
GCF_004378855.1	D	0.0532626021973502
GCF_004378855.1	C	0.0119277376891829
GCF_004378855.1	Q	0.0320655434242326
GCF_004378855.1	E	0.0710813636597364
GCF_004378855.1	G	0.0546817955881597
GCF_004378855.1	H	0.0155545652434739
GCF_004378855.1	I	0.0888812711036457
GCF_004378855.1	L	0.106424078295597
GCF_004378855.1	K	0.096237766313011
GCF_004378855.1	M	0.0220454896045798
GCF_004378855.1	F	0.060572819361363
GCF_004378855.1	P	0.0250895565877655
GCF_004378855.1	S	0.0650943557924687
GCF_004378855.1	T	0.0416211027886807
GCF_004378855.1	W	0.0066588965257186
GCF_004378855.1	Y	0.0373326705860172
GCF_004378855.1	V	0.0506127556005005
GCF_003364205.1	A	0.0632670632726301
GCF_003364205.1	R	0.0355071199801078
GCF_003364205.1	N	0.0543489959287891
GCF_003364205.1	D	0.0461805955027407
GCF_003364205.1	C	0.0112357257109774
GCF_003364205.1	Q	0.0366947111370072
GCF_003364205.1	E	0.0695779969048406
GCF_003364205.1	G	0.0731723157656437
GCF_003364205.1	H	0.0164388594671427
GCF_003364205.1	I	0.0797671579088004
GCF_003364205.1	L	0.102611587178469
GCF_003364205.1	K	0.0733244758826215
GCF_003364205.1	M	0.0212820046538728
GCF_003364205.1	F	0.0516565041027563
GCF_003364205.1	P	0.0310109740845342
GCF_003364205.1	S	0.081453908473834
GCF_003364205.1	T	0.052907186039866
GCF_003364205.1	W	0.00768223029619266
GCF_003364205.1	Y	0.0368524380875329
GCF_003364205.1	V	0.0550281496216409
GCA_002685075.1	A	0.0562550911250037
GCA_002685075.1	R	0.0281361330022671
GCA_002685075.1	N	0.0653774057099114
GCA_002685075.1	D	0.0595747499828251
GCA_002685075.1	C	0.00846108172298391
GCA_002685075.1	Q	0.0277791408634548
GCA_002685075.1	E	0.0703581207737529
GCA_002685075.1	G	0.0526459128693826
GCA_002685075.1	H	0.0157088808848498
GCA_002685075.1	I	0.096282374647915
GCA_002685075.1	L	0.0981114993179119
GCA_002685075.1	K	0.0951758216953078
GCA_002685075.1	M	0.0227395404983659
GCA_002685075.1	F	0.051614193320444
GCA_002685075.1	P	0.0261794235129008
GCA_002685075.1	S	0.068682343242421
GCA_002685075.1	T	0.0527489621465655
GCA_002685075.1	W	0.00725025271608452
GCA_002685075.1	Y	0.0404443877400803
GCA_002685075.1	V	0.0564746842275721
GCA_012329065.1	A	0.0709637538824269
GCA_012329065.1	R	0.0397168678463277
GCA_012329065.1	N	0.0446400975525722
GCA_012329065.1	D	0.059251027291413
GCA_012329065.1	C	0.00877736699257378
GCA_012329065.1	Q	0.0296863151103462
GCA_012329065.1	E	0.0659966120072759
GCA_012329065.1	G	0.0655085113605848
GCA_012329065.1	H	0.0197081191911378
GCA_012329065.1	I	0.0845545701589789
GCA_012329065.1	L	0.0947253040495464
GCA_012329065.1	K	0.0797208537201207
GCA_012329065.1	M	0.0284229957894986
GCA_012329065.1	F	0.0447144104537985
GCA_012329065.1	P	0.0321420187099618
GCA_012329065.1	S	0.0681972872413193
GCA_012329065.1	T	0.0525645551106164
GCA_012329065.1	W	0.00873345482366731
GCA_012329065.1	Y	0.0384788824690799
GCA_012329065.1	V	0.0634969962387538
GCF_002021925.1	A	0.0626438763956479
GCF_002021925.1	R	0.0314484744415534
GCF_002021925.1	N	0.0658832042351212
GCF_002021925.1	D	0.0612754103523519
GCF_002021925.1	C	0.0107209004131643
GCF_002021925.1	Q	0.0286496801913603
GCF_002021925.1	E	0.064346023200186
GCF_002021925.1	G	0.0580998192874978
GCF_002021925.1	H	0.0144607493945006
GCF_002021925.1	I	0.0920415263832755
GCF_002021925.1	L	0.0935130960325732
GCF_002021925.1	K	0.0960663162393803
GCF_002021925.1	M	0.0233595278979612
GCF_002021925.1	F	0.0543637195281979
GCF_002021925.1	P	0.0265482412399427
GCF_002021925.1	S	0.0683801861113819
GCF_002021925.1	T	0.0463178890380246
GCF_002021925.1	W	0.00637180285090844
GCF_002021925.1	Y	0.0370779313292492
GCF_002021925.1	V	0.0584316254377217
GCF_900197855.1	A	0.0801737590148033
GCF_900197855.1	R	0.0412888532748513
GCF_900197855.1	N	0.0427288118233249
GCF_900197855.1	D	0.0466811666676708
GCF_900197855.1	C	0.0129214690388829
GCF_900197855.1	Q	0.0464723023872786
GCF_900197855.1	E	0.0598155166077228
GCF_900197855.1	G	0.0655311679730726
GCF_900197855.1	H	0.0274997941481852
GCF_900197855.1	I	0.0646916942307268
GCF_900197855.1	L	0.113991697644854
GCF_900197855.1	K	0.0689111543567281
GCF_900197855.1	M	0.0233144752987864
GCF_900197855.1	F	0.0493220948283999
GCF_900197855.1	P	0.039969393349681
GCF_900197855.1	S	0.0633119849939048
GCF_900197855.1	T	0.0462373300718373
GCF_900197855.1	W	0.0087341418790957
GCF_900197855.1	Y	0.0368524956269041
GCF_900197855.1	V	0.0615506967832892
GCF_001653475.1	A	0.0692331730990175
GCF_001653475.1	R	0.0343339552753242
GCF_001653475.1	N	0.0564251509664611
GCF_001653475.1	D	0.0468202832746624
GCF_001653475.1	C	0.0108916442246712
GCF_001653475.1	Q	0.0357654941681449
GCF_001653475.1	E	0.0677464866405022
GCF_001653475.1	G	0.059646687929117
GCF_001653475.1	H	0.0214707855770733
GCF_001653475.1	I	0.0723604996369452
GCF_001653475.1	L	0.11296978832526
GCF_001653475.1	K	0.0876110993667221
GCF_001653475.1	M	0.0233090377668912
GCF_001653475.1	F	0.0545777075156941
GCF_001653475.1	P	0.0331942389176371
GCF_001653475.1	S	0.0682520059927021
GCF_001653475.1	T	0.0437779759005138
GCF_001653475.1	W	0.00693250857085083
GCF_001653475.1	Y	0.036870743297273
GCF_001653475.1	V	0.0578107335545363
GCF_001956695.1	A	0.0588957917330571
GCF_001956695.1	R	0.0273570215977679
GCF_001956695.1	N	0.0648069029449029
GCF_001956695.1	D	0.060654619302226
GCF_001956695.1	C	0.00843829257733968
GCF_001956695.1	Q	0.0279735178591261
GCF_001956695.1	E	0.0703633021534305
GCF_001956695.1	G	0.0543978622085525
GCF_001956695.1	H	0.0151562886018454
GCF_001956695.1	I	0.0943035292144432
GCF_001956695.1	L	0.0962085479926474
GCF_001956695.1	K	0.0933323209497669
GCF_001956695.1	M	0.0227797635102209
GCF_001956695.1	F	0.0503271736592906
GCF_001956695.1	P	0.026518405359891
GCF_001956695.1	S	0.0686600045783914
GCF_001956695.1	T	0.0542414716128403
GCF_001956695.1	W	0.00713503761307153
GCF_001956695.1	Y	0.0393854982853698
GCF_001956695.1	V	0.0590646482458188
GCF_000762875.2	A	0.0616126257006264
GCF_000762875.2	R	0.0338322720903396
GCF_000762875.2	N	0.0721645235740191
GCF_000762875.2	D	0.056920746785361
GCF_000762875.2	C	0.0111636580942961
GCF_000762875.2	Q	0.0327581499340587
GCF_000762875.2	E	0.0609004080118694
GCF_000762875.2	G	0.0536172415924827
GCF_000762875.2	H	0.0165226776294098
GCF_000762875.2	I	0.0881166543026706
GCF_000762875.2	L	0.0972466926310584
GCF_000762875.2	K	0.0889434965380811
GCF_000762875.2	M	0.0222886787009562
GCF_000762875.2	F	0.0542766547148038
GCF_000762875.2	P	0.0278035361028684
GCF_000762875.2	S	0.0812263023409166
GCF_000762875.2	T	0.0448748660567095
GCF_000762875.2	W	0.00651814416419387
GCF_000762875.2	Y	0.0390290141773821
GCF_000762875.2	V	0.0501836568578965
GCA_009930355.1	A	0.0728306925592203
GCA_009930355.1	R	0.0364652879267382
GCA_009930355.1	N	0.0461605387389471
GCA_009930355.1	D	0.049723480985375
GCA_009930355.1	C	0.0112158425418721
GCA_009930355.1	Q	0.0318969414683896
GCA_009930355.1	E	0.0723536184037598
GCA_009930355.1	G	0.0612140025864516
GCA_009930355.1	H	0.02327937883105
GCA_009930355.1	I	0.0782822176194131
GCA_009930355.1	L	0.102377748104846
GCA_009930355.1	K	0.0781402782012596
GCA_009930355.1	M	0.0273982504652459
GCA_009930355.1	F	0.0510035642565003
GCA_009930355.1	P	0.0317195171956977
GCA_009930355.1	S	0.0654813849081599
GCA_009930355.1	T	0.0514254397493455
GCA_009930355.1	W	0.00816940206705849
GCA_009930355.1	Y	0.037736171420761
GCA_009930355.1	V	0.0631262419699088
GCF_002238335.1	A	0.069363630910427
GCF_002238335.1	R	0.0322683442556574
GCF_002238335.1	N	0.059029287824483
GCF_002238335.1	D	0.0572878394793276
GCF_002238335.1	C	0.0119258281720978
GCF_002238335.1	Q	0.0289878979649986
GCF_002238335.1	E	0.0689212392963724
GCF_002238335.1	G	0.0515611175262061
GCF_002238335.1	H	0.0154462156771591
GCF_002238335.1	I	0.079514269004094
GCF_002238335.1	L	0.11190445840769
GCF_002238335.1	K	0.0972980369809397
GCF_002238335.1	M	0.0210136016675914
GCF_002238335.1	F	0.0602852301186209
GCF_002238335.1	P	0.0248282920684432
GCF_002238335.1	S	0.0733001664592175
GCF_002238335.1	T	0.0387561297482117
GCF_002238335.1	W	0.00568735659763358
GCF_002238335.1	Y	0.0389192147923759
GCF_002238335.1	V	0.0537018430484531
GCF_013372265.1	A	0.0566716234379021
GCF_013372265.1	R	0.0287697675083646
GCF_013372265.1	N	0.0689825273813949
GCF_013372265.1	D	0.0582873402156195
GCF_013372265.1	C	0.00841316594698161
GCF_013372265.1	Q	0.0272813062998656
GCF_013372265.1	E	0.0712702679516143
GCF_013372265.1	G	0.0521976607852669
GCF_013372265.1	H	0.0141911407246418
GCF_013372265.1	I	0.0965769681718093
GCF_013372265.1	L	0.0971374646115131
GCF_013372265.1	K	0.0962380965998456
GCF_013372265.1	M	0.0213646372501358
GCF_013372265.1	F	0.05415939832423
GCF_013372265.1	P	0.0264234035860333
GCF_013372265.1	S	0.0672710114672996
GCF_013372265.1	T	0.0509665703909177
GCF_013372265.1	W	0.00654007835511453
GCF_013372265.1	Y	0.0395993594326403
GCF_013372265.1	V	0.0576582115588092
GCF_000765675.1	A	0.0714624845443671
GCF_000765675.1	R	0.0371388163292012
GCF_000765675.1	N	0.0546705790179193
GCF_000765675.1	D	0.0471998671276933
GCF_000765675.1	C	0.0129919588766922
GCF_000765675.1	Q	0.0416786201412272
GCF_000765675.1	E	0.0716839383888562
GCF_000765675.1	G	0.0603327511781512
GCF_000765675.1	H	0.0178756872199322
GCF_000765675.1	I	0.0801109282439213
GCF_000765675.1	L	0.107530940625204
GCF_000765675.1	K	0.0785691397356982
GCF_000765675.1	M	0.0216588570632871
GCF_000765675.1	F	0.0531069806613753
GCF_000765675.1	P	0.0330503086093537
GCF_000765675.1	S	0.0674998028725248
GCF_000765675.1	T	0.0446648916805495
GCF_000765675.1	W	0.00781128106015995
GCF_000765675.1	Y	0.0362899099253264
GCF_000765675.1	V	0.0546722566985594
GCF_002104335.1	A	0.0649707437321308
GCF_002104335.1	R	0.0323229849379469
GCF_002104335.1	N	0.0623175365459324
GCF_002104335.1	D	0.0508989846823871
GCF_002104335.1	C	0.0124887083406541
GCF_002104335.1	Q	0.034608824975287
GCF_002104335.1	E	0.0744725974277201
GCF_002104335.1	G	0.0525565736535639
GCF_002104335.1	H	0.0172733548784405
GCF_002104335.1	I	0.0856142928892273
GCF_002104335.1	L	0.11058106124738
GCF_002104335.1	K	0.0979769960725435
GCF_002104335.1	M	0.0210162404675324
GCF_002104335.1	F	0.0618827300170906
GCF_002104335.1	P	0.0263883194993868
GCF_002104335.1	S	0.0632794350709622
GCF_002104335.1	T	0.0397785858671906
GCF_002104335.1	W	0.00655581762261988
GCF_002104335.1	Y	0.0370952084320522
GCF_002104335.1	V	0.0479210036399518
GCA_012521935.1	A	0.066928977159655
GCA_012521935.1	R	0.0354232883956036
GCA_012521935.1	N	0.0493215748485176
GCA_012521935.1	D	0.0525398061859031
GCA_012521935.1	C	0.00843411628466753
GCA_012521935.1	Q	0.0257477460061143
GCA_012521935.1	E	0.075279699934991
GCA_012521935.1	G	0.0613037058938363
GCA_012521935.1	H	0.0173420593269007
GCA_012521935.1	I	0.0840246465726215
GCA_012521935.1	L	0.105938186456515
GCA_012521935.1	K	0.0902962175357597
GCA_012521935.1	M	0.0232440454191377
GCA_012521935.1	F	0.0534874597010343
GCA_012521935.1	P	0.0319984685919196
GCA_012521935.1	S	0.0698136344597143
GCA_012521935.1	T	0.0453850221466627
GCA_012521935.1	W	0.007816246192802
GCA_012521935.1	Y	0.0352830356753642
GCA_012521935.1	V	0.0603920632122801
GCF_003660265.1	A	0.0787458483561241
GCF_003660265.1	R	0.0392668809494884
GCF_003660265.1	N	0.0432862281762006
GCF_003660265.1	D	0.0478800620198455
GCF_003660265.1	C	0.0124533873089935
GCF_003660265.1	Q	0.0482712894650685
GCF_003660265.1	E	0.0565632522119794
GCF_003660265.1	G	0.0670728568457596
GCF_003660265.1	H	0.0273426802374545
GCF_003660265.1	I	0.0652567378631981
GCF_003660265.1	L	0.11442785045228
GCF_003660265.1	K	0.0696199534233431
GCF_003660265.1	M	0.0236321967832868
GCF_003660265.1	F	0.0487551760420549
GCF_003660265.1	P	0.0405702860696261
GCF_003660265.1	S	0.0629052550082261
GCF_003660265.1	T	0.0461030657818063
GCF_003660265.1	W	0.00871201747757134
GCF_003660265.1	Y	0.0373066255397394
GCF_003660265.1	V	0.0618283499879543
GCF_000024885.1	A	0.0749040373053647
GCF_000024885.1	R	0.0362313193329583
GCF_000024885.1	N	0.0443745102679021
GCF_000024885.1	D	0.0495109409515929
GCF_000024885.1	C	0.0106752741437039
GCF_000024885.1	Q	0.0317495178839889
GCF_000024885.1	E	0.0733099726104262
GCF_000024885.1	G	0.0617788628438398
GCF_000024885.1	H	0.0238231197475568
GCF_000024885.1	I	0.0764697630723932
GCF_000024885.1	L	0.104300007226427
GCF_000024885.1	K	0.0759922521371094
GCF_000024885.1	M	0.0277027189784383
GCF_000024885.1	F	0.0504262883230864
GCF_000024885.1	P	0.0318671244348155
GCF_000024885.1	S	0.0655394385774992
GCF_000024885.1	T	0.0516264419200757
GCF_000024885.1	W	0.00786972028061207
GCF_000024885.1	Y	0.0373209511110985
GCF_000024885.1	V	0.0645277388511115
GCF_005406215.1	A	0.062635405038526
GCF_005406215.1	R	0.0301829256434292
GCF_005406215.1	N	0.065986254322265
GCF_005406215.1	D	0.0535435765988977
GCF_005406215.1	C	0.0123785001108522
GCF_005406215.1	Q	0.0322346644677731
GCF_005406215.1	E	0.0698738618197659
GCF_005406215.1	G	0.0541970213808688
GCF_005406215.1	H	0.0160016180537458
GCF_005406215.1	I	0.0912255590259005
GCF_005406215.1	L	0.105749147215664
GCF_005406215.1	K	0.0970696113170413
GCF_005406215.1	M	0.0217931613891925
GCF_005406215.1	F	0.0604300288993734
GCF_005406215.1	P	0.0265967584471351
GCF_005406215.1	S	0.0643156916207375
GCF_005406215.1	T	0.0411203466368986
GCF_005406215.1	W	0.00672698065725654
GCF_005406215.1	Y	0.0378997973543265
GCF_005406215.1	V	0.0500390900003501
GCF_013201825.1	A	0.0583258688274014
GCF_013201825.1	R	0.0296878466886356
GCF_013201825.1	N	0.0615503299448585
GCF_013201825.1	D	0.0565035706361403
GCF_013201825.1	C	0.00923270357556682
GCF_013201825.1	Q	0.0269831617181786
GCF_013201825.1	E	0.0736644012918389
GCF_013201825.1	G	0.0546658640610747
GCF_013201825.1	H	0.0154607723092853
GCF_013201825.1	I	0.0937045452677772
GCF_013201825.1	L	0.0978853534066909
GCF_013201825.1	K	0.0939890867553642
GCF_013201825.1	M	0.0228609054377214
GCF_013201825.1	F	0.0525374526449004
GCF_013201825.1	P	0.0270941020815699
GCF_013201825.1	S	0.0673890801811204
GCF_013201825.1	T	0.0509616885945089
GCF_013201825.1	W	0.00723166813217517
GCF_013201825.1	Y	0.0411825010066811
GCF_013201825.1	V	0.0590890974385103
GCA_001873135.1	A	0.071103273733214
GCA_001873135.1	R	0.0340803842873364
GCA_001873135.1	N	0.0518453013233424
GCA_001873135.1	D	0.05524828150373
GCA_001873135.1	C	0.0088658883941108
GCA_001873135.1	Q	0.0301733234959124
GCA_001873135.1	E	0.0714311877639228
GCA_001873135.1	G	0.0585657947293052
GCA_001873135.1	H	0.019692284078204
GCA_001873135.1	I	0.0830215533706248
GCA_001873135.1	L	0.098426535919668
GCA_001873135.1	K	0.081394192782054
GCA_001873135.1	M	0.0270494190863408
GCA_001873135.1	F	0.0493493173981068
GCA_001873135.1	P	0.0292174889808676
GCA_001873135.1	S	0.0690136938992292
GCA_001873135.1	T	0.051873208900424
GCA_001873135.1	W	0.0072664353826216
GCA_001873135.1	Y	0.0382560555081708
GCA_001873135.1	V	0.064126379462814
GCF_000686565.1	A	0.0669136113636568
GCF_000686565.1	R	0.0352098729870106
GCF_000686565.1	N	0.0601038788020632
GCF_000686565.1	D	0.0540457822865939
GCF_000686565.1	C	0.0133194108133572
GCF_000686565.1	Q	0.0394706441865978
GCF_000686565.1	E	0.0632409466113367
GCF_000686565.1	G	0.0563081917827127
GCF_000686565.1	H	0.0215844067776268
GCF_000686565.1	I	0.0840242083817171
GCF_000686565.1	L	0.0996135300489389
GCF_000686565.1	K	0.0809516522490571
GCF_000686565.1	M	0.0257881676583462
GCF_000686565.1	F	0.049947040414315
GCF_000686565.1	P	0.0291772810878769
GCF_000686565.1	S	0.0702112082286894
GCF_000686565.1	T	0.0510767448908252
GCF_000686565.1	W	0.00694325672946803
GCF_000686565.1	Y	0.0406273535509927
GCF_000686565.1	V	0.0514428111488179
GCF_900475935.1	A	0.0688853854525396
GCF_900475935.1	R	0.0315868330426227
GCF_900475935.1	N	0.0635091014803882
GCF_900475935.1	D	0.0584291187739464
GCF_900475935.1	C	0.0111513633585283
GCF_900475935.1	Q	0.0249824828182536
GCF_900475935.1	E	0.06093370305768
GCF_900475935.1	G	0.0615486679487753
GCF_900475935.1	H	0.0146193926383112
GCF_900475935.1	I	0.0919167523890454
GCF_900475935.1	L	0.0976750600056651
GCF_900475935.1	K	0.0883126854212323
GCF_900475935.1	M	0.0233928917512709
GCF_900475935.1	F	0.0548567318156745
GCF_900475935.1	P	0.0279566766551873
GCF_900475935.1	S	0.0730112408127972
GCF_900475935.1	T	0.0449576605990131
GCF_900475935.1	W	0.00669007260312775
GCF_900475935.1	Y	0.0367730369575264
GCF_900475935.1	V	0.0588111424184147
GCF_002080395.1	A	0.0688550142706951
GCF_002080395.1	R	0.0334877509140393
GCF_002080395.1	N	0.0594836048281501
GCF_002080395.1	D	0.049927382473808
GCF_002080395.1	C	0.0123231854771922
GCF_002080395.1	Q	0.0306458165156489
GCF_002080395.1	E	0.0780573024637653
GCF_002080395.1	G	0.0546261635803492
GCF_002080395.1	H	0.0167813610947898
GCF_002080395.1	I	0.0775133248365888
GCF_002080395.1	L	0.112014059729441
GCF_002080395.1	K	0.0968925278047539
GCF_002080395.1	M	0.0219003300479642
GCF_002080395.1	F	0.0606744276466168
GCF_002080395.1	P	0.0264770648919978
GCF_002080395.1	S	0.0644264784597064
GCF_002080395.1	T	0.0393634066947606
GCF_002080395.1	W	0.00654167967040535
GCF_002080395.1	Y	0.0374420498192844
GCF_002080395.1	V	0.052567068780043
GCF_009258225.1	A	0.0634306345738896
GCF_009258225.1	R	0.0317761835136802
GCF_009258225.1	N	0.0570831566429132
GCF_009258225.1	D	0.0618280468897358
GCF_009258225.1	C	0.00836074543068541
GCF_009258225.1	Q	0.028431885341406
GCF_009258225.1	E	0.0713860510660954
GCF_009258225.1	G	0.0563032663091389
GCF_009258225.1	H	0.0184739031036425
GCF_009258225.1	I	0.0868286823063885
GCF_009258225.1	L	0.0946650417836614
GCF_009258225.1	K	0.0894746910202919
GCF_009258225.1	M	0.0260173020610241
GCF_009258225.1	F	0.0489672138384383
GCF_009258225.1	P	0.027958332720212
GCF_009258225.1	S	0.0693246256727056
GCF_009258225.1	T	0.050185876092415
GCF_009258225.1	W	0.00699092089932191
GCF_009258225.1	Y	0.0413328499707708
GCF_009258225.1	V	0.0611805907635835
GCA_023128455.1	A	0.0614526743921955
GCA_023128455.1	R	0.0460216311325409
GCA_023128455.1	N	0.0439175166227657
GCA_023128455.1	D	0.0494493015436264
GCA_023128455.1	C	0.0133582555167742
GCA_023128455.1	Q	0.0232287976525809
GCA_023128455.1	E	0.0736100705113312
GCA_023128455.1	G	0.0663761979225132
GCA_023128455.1	H	0.0181877987464072
GCA_023128455.1	I	0.0931031512116932
GCA_023128455.1	L	0.0931736364372068
GCA_023128455.1	K	0.0939098154592374
GCA_023128455.1	M	0.0249804860347884
GCA_023128455.1	F	0.0492169613558225
GCA_023128455.1	P	0.0347831535089895
GCA_023128455.1	S	0.0571191383050653
GCA_023128455.1	T	0.0457370796665788
GCA_023128455.1	W	0.00857570243748352
GCA_023128455.1	Y	0.0363181650868404
GCA_023128455.1	V	0.0674804664555591
GCA_014764075.1	A	0.0783690138703336
GCA_014764075.1	R	0.046379267272747
GCA_014764075.1	N	0.0425472753538184
GCA_014764075.1	D	0.053936806890634
GCA_014764075.1	C	0.00941271030879685
GCA_014764075.1	Q	0.0313250133055275
GCA_014764075.1	E	0.0709570204307732
GCA_014764075.1	G	0.0662387174557659
GCA_014764075.1	H	0.0236414784884921
GCA_014764075.1	I	0.0797136867715903
GCA_014764075.1	L	0.0983262189492435
GCA_014764075.1	K	0.0633408278753516
GCA_014764075.1	M	0.028277232884747
GCA_014764075.1	F	0.0450584900127081
GCA_014764075.1	P	0.0360259376323764
GCA_014764075.1	S	0.0656022244669643
GCA_014764075.1	T	0.0525856169963179
GCA_014764075.1	W	0.00805065875938175
GCA_014764075.1	Y	0.0360780735768516
GCA_014764075.1	V	0.0641337286975789
GCA_014764065.1	A	0.0973691336592616
GCA_014764065.1	R	0.0530854375575955
GCA_014764065.1	N	0.0343924951142253
GCA_014764065.1	D	0.055123713482639
GCA_014764065.1	C	0.00916909293572609
GCA_014764065.1	Q	0.0300451527447453
GCA_014764065.1	E	0.0700864640425876
GCA_014764065.1	G	0.0716860173431881
GCA_014764065.1	H	0.022597363885781
GCA_014764065.1	I	0.0635329136430141
GCA_014764065.1	L	0.101720674331368
GCA_014764065.1	K	0.0542840529573893
GCA_014764065.1	M	0.0287415797792952
GCA_014764065.1	F	0.044890350831159
GCA_014764065.1	P	0.040391869567134
GCA_014764065.1	S	0.0547584611541554
GCA_014764065.1	T	0.053568242359614
GCA_014764065.1	W	0.00894868204784805
GCA_014764065.1	Y	0.0354420707707874
GCA_014764065.1	V	0.0701662317924863
GCA_022759005.1	A	0.0803553701679807
GCA_022759005.1	R	0.0441670640582932
GCA_022759005.1	N	0.0440557325520336
GCA_022759005.1	D	0.0543965739584474
GCA_022759005.1	C	0.00921082661787873
GCA_022759005.1	Q	0.0318426663153539
GCA_022759005.1	E	0.0699384522322895
GCA_022759005.1	G	0.0657189881450501
GCA_022759005.1	H	0.0231569533019997
GCA_022759005.1	I	0.0779988532854855
GCA_022759005.1	L	0.0976377309896814
GCA_022759005.1	K	0.0648005032184083
GCA_022759005.1	M	0.0282039815857689
GCA_022759005.1	F	0.045261823869846
GCA_022759005.1	P	0.0354924841955649
GCA_022759005.1	S	0.066722827226491
GCA_022759005.1	T	0.0536320976154647
GCA_022759005.1	W	0.00788412616828499
GCA_022759005.1	Y	0.0360268754256111
GCA_022759005.1	V	0.0634960690700665
GCA_016764205.1	A	0.0690871511051894
GCA_016764205.1	R	0.0348240010021295
GCA_016764205.1	N	0.0509036247480441
GCA_016764205.1	D	0.0573889970733263
GCA_016764205.1	C	0.0086092036486625
GCA_016764205.1	Q	0.0313478642114493
GCA_016764205.1	E	0.0705220183799665
GCA_016764205.1	G	0.0595213692733422
GCA_016764205.1	H	0.0192084315534146
GCA_016764205.1	I	0.0845774543632492
GCA_016764205.1	L	0.0972663500848394
GCA_016764205.1	K	0.0829233712548256
GCA_016764205.1	M	0.0270945076469315
GCA_016764205.1	F	0.0467015134433398
GCA_016764205.1	P	0.0286888046189061
GCA_016764205.1	S	0.0693946226640702
GCA_016764205.1	T	0.0556096477742475
GCA_016764205.1	W	0.0066134854748158
GCA_016764205.1	Y	0.0370958741871932
GCA_016764205.1	V	0.062621707492057
GCF_022369455.1	A	0.0675870364689784
GCF_022369455.1	R	0.0273887852979799
GCF_022369455.1	N	0.0732740050389988
GCF_022369455.1	D	0.0563699217955655
GCF_022369455.1	C	0.01320755367292
GCF_022369455.1	Q	0.0235354332608388
GCF_022369455.1	E	0.0655448977551984
GCF_022369455.1	G	0.0535092042724644
GCF_022369455.1	H	0.0140967887584141
GCF_022369455.1	I	0.0924339191485402
GCF_022369455.1	L	0.104274877040846
GCF_022369455.1	K	0.0952222570716593
GCF_022369455.1	M	0.0209573408424296
GCF_022369455.1	F	0.056130379786101
GCF_022369455.1	P	0.0238146117179126
GCF_022369455.1	S	0.068164349945026
GCF_022369455.1	T	0.0424282321799702
GCF_022369455.1	W	0.00532334724630089
GCF_022369455.1	Y	0.0429521226179357
GCF_022369455.1	V	0.0537849360819199
GCA_022511165.1	A	0.077676671154932
GCA_022511165.1	R	0.0377014290057768
GCA_022511165.1	N	0.0475502758111454
GCA_022511165.1	D	0.0489684228814664
GCA_022511165.1	C	0.0133670677148938
GCA_022511165.1	Q	0.0400230204578031
GCA_022511165.1	E	0.0644942014507232
GCA_022511165.1	G	0.0623593797506841
GCA_022511165.1	H	0.0236567780046041
GCA_022511165.1	I	0.0817617165443252
GCA_022511165.1	L	0.104528080615037
GCA_022511165.1	K	0.0725426747165878
GCA_022511165.1	M	0.0241866828823351
GCA_022511165.1	F	0.0500043434826044
GCA_022511165.1	P	0.0342461885940147
GCA_022511165.1	S	0.0701646179907049
GCA_022511165.1	T	0.0448529731138427
GCA_022511165.1	W	0.007264474655779
GCA_022511165.1	Y	0.0377188029361942
GCA_022511165.1	V	0.0569321982365461
GCA_019752775.1	A	0.0575147301416692
GCA_019752775.1	R	0.0281185102403625
GCA_019752775.1	N	0.0667505423147899
GCA_019752775.1	D	0.0566552123613961
GCA_019752775.1	C	0.00944401834349747
GCA_019752775.1	Q	0.0284032366272024
GCA_019752775.1	E	0.0713435348425018
GCA_019752775.1	G	0.0532402752592345
GCA_019752775.1	H	0.0153253977716601
GCA_019752775.1	I	0.0987502291157644
GCA_019752775.1	L	0.0970934774523395
GCA_019752775.1	K	0.0927852113114675
GCA_019752775.1	M	0.0231002076723084
GCA_019752775.1	F	0.0530925734460613
GCA_019752775.1	P	0.0271735745440374
GCA_019752775.1	S	0.0660654194464563
GCA_019752775.1	T	0.051729445869065
GCA_019752775.1	W	0.00701850543560468
GCA_019752775.1	Y	0.0393064777032546
GCA_019752775.1	V	0.057089420101327
GCA_021107755.1	A	0.056214568788639
GCA_021107755.1	R	0.0274333352478459
GCA_021107755.1	N	0.0632705658362163
GCA_021107755.1	D	0.0600260781047792
GCA_021107755.1	C	0.00919943640009727
GCA_021107755.1	Q	0.0330485597773951
GCA_021107755.1	E	0.0694479238333592
GCA_021107755.1	G	0.055142849112379
GCA_021107755.1	H	0.017357703855869
GCA_021107755.1	I	0.0955492471688637
GCA_021107755.1	L	0.0939972699865943
GCA_021107755.1	K	0.0908114396604714
GCA_021107755.1	M	0.0237965761183706
GCA_021107755.1	F	0.0497463678234803
GCA_021107755.1	P	0.026854093370369
GCA_021107755.1	S	0.0643984988592357
GCA_021107755.1	T	0.0564809711711073
GCA_021107755.1	W	0.00689468918296345
GCA_021107755.1	Y	0.0410223008122829
GCA_021107755.1	V	0.0593075248896813
GCA_024680445.1	A	0.0746799458518662
GCA_024680445.1	R	0.0330593695610133
GCA_024680445.1	N	0.0596809127828273
GCA_024680445.1	D	0.0578766196093599
GCA_024680445.1	C	0.0116379810481532
GCA_024680445.1	Q	0.0305511506478437
GCA_024680445.1	E	0.0638290466060723
GCA_024680445.1	G	0.0609050473796171
GCA_024680445.1	H	0.0153896731773351
GCA_024680445.1	I	0.0848095146006575
GCA_024680445.1	L	0.0988725584993232
GCA_024680445.1	K	0.0899458518661767
GCA_024680445.1	M	0.0235815122800232
GCA_024680445.1	F	0.0556546122606846
GCA_024680445.1	P	0.0277161090698124
GCA_024680445.1	S	0.0679907174627732
GCA_024680445.1	T	0.0430052214271901
GCA_024680445.1	W	0.00639141365306517
GCA_024680445.1	Y	0.0359736994778573
GCA_024680445.1	V	0.0584490427383485
GCA_021166685.1	A	0.0771558744552538
GCA_021166685.1	R	0.0373875658464293
GCA_021166685.1	N	0.0441354492230488
GCA_021166685.1	D	0.0541041217296885
GCA_021166685.1	C	0.00942209211897111
GCA_021166685.1	Q	0.0337577585068451
GCA_021166685.1	E	0.071255374095758
GCA_021166685.1	G	0.0649110064415783
GCA_021166685.1	H	0.0214743730833003
GCA_021166685.1	I	0.079872268932224
GCA_021166685.1	L	0.0968712858211912
GCA_021166685.1	K	0.0799914894865813
GCA_021166685.1	M	0.0276059779020117
GCA_021166685.1	F	0.0480330442693431
GCA_021166685.1	P	0.0332588663409194
GCA_021166685.1	S	0.0601256768059163
GCA_021166685.1	T	0.051422576337838
GCA_021166685.1	W	0.00847016184648795
GCA_021166685.1	Y	0.0387980367125941
GCA_021166685.1	V	0.0619470000440199
GCF_016106035.1	A	0.057077505085032
GCF_016106035.1	R	0.0286993325000264
GCF_016106035.1	N	0.0674089029147147
GCF_016106035.1	D	0.0584782448082917
GCF_016106035.1	C	0.00834563441145561
GCF_016106035.1	Q	0.0272955771907102
GCF_016106035.1	E	0.0727072876160435
GCF_016106035.1	G	0.0518077684512402
GCF_016106035.1	H	0.0138249542761764
GCF_016106035.1	I	0.095627249438724
GCF_016106035.1	L	0.0987016394233596
GCF_016106035.1	K	0.0974260465214461
GCF_016106035.1	M	0.0211151335678454
GCF_016106035.1	F	0.0557928654249489
GCF_016106035.1	P	0.0255013034870729
GCF_016106035.1	S	0.0682381890802613
GCF_016106035.1	T	0.0488947123206292
GCF_016106035.1	W	0.00651969705422476
GCF_016106035.1	Y	0.040184191996333
GCF_016106035.1	V	0.056353764431464
GCA_014381585.1	A	0.0695091129826598
GCA_014381585.1	R	0.0332847205784663
GCA_014381585.1	N	0.0509868898272084
GCA_014381585.1	D	0.0591187092931807
GCA_014381585.1	C	0.0085441370726977
GCA_014381585.1	Q	0.0308077607336199
GCA_014381585.1	E	0.0726641062252323
GCA_014381585.1	G	0.0573762856292043
GCA_014381585.1	H	0.0206555849946933
GCA_014381585.1	I	0.0840150572281567
GCA_014381585.1	L	0.0983743996579291
GCA_014381585.1	K	0.0815915459619599
GCA_014381585.1	M	0.0275977918101506
GCA_014381585.1	F	0.0481693861812518
GCA_014381585.1	P	0.0287782418471829
GCA_014381585.1	S	0.0686065955546054
GCA_014381585.1	T	0.0518695549260501
GCA_014381585.1	W	0.00684752647613521
GCA_014381585.1	Y	0.0381714477692854
GCA_014381585.1	V	0.0630311452503302
GCA_022758985.1	A	0.0849948445457967
GCA_022758985.1	R	0.0379053935181577
GCA_022758985.1	N	0.0433459009128383
GCA_022758985.1	D	0.054434024661555
GCA_022758985.1	C	0.00994791098323308
GCA_022758985.1	Q	0.0245346172604161
GCA_022758985.1	E	0.0750580684528515
GCA_022758985.1	G	0.0665176076020123
GCA_022758985.1	H	0.0160320150365558
GCA_022758985.1	I	0.0777460309683569
GCA_022758985.1	L	0.0946242976667951
GCA_022758985.1	K	0.0869523582584141
GCA_022758985.1	M	0.0256815109600725
GCA_022758985.1	F	0.0511625938949624
GCA_022758985.1	P	0.031536236273464
GCA_022758985.1	S	0.0666712690879857
GCA_022758985.1	T	0.046069495077265
GCA_022758985.1	W	0.00682123379038346
GCA_022758985.1	Y	0.0341662973594721
GCA_022758985.1	V	0.0657982936894123
GCA_017996075.1	A	0.059022635336767
GCA_017996075.1	R	0.0302863679568514
GCA_017996075.1	N	0.0645764716284622
GCA_017996075.1	D	0.0581798890337983
GCA_017996075.1	C	0.00851588231393267
GCA_017996075.1	Q	0.0274182674241252
GCA_017996075.1	E	0.0714980437233361
GCA_017996075.1	G	0.0530211764185769
GCA_017996075.1	H	0.0143902385110193
GCA_017996075.1	I	0.0968108269413559
GCA_017996075.1	L	0.0980293552023696
GCA_017996075.1	K	0.0957442693251398
GCA_017996075.1	M	0.0229199363381153
GCA_017996075.1	F	0.0539799730321183
GCA_017996075.1	P	0.0270645902871416
GCA_017996075.1	S	0.0680303499193174
GCA_017996075.1	T	0.0480310130639492
GCA_017996075.1	W	0.00675025973164747
GCA_017996075.1	Y	0.0373875417228498
GCA_017996075.1	V	0.0583429120891266
GCF_016937535.1	A	0.0862367195642101
GCF_016937535.1	R	0.0424172261468495
GCF_016937535.1	N	0.0380106827764348
GCF_016937535.1	D	0.0461851400432909
GCF_016937535.1	C	0.0105251572455231
GCF_016937535.1	Q	0.0335158183085559
GCF_016937535.1	E	0.0703905558929874
GCF_016937535.1	G	0.0689054026694712
GCF_016937535.1	H	0.024126606255036
GCF_016937535.1	I	0.0655369718907916
GCF_016937535.1	L	0.107537050700386
GCF_016937535.1	K	0.0659011265695678
GCF_016937535.1	M	0.0260832582604005
GCF_016937535.1	F	0.0495141660246402
GCF_016937535.1	P	0.0366913014589287
GCF_016937535.1	S	0.0598586047168901
GCF_016937535.1	T	0.0550919830260439
GCF_016937535.1	W	0.00894353020785351
GCF_016937535.1	Y	0.0332644428773111
[truncated: 8,021 more rows]
