# Supplementary material for: Evolutionary adaptation of bacterial proteomes to translation-impeding sequences
Source: EMBO J. 2025 Dec 9;45(6):1957–79. doi: 10.1038/s44318-025-00651-6 (PMC12992588; doi:10.1038/s44318-025-00651-6)
Supplement: Supplementary file 13 — Appendix Figures Source Data [file 44318_2025_651_MOESM13_ESM.zip › Appendix Fig. S1/p__Bacillota.csv]

genome_id	aa	freq_aa
GCA_001956215.1	A	0.0751446094861396
GCA_001956215.1	R	0.0404292331071551
GCA_001956215.1	N	0.0422779899357257
GCA_001956215.1	D	0.0506095286049242
GCA_001956215.1	C	0.00709094548973098
GCA_001956215.1	Q	0.0351718782702067
GCA_001956215.1	E	0.0777789742205344
GCA_001956215.1	G	0.0716647304515577
GCA_001956215.1	H	0.0202544277650213
GCA_001956215.1	I	0.0774392518828807
GCA_001956215.1	L	0.0973183167971463
GCA_001956215.1	K	0.0704552279324559
GCA_001956215.1	M	0.0286648305483179
GCA_001956215.1	F	0.0461817635835853
GCA_001956215.1	P	0.0369167467946287
GCA_001956215.1	S	0.0617104109730315
GCA_001956215.1	T	0.0503365374407382
GCA_001956215.1	W	0.0101848453505055
GCA_001956215.1	Y	0.0343400135282288
GCA_001956215.1	V	0.0660297378374853
GCF_021496725.1	A	0.0601910997551368
GCF_021496725.1	R	0.0279685226587175
GCF_021496725.1	N	0.0719906668086163
GCF_021496725.1	D	0.0514700663614749
GCF_021496725.1	C	0.00671599418006317
GCF_021496725.1	Q	0.0407040704070407
GCF_021496725.1	E	0.0596987118066645
GCF_021496725.1	G	0.0500461336456226
GCF_021496725.1	H	0.0154991305582171
GCF_021496725.1	I	0.0953901841797083
GCF_021496725.1	L	0.100739912700948
GCF_021496725.1	K	0.0925201391106853
GCF_021496725.1	M	0.0194559778558501
GCF_021496725.1	F	0.0496380283189609
GCF_021496725.1	P	0.0278443166897335
GCF_021496725.1	S	0.0613754923879485
GCF_021496725.1	T	0.0573432343234323
GCF_021496725.1	W	0.0115511551155116
GCF_021496725.1	Y	0.0385171581674296
GCF_021496725.1	V	0.0613400049682388
GCF_000615945.1	A	0.0649783921034489
GCF_000615945.1	R	0.042839967041652
GCF_000615945.1	N	0.0397543257831812
GCF_000615945.1	D	0.0467630193882527
GCF_000615945.1	C	0.00754006288990903
GCF_000615945.1	Q	0.0452597151457062
GCF_000615945.1	E	0.0787536363483496
GCF_000615945.1	G	0.0652465990684222
GCF_000615945.1	H	0.0238275403991996
GCF_000615945.1	I	0.0788284652508029
GCF_000615945.1	L	0.102495417780692
GCF_000615945.1	K	0.0635793438598261
GCF_000615945.1	M	0.027656426037095
GCF_000615945.1	F	0.0444273487026854
GCF_000615945.1	P	0.0363996367855521
GCF_000615945.1	S	0.0619415157477005
GCF_000615945.1	T	0.0527333568750105
GCF_000615945.1	W	0.0112789856900234
GCF_000615945.1	Y	0.0367712589752644
GCF_000615945.1	V	0.0689249861272259
GCF_002156385.1	A	0.0668691596274984
GCF_002156385.1	R	0.0421997467502284
GCF_002156385.1	N	0.0438803314686884
GCF_002156385.1	D	0.0500056099632948
GCF_002156385.1	C	0.00719838433057109
GCF_002156385.1	Q	0.0395734825049288
GCF_002156385.1	E	0.0784152655115485
GCF_002156385.1	G	0.0668779752841046
GCF_002156385.1	H	0.0222819727836638
GCF_002156385.1	I	0.0772636201894565
GCF_002156385.1	L	0.0985077497635801
GCF_002156385.1	K	0.0643302505249323
GCF_002156385.1	M	0.0271602365801664
GCF_002156385.1	F	0.0463326868518489
GCF_002156385.1	P	0.0356224654987257
GCF_002156385.1	S	0.0601524307169533
GCF_002156385.1	T	0.0553759476830852
GCF_002156385.1	W	0.0108889387552293
GCF_002156385.1	Y	0.0356481110452163
GCF_002156385.1	V	0.0714156341662793
GCF_900476125.1	A	0.0495150370354649
GCF_900476125.1	R	0.0266230872084386
GCF_900476125.1	N	0.0858034255152068
GCF_900476125.1	D	0.0547148587558631
GCF_900476125.1	C	0.0047541227157926
GCF_900476125.1	Q	0.0344589001846467
GCF_900476125.1	E	0.0709170787613812
GCF_900476125.1	G	0.0431266846361186
GCF_900476125.1	H	0.014419423987096
GCF_900476125.1	I	0.10063459048751
GCF_900476125.1	L	0.0944924337288028
GCF_900476125.1	K	0.113615043402594
GCF_900476125.1	M	0.0173185898932445
GCF_900476125.1	F	0.0570367383322368
GCF_900476125.1	P	0.0263556678056752
GCF_900476125.1	S	0.0630940000424475
GCF_900476125.1	T	0.0465521998429442
GCF_900476125.1	W	0.0100218604749878
GCF_900476125.1	Y	0.0398879385359849
GCF_900476125.1	V	0.0466583186535645
GCF_003057615.1	A	0.0873600887177084
GCF_003057615.1	R	0.0431255586816171
GCF_003057615.1	N	0.0395959962653027
GCF_003057615.1	D	0.0509393310615168
GCF_003057615.1	C	0.00672344964685727
GCF_003057615.1	Q	0.0443625839032559
GCF_003057615.1	E	0.0713471391149862
GCF_003057615.1	G	0.0625325573849163
GCF_003057615.1	H	0.0216112657565311
GCF_003057615.1	I	0.0723628673623017
GCF_003057615.1	L	0.0965401834278404
GCF_003057615.1	K	0.0621123417819877
GCF_003057615.1	M	0.028456553063409
GCF_003057615.1	F	0.0424492353443592
GCF_003057615.1	P	0.0353552997517247
GCF_003057615.1	S	0.050887114921508
GCF_003057615.1	T	0.0648027162338736
GCF_003057615.1	W	0.00883198711007287
GCF_003057615.1	Y	0.0362181093032999
GCF_003057615.1	V	0.0743856211669313
GCF_003987655.1	A	0.077075794008375
GCF_003987655.1	R	0.0415484066826328
GCF_003987655.1	N	0.0417519985736521
GCF_003987655.1	D	0.0570936715448408
GCF_003987655.1	C	0.007646140427808
GCF_003987655.1	Q	0.0402244570481344
GCF_003987655.1	E	0.0684731330984999
GCF_003987655.1	G	0.0674419221002009
GCF_003987655.1	H	0.0196725182268953
GCF_003987655.1	I	0.0729521547009247
GCF_003987655.1	L	0.0999118170034165
GCF_003987655.1	K	0.0632568438197212
GCF_003987655.1	M	0.0272608337389109
GCF_003987655.1	F	0.044629992820073
GCF_003987655.1	P	0.0353189766917402
GCF_003987655.1	S	0.0600090110493777
GCF_003987655.1	T	0.0585019491815365
GCF_003987655.1	W	0.00878577314321786
GCF_003987655.1	Y	0.0361887598001185
GCF_003987655.1	V	0.0722558463399238
GCF_012912005.1	A	0.0786233713710484
GCF_012912005.1	R	0.0483939406328766
GCF_012912005.1	N	0.0397290986862679
GCF_012912005.1	D	0.0527559203031231
GCF_012912005.1	C	0.007022262395039
GCF_012912005.1	Q	0.0423451814903992
GCF_012912005.1	E	0.0689866836689028
GCF_012912005.1	G	0.0734547431487361
GCF_012912005.1	H	0.0219944330199927
GCF_012912005.1	I	0.0666208829155152
GCF_012912005.1	L	0.0984790807300501
GCF_012912005.1	K	0.0506586340677518
GCF_012912005.1	M	0.029345432324949
GCF_012912005.1	F	0.0393600293487473
GCF_012912005.1	P	0.0393163819270944
GCF_012912005.1	S	0.0647584087586563
GCF_012912005.1	T	0.0580809057447742
GCF_012912005.1	W	0.0127842745522272
GCF_012912005.1	Y	0.0355787261361866
GCF_012912005.1	V	0.0717116087776623
GCF_002706425.1	A	0.0964038392210014
GCF_002706425.1	R	0.0444731120124507
GCF_002706425.1	N	0.0418553471364742
GCF_002706425.1	D	0.0530562153701989
GCF_002706425.1	C	0.00544530265708159
GCF_002706425.1	Q	0.0558724480246803
GCF_002706425.1	E	0.0492966327052289
GCF_002706425.1	G	0.0654328167727883
GCF_002706425.1	H	0.0225700572416245
GCF_002706425.1	I	0.0664414852926583
GCF_002706425.1	L	0.105245704365914
GCF_002706425.1	K	0.0547419353623105
GCF_002706425.1	M	0.0243399376208235
GCF_002706425.1	F	0.0415161933377633
GCF_002706425.1	P	0.0383281476298802
GCF_002706425.1	S	0.0532546831487039
GCF_002706425.1	T	0.0656790173081489
GCF_002706425.1	W	0.0102273712189062
GCF_002706425.1	Y	0.0351287967953734
GCF_002706425.1	V	0.0706909567779887
GCF_000758545.1	A	0.0766218467829737
GCF_000758545.1	R	0.0444995340913345
GCF_000758545.1	N	0.0426358994293709
GCF_000758545.1	D	0.0512371323821651
GCF_000758545.1	C	0.00730684278031317
GCF_000758545.1	Q	0.0370496109393406
GCF_000758545.1	E	0.0671108483127542
GCF_000758545.1	G	0.0733156132481142
GCF_000758545.1	H	0.0198876588307513
GCF_000758545.1	I	0.0715965974564515
GCF_000758545.1	L	0.101392700234313
GCF_000758545.1	K	0.0559428868285543
GCF_000758545.1	M	0.028227859850981
GCF_000758545.1	F	0.0421312718819377
GCF_000758545.1	P	0.0386640088248281
GCF_000758545.1	S	0.0674523950064437
GCF_000758545.1	T	0.0568993201374597
GCF_000758545.1	W	0.0123777342325687
GCF_000758545.1	Y	0.0357988115610992
GCF_000758545.1	V	0.0698514271882451
GCF_000959945.1	A	0.0767614678218006
GCF_000959945.1	R	0.0405985761267381
GCF_000959945.1	N	0.0422373666510768
GCF_000959945.1	D	0.0560622257856172
GCF_000959945.1	C	0.0052485839216647
GCF_000959945.1	Q	0.041353941634559
GCF_000959945.1	E	0.0737010311574352
GCF_000959945.1	G	0.0663366814399085
GCF_000959945.1	H	0.0189379598078736
GCF_000959945.1	I	0.0703009584047868
GCF_000959945.1	L	0.101250528941449
GCF_000959945.1	K	0.0674836492134548
GCF_000959945.1	M	0.0240176536528511
GCF_000959945.1	F	0.0457562192378789
GCF_000959945.1	P	0.034262414348604
GCF_000959945.1	S	0.0615075388075989
GCF_000959945.1	T	0.0564334127673474
GCF_000959945.1	W	0.0089177672360675
GCF_000959945.1	Y	0.0380151147338961
GCF_000959945.1	V	0.0708169083093918
GCF_000585255.1	A	0.0747901959084209
GCF_000585255.1	R	0.0446045704359149
GCF_000585255.1	N	0.0400639489868406
GCF_000585255.1	D	0.0586782152087241
GCF_000585255.1	C	0.00507606491643583
GCF_000585255.1	Q	0.0398509885168672
GCF_000585255.1	E	0.0768954622687287
GCF_000585255.1	G	0.0687512454384628
GCF_000585255.1	H	0.0200395802244908
GCF_000585255.1	I	0.0703621392791897
GCF_000585255.1	L	0.0998373894697132
GCF_000585255.1	K	0.0598647092557184
GCF_000585255.1	M	0.0273882375847849
GCF_000585255.1	F	0.0437694611643766
GCF_000585255.1	P	0.0347612332845045
GCF_000585255.1	S	0.0635732637256826
GCF_000585255.1	T	0.0569304182087286
GCF_000585255.1	W	0.00913144072321376
GCF_000585255.1	Y	0.0345193710364634
GCF_000585255.1	V	0.0711120643627386
GCF_014836495.1	A	0.0694669746838611
GCF_014836495.1	R	0.0387005141066438
GCF_014836495.1	N	0.0444358674772439
GCF_014836495.1	D	0.0500581771378786
GCF_014836495.1	C	0.00716697121180435
GCF_014836495.1	Q	0.0393989627432156
GCF_014836495.1	E	0.0767082317622142
GCF_014836495.1	G	0.0677357910112487
GCF_014836495.1	H	0.0220411010780333
GCF_014836495.1	I	0.081649049342772
GCF_014836495.1	L	0.0976148584652378
GCF_014836495.1	K	0.0692909494783436
GCF_014836495.1	M	0.0282762691376945
GCF_014836495.1	F	0.0449631356387252
GCF_014836495.1	P	0.0347205680607917
GCF_014836495.1	S	0.0599091290062893
GCF_014836495.1	T	0.0544991800293752
GCF_014836495.1	W	0.00998741177544028
GCF_014836495.1	Y	0.0356039239086639
GCF_014836495.1	V	0.067772933944523
GCA_017519965.1	A	0.0418701949848929
GCA_017519965.1	R	0.0314296421924526
GCA_017519965.1	N	0.0764356024755819
GCA_017519965.1	D	0.0641402688585264
GCA_017519965.1	C	0.0109592985710142
GCA_017519965.1	Q	0.0201654481434194
GCA_017519965.1	E	0.0703016983101592
GCA_017519965.1	G	0.053462575138738
GCA_017519965.1	H	0.0127569114935009
GCA_017519965.1	I	0.0995017923195982
GCA_017519965.1	L	0.0901897762617697
GCA_017519965.1	K	0.0937172475560722
GCA_017519965.1	M	0.022600377308154
GCA_017519965.1	F	0.0441780843671196
GCA_017519965.1	P	0.0243260010205529
GCA_017519965.1	S	0.0662787718640759
GCA_017519965.1	T	0.0553745238654818
GCA_017519965.1	W	0.0057443154990652
GCA_017519965.1	Y	0.0543031550329986
GCA_017519965.1	V	0.0622643147368265
GCF_900660515.1	A	0.0544504083307801
GCF_900660515.1	R	0.0292772601931391
GCF_900660515.1	N	0.0806335084673317
GCF_900660515.1	D	0.0536598466537302
GCF_900660515.1	C	0.00380906989851306
GCF_900660515.1	Q	0.0391460420851159
GCF_900660515.1	E	0.0634756722611199
GCF_900660515.1	G	0.0474563961735302
GCF_900660515.1	H	0.0147256297069626
GCF_900660515.1	I	0.0865759601163525
GCF_900660515.1	L	0.0999587697498572
GCF_900660515.1	K	0.0977799968982748
GCF_900660515.1	M	0.0151228018413657
GCF_900660515.1	F	0.0522905484379787
GCF_900660515.1	P	0.0279911789960245
GCF_900660515.1	S	0.068113129754245
GCF_900660515.1	T	0.0572343958633577
GCF_900660515.1	W	0.00977043450631504
GCF_900660515.1	Y	0.0452246670373607
GCF_900660515.1	V	0.0533042830286456
GCF_003369575.1	A	0.0702071191101158
GCF_003369575.1	R	0.0387023827854163
GCF_003369575.1	N	0.0489439959328742
GCF_003369575.1	D	0.0533263604235132
GCF_003369575.1	C	0.0057772501528361
GCF_003369575.1	Q	0.0370305243986549
GCF_003369575.1	E	0.0758422385227149
GCF_003369575.1	G	0.0672278401320723
GCF_003369575.1	H	0.0198290604520304
GCF_003369575.1	I	0.0858925218275462
GCF_003369575.1	L	0.0957778970299231
GCF_003369575.1	K	0.0669955110374542
GCF_003369575.1	M	0.027710027779271
GCF_003369575.1	F	0.0449716239621495
GCF_003369575.1	P	0.0342125091451109
GCF_003369575.1	S	0.0589059030723017
GCF_003369575.1	T	0.0550547066685739
GCF_003369575.1	W	0.00990724147010562
GCF_003369575.1	Y	0.0356483940592995
GCF_003369575.1	V	0.0680368920380364
GCF_000378145.1	A	0.0879777784252
GCF_000378145.1	R	0.0577006527549263
GCF_000378145.1	N	0.0353525750622164
GCF_000378145.1	D	0.0523261965256939
GCF_000378145.1	C	0.00694769220389506
GCF_000378145.1	Q	0.035964389052363
GCF_000378145.1	E	0.0760374387227655
GCF_000378145.1	G	0.0783190908965452
GCF_000378145.1	H	0.0195397134747815
GCF_000378145.1	I	0.061600008586863
GCF_000378145.1	L	0.101696058783211
GCF_000378145.1	K	0.0475137198137264
GCF_000378145.1	M	0.0276167315025937
GCF_000378145.1	F	0.0396184059408825
GCF_000378145.1	P	0.0407201311336653
GCF_000378145.1	S	0.064354704910919
GCF_000378145.1	T	0.0534432554024402
GCF_000378145.1	W	0.0115907317080651
GCF_000378145.1	Y	0.0328616181023339
GCF_000378145.1	V	0.0688191069969133
GCA_015058875.1	A	0.0811611791191783
GCA_015058875.1	R	0.0518107147882369
GCA_015058875.1	N	0.0401947463768116
GCA_015058875.1	D	0.0587361052483467
GCA_015058875.1	C	0.0152435538905305
GCA_015058875.1	Q	0.0305915382721261
GCA_015058875.1	E	0.0755637047980864
GCA_015058875.1	G	0.0723879186013789
GCA_015058875.1	H	0.0209520543126495
GCA_015058875.1	I	0.0675797189390741
GCA_015058875.1	L	0.090201561840439
GCA_015058875.1	K	0.0534816026452793
GCA_015058875.1	M	0.0337794164204306
GCA_015058875.1	F	0.0409983115238497
GCA_015058875.1	P	0.0373069684817785
GCA_015058875.1	S	0.0594583245391867
GCA_015058875.1	T	0.0536398972843675
GCA_015058875.1	W	0.0104221630083017
GCA_015058875.1	Y	0.0413291912902772
GCA_015058875.1	V	0.0651613286196707
GCF_024170225.1	A	0.0799496338069675
GCF_024170225.1	R	0.0400970486884362
GCF_024170225.1	N	0.0429234494144595
GCF_024170225.1	D	0.0562902485826136
GCF_024170225.1	C	0.00568796402032062
GCF_024170225.1	Q	0.0428280081577158
GCF_024170225.1	E	0.0696771406469243
GCF_024170225.1	G	0.0668239493926922
GCF_024170225.1	H	0.0190597864125139
GCF_024170225.1	I	0.0700187198815859
GCF_024170225.1	L	0.100571642895654
GCF_024170225.1	K	0.0650407048587972
GCF_024170225.1	M	0.0252249567165529
GCF_024170225.1	F	0.0452542253686209
GCF_024170225.1	P	0.0330595118095997
GCF_024170225.1	S	0.0606202677043531
GCF_024170225.1	T	0.0584200955752094
GCF_024170225.1	W	0.00909873314289733
GCF_024170225.1	Y	0.0373158569787652
GCF_024170225.1	V	0.0720380559453205
GCF_001591645.1	A	0.0663206669208172
GCF_001591645.1	R	0.0387981297513063
GCF_001591645.1	N	0.0443763595183101
GCF_001591645.1	D	0.0492453972596596
GCF_001591645.1	C	0.00722506895701119
GCF_001591645.1	Q	0.0365079721032449
GCF_001591645.1	E	0.075794547350481
GCF_001591645.1	G	0.0695295506021124
GCF_001591645.1	H	0.0208826217119279
GCF_001591645.1	I	0.0793152793039266
GCF_001591645.1	L	0.0985755892180387
GCF_001591645.1	K	0.0680523008095441
GCF_001591645.1	M	0.027370467337923
GCF_001591645.1	F	0.0461114973202072
GCF_001591645.1	P	0.0354771208485637
GCF_001591645.1	S	0.0627207465297244
GCF_001591645.1	T	0.0554017726997511
GCF_001591645.1	W	0.0103624728096338
GCF_001591645.1	Y	0.0357756542506671
GCF_001591645.1	V	0.0721567846971498
GCF_014873855.1	A	0.069589413898843
GCF_014873855.1	R	0.0425363742201781
GCF_014873855.1	N	0.0438228674387955
GCF_014873855.1	D	0.0530545261765998
GCF_014873855.1	C	0.00700016506939465
GCF_014873855.1	Q	0.0343667492595895
GCF_014873855.1	E	0.0751275357584851
GCF_014873855.1	G	0.0681142699434834
GCF_014873855.1	H	0.0201148848051439
GCF_014873855.1	I	0.0794603890222739
GCF_014873855.1	L	0.0965254202500845
GCF_014873855.1	K	0.0678828234377579
GCF_014873855.1	M	0.0289491542595328
GCF_014873855.1	F	0.0459888573791696
GCF_014873855.1	P	0.0348497300809713
GCF_014873855.1	S	0.0613944608300807
GCF_014873855.1	T	0.0563672680491156
GCF_014873855.1	W	0.0100517654128089
GCF_014873855.1	Y	0.0345545266132913
GCF_014873855.1	V	0.0702488180944005
GCF_001884235.1	A	0.0670098215081975
GCF_001884235.1	R	0.0377386363713724
GCF_001884235.1	N	0.0457070811937214
GCF_001884235.1	D	0.0465784702900568
GCF_001884235.1	C	0.00838575850676586
GCF_001884235.1	Q	0.0375704855066889
GCF_001884235.1	E	0.0754105570150567
GCF_001884235.1	G	0.0673713118286304
GCF_001884235.1	H	0.0209725655396928
GCF_001884235.1	I	0.0810691399593851
GCF_001884235.1	L	0.0956853305049496
GCF_001884235.1	K	0.0745881835553901
GCF_001884235.1	M	0.0283569073584044
GCF_001884235.1	F	0.046843290882615
GCF_001884235.1	P	0.0336117920729462
GCF_001884235.1	S	0.0580297484068216
GCF_001884235.1	T	0.0554455351180017
GCF_001884235.1	W	0.010391995746532
GCF_001884235.1	Y	0.0369999979576818
GCF_001884235.1	V	0.0722333906770898
GCA_023511815.1	A	0.115858199183372
GCA_023511815.1	R	0.0806368602874366
GCA_023511815.1	N	0.0227658309858513
GCA_023511815.1	D	0.051800976036327
GCA_023511815.1	C	0.00876178200640823
GCA_023511815.1	Q	0.0352828250854544
GCA_023511815.1	E	0.0595801176435759
GCA_023511815.1	G	0.0885514992382544
GCA_023511815.1	H	0.0238930777936933
GCA_023511815.1	I	0.0464129640214701
GCA_023511815.1	L	0.101628700842361
GCA_023511815.1	K	0.0255224618159377
GCA_023511815.1	M	0.0247265572516129
GCA_023511815.1	F	0.0336853227911086
GCA_023511815.1	P	0.0526765849203982
GCA_023511815.1	S	0.0458789450791692
GCA_023511815.1	T	0.0518567690601494
GCA_023511815.1	W	0.0163143356189496
GCA_023511815.1	Y	0.0248017070388023
GCA_023511815.1	V	0.0893644832996677
GCF_003583765.1	A	0.0909800319027455
GCF_003583765.1	R	0.052492346451375
GCF_003583765.1	N	0.0364509972940429
GCF_003583765.1	D	0.0516381260025149
GCF_003583765.1	C	0.00684764883874895
GCF_003583765.1	Q	0.0356834207918812
GCF_003583765.1	E	0.0699505463011921
GCF_003583765.1	G	0.0772497434006194
GCF_003583765.1	H	0.0198992264250708
GCF_003583765.1	I	0.0635511132636331
GCF_003583765.1	L	0.100049320400428
GCF_003583765.1	K	0.0505756268356298
GCF_003583765.1	M	0.02809041184756
GCF_003583765.1	F	0.040849843818732
GCF_003583765.1	P	0.0412841743720535
GCF_003583765.1	S	0.0626980036346025
GCF_003583765.1	T	0.0533882226438401
GCF_003583765.1	W	0.0133753815666114
GCF_003583765.1	Y	0.0352152102337609
GCF_003583765.1	V	0.0697306039749577
GCF_900169305.1	A	0.0718263311439156
GCF_900169305.1	R	0.0393710716971499
GCF_900169305.1	N	0.0448535868567272
GCF_900169305.1	D	0.0555710197170622
GCF_900169305.1	C	0.0045751704347104
GCF_900169305.1	Q	0.0416378956369022
GCF_900169305.1	E	0.08170254779323
GCF_900169305.1	G	0.065687144463121
GCF_900169305.1	H	0.0190527013497906
GCF_900169305.1	I	0.0755110734503244
GCF_900169305.1	L	0.0970120676848407
GCF_900169305.1	K	0.0632972907301664
GCF_900169305.1	M	0.0268143434284405
GCF_900169305.1	F	0.0435602361556881
GCF_900169305.1	P	0.0343729863483066
GCF_900169305.1	S	0.0625498847364625
GCF_900169305.1	T	0.0581730998432908
GCF_900169305.1	W	0.00936256726269475
GCF_900169305.1	Y	0.0364552655982554
GCF_900169305.1	V	0.0686137156689207
GCF_001070815.1	A	0.076842165828188
GCF_001070815.1	R	0.0395906977413218
GCF_001070815.1	N	0.043485218441976
GCF_001070815.1	D	0.0568391451473121
GCF_001070815.1	C	0.0050542463940622
GCF_001070815.1	Q	0.0411459887875203
GCF_001070815.1	E	0.0737873224900479
GCF_001070815.1	G	0.0668361604269229
GCF_001070815.1	H	0.0185232466565738
GCF_001070815.1	I	0.0702218402419422
GCF_001070815.1	L	0.0997453997547495
GCF_001070815.1	K	0.0691933703246872
GCF_001070815.1	M	0.0233869024715642
GCF_001070815.1	F	0.0446377520380606
GCF_001070815.1	P	0.0346713031720745
GCF_001070815.1	S	0.0604747503443217
GCF_001070815.1	T	0.0576986007774657
GCF_001070815.1	W	0.00882829946454835
GCF_001070815.1	Y	0.03728023647616
GCF_001070815.1	V	0.0717573530205011
GCF_900102365.1	A	0.0554121561865128
GCF_900102365.1	R	0.0320290590721401
GCF_900102365.1	N	0.0661521089307207
GCF_900102365.1	D	0.0615345292480713
GCF_900102365.1	C	0.01291314318217
GCF_900102365.1	Q	0.0307462647164352
GCF_900102365.1	E	0.0684716987245256
GCF_900102365.1	G	0.058935340684501
GCF_900102365.1	H	0.0161843287889533
GCF_900102365.1	I	0.0949723821215187
GCF_900102365.1	L	0.0914899974440112
GCF_900102365.1	K	0.0843080290446722
GCF_900102365.1	M	0.0262486845057882
GCF_900102365.1	F	0.0431686100581157
GCF_900102365.1	P	0.0262030847064273
GCF_900102365.1	S	0.0597693370149171
GCF_900102365.1	T	0.0513381741120339
GCF_900102365.1	W	0.00732476777102181
GCF_900102365.1	Y	0.0484161869687773
GCF_900102365.1	V	0.0643821167186864
GCF_000518725.1	A	0.0653403027849576
GCF_000518725.1	R	0.0303970622609615
GCF_000518725.1	N	0.0652623876582439
GCF_000518725.1	D	0.0521760339845457
GCF_000518725.1	C	0.00575555653419966
GCF_000518725.1	Q	0.0381580864044879
GCF_000518725.1	E	0.0683823803409973
GCF_000518725.1	G	0.055357003722988
GCF_000518725.1	H	0.0136182091038744
GCF_000518725.1	I	0.0915604367312233
GCF_000518725.1	L	0.0919296866795622
GCF_000518725.1	K	0.088077969328541
GCF_000518725.1	M	0.0233779256283177
GCF_000518725.1	F	0.0506651580491407
GCF_000518725.1	P	0.0274464502884554
GCF_000518725.1	S	0.0603266337616407
GCF_000518725.1	T	0.0579451409755651
GCF_000518725.1	W	0.0111147622064209
GCF_000518725.1	Y	0.0382664900590461
GCF_000518725.1	V	0.0648423234968309
GCF_003387165.1	A	0.0705347707574596
GCF_003387165.1	R	0.0387263950557932
GCF_003387165.1	N	0.0490489991095469
GCF_003387165.1	D	0.0598342154715093
GCF_003387165.1	C	0.00500407431428308
GCF_003387165.1	Q	0.0296963842161518
GCF_003387165.1	E	0.0795103566196647
GCF_003387165.1	G	0.0678498052039349
GCF_003387165.1	H	0.0202642332654533
GCF_003387165.1	I	0.0814031363905053
GCF_003387165.1	L	0.0944303594618579
GCF_003387165.1	K	0.064387771917014
GCF_003387165.1	M	0.0291627170762902
GCF_003387165.1	F	0.0455280054304033
GCF_003387165.1	P	0.0328061669546655
GCF_003387165.1	S	0.0600866868946166
GCF_003387165.1	T	0.057082730501118
GCF_003387165.1	W	0.00752878854535642
GCF_003387165.1	Y	0.037962933566756
GCF_003387165.1	V	0.06915146924762
GCF_017052655.1	A	0.0604172677437969
GCF_017052655.1	R	0.0334567044143104
GCF_017052655.1	N	0.0535289238315061
GCF_017052655.1	D	0.0580122078765147
GCF_017052655.1	C	0.0039220282746682
GCF_017052655.1	Q	0.0325753750721293
GCF_017052655.1	E	0.0680832551933064
GCF_017052655.1	G	0.0607576276687825
GCF_017052655.1	H	0.018708525678015
GCF_017052655.1	I	0.0853762442296595
GCF_017052655.1	L	0.100115406809002
GCF_017052655.1	K	0.0781407782746682
GCF_017052655.1	M	0.0249725007212926
GCF_017052655.1	F	0.0510517347085978
GCF_017052655.1	P	0.0316241705135603
GCF_017052655.1	S	0.0591054169070975
GCF_017052655.1	T	0.0574374278707444
GCF_017052655.1	W	0.00817089223889209
GCF_017052655.1	Y	0.0457975692440854
GCF_017052655.1	V	0.068745942729371
GCF_024436065.1	A	0.0841886681986262
GCF_024436065.1	R	0.0524445977693983
GCF_024436065.1	N	0.0374329422164873
GCF_024436065.1	D	0.053492809713873
GCF_024436065.1	C	0.00643107882072839
GCF_024436065.1	Q	0.0416141800519628
GCF_024436065.1	E	0.0726898495102677
GCF_024436065.1	G	0.073533228899137
GCF_024436065.1	H	0.0203555461938877
GCF_024436065.1	I	0.0645181086076942
GCF_024436065.1	L	0.0999682385146571
GCF_024436065.1	K	0.0505248108615987
GCF_024436065.1	M	0.0267219410496881
GCF_024436065.1	F	0.0399788367335261
GCF_024436065.1	P	0.0400990825657641
GCF_024436065.1	S	0.0660680359211619
GCF_024436065.1	T	0.0558960677954295
GCF_024436065.1	W	0.0115800882853193
GCF_024436065.1	Y	0.033070920991854
GCF_024436065.1	V	0.0693909672989386
GCF_001591585.1	A	0.0665180632913557
GCF_001591585.1	R	0.0372482341472314
GCF_001591585.1	N	0.0478112832148497
GCF_001591585.1	D	0.0495657341899881
GCF_001591585.1	C	0.00693229044928767
GCF_001591585.1	Q	0.0366524904367457
GCF_001591585.1	E	0.076269447184042
GCF_001591585.1	G	0.0649374896671246
GCF_001591585.1	H	0.0196025334785162
GCF_001591585.1	I	0.0853980081066752
GCF_001591585.1	L	0.0983048383510726
GCF_001591585.1	K	0.074919047266135
GCF_001591585.1	M	0.0269253353552514
GCF_001591585.1	F	0.0460546944034297
GCF_001591585.1	P	0.0339402888074294
GCF_001591585.1	S	0.0611542320607031
GCF_001591585.1	T	0.0541321524875863
GCF_001591585.1	W	0.0105601986192428
GCF_001591585.1	Y	0.0376116663151114
GCF_001591585.1	V	0.0654619721682221
GCF_900113645.1	A	0.0799646967951692
GCF_900113645.1	R	0.0414800415706254
GCF_900113645.1	N	0.044196331845229
GCF_900113645.1	D	0.0563835269664338
GCF_900113645.1	C	0.00686111175716683
GCF_900113645.1	Q	0.0366362558037906
GCF_900113645.1	E	0.0750033968929752
GCF_900113645.1	G	0.0681667672473416
GCF_900113645.1	H	0.0189454820099324
GCF_900113645.1	I	0.0749654496200988
GCF_900113645.1	L	0.0966920995001977
GCF_900113645.1	K	0.0641186501053343
GCF_900113645.1	M	0.028318458410401
GCF_900113645.1	F	0.0446725089145489
GCF_900113645.1	P	0.0347229787874745
GCF_900113645.1	S	0.0585550902594247
GCF_900113645.1	T	0.0564985928906396
GCF_900113645.1	W	0.00893597070960176
GCF_900113645.1	Y	0.0368774046023921
GCF_900113645.1	V	0.0680051853112227
GCA_017962745.1	A	0.0653352897220519
GCA_017962745.1	R	0.0326111300656618
GCA_017962745.1	N	0.0613604157814426
GCA_017962745.1	D	0.063055859642366
GCA_017962745.1	C	0.0128623487967581
GCA_017962745.1	Q	0.0223421824339457
GCA_017962745.1	E	0.0674179645882479
GCA_017962745.1	G	0.062291863334666
GCA_017962745.1	H	0.0154997059137501
GCA_017962745.1	I	0.0883912330900406
GCA_017962745.1	L	0.0911395266571917
GCA_017962745.1	K	0.0812619963118863
GCA_017962745.1	M	0.0236608609924417
GCA_017962745.1	F	0.0454944102681104
GCA_017962745.1	P	0.0272589696306235
GCA_017962745.1	S	0.0608789934505632
GCA_017962745.1	T	0.0518701164414099
GCA_017962745.1	W	0.00743692844180337
GCA_017962745.1	Y	0.0515645179183298
GCA_017962745.1	V	0.0682656865187095
GCA_017515475.1	A	0.0637068700473078
GCA_017515475.1	R	0.0458945343105654
GCA_017515475.1	N	0.0486268831387795
GCA_017515475.1	D	0.0663573971773994
GCA_017515475.1	C	0.0149113846214879
GCA_017515475.1	Q	0.0260093822213847
GCA_017515475.1	E	0.0763198087851709
GCA_017515475.1	G	0.064800305467673
GCA_017515475.1	H	0.0179090341072509
GCA_017515475.1	I	0.0778917771672832
GCA_017515475.1	L	0.0919651092443642
GCA_017515475.1	K	0.0714774519235537
GCA_017515475.1	M	0.0282309652976822
GCA_017515475.1	F	0.0435266639558064
GCA_017515475.1	P	0.0305591645260788
GCA_017515475.1	S	0.0598116613275942
GCA_017515475.1	T	0.0494401412292099
GCA_017515475.1	W	0.00759206180761487
GCA_017515475.1	Y	0.0487087048369021
GCA_017515475.1	V	0.0662606988068909
GCA_017450205.1	A	0.0430142370088163
GCA_017450205.1	R	0.0299761829262365
GCA_017450205.1	N	0.0751314105308962
GCA_017450205.1	D	0.0657920623641628
GCA_017450205.1	C	0.0108253113694702
GCA_017450205.1	Q	0.019692484312904
GCA_017450205.1	E	0.0728862636357955
GCA_017450205.1	G	0.0536960441437542
GCA_017450205.1	H	0.01310517703099
GCA_017450205.1	I	0.0949974886758957
GCA_017450205.1	L	0.0878176477804293
GCA_017450205.1	K	0.093245348263946
GCA_017450205.1	M	0.0220741916892532
GCA_017450205.1	F	0.0451112505005289
GCA_017450205.1	P	0.0249859388996003
GCA_017450205.1	S	0.0666924357066311
GCA_017450205.1	T	0.0580058003485764
GCA_017450205.1	W	0.005226331638286
GCA_017450205.1	Y	0.0532284980893106
GCA_017450205.1	V	0.064495895084517
GCF_023715445.1	A	0.0700706837255779
GCF_023715445.1	R	0.0391400949514252
GCF_023715445.1	N	0.0438447532813065
GCF_023715445.1	D	0.0502405313496467
GCF_023715445.1	C	0.00718309896159468
GCF_023715445.1	Q	0.035608098107715
GCF_023715445.1	E	0.0751799496780217
GCF_023715445.1	G	0.0697168709993546
GCF_023715445.1	H	0.0212637945363959
GCF_023715445.1	I	0.0755109922783
GCF_023715445.1	L	0.0972153011743255
GCF_023715445.1	K	0.0724746835609324
GCF_023715445.1	M	0.0279809816901914
GCF_023715445.1	F	0.0458397666237245
GCF_023715445.1	P	0.0370741439089475
GCF_023715445.1	S	0.0614232905109003
GCF_023715445.1	T	0.0543741849827516
GCF_023715445.1	W	0.0109112691980624
GCF_023715445.1	Y	0.0351667079740105
GCF_023715445.1	V	0.0697808025068157
GCF_900240275.1	A	0.0823536050864355
GCF_900240275.1	R	0.0481702334000071
GCF_900240275.1	N	0.0460738762125117
GCF_900240275.1	D	0.0589258207248839
GCF_900240275.1	C	0.00649808025515781
GCF_900240275.1	Q	0.0517735432616643
GCF_900240275.1	E	0.0502310591097484
GCF_900240275.1	G	0.0683082209389088
GCF_900240275.1	H	0.0270352743970622
GCF_900240275.1	I	0.0631143549260214
GCF_900240275.1	L	0.096862988531693
GCF_900240275.1	K	0.0594776036735368
GCF_900240275.1	M	0.0279193811670627
GCF_900240275.1	F	0.0400606961243518
GCF_900240275.1	P	0.0380103208492441
GCF_900240275.1	S	0.0564177164128256
GCF_900240275.1	T	0.0575839849179327
GCF_900240275.1	W	0.0113366314905037
GCF_900240275.1	Y	0.035082109064916
GCF_900240275.1	V	0.0747644994555324
GCF_004342905.1	A	0.0652499283872816
GCF_004342905.1	R	0.045736656163468
GCF_004342905.1	N	0.0402558961138165
GCF_004342905.1	D	0.0539255705146567
GCF_004342905.1	C	0.00633533848944906
GCF_004342905.1	Q	0.0405351857156498
GCF_004342905.1	E	0.0782750883223527
GCF_004342905.1	G	0.0687971450396257
GCF_004342905.1	H	0.0244903561539196
GCF_004342905.1	I	0.0767449632388045
GCF_004342905.1	L	0.0961949775613482
GCF_004342905.1	K	0.06688269836723
GCF_004342905.1	M	0.02920486011649
GCF_004342905.1	F	0.045557624367421
GCF_004342905.1	P	0.0386219325885611
GCF_004342905.1	S	0.0563627900315096
GCF_004342905.1	T	0.0512603838441707
GCF_004342905.1	W	0.010484101976511
GCF_004342905.1	Y	0.0366370667430536
GCF_004342905.1	V	0.0684474362646806
GCA_022795155.1	A	0.0412530307072319
GCA_022795155.1	R	0.029883304491939
GCA_022795155.1	N	0.0814696598761512
GCA_022795155.1	D	0.061893711002146
GCA_022795155.1	C	0.0120283959856556
GCA_022795155.1	Q	0.0236766993798117
GCA_022795155.1	E	0.0692004598884275
GCA_022795155.1	G	0.0502029127840956
GCA_022795155.1	H	0.0135440447045547
GCA_022795155.1	I	0.108732450227938
GCA_022795155.1	L	0.0952804776418206
GCA_022795155.1	K	0.0947020758721472
GCA_022795155.1	M	0.0234642252603398
GCA_022795155.1	F	0.0471409246401515
GCA_022795155.1	P	0.0235869880849235
GCA_022795155.1	S	0.0610579794655568
GCA_022795155.1	T	0.0497071398386613
GCA_022795155.1	W	0.00563292498955336
GCA_022795155.1	Y	0.0523961178617549
GCA_022795155.1	V	0.0551464772971403
GCF_000482325.1	A	0.0696599722881396
GCF_000482325.1	R	0.0390163882208667
GCF_000482325.1	N	0.0452232078867318
GCF_000482325.1	D	0.0477472168691968
GCF_000482325.1	C	0.00746372772300881
GCF_000482325.1	Q	0.0361764003248977
GCF_000482325.1	E	0.0710927073213461
GCF_000482325.1	G	0.0707665355396646
GCF_000482325.1	H	0.0204806574399975
GCF_000482325.1	I	0.0805644300753317
GCF_000482325.1	L	0.0982911019446081
GCF_000482325.1	K	0.072805109175174
GCF_000482325.1	M	0.0274481198936119
GCF_000482325.1	F	0.0476924302027425
GCF_000482325.1	P	0.0372772300880728
GCF_000482325.1	S	0.0599971332558251
GCF_000482325.1	T	0.053434200258007
GCF_000482325.1	W	0.0104712608896463
GCF_000482325.1	Y	0.0346086097883387
GCF_000482325.1	V	0.0697835608147924
GCF_018831625.1	A	0.0464825747915221
GCF_018831625.1	R	0.0321359589405842
GCF_018831625.1	N	0.0840273000210133
GCF_018831625.1	D	0.0453052541889873
GCF_018831625.1	C	0.00900117732060253
GCF_018831625.1	Q	0.0421014453121627
GCF_018831625.1	E	0.0543323383199146
GCF_018831625.1	G	0.0444791147930765
GCF_018831625.1	H	0.0169027544696444
GCF_018831625.1	I	0.102746409747869
GCF_018831625.1	L	0.0991511201816931
GCF_018831625.1	K	0.0996519851813045
GCF_018831625.1	M	0.0216293080866669
GCF_018831625.1	F	0.0540243351304984
GCF_018831625.1	P	0.0248820520496605
GCF_018831625.1	S	0.0569115052144652
GCF_018831625.1	T	0.0548850169401754
GCF_018831625.1	W	0.0140098273167165
GCF_018831625.1	Y	0.0444301797069076
GCF_018831625.1	V	0.0529103422865351
GCA_024427105.1	A	0.0652662396389845
GCA_024427105.1	R	0.0318033062012251
GCA_024427105.1	N	0.064203332307721
GCA_024427105.1	D	0.0565019160303208
GCA_024427105.1	C	0.0166988335990602
GCA_024427105.1	Q	0.0345258407690228
GCA_024427105.1	E	0.055205914986061
GCA_024427105.1	G	0.0544413676074329
GCA_024427105.1	H	0.0192348931964607
GCA_024427105.1	I	0.0897876982462029
GCA_024427105.1	L	0.0876152648410767
GCA_024427105.1	K	0.0924263190773219
GCA_024427105.1	M	0.0267591582519836
GCA_024427105.1	F	0.0464695626229569
GCA_024427105.1	P	0.0349827044464957
GCA_024427105.1	S	0.0602780341808621
GCA_024427105.1	T	0.0588142056632448
GCA_024427105.1	W	0.00146382851761722
GCA_024427105.1	Y	0.0405583060613689
GCA_024427105.1	V	0.0629632737545803
GCF_024498275.1	A	0.0654926188751044
GCF_024498275.1	R	0.0317562597138258
GCF_024498275.1	N	0.0817288812438122
GCF_024498275.1	D	0.0522126781674677
GCF_024498275.1	C	0.00441097572442325
GCF_024498275.1	Q	0.0491733914457491
GCF_024498275.1	E	0.0517923218601873
GCF_024498275.1	G	0.0480008185885984
GCF_024498275.1	H	0.0169608238983623
GCF_024498275.1	I	0.0760319470793533
GCF_024498275.1	L	0.102096803632763
GCF_024498275.1	K	0.0749644632990227
GCF_024498275.1	M	0.0136781729987445
GCF_024498275.1	F	0.0546048374161361
GCF_024498275.1	P	0.0343696591242208
GCF_024498275.1	S	0.0681668593299742
GCF_024498275.1	T	0.0673786912538233
GCF_024498275.1	W	0.0114961919037163
GCF_024498275.1	Y	0.0376606065299034
GCF_024498275.1	V	0.0580229979148115
GCF_021513275.1	A	0.0813389055730351
GCF_021513275.1	R	0.0464675250006534
GCF_021513275.1	N	0.0392221362448968
GCF_021513275.1	D	0.052803902385814
GCF_021513275.1	C	0.00764592189092545
GCF_021513275.1	Q	0.0423684518513721
GCF_021513275.1	E	0.0645971886550836
GCF_021513275.1	G	0.071579532245474
GCF_021513275.1	H	0.0220236411132208
GCF_021513275.1	I	0.0662356816505828
GCF_021513275.1	L	0.0976829300163508
GCF_021513275.1	K	0.0543946722843569
GCF_021513275.1	M	0.0285475020935668
GCF_021513275.1	F	0.0401959146756477
GCF_021513275.1	P	0.0395238143935133
GCF_021513275.1	S	0.069063275145243
GCF_021513275.1	T	0.057029668994872
GCF_021513275.1	W	0.0131800967415351
GCF_021513275.1	Y	0.0355770006488069
GCF_021513275.1	V	0.0705222383950495
GCA_015059195.1	A	0.0497147229205378
GCA_015059195.1	R	0.0338222756585419
GCA_015059195.1	N	0.0677669690676577
GCA_015059195.1	D	0.0580478740845994
GCA_015059195.1	C	0.0112187124275877
GCA_015059195.1	Q	0.025344846431304
GCA_015059195.1	E	0.0741632965351404
GCA_015059195.1	G	0.0589616351513827
GCA_015059195.1	H	0.0144146901300689
GCA_015059195.1	I	0.098310197835829
GCA_015059195.1	L	0.0937326483768718
GCA_015059195.1	K	0.0878216198491638
GCA_015059195.1	M	0.0247764783036397
GCA_015059195.1	F	0.0426713302000219
GCA_015059195.1	P	0.0263591649360586
GCA_015059195.1	S	0.0607629249098262
GCA_015059195.1	T	0.053177396436769
GCA_015059195.1	W	0.00573177396436769
GCA_015059195.1	Y	0.0471002295332823
GCA_015059195.1	V	0.0661012132473494
GCF_900636385.1	A	0.0624562646973142
GCF_900636385.1	R	0.0344116118917977
GCF_900636385.1	N	0.0554961572999288
GCF_900636385.1	D	0.060220320810646
GCF_900636385.1	C	0.00595851265433118
GCF_900636385.1	Q	0.0433073349170644
GCF_900636385.1	E	0.0668605786124234
GCF_900636385.1	G	0.0628001405536251
GCF_900636385.1	H	0.0244196907219591
GCF_900636385.1	I	0.0853337698104028
GCF_900636385.1	L	0.0908357835113779
GCF_900636385.1	K	0.0725743237358433
GCF_900636385.1	M	0.0271962254744436
GCF_900636385.1	F	0.044184293432722
GCF_900636385.1	P	0.0325991308500191
GCF_900636385.1	S	0.0620012673852521
GCF_900636385.1	T	0.0571389528754929
GCF_900636385.1	W	0.00756226555625298
GCF_900636385.1	Y	0.0379344623673675
GCF_900636385.1	V	0.066708912841736
GCF_002551815.1	A	0.0675244975981245
GCF_002551815.1	R	0.039231399829915
GCF_002551815.1	N	0.0444664924955755
GCF_002551815.1	D	0.0467067106946668
GCF_002551815.1	C	0.00889421787730898
GCF_002551815.1	Q	0.0391164775556798
GCF_002551815.1	E	0.0753261877217042
GCF_002551815.1	G	0.0665223753667936
GCF_002551815.1	H	0.0218528535200693
GCF_002551815.1	I	0.0802854669292002
GCF_002551815.1	L	0.0957195283589865
GCF_002551815.1	K	0.0743393884602714
GCF_002551815.1	M	0.0291327965186212
GCF_002551815.1	F	0.0463558146840021
GCF_002551815.1	P	0.0334094374171602
GCF_002551815.1	S	0.0572550431724677
GCF_002551815.1	T	0.0550615600315653
GCF_002551815.1	W	0.0101928395761667
GCF_002551815.1	Y	0.0372623981980187
GCF_002551815.1	V	0.0713445139937023
GCA_018714385.1	A	0.06936838522813
GCA_018714385.1	R	0.0497314227099532
GCA_018714385.1	N	0.0393548433160311
GCA_018714385.1	D	0.065639004514764
GCA_018714385.1	C	0.012775568391416
GCA_018714385.1	Q	0.0255487568334297
GCA_018714385.1	E	0.0723123826387451
GCA_018714385.1	G	0.0674596658075049
GCA_018714385.1	H	0.0169357199465939
GCA_018714385.1	I	0.0660459758625532
GCA_018714385.1	L	0.101688098111034
GCA_018714385.1	K	0.0686900996484815
GCA_018714385.1	M	0.0226023794734124
GCA_018714385.1	F	0.0497361826087577
GCA_018714385.1	P	0.036427505551232
GCA_018714385.1	S	0.0690375722612137
GCA_018714385.1	T	0.0522279896329404
GCA_018714385.1	W	0.00658056009729233
GCA_018714385.1	Y	0.042332160018278
GCA_018714385.1	V	0.0655057273482366
GCF_001434115.1	A	0.0983908571969592
GCF_001434115.1	R	0.04694352286161
GCF_001434115.1	N	0.0404843339684694
GCF_001434115.1	D	0.0580051468374039
GCF_001434115.1	C	0.00433154890350272
GCF_001434115.1	Q	0.0536104788241962
GCF_001434115.1	E	0.0426724631049079
GCF_001434115.1	G	0.0695178094512977
GCF_001434115.1	H	0.0251174607182166
GCF_001434115.1	I	0.0561181484535161
GCF_001434115.1	L	0.102293722147049
GCF_001434115.1	K	0.0489028452253681
GCF_001434115.1	M	0.0239195126152746
GCF_001434115.1	F	0.0380608231520894
GCF_001434115.1	P	0.0411063201953536
GCF_001434115.1	S	0.0551739917708461
GCF_001434115.1	T	0.0742254430501258
GCF_001434115.1	W	0.0122977065408492
GCF_001434115.1	Y	0.0343065511060966
GCF_001434115.1	V	0.0745213138768678
GCF_000186445.1	A	0.0690888218878032
GCF_000186445.1	R	0.0391428552578625
GCF_000186445.1	N	0.0493392622696654
GCF_000186445.1	D	0.0565684521649634
GCF_000186445.1	C	0.00579258838975279
GCF_000186445.1	Q	0.0396591081525074
GCF_000186445.1	E	0.065748847090181
GCF_000186445.1	G	0.0633473639764338
GCF_000186445.1	H	0.0198716130181497
GCF_000186445.1	I	0.0786172339400817
GCF_000186445.1	L	0.0999188509826948
GCF_000186445.1	K	0.0730390636854849
GCF_000186445.1	M	0.0253029893186781
GCF_000186445.1	F	0.0459168189585216
GCF_000186445.1	P	0.0315854406787489
GCF_000186445.1	S	0.0656234949496282
GCF_000186445.1	T	0.0573123181569277
GCF_000186445.1	W	0.00850085437380008
GCF_000186445.1	Y	0.0385226920361806
GCF_000186445.1	V	0.0671013307119342
GCF_000429725.1	A	0.0892635467181766
GCF_000429725.1	R	0.052848228021389
GCF_000429725.1	N	0.0314288672451424
GCF_000429725.1	D	0.0594358240142398
GCF_000429725.1	C	0.00609606239757538
GCF_000429725.1	Q	0.0410880253003845
GCF_000429725.1	E	0.0858322238966901
GCF_000429725.1	G	0.0734978681037575
GCF_000429725.1	H	0.0241154748371403
GCF_000429725.1	I	0.0583283047006299
GCF_000429725.1	L	0.0946400875975616
GCF_000429725.1	K	0.0445434018935547
GCF_000429725.1	M	0.0310827020961293
GCF_000429725.1	F	0.041091162748865
GCF_000429725.1	P	0.0401990815642481
GCF_000429725.1	S	0.0574592314715365
GCF_000429725.1	T	0.0554146608784228
GCF_000429725.1	W	0.0113314180953387
GCF_000429725.1	Y	0.0309007300842614
GCF_000429725.1	V	0.0714030983349561
GCF_003352005.1	A	0.0701438187030556
GCF_003352005.1	R	0.0379640158833552
GCF_003352005.1	N	0.0492251528165723
GCF_003352005.1	D	0.0529521843293551
GCF_003352005.1	C	0.00587437576132278
GCF_003352005.1	Q	0.0362785254534816
GCF_003352005.1	E	0.0767726170367017
GCF_003352005.1	G	0.0677747478204548
GCF_003352005.1	H	0.0195009034670317
GCF_003352005.1	I	0.085907570354505
GCF_003352005.1	L	0.0958181068777578
GCF_003352005.1	K	0.0669246423853002
GCF_003352005.1	M	0.0270791702087726
GCF_003352005.1	F	0.0453067555781269
GCF_003352005.1	P	0.034799121189706
GCF_003352005.1	S	0.0593767365519576
GCF_003352005.1	T	0.0546588353923549
GCF_003352005.1	W	0.00986729522947327
GCF_003352005.1	Y	0.0356041452760267
GCF_003352005.1	V	0.0681712796846882
GCF_905187535.1	A	0.0741499836543462
GCF_905187535.1	R	0.0397157041927872
GCF_905187535.1	N	0.0439825126911722
GCF_905187535.1	D	0.0567084087802416
GCF_905187535.1	C	0.00519503837417488
GCF_905187535.1	Q	0.0411063551563339
GCF_905187535.1	E	0.0739162323352604
GCF_905187535.1	G	0.0654893278972036
GCF_905187535.1	H	0.0185747606166292
GCF_905187535.1	I	0.0712399491167418
GCF_905187535.1	L	0.100787470929297
GCF_905187535.1	K	0.0701118449246321
GCF_905187535.1	M	0.0235275784210268
GCF_905187535.1	F	0.0455696502707619
GCF_905187535.1	P	0.0340125107771215
GCF_905187535.1	S	0.0617984284458417
GCF_905187535.1	T	0.0563916588043789
GCF_905187535.1	W	0.00902144583660105
GCF_905187535.1	Y	0.0384097457361557
GCF_905187535.1	V	0.0702913930392922
GCA_025149465.1	A	0.0562988972738081
GCA_025149465.1	R	0.0325884827607231
GCA_025149465.1	N	0.0644577962658626
GCA_025149465.1	D	0.0618984405528319
GCA_025149465.1	C	0.0130739150798292
GCA_025149465.1	Q	0.0304808595666139
GCA_025149465.1	E	0.0666236181280537
GCA_025149465.1	G	0.0585243034866545
GCA_025149465.1	H	0.0169358124118359
GCA_025149465.1	I	0.0949760692619577
GCA_025149465.1	L	0.0920231796980875
GCA_025149465.1	K	0.0857488090058282
GCA_025149465.1	M	0.0264748512469757
GCA_025149465.1	F	0.0426249816397059
GCA_025149465.1	P	0.0267783157305457
GCA_025149465.1	S	0.0596176070370504
GCA_025149465.1	T	0.0514503939495556
GCA_025149465.1	W	0.00697552607438898
GCA_025149465.1	Y	0.0482065110452758
GCA_025149465.1	V	0.0642416297844155
GCF_016908375.1	A	0.0691307399907347
GCF_016908375.1	R	0.0400785326015492
GCF_016908375.1	N	0.0450379007802685
GCF_016908375.1	D	0.0578252416971296
GCF_016908375.1	C	0.00647357869545251
GCF_016908375.1	Q	0.0463053061092376
GCF_016908375.1	E	0.0700340065180845
GCF_016908375.1	G	0.0641703603153442
GCF_016908375.1	H	0.0229953653222527
GCF_016908375.1	I	0.0830003823457417
GCF_016908375.1	L	0.0992106279978233
GCF_016908375.1	K	0.0599392697398633
GCF_016908375.1	M	0.0263717412105997
GCF_016908375.1	F	0.0451370274540426
GCF_016908375.1	P	0.0343625649127989
GCF_016908375.1	S	0.057994161641214
GCF_016908375.1	T	0.0563079966903829
GCF_016908375.1	W	0.00989243744398837
GCF_016908375.1	Y	0.0376822969875606
GCF_016908375.1	V	0.0680504615459311
GCF_900167405.1	A	0.0702905404284268
GCF_900167405.1	R	0.0386878391159341
GCF_900167405.1	N	0.0505948529045746
GCF_900167405.1	D	0.0549222625981051
GCF_900167405.1	C	0.00534455008545307
GCF_900167405.1	Q	0.044848756367498
GCF_900167405.1	E	0.0760748004712363
GCF_900167405.1	G	0.0626594985647203
GCF_900167405.1	H	0.0205253289528266
GCF_900167405.1	I	0.079521130967196
GCF_900167405.1	L	0.0974214744387476
GCF_900167405.1	K	0.061990807572967
GCF_900167405.1	M	0.0267509582358505
GCF_900167405.1	F	0.0436374798811953
GCF_900167405.1	P	0.0347520201768796
GCF_900167405.1	S	0.0573597491164319
GCF_900167405.1	T	0.0571556573249042
GCF_900167405.1	W	0.00977483531617635
GCF_900167405.1	Y	0.0396419267592547
GCF_900167405.1	V	0.0680455307216221
GCF_016861845.1	A	0.108284630370143
GCF_016861845.1	R	0.0443632728391264
GCF_016861845.1	N	0.0385945350148672
GCF_016861845.1	D	0.0582051676407259
GCF_016861845.1	C	0.00410258382036296
GCF_016861845.1	Q	0.0499730852045524
GCF_016861845.1	E	0.0481223726033016
GCF_016861845.1	G	0.0708461499025941
GCF_016861845.1	H	0.0219919511945043
GCF_016861845.1	I	0.0576450835640316
GCF_016861845.1	L	0.101621296011484
GCF_016861845.1	K	0.0507356710755665
GCF_016861845.1	M	0.0259048497898083
GCF_016861845.1	F	0.0394173587614067
GCF_016861845.1	P	0.0421319081308315
GCF_016861845.1	S	0.0523877268532759
GCF_016861845.1	T	0.0683956218599405
GCF_016861845.1	W	0.01159899518097
GCF_016861845.1	Y	0.0337191120680816
GCF_016861845.1	V	0.0719586281144263
GCF_009870825.1	A	0.0838513291114242
GCF_009870825.1	R	0.0517646439245323
GCF_009870825.1	N	0.0371234842600029
GCF_009870825.1	D	0.0520885284320567
GCF_009870825.1	C	0.0076031229839506
GCF_009870825.1	Q	0.0371224309770516
GCF_009870825.1	E	0.0679030453043329
GCF_009870825.1	G	0.0767000645135808
GCF_009870825.1	H	0.0209966689926665
GCF_009870825.1	I	0.064655247324003
GCF_009870825.1	L	0.0992935104604163
GCF_009870825.1	K	0.0570810896212131
GCF_009870825.1	M	0.0292786328387292
GCF_009870825.1	F	0.0420154569273103
GCF_009870825.1	P	0.0419491001013785
GCF_009870825.1	S	0.0608723816044133
GCF_009870825.1	T	0.0515713665029689
GCF_009870825.1	W	0.0131755164377971
GCF_009870825.1	Y	0.0349342356457283
GCF_009870825.1	V	0.0700201440364436
GCF_023703085.1	A	0.0699507490578874
GCF_023703085.1	R	0.0409756983143507
GCF_023703085.1	N	0.0410215523170776
GCF_023703085.1	D	0.0533806097459407
GCF_023703085.1	C	0.00693611975942557
GCF_023703085.1	Q	0.0420134960495373
GCF_023703085.1	E	0.0764676322209527
GCF_023703085.1	G	0.0668373558523277
GCF_023703085.1	H	0.0221456117251492
GCF_023703085.1	I	0.0744706436123971
GCF_023703085.1	L	0.100680417252709
GCF_023703085.1	K	0.0592124902560244
GCF_023703085.1	M	0.0272606725191347
GCF_023703085.1	F	0.0448976192414625
GCF_023703085.1	P	0.0353169400594605
GCF_023703085.1	S	0.0649339468411739
GCF_023703085.1	T	0.0576702984908418
GCF_023703085.1	W	0.0111191277632885
GCF_023703085.1	Y	0.0348134818254385
GCF_023703085.1	V	0.0698955370954203
GCA_019113205.1	A	0.070025021508359
GCA_019113205.1	R	0.0376913751128221
GCA_019113205.1	N	0.0432321536942983
GCA_019113205.1	D	0.0536336102079869
GCA_019113205.1	C	0.00657853050385179
GCA_019113205.1	Q	0.0377406577685658
GCA_019113205.1	E	0.0808080665850921
GCA_019113205.1	G	0.0653178238468915
GCA_019113205.1	H	0.0225137252196246
GCA_019113205.1	I	0.0854476766043969
GCA_019113205.1	L	0.0926147828254169
GCA_019113205.1	K	0.0664611814601465
GCA_019113205.1	M	0.0298793701394981
GCA_019113205.1	F	0.0459610047466238
GCA_019113205.1	P	0.0334403940359538
GCA_019113205.1	S	0.0530562990978458
GCA_019113205.1	T	0.0592307118245988
GCA_019113205.1	W	0.00865685050035976
GCA_019113205.1	Y	0.0353370722441491
GCA_019113205.1	V	0.0723736920735185
GCF_900111865.1	A	0.0776994513844063
GCF_900111865.1	R	0.0499655985375922
GCF_900111865.1	N	0.0382106135157869
GCF_900111865.1	D	0.0478961937201114
GCF_900111865.1	C	0.0082999509765868
GCF_900111865.1	Q	0.0387242427690466
GCF_900111865.1	E	0.0760469050913101
GCF_900111865.1	G	0.0667143785351889
GCF_900111865.1	H	0.0228410822583098
GCF_900111865.1	I	0.0756151587624832
GCF_900111865.1	L	0.0959051093881431
GCF_900111865.1	K	0.0690645248078676
GCF_900111865.1	M	0.0277274723591959
GCF_900111865.1	F	0.0443305645561786
GCF_900111865.1	P	0.0384498818014669
GCF_900111865.1	S	0.0517340570224178
GCF_900111865.1	T	0.0511225936256802
GCF_900111865.1	W	0.0110882240657105
GCF_900111865.1	Y	0.0356764965167855
GCF_900111865.1	V	0.0728875003057317
GCF_004116955.1	A	0.0764523249165636
GCF_004116955.1	R	0.0413907614982648
GCF_004116955.1	N	0.0400228702115495
GCF_004116955.1	D	0.0525433137872804
GCF_004116955.1	C	0.00778102437273126
GCF_004116955.1	Q	0.0388535974044969
GCF_004116955.1	E	0.0731855079979257
GCF_004116955.1	G	0.0687643769861848
GCF_004116955.1	H	0.0228851702634063
GCF_004116955.1	I	0.0727816227212892
GCF_004116955.1	L	0.0956244099618387
GCF_004116955.1	K	0.0713007100402888
GCF_004116955.1	M	0.0281464823753108
GCF_004116955.1	F	0.0445736434108527
GCF_004116955.1	P	0.0362964883587964
GCF_004116955.1	S	0.0622265879505897
GCF_004116955.1	T	0.0543990253566822
GCF_004116955.1	W	0.0101577978113739
GCF_004116955.1	Y	0.035090649806534
GCF_004116955.1	V	0.0675236347680402
GCF_016908655.1	A	0.0769117629034037
GCF_016908655.1	R	0.0392061760539582
GCF_016908655.1	N	0.0428114422991058
GCF_016908655.1	D	0.0605506129302813
GCF_016908655.1	C	0.00517589461906571
GCF_016908655.1	Q	0.0404826399163732
GCF_016908655.1	E	0.0675913004347681
GCF_016908655.1	G	0.0650033531252353
GCF_016908655.1	H	0.018217187962368
GCF_016908655.1	I	0.0709934530886398
GCF_016908655.1	L	0.101143564538468
GCF_016908655.1	K	0.0632436189939223
GCF_016908655.1	M	0.0243596231192294
GCF_016908655.1	F	0.044893356609684
GCF_016908655.1	P	0.0310606206520997
GCF_016908655.1	S	0.0685420821594477
GCF_016908655.1	T	0.0617237690178232
GCF_016908655.1	W	0.00876715303033221
GCF_016908655.1	Y	0.0387456685151171
GCF_016908655.1	V	0.0705767200306772
GCF_000429825.1	A	0.0978942509541818
GCF_000429825.1	R	0.0643933477298214
GCF_000429825.1	N	0.0324978653926032
GCF_000429825.1	D	0.052257430500055
GCF_000429825.1	C	0.0077476267158286
GCF_000429825.1	Q	0.0330463141511687
GCF_000429825.1	E	0.0675894801504277
GCF_000429825.1	G	0.0797443094063515
GCF_000429825.1	H	0.019377822357237
GCF_000429825.1	I	0.0573209503923545
GCF_000429825.1	L	0.101897296490839
GCF_000429825.1	K	0.0479615987806646
GCF_000429825.1	M	0.025380639548689
GCF_000429825.1	F	0.0397789954632151
GCF_000429825.1	P	0.0446786111288168
GCF_000429825.1	S	0.0589431819694144
GCF_000429825.1	T	0.0504558848972061
GCF_000429825.1	W	0.0137623514793057
GCF_000429825.1	Y	0.0321525458038767
GCF_000429825.1	V	0.0731194966879439
GCA_017534425.1	A	0.0640628726861835
GCA_017534425.1	R	0.0355104430433117
GCA_017534425.1	N	0.0566952809346096
GCA_017534425.1	D	0.0585383835147123
GCA_017534425.1	C	0.0127427052891021
GCA_017534425.1	Q	0.0267069177783507
GCA_017534425.1	E	0.071035341793134
GCA_017534425.1	G	0.0648820293884513
GCA_017534425.1	H	0.0178166582743259
GCA_017534425.1	I	0.0775139075943054
GCA_017534425.1	L	0.0870402181847969
GCA_017534425.1	K	0.0827830126174225
GCA_017534425.1	M	0.0238543250269238
GCA_017534425.1	F	0.048930157253994
GCA_017534425.1	P	0.0317712336259008
GCA_017534425.1	S	0.0628389562016186
GCA_017534425.1	T	0.054681119160798
GCA_017534425.1	W	0.00862282893357844
GCA_017534425.1	Y	0.0455764333435326
GCA_017534425.1	V	0.0683971753549478
GCF_900111345.1	A	0.0717700250791819
GCF_900111345.1	R	0.0374287026275111
GCF_900111345.1	N	0.0452367215739836
GCF_900111345.1	D	0.0496478654100724
GCF_900111345.1	C	0.00640183543952486
GCF_900111345.1	Q	0.0362815529244748
GCF_900111345.1	E	0.0760701544278801
GCF_900111345.1	G	0.0678534003232876
GCF_900111345.1	H	0.0198959827893904
GCF_900111345.1	I	0.0824888102442823
GCF_900111345.1	L	0.0967533308551311
GCF_900111345.1	K	0.0674463472028554
GCF_900111345.1	M	0.0278175392797851
GCF_900111345.1	F	0.0462139854705585
GCF_900111345.1	P	0.0351428134098773
GCF_900111345.1	S	0.0607257656215045
GCF_900111345.1	T	0.0569941650112612
GCF_900111345.1	W	0.00982814620944397
GCF_900111345.1	Y	0.0342883382645072
GCF_900111345.1	V	0.0717145178354866
GCA_000433315.1	A	0.0524131311426404
GCA_000433315.1	R	0.0295843187655441
GCA_000433315.1	N	0.0678946694133365
GCA_000433315.1	D	0.0593374235124973
GCA_000433315.1	C	0.0118841599440363
GCA_000433315.1	Q	0.0242380736435606
GCA_000433315.1	E	0.067494056903245
GCA_000433315.1	G	0.0563257122056667
GCA_000433315.1	H	0.0149731467604276
GCA_000433315.1	I	0.092266958415608
GCA_000433315.1	L	0.0929014310204231
GCA_000433315.1	K	0.0874047020114002
GCA_000433315.1	M	0.0210982476761424
GCA_000433315.1	F	0.0513394082729534
GCA_000433315.1	P	0.0281059162536833
GCA_000433315.1	S	0.0732449816674021
GCA_000433315.1	T	0.0536637742579009
GCA_000433315.1	W	0.00623491348193278
GCA_000433315.1	Y	0.0512804348577622
GCA_000433315.1	V	0.0583145397938371
GCF_901542335.1	A	0.071213718197331
GCF_901542335.1	R	0.0386180827504586
GCF_901542335.1	N	0.0480517202660105
GCF_901542335.1	D	0.0561133413435926
GCF_901542335.1	C	0.00597654950159905
GCF_901542335.1	Q	0.040235980270502
GCF_901542335.1	E	0.0667731058550843
GCF_901542335.1	G	0.0632963473545654
GCF_901542335.1	H	0.0193311706726159
GCF_901542335.1	I	0.0801293662333149
GCF_901542335.1	L	0.100770263469775
GCF_901542335.1	K	0.0740069272896856
GCF_901542335.1	M	0.0256798202117528
GCF_901542335.1	F	0.0459420605818202
GCF_901542335.1	P	0.0323202486349502
GCF_901542335.1	S	0.0645126391072222
GCF_901542335.1	T	0.0555937126568107
GCF_901542335.1	W	0.00813210698777643
GCF_901542335.1	Y	0.0382164769830719
GCF_901542335.1	V	0.0650863616320603
GCF_000245815.1	A	0.0735222285679933
GCF_000245815.1	R	0.0413178580016833
GCF_000245815.1	N	0.0433449561139834
GCF_000245815.1	D	0.0608805759288205
GCF_000245815.1	C	0.00500293074425875
GCF_000245815.1	Q	0.0459488096669472
GCF_000245815.1	E	0.0771255410604785
GCF_000245815.1	G	0.0663926295539257
GCF_000245815.1	H	0.0217457466634604
GCF_000245815.1	I	0.0765055759288205
GCF_000245815.1	L	0.0970677527954791
GCF_000245815.1	K	0.0569973397859805
GCF_000245815.1	M	0.0261099254538896
GCF_000245815.1	F	0.0413460382349405
GCF_000245815.1	P	0.0345113923289648
GCF_000245815.1	S	0.0589267464229891
GCF_000245815.1	T	0.0581658801250451
GCF_000245815.1	W	0.00849352230371528
GCF_000245815.1	Y	0.0369687086689912
GCF_000245815.1	V	0.0696258416496333
GCF_002743255.1	A	0.0750963445720331
GCF_002743255.1	R	0.042501750034683
GCF_002743255.1	N	0.0397429964194449
GCF_002743255.1	D	0.052847340847451
GCF_002743255.1	C	0.00643567973888741
GCF_002743255.1	Q	0.0387326889534422
GCF_002743255.1	E	0.0755019501899357
GCF_002743255.1	G	0.0687782163307624
GCF_002743255.1	H	0.0208457989106895
GCF_002743255.1	I	0.0761066520380358
GCF_002743255.1	L	0.0963837558656609
GCF_002743255.1	K	0.0624007828294328
GCF_002743255.1	M	0.0297172304019944
GCF_002743255.1	F	0.0442035991938721
GCF_002743255.1	P	0.0370414300192636
GCF_002743255.1	S	0.0596293209441821
GCF_002743255.1	T	0.0585162882955774
GCF_002743255.1	W	0.00968476077211212
GCF_002743255.1	Y	0.0328625272301161
GCF_002743255.1	V	0.0729708864124236
GCF_000160835.1	A	0.0912070075366747
GCF_000160835.1	R	0.0477733392058002
GCF_000160835.1	N	0.0463041958365031
GCF_000160835.1	D	0.057969563784538
GCF_000160835.1	C	0.00632162843916607
GCF_000160835.1	Q	0.0517326343865787
GCF_000160835.1	E	0.0497583767351754
GCF_000160835.1	G	0.0699152085598391
GCF_000160835.1	H	0.0238327702130412
GCF_000160835.1	I	0.0627712294296829
GCF_000160835.1	L	0.0976056351042106
GCF_000160835.1	K	0.0553531334025299
GCF_000160835.1	M	0.0251663951164073
GCF_000160835.1	F	0.0400826662642179
GCF_000160835.1	P	0.0395729320344094
GCF_000160835.1	S	0.054105747522938
GCF_000160835.1	T	0.0599361215231044
GCF_000160835.1	W	0.011332731713477
GCF_000160835.1	Y	0.0358400142910382
GCF_000160835.1	V	0.073418668900668
GCF_014641555.1	A	0.0877056146339095
GCF_014641555.1	R	0.0493635169098414
GCF_014641555.1	N	0.0385213511654941
GCF_014641555.1	D	0.0504865183806799
GCF_014641555.1	C	0.00679295854070627
GCF_014641555.1	Q	0.0394266877431725
GCF_014641555.1	E	0.066901012088404
GCF_014641555.1	G	0.0751119933889624
GCF_014641555.1	H	0.0201841509015221
GCF_014641555.1	I	0.0669970407177393
GCF_014641555.1	L	0.101969600536907
GCF_014641555.1	K	0.0525132559520412
GCF_014641555.1	M	0.0271142169852239
GCF_014641555.1	F	0.0410036912338132
GCF_014641555.1	P	0.039952177742591
GCF_014641555.1	S	0.0649649682225261
GCF_014641555.1	T	0.0538555227931954
GCF_014641555.1	W	0.0128699703004789
GCF_014641555.1	Y	0.0348829330984544
GCF_014641555.1	V	0.0693828186643378
GCF_900106595.1	A	0.0835828447027776
GCF_900106595.1	R	0.0480736455422285
GCF_900106595.1	N	0.0371814498936434
GCF_900106595.1	D	0.0521414429576035
GCF_900106595.1	C	0.0063813943103094
GCF_900106595.1	Q	0.0395876856786214
GCF_900106595.1	E	0.0847123265544628
GCF_900106595.1	G	0.0735897213588462
GCF_900106595.1	H	0.0225943877460127
GCF_900106595.1	I	0.0640716692459076
GCF_900106595.1	L	0.0920652415321522
GCF_900106595.1	K	0.0524918079904606
GCF_900106595.1	M	0.0291278048502397
GCF_900106595.1	F	0.042254022962568
GCF_900106595.1	P	0.039423786103929
GCF_900106595.1	S	0.0603399847264599
GCF_900106595.1	T	0.0548255954127122
GCF_900106595.1	W	0.0118506518571128
GCF_900106595.1	Y	0.0336754242089173
GCF_900106595.1	V	0.0720291123650352
GCF_003254155.1	A	0.0701575291300738
GCF_003254155.1	R	0.0374665653129224
GCF_003254155.1	N	0.0445040055905207
GCF_003254155.1	D	0.0501361484554872
GCF_003254155.1	C	0.00641201173308331
GCF_003254155.1	Q	0.0370525338070964
GCF_003254155.1	E	0.076780937901846
GCF_003254155.1	G	0.0672144004100883
GCF_003254155.1	H	0.0198921327441964
GCF_003254155.1	I	0.0829180239524893
GCF_003254155.1	L	0.0973587418699766
GCF_003254155.1	K	0.0681038014226035
GCF_003254155.1	M	0.0278584056062933
GCF_003254155.1	F	0.0457701971797663
GCF_003254155.1	P	0.0343635196621152
GCF_003254155.1	S	0.0613073318626817
GCF_003254155.1	T	0.0571111554107784
GCF_003254155.1	W	0.00935404513162478
GCF_003254155.1	Y	0.0337819039753596
GCF_003254155.1	V	0.0724566088409966
GCF_014705615.1	A	0.0872152043642124
GCF_014705615.1	R	0.0577540092659779
GCF_014705615.1	N	0.0352006492687931
GCF_014705615.1	D	0.0532305977718356
GCF_014705615.1	C	0.00825706340393062
GCF_014705615.1	Q	0.036401547091364
GCF_014705615.1	E	0.066035571698188
GCF_014705615.1	G	0.0786498986408385
GCF_014705615.1	H	0.0210517922820934
GCF_014705615.1	I	0.0597540208473368
GCF_014705615.1	L	0.097817938366681
GCF_014705615.1	K	0.0494630926593339
GCF_014705615.1	M	0.0271320056641753
GCF_014705615.1	F	0.0400483388099797
GCF_014705615.1	P	0.0446911273873746
GCF_014705615.1	S	0.0620123858178243
GCF_014705615.1	T	0.0544902932622772
GCF_014705615.1	W	0.0132905001231633
GCF_014705615.1	Y	0.0359048849726079
GCF_014705615.1	V	0.0715990783020124
GCF_007830235.1	A	0.0739518067026395
GCF_007830235.1	R	0.0393829870737552
GCF_007830235.1	N	0.043263971112348
GCF_007830235.1	D	0.049295247978599
GCF_007830235.1	C	0.00705049845892372
GCF_007830235.1	Q	0.0349930540710292
GCF_007830235.1	E	0.0772318471008771
GCF_007830235.1	G	0.0724798918830913
GCF_007830235.1	H	0.0201673508908592
GCF_007830235.1	I	0.0779115487733933
GCF_007830235.1	L	0.0972006483308261
GCF_007830235.1	K	0.0704169609062336
GCF_007830235.1	M	0.0286255664456368
GCF_007830235.1	F	0.0464698863038458
GCF_007830235.1	P	0.0373842538205919
GCF_007830235.1	S	0.0609798955231684
GCF_007830235.1	T	0.0510060842234425
GCF_007830235.1	W	0.0103106838910704
GCF_007830235.1	Y	0.0340347210410356
GCF_007830235.1	V	0.0678430954686335
GCF_003946505.1	A	0.0685751177497689
GCF_003946505.1	R	0.0342112599592094
GCF_003946505.1	N	0.056625533725588
GCF_003946505.1	D	0.0635408566020571
GCF_003946505.1	C	0.00463075726673807
GCF_003946505.1	Q	0.0358179390489047
GCF_003946505.1	E	0.0562953941866095
GCF_003946505.1	G	0.0661687673323258
GCF_003946505.1	H	0.0180256188282247
GCF_003946505.1	I	0.0798394788197145
GCF_003946505.1	L	0.0957081859932798
GCF_003946505.1	K	0.0726321658621044
GCF_003946505.1	M	0.0273267501063783
GCF_003946505.1	F	0.0449738089299077
GCF_003946505.1	P	0.0351870057077458
GCF_003946505.1	S	0.0660939357034907
GCF_003946505.1	T	0.0595146215133597
GCF_003946505.1	W	0.00940530864378677
GCF_003946505.1	Y	0.0357122943964316
GCF_003946505.1	V	0.0697151996243746
GCF_000377765.1	A	0.065949506285657
GCF_000377765.1	R	0.0373382329058327
GCF_000377765.1	N	0.0464546373435656
GCF_000377765.1	D	0.05645900849911
GCF_000377765.1	C	0.0062569738514405
GCF_000377765.1	Q	0.0430829493422663
GCF_000377765.1	E	0.0782234848209402
GCF_000377765.1	G	0.0642947693993257
GCF_000377765.1	H	0.0216715589673731
GCF_000377765.1	I	0.0813794429644999
GCF_000377765.1	L	0.0953437093739067
GCF_000377765.1	K	0.0636936345148381
GCF_000377765.1	M	0.0273904201399578
GCF_000377765.1	F	0.0459448038595445
GCF_000377765.1	P	0.0349837879415897
GCF_000377765.1	S	0.0587221520628865
GCF_000377765.1	T	0.0548268949686465
GCF_000377765.1	W	0.0116267889620647
GCF_000377765.1	Y	0.0375281074997233
GCF_000377765.1	V	0.0688291362968314
GCF_005405365.1	A	0.076574208657392
GCF_005405365.1	R	0.0391051908079935
GCF_005405365.1	N	0.0445880129632209
GCF_005405365.1	D	0.0535153405999564
GCF_005405365.1	C	0.00599930084818155
GCF_005405365.1	Q	0.0436181369443911
GCF_005405365.1	E	0.0728471512191788
GCF_005405365.1	G	0.0662328070419833
GCF_005405365.1	H	0.0179427063483511
GCF_005405365.1	I	0.0763875929464518
GCF_005405365.1	L	0.100194238042795
GCF_005405365.1	K	0.0683736309372051
GCF_005405365.1	M	0.0261800815326669
GCF_005405365.1	F	0.0455184631276267
GCF_005405365.1	P	0.0348104010660751
GCF_005405365.1	S	0.0573895878946857
GCF_005405365.1	T	0.0583292374251237
GCF_005405365.1	W	0.00861849177708096
GCF_005405365.1	Y	0.0354793263961352
GCF_005405365.1	V	0.0682960934235046
GCF_001039275.2	A	0.0803628714815994
GCF_001039275.2	R	0.0487051733000499
GCF_001039275.2	N	0.03579544518256
GCF_001039275.2	D	0.0498315717963425
GCF_001039275.2	C	0.00778219631228083
GCF_001039275.2	Q	0.042991318917488
GCF_001039275.2	E	0.0711565970326656
GCF_001039275.2	G	0.0710768614147119
GCF_001039275.2	H	0.0221776647776413
GCF_001039275.2	I	0.0665771147081916
GCF_001039275.2	L	0.100857583149631
GCF_001039275.2	K	0.0559281571450821
GCF_001039275.2	M	0.0288472834340749
GCF_001039275.2	F	0.0412546771584565
GCF_001039275.2	P	0.0409330768327099
GCF_001039275.2	S	0.0597979924697682
GCF_001039275.2	T	0.0559797195113589
GCF_001039275.2	W	0.0122335700772426
GCF_001039275.2	Y	0.0334719492753893
GCF_001039275.2	V	0.0742391760227555
GCF_019929545.1	A	0.0749539306230309
GCF_019929545.1	R	0.0404978194728907
GCF_019929545.1	N	0.0428936072096999
GCF_019929545.1	D	0.0569603037786797
GCF_019929545.1	C	0.00521128866360078
GCF_019929545.1	Q	0.0409625662669484
GCF_019929545.1	E	0.0735849090591399
GCF_019929545.1	G	0.0669973934549961
GCF_019929545.1	H	0.0189789621015202
GCF_019929545.1	I	0.0705604522094387
GCF_019929545.1	L	0.100439347841359
GCF_019929545.1	K	0.0688617846637161
GCF_019929545.1	M	0.0241055875894593
GCF_019929545.1	F	0.0455559938826352
GCF_019929545.1	P	0.0342309431297634
GCF_019929545.1	S	0.0608854327098881
GCF_019929545.1	T	0.0565477959653493
GCF_019929545.1	W	0.00907697323742977
GCF_019929545.1	Y	0.0377309548385005
GCF_019929545.1	V	0.0709639533019539
GCF_007896435.1	A	0.0698147187779926
GCF_007896435.1	R	0.0373730611475178
GCF_007896435.1	N	0.0456470699165527
GCF_007896435.1	D	0.0519060864645703
GCF_007896435.1	C	0.0072509546933195
GCF_007896435.1	Q	0.040425251048984
GCF_007896435.1	E	0.0705982744802225
GCF_007896435.1	G	0.064251567582858
GCF_007896435.1	H	0.0219810475696573
GCF_007896435.1	I	0.0832568007166093
GCF_007896435.1	L	0.0953759841591627
GCF_007896435.1	K	0.0749460185752675
GCF_007896435.1	M	0.0266135495733346
GCF_007896435.1	F	0.0445740417707793
GCF_007896435.1	P	0.0345339682240347
GCF_007896435.1	S	0.0605233133751355
GCF_007896435.1	T	0.0569676111451605
GCF_007896435.1	W	0.00954127575314695
GCF_007896435.1	Y	0.0367186837018528
GCF_007896435.1	V	0.0677007213238414
GCA_019119225.1	A	0.0579185905483329
GCA_019119225.1	R	0.0390143106061143
GCA_019119225.1	N	0.0533840221479858
GCA_019119225.1	D	0.0638906029462873
GCA_019119225.1	C	0.00477571854468252
GCA_019119225.1	Q	0.0275620429672816
GCA_019119225.1	E	0.0820265123305743
GCA_019119225.1	G	0.0633964815721098
GCA_019119225.1	H	0.0208287526626995
GCA_019119225.1	I	0.0844947549843607
GCA_019119225.1	L	0.0937412080676544
GCA_019119225.1	K	0.0731748835032023
GCA_019119225.1	M	0.0271246628035359
GCA_019119225.1	F	0.0460856839561863
GCA_019119225.1	P	0.0303589117981526
GCA_019119225.1	S	0.058734245448291
GCA_019119225.1	T	0.0565449804124613
GCA_019119225.1	W	0.00631009544344438
GCA_019119225.1	Y	0.0386714991264218
GCA_019119225.1	V	0.0719620401302211
GCF_016481285.1	A	0.0681446058684409
GCF_016481285.1	R	0.0358569188519548
GCF_016481285.1	N	0.0492393724389462
GCF_016481285.1	D	0.0591067390908855
GCF_016481285.1	C	0.00391359340211902
GCF_016481285.1	Q	0.0379664041721894
GCF_016481285.1	E	0.0696953158163752
GCF_016481285.1	G	0.0630224982890212
GCF_016481285.1	H	0.0189961968621947
GCF_016481285.1	I	0.0807127201531651
GCF_016481285.1	L	0.097803016520692
GCF_016481285.1	K	0.0736457277507775
GCF_016481285.1	M	0.0245731216051147
GCF_016481285.1	F	0.0463177136124611
GCF_016481285.1	P	0.0330478814183365
GCF_016481285.1	S	0.0645645450528887
GCF_016481285.1	T	0.0609931474214033
GCF_016481285.1	W	0.00783368419228803
GCF_016481285.1	Y	0.0369311536762222
GCF_016481285.1	V	0.0676356438045239
GCF_002276225.1	A	0.0603063079720194
GCF_002276225.1	R	0.0308969327181401
GCF_002276225.1	N	0.0742069861973717
GCF_002276225.1	D	0.0562862609640829
GCF_002276225.1	C	0.00227475830692989
GCF_002276225.1	Q	0.0329055555088651
GCF_002276225.1	E	0.0651807900582977
GCF_002276225.1	G	0.0469967307352904
GCF_002276225.1	H	0.0142312465507436
GCF_002276225.1	I	0.0854715220990528
GCF_002276225.1	L	0.0948114780045999
GCF_002276225.1	K	0.0950580035354002
GCF_002276225.1	M	0.0162538764739005
GCF_002276225.1	F	0.0538602256268892
GCF_002276225.1	P	0.0270197584610083
GCF_002276225.1	S	0.0731620541179569
GCF_002276225.1	T	0.059944923955278
GCF_002276225.1	W	0.0106426192217077
GCF_002276225.1	Y	0.0401948672263917
GCF_002276225.1	V	0.0602951022660739
GCF_000829515.1	A	0.0731776193401321
GCF_000829515.1	R	0.041121653134125
GCF_000829515.1	N	0.0407917094865592
GCF_000829515.1	D	0.0523271216589567
GCF_000829515.1	C	0.00638732084787754
GCF_000829515.1	Q	0.0384335828289562
GCF_000829515.1	E	0.0782451655977463
GCF_000829515.1	G	0.0695812335816644
GCF_000829515.1	H	0.0217025286298896
GCF_000829515.1	I	0.0749098234898528
GCF_000829515.1	L	0.0980446957191753
GCF_000829515.1	K	0.0636917394726142
GCF_000829515.1	M	0.0283411889034129
GCF_000829515.1	F	0.0450431304276943
GCF_000829515.1	P	0.0365043829131889
GCF_000829515.1	S	0.0642623478984045
GCF_000829515.1	T	0.0545891764897683
GCF_000829515.1	W	0.0108784361447443
GCF_000829515.1	Y	0.0331146971456963
GCF_000829515.1	V	0.0688524462895411
GCA_017964405.1	A	0.0509303610439508
GCA_017964405.1	R	0.0344697372889517
GCA_017964405.1	N	0.0545418142927381
GCA_017964405.1	D	0.0624008434327307
GCA_017964405.1	C	0.0116605588755582
GCA_017964405.1	Q	0.029963657375728
GCA_017964405.1	E	0.0816517900136348
GCA_017964405.1	G	0.0612831936904744
GCA_017964405.1	H	0.0176923193893223
GCA_017964405.1	I	0.0821307827603161
GCA_017964405.1	L	0.0848146627536254
GCA_017964405.1	K	0.0824982639680874
GCA_017964405.1	M	0.0260430130417813
GCA_017964405.1	F	0.0422578045405471
GCA_017964405.1	P	0.0318517504777256
GCA_017964405.1	S	0.062362828135375
GCA_017964405.1	T	0.0597245664988925
GCA_017964405.1	W	0.00654876855780099
GCA_017964405.1	Y	0.0511153688244149
GCA_017964405.1	V	0.0660579150383448
GCA_017418585.1	A	0.0665328936315604
GCA_017418585.1	R	0.0462064396048725
GCA_017418585.1	N	0.0461724615056451
GCA_017418585.1	D	0.0659760303386673
GCA_017418585.1	C	0.0149635773653004
GCA_017418585.1	Q	0.0268200463234753
GCA_017418585.1	E	0.0766659178900355
GCA_017418585.1	G	0.0669481815110061
GCA_017418585.1	H	0.0181046638716534
GCA_017418585.1	I	0.0766470411682426
GCA_017418585.1	L	0.0925638929840888
GCA_017418585.1	K	0.0688736071338907
GCA_017418585.1	M	0.0287907760786631
GCA_017418585.1	F	0.0428482707979002
GCA_017418585.1	P	0.0318771200918164
GCA_017418585.1	S	0.0590747008511514
GCA_017418585.1	T	0.0497779153681055
GCA_017418585.1	W	0.00764884767051815
GCA_017418585.1	Y	0.0467312124707175
GCA_017418585.1	V	0.0667764033426899
GCF_001436395.1	A	0.0774732906898976
GCF_001436395.1	R	0.039159364121208
GCF_001436395.1	N	0.0491862877917446
GCF_001436395.1	D	0.0582357278822904
GCF_001436395.1	C	0.00404541011438273
GCF_001436395.1	Q	0.0430624389072762
GCF_001436395.1	E	0.0571364875756692
GCF_001436395.1	G	0.0677841990636736
GCF_001436395.1	H	0.0204191175209644
GCF_001436395.1	I	0.0717575840721623
GCF_001436395.1	L	0.0949685318882582
GCF_001436395.1	K	0.0681580436609332
GCF_001436395.1	M	0.026928815187008
GCF_001436395.1	F	0.042268447858968
GCF_001436395.1	P	0.0353917651295594
GCF_001436395.1	S	0.0650009431859105
GCF_001436395.1	T	0.0634764117778197
GCF_001436395.1	W	0.00998576646716856
GCF_001436395.1	Y	0.0339392588273627
GCF_001436395.1	V	0.0716221082777425
GCF_000017425.1	A	0.0685934507360582
GCF_000017425.1	R	0.0398212396721174
GCF_000017425.1	N	0.0435371803773726
GCF_000017425.1	D	0.0455978638234019
GCF_000017425.1	C	0.00849903769531523
GCF_000017425.1	Q	0.039659069197396
GCF_000017425.1	E	0.0761222616257124
GCF_000017425.1	G	0.0662736673361635
GCF_000017425.1	H	0.0224932312467088
GCF_000017425.1	I	0.0811933510105364
GCF_000017425.1	L	0.0947793223324588
GCF_000017425.1	K	0.0745751180163009
GCF_000017425.1	M	0.0290201268471357
GCF_000017425.1	F	0.0461943529258256
GCF_000017425.1	P	0.0344481776791914
GCF_000017425.1	S	0.0558183317877431
GCF_000017425.1	T	0.0550018873288006
GCF_000017425.1	W	0.00984859428954886
GCF_000017425.1	Y	0.0371118743272022
GCF_000017425.1	V	0.0714118617450102
GCF_024733555.1	A	0.0786631674594558
GCF_024733555.1	R	0.0480470570469711
GCF_024733555.1	N	0.0402877473072507
GCF_024733555.1	D	0.0509467907010651
GCF_024733555.1	C	0.00775214990353748
GCF_024733555.1	Q	0.0435142298489665
GCF_024733555.1	E	0.0673141762152846
GCF_024733555.1	G	0.0685079161752415
GCF_024733555.1	H	0.0235415413695335
GCF_024733555.1	I	0.0699216583742746
GCF_024733555.1	L	0.0974356070369474
GCF_024733555.1	K	0.0538569386623343
GCF_024733555.1	M	0.029191303012078
GCF_024733555.1	F	0.0398431865697095
GCF_024733555.1	P	0.0386585591285308
GCF_024733555.1	S	0.0642224287726479
GCF_024733555.1	T	0.0567046007805523
GCF_024733555.1	W	0.0123578772517685
GCF_024733555.1	Y	0.0352778146617824
GCF_024733555.1	V	0.0739552497220682
GCF_002964045.1	A	0.0766540841388167
GCF_002964045.1	R	0.0405376223341309
GCF_002964045.1	N	0.0432456011540222
GCF_002964045.1	D	0.0567394265016254
GCF_002964045.1	C	0.00536700959093828
GCF_002964045.1	Q	0.0429907833703323
GCF_002964045.1	E	0.0733846424057102
GCF_002964045.1	G	0.0651584909028612
GCF_002964045.1	H	0.0181395710423343
GCF_002964045.1	I	0.0701684676669344
GCF_002964045.1	L	0.099452357712341
GCF_002964045.1	K	0.0635316881030328
GCF_002964045.1	M	0.0236591833737875
GCF_002964045.1	F	0.0439438306743026
GCF_002964045.1	P	0.0341095918020656
GCF_002964045.1	S	0.0640240478884676
GCF_002964045.1	T	0.0605746500934332
GCF_002964045.1	W	0.00893301891410193
GCF_002964045.1	Y	0.0374107058020714
GCF_002964045.1	V	0.0719752265286908
GCA_024680365.1	A	0.0814798644682067
GCA_024680365.1	R	0.0499512353133791
GCA_024680365.1	N	0.039352104510176
GCA_024680365.1	D	0.0597698964029149
GCA_024680365.1	C	0.0155025931546351
GCA_024680365.1	Q	0.0286626035296009
GCA_024680365.1	E	0.0748980988227231
GCA_024680365.1	G	0.0700674020686555
GCA_024680365.1	H	0.0196103284897266
GCA_024680365.1	I	0.0683292432025782
GCA_024680365.1	L	0.0893620217569136
GCA_024680365.1	K	0.0605034205698955
GCA_024680365.1	M	0.0316049156681936
GCA_024680365.1	F	0.0416336580791525
GCA_024680365.1	P	0.0370376890585188
GCA_024680365.1	S	0.0579941810994882
GCA_024680365.1	T	0.0558652005572436
GCA_024680365.1	W	0.0107657874939411
GCA_024680365.1	Y	0.041949366880621
GCA_024680365.1	V	0.065660388873436
GCF_001909055.1	A	0.0837088171865447
GCF_001909055.1	R	0.0489922878368788
GCF_001909055.1	N	0.0386679562866023
GCF_001909055.1	D	0.0505364897567612
GCF_001909055.1	C	0.00765072924468769
GCF_001909055.1	Q	0.0379789139276987
GCF_001909055.1	E	0.066915744175577
GCF_001909055.1	G	0.0770149820023315
GCF_001909055.1	H	0.0205223550504544
GCF_001909055.1	I	0.065426587009045
GCF_001909055.1	L	0.102860951055385
GCF_001909055.1	K	0.0519538921555329
GCF_001909055.1	M	0.0275341719794683
GCF_001909055.1	F	0.0402652370757868
GCF_001909055.1	P	0.04082993726864
GCF_001909055.1	S	0.0660885984622855
GCF_001909055.1	T	0.0553037585737118
GCF_001909055.1	W	0.0124882784163624
GCF_001909055.1	Y	0.0360577537415688
GCF_001909055.1	V	0.0692025587946772
GCF_943737015.1	A	0.0617610244559985
GCF_943737015.1	R	0.0353761473778805
GCF_943737015.1	N	0.0538882469991655
GCF_943737015.1	D	0.0593025868155851
GCF_943737015.1	C	0.00611560433917453
GCF_943737015.1	Q	0.0422973233198536
GCF_943737015.1	E	0.069649849155915
GCF_943737015.1	G	0.061913473265293
GCF_943737015.1	H	0.0236905449643751
GCF_943737015.1	I	0.0850423647217408
GCF_943737015.1	L	0.0932665768021054
GCF_943737015.1	K	0.0729218820206688
GCF_943737015.1	M	0.0268823416137108
GCF_943737015.1	F	0.0448552538673856
GCF_943737015.1	P	0.0323031003273638
GCF_943737015.1	S	0.062054689004429
GCF_943737015.1	T	0.0557288657808588
GCF_943737015.1	W	0.00742505937479941
GCF_943737015.1	Y	0.0381699723987419
GCF_943737015.1	V	0.0673550933949547
GCF_009466385.1	A	0.0677123829856398
GCF_009466385.1	R	0.0406327012031997
GCF_009466385.1	N	0.0432431482628502
GCF_009466385.1	D	0.0481027310306049
GCF_009466385.1	C	0.00735142306154813
GCF_009466385.1	Q	0.0365693212618003
GCF_009466385.1	E	0.078049841198719
GCF_009466385.1	G	0.0677079901424599
GCF_009466385.1	H	0.0212965037361131
GCF_009466385.1	I	0.0801375399199624
GCF_009466385.1	L	0.0977561357037115
GCF_009466385.1	K	0.0769966570463401
GCF_009466385.1	M	0.0280032770610122
GCF_009466385.1	F	0.0456833726492798
GCF_009466385.1	P	0.0357160114741064
GCF_009466385.1	S	0.0598096581050153
GCF_009466385.1	T	0.0515412290296649
GCF_009466385.1	W	0.00970159416278998
GCF_009466385.1	Y	0.0347045593319364
GCF_009466385.1	V	0.0692839226332459
GCF_001434585.1	A	0.0680352456241028
GCF_001434585.1	R	0.033859453066506
GCF_001434585.1	N	0.0591809191649273
GCF_001434585.1	D	0.0613460165863631
GCF_001434585.1	C	0.00437311527633606
GCF_001434585.1	Q	0.0395360778036183
GCF_001434585.1	E	0.0543754202625777
GCF_001434585.1	G	0.0645125907886391
GCF_001434585.1	H	0.0186338267063654
GCF_001434585.1	I	0.0817046088597313
GCF_001434585.1	L	0.0944869498037582
GCF_001434585.1	K	0.0750153798219915
GCF_001434585.1	M	0.0272385787931728
GCF_001434585.1	F	0.0440490819001353
GCF_001434585.1	P	0.0334731691653247
GCF_001434585.1	S	0.0645618698048392
GCF_001434585.1	T	0.0602825436238517
GCF_001434585.1	W	0.00960781851333156
GCF_001434585.1	Y	0.0378462844416608
GCF_001434585.1	V	0.0678810499927671
GCF_014838745.1	A	0.076196093271925
GCF_014838745.1	R	0.0422296209217688
GCF_014838745.1	N	0.0528338271763986
GCF_014838745.1	D	0.0577715868465973
GCF_014838745.1	C	0.00550943669683404
GCF_014838745.1	Q	0.0486770910496312
GCF_014838745.1	E	0.0545830783600116
GCF_014838745.1	G	0.0652577377693323
GCF_014838745.1	H	0.0233944732519566
GCF_014838745.1	I	0.0722164965055235
GCF_014838745.1	L	0.0952083803021031
GCF_014838745.1	K	0.0662521337241135
GCF_014838745.1	M	0.0265628522657735
GCF_014838745.1	F	0.0415230764275822
GCF_014838745.1	P	0.0367845985377951
GCF_014838745.1	S	0.0590558472092499
GCF_014838745.1	T	0.0587901381687011
GCF_014838745.1	W	0.0109625108699153
GCF_014838745.1	Y	0.0367000547521659
GCF_014838745.1	V	0.0694909658926213
GCA_012838065.1	A	0.0579680170752087
GCA_012838065.1	R	0.0370293769699777
GCA_012838065.1	N	0.0556460975481964
GCA_012838065.1	D	0.0600059013156625
GCA_012838065.1	C	0.00421364968797483
GCA_012838065.1	Q	0.0298843728197534
GCA_012838065.1	E	0.0677879166425375
GCA_012838065.1	G	0.0585278147759017
GCA_012838065.1	H	0.0207180301739234
GCA_012838065.1	I	0.0905217700637838
GCA_012838065.1	L	0.0973937694240151
GCA_012838065.1	K	0.0819124674945054
GCA_012838065.1	M	0.0248517087617992
GCA_012838065.1	F	0.048724460953421
GCA_012838065.1	P	0.0289909025979577
GCA_012838065.1	S	0.0567739658220064
GCA_012838065.1	T	0.0564982034078719
GCA_012838065.1	W	0.0060281663729797
GCA_012838065.1	Y	0.0469237323891228
[truncated: 18,001 more rows]
