# Supplementary material for: Evolutionary adaptation of bacterial proteomes to translation-impeding sequences
Source: EMBO J. 2025 Dec 9;45(6):1957–79. doi: 10.1038/s44318-025-00651-6 (PMC12992588; doi:10.1038/s44318-025-00651-6)
Supplement: Supplementary file 13 — Appendix Figures Source Data [file 44318_2025_651_MOESM13_ESM.zip › Appendix Fig. S1/p__Cyanobacteriota.csv]

genome_id	aa	freq_aa
GCA_003249095.1	A	0.0728521494812639
GCA_003249095.1	R	0.0471420593845806
GCA_003249095.1	N	0.0461516799857449
GCA_003249095.1	D	0.0503128644317768
GCA_003249095.1	C	0.00975503820716669
GCA_003249095.1	Q	0.0529769452403718
GCA_003249095.1	E	0.06564584669086
GCA_003249095.1	G	0.0636595194949622
GCA_003249095.1	H	0.017791032333302
GCA_003249095.1	I	0.0734917197918374
GCA_003249095.1	L	0.1132405373027
GCA_003249095.1	K	0.053764475846675
GCA_003249095.1	M	0.0187655020229195
GCA_003249095.1	F	0.0424494906506594
GCA_003249095.1	P	0.0460609946432009
GCA_003249095.1	S	0.0652242393965766
GCA_003249095.1	T	0.0552440788039717
GCA_003249095.1	W	0.0141039572219739
GCA_003249095.1	Y	0.0312132585152741
GCA_003249095.1	V	0.0601546105541829
GCA_002700765.1	A	0.0992075279540005
GCA_002700765.1	R	0.0718122537890843
GCA_002700765.1	N	0.0279911311026713
GCA_002700765.1	D	0.0565268436202641
GCA_002700765.1	C	0.0124900101136548
GCA_002700765.1	Q	0.0461338255783525
GCA_002700765.1	E	0.0574303536950203
GCA_002700765.1	G	0.0814379071099701
GCA_002700765.1	H	0.0215445601974638
GCA_002700765.1	I	0.0457784331614719
GCA_002700765.1	L	0.121763453636319
GCA_002700765.1	K	0.0290007284660485
GCA_002700765.1	M	0.0219918949311494
GCA_002700765.1	F	0.032393753580446
GCA_002700765.1	P	0.0544634458565841
GCA_002700765.1	S	0.0650032179810882
GCA_002700765.1	T	0.0494455171048072
GCA_002700765.1	W	0.0170659084961773
GCA_002700765.1	Y	0.0183937677254178
GCA_002700765.1	V	0.0701254659000092
GCA_004292955.1	A	0.0863149174131414
GCA_004292955.1	R	0.0525696862484059
GCA_004292955.1	N	0.0432111056011094
GCA_004292955.1	D	0.0513083169768133
GCA_004292955.1	C	0.0107523323054126
GCA_004292955.1	Q	0.0491811241933616
GCA_004292955.1	E	0.0645620358275848
GCA_004292955.1	G	0.0682249710546979
GCA_004292955.1	H	0.0164260919278238
GCA_004292955.1	I	0.0656226963196095
GCA_004292955.1	L	0.106661236141886
GCA_004292955.1	K	0.0496380569468458
GCA_004292955.1	M	0.018809508685192
GCA_004292955.1	F	0.0392172144076876
GCA_004292955.1	P	0.0479507153186172
GCA_004292955.1	S	0.0659328340880375
GCA_004292955.1	T	0.0548500796162619
GCA_004292955.1	W	0.0140474793699666
GCA_004292955.1	Y	0.0290093580468474
GCA_004292955.1	V	0.0657102395106976
GCF_900474185.1	A	0.102401301825386
GCF_900474185.1	R	0.0713188057167115
GCF_900474185.1	N	0.0275887929814631
GCF_900474185.1	D	0.0555525682750814
GCF_900474185.1	C	0.0126432715437951
GCF_900474185.1	Q	0.048140653742748
GCF_900474185.1	E	0.0586344983727183
GCF_900474185.1	G	0.0819442479128343
GCF_900474185.1	H	0.0208957124663931
GCF_900474185.1	I	0.0435984151690958
GCF_900474185.1	L	0.12265034668176
GCF_900474185.1	K	0.029405688410924
GCF_900474185.1	M	0.0211843780953729
GCF_900474185.1	F	0.0312155087024197
GCF_900474185.1	P	0.0544092259799066
GCF_900474185.1	S	0.063790858921749
GCF_900474185.1	T	0.0484052639026461
GCF_900474185.1	W	0.017360973538984
GCF_900474185.1	Y	0.0186514787038347
GCF_900474185.1	V	0.0702080090561766
GCA_022641775.1	A	0.06695690350431
GCA_022641775.1	R	0.0315540693435245
GCA_022641775.1	N	0.0646979299834252
GCA_022641775.1	D	0.0587197731743026
GCA_022641775.1	C	0.0122058064129318
GCA_022641775.1	Q	0.0321420213558096
GCA_022641775.1	E	0.0645432057696659
GCA_022641775.1	G	0.0597254805637377
GCA_022641775.1	H	0.0144512415651128
GCA_022641775.1	I	0.0833576701627892
GCA_022641775.1	L	0.0870961939777468
GCA_022641775.1	K	0.0927165510425511
GCA_022641775.1	M	0.0256397362725776
GCA_022641775.1	F	0.0447288361451236
GCA_022641775.1	P	0.0323083498856008
GCA_022641775.1	S	0.063916572703941
GCA_022641775.1	T	0.0588899698094378
GCA_022641775.1	W	0.00653903208399978
GCA_022641775.1	Y	0.0392574011360625
GCA_022641775.1	V	0.0605532551073496
GCF_000332335.1	A	0.101064666018596
GCF_000332335.1	R	0.0597068796308786
GCF_000332335.1	N	0.0345809476411299
GCF_000332335.1	D	0.048056019386317
GCF_000332335.1	C	0.0110885268166533
GCF_000332335.1	Q	0.0481997423219859
GCF_000332335.1	E	0.0650381168109322
GCF_000332335.1	G	0.0773354977046191
GCF_000332335.1	H	0.0170500053489118
GCF_000332335.1	I	0.0532007423359396
GCF_000332335.1	L	0.108693609678275
GCF_000332335.1	K	0.0414833695353889
GCF_000332335.1	M	0.0176486183528142
GCF_000332335.1	F	0.0367260938524724
GCF_000332335.1	P	0.05450494658065
GCF_000332335.1	S	0.0647543919217477
GCF_000332335.1	T	0.0527449220221678
GCF_000332335.1	W	0.0147197402754457
GCF_000332335.1	Y	0.0270027023632888
GCF_000332335.1	V	0.066400461401787
GCF_000775285.1	A	0.0910275135199147
GCF_000775285.1	R	0.0572178581297122
GCF_000775285.1	N	0.0324863297073458
GCF_000775285.1	D	0.0476528826507116
GCF_000775285.1	C	0.0110960106617944
GCF_000775285.1	Q	0.0611286238728705
GCF_000775285.1	E	0.0545260933884468
GCF_000775285.1	G	0.0707452917613578
GCF_000775285.1	H	0.0220087482354091
GCF_000775285.1	I	0.0579039573828979
GCF_000775285.1	L	0.118500619369052
GCF_000775285.1	K	0.03236508751055
GCF_000775285.1	M	0.0201553403898172
GCF_000775285.1	F	0.0366085643984037
GCF_000775285.1	P	0.055334374700419
GCF_000775285.1	S	0.0613288144768822
GCF_000775285.1	T	0.0578814006951219
GCF_000775285.1	W	0.0158789683322901
GCF_000775285.1	Y	0.0279270591906284
GCF_000775285.1	V	0.0682264616263748
GCF_004209775.1	A	0.113727311165474
GCF_004209775.1	R	0.0761177050929701
GCF_004209775.1	N	0.0245386729485669
GCF_004209775.1	D	0.0520874231121581
GCF_004209775.1	C	0.0119522213161789
GCF_004209775.1	Q	0.048870969365669
GCF_004209775.1	E	0.0565270353256219
GCF_004209775.1	G	0.084913875549918
GCF_004209775.1	H	0.0216531766885124
GCF_004209775.1	I	0.0405731227285998
GCF_004209775.1	L	0.127472743197125
GCF_004209775.1	K	0.022362910613794
GCF_004209775.1	M	0.0193314407095326
GCF_004209775.1	F	0.0292047959892483
GCF_004209775.1	P	0.0569586642908198
GCF_004209775.1	S	0.0616235289380166
GCF_004209775.1	T	0.0472916855425689
GCF_004209775.1	W	0.0179333655482065
GCF_004209775.1	Y	0.0175004781895241
GCF_004209775.1	V	0.0693588736874956
GCF_011769525.1	A	0.0836462209647161
GCF_011769525.1	R	0.0486883322862252
GCF_011769525.1	N	0.0466036351494436
GCF_011769525.1	D	0.0481070774259592
GCF_011769525.1	C	0.0092038609733273
GCF_011769525.1	Q	0.0563623902183989
GCF_011769525.1	E	0.0612198004490117
GCF_011769525.1	G	0.0656444547934854
GCF_011769525.1	H	0.0181700357188361
GCF_011769525.1	I	0.0694461164003497
GCF_011769525.1	L	0.109709548308298
GCF_011769525.1	K	0.0488948249425555
GCF_011769525.1	M	0.0176524860397784
GCF_011769525.1	F	0.038965164249531
GCF_011769525.1	P	0.0462750042836243
GCF_011769525.1	S	0.0638611490657306
GCF_011769525.1	T	0.0574343946470074
GCF_011769525.1	W	0.0142062554094486
GCF_011769525.1	Y	0.0309290851496632
GCF_011769525.1	V	0.06498016352461
GCF_014217875.1	A	0.111251415866091
GCF_014217875.1	R	0.0703010725622631
GCF_014217875.1	N	0.0255764847366139
GCF_014217875.1	D	0.0491602690495169
GCF_014217875.1	C	0.0121086266448518
GCF_014217875.1	Q	0.0486582483813679
GCF_014217875.1	E	0.0602145124526297
GCF_014217875.1	G	0.0846638978618674
GCF_014217875.1	H	0.0195969850792186
GCF_014217875.1	I	0.0409503433038274
GCF_014217875.1	L	0.126853211394051
GCF_014217875.1	K	0.0279201801121506
GCF_014217875.1	M	0.0187174001202612
GCF_014217875.1	F	0.0311252814252353
GCF_014217875.1	P	0.0562221196738963
GCF_014217875.1	S	0.0644026793080785
GCF_014217875.1	T	0.0448979877221686
GCF_014217875.1	W	0.0180168086028723
GCF_014217875.1	Y	0.0196291479632504
GCF_014217875.1	V	0.0697333277397883
GCA_010671965.1	A	0.102403380794721
GCA_010671965.1	R	0.0589024395741548
GCA_010671965.1	N	0.0316369896140513
GCA_010671965.1	D	0.0509791849538663
GCA_010671965.1	C	0.0092821156500218
GCA_010671965.1	Q	0.0622467833312188
GCA_010671965.1	E	0.0604744679028653
GCA_010671965.1	G	0.0687976527124734
GCA_010671965.1	H	0.0184199730675032
GCA_010671965.1	I	0.0553275402490129
GCA_010671965.1	L	0.115628769470836
GCA_010671965.1	K	0.0310180960360543
GCA_010671965.1	M	0.0177321704230695
GCA_010671965.1	F	0.0366789436433318
GCA_010671965.1	P	0.0524687800068394
GCA_010671965.1	S	0.0631174848061949
GCA_010671965.1	T	0.0548097562357875
GCA_010671965.1	W	0.0151303701576086
GCA_010671965.1	Y	0.0281728600031814
GCA_010671965.1	V	0.0667722413672074
GCF_000011485.1	A	0.0967449494562133
GCF_000011485.1	R	0.0649015968461904
GCF_000011485.1	N	0.0320887852617693
GCF_000011485.1	D	0.0509963031706831
GCF_000011485.1	C	0.0130140663588532
GCF_000011485.1	Q	0.0488518353760488
GCF_000011485.1	E	0.058797993588072
GCF_000011485.1	G	0.078630485803255
GCF_000011485.1	H	0.0215367151907472
GCF_000011485.1	I	0.0490343759107852
GCF_000011485.1	L	0.125126167722538
GCF_000011485.1	K	0.0350600543019742
GCF_000011485.1	M	0.0212575355493857
GCF_000011485.1	F	0.0323403537298093
GCF_000011485.1	P	0.0515960792133884
GCF_000011485.1	S	0.0673359819607001
GCF_000011485.1	T	0.0475004218373702
GCF_000011485.1	W	0.0172677210044331
GCF_000011485.1	Y	0.0197143777515301
GCF_000011485.1	V	0.068204199966253
GCF_000021825.1	A	0.0675558831450481
GCF_000021825.1	R	0.04748699485464
GCF_000021825.1	N	0.0468661497682462
GCF_000021825.1	D	0.0486271952827113
GCF_000021825.1	C	0.0100565564359523
GCF_000021825.1	Q	0.0548010602559923
GCF_000021825.1	E	0.0669866334037336
GCF_000021825.1	G	0.0642157932784306
GCF_000021825.1	H	0.0184320117932217
GCF_000021825.1	I	0.0738624218628187
GCF_000021825.1	L	0.11207019234858
GCF_000021825.1	K	0.0547114771293711
GCF_000021825.1	M	0.0179540461239706
GCF_000021825.1	F	0.0408408340302485
GCF_000021825.1	P	0.0473775673645268
GCF_000021825.1	S	0.0643393953138953
GCF_000021825.1	T	0.0558238954485535
GCF_000021825.1	W	0.0147953904378517
GCF_000021825.1	Y	0.032892882960779
GCF_000021825.1	V	0.0603036187614282
GCA_003456125.1	A	0.112604606767346
GCA_003456125.1	R	0.070097448001835
GCA_003456125.1	N	0.0280727197389548
GCA_003456125.1	D	0.0483333210012653
GCA_003456125.1	C	0.00998453558664881
GCA_003456125.1	Q	0.0505886096086542
GCA_003456125.1	E	0.0590725791533789
GCA_003456125.1	G	0.0803779532219994
GCA_003456125.1	H	0.0191655136183028
GCA_003456125.1	I	0.0443406906451398
GCA_003456125.1	L	0.116086689505657
GCA_003456125.1	K	0.0268503651525353
GCA_003456125.1	M	0.0173231026496681
GCA_003456125.1	F	0.0354260852836499
GCA_003456125.1	P	0.0584983980643586
GCA_003456125.1	S	0.0465767412263502
GCA_003456125.1	T	0.0568572464465146
GCA_003456125.1	W	0.0183427180371294
GCA_003456125.1	Y	0.0251958949011831
GCA_003456125.1	V	0.0762047813894294
GCF_000316685.1	A	0.088617160650882
GCF_000316685.1	R	0.0527056790779805
GCF_000316685.1	N	0.0367858431275751
GCF_000316685.1	D	0.0479550762336947
GCF_000316685.1	C	0.00963031879545066
GCF_000316685.1	Q	0.0597898114568895
GCF_000316685.1	E	0.0564091366510339
GCF_000316685.1	G	0.0720678983044411
GCF_000316685.1	H	0.0199024056809767
GCF_000316685.1	I	0.0623929595382308
GCF_000316685.1	L	0.116570148290201
GCF_000316685.1	K	0.036808627793495
GCF_000316685.1	M	0.0187688685514649
GCF_000316685.1	F	0.0378975449522471
GCF_000316685.1	P	0.0554740159872406
GCF_000316685.1	S	0.0579319118233429
GCF_000316685.1	T	0.0588100708223366
GCF_000316685.1	W	0.0162426187176031
GCF_000316685.1	Y	0.0288311466383124
GCF_000316685.1	V	0.0664087569066019
GCA_012033015.1	A	0.100945221648997
GCA_012033015.1	R	0.0545181829057012
GCA_012033015.1	N	0.0352900037728557
GCA_012033015.1	D	0.0520921781423663
GCA_012033015.1	C	0.00981779031120622
GCA_012033015.1	Q	0.0548586601259347
GCA_012033015.1	E	0.056278291189169
GCA_012033015.1	G	0.0698848316980109
GCA_012033015.1	H	0.0205833955868464
GCA_012033015.1	I	0.0583169717437369
GCA_012033015.1	L	0.108682503737302
GCA_012033015.1	K	0.036342387908123
GCA_012033015.1	M	0.0208828816921132
GCA_012033015.1	F	0.0362913581527563
GCA_012033015.1	P	0.0509636676507323
GCA_012033015.1	S	0.0679272968200097
GCA_012033015.1	T	0.0575188998319364
GCA_012033015.1	W	0.0143786792662758
GCA_012033015.1	Y	0.0278655926436843
GCA_012033015.1	V	0.0665612051722421
GCA_012031815.1	A	0.096561040388314
GCA_012031815.1	R	0.0614570931403975
GCA_012031815.1	N	0.0350963152913881
GCA_012031815.1	D	0.0473394999542083
GCA_012031815.1	C	0.0105778917483286
GCA_012031815.1	Q	0.055652227004915
GCA_012031815.1	E	0.0614051958360045
GCA_012031815.1	G	0.0730958268461703
GCA_012031815.1	H	0.0167155111884483
GCA_012031815.1	I	0.0585248954421956
GCA_012031815.1	L	0.119574442103978
GCA_012031815.1	K	0.0337256158988918
GCA_012031815.1	M	0.0162102756662698
GCA_012031815.1	F	0.0387535488597857
GCA_012031815.1	P	0.0531214702201056
GCA_012031815.1	S	0.0618615868364014
GCA_012031815.1	T	0.0530222547852367
GCA_012031815.1	W	0.0154913453612968
GCA_012031815.1	Y	0.0277055285893092
GCA_012031815.1	V	0.0641084348383552
GCF_002218085.1	A	0.0812748996611888
GCF_002218085.1	R	0.0507545996717362
GCF_002218085.1	N	0.0456196950884406
GCF_002218085.1	D	0.0483971696035854
GCF_002218085.1	C	0.0101916290878004
GCF_002218085.1	Q	0.0527313066342967
GCF_002218085.1	E	0.0619597941597168
GCF_002218085.1	G	0.0650823712711803
GCF_002218085.1	H	0.0180517339323747
GCF_002218085.1	I	0.0676382584624153
GCF_002218085.1	L	0.108844248629304
GCF_002218085.1	K	0.0519083340889199
GCF_002218085.1	M	0.0183945235086109
GCF_002218085.1	F	0.0397196434618324
GCF_002218085.1	P	0.0460651827563428
GCF_002218085.1	S	0.0660977870874266
GCF_002218085.1	T	0.0567610502221425
GCF_002218085.1	W	0.0139391842255731
GCF_002218085.1	Y	0.0305920036120122
GCF_002218085.1	V	0.0659765848351002
GCA_010692425.1	A	0.0780904106225832
GCA_010692425.1	R	0.0511155553736931
GCA_010692425.1	N	0.0432841622849193
GCA_010692425.1	D	0.0481673384209342
GCA_010692425.1	C	0.010302391717986
GCA_010692425.1	Q	0.0563670028847924
GCA_010692425.1	E	0.0663082840599873
GCA_010692425.1	G	0.0666683716267365
GCA_010692425.1	H	0.018349632751601
GCA_010692425.1	I	0.0652510383206825
GCA_010692425.1	L	0.111646070749023
GCA_010692425.1	K	0.0490890398346871
GCA_010692425.1	M	0.0175931419686151
GCA_010692425.1	F	0.0389313992266301
GCA_010692425.1	P	0.0462666489350819
GCA_010692425.1	S	0.0679383963827567
GCA_010692425.1	T	0.0551169261615893
GCA_010692425.1	W	0.0148694682570534
GCA_010692425.1	Y	0.0302673036397488
GCA_010692425.1	V	0.064377416780899
GCA_012031565.1	A	0.0885850172154134
GCA_012031565.1	R	0.0607115982520537
GCA_012031565.1	N	0.0279767427540278
GCA_012031565.1	D	0.0538118651196625
GCA_012031565.1	C	0.00949535199493192
GCA_012031565.1	Q	0.0591492172961938
GCA_012031565.1	E	0.0582255652281003
GCA_012031565.1	G	0.0754336729102763
GCA_012031565.1	H	0.020833833427438
GCA_012031565.1	I	0.0566861451146111
GCA_012031565.1	L	0.11718170271345
GCA_012031565.1	K	0.0292239339646173
GCA_012031565.1	M	0.020917327399695
GCA_012031565.1	F	0.0344663117477063
GCA_012031565.1	P	0.0576912038056553
GCA_012031565.1	S	0.0645878059140868
GCA_012031565.1	T	0.0543806678056636
GCA_012031565.1	W	0.0164837974728462
GCA_012031565.1	Y	0.0251671705875784
GCA_012031565.1	V	0.0689910692759925
GCF_001746915.1	A	0.0890055804613403
GCF_001746915.1	R	0.0579559233478415
GCF_001746915.1	N	0.0376530789334864
GCF_001746915.1	D	0.0480676872215282
GCF_001746915.1	C	0.00989625485347781
GCF_001746915.1	Q	0.0594038763672646
GCF_001746915.1	E	0.0638319320607613
GCF_001746915.1	G	0.0677061228136797
GCF_001746915.1	H	0.018381786492225
GCF_001746915.1	I	0.0618243864384995
GCF_001746915.1	L	0.114811562775465
GCF_001746915.1	K	0.0353906523406378
GCF_001746915.1	M	0.0176028244248138
GCF_001746915.1	F	0.0381473761865568
GCF_001746915.1	P	0.0531544240749682
GCF_001746915.1	S	0.0624733305726001
GCF_001746915.1	T	0.0559426500633193
GCF_001746915.1	W	0.0149491984995816
GCF_001746915.1	Y	0.0293365133314203
GCF_001746915.1	V	0.0644648387405329
GCF_000167195.1	A	0.0621685236554922
GCF_000167195.1	R	0.0477821536416852
GCF_000167195.1	N	0.0497226732262744
GCF_000167195.1	D	0.0509030396354615
GCF_000167195.1	C	0.0109129795631178
GCF_000167195.1	Q	0.0493645845403412
GCF_000167195.1	E	0.0696876880314616
GCF_000167195.1	G	0.0625308005131906
GCF_000167195.1	H	0.0180140247911847
GCF_000167195.1	I	0.0746227504282406
GCF_000167195.1	L	0.10806949014593
GCF_000167195.1	K	0.0650164804558965
GCF_000167195.1	M	0.0185033428590973
GCF_000167195.1	F	0.0412548879454644
GCF_000167195.1	P	0.0441928904388227
GCF_000167195.1	S	0.0649962376256975
GCF_000167195.1	T	0.055057007998012
GCF_000167195.1	W	0.0141364757651441
GCF_000167195.1	Y	0.0333364511945364
GCF_000167195.1	V	0.0597275175449496
GCF_002368115.1	A	0.073858253805313
GCF_002368115.1	R	0.0462402258971461
GCF_002368115.1	N	0.0489832191561755
GCF_002368115.1	D	0.0484882314775611
GCF_002368115.1	C	0.0098205555437097
GCF_002368115.1	Q	0.0526575507705054
GCF_002368115.1	E	0.0637681203566348
GCF_002368115.1	G	0.064499179081973
GCF_002368115.1	H	0.0184767477634172
GCF_002368115.1	I	0.0754490680524291
GCF_002368115.1	L	0.108822660383623
GCF_002368115.1	K	0.0543953382821948
GCF_002368115.1	M	0.0188955834914756
GCF_002368115.1	F	0.0403437803655903
GCF_002368115.1	P	0.0456492867608311
GCF_002368115.1	S	0.0628367820013342
GCF_002368115.1	T	0.0574680694871318
GCF_002368115.1	W	0.0139715983685206
GCF_002368115.1	Y	0.0320317949623962
GCF_002368115.1	V	0.0633439539920376
GCF_000316625.1	A	0.0824176570458404
GCF_000316625.1	R	0.0489755665460988
GCF_000316625.1	N	0.0461776038975419
GCF_000316625.1	D	0.0479102384291725
GCF_000316625.1	C	0.00963401491105042
GCF_000316625.1	Q	0.0562934967151399
GCF_000316625.1	E	0.0609581457149184
GCF_000316625.1	G	0.0651574518343545
GCF_000316625.1	H	0.0183131320587584
GCF_000316625.1	I	0.0703535838192958
GCF_000316625.1	L	0.110093157156566
GCF_000316625.1	K	0.0484157378017273
GCF_000316625.1	M	0.0177851922934967
GCF_000316625.1	F	0.0391667527865948
GCF_000316625.1	P	0.04623665756256
GCF_000316625.1	S	0.0631844688861002
GCF_000316625.1	T	0.0579912895844098
GCF_000316625.1	W	0.0139673728500775
GCF_000316625.1	Y	0.0310852587288699
GCF_000316625.1	V	0.0658832213774267
GCF_002260545.1	A	0.0696375703725021
GCF_002260545.1	R	0.0446002482148317
GCF_002260545.1	N	0.0520689965285897
GCF_002260545.1	D	0.049985430868572
GCF_002260545.1	C	0.0100084536935446
GCF_002260545.1	Q	0.0487335647606885
GCF_002260545.1	E	0.069708797237261
GCF_002260545.1	G	0.0666496393690307
GCF_002260545.1	H	0.0165239131607821
GCF_002260545.1	I	0.0743457380793928
GCF_002260545.1	L	0.104979045631959
GCF_002260545.1	K	0.058695972804288
GCF_002260545.1	M	0.0189995863086138
GCF_002260545.1	F	0.0414058312498876
GCF_002260545.1	P	0.0436987607244995
GCF_002260545.1	S	0.0649977516772488
GCF_002260545.1	T	0.0554958001331007
GCF_002260545.1	W	0.0140101084590895
GCF_002260545.1	Y	0.0324895228159793
GCF_002260545.1	V	0.062965267910139
GCA_012034615.1	A	0.0922820601356024
GCA_012034615.1	R	0.0562919181715738
GCA_012034615.1	N	0.0363947923767424
GCA_012034615.1	D	0.050089587029025
GCA_012034615.1	C	0.00940589602364187
GCA_012034615.1	Q	0.0565897171305636
GCA_012034615.1	E	0.0590314707212176
GCA_012034615.1	G	0.0697255203814201
GCA_012034615.1	H	0.0194004644080776
GCA_012034615.1	I	0.0590769815255815
GCA_012034615.1	L	0.112475006158799
GCA_012034615.1	K	0.0373623916521312
GCA_012034615.1	M	0.0202602228644302
GCA_012034615.1	F	0.0378303614448295
GCA_012034615.1	P	0.0518486785542207
GCA_012034615.1	S	0.0659916556929564
GCA_012034615.1	T	0.0568063881339482
GCA_012034615.1	W	0.0143042436846339
GCA_012034615.1	Y	0.0270769498658915
GCA_012034615.1	V	0.0677556940447134
GCA_001784615.1	A	0.0640666682405156
GCA_001784615.1	R	0.0356807290068226
GCA_001784615.1	N	0.0624361607529293
GCA_001784615.1	D	0.0545275698985654
GCA_001784615.1	C	0.0104424876256128
GCA_001784615.1	Q	0.0332648709050418
GCA_001784615.1	E	0.0687284087600431
GCA_001784615.1	G	0.0591011748782234
GCA_001784615.1	H	0.0158392155936952
GCA_001784615.1	I	0.0960661646088592
GCA_001784615.1	L	0.0964423145022309
GCA_001784615.1	K	0.0825971654980838
GCA_001784615.1	M	0.0200461137735389
GCA_001784615.1	F	0.0429204340675339
GCA_001784615.1	P	0.0362441669224171
GCA_001784615.1	S	0.0653745366982223
GCA_001784615.1	T	0.0511280562178836
GCA_001784615.1	W	0.00758595182448437
GCA_001784615.1	Y	0.037950219158463
GCA_001784615.1	V	0.0595575910668335
GCF_000582685.1	A	0.0789943555025057
GCF_000582685.1	R	0.0508403430316134
GCF_000582685.1	N	0.0468204852813924
GCF_000582685.1	D	0.0489211669828555
GCF_000582685.1	C	0.0102238804220124
GCF_000582685.1	Q	0.0528509754170057
GCF_000582685.1	E	0.0637624198877667
GCF_000582685.1	G	0.0642933356471005
GCF_000582685.1	H	0.0175291311882523
GCF_000582685.1	I	0.0687306094978578
GCF_000582685.1	L	0.108600882201893
GCF_000582685.1	K	0.0535685559044445
GCF_000582685.1	M	0.0182457736619821
GCF_000582685.1	F	0.0395879305776054
GCF_000582685.1	P	0.0452066326949368
GCF_000582685.1	S	0.0662209538192401
GCF_000582685.1	T	0.0566987076516123
GCF_000582685.1	W	0.0138211629962972
GCF_000582685.1	Y	0.0304155635234609
GCF_000582685.1	V	0.064667134110165
GCF_013393945.1	A	0.0810202459423763
GCF_013393945.1	R	0.0483940995310245
GCF_013393945.1	N	0.0472542108753484
GCF_013393945.1	D	0.0497761511988842
GCF_013393945.1	C	0.00909783132383629
GCF_013393945.1	Q	0.056130143874213
GCF_013393945.1	E	0.0592645843687322
GCF_013393945.1	G	0.0665461931011912
GCF_013393945.1	H	0.0184621432845106
GCF_013393945.1	I	0.0698265393436369
GCF_013393945.1	L	0.108953597412605
GCF_013393945.1	K	0.0467936958584552
GCF_013393945.1	M	0.0170496945858329
GCF_013393945.1	F	0.039000910391073
GCF_013393945.1	P	0.0460656869703634
GCF_013393945.1	S	0.0644052288972413
GCF_013393945.1	T	0.0611421076389258
GCF_013393945.1	W	0.0142121317589698
GCF_013393945.1	Y	0.0308458936397759
GCF_013393945.1	V	0.0657589100030042
GCA_002690325.1	A	0.0997909432946913
GCA_002690325.1	R	0.0709341645214294
GCA_002690325.1	N	0.0281402720609242
GCA_002690325.1	D	0.0571164686195757
GCA_002690325.1	C	0.0123484036563005
GCA_002690325.1	Q	0.0480694376631602
GCA_002690325.1	E	0.0564997286646522
GCA_002690325.1	G	0.0804770060298424
GCA_002690325.1	H	0.0215163640156422
GCA_002690325.1	I	0.0455934081382465
GCA_002690325.1	L	0.12300485380391
GCA_002690325.1	K	0.0287328261352626
GCA_002690325.1	M	0.0207454390719878
GCA_002690325.1	F	0.0318528047307582
GCA_002690325.1	P	0.0533087040449374
GCA_002690325.1	S	0.065552806091214
GCA_002690325.1	T	0.0502476785333682
GCA_002690325.1	W	0.017350346084835
GCA_002690325.1	Y	0.018523361293219
GCA_002690325.1	V	0.0701949835460431
GCF_002252625.1	A	0.113339003619994
GCF_002252625.1	R	0.0767542449356388
GCF_002252625.1	N	0.022325716478752
GCF_002252625.1	D	0.0489124459334709
GCF_002252625.1	C	0.0117136366936697
GCF_002252625.1	Q	0.0439346948936303
GCF_002252625.1	E	0.05872065885965
GCF_002252625.1	G	0.0864016844900372
GCF_002252625.1	H	0.020963810432636
GCF_002252625.1	I	0.0405169641838418
GCF_002252625.1	L	0.129638311775872
GCF_002252625.1	K	0.0223392006970304
GCF_002252625.1	M	0.0186113329668392
GCF_002252625.1	F	0.0311692891742472
GCF_002252625.1	P	0.0613552676617328
GCF_002252625.1	S	0.0624101484301258
GCF_002252625.1	T	0.0454449273408084
GCF_002252625.1	W	0.017658102459314
GCF_002252625.1	Y	0.0187326909313446
GCF_002252625.1	V	0.0690578680413654
GCF_001180305.1	A	0.0536273023450856
GCF_001180305.1	R	0.0393420488739995
GCF_001180305.1	N	0.0657167741132774
GCF_001180305.1	D	0.0514176962033483
GCF_001180305.1	C	0.0117945504062081
GCF_001180305.1	Q	0.0305589220624219
GCF_001180305.1	E	0.0673941393595598
GCF_001180305.1	G	0.0616316524351749
GCF_001180305.1	H	0.0150755505582769
GCF_001180305.1	I	0.0913795407521416
GCF_001180305.1	L	0.107353679835213
GCF_001180305.1	K	0.0868128677876751
GCF_001180305.1	M	0.0183265977595193
GCF_001180305.1	F	0.0487841406037593
GCF_001180305.1	P	0.0364320044975508
GCF_001180305.1	S	0.0770021243554355
GCF_001180305.1	T	0.0437912141083007
GCF_001180305.1	W	0.0126171045173658
GCF_001180305.1	Y	0.0291096600570489
GCF_001180305.1	V	0.0518324293686379
GCF_000161795.2	A	0.106444067046667
GCF_000161795.2	R	0.071427409489602
GCF_000161795.2	N	0.0267383071757633
GCF_000161795.2	D	0.0550529007573983
GCF_000161795.2	C	0.0125257020900029
GCF_000161795.2	Q	0.0476822570989823
GCF_000161795.2	E	0.0588903203976992
GCF_000161795.2	G	0.082557390489576
GCF_000161795.2	H	0.0202688633820046
GCF_000161795.2	I	0.0426573358319669
GCF_000161795.2	L	0.123308216860571
GCF_000161795.2	K	0.0278802607948778
GCF_000161795.2	M	0.021101741235262
GCF_000161795.2	F	0.0305643398141641
GCF_000161795.2	P	0.0543127456338981
GCF_000161795.2	S	0.0634060800083288
GCF_000161795.2	T	0.0486924468389683
GCF_000161795.2	W	0.0172919757424325
GCF_000161795.2	Y	0.0180272507222613
GCF_000161795.2	V	0.0711703885895734
GCF_009725235.1	A	0.077326678888142
GCF_009725235.1	R	0.0520391182764567
GCF_009725235.1	N	0.0459572382141357
GCF_009725235.1	D	0.048331969286735
GCF_009725235.1	C	0.0102823791457103
GCF_009725235.1	Q	0.0532107172496234
GCF_009725235.1	E	0.065063732748155
GCF_009725235.1	G	0.0642220849416422
GCF_009725235.1	H	0.0183324996165859
GCF_009725235.1	I	0.066169685485732
GCF_009725235.1	L	0.10923304270302
GCF_009725235.1	K	0.0513734826474639
GCF_009725235.1	M	0.0174819652017618
GCF_009725235.1	F	0.0401362231054683
GCF_009725235.1	P	0.0449218050134804
GCF_009725235.1	S	0.0668938007307085
GCF_009725235.1	T	0.0575012290752624
GCF_009725235.1	W	0.0140176212842869
GCF_009725235.1	Y	0.0309400168272228
GCF_009725235.1	V	0.0665647095584072
GCF_002914585.1	A	0.0823168943132979
GCF_002914585.1	R	0.050034433944217
GCF_002914585.1	N	0.0453915904656234
GCF_002914585.1	D	0.0542175205009501
GCF_002914585.1	C	0.00966509800920789
GCF_002914585.1	Q	0.0494873168305467
GCF_002914585.1	E	0.0616444121360523
GCF_002914585.1	G	0.0637436074020227
GCF_002914585.1	H	0.0176225274515055
GCF_002914585.1	I	0.0740151254288301
GCF_002914585.1	L	0.107096580836872
GCF_002914585.1	K	0.0508876305620385
GCF_002914585.1	M	0.0200915687849919
GCF_002914585.1	F	0.0401856882325184
GCF_002914585.1	P	0.0428893905191874
GCF_002914585.1	S	0.0700016579306475
GCF_002914585.1	T	0.0548347808343217
GCF_002914585.1	W	0.0131263470686511
GCF_002914585.1	Y	0.0295787580824119
GCF_002914585.1	V	0.0631690706661055
GCF_003443655.1	A	0.0809436564629351
GCF_003443655.1	R	0.0503052158549979
GCF_003443655.1	N	0.0461716934545397
GCF_003443655.1	D	0.0493328360432013
GCF_003443655.1	C	0.00934417038322421
GCF_003443655.1	Q	0.0529704810676561
GCF_003443655.1	E	0.0623406865267877
GCF_003443655.1	G	0.0678316656757192
GCF_003443655.1	H	0.0170287560440731
GCF_003443655.1	I	0.0690020331577883
GCF_003443655.1	L	0.109107553925908
GCF_003443655.1	K	0.0493836952612529
GCF_003443655.1	M	0.0175882074426411
GCF_003443655.1	F	0.0394958156183815
GCF_003443655.1	P	0.0459101317617028
GCF_003443655.1	S	0.0653498569281759
GCF_003443655.1	T	0.0575883769733679
GCF_003443655.1	W	0.0137168522019014
GCF_003443655.1	Y	0.0302636566082472
GCF_003443655.1	V	0.0663246586074988
GCA_002103105.1	A	0.0664420017252549
GCA_002103105.1	R	0.0339932493136564
GCA_002103105.1	N	0.0624008962735209
GCA_002103105.1	D	0.0569047780971369
GCA_002103105.1	C	0.0122306973680914
GCA_002103105.1	Q	0.0334742410846914
GCA_002103105.1	E	0.0695113090103408
GCA_002103105.1	G	0.0597253193690292
GCA_002103105.1	H	0.0149581750954796
GCA_002103105.1	I	0.081890550112929
GCA_002103105.1	L	0.0878090336066777
GCA_002103105.1	K	0.0903933366502135
GCA_002103105.1	M	0.0253454984089713
GCA_002103105.1	F	0.0440315843352578
GCA_002103105.1	P	0.0332165266537571
GCA_002103105.1	S	0.0639149685552601
GCA_002103105.1	T	0.0548090586622473
GCA_002103105.1	W	0.00671310298912946
GCA_002103105.1	Y	0.0394374666671439
GCA_002103105.1	V	0.0627982060212113
GCF_001890765.1	A	0.0947521741419771
GCF_001890765.1	R	0.058988232380947
GCF_001890765.1	N	0.0339402383124304
GCF_001890765.1	D	0.0553970379583629
GCF_001890765.1	C	0.0103487877317341
GCF_001890765.1	Q	0.0561939743073413
GCF_001890765.1	E	0.055769890321635
GCF_001890765.1	G	0.0693825593326227
GCF_001890765.1	H	0.0229638632058757
GCF_001890765.1	I	0.0597396295099838
GCF_001890765.1	L	0.111339835005714
GCF_001890765.1	K	0.0319599937952813
GCF_001890765.1	M	0.0192979560005749
GCF_001890765.1	F	0.0365210312925596
GCF_001890765.1	P	0.0559392392957929
GCF_001890765.1	S	0.0561811664017328
GCF_001890765.1	T	0.0616380457413002
GCF_001890765.1	W	0.0159237844230252
GCF_001890765.1	Y	0.0282642014768938
GCF_001890765.1	V	0.0654583593642156
GCF_000757845.1	A	0.0532195336896756
GCF_000757845.1	R	0.039713010326264
GCF_000757845.1	N	0.0652930245033239
GCF_000757845.1	D	0.0513171255052972
GCF_000757845.1	C	0.0117209801329578
GCF_000757845.1	Q	0.0304940896986417
GCF_000757845.1	E	0.0679464337030864
GCF_000757845.1	G	0.0618656244611759
GCF_000757845.1	H	0.0153265513343679
GCF_000757845.1	I	0.0899840987029906
GCF_000757845.1	L	0.10725903787574
GCF_000757845.1	K	0.0868229974902772
GCF_000757845.1	M	0.0182960706554017
GCF_000757845.1	F	0.0497480698124413
GCF_000757845.1	P	0.0362587888192808
GCF_000757845.1	S	0.0766480832231737
GCF_000757845.1	T	0.0442036898672337
GCF_000757845.1	W	0.0127363641588597
GCF_000757845.1	Y	0.0292947870567274
GCF_000757845.1	V	0.0518516389830833
GCF_001402795.1	A	0.08341603282565
GCF_001402795.1	R	0.0517150506744955
GCF_001402795.1	N	0.0451278071757609
GCF_001402795.1	D	0.0540783455308019
GCF_001402795.1	C	0.00975842703869794
GCF_001402795.1	Q	0.0485296222459034
GCF_001402795.1	E	0.0609857598596675
GCF_001402795.1	G	0.0634643704810635
GCF_001402795.1	H	0.0180041825706326
GCF_001402795.1	I	0.0736040178725869
GCF_001402795.1	L	0.107010316691007
GCF_001402795.1	K	0.0510292610362275
GCF_001402795.1	M	0.0199984669786523
GCF_001402795.1	F	0.0397513792104669
GCF_001402795.1	P	0.0440920002740445
GCF_001402795.1	S	0.0697334781337568
GCF_001402795.1	T	0.054143465021676
GCF_001402795.1	W	0.0132226482875948
GCF_001402795.1	Y	0.0300567150065832
GCF_001402795.1	V	0.0622786530847306
GCF_007904085.1	A	0.0737745720423866
GCF_007904085.1	R	0.0509901369222522
GCF_007904085.1	N	0.0432864968137462
GCF_007904085.1	D	0.0492549285158627
GCF_007904085.1	C	0.00957790702829941
GCF_007904085.1	Q	0.0554974465632394
GCF_007904085.1	E	0.0767935525217959
GCF_007904085.1	G	0.0658895512642233
GCF_007904085.1	H	0.0183285166688835
GCF_007904085.1	I	0.0658895512642233
GCF_007904085.1	L	0.108294336489357
GCF_007904085.1	K	0.0494161557777805
GCF_007904085.1	M	0.0186318254553662
GCF_007904085.1	F	0.0397173283030428
GCF_007904085.1	P	0.0463760142202445
GCF_007904085.1	S	0.0632605392245775
GCF_007904085.1	T	0.0555589144568455
GCF_007904085.1	W	0.0144923155056288
GCF_007904085.1	Y	0.0311007388239277
GCF_007904085.1	V	0.0638691721383169
GCF_003011885.1	A	0.11910455409185
GCF_003011885.1	R	0.0702676302922903
GCF_003011885.1	N	0.0248014390332429
GCF_003011885.1	D	0.0475865768516344
GCF_003011885.1	C	0.0115680444947371
GCF_003011885.1	Q	0.0491024724042958
GCF_003011885.1	E	0.0570702649614621
GCF_003011885.1	G	0.0877084356384909
GCF_003011885.1	H	0.0195465123726968
GCF_003011885.1	I	0.0398162777291458
GCF_003011885.1	L	0.131680081986464
GCF_003011885.1	K	0.0241155496722677
GCF_003011885.1	M	0.0179332045177958
GCF_003011885.1	F	0.0301390994299379
GCF_003011885.1	P	0.0587396182505284
GCF_003011885.1	S	0.0612696692785618
GCF_003011885.1	T	0.0447536135960886
GCF_003011885.1	W	0.0171739223263659
GCF_003011885.1	Y	0.0183869056515148
GCF_003011885.1	V	0.069236127420629
GCA_002018045.1	A	0.103642636644271
GCA_002018045.1	R	0.0784117184189819
GCA_002018045.1	N	0.0259500030264512
GCA_002018045.1	D	0.0512632407239271
GCA_002018045.1	C	0.0138030385569881
GCA_002018045.1	Q	0.0483723745535984
GCA_002018045.1	E	0.0537715634646813
GCA_002018045.1	G	0.0835227891774106
GCA_002018045.1	H	0.0255384056655166
GCA_002018045.1	I	0.0382930815325949
GCA_002018045.1	L	0.120738454088736
GCA_002018045.1	K	0.0258531565885842
GCA_002018045.1	M	0.0216451788632649
GCA_002018045.1	F	0.0305163125718782
GCA_002018045.1	P	0.0578052176018401
GCA_002018045.1	S	0.0573282488953453
GCA_002018045.1	T	0.052444767265904
GCA_002018045.1	W	0.0163646268385691
GCA_002018045.1	Y	0.019335391320138
GCA_002018045.1	V	0.0753997942013195
GCA_003258725.1	A	0.0680881254266257
GCA_003258725.1	R	0.0327361916586492
GCA_003258725.1	N	0.0625556517049801
GCA_003258725.1	D	0.0580587252019586
GCA_003258725.1	C	0.0119768739731869
GCA_003258725.1	Q	0.0344919637594306
GCA_003258725.1	E	0.0686309814945204
GCA_003258725.1	G	0.0578132754286861
GCA_003258725.1	H	0.0150530583579231
GCA_003258725.1	I	0.0815896545607972
GCA_003258725.1	L	0.0895766260151677
GCA_003258725.1	K	0.0898776155181588
GCA_003258725.1	M	0.0267038603695363
GCA_003258725.1	F	0.0449441825716328
GCA_003258725.1	P	0.0314247373956167
GCA_003258725.1	S	0.0591713114005149
GCA_003258725.1	T	0.0558783429094577
GCA_003258725.1	W	0.00664685152438642
GCA_003258725.1	Y	0.0401283505237755
GCA_003258725.1	V	0.0646536202049953
GCA_004299065.1	A	0.0851932478628988
GCA_004299065.1	R	0.0645839544847472
GCA_004299065.1	N	0.0342401803619492
GCA_004299065.1	D	0.0572314277429025
GCA_004299065.1	C	0.0100228311434768
GCA_004299065.1	Q	0.05649135561446
GCA_004299065.1	E	0.0655903218823645
GCA_004299065.1	G	0.0719397486532076
GCA_004299065.1	H	0.0200023688842963
GCA_004299065.1	I	0.0556165021381223
GCA_004299065.1	L	0.115187407337823
GCA_004299065.1	K	0.0311263227972439
GCA_004299065.1	M	0.0184111321224795
GCA_004299065.1	F	0.0361344709423667
GCA_004299065.1	P	0.0528792154908696
GCA_004299065.1	S	0.0631332170674029
GCA_004299065.1	T	0.053220661572204
GCA_004299065.1	W	0.0151600426399173
GCA_004299065.1	Y	0.0276996091340911
GCA_004299065.1	V	0.0661359821271764
GCF_002412335.2	A	0.0836385810077052
GCF_002412335.2	R	0.0521291204844891
GCF_002412335.2	N	0.0431893138894156
GCF_002412335.2	D	0.051177465970271
GCF_002412335.2	C	0.0103058797166152
GCF_002412335.2	Q	0.0499248731606134
GCF_002412335.2	E	0.0649344399818431
GCF_002412335.2	G	0.0686656439074001
GCF_002412335.2	H	0.0167211084871782
GCF_002412335.2	I	0.066693384816047
GCF_002412335.2	L	0.106929337677187
GCF_002412335.2	K	0.0498092381592632
GCF_002412335.2	M	0.0194410448232867
GCF_002412335.2	F	0.0389093823798114
GCF_002412335.2	P	0.0477342722033567
GCF_002412335.2	S	0.0652332235878165
GCF_002412335.2	T	0.0553582817644321
GCF_002412335.2	W	0.0140557576175455
GCF_002412335.2	Y	0.028895103970949
GCF_002412335.2	V	0.0662545463947736
GCF_005869855.1	A	0.0800992673246918
GCF_005869855.1	R	0.0491975400468413
GCF_005869855.1	N	0.0468209527571408
GCF_005869855.1	D	0.0480023923262784
GCF_005869855.1	C	0.00945608593690899
GCF_005869855.1	Q	0.0555027819931754
GCF_005869855.1	E	0.0607159412092925
GCF_005869855.1	G	0.0660646588117267
GCF_005869855.1	H	0.0178363358415866
GCF_005869855.1	I	0.0693800006194054
GCF_005869855.1	L	0.110092702643287
GCF_005869855.1	K	0.0493158363165486
GCF_005869855.1	M	0.0170702024897049
GCF_005869855.1	F	0.0399039210897879
GCF_005869855.1	P	0.0459014911930204
GCF_005869855.1	S	0.0658067424812059
GCF_005869855.1	T	0.0581022536708653
GCF_005869855.1	W	0.0139432208367963
GCF_005869855.1	Y	0.0309834684770904
GCF_005869855.1	V	0.0658042039346456
GCF_014023275.1	A	0.0803128092933599
GCF_014023275.1	R	0.0498795000013888
GCF_014023275.1	N	0.045317813538404
GCF_014023275.1	D	0.0486166340920096
GCF_014023275.1	C	0.00949371483487843
GCF_014023275.1	Q	0.0545796017528283
GCF_014023275.1	E	0.0630192309294749
GCF_014023275.1	G	0.0664360979665452
GCF_014023275.1	H	0.0179643601463962
GCF_014023275.1	I	0.0689479419637195
GCF_014023275.1	L	0.110512803182718
GCF_014023275.1	K	0.0486346882600689
GCF_014023275.1	M	0.0173861638411122
GCF_014023275.1	F	0.0400751608904131
GCF_014023275.1	P	0.0461848765326368
GCF_014023275.1	S	0.0651306427376415
GCF_014023275.1	T	0.057303929420239
GCF_014023275.1	W	0.0141229886962391
GCF_014023275.1	Y	0.0303680365305259
GCF_014023275.1	V	0.0657130053894006
GCF_006937785.1	A	0.0825929095444923
GCF_006937785.1	R	0.0501489362703346
GCF_006937785.1	N	0.0451339754186249
GCF_006937785.1	D	0.0537380617377982
GCF_006937785.1	C	0.00961245646361901
GCF_006937785.1	Q	0.0490598965143333
GCF_006937785.1	E	0.0614507488492816
GCF_006937785.1	G	0.0634923622684026
GCF_006937785.1	H	0.0173466554715172
GCF_006937785.1	I	0.0742180593714896
GCF_006937785.1	L	0.107349741084159
GCF_006937785.1	K	0.0509347927362393
GCF_006937785.1	M	0.0204275623861802
GCF_006937785.1	F	0.0404712718707081
GCF_006937785.1	P	0.0431058069347632
GCF_006937785.1	S	0.0701052536756772
GCF_006937785.1	T	0.0545420688663029
GCF_006937785.1	W	0.0132029264246085
GCF_006937785.1	Y	0.0295600346610431
GCF_006937785.1	V	0.0635064794504248
GCF_003011125.1	A	0.10705835424173
GCF_003011125.1	R	0.0606150771737478
GCF_003011125.1	N	0.0360629239878539
GCF_003011125.1	D	0.0464042971465398
GCF_003011125.1	C	0.0121994160807768
GCF_003011125.1	Q	0.0502672073614881
GCF_003011125.1	E	0.0573563557411577
GCF_003011125.1	G	0.0811172165217696
GCF_003011125.1	H	0.0188909692617333
GCF_003011125.1	I	0.0479284120749402
GCF_003011125.1	L	0.13025790415357
GCF_003011125.1	K	0.0346167689023384
GCF_003011125.1	M	0.0181308607936052
GCF_003011125.1	F	0.0332771589354324
GCF_003011125.1	P	0.053164714855378
GCF_003011125.1	S	0.0654836693619117
GCF_003011125.1	T	0.0446489013509141
GCF_003011125.1	W	0.017485093428375
GCF_003011125.1	Y	0.0210543549017901
GCF_003011125.1	V	0.0639803437249473
GCA_010671975.1	A	0.106418511326245
GCA_010671975.1	R	0.061286856091064
GCA_010671975.1	N	0.0291409427084431
GCA_010671975.1	D	0.0526627737762102
GCA_010671975.1	C	0.00949002500630425
GCA_010671975.1	Q	0.0588773059802383
GCA_010671975.1	E	0.0594373819439394
GCA_010671975.1	G	0.0686630021567003
GCA_010671975.1	H	0.0184430839794485
GCA_010671975.1	I	0.0538746857219372
GCA_010671975.1	L	0.115415071345114
GCA_010671975.1	K	0.0313132761793032
GCA_010671975.1	M	0.0184634750946318
GCA_010671975.1	F	0.0363145370299253
GCA_010671975.1	P	0.0515691302985463
GCA_010671975.1	S	0.0627828842416782
GCA_010671975.1	T	0.054779371532236
GCA_010671975.1	W	0.0152443977110293
GCA_010671975.1	Y	0.0287120495857545
GCA_010671975.1	V	0.0671112382912517
GCA_021205645.1	A	0.0693176780257772
GCA_021205645.1	R	0.0362184718580207
GCA_021205645.1	N	0.0623495287304449
GCA_021205645.1	D	0.059297857070435
GCA_021205645.1	C	0.0132325254521345
GCA_021205645.1	Q	0.0302880897330632
GCA_021205645.1	E	0.0679141078681439
GCA_021205645.1	G	0.0637312302312312
GCA_021205645.1	H	0.0143836120261708
GCA_021205645.1	I	0.083277833333002
GCA_021205645.1	L	0.0852937258823506
GCA_021205645.1	K	0.0794349139070741
GCA_021205645.1	M	0.0239640717848601
GCA_021205645.1	F	0.0399083106860198
GCA_021205645.1	P	0.0300694031645935
GCA_021205645.1	S	0.0686417377232343
GCA_021205645.1	T	0.0615702093228072
GCA_021205645.1	W	0.00627034033594233
GCA_021205645.1	Y	0.0433655465275555
GCA_021205645.1	V	0.0614708063371391
GCA_012033255.1	A	0.0856792593216998
GCA_012033255.1	R	0.0583179954587059
GCA_012033255.1	N	0.0365042522362986
GCA_012033255.1	D	0.0537010352318668
GCA_012033255.1	C	0.00943636048662602
GCA_012033255.1	Q	0.0547172178234842
GCA_012033255.1	E	0.0613990663863923
GCA_012033255.1	G	0.0678784749163524
GCA_012033255.1	H	0.0205214457006051
GCA_012033255.1	I	0.0637095377132507
GCA_012033255.1	L	0.110254151845954
GCA_012033255.1	K	0.0342886954166913
GCA_012033255.1	M	0.0195769467927857
GCA_012033255.1	F	0.0383620543747291
GCA_012033255.1	P	0.051883057362213
GCA_012033255.1	S	0.0649666571309667
GCA_012033255.1	T	0.0586425632492355
GCA_012033255.1	W	0.0148079906067825
GCA_012033255.1	Y	0.0279320783821258
GCA_012033255.1	V	0.067421159563234
GCF_002252665.1	A	0.12233387940488
GCF_002252665.1	R	0.0737947325098467
GCF_002252665.1	N	0.0227902200462776
GCF_002252665.1	D	0.0481275823330214
GCF_002252665.1	C	0.0118053339839718
GCF_002252665.1	Q	0.0489051310169532
GCF_002252665.1	E	0.057553349223926
GCF_002252665.1	G	0.0867864985374041
GCF_002252665.1	H	0.02077663707513
GCF_002252665.1	I	0.0378558960980462
GCF_002252665.1	L	0.131165759973402
GCF_002252665.1	K	0.0227821764392024
GCF_002252665.1	M	0.0177374942018999
GCF_002252665.1	F	0.0291567350462641
GCF_002252665.1	P	0.0603619086943349
GCF_002252665.1	S	0.0578938619234409
GCF_002252665.1	T	0.0446916215107503
GCF_002252665.1	W	0.0177133633806744
GCF_002252665.1	Y	0.0180257234554263
GCF_002252665.1	V	0.0697420951451469
GCA_009995705.1	A	0.0765962006596168
GCA_009995705.1	R	0.0520380719296409
GCA_009995705.1	N	0.0438722057899696
GCA_009995705.1	D	0.0497460998848288
GCA_009995705.1	C	0.00999077321746414
GCA_009995705.1	Q	0.0512634475447597
GCA_009995705.1	E	0.0661776253795414
GCA_009995705.1	G	0.065614857083028
GCA_009995705.1	H	0.0171938802219663
GCA_009995705.1	I	0.0733316537535337
GCA_009995705.1	L	0.113967941838551
GCA_009995705.1	K	0.0515358339440896
GCA_009995705.1	M	0.0178294484870694
GCA_009995705.1	F	0.0405119555543922
GCA_009995705.1	P	0.0467882944194325
GCA_009995705.1	S	0.0625008179771752
GCA_009995705.1	T	0.0538155363312742
GCA_009995705.1	W	0.0143808567165742
GCA_009995705.1	Y	0.0320197165218302
GCA_009995705.1	V	0.0608247827452623
GCA_007693875.1	A	0.0950977757660779
GCA_007693875.1	R	0.0590945920126206
GCA_007693875.1	N	0.0342100235103232
GCA_007693875.1	D	0.0515725146850117
GCA_007693875.1	C	0.00989252277722206
GCA_007693875.1	Q	0.0568069078049982
GCA_007693875.1	E	0.0601715099022293
GCA_007693875.1	G	0.0737382231263519
GCA_007693875.1	H	0.0217273803819074
GCA_007693875.1	I	0.060830534606971
GCA_007693875.1	L	0.114535428452906
GCA_007693875.1	K	0.0322707539140448
GCA_007693875.1	M	0.0199689594255348
GCA_007693875.1	F	0.0367991221177887
GCA_007693875.1	P	0.0563614275394674
GCA_007693875.1	S	0.0511096647761002
GCA_007693875.1	T	0.0577387380851909
GCA_007693875.1	W	0.015306742793386
GCA_007693875.1	Y	0.0279344735312178
GCA_007693875.1	V	0.0648327047906498
GCF_000196515.1	A	0.0751039109037597
GCF_000196515.1	R	0.0485722043319972
GCF_000196515.1	N	0.0442308646769103
GCF_000196515.1	D	0.0466365565906908
GCF_000196515.1	C	0.0105842658795616
GCF_000196515.1	Q	0.0529038122236787
GCF_000196515.1	E	0.0629985704039558
GCF_000196515.1	G	0.0661506885709197
GCF_000196515.1	H	0.0197506138309768
GCF_000196515.1	I	0.0726262039407803
GCF_000196515.1	L	0.110538234638655
GCF_000196515.1	K	0.0518518085995701
GCF_000196515.1	M	0.0203860979813403
GCF_000196515.1	F	0.0387518818797485
GCF_000196515.1	P	0.046439001793564
GCF_000196515.1	S	0.0637245599539882
GCF_000196515.1	T	0.0575302925465397
GCF_000196515.1	W	0.0139971953057866
GCF_000196515.1	Y	0.030896402459022
GCF_000196515.1	V	0.066326833488555
GCF_000317635.1	A	0.0766611329243078
GCF_000317635.1	R	0.0508585157896864
GCF_000317635.1	N	0.0418827407851404
GCF_000317635.1	D	0.0502641716560145
GCF_000317635.1	C	0.00953644524962454
GCF_000317635.1	Q	0.0579308742414957
GCF_000317635.1	E	0.0725487092798502
GCF_000317635.1	G	0.065983984698585
GCF_000317635.1	H	0.0184810719072217
GCF_000317635.1	I	0.0641723294922651
GCF_000317635.1	L	0.109579042718695
GCF_000317635.1	K	0.0462923364964339
GCF_000317635.1	M	0.0184322447687614
GCF_000317635.1	F	0.0400121562737822
GCF_000317635.1	P	0.0469801256709522
GCF_000317635.1	S	0.0634660196790205
GCF_000317635.1	T	0.0577919694510483
GCF_000317635.1	W	0.0142592081248358
GCF_000317635.1	Y	0.0306272435228275
GCF_000317635.1	V	0.0642396772694517
GCF_001548115.1	A	0.059114042724168
GCF_001548115.1	R	0.0389824549655126
GCF_001548115.1	N	0.0626464876448135
GCF_001548115.1	D	0.0538463470166745
GCF_001548115.1	C	0.00937269805129579
GCF_001548115.1	Q	0.0458029197080292
GCF_001548115.1	E	0.0647709770307373
GCF_001548115.1	G	0.0651426371124356
GCF_001548115.1	H	0.0163655996785643
GCF_001548115.1	I	0.086197515569544
GCF_001548115.1	L	0.10629059800442
GCF_001548115.1	K	0.0620002678631219
GCF_001548115.1	M	0.017719145516641
GCF_001548115.1	F	0.0430481149132793
GCF_001548115.1	P	0.038997522266122
GCF_001548115.1	S	0.0666284403669725
GCF_001548115.1	T	0.0582602290229693
GCF_001548115.1	W	0.0126372798499967
GCF_001548115.1	Y	0.034320799571419
GCF_001548115.1	V	0.057855923123284
GCF_000353285.1	A	0.0899175329181982
GCF_000353285.1	R	0.0585409729215003
GCF_000353285.1	N	0.036870685740999
GCF_000353285.1	D	0.050751188626051
GCF_000353285.1	C	0.00961747983439389
GCF_000353285.1	Q	0.0566460826936239
GCF_000353285.1	E	0.061537856047858
GCF_000353285.1	G	0.0656170536280812
GCF_000353285.1	H	0.0189824996232298
GCF_000353285.1	I	0.0636852063212924
GCF_000353285.1	L	0.10865141219238
GCF_000353285.1	K	0.0403676893378347
GCF_000353285.1	M	0.019675084881291
GCF_000353285.1	F	0.0393568892314751
GCF_000353285.1	P	0.0481315556818389
GCF_000353285.1	S	0.066005822899758
GCF_000353285.1	T	0.0575541709183306
GCF_000353285.1	W	0.0145721282189856
GCF_000353285.1	Y	0.0273952746774895
GCF_000353285.1	V	0.0661234136053886
GCA_010029175.1	A	0.124299272436061
GCA_010029175.1	R	0.0769185490853947
GCA_010029175.1	N	0.0222807743126713
GCA_010029175.1	D	0.0474008603129904
GCA_010029175.1	C	0.0114625785535155
GCA_010029175.1	Q	0.0503176218557295
GCA_010029175.1	E	0.056175928894837
GCA_010029175.1	G	0.0876825299459865
GCA_010029175.1	H	0.0206032104513932
GCA_010029175.1	I	0.0366368794523985
GCA_010029175.1	L	0.135067900287959
GCA_010029175.1	K	0.0203445279353882
GCA_010029175.1	M	0.0173007486302993
GCA_010029175.1	F	0.028173159288019
GCA_010029175.1	P	0.0613046582989843
GCA_010029175.1	S	0.0570030933472123
GCA_010029175.1	T	0.0433269979351869
GCA_010029175.1	W	0.0179854053493066
GCA_010029175.1	Y	0.017410727424529
GCA_010029175.1	V	0.0683045762021379
GCF_002949795.1	A	0.0810907626436051
GCF_002949795.1	R	0.050087434821315
GCF_002949795.1	N	0.0450607274577133
GCF_002949795.1	D	0.0487494171011912
GCF_002949795.1	C	0.00941646530162364
GCF_002949795.1	Q	0.0542440332358303
GCF_002949795.1	E	0.0625964432574505
GCF_002949795.1	G	0.0661277502225614
GCF_002949795.1	H	0.0179050616812921
GCF_002949795.1	I	0.0683305778116919
GCF_002949795.1	L	0.110520263682225
GCF_002949795.1	K	0.0491071050065709
GCF_002949795.1	M	0.0175145194794184
GCF_002949795.1	F	0.0397902624104455
GCF_002949795.1	P	0.0464416677264827
GCF_002949795.1	S	0.0652004112086142
GCF_002949795.1	T	0.0576614099792276
GCF_002949795.1	W	0.0138777608207215
GCF_002949795.1	Y	0.0303748569248378
GCF_002949795.1	V	0.0659030692271822
GCF_003231495.1	A	0.0907079646017699
GCF_003231495.1	R	0.0545090887347525
GCF_003231495.1	N	0.0337742166945707
GCF_003231495.1	D	0.0525203300645779
GCF_003231495.1	C	0.0103683329347046
GCF_003231495.1	Q	0.0598481224587419
GCF_003231495.1	E	0.0602080841903851
GCF_003231495.1	G	0.0697847404927051
GCF_003231495.1	H	0.0206027266204257
GCF_003231495.1	I	0.0573804113848362
GCF_003231495.1	L	0.112696723271945
GCF_003231495.1	K	0.0385661325041856
GCF_003231495.1	M	0.0196298732360679
GCF_003231495.1	F	0.0376632384596986
GCF_003231495.1	P	0.0501142071274815
GCF_003231495.1	S	0.066240133939249
GCF_003231495.1	T	0.0567453958383162
GCF_003231495.1	W	0.0144098301841665
GCF_003231495.1	Y	0.0268117675197321
GCF_003231495.1	V	0.0674186797416886
GCF_000478195.2	A	0.07162287315803
GCF_000478195.2	R	0.0482205401980608
GCF_000478195.2	N	0.0461317485023681
GCF_000478195.2	D	0.0509860206659458
GCF_000478195.2	C	0.00973709886929401
GCF_000478195.2	Q	0.0576273761554488
GCF_000478195.2	E	0.0684371560322548
GCF_000478195.2	G	0.0653731997842785
GCF_000478195.2	H	0.017740452142318
GCF_000478195.2	I	0.0695373140520135
GCF_000478195.2	L	0.108445302158238
GCF_000478195.2	K	0.046746479305769
GCF_000478195.2	M	0.017615997439789
GCF_000478195.2	F	0.0406018650964901
GCF_000478195.2	P	0.0473073336145686
GCF_000478195.2	S	0.0672885091673549
GCF_000478195.2	T	0.05800828297228
GCF_000478195.2	W	0.0139141434957333
GCF_000478195.2	Y	0.030489247059825
GCF_000478195.2	V	0.0641690601299393
GCF_001650195.1	A	0.0885971379471295
GCF_001650195.1	R	0.05865789557432
GCF_001650195.1	N	0.0349866868926889
GCF_001650195.1	D	0.0535335426655917
GCF_001650195.1	C	0.00932912016803157
GCF_001650195.1	Q	0.0537967549963933
GCF_001650195.1	E	0.0588143643654262
GCF_001650195.1	G	0.0674055618025205
GCF_001650195.1	H	0.0196779394916621
GCF_001650195.1	I	0.060510326940213
GCF_001650195.1	L	0.110809739254042
GCF_001650195.1	K	0.041802361352739
GCF_001650195.1	M	0.0196713094581406
GCF_001650195.1	F	0.0380948466075444
GCF_001650195.1	P	0.0491544055246743
GCF_001650195.1	S	0.0668194668392243
GCF_001650195.1	T	0.0575440499427165
GCF_001650195.1	W	0.0143732496711503
GCF_001650195.1	Y	0.0275709943989477
GCF_001650195.1	V	0.0688502461068443
GCF_009712035.1	A	0.074330589142736
GCF_009712035.1	R	0.0460056767817877
GCF_009712035.1	N	0.0495447430771886
GCF_009712035.1	D	0.0487974530959
GCF_009712035.1	C	0.00983567632292541
GCF_009712035.1	Q	0.0529854817434727
GCF_009712035.1	E	0.0635407706409723
GCF_009712035.1	G	0.064701036664552
GCF_009712035.1	H	0.0184236842852783
GCF_009712035.1	I	0.0756256004358463
GCF_009712035.1	L	0.108421870686786
GCF_009712035.1	K	0.0544786050004334
GCF_009712035.1	M	0.0187070135276967
GCF_009712035.1	F	0.0402458627739608
GCF_009712035.1	P	0.0452460048027584
GCF_009712035.1	S	0.0631663972975197
GCF_009712035.1	T	0.0576207190153253
GCF_009712035.1	W	0.0140040394446747
GCF_009712035.1	Y	0.0311196020862938
GCF_009712035.1	V	0.0631991731738921
GCF_001989455.1	A	0.0544351358620385
GCF_001989455.1	R	0.0394640183370599
GCF_001989455.1	N	0.0648039243234998
GCF_001989455.1	D	0.0515027316920434
GCF_001989455.1	C	0.0115690469786804
GCF_001989455.1	Q	0.0303958444561304
GCF_001989455.1	E	0.0678748198608664
GCF_001989455.1	G	0.0627486321468571
GCF_001989455.1	H	0.0150815091946225
GCF_001989455.1	I	0.0899210398493856
GCF_001989455.1	L	0.10760979956887
GCF_001989455.1	K	0.0855776294292149
GCF_001989455.1	M	0.0183069530694906
GCF_001989455.1	F	0.0491664425381253
GCF_001989455.1	P	0.0364894646204734
GCF_001989455.1	S	0.0766640038857868
GCF_001989455.1	T	0.0444918571090228
GCF_001989455.1	W	0.0127672983746332
GCF_001989455.1	Y	0.0283124525817601
GCF_001989455.1	V	0.0528173961214389
GCA_004293365.1	A	0.0872035506495104
GCA_004293365.1	R	0.0529689976254923
GCA_004293365.1	N	0.0433792663731526
GCA_004293365.1	D	0.0511312085391653
GCA_004293365.1	C	0.0108611339164057
GCA_004293365.1	Q	0.0489298533113108
GCA_004293365.1	E	0.0647093790355033
GCA_004293365.1	G	0.0684658695541946
GCA_004293365.1	H	0.0163070742203556
GCA_004293365.1	I	0.0649413277608102
GCA_004293365.1	L	0.106476871475593
GCA_004293365.1	K	0.0501856129218095
GCA_004293365.1	M	0.0186799636218092
GCA_004293365.1	F	0.0392948111451902
GCA_004293365.1	P	0.0478699015782223
GCA_004293365.1	S	0.0657099950481644
GCA_004293365.1	T	0.0543391133517238
GCA_004293365.1	W	0.0140938518484156
GCA_004293365.1	Y	0.0288053346049158
GCA_004293365.1	V	0.0656468834182553
GCA_012032425.1	A	0.10497239697998
GCA_012032425.1	R	0.059160888742746
GCA_012032425.1	N	0.0296337494123601
GCA_012032425.1	D	0.0543711418068225
GCA_012032425.1	C	0.00997510718808844
GCA_012032425.1	Q	0.0576824766421164
GCA_012032425.1	E	0.0544019688184777
GCA_012032425.1	G	0.0749083538632668
GCA_012032425.1	H	0.0204794114095908
GCA_012032425.1	I	0.0524072042726238
GCA_012032425.1	L	0.114217931558896
GCA_012032425.1	K	0.0275940288078424
GCA_012032425.1	M	0.0200812291757114
GCA_012032425.1	F	0.0345917604535681
GCA_012032425.1	P	0.0571751154086249
GCA_012032425.1	S	0.0567782176335644
GCA_012032425.1	T	0.0591506130721943
GCA_012032425.1	W	0.0164115303299261
GCA_012032425.1	Y	0.0270763919037992
GCA_012032425.1	V	0.0689304825197999
GCF_000169335.1	A	0.0643128405186909
GCF_000169335.1	R	0.0444209442322308
GCF_000169335.1	N	0.0511909762469928
GCF_000169335.1	D	0.0514373384018241
GCF_000169335.1	C	0.0100620463086942
GCF_000169335.1	Q	0.0513652774715359
GCF_000169335.1	E	0.0676769157429112
GCF_000169335.1	G	0.062901801276895
GCF_000169335.1	H	0.0182154018228336
GCF_000169335.1	I	0.0762632527441665
GCF_000169335.1	L	0.109717385654085
GCF_000169335.1	K	0.0590480812699476
GCF_000169335.1	M	0.0187752598196875
GCF_000169335.1	F	0.0412379451918114
GCF_000169335.1	P	0.0439263722064071
GCF_000169335.1	S	0.0650045022683795
GCF_000169335.1	T	0.0570192889249125
GCF_000169335.1	W	0.0142058577529554
GCF_000169335.1	Y	0.0332361024028933
GCF_000169335.1	V	0.059982409742145
GCF_003003885.1	A	0.0842991393590106
GCF_003003885.1	R	0.0508885232301645
GCF_003003885.1	N	0.0434495963255877
GCF_003003885.1	D	0.0479526468899627
GCF_003003885.1	C	0.0103157423406248
GCF_003003885.1	Q	0.0537193261013485
GCF_003003885.1	E	0.0607791644118221
GCF_003003885.1	G	0.0648880177787057
GCF_003003885.1	H	0.0173693998588032
GCF_003003885.1	I	0.0672538877183537
GCF_003003885.1	L	0.1105008914076
GCF_003003885.1	K	0.0508871497207655
GCF_003003885.1	M	0.0182669882510006
GCF_003003885.1	F	0.0380695600099991
GCF_003003885.1	P	0.0462494952352959
GCF_003003885.1	S	0.0660596212959885
GCF_003003885.1	T	0.0576523702651697
GCF_003003885.1	W	0.0140372660570116
GCF_003003885.1	Y	0.0299953850084196
GCF_003003885.1	V	0.067365828734366
GCA_010671925.1	A	0.0738480920414755
GCA_010671925.1	R	0.050734384424257
GCA_010671925.1	N	0.0443846095256916
GCA_010671925.1	D	0.0506429852135016
GCA_010671925.1	C	0.0111185904759552
GCA_010671925.1	Q	0.0541672070336221
GCA_010671925.1	E	0.0613490441165875
GCA_010671925.1	G	0.0677082883027537
GCA_010671925.1	H	0.0190633227730191
GCA_010671925.1	I	0.0648040989664067
GCA_010671925.1	L	0.109183356286063
GCA_010671925.1	K	0.0512152595511146
GCA_010671925.1	M	0.0178228460973155
GCA_010671925.1	F	0.0386952145102423
GCA_010671925.1	P	0.0498150401106672
GCA_010671925.1	S	0.067692231684648
GCA_010671925.1	T	0.0569334741375229
GCA_010671925.1	W	0.0149902939802092
GCA_010671925.1	Y	0.0316652977370461
GCA_010671925.1	V	0.0641663630319012
GCF_000021805.1	A	0.0689101740572674
GCF_000021805.1	R	0.0472705011249561
GCF_000021805.1	N	0.0460989976309265
GCF_000021805.1	D	0.0489313102741527
GCF_000021805.1	C	0.0101920059223114
GCF_000021805.1	Q	0.0556840262184418
GCF_000021805.1	E	0.0654448175679349
GCF_000021805.1	G	0.0645816436648323
GCF_000021805.1	H	0.0187850175651048
GCF_000021805.1	I	0.0739849514306418
GCF_000021805.1	L	0.113290271456649
GCF_000021805.1	K	0.0529232102919524
GCF_000021805.1	M	0.0187395873596784
GCF_000021805.1	F	0.0398743147300366
GCF_000021805.1	P	0.0473918965919154
GCF_000021805.1	S	0.063339388211532
GCF_000021805.1	T	0.0567624350292206
GCF_000021805.1	W	0.0144237178441655
GCF_000021805.1	Y	0.0325689887459699
GCF_000021805.1	V	0.0608027442823107
GCA_003990705.1	A	0.0816268463560298
GCA_003990705.1	R	0.0496630341371466
GCA_003990705.1	N	0.0457057201833156
GCA_003990705.1	D	0.0477360657091886
GCA_003990705.1	C	0.00983531641845697
GCA_003990705.1	Q	0.0573800861894477
GCA_003990705.1	E	0.0615325606458847
GCA_003990705.1	G	0.0639112000390321
GCA_003990705.1	H	0.0186035299897444
GCA_003990705.1	I	0.0692940551888782
GCA_003990705.1	L	0.109654116654775
GCA_003990705.1	K	0.0500804070932147
GCA_003990705.1	M	0.0176866620839374
GCA_003990705.1	F	0.0389712336317582
GCA_003990705.1	P	0.0463757390375592
GCA_003990705.1	S	0.0634146035125992
GCA_003990705.1	T	0.0577820008878837
GCA_003990705.1	W	0.0144124098892271
GCA_003990705.1	Y	0.0312102221593157
GCA_003990705.1	V	0.0651241901926051
GCF_000760115.1	A	0.0542697685984555
GCF_000760115.1	R	0.0388864490020194
GCF_000760115.1	N	0.0646777243676515
GCF_000760115.1	D	0.0530184074423903
GCF_000760115.1	C	0.0112642557910548
GCF_000760115.1	Q	0.0304036642421544
GCF_000760115.1	E	0.0671363281774847
GCF_000760115.1	G	0.0646757189811835
GCF_000760115.1	H	0.014928096868188
GCF_000760115.1	I	0.0896227266437652
GCF_000760115.1	L	0.106556209980006
GCF_000760115.1	K	0.0843525710057214
GCF_000760115.1	M	0.0181407259900092
GCF_000760115.1	F	0.0492583078147905
GCF_000760115.1	P	0.03604281099032
GCF_000760115.1	S	0.0780656844283746
GCF_000760115.1	T	0.0449006030197109
GCF_000760115.1	W	0.0127642848691586
GCF_000760115.1	Y	0.0286108487397149
GCF_000760115.1	V	0.0524248130478465
GCF_001548095.1	A	0.0611842737671825
GCF_001548095.1	R	0.0386133273521527
GCF_001548095.1	N	0.0626048041697374
GCF_001548095.1	D	0.0511408746052599
GCF_001548095.1	C	0.00953072653543672
GCF_001548095.1	Q	0.0469878703080664
GCF_001548095.1	E	0.0656105254538399
GCF_001548095.1	G	0.0617138574698894
GCF_001548095.1	H	0.016973380185915
GCF_001548095.1	I	0.0882589067968285
GCF_001548095.1	L	0.10786151430677
GCF_001548095.1	K	0.0647712020392978
GCF_001548095.1	M	0.0180476785542632
GCF_001548095.1	F	0.0436768595953446
GCF_001548095.1	P	0.0391366806583571
GCF_001548095.1	S	0.0650613605049825
GCF_001548095.1	T	0.0555804771415653
GCF_001548095.1	W	0.0126975480719593
GCF_001548095.1	Y	0.0342048767983595
GCF_001548095.1	V	0.0563432556847918
GCF_000350105.1	A	0.0700805835706587
GCF_000350105.1	R	0.0483144543657167
GCF_000350105.1	N	0.0484750504985618
GCF_000350105.1	D	0.0456771089841045
GCF_000350105.1	C	0.0116771232593164
GCF_000350105.1	Q	0.0483447891908096
GCF_000350105.1	E	0.0599790868147006
GCF_000350105.1	G	0.066890073731469
GCF_000350105.1	H	0.0205955618366488
GCF_000350105.1	I	0.0810385930351242
GCF_000350105.1	L	0.108802095601093
GCF_000350105.1	K	0.0554020970286147
GCF_000350105.1	M	0.0212397307695053
GCF_000350105.1	F	0.0387322184392911
GCF_000350105.1	P	0.0433288366416137
GCF_000350105.1	S	0.0664368357565505
GCF_000350105.1	T	0.0546258823865299
GCF_000350105.1	W	0.013391933077807
GCF_000350105.1	Y	0.03255105172623
GCF_000350105.1	V	0.0644168932856541
GCA_012034795.1	A	0.0917809717072774
GCA_012034795.1	R	0.0561035585867371
GCA_012034795.1	N	0.035480335464315
GCA_012034795.1	D	0.0501289269312339
GCA_012034795.1	C	0.0100293454987463
GCA_012034795.1	Q	0.0609580262736302
GCA_012034795.1	E	0.0566426613366697
GCA_012034795.1	G	0.0684774924601903
GCA_012034795.1	H	0.0197548099662806
GCA_012034795.1	I	0.0591588979926051
GCA_012034795.1	L	0.113952843767006
GCA_012034795.1	K	0.0346017505581748
GCA_012034795.1	M	0.0200777630287403
GCA_012034795.1	F	0.0362101585267237
GCA_012034795.1	P	0.0522599085559675
GCA_012034795.1	S	0.0679803481790025
GCA_012034795.1	T	0.0581162936177355
GCA_012034795.1	W	0.0147884530294014
GCA_012034795.1	Y	0.0271344145903582
GCA_012034795.1	V	0.0663630399292046
GCF_000332135.1	A	0.0756757479346576
GCF_000332135.1	R	0.0470410445813488
GCF_000332135.1	N	0.0477972864412455
GCF_000332135.1	D	0.0486407380105747
GCF_000332135.1	C	0.00981968596865798
GCF_000332135.1	Q	0.0538656817698606
GCF_000332135.1	E	0.0639208976107086
GCF_000332135.1	G	0.0642041700245588
GCF_000332135.1	H	0.0181631725491844
GCF_000332135.1	I	0.0729875245555806
GCF_000332135.1	L	0.109790021936106
GCF_000332135.1	K	0.0531355391660715
GCF_000332135.1	M	0.0183993389885965
GCF_000332135.1	F	0.0397943633245614
GCF_000332135.1	P	0.0452363765065955
GCF_000332135.1	S	0.0644759842284105
GCF_000332135.1	T	0.0578257664587638
GCF_000332135.1	W	0.0140776841175205
GCF_000332135.1	Y	0.0310905796963065
GCF_000332135.1	V	0.0640583961306898
GCF_014280235.1	A	0.122981593257805
GCF_014280235.1	R	0.0780528210519609
GCF_014280235.1	N	0.0207213698086297
GCF_014280235.1	D	0.0474676331983032
GCF_014280235.1	C	0.0117495840041955
GCF_014280235.1	Q	0.0476011929705899
GCF_014280235.1	E	0.0576439075913414
GCF_014280235.1	G	0.0883749084074039
GCF_014280235.1	H	0.020756904059972
GCF_014280235.1	I	0.0362020502037705
GCF_014280235.1	L	0.132117571809821
GCF_014280235.1	K	0.0200805279654558
GCF_014280235.1	M	0.017745069928956
GCF_014280235.1	F	0.0292446888547433
GCF_014280235.1	P	0.0627755436127796
GCF_014280235.1	S	0.0591265435956251
GCF_014280235.1	T	0.0434167285452768
GCF_014280235.1	W	0.0173321374219778
GCF_014280235.1	Y	0.0175698493102679
GCF_014280235.1	V	0.0690393744011253
GCF_014279815.1	A	0.104222184063683
GCF_014279815.1	R	0.0703186136041599
GCF_014279815.1	N	0.0278464121725156
GCF_014279815.1	D	0.0561935459346519
GCF_014279815.1	C	0.0120658173624556
GCF_014279815.1	Q	0.0482200133962687
GCF_014279815.1	E	0.0571976106928964
GCF_014279815.1	G	0.0816556320037122
GCF_014279815.1	H	0.0207419330737096
GCF_014279815.1	I	0.0431931356575379
GCF_014279815.1	L	0.122506386821847
GCF_014279815.1	K	0.0264989205648454
GCF_014279815.1	M	0.0208913630768948
GCF_014279815.1	F	0.0313829222478991
GCF_014279815.1	P	0.0539560282553785
GCF_014279815.1	S	0.066835845898343
GCF_014279815.1	T	0.0499594310649247
GCF_014279815.1	W	0.0172853811579252
GCF_014279815.1	Y	0.0186826827666572
GCF_014279815.1	V	0.070346140183694
GCA_002861535.1	A	0.0802650543773281
GCA_002861535.1	R	0.0573996506834423
GCA_002861535.1	N	0.0391994804888128
GCA_002861535.1	D	0.0517135373845031
GCA_002861535.1	C	0.0102577541508339
GCA_002861535.1	Q	0.0528136109627228
GCA_002861535.1	E	0.0613219025513356
GCA_002861535.1	G	0.0680418546319001
GCA_002861535.1	H	0.0188207614409812
GCA_002861535.1	I	0.0676170880015666
GCA_002861535.1	L	0.112612113192388
GCA_002861535.1	K	0.0432023660221253
GCA_002861535.1	M	0.0194989481626323
GCA_002861535.1	F	0.0396818425944458
GCA_002861535.1	P	0.0495997834410129
GCA_002861535.1	S	0.059884895442614
GCA_002861535.1	T	0.056472363531121
GCA_002861535.1	W	0.013661646741032
GCA_002861535.1	Y	0.0295032822221486
GCA_002861535.1	V	0.068432063977054
GCF_900009145.1	A	0.069568606186116
GCF_900009145.1	R	0.0460651815230439
GCF_900009145.1	N	0.0474375262435324
GCF_900009145.1	D	0.0490669834666419
GCF_900009145.1	C	0.0099379102952266
GCF_900009145.1	Q	0.0583241116008407
GCF_900009145.1	E	0.0653222072434575
GCF_900009145.1	G	0.0644118025958121
GCF_900009145.1	H	0.0183385357739437
GCF_900009145.1	I	0.072320841905996
GCF_900009145.1	L	0.112865381391631
GCF_900009145.1	K	0.0499175569029856
GCF_900009145.1	M	0.0178507227448619
GCF_900009145.1	F	0.0405396883063401
GCF_900009145.1	P	0.0480848891694188
GCF_900009145.1	S	0.0646694541183548
GCF_900009145.1	T	0.0581354546282676
GCF_900009145.1	W	0.014431180361995
GCF_900009145.1	Y	0.0317860047789506
GCF_900009145.1	V	0.0609259607625838
GCF_003013815.1	A	0.0652785277691987
GCF_003013815.1	R	0.0445654877998614
GCF_003013815.1	N	0.0507352600295527
GCF_003013815.1	D	0.0521489077041513
GCF_003013815.1	C	0.00992818147449003
GCF_003013815.1	Q	0.0517590935416869
GCF_003013815.1	E	0.0668730439915403
GCF_003013815.1	G	0.0642664474478926
GCF_003013815.1	H	0.0183330188266528
GCF_003013815.1	I	0.0745531012426388
GCF_003013815.1	L	0.109735625031423
GCF_003013815.1	K	0.0566934748243388
GCF_003013815.1	M	0.0192445440708744
GCF_003013815.1	F	0.041025165540428
GCF_003013815.1	P	0.0451133170834588
GCF_003013815.1	S	0.0637571425120095
GCF_003013815.1	T	0.0578668350420079
GCF_003013815.1	W	0.0140790167019371
GCF_003013815.1	Y	0.0334254217599881
GCF_003013815.1	V	0.0606183876058685
GCF_014304815.1	A	0.099070774918684
GCF_014304815.1	R	0.0704687047999379
GCF_014304815.1	N	0.0285653808976159
GCF_014304815.1	D	0.0546923397139652
GCF_014304815.1	C	0.0126493145465706
GCF_014304815.1	Q	0.0481673028483536
GCF_014304815.1	E	0.0583923065525538
GCF_014304815.1	G	0.0803536276467392
GCF_014304815.1	H	0.0204810521339721
GCF_014304815.1	I	0.0455454346614361
GCF_014304815.1	L	0.123086692396159
GCF_014304815.1	K	0.0295193006470003
GCF_014304815.1	M	0.0212162476804651
GCF_014304815.1	F	0.0316331642336539
GCF_014304815.1	P	0.052744988746287
GCF_014304815.1	S	0.0693906061482668
GCF_014304815.1	T	0.0482223366800488
GCF_014304815.1	W	0.0172975566389851
GCF_014304815.1	Y	0.0187735922275296
GCF_014304815.1	V	0.069729275881776
GCF_002813575.1	A	0.0806420701943657
GCF_002813575.1	R	0.0511117646232755
GCF_002813575.1	N	0.0458468154636765
GCF_002813575.1	D	0.0488066197845117
GCF_002813575.1	C	0.00995536750559455
GCF_002813575.1	Q	0.0534511913150436
GCF_002813575.1	E	0.0632289540400131
GCF_002813575.1	G	0.0661511722328556
GCF_002813575.1	H	0.0178653887933862
GCF_002813575.1	I	0.0672155618134852
GCF_002813575.1	L	0.10875442876107
GCF_002813575.1	K	0.0503707809571328
GCF_002813575.1	M	0.0175717213537945
GCF_002813575.1	F	0.0392110052182763
GCF_002813575.1	P	0.0457708171389439
GCF_002813575.1	S	0.0668888516240099
GCF_002813575.1	T	0.0575047106570303
GCF_002813575.1	W	0.0141687311501438
GCF_002813575.1	Y	0.0301399443064451
GCF_002813575.1	V	0.0653441030669454
GCF_000317125.1	A	0.0885855846035135
GCF_000317125.1	R	0.057213148743072
GCF_000317125.1	N	0.0388230554005904
GCF_000317125.1	D	0.0479831013130361
GCF_000317125.1	C	0.0100850277975492
GCF_000317125.1	Q	0.0549880623366186
GCF_000317125.1	E	0.0600864171406464
GCF_000317125.1	G	0.0678656697595581
GCF_000317125.1	H	0.0185675017687406
GCF_000317125.1	I	0.0649667519509583
GCF_000317125.1	L	0.109335423760332
GCF_000317125.1	K	0.0428200886187151
GCF_000317125.1	M	0.0187155202448664
GCF_000317125.1	F	0.0391987123995665
GCF_000317125.1	P	0.0475363740710104
GCF_000317125.1	S	0.0636035926275043
GCF_000317125.1	T	0.0572350576149895
GCF_000317125.1	W	0.0145122230130791
GCF_000317125.1	Y	0.0302310370698113
GCF_000317125.1	V	0.0676476497658423
GCF_001767235.1	A	0.073694918835949
GCF_001767235.1	R	0.0504778680169368
GCF_001767235.1	N	0.0448655756879297
GCF_001767235.1	D	0.0509148437842347
GCF_001767235.1	C	0.0107269974440808
GCF_001767235.1	Q	0.0541833569977349
GCF_001767235.1	E	0.0616877093500938
GCF_001767235.1	G	0.0676739087789537
GCF_001767235.1	H	0.0186978122134522
GCF_001767235.1	I	0.0649463936803557
GCF_001767235.1	L	0.109571980802553
GCF_001767235.1	K	0.0509279489618856
GCF_001767235.1	M	0.017860309454198
GCF_001767235.1	F	0.0382921004855878
GCF_001767235.1	P	0.0495932685254996
GCF_001767235.1	S	0.0682251453138956
GCF_001767235.1	T	0.0573097609410828
GCF_001767235.1	W	0.0148158128711683
GCF_001767235.1	Y	0.0314385021109574
GCF_001767235.1	V	0.0640957857434506
GCF_012912105.1	A	0.0781648729880544
GCF_012912105.1	R	0.0520674404495
GCF_012912105.1	N	0.0439503951370128
GCF_012912105.1	D	0.0472914302593912
GCF_012912105.1	C	0.0103329788933654
GCF_012912105.1	Q	0.0546241383754229
GCF_012912105.1	E	0.063217095365267
GCF_012912105.1	G	0.0650512377323629
GCF_012912105.1	H	0.0192464281284073
GCF_012912105.1	I	0.0650261389420763
GCF_012912105.1	L	0.107910800829998
GCF_012912105.1	K	0.0517710816565009
GCF_012912105.1	M	0.0179948672973864
GCF_012912105.1	F	0.0401059362017711
GCF_012912105.1	P	0.0456865556881823
GCF_012912105.1	S	0.0662429476019313
GCF_012912105.1	T	0.0580370911853531
GCF_012912105.1	W	0.0142831423492371
GCF_012912105.1	Y	0.0305563291667733
GCF_012912105.1	V	0.0684390917520066
GCA_013823055.1	A	0.094797018597583
GCA_013823055.1	R	0.0534901060337867
GCA_013823055.1	N	0.0379375082832544
GCA_013823055.1	D	0.0538283473901346
GCA_013823055.1	C	0.0109668255154319
GCA_013823055.1	Q	0.039626275824443
GCA_013823055.1	E	0.0648065560281358
GCA_013823055.1	G	0.0700509232118944
GCA_013823055.1	H	0.0196578395971676
GCA_013823055.1	I	0.0553601904559022
GCA_013823055.1	L	0.0997868916838972
GCA_013823055.1	K	0.0608362854919664
GCA_013823055.1	M	0.0246590958060511
GCA_013823055.1	F	0.0395140707591161
GCA_013823055.1	P	0.0472155662574976
GCA_013823055.1	S	0.0680621290829838
GCA_013823055.1	T	0.0535242554014949
GCA_013823055.1	W	0.0112343288958127
GCA_013823055.1	Y	0.0257201654455557
GCA_013823055.1	V	0.068925620237891
GCF_000952155.1	A	0.0901285575128177
GCF_000952155.1	R	0.0532496148352243
GCF_000952155.1	N	0.0422238138060694
GCF_000952155.1	D	0.0491794954708898
GCF_000952155.1	C	0.0101993503309143
GCF_000952155.1	Q	0.0555940089339521
GCF_000952155.1	E	0.0595097951444518
GCF_000952155.1	G	0.0655895860530933
GCF_000952155.1	H	0.0173995598498626
GCF_000952155.1	I	0.065900924796327
GCF_000952155.1	L	0.109513736986909
GCF_000952155.1	K	0.045712010326291
GCF_000952155.1	M	0.0182193294591926
GCF_000952155.1	F	0.0376639706245883
GCF_000952155.1	P	0.0468658343811508
GCF_000952155.1	S	0.0640308880102515
GCF_000952155.1	T	0.0564992964813377
GCF_000952155.1	W	0.0141999863705786
GCF_000952155.1	Y	0.0304176615921569
GCF_000952155.1	V	0.0679025790339413
GCF_003003775.1	A	0.0798259813144547
GCF_003003775.1	R	0.051062954506524
GCF_003003775.1	N	0.0427747780222986
GCF_003003775.1	D	0.0488430055096286
GCF_003003775.1	C	0.0102205708853036
GCF_003003775.1	Q	0.0530407522648364
GCF_003003775.1	E	0.0627646379391829
GCF_003003775.1	G	0.066121046726246
GCF_003003775.1	H	0.0181984910950946
GCF_003003775.1	I	0.0688404326527187
GCF_003003775.1	L	0.110513835297258
GCF_003003775.1	K	0.0495385023908995
GCF_003003775.1	M	0.017918503725483
GCF_003003775.1	F	0.0383121783498907
GCF_003003775.1	P	0.0480642691400948
GCF_003003775.1	S	0.0671536291384988
GCF_003003775.1	T	0.056307730196741
GCF_003003775.1	W	0.0148730391425094
GCF_003003775.1	Y	0.0308625881151897
GCF_003003775.1	V	0.0647630735871473
GCA_004292745.1	A	0.0833068294921023
GCA_004292745.1	R	0.0516868062661056
GCA_004292745.1	N	0.0435105649069665
GCA_004292745.1	D	0.0505786247793099
GCA_004292745.1	C	0.0105386797833568
GCA_004292745.1	Q	0.0500421294879192
GCA_004292745.1	E	0.0644611044233638
GCA_004292745.1	G	0.0686634295461502
GCA_004292745.1	H	0.0167648138766366
GCA_004292745.1	I	0.0663215744808844
GCA_004292745.1	L	0.107087912854042
GCA_004292745.1	K	0.0504737160465874
GCA_004292745.1	M	0.0193496853733987
GCA_004292745.1	F	0.038664179842783
GCA_004292745.1	P	0.0483635897643604
GCA_004292745.1	S	0.0656556032218933
GCA_004292745.1	T	0.0556315074123332
GCA_004292745.1	W	0.0138559204712128
GCA_004292745.1	Y	0.0289820333835523
GCA_004292745.1	V	0.0660612945870414
GCF_000025125.1	A	0.0580566852675053
GCF_000025125.1	R	0.0422985171873851
GCF_000025125.1	N	0.055421566463844
GCF_000025125.1	D	0.0462997992790861
GCF_000025125.1	C	0.0104826759986128
GCF_000025125.1	Q	0.041505091585485
GCF_000025125.1	E	0.0619239782674948
GCF_000025125.1	G	0.0621604296058093
GCF_000025125.1	H	0.0184563405739988
GCF_000025125.1	I	0.0922186491797766
GCF_000025125.1	L	0.110953476885568
GCF_000025125.1	K	0.0701235852328257
GCF_000025125.1	M	0.0190422144456004
GCF_000025125.1	F	0.0432811038599367
GCF_000025125.1	P	0.0387254747417426
GCF_000025125.1	S	0.0712848240276596
GCF_000025125.1	T	0.0527601752892588
GCF_000025125.1	W	0.0123480143342056
GCF_000025125.1	Y	0.0340516199543912
GCF_000025125.1	V	0.0586057778198136
GCF_009856605.1	A	0.0809124916373779
GCF_009856605.1	R	0.0502338393308646
GCF_009856605.1	N	0.0456785004967842
GCF_009856605.1	D	0.0483320298635911
GCF_009856605.1	C	0.009552496327775
GCF_009856605.1	Q	0.0553911822627607
GCF_009856605.1	E	0.0613887135224778
GCF_009856605.1	G	0.0664701515898666
GCF_009856605.1	H	0.0185343974671855
GCF_009856605.1	I	0.0693006178132489
GCF_009856605.1	L	0.109462666846744
GCF_009856605.1	K	0.0474897476084733
GCF_009856605.1	M	0.0174999973825909
GCF_009856605.1	F	0.0391145619032962
GCF_009856605.1	P	0.0467474503817753
GCF_009856605.1	S	0.0639459222336341
GCF_009856605.1	T	0.0583933505244764
GCF_009856605.1	W	0.0142654031909358
GCF_009856605.1	Y	0.0306708000791505
GCF_009856605.1	V	0.0666156795369908
GCA_002737305.1	A	0.122891580458134
GCA_002737305.1	R	0.0728647803866671
GCA_002737305.1	N	0.021820951962099
GCA_002737305.1	D	0.0479259886084971
GCA_002737305.1	C	0.0108555014754765
GCA_002737305.1	Q	0.0491668417342886
GCA_002737305.1	E	0.0556184926383247
GCA_002737305.1	G	0.0935842788621063
GCA_002737305.1	H	0.019125237813821
GCA_002737305.1	I	0.037775338829475
GCA_002737305.1	L	0.133093277992331
GCA_002737305.1	K	0.0229145519479627
GCA_002737305.1	M	0.0171441922379925
GCA_002737305.1	F	0.0284866107628302
GCA_002737305.1	P	0.0629124315027477
GCA_002737305.1	S	0.0584163022969526
GCA_002737305.1	T	0.0426680698254756
GCA_002737305.1	W	0.0171049247340117
GCA_002737305.1	Y	0.0173444565082943
GCA_002737305.1	V	0.0682861894225125
GCF_000760295.1	A	0.0964835620650938
GCF_000760295.1	R	0.0638837437155383
GCF_000760295.1	N	0.0332477526121191
GCF_000760295.1	D	0.0520020882649522
GCF_000760295.1	C	0.0123951397778715
GCF_000760295.1	Q	0.0486608643414456
GCF_000760295.1	E	0.0586630813350593
GCF_000760295.1	G	0.079195302834176
GCF_000760295.1	H	0.0211443978001702
GCF_000760295.1	I	0.0493388352916777
GCF_000760295.1	L	0.124077265803231
GCF_000760295.1	K	0.0352516287751468
GCF_000760295.1	M	0.0208983830249805
GCF_000760295.1	F	0.0324138769497029
GCF_000760295.1	P	0.0509908531134457
GCF_000760295.1	S	0.0681060438106544
GCF_000760295.1	T	0.0483390426878545
GCF_000760295.1	W	0.0172081613971351
GCF_000760295.1	Y	0.0200330403564354
GCF_000760295.1	V	0.06766693604331
GCA_003242115.1	A	0.100470269092051
GCA_003242115.1	R	0.0551650618921426
GCA_003242115.1	N	0.0345196398457087
GCA_003242115.1	D	0.0533445230726601
GCA_003242115.1	C	0.00974513338998801
GCA_003242115.1	Q	0.0528062154236614
GCA_003242115.1	E	0.0586940656435291
GCA_003242115.1	G	0.0679450149623052
GCA_003242115.1	H	0.0191672821905768
GCA_003242115.1	I	0.0581892919136484
GCA_003242115.1	L	0.108911109522662
GCA_003242115.1	K	0.0402980635926653
GCA_003242115.1	M	0.0203127302699216
GCA_003242115.1	F	0.0363287065349666
GCA_003242115.1	P	0.0503855959462787
GCA_003242115.1	S	0.0688257215749293
GCA_003242115.1	T	0.05588780609629
GCA_003242115.1	W	0.0143163360486983
GCA_003242115.1	Y	0.0283326317684465
GCA_003242115.1	V	0.0663548012188697
GCF_000317475.1	A	0.0868532826699256
GCF_000317475.1	R	0.0531184818084494
GCF_000317475.1	N	0.0434140901482016
GCF_000317475.1	D	0.0508611276265102
GCF_000317475.1	C	0.0105309105514108
GCF_000317475.1	Q	0.0496385490642161
GCF_000317475.1	E	0.0648073555532726
GCF_000317475.1	G	0.0687061260483146
GCF_000317475.1	H	0.0163825527347409
GCF_000317475.1	I	0.0638804271680199
GCF_000317475.1	L	0.106103084291446
GCF_000317475.1	K	0.0493535906388601
GCF_000317475.1	M	0.0182364095052462
GCF_000317475.1	F	0.0386901953383033
GCF_000317475.1	P	0.0487502039567849
GCF_000317475.1	S	0.0662177370582157
GCF_000317475.1	T	0.055852781087314
GCF_000317475.1	W	0.0138267592231466
GCF_000317475.1	Y	0.0291085263930539
GCF_000317475.1	V	0.0656678091345678
GCF_000010625.1	A	0.0749936860494484
GCF_000010625.1	R	0.0518169526432778
GCF_000010625.1	N	0.0452560254623137
GCF_000010625.1	D	0.0493820700548511
GCF_000010625.1	C	0.0101846464257458
GCF_000010625.1	Q	0.0510990460004437
GCF_000010625.1	E	0.0661122948314908
GCF_000010625.1	G	0.0662853180068288
GCF_000010625.1	H	0.016998131628776
GCF_000010625.1	I	0.0725169430153753
GCF_000010625.1	L	0.11313343575189
GCF_000010625.1	K	0.0537132308310554
GCF_000010625.1	M	0.0173406896089816
GCF_000010625.1	F	0.0406820741013609
GCF_000010625.1	P	0.0460388157958996
GCF_000010625.1	S	0.0629643893188887
GCF_000010625.1	T	0.0540390446330025
GCF_000010625.1	W	0.0147202257115229
GCF_000010625.1	Y	0.0323804500556046
[truncated: 16,881 more rows]
