# Supplementary material for: Evolutionary adaptation of bacterial proteomes to translation-impeding sequences
Source: EMBO J. 2025 Dec 9;45(6):1957–79. doi: 10.1038/s44318-025-00651-6 (PMC12992588; doi:10.1038/s44318-025-00651-6)
Supplement: Supplementary file 13 — Appendix Figures Source Data [file 44318_2025_651_MOESM13_ESM.zip › Appendix Fig. S1/p__Desulfobacterota.csv]

genome_id	aa	freq_aa
GCA_003599475.1	A	0.0878248348330307
GCA_003599475.1	R	0.0667857897297056
GCA_003599475.1	N	0.0307090729266999
GCA_003599475.1	D	0.0514147801746665
GCA_003599475.1	C	0.012573167982253
GCA_003599475.1	Q	0.0296903252563504
GCA_003599475.1	E	0.0678788278135556
GCA_003599475.1	G	0.0791528825649444
GCA_003599475.1	H	0.0199602190985795
GCA_003599475.1	I	0.0682289617624012
GCA_003599475.1	L	0.0995601361517178
GCA_003599475.1	K	0.0526738411826
GCA_003599475.1	M	0.0266405422812583
GCA_003599475.1	F	0.0441724338637669
GCA_003599475.1	P	0.0472642070725766
GCA_003599475.1	S	0.0610402337499411
GCA_003599475.1	T	0.0472428889539199
GCA_003599475.1	W	0.0111480840502358
GCA_003599475.1	Y	0.0279583896163966
GCA_003599475.1	V	0.0680803809354003
GCA_013151365.1	A	0.0912861040488068
GCA_013151365.1	R	0.0702176965490474
GCA_013151365.1	N	0.032643882105634
GCA_013151365.1	D	0.0546630506219086
GCA_013151365.1	C	0.0132454219144706
GCA_013151365.1	Q	0.033831110270339
GCA_013151365.1	E	0.0610460328151169
GCA_013151365.1	G	0.0795752723856926
GCA_013151365.1	H	0.0216212513841482
GCA_013151365.1	I	0.0623213246074238
GCA_013151365.1	L	0.105842695529792
GCA_013151365.1	K	0.0489291299802835
GCA_013151365.1	M	0.0250655177081278
GCA_013151365.1	F	0.0409642641060808
GCA_013151365.1	P	0.0462350352988374
GCA_013151365.1	S	0.0529360250361632
GCA_013151365.1	T	0.0503430404456672
GCA_013151365.1	W	0.010088177784156
GCA_013151365.1	Y	0.0279797714585783
GCA_013151365.1	V	0.0711651959497255
GCF_900188225.1	A	0.122786001056673
GCF_900188225.1	R	0.0720251868720116
GCF_900188225.1	N	0.0243505744366057
GCF_900188225.1	D	0.0525596073921925
GCF_900188225.1	C	0.0140682580806782
GCF_900188225.1	Q	0.033220225969865
GCF_900188225.1	E	0.061520611250651
GCF_900188225.1	G	0.0867074832622763
GCF_900188225.1	H	0.0205486225105314
GCF_900188225.1	I	0.0409653963042805
GCF_900188225.1	L	0.113340924052314
GCF_900188225.1	K	0.0382361278668855
GCF_900188225.1	M	0.0249966331488393
GCF_900188225.1	F	0.0367490626968902
GCF_900188225.1	P	0.0530860604827735
GCF_900188225.1	S	0.0521320408391983
GCF_900188225.1	T	0.0466396000086643
GCF_900188225.1	W	0.0119473772935791
GCF_900188225.1	Y	0.0221232728995322
GCF_900188225.1	V	0.0719969335755583
GCA_012729055.1	A	0.102384634247652
GCA_012729055.1	R	0.0632446039205089
GCA_012729055.1	N	0.0324140105394328
GCA_012729055.1	D	0.0539743070047693
GCA_012729055.1	C	0.0128294823867361
GCA_012729055.1	Q	0.0294363455292487
GCA_012729055.1	E	0.0612267979841959
GCA_012729055.1	G	0.077986798184375
GCA_012729055.1	H	0.0184174836478648
GCA_012729055.1	I	0.0641023716226022
GCA_012729055.1	L	0.0996261654180492
GCA_012729055.1	K	0.0560421577311694
GCA_012729055.1	M	0.025585899379945
GCA_012729055.1	F	0.0427322453595968
GCA_012729055.1	P	0.0456688736419095
GCA_012729055.1	S	0.0529533932869919
GCA_012729055.1	T	0.0496794631194919
GCA_012729055.1	W	0.0105134095015038
GCA_012729055.1	Y	0.0303031212935577
GCA_012729055.1	V	0.0708784362003994
GCF_004319545.1	A	0.0806256555939444
GCF_004319545.1	R	0.0490368441158531
GCF_004319545.1	N	0.0407521768708919
GCF_004319545.1	D	0.0578597051823492
GCF_004319545.1	C	0.0129504207409346
GCF_004319545.1	Q	0.0367554721648266
GCF_004319545.1	E	0.0588256399757707
GCF_004319545.1	G	0.0715938486908523
GCF_004319545.1	H	0.0207292561457865
GCF_004319545.1	I	0.072754658894163
GCF_004319545.1	L	0.0966553892196612
GCF_004319545.1	K	0.06449742898128
GCF_004319545.1	M	0.028358241506211
GCF_004319545.1	F	0.0456240621181198
GCF_004319545.1	P	0.0429563092145114
GCF_004319545.1	S	0.0597810219491621
GCF_004319545.1	T	0.0546734570545954
GCF_004319545.1	W	0.0105317143900364
GCF_004319545.1	Y	0.0293931213904958
GCF_004319545.1	V	0.0656455758005545
GCA_012517775.1	A	0.0834609043805935
GCA_012517775.1	R	0.0702648838835838
GCA_012517775.1	N	0.0296294908577056
GCA_012517775.1	D	0.0516841162448793
GCA_012517775.1	C	0.0137170099487575
GCA_012517775.1	Q	0.0333040722819338
GCA_012517775.1	E	0.070308597039638
GCA_012517775.1	G	0.0772696941149602
GCA_012517775.1	H	0.0234329279607188
GCA_012517775.1	I	0.0614606974121812
GCA_012517775.1	L	0.105563703449949
GCA_012517775.1	K	0.0452181375697626
GCA_012517775.1	M	0.0262038067914187
GCA_012517775.1	F	0.0415899456172655
GCA_012517775.1	P	0.0475938137855236
GCA_012517775.1	S	0.0600939922065687
GCA_012517775.1	T	0.0473333190596497
GCA_012517775.1	W	0.0119586705491086
GCA_012517775.1	Y	0.0272823620091637
GCA_012517775.1	V	0.0726298548366377
GCA_001873675.1	A	0.0770791514433838
GCA_001873675.1	R	0.0625785232573252
GCA_001873675.1	N	0.0347560183112626
GCA_001873675.1	D	0.0521123658786662
GCA_001873675.1	C	0.0133363178188225
GCA_001873675.1	Q	0.0282142186665126
GCA_001873675.1	E	0.072710731150808
GCA_001873675.1	G	0.0772975724580126
GCA_001873675.1	H	0.020130835992895
GCA_001873675.1	I	0.0758480511791124
GCA_001873675.1	L	0.0957983739367771
GCA_001873675.1	K	0.062446748595607
GCA_001873675.1	M	0.0271708521668809
GCA_001873675.1	F	0.0422455124409722
GCA_001873675.1	P	0.0424549077938394
GCA_001873675.1	S	0.0550114084364666
GCA_001873675.1	T	0.049023784423874
GCA_001873675.1	W	0.0105455832021604
GCA_001873675.1	Y	0.0315067800771153
GCA_001873675.1	V	0.0697322627695063
GCF_014201505.1	A	0.0953576901615096
GCF_014201505.1	R	0.0659110736450392
GCF_014201505.1	N	0.0312640478617833
GCF_014201505.1	D	0.0549485704620063
GCF_014201505.1	C	0.0134372250755884
GCF_014201505.1	Q	0.035129651709553
GCF_014201505.1	E	0.0618450651269214
GCF_014201505.1	G	0.0791203154259197
GCF_014201505.1	H	0.0217062159461445
GCF_014201505.1	I	0.0642140689594309
GCF_014201505.1	L	0.104894378465139
GCF_014201505.1	K	0.0432736194830111
GCF_014201505.1	M	0.0255065503829292
GCF_014201505.1	F	0.0404845012727535
GCF_014201505.1	P	0.046010338306985
GCF_014201505.1	S	0.0541708532550591
GCF_014201505.1	T	0.0528856893598909
GCF_014201505.1	W	0.011054431930899
GCF_014201505.1	Y	0.0278544106034295
GCF_014201505.1	V	0.0709313025660071
GCF_005116655.2	A	0.0781069304251819
GCF_005116655.2	R	0.048537741818642
GCF_005116655.2	N	0.0404671196470419
GCF_005116655.2	D	0.0557502978411427
GCF_005116655.2	C	0.0129304513657053
GCF_005116655.2	Q	0.0352096234327883
GCF_005116655.2	E	0.0657830712767675
GCF_005116655.2	G	0.0722946641704742
GCF_005116655.2	H	0.0214494717410942
GCF_005116655.2	I	0.071963002238718
GCF_005116655.2	L	0.100416650301769
GCF_005116655.2	K	0.0552440769979358
GCF_005116655.2	M	0.0266240524724088
GCF_005116655.2	F	0.042657288489149
GCF_005116655.2	P	0.0406858637829534
GCF_005116655.2	S	0.0657977996849212
GCF_005116655.2	T	0.0557541163173306
GCF_005116655.2	W	0.0107222811358548
GCF_005116655.2	Y	0.0309171107008977
GCF_005116655.2	V	0.0686883861592239
GCF_000429925.1	A	0.0916954534243962
GCF_000429925.1	R	0.0650009384457167
GCF_000429925.1	N	0.0313394334890171
GCF_000429925.1	D	0.0538970315643502
GCF_000429925.1	C	0.0141573455481221
GCF_000429925.1	Q	0.035553907889614
GCF_000429925.1	E	0.06180169168413
GCF_000429925.1	G	0.0758078001126135
GCF_000429925.1	H	0.0223233744336364
GCF_000429925.1	I	0.0692169639962586
GCF_000429925.1	L	0.0986577899525813
GCF_000429925.1	K	0.0460939717659687
GCF_000429925.1	M	0.0286768846084044
GCF_000429925.1	F	0.0417383427203757
GCF_000429925.1	P	0.0482430900147825
GCF_000429925.1	S	0.0578082561506973
GCF_000429925.1	T	0.048979886238663
GCF_000429925.1	W	0.0127062447745636
GCF_000429925.1	Y	0.027429760052615
GCF_000429925.1	V	0.0688718331334935
GCF_009689005.1	A	0.091865876270314
GCF_009689005.1	R	0.0623920077610901
GCF_009689005.1	N	0.0348225339499854
GCF_009689005.1	D	0.0589132943110215
GCF_009689005.1	C	0.0130585698239786
GCF_009689005.1	Q	0.0351028593187615
GCF_009689005.1	E	0.05889176761888
GCF_009689005.1	G	0.0753171120937913
GCF_009689005.1	H	0.0218304576861772
GCF_009689005.1	I	0.0654368387717731
GCF_009689005.1	L	0.0978278132516403
GCF_009689005.1	K	0.0498252032598109
GCF_009689005.1	M	0.0273288532300562
GCF_009689005.1	F	0.0411016308621966
GCF_009689005.1	P	0.0461881490297681
GCF_009689005.1	S	0.0558675065584655
GCF_009689005.1	T	0.0544524853283634
GCF_009689005.1	W	0.0115005156838695
GCF_009689005.1	Y	0.0286807294965433
GCF_009689005.1	V	0.0695957956935135
GCA_013792005.1	A	0.0870857680693361
GCA_013792005.1	R	0.0535576558557852
GCA_013792005.1	N	0.0380197916258154
GCA_013792005.1	D	0.0540029892239783
GCA_013792005.1	C	0.0142210369905574
GCA_013792005.1	Q	0.0386629541027753
GCA_013792005.1	E	0.0589112427066857
GCA_013792005.1	G	0.074896183292591
GCA_013792005.1	H	0.0240044271888658
GCA_013792005.1	I	0.0664043470114296
GCA_013792005.1	L	0.101590912061911
GCA_013792005.1	K	0.0485221642678798
GCA_013792005.1	M	0.02487940703557
GCA_013792005.1	F	0.0402046267609623
GCA_013792005.1	P	0.0444339865179898
GCA_013792005.1	S	0.0635118588528526
GCA_013792005.1	T	0.0590393523057549
GCA_013792005.1	W	0.0110636146951297
GCA_013792005.1	Y	0.0273980243233939
GCA_013792005.1	V	0.0695896571107364
GCF_000931935.2	A	0.0916703965922675
GCF_000931935.2	R	0.0540685182802597
GCF_000931935.2	N	0.0343147114910098
GCF_000931935.2	D	0.0511274643935564
GCF_000931935.2	C	0.0122516730301916
GCF_000931935.2	Q	0.0371476428380294
GCF_000931935.2	E	0.0642555944353738
GCF_000931935.2	G	0.0795026846403778
GCF_000931935.2	H	0.0192572887578532
GCF_000931935.2	I	0.0539845572019578
GCF_000931935.2	L	0.112217303351376
GCF_000931935.2	K	0.0612782983565978
GCF_000931935.2	M	0.0276165503594319
GCF_000931935.2	F	0.0405242070661402
GCF_000931935.2	P	0.047987078450453
GCF_000931935.2	S	0.0562660031929371
GCF_000931935.2	T	0.0479393595642239
GCF_000931935.2	W	0.0122818748569188
GCF_000931935.2	Y	0.0269128477966861
GCF_000931935.2	V	0.0693959453443582
GCF_000430005.1	A	0.110556733472954
GCF_000430005.1	R	0.0509908554706158
GCF_000430005.1	N	0.0343854621218507
GCF_000430005.1	D	0.042591980219633
GCF_000430005.1	C	0.0138140533110285
GCF_000430005.1	Q	0.0410628489175047
GCF_000430005.1	E	0.059957076257724
GCF_000430005.1	G	0.0815410617682593
GCF_000430005.1	H	0.0236069775936336
GCF_000430005.1	I	0.0492553184591544
GCF_000430005.1	L	0.106034179056413
GCF_000430005.1	K	0.0431063735057199
GCF_000430005.1	M	0.0274433140760049
GCF_000430005.1	F	0.0396061217123677
GCF_000430005.1	P	0.0518953663539242
GCF_000430005.1	S	0.0548974347336502
GCF_000430005.1	T	0.0603115321355318
GCF_000430005.1	W	0.0115122514216058
GCF_000430005.1	Y	0.0255694528195452
GCF_000430005.1	V	0.0718616065928793
GCA_002897615.1	A	0.0912872385551604
GCA_002897615.1	R	0.0696459686103044
GCA_002897615.1	N	0.0333252846934447
GCA_002897615.1	D	0.054005938591053
GCA_002897615.1	C	0.0135308513068163
GCA_002897615.1	Q	0.0349241361307795
GCA_002897615.1	E	0.0600515548014488
GCA_002897615.1	G	0.0789858713740333
GCA_002897615.1	H	0.0219505987535485
GCA_002897615.1	I	0.0626071067314908
GCA_002897615.1	L	0.105897477730284
GCA_002897615.1	K	0.0487055829281822
GCA_002897615.1	M	0.0249473031618103
GCA_002897615.1	F	0.0416275655039645
GCA_002897615.1	P	0.0460586680588638
GCA_002897615.1	S	0.0537879727216367
GCA_002897615.1	T	0.0501386758899729
GCA_002897615.1	W	0.0103344536169935
GCA_002897615.1	Y	0.0282898815544752
GCA_002897615.1	V	0.0698978692857376
GCA_002068015.1	A	0.0825708259505818
GCA_002068015.1	R	0.0499348637761175
GCA_002068015.1	N	0.0423075282741615
GCA_002068015.1	D	0.0509526172742817
GCA_002068015.1	C	0.0130291833545931
GCA_002068015.1	Q	0.0304405224855673
GCA_002068015.1	E	0.0639711384493702
GCA_002068015.1	G	0.073368395749086
GCA_002068015.1	H	0.0176507535253043
GCA_002068015.1	I	0.0802862116694647
GCA_002068015.1	L	0.0949089062154691
GCA_002068015.1	K	0.0707406531457307
GCA_002068015.1	M	0.026943327608066
GCA_002068015.1	F	0.0440832658061965
GCA_002068015.1	P	0.0399259850884573
GCA_002068015.1	S	0.0585237340115772
GCA_002068015.1	T	0.0507645751993828
GCA_002068015.1	W	0.00983343737035759
GCA_002068015.1	Y	0.0332272284924454
GCA_002068015.1	V	0.0665368465537897
GCF_001652585.1	A	0.0769501177093621
GCF_001652585.1	R	0.0700975610498427
GCF_001652585.1	N	0.026019323509763
GCF_001652585.1	D	0.0412751264215289
GCF_001652585.1	C	0.0106372132023186
GCF_001652585.1	Q	0.023996883403056
GCF_001652585.1	E	0.0891288898492985
GCF_001652585.1	G	0.0730208924606659
GCF_001652585.1	H	0.0179813034618879
GCF_001652585.1	I	0.0604114577547415
GCF_001652585.1	L	0.120191378531091
GCF_001652585.1	K	0.0636726234046082
GCF_001652585.1	M	0.0176739047398752
GCF_001652585.1	F	0.0482920348730154
GCF_001652585.1	P	0.0510068829921766
GCF_001652585.1	S	0.0508257916658424
GCF_001652585.1	T	0.0423845010173072
GCF_001652585.1	W	0.0118074588321588
GCF_001652585.1	Y	0.0330788416850928
GCF_001652585.1	V	0.0715478134363677
GCF_000025945.1	A	0.0862751608383496
GCF_000025945.1	R	0.0494681058527858
GCF_000025945.1	N	0.0376811275335853
GCF_000025945.1	D	0.0514732722815994
GCF_000025945.1	C	0.0133011039916313
GCF_000025945.1	Q	0.0373951037936149
GCF_000025945.1	E	0.0644053456436884
GCF_000025945.1	G	0.0757412865267817
GCF_000025945.1	H	0.0196536312513939
GCF_000025945.1	I	0.0716429463645483
GCF_000025945.1	L	0.103871621344572
GCF_000025945.1	K	0.0571177407724841
GCF_000025945.1	M	0.0252360945958515
GCF_000025945.1	F	0.0425415309470686
GCF_000025945.1	P	0.0388122214143774
GCF_000025945.1	S	0.0654604332159569
GCF_000025945.1	T	0.0528823892383068
GCF_000025945.1	W	0.0101488423539154
GCF_000025945.1	Y	0.0298814801628535
GCF_000025945.1	V	0.0670105618766358
GCA_003597945.1	A	0.0928526183867486
GCA_003597945.1	R	0.0605243388674273
GCA_003597945.1	N	0.0363155095090904
GCA_003597945.1	D	0.0601083982844037
GCA_003597945.1	C	0.0126920780083424
GCA_003597945.1	Q	0.0305512436079719
GCA_003597945.1	E	0.0596734277400652
GCA_003597945.1	G	0.0749862032780468
GCA_003597945.1	H	0.0217258725010716
GCA_003597945.1	I	0.072563054870628
GCA_003597945.1	L	0.0932685589697723
GCA_003597945.1	K	0.0516944368173568
GCA_003597945.1	M	0.029231832956812
GCA_003597945.1	F	0.0440027076916385
GCA_003597945.1	P	0.0469115732069019
GCA_003597945.1	S	0.0546096456530584
GCA_003597945.1	T	0.0515122929019151
GCA_003597945.1	W	0.0110165352240053
GCA_003597945.1	Y	0.0299912190321362
GCA_003597945.1	V	0.0657684524926078
GCF_001874525.1	A	0.100692553367519
GCF_001874525.1	R	0.0633724995863305
GCF_001874525.1	N	0.0298299340373891
GCF_001874525.1	D	0.0593397419534013
GCF_001874525.1	C	0.0130653032342716
GCF_001874525.1	Q	0.0286641760577258
GCF_001874525.1	E	0.0647128718140175
GCF_001874525.1	G	0.0840917273589761
GCF_001874525.1	H	0.0198952148212574
GCF_001874525.1	I	0.05200012306147
GCF_001874525.1	L	0.103720863326102
GCF_001874525.1	K	0.0450862303361491
GCF_001874525.1	M	0.0294058708636171
GCF_001874525.1	F	0.0410609561709923
GCF_001874525.1	P	0.0478534504191158
GCF_001874525.1	S	0.0521556128918531
GCF_001874525.1	T	0.0512301573773273
GCF_001874525.1	W	0.0117407294385487
GCF_001874525.1	Y	0.0267824996611652
GCF_001874525.1	V	0.0752994842227712
GCF_012317585.1	A	0.089464422589038
GCF_012317585.1	R	0.0875535739347289
GCF_012317585.1	N	0.019095891495464
GCF_012317585.1	D	0.0368441128948098
GCF_012317585.1	C	0.0103513298571002
GCF_012317585.1	Q	0.024389410083955
GCF_012317585.1	E	0.0924854347270653
GCF_012317585.1	G	0.0786434773846923
GCF_012317585.1	H	0.0184679384066185
GCF_012317585.1	I	0.0453475693357372
GCF_012317585.1	L	0.131028079759039
GCF_012317585.1	K	0.0456138646284281
GCF_012317585.1	M	0.0162692029494003
GCF_012317585.1	F	0.0446674367638644
GCF_012317585.1	P	0.0578058707316283
GCF_012317585.1	S	0.0455203014174826
GCF_012317585.1	T	0.0395502488421553
GCF_012317585.1	W	0.0123017629468093
GCF_012317585.1	Y	0.0297477032031005
GCF_012317585.1	V	0.0748523680488832
GCA_001303025.1	A	0.0930482902123591
GCA_001303025.1	R	0.0659468756546326
GCA_001303025.1	N	0.0309643108077903
GCA_001303025.1	D	0.0547731425472864
GCA_001303025.1	C	0.0124416531271518
GCA_001303025.1	Q	0.0361713025096798
GCA_001303025.1	E	0.0616509822120343
GCA_001303025.1	G	0.0774944697638662
GCA_001303025.1	H	0.0209893384464422
GCA_001303025.1	I	0.0636235249780244
GCA_001303025.1	L	0.0996625227899853
GCA_001303025.1	K	0.0471265324041267
GCA_001303025.1	M	0.0249524655281112
GCA_001303025.1	F	0.0422162239637886
GCA_001303025.1	P	0.0474943795561177
GCA_001303025.1	S	0.0568970338690003
GCA_001303025.1	T	0.0512951326905864
GCA_001303025.1	W	0.0112769708638996
GCA_001303025.1	Y	0.0284284707681791
GCA_001303025.1	V	0.0735463773069379
GCF_000156375.1	A	0.11041004316442
GCF_000156375.1	R	0.0704462415324813
GCF_000156375.1	N	0.0260743723336024
GCF_000156375.1	D	0.0544117702432847
GCF_000156375.1	C	0.0169996774278574
GCF_000156375.1	Q	0.03520554874291
GCF_000156375.1	E	0.0606247356351847
GCF_000156375.1	G	0.0815793734569567
GCF_000156375.1	H	0.0220353172566055
GCF_000156375.1	I	0.0459972813569618
GCF_000156375.1	L	0.113269262389218
GCF_000156375.1	K	0.0365247056372306
GCF_000156375.1	M	0.0281340644968565
GCF_000156375.1	F	0.036680343558159
GCF_000156375.1	P	0.0519918516017527
GCF_000156375.1	S	0.0535896505803161
GCF_000156375.1	T	0.0473327551300895
GCF_000156375.1	W	0.0135718777338617
GCF_000156375.1	Y	0.0248631578683127
GCF_000156375.1	V	0.0702579698539388
GCF_000024325.1	A	0.0954524686882331
GCF_000024325.1	R	0.0649303244902216
GCF_000024325.1	N	0.0289354495883037
GCF_000024325.1	D	0.052538463066517
GCF_000024325.1	C	0.0135738123379784
GCF_000024325.1	Q	0.0464735153603957
GCF_000024325.1	E	0.066551782362114
GCF_000024325.1	G	0.0781279486695603
GCF_000024325.1	H	0.0238525640388951
GCF_000024325.1	I	0.0499287353125217
GCF_000024325.1	L	0.109049870382694
GCF_000024325.1	K	0.0396971623245697
GCF_000024325.1	M	0.0226395744976709
GCF_000024325.1	F	0.0390329357078297
GCF_000024325.1	P	0.0493154120439805
GCF_000024325.1	S	0.0552276497055055
GCF_000024325.1	T	0.0519661107855504
GCF_000024325.1	W	0.0142665944915128
GCF_000024325.1	Y	0.0264660164281245
GCF_000024325.1	V	0.0719736097178216
GCA_013153525.1	A	0.0596980291187426
GCA_013153525.1	R	0.0412637800448059
GCA_013153525.1	N	0.0366671614771287
GCA_013153525.1	D	0.0415896724525366
GCA_013153525.1	C	0.0121655123932958
GCA_013153525.1	Q	0.0231332422199586
GCA_013153525.1	E	0.0843003465379477
GCA_013153525.1	G	0.0655845673735631
GCA_013153525.1	H	0.0154585613300505
GCA_013153525.1	I	0.0797344403437738
GCA_013153525.1	L	0.107085515191534
GCA_013153525.1	K	0.0991600165846817
GCA_013153525.1	M	0.0169003366417385
GCA_013153525.1	F	0.0551696602699618
GCA_013153525.1	P	0.0417961278521984
GCA_013153525.1	S	0.0538558531812047
GCA_013153525.1	T	0.0441422119392646
GCA_013153525.1	W	0.0103654260574014
GCA_013153525.1	Y	0.0381430616482648
GCA_013153525.1	V	0.0737864773419464
GCA_003646935.1	A	0.0759342793129201
GCA_003646935.1	R	0.0617834204630321
GCA_003646935.1	N	0.0315758028379388
GCA_003646935.1	D	0.0528274831964152
GCA_003646935.1	C	0.0119596713965646
GCA_003646935.1	Q	0.0289708737864078
GCA_003646935.1	E	0.0725407020164302
GCA_003646935.1	G	0.0780104555638536
GCA_003646935.1	H	0.0210843913368185
GCA_003646935.1	I	0.0764316654219567
GCA_003646935.1	L	0.100177744585512
GCA_003646935.1	K	0.0577968633308439
GCA_003646935.1	M	0.0275100821508589
GCA_003646935.1	F	0.0418879761015683
GCA_003646935.1	P	0.0434757281553398
GCA_003646935.1	S	0.0575309932785661
GCA_003646935.1	T	0.0495115758028379
GCA_003646935.1	W	0.0103181478715459
GCA_003646935.1	Y	0.0317849141150112
GCA_003646935.1	V	0.0688872292755788
GCF_009762795.1	A	0.0964886613660165
GCF_009762795.1	R	0.0602197065048114
GCF_009762795.1	N	0.0308378701553248
GCF_009762795.1	D	0.0581409059901772
GCF_009762795.1	C	0.0130187065842949
GCF_009762795.1	Q	0.0292866307796987
GCF_009762795.1	E	0.0681785427608392
GCF_009762795.1	G	0.0821501784886072
GCF_009762795.1	H	0.0200193730232834
GCF_009762795.1	I	0.0537570825519635
GCF_009762795.1	L	0.103357437520253
GCF_009762795.1	K	0.0482587425353156
GCF_009762795.1	M	0.0292909980076706
GCF_009762795.1	F	0.0409322808896218
GCF_009762795.1	P	0.0463895689633336
GCF_009762795.1	S	0.0550209583270372
GCF_009762795.1	T	0.0514162483590141
GCF_009762795.1	W	0.0115486976489465
GCF_009762795.1	Y	0.0276725033212769
GCF_009762795.1	V	0.0740149062225138
GCF_000801335.2	A	0.122828097005156
GCF_000801335.2	R	0.0652684694860909
GCF_000801335.2	N	0.0266481787886556
GCF_000801335.2	D	0.05422920490701
GCF_000801335.2	C	0.0131654162445664
GCF_000801335.2	Q	0.0308394803471481
GCF_000801335.2	E	0.0556980453387106
GCF_000801335.2	G	0.0831001786186731
GCF_000801335.2	H	0.0191483878396736
GCF_000801335.2	I	0.0476554071559877
GCF_000801335.2	L	0.110174684401504
GCF_000801335.2	K	0.0387518900268271
GCF_000801335.2	M	0.0239133802247333
GCF_000801335.2	F	0.0390061783143497
GCF_000801335.2	P	0.053662368212182
GCF_000801335.2	S	0.0526712607627004
GCF_000801335.2	T	0.0529701009065275
GCF_000801335.2	W	0.0112558551420382
GCF_000801335.2	Y	0.0251258761293896
GCF_000801335.2	V	0.0738875401480767
GCF_900167125.1	A	0.0959318214895991
GCF_900167125.1	R	0.0701471055936781
GCF_900167125.1	N	0.0294017130874925
GCF_900167125.1	D	0.0566601801491001
GCF_900167125.1	C	0.0133931314786565
GCF_900167125.1	Q	0.0371262391314894
GCF_900167125.1	E	0.0675683105766173
GCF_900167125.1	G	0.0805302054303472
GCF_900167125.1	H	0.0226215952520848
GCF_900167125.1	I	0.045803798116574
GCF_900167125.1	L	0.109993369736892
GCF_900167125.1	K	0.0386053807549875
GCF_900167125.1	M	0.0273522610275291
GCF_900167125.1	F	0.039145504627708
GCF_900167125.1	P	0.0495534005703104
GCF_900167125.1	S	0.0540889317729755
GCF_900167125.1	T	0.0497862683477708
GCF_900167125.1	W	0.0124196147978848
GCF_900167125.1	Y	0.024939492111065
GCF_900167125.1	V	0.0749316759472382
GCA_002779455.1	A	0.10176991842332
GCA_002779455.1	R	0.0676428139185422
GCA_002779455.1	N	0.0275768895782938
GCA_002779455.1	D	0.0476403433194532
GCA_002779455.1	C	0.0116555984869926
GCA_002779455.1	Q	0.0389134993221489
GCA_002779455.1	E	0.0628220183543621
GCA_002779455.1	G	0.0815579160027583
GCA_002779455.1	H	0.0210172926299527
GCA_002779455.1	I	0.0543625619799819
GCA_002779455.1	L	0.114986059879191
GCA_002779455.1	K	0.0451134520993056
GCA_002779455.1	M	0.0237584066825014
GCA_002779455.1	F	0.0394592202601635
GCA_002779455.1	P	0.0551725432003015
GCA_002779455.1	S	0.0458671411884833
GCA_002779455.1	T	0.0476731803959526
GCA_002779455.1	W	0.0127282763193077
GCA_002779455.1	Y	0.0278395861902893
GCA_002779455.1	V	0.0724432817686988
GCF_006175995.1	A	0.0866525646082969
GCF_006175995.1	R	0.0607486274921377
GCF_006175995.1	N	0.0329320459324187
GCF_006175995.1	D	0.054068847961957
GCF_006175995.1	C	0.0120386220274393
GCF_006175995.1	Q	0.0316282991759524
GCF_006175995.1	E	0.0716273582345043
GCF_006175995.1	G	0.0748247496552897
GCF_006175995.1	H	0.0222749792811931
GCF_006175995.1	I	0.0635814041017809
GCF_006175995.1	L	0.105178254119333
GCF_006175995.1	K	0.0537033283994224
GCF_006175995.1	M	0.0317911544265867
GCF_006175995.1	F	0.0449371921583387
GCF_006175995.1	P	0.0451706180175811
GCF_006175995.1	S	0.0614525240754345
GCF_006175995.1	T	0.0481400120874786
GCF_006175995.1	W	0.0109303015717341
GCF_006175995.1	Y	0.0258378902645131
GCF_006175995.1	V	0.0624812264086074
GCA_019312835.1	A	0.0900671489474765
GCA_019312835.1	R	0.0575101749978865
GCA_019312835.1	N	0.0350279585995338
GCA_019312835.1	D	0.0562921945387133
GCA_019312835.1	C	0.0123500923901885
GCA_019312835.1	Q	0.0355714302967355
GCA_019312835.1	E	0.061453967947247
GCA_019312835.1	G	0.0758499293486794
GCA_019312835.1	H	0.020888636610669
GCA_019312835.1	I	0.0696688445791717
GCA_019312835.1	L	0.0994420357242062
GCA_019312835.1	K	0.0545530851076678
GCA_019312835.1	M	0.0268058356783131
GCA_019312835.1	F	0.0429173560705789
GCA_019312835.1	P	0.0456021062547554
GCA_019312835.1	S	0.0549015108513182
GCA_019312835.1	T	0.0502650934167462
GCA_019312835.1	W	0.0115856088694581
GCA_019312835.1	Y	0.0302894892573761
GCA_019312835.1	V	0.0689575005132788
GCA_012744275.1	A	0.101112383144671
GCA_012744275.1	R	0.0607115089106971
GCA_012744275.1	N	0.0321299351671024
GCA_012744275.1	D	0.0489889373894198
GCA_012744275.1	C	0.0140673307089989
GCA_012744275.1	Q	0.0437496556326258
GCA_012744275.1	E	0.0614547302302517
GCA_012744275.1	G	0.0758465315318073
GCA_012744275.1	H	0.0232284211750733
GCA_012744275.1	I	0.0573823181893316
GCA_012744275.1	L	0.111535847878391
GCA_012744275.1	K	0.0420440422913746
GCA_012744275.1	M	0.0260825379722425
GCA_012744275.1	F	0.0403543463754186
GCA_012744275.1	P	0.0464813306967547
GCA_012744275.1	S	0.0573455856694196
GCA_012744275.1	T	0.0501349920106769
GCA_012744275.1	W	0.0111617883839528
GCA_012744275.1	Y	0.0277220327776519
GCA_012744275.1	V	0.0684657438641387
GCF_004309735.1	A	0.124755469192058
GCF_004309735.1	R	0.070149142557704
GCF_004309735.1	N	0.0274305741589904
GCF_004309735.1	D	0.0518660134519713
GCF_004309735.1	C	0.0155924734822102
GCF_004309735.1	Q	0.0365283616533876
GCF_004309735.1	E	0.056167926182732
GCF_004309735.1	G	0.0824341612642292
GCF_004309735.1	H	0.0211593471860499
GCF_004309735.1	I	0.0396698556402493
GCF_004309735.1	L	0.115172867109839
GCF_004309735.1	K	0.035161472006858
GCF_004309735.1	M	0.0246366830841526
GCF_004309735.1	F	0.0347642115359736
GCF_004309735.1	P	0.0560032721717733
GCF_004309735.1	S	0.0484527096692415
GCF_004309735.1	T	0.0504782153596057
GCF_004309735.1	W	0.012711028290434
GCF_004309735.1	Y	0.0242498768361862
GCF_004309735.1	V	0.0726163391663541
GCF_000621145.1	A	0.10556586079503
GCF_000621145.1	R	0.0700907185798597
GCF_000621145.1	N	0.0294942830275285
GCF_000621145.1	D	0.0537675630792399
GCF_000621145.1	C	0.0130086695811679
GCF_000621145.1	Q	0.0374332332225639
GCF_000621145.1	E	0.0619076516832878
GCF_000621145.1	G	0.0800092489285512
GCF_000621145.1	H	0.0225008552680212
GCF_000621145.1	I	0.0556070339992676
GCF_000621145.1	L	0.107884969459625
GCF_000621145.1	K	0.0382824842828384
GCF_000621145.1	M	0.0245930385480901
GCF_000621145.1	F	0.0383331986680168
GCF_000621145.1	P	0.0486497080054806
GCF_000621145.1	S	0.0507272786660913
GCF_000621145.1	T	0.0539583866980465
GCF_000621145.1	W	0.0112551552461883
GCF_000621145.1	Y	0.0258419877288379
GCF_000621145.1	V	0.0710886745322672
GCF_011682075.1	A	0.120076048071933
GCF_011682075.1	R	0.0733827155958247
GCF_011682075.1	N	0.0256680611874704
GCF_011682075.1	D	0.0577120368116754
GCF_011682075.1	C	0.0132900434888431
GCF_011682075.1	Q	0.0305377094651377
GCF_011682075.1	E	0.0575274273616922
GCF_011682075.1	G	0.0871632140413397
GCF_011682075.1	H	0.0231524130108332
GCF_011682075.1	I	0.042957057637642
GCF_011682075.1	L	0.104152794169648
GCF_011682075.1	K	0.0322598125433396
GCF_011682075.1	M	0.0270411513751567
GCF_011682075.1	F	0.0347359671560501
GCF_011682075.1	P	0.054477238389581
GCF_011682075.1	S	0.0499878304715807
GCF_011682075.1	T	0.0533006975665535
GCF_011682075.1	W	0.0120032880688106
GCF_011682075.1	Y	0.0229999494849764
GCF_011682075.1	V	0.0775745441019118
GCF_000341895.1	A	0.0862046193491096
GCF_000341895.1	R	0.0541621821118015
GCF_000341895.1	N	0.0337060548750273
GCF_000341895.1	D	0.0562239064477361
GCF_000341895.1	C	0.0131656226903957
GCF_000341895.1	Q	0.0335346348143839
GCF_000341895.1	E	0.0672472467409112
GCF_000341895.1	G	0.0775015385652984
GCF_000341895.1	H	0.0220579212460646
GCF_000341895.1	I	0.0615800808016089
GCF_000341895.1	L	0.102158862370299
GCF_000341895.1	K	0.0524901339792966
GCF_000341895.1	M	0.0297821279130872
GCF_000341895.1	F	0.042472832730553
GCF_000341895.1	P	0.0439331817717715
GCF_000341895.1	S	0.0603454816763196
GCF_000341895.1	T	0.0546164921085885
GCF_000341895.1	W	0.0114832706198193
GCF_000341895.1	Y	0.0271958394571511
GCF_000341895.1	V	0.0701379697307768
GCF_009914765.1	A	0.0888745261086405
GCF_009914765.1	R	0.0478052570698934
GCF_009914765.1	N	0.0381244118836124
GCF_009914765.1	D	0.0532494718462711
GCF_009914765.1	C	0.0138122394858164
GCF_009914765.1	Q	0.0351751698905457
GCF_009914765.1	E	0.0662891028884681
GCF_009914765.1	G	0.0712939569040589
GCF_009914765.1	H	0.0210147742729281
GCF_009914765.1	I	0.0636722316106474
GCF_009914765.1	L	0.0989719308984621
GCF_009914765.1	K	0.0554796004184889
GCF_009914765.1	M	0.0280042059365444
GCF_009914765.1	F	0.0418874797968592
GCF_009914765.1	P	0.042217219609346
GCF_009914765.1	S	0.063671354643061
GCF_009914765.1	T	0.058226262899097
GCF_009914765.1	W	0.0112225542031741
GCF_009914765.1	Y	0.0287277041953252
GCF_009914765.1	V	0.07228054543876
GCF_900116045.1	A	0.112700652761655
GCF_900116045.1	R	0.0729254394949886
GCF_900116045.1	N	0.025479454826415
GCF_900116045.1	D	0.0537687438195029
GCF_900116045.1	C	0.0170309840489432
GCF_900116045.1	Q	0.0343945452292253
GCF_900116045.1	E	0.0593593274607546
GCF_900116045.1	G	0.0835666431460026
GCF_900116045.1	H	0.0223610700131766
GCF_900116045.1	I	0.0454479927768799
GCF_900116045.1	L	0.112756293042183
GCF_900116045.1	K	0.0350571703882427
GCF_900116045.1	M	0.0277075951512025
GCF_900116045.1	F	0.0363432195995417
GCF_900116045.1	P	0.0528519437426182
GCF_900116045.1	S	0.0524182024648644
GCF_900116045.1	T	0.0475357678485168
GCF_900116045.1	W	0.0134358631957248
GCF_900116045.1	Y	0.0243021570725119
GCF_900116045.1	V	0.0705569339170505
GCA_013349295.1	A	0.0953503838690526
GCA_013349295.1	R	0.0575928501488957
GCA_013349295.1	N	0.0336529366904575
GCA_013349295.1	D	0.0503437748729657
GCA_013349295.1	C	0.0127420968661104
GCA_013349295.1	Q	0.037971686608663
GCA_013349295.1	E	0.0672154532724346
GCA_013349295.1	G	0.0780480202160327
GCA_013349295.1	H	0.0219030815410918
GCA_013349295.1	I	0.0612322595152292
GCA_013349295.1	L	0.108567186304685
GCA_013349295.1	K	0.0510445307136883
GCA_013349295.1	M	0.0257257106009249
GCA_013349295.1	F	0.0403023838785706
GCA_013349295.1	P	0.0451469981118854
GCA_013349295.1	S	0.0556476280782991
GCA_013349295.1	T	0.0525709649134287
GCA_013349295.1	W	0.00990338135513568
GCA_013349295.1	Y	0.0260862012965768
GCA_013349295.1	V	0.0689524711458726
GCA_012728915.1	A	0.100751205902703
GCA_012728915.1	R	0.0788735253453084
GCA_012728915.1	N	0.0267161446761423
GCA_012728915.1	D	0.052676008570357
GCA_012728915.1	C	0.0115583468766594
GCA_012728915.1	Q	0.0265775138290459
GCA_012728915.1	E	0.0680417526404844
GCA_012728915.1	G	0.0861095604535704
GCA_012728915.1	H	0.0182101519864439
GCA_012728915.1	I	0.0582868445514983
GCA_012728915.1	L	0.099650823553876
GCA_012728915.1	K	0.0470428926316467
GCA_012728915.1	M	0.0252295763961178
GCA_012728915.1	F	0.0395704424180685
GCA_012728915.1	P	0.04751819839312
GCA_012728915.1	S	0.0513565399721005
GCA_012728915.1	T	0.048494803199897
GCA_012728915.1	W	0.0110619989330376
GCA_012728915.1	Y	0.0271171839123853
GCA_012728915.1	V	0.0751564857575371
GCF_000422285.1	A	0.0939099314682717
GCF_000422285.1	R	0.0711796834327363
GCF_000422285.1	N	0.0275314268665077
GCF_000422285.1	D	0.0536288935368278
GCF_000422285.1	C	0.0132595650625188
GCF_000422285.1	Q	0.0309199570116391
GCF_000422285.1	E	0.0702313212223065
GCF_000422285.1	G	0.0825996084771099
GCF_000422285.1	H	0.0205503849772119
GCF_000422285.1	I	0.0586393818444199
GCF_000422285.1	L	0.104223941350724
GCF_000422285.1	K	0.0448104950054953
GCF_000422285.1	M	0.0256567750813643
GCF_000422285.1	F	0.0420476099141146
GCF_000422285.1	P	0.0498643674591504
GCF_000422285.1	S	0.0530755553931821
GCF_000422285.1	T	0.0470710373529886
GCF_000422285.1	W	0.012209973177942
GCF_000422285.1	Y	0.0276455956719367
GCF_000422285.1	V	0.0709444956935527
GCA_003599195.1	A	0.0974908706870817
GCA_003599195.1	R	0.0643683074628131
GCA_003599195.1	N	0.0306667352097916
GCA_003599195.1	D	0.0468447164524243
GCA_003599195.1	C	0.0113772568500285
GCA_003599195.1	Q	0.0383670141622722
GCA_003599195.1	E	0.0660710629866224
GCA_003599195.1	G	0.080862849716493
GCA_003599195.1	H	0.0201579919028924
GCA_003599195.1	I	0.0539190884485895
GCA_003599195.1	L	0.113813153245291
GCA_003599195.1	K	0.0495404454040482
GCA_003599195.1	M	0.0228906980666329
GCA_003599195.1	F	0.0416210088285349
GCA_003599195.1	P	0.0545648368357968
GCA_003599195.1	S	0.0489839834558542
GCA_003599195.1	T	0.0466075211649445
GCA_003599195.1	W	0.0135165238534584
GCA_003599195.1	Y	0.029365317719931
GCA_003599195.1	V	0.0689706175464988
GCF_000429945.1	A	0.0797031076147236
GCF_000429945.1	R	0.0504678234048828
GCF_000429945.1	N	0.0384126751559255
GCF_000429945.1	D	0.0525109309069005
GCF_000429945.1	C	0.0135378569724566
GCF_000429945.1	Q	0.0431989190251942
GCF_000429945.1	E	0.0644627654145667
GCF_000429945.1	G	0.0706027323666924
GCF_000429945.1	H	0.0232631238193274
GCF_000429945.1	I	0.0683623895403916
GCF_000429945.1	L	0.104134615926471
GCF_000429945.1	K	0.052144636733232
GCF_000429945.1	M	0.0259812144311138
GCF_000429945.1	F	0.0419028011799055
GCF_000429945.1	P	0.0418527096689765
GCF_000429945.1	S	0.0626857690643595
GCF_000429945.1	T	0.0564925798818717
GCF_000429945.1	W	0.0111879389659985
GCF_000429945.1	Y	0.0317179447202608
GCF_000429945.1	V	0.0673774652067496
GCA_009668925.1	A	0.0947050579841451
GCA_009668925.1	R	0.0570487409408957
GCA_009668925.1	N	0.0349206375862877
GCA_009668925.1	D	0.0537891007776282
GCA_009668925.1	C	0.0125305538785268
GCA_009668925.1	Q	0.0312109286111934
GCA_009668925.1	E	0.0599364025899109
GCA_009668925.1	G	0.0775386274076792
GCA_009668925.1	H	0.0194990633362694
GCA_009668925.1	I	0.0700528746885835
GCA_009668925.1	L	0.0958041999145205
GCA_009668925.1	K	0.0599540358829116
GCA_009668925.1	M	0.0276028209910079
GCA_009668925.1	F	0.0424550917812901
GCA_009668925.1	P	0.044445134848509
GCA_009668925.1	S	0.0556708250449859
GCA_009668925.1	T	0.0509392247564716
GCA_009668925.1	W	0.0108738640170825
GCA_009668925.1	Y	0.0313654298451041
GCA_009668925.1	V	0.0696573851169969
GCA_001797695.1	A	0.0783680232645191
GCA_001797695.1	R	0.0579500138914999
GCA_001797695.1	N	0.0350614802848839
GCA_001797695.1	D	0.0500127269430216
GCA_001797695.1	C	0.0127335976322895
GCA_001797695.1	Q	0.0294549707446676
GCA_001797695.1	E	0.0652767403054799
GCA_001797695.1	G	0.0766012241156438
GCA_001797695.1	H	0.0204695826061785
GCA_001797695.1	I	0.0794177881072124
GCA_001797695.1	L	0.0971672985774106
GCA_001797695.1	K	0.0643184763603272
GCA_001797695.1	M	0.0283819147644185
GCA_001797695.1	F	0.0460515699058539
GCA_001797695.1	P	0.0446441197364109
GCA_001797695.1	S	0.0596718944179462
GCA_001797695.1	T	0.0480013708498104
GCA_001797695.1	W	0.0103279558533124
GCA_001797695.1	Y	0.0292087501476492
GCA_001797695.1	V	0.0668805014914646
GCA_004193595.1	A	0.0697657206338103
GCA_004193595.1	R	0.0531230113609565
GCA_004193595.1	N	0.0425036335179056
GCA_004193595.1	D	0.0553238021363561
GCA_004193595.1	C	0.0132874647804543
GCA_004193595.1	Q	0.032567785154059
GCA_004193595.1	E	0.0648054154110501
GCA_004193595.1	G	0.0692331191075514
GCA_004193595.1	H	0.0213976654057894
GCA_004193595.1	I	0.0776567854813114
GCA_004193595.1	L	0.0957137186978691
GCA_004193595.1	K	0.072311904224604
GCA_004193595.1	M	0.02606917579551
GCA_004193595.1	F	0.0461237275431179
GCA_004193595.1	P	0.0418070429658504
GCA_004193595.1	S	0.0599459706953062
GCA_004193595.1	T	0.0505514312396192
GCA_004193595.1	W	0.0110235454862746
GCA_004193595.1	Y	0.0324328207345983
GCA_004193595.1	V	0.0643562596280061
GCF_000226255.1	A	0.12659399209651
GCF_000226255.1	R	0.0751344184122813
GCF_000226255.1	N	0.0241562138321499
GCF_000226255.1	D	0.0573107281011814
GCF_000226255.1	C	0.0133471314224544
GCF_000226255.1	Q	0.0298796403460297
GCF_000226255.1	E	0.0576565492265076
GCF_000226255.1	G	0.0880540523632269
GCF_000226255.1	H	0.0226990730603606
GCF_000226255.1	I	0.0410762509514425
GCF_000226255.1	L	0.10492630013103
GCF_000226255.1	K	0.0310396182412824
GCF_000226255.1	M	0.0265561081742382
GCF_000226255.1	F	0.034343165775178
GCF_000226255.1	P	0.0568345723808829
GCF_000226255.1	S	0.0483975795996816
GCF_000226255.1	T	0.0514743449383257
GCF_000226255.1	W	0.0121306752027137
GCF_000226255.1	Y	0.0222038015994661
GCF_000226255.1	V	0.0761857841450572
GCA_000495415.1	A	0.0759041199644727
GCA_000495415.1	R	0.0477002631851396
GCA_000495415.1	N	0.0459238997171986
GCA_000495415.1	D	0.0525498444319724
GCA_000495415.1	C	0.0124781360171316
GCA_000495415.1	Q	0.031974542422938
GCA_000495415.1	E	0.0637910647827769
GCA_000495415.1	G	0.0672893020417282
GCA_000495415.1	H	0.0182540417717863
GCA_000495415.1	I	0.0830095738362367
GCA_000495415.1	L	0.0943924673470611
GCA_000495415.1	K	0.073915246756502
GCA_000495415.1	M	0.0271413080791844
GCA_000495415.1	F	0.0459892873295154
GCA_000495415.1	P	0.0399736269963655
GCA_000495415.1	S	0.0598242163022215
GCA_000495415.1	T	0.0497327281346549
GCA_000495415.1	W	0.0110069147400025
GCA_000495415.1	Y	0.0337018651816413
GCA_000495415.1	V	0.0654475509614704
GCA_012797505.1	A	0.0943380344474373
GCA_012797505.1	R	0.0604122406009333
GCA_012797505.1	N	0.034015895898934
GCA_012797505.1	D	0.0532040764065405
GCA_012797505.1	C	0.0126225862134375
GCA_012797505.1	Q	0.0312831954930005
GCA_012797505.1	E	0.0634816381501574
GCA_012797505.1	G	0.0775482283091164
GCA_012797505.1	H	0.0191609127812132
GCA_012797505.1	I	0.0668901039493152
GCA_012797505.1	L	0.0970256838271558
GCA_012797505.1	K	0.0607762054706172
GCA_012797505.1	M	0.0276435467961607
GCA_012797505.1	F	0.0428755358701013
GCA_012797505.1	P	0.0445910315262339
GCA_012797505.1	S	0.0553914222846087
GCA_012797505.1	T	0.048643252778937
GCA_012797505.1	W	0.010564465647407
GCA_012797505.1	Y	0.0303181550893433
GCA_012797505.1	V	0.0692137884593498
GCA_004028505.1	A	0.0792647680746977
GCA_004028505.1	R	0.0542356354422712
GCA_004028505.1	N	0.0379518328165484
GCA_004028505.1	D	0.0545505079512234
GCA_004028505.1	C	0.0138922489653529
GCA_004028505.1	Q	0.0419943895443859
GCA_004028505.1	E	0.0680586309232505
GCA_004028505.1	G	0.0697327184855094
GCA_004028505.1	H	0.0214602697377047
GCA_004028505.1	I	0.06484896276748
GCA_004028505.1	L	0.104254195376083
GCA_004028505.1	K	0.0583705301492736
GCA_004028505.1	M	0.0249626492874278
GCA_004028505.1	F	0.0435779858870633
GCA_004028505.1	P	0.0427672584299958
GCA_004028505.1	S	0.0618322809881641
GCA_004028505.1	T	0.0521469503535621
GCA_004028505.1	W	0.01140374042686
GCA_004028505.1	Y	0.0302914740650318
GCA_004028505.1	V	0.0644029703281138
GCF_000010665.1	A	0.126770065169637
GCF_000010665.1	R	0.0664936342457969
GCF_000010665.1	N	0.0262207260050447
GCF_000010665.1	D	0.0552223776781531
GCF_000010665.1	C	0.0132938083859797
GCF_000010665.1	Q	0.0300830489154456
GCF_000010665.1	E	0.0582093470740129
GCF_000010665.1	G	0.0829478875532972
GCF_000010665.1	H	0.0187632723731917
GCF_000010665.1	I	0.0459291408973537
GCF_000010665.1	L	0.109774116255188
GCF_000010665.1	K	0.0408624591651241
GCF_000010665.1	M	0.0237262675843367
GCF_000010665.1	F	0.0385354943553988
GCF_000010665.1	P	0.0533241167536814
GCF_000010665.1	S	0.0511832559561592
GCF_000010665.1	T	0.0491440877081623
GCF_000010665.1	W	0.0111217087006949
GCF_000010665.1	Y	0.0249665178942331
GCF_000010665.1	V	0.0734286673291083
GCA_011330685.1	A	0.0926750298714163
GCA_011330685.1	R	0.0619828919331735
GCA_011330685.1	N	0.0397972781973105
GCA_011330685.1	D	0.0520404018329054
GCA_011330685.1	C	0.0130412783778455
GCA_011330685.1	Q	0.0347672404987517
GCA_011330685.1	E	0.0597962805038827
GCA_011330685.1	G	0.0747011076772509
GCA_011330685.1	H	0.0214112135990365
GCA_011330685.1	I	0.0700939019552416
GCA_011330685.1	L	0.104445436859071
GCA_011330685.1	K	0.0561463853804656
GCA_011330685.1	M	0.0267227433718712
GCA_011330685.1	F	0.0401037126072817
GCA_011330685.1	P	0.0448415686591238
GCA_011330685.1	S	0.0566476075549147
GCA_011330685.1	T	0.0493335645448261
GCA_011330685.1	W	0.0101562815490853
GCA_011330685.1	Y	0.0288677842416699
GCA_011330685.1	V	0.0624282907848759
GCA_013151635.1	A	0.070973343490615
GCA_013151635.1	R	0.0435073760770598
GCA_013151635.1	N	0.0451318526897599
GCA_013151635.1	D	0.0556691056322868
GCA_013151635.1	C	0.013406499654054
GCA_013151635.1	Q	0.029793457132485
GCA_013151635.1	E	0.0609095321427919
GCA_013151635.1	G	0.0701551474460765
GCA_013151635.1	H	0.0194619447487304
GCA_013151635.1	I	0.0839461198045544
GCA_013151635.1	L	0.0952689998228566
GCA_013151635.1	K	0.0836140751961883
GCA_013151635.1	M	0.0279584737704619
GCA_013151635.1	F	0.04895036568597
GCA_013151635.1	P	0.0387292700499735
GCA_013151635.1	S	0.0614012441346068
GCA_013151635.1	T	0.0501593893556666
GCA_013151635.1	W	0.00901445506157521
GCA_013151635.1	Y	0.0303717549193044
GCA_013151635.1	V	0.061577593184983
GCF_004135975.1	A	0.131634267689356
GCF_004135975.1	R	0.0686699766368043
GCF_004135975.1	N	0.0240987719043766
GCF_004135975.1	D	0.0548920970842761
GCF_004135975.1	C	0.0132146004878807
GCF_004135975.1	Q	0.0296247972379445
GCF_004135975.1	E	0.0575288321568287
GCF_004135975.1	G	0.084553709947361
GCF_004135975.1	H	0.0189858178848834
GCF_004135975.1	I	0.0436287247288345
GCF_004135975.1	L	0.111011627110732
GCF_004135975.1	K	0.0381807485205641
GCF_004135975.1	M	0.0233727677766087
GCF_004135975.1	F	0.0381034357077693
GCF_004135975.1	P	0.0550909014600341
GCF_004135975.1	S	0.0490222138118972
GCF_004135975.1	T	0.0488720060613245
GCF_004135975.1	W	0.0112486461053855
GCF_004135975.1	Y	0.0241451595920534
GCF_004135975.1	V	0.0741208980950859
GCA_020217165.1	A	0.119690975507082
GCA_020217165.1	R	0.0681793491791183
GCA_020217165.1	N	0.0233941092064584
GCA_020217165.1	D	0.0511608221943591
GCA_020217165.1	C	0.0144621833143975
GCA_020217165.1	Q	0.0398355068101267
GCA_020217165.1	E	0.0603473639898425
GCA_020217165.1	G	0.0795816151474962
GCA_020217165.1	H	0.0244567062434083
GCA_020217165.1	I	0.0422866092404072
GCA_020217165.1	L	0.116320992572005
GCA_020217165.1	K	0.0337179353705623
GCA_020217165.1	M	0.0271296074162257
GCA_020217165.1	F	0.0358182336672385
GCA_020217165.1	P	0.0558004897678356
GCA_020217165.1	S	0.0481654075438731
GCA_020217165.1	T	0.0507319358503719
GCA_020217165.1	W	0.0125067331761127
GCA_020217165.1	Y	0.022095002285885
GCA_020217165.1	V	0.0743184215171939
GCA_001799475.1	A	0.114515409049219
GCA_001799475.1	R	0.0659393340902338
GCA_001799475.1	N	0.025781504547862
GCA_001799475.1	D	0.051367803404904
GCA_001799475.1	C	0.0133543657896286
GCA_001799475.1	Q	0.0353063939911095
GCA_001799475.1	E	0.0605151994901687
GCA_001799475.1	G	0.0850953278379104
GCA_001799475.1	H	0.0205224335834167
GCA_001799475.1	I	0.0458116178963429
GCA_001799475.1	L	0.114841230312573
GCA_001799475.1	K	0.0422835621019634
GCA_001799475.1	M	0.0258618833617291
GCA_001799475.1	F	0.0382660567445719
GCA_001799475.1	P	0.0513563207172087
GCA_001799475.1	S	0.0530500171522647
GCA_001799475.1	T	0.0490497358264162
GCA_001799475.1	W	0.0112530339413895
GCA_001799475.1	Y	0.0228046177628567
GCA_001799475.1	V	0.0730241523982311
GCA_002748755.1	A	0.0840121226462317
GCA_002748755.1	R	0.0567288877563093
GCA_002748755.1	N	0.0333682208287449
GCA_002748755.1	D	0.0505292281369167
GCA_002748755.1	C	0.0141176042301847
GCA_002748755.1	Q	0.044875633663096
GCA_002748755.1	E	0.0641462726503272
GCA_002748755.1	G	0.0728560117221985
GCA_002748755.1	H	0.023699227317819
GCA_002748755.1	I	0.0629576708501324
GCA_002748755.1	L	0.105732773919929
GCA_002748755.1	K	0.0508186426640698
GCA_002748755.1	M	0.0262857558906778
GCA_002748755.1	F	0.040721898122446
GCA_002748755.1	P	0.0444660848039171
GCA_002748755.1	S	0.0590023389790402
GCA_002748755.1	T	0.0559625763353568
GCA_002748755.1	W	0.0101440701875734
GCA_002748755.1	Y	0.0294656752550579
GCA_002748755.1	V	0.070109304039972
GCF_900114975.1	A	0.0772088369690836
GCF_900114975.1	R	0.0696019009812936
GCF_900114975.1	N	0.0293774332583718
GCF_900114975.1	D	0.0502643725812167
GCF_900114975.1	C	0.0138358458185591
GCF_900114975.1	Q	0.0253927374547509
GCF_900114975.1	E	0.0753432906338226
GCF_900114975.1	G	0.0763808632696971
GCF_900114975.1	H	0.0197683063247927
GCF_900114975.1	I	0.0670010213605634
GCF_900114975.1	L	0.10199593771785
GCF_900114975.1	K	0.0536746978185499
GCF_900114975.1	M	0.024122405778909
GCF_900114975.1	F	0.0440725189160145
GCF_900114975.1	P	0.0473624116152551
GCF_900114975.1	S	0.0557926892817357
GCF_900114975.1	T	0.0450788254121919
GCF_900114975.1	W	0.0122262186267448
GCF_900114975.1	Y	0.0316309113269118
GCF_900114975.1	V	0.079868774853686
GCA_009903935.1	A	0.0663571943961328
GCA_009903935.1	R	0.0510316437482013
GCA_009903935.1	N	0.030926373126796
GCA_009903935.1	D	0.0430716999703874
GCA_009903935.1	C	0.0106104778468738
GCA_009903935.1	Q	0.0255085229997956
GCA_009903935.1	E	0.0861642538673607
GCA_009903935.1	G	0.0655105249767479
GCA_009903935.1	H	0.0160971459316075
GCA_009903935.1	I	0.0700295708678987
GCA_009903935.1	L	0.123601222874255
GCA_009903935.1	K	0.0821957516380759
GCA_009903935.1	M	0.0174109433065152
GCA_009903935.1	F	0.0530586454123447
GCA_009903935.1	P	0.0465209394276848
GCA_009903935.1	S	0.0540054136793417
GCA_009903935.1	T	0.0423897765710306
GCA_009903935.1	W	0.00854802450753452
GCA_009903935.1	Y	0.0368384613138808
GCA_009903935.1	V	0.070123413537535
GCF_001577525.1	A	0.0629822466966904
GCF_001577525.1	R	0.0458292378558671
GCF_001577525.1	N	0.0399074140422937
GCF_001577525.1	D	0.0433063786695365
GCF_001577525.1	C	0.0134538969791938
GCF_001577525.1	Q	0.0329229067772434
GCF_001577525.1	E	0.0731493962578941
GCF_001577525.1	G	0.0652549831876988
GCF_001577525.1	H	0.020241010117125
GCF_001577525.1	I	0.0879106913256097
GCF_001577525.1	L	0.104218691060615
GCF_001577525.1	K	0.0869872653747717
GCF_001577525.1	M	0.0204722046084769
GCF_001577525.1	F	0.0482844963137323
GCF_001577525.1	P	0.0436349182098786
GCF_001577525.1	S	0.0521431458945402
GCF_001577525.1	T	0.0482479919203609
GCF_001577525.1	W	0.0119788490840777
GCF_001577525.1	Y	0.0378726321154837
GCF_001577525.1	V	0.0612016435089105
GCA_013375375.1	A	0.0772574783562471
GCA_013375375.1	R	0.0594510652853635
GCA_013375375.1	N	0.0351455041537056
GCA_013375375.1	D	0.0553334928544702
GCA_013375375.1	C	0.0126064522552702
GCA_013375375.1	Q	0.0305879103319913
GCA_013375375.1	E	0.0684570505398292
GCA_013375375.1	G	0.0747120991429218
GCA_013375375.1	H	0.0214855700284408
GCA_013375375.1	I	0.0719531329041251
GCA_013375375.1	L	0.0971853084244825
GCA_013375375.1	K	0.0658891884817174
GCA_013375375.1	M	0.0247070405028449
GCA_013375375.1	F	0.0422757777859858
GCA_013375375.1	P	0.0423078961356808
GCA_013375375.1	S	0.0569570754315502
GCA_013375375.1	T	0.0504033261762944
GCA_013375375.1	W	0.0101702754309078
GCA_013375375.1	Y	0.0319224277618167
GCA_013375375.1	V	0.0711919280163547
GCF_001687335.1	A	0.0692692759952965
GCF_001687335.1	R	0.0554113892155216
GCF_001687335.1	N	0.0357493700655132
GCF_001687335.1	D	0.0528056442130019
GCF_001687335.1	C	0.0130085671090207
GCF_001687335.1	Q	0.0288271459768184
GCF_001687335.1	E	0.0723682177053586
GCF_001687335.1	G	0.0742805308247942
GCF_001687335.1	H	0.0196606752897699
GCF_001687335.1	I	0.0769158407525617
GCF_001687335.1	L	0.103361666386696
GCF_001687335.1	K	0.0705217537376113
GCF_001687335.1	M	0.0223161431211154
GCF_001687335.1	F	0.0453929111372417
GCF_001687335.1	P	0.0449978162271124
GCF_001687335.1	S	0.0587777591130522
GCF_001687335.1	T	0.0472004031580716
GCF_001687335.1	W	0.0109067696959516
GCF_001687335.1	Y	0.0300661851167479
GCF_001687335.1	V	0.0681619351587435
GCA_003599885.1	A	0.0824269881683391
GCA_003599885.1	R	0.0515246368129399
GCA_003599885.1	N	0.0400936049123858
GCA_003599885.1	D	0.0570855174479557
GCA_003599885.1	C	0.01318855773551
GCA_003599885.1	Q	0.0337022614946832
GCA_003599885.1	E	0.0611232589486296
GCA_003599885.1	G	0.0731069342519095
GCA_003599885.1	H	0.0211344915381159
GCA_003599885.1	I	0.073595926314213
GCA_003599885.1	L	0.0938363037292197
GCA_003599885.1	K	0.0601437771454246
GCA_003599885.1	M	0.0290025460536169
GCA_003599885.1	F	0.0457810393889471
GCA_003599885.1	P	0.0450426838400479
GCA_003599885.1	S	0.0602987868803355
GCA_003599885.1	T	0.052504118616145
GCA_003599885.1	W	0.0107855324247417
GCA_003599885.1	Y	0.0303279916129999
GCA_003599885.1	V	0.0652950426838401
GCA_003818505.1	A	0.0764143999818026
GCA_003818505.1	R	0.0517886243588265
GCA_003818505.1	N	0.0411699619642129
GCA_003818505.1	D	0.0530965615063536
GCA_003818505.1	C	0.0131321763911658
GCA_003818505.1	Q	0.0268443944738437
GCA_003818505.1	E	0.0657794899207601
GCA_003818505.1	G	0.0748895564874495
GCA_003818505.1	H	0.0185881427779935
GCA_003818505.1	I	0.0804909394888159
GCA_003818505.1	L	0.0947027733141828
GCA_003818505.1	K	0.0694433387004791
GCA_003818505.1	M	0.027443120981749
GCA_003818505.1	F	0.0455877024662333
GCA_003818505.1	P	0.0411334047147478
GCA_003818505.1	S	0.063554372003321
GCA_003818505.1	T	0.0488721682348373
GCA_003818505.1	W	0.0100841141691025
GCA_003818505.1	Y	0.0318137432511256
GCA_003818505.1	V	0.0651710148129975
GCA_002747145.1	A	0.0807074145681853
GCA_002747145.1	R	0.0484182808070504
GCA_002747145.1	N	0.0400464967321812
GCA_002747145.1	D	0.0595537737079958
GCA_002747145.1	C	0.0131139763009003
GCA_002747145.1	Q	0.0371262172773317
GCA_002747145.1	E	0.0587685482818746
GCA_002747145.1	G	0.0721387310662223
GCA_002747145.1	H	0.0212034587875265
GCA_002747145.1	I	0.0739867389421993
GCA_002747145.1	L	0.0948628227786542
GCA_002747145.1	K	0.0647585609735846
GCA_002747145.1	M	0.0284697593319653
GCA_002747145.1	F	0.0451397867318254
GCA_002747145.1	P	0.0422361132527548
GCA_002747145.1	S	0.0591552302892998
GCA_002747145.1	T	0.0559052036011245
GCA_002747145.1	W	0.00875609380004033
GCA_002747145.1	Y	0.0286263299607387
GCA_002747145.1	V	0.067026462808545
GCF_900155525.1	A	0.102582491866999
GCF_900155525.1	R	0.0673011111580548
GCF_900155525.1	N	0.0300656977481093
GCF_900155525.1	D	0.0502936330220964
GCF_900155525.1	C	0.0165110482065149
GCF_900155525.1	Q	0.028806666948329
GCF_900155525.1	E	0.067006421902066
GCF_900155525.1	G	0.0800921035954202
GCF_900155525.1	H	0.0211542523976509
GCF_900155525.1	I	0.0502281465207656
GCF_900155525.1	L	0.104870294478009
GCF_900155525.1	K	0.0420835269762136
GCF_900155525.1	M	0.0311092568338333
GCF_900155525.1	F	0.0421595758164688
GCF_900155525.1	P	0.0478664075372851
GCF_900155525.1	S	0.0599961975579872
GCF_900155525.1	T	0.0475886180235751
GCF_900155525.1	W	0.0123061810807385
GCF_900155525.1	Y	0.0269983945244835
GCF_900155525.1	V	0.0709799738053995
GCF_009688965.1	A	0.0907992253888735
GCF_009688965.1	R	0.062096737621226
GCF_009688965.1	N	0.034359136657883
GCF_009688965.1	D	0.0580924573833621
GCF_009688965.1	C	0.0130211474240899
GCF_009688965.1	Q	0.0335235446853552
GCF_009688965.1	E	0.0620316077619354
GCF_009688965.1	G	0.0757576049965698
GCF_009688965.1	H	0.020770635792862
GCF_009688965.1	I	0.0653672214444162
GCF_009688965.1	L	0.0969706413892054
GCF_009688965.1	K	0.0524247122948771
GCF_009688965.1	M	0.0280024623911246
GCF_009688965.1	F	0.0420878799603625
GCF_009688965.1	P	0.0452121834327006
GCF_009688965.1	S	0.0559436544701758
GCF_009688965.1	T	0.0523822572754877
GCF_009688965.1	W	0.0116524554921839
GCF_009688965.1	Y	0.0285365272373072
GCF_009688965.1	V	0.070967906900002
GCF_001672295.1	A	0.0913462688709716
GCF_001672295.1	R	0.0480806038710912
GCF_001672295.1	N	0.0369643754336436
GCF_001672295.1	D	0.0527450135974671
GCF_001672295.1	C	0.0137719214297677
GCF_001672295.1	Q	0.0354162180698774
GCF_001672295.1	E	0.0673323843019036
GCF_001672295.1	G	0.0719957971465257
GCF_001672295.1	H	0.0212226156582211
GCF_001672295.1	I	0.0625892209169717
GCF_001672295.1	L	0.0991737844023893
GCF_001672295.1	K	0.054753730331523
GCF_001672295.1	M	0.0280652120168114
GCF_001672295.1	F	0.041632772687035
GCF_001672295.1	P	0.0418012457034396
GCF_001672295.1	S	0.0624636138159836
GCF_001672295.1	T	0.0583006356118063
GCF_001672295.1	W	0.0109098739143958
GCF_001672295.1	Y	0.0287530604269844
GCF_001672295.1	V	0.0726816517931909
GCF_900130015.1	A	0.0929338664174325
GCF_900130015.1	R	0.0658047319867767
GCF_900130015.1	N	0.0305207954722467
GCF_900130015.1	D	0.0565893002405802
GCF_900130015.1	C	0.0132274088305035
GCF_900130015.1	Q	0.0373885802308877
GCF_900130015.1	E	0.0616944458867716
GCF_900130015.1	G	0.0774910431486578
GCF_900130015.1	H	0.0218266784360559
GCF_900130015.1	I	0.0632099278259515
GCF_900130015.1	L	0.107156827111134
GCF_900130015.1	K	0.0395278397978434
GCF_900130015.1	M	0.023821243747512
GCF_900130015.1	F	0.0408335496823996
GCF_900130015.1	P	0.0455392284126902
GCF_900130015.1	S	0.0583367083787666
GCF_900130015.1	T	0.0541350364331828
GCF_900130015.1	W	0.0111913044983298
GCF_900130015.1	Y	0.0279592225279956
GCF_900130015.1	V	0.0708122609342818
GCF_013340285.1	A	0.101208896050205
GCF_013340285.1	R	0.0613327114296012
GCF_013340285.1	N	0.0315992113129943
GCF_013340285.1	D	0.0540479572582526
GCF_013340285.1	C	0.0139309262832065
GCF_013340285.1	Q	0.0337710687556978
GCF_013340285.1	E	0.0645731125575084
GCF_013340285.1	G	0.078508279093434
GCF_013340285.1	H	0.02223334110713
GCF_013340285.1	I	0.0540496533593402
GCF_013340285.1	L	0.102345283778913
GCF_013340285.1	K	0.0435889499014141
GCF_013340285.1	M	0.0303831068331673
GCF_013340285.1	F	0.0391714546186953
GCF_013340285.1	P	0.0462043377785316
GCF_013340285.1	S	0.0579269404456506
GCF_013340285.1	T	0.0532855598193652
GCF_013340285.1	W	0.0114020395615579
GCF_013340285.1	Y	0.0266203065702716
GCF_013340285.1	V	0.0738168634850637
GCA_003599865.1	A	0.0733358377957899
GCA_003599865.1	R	0.0531671715415188
GCA_003599865.1	N	0.0411596900130356
GCA_003599865.1	D	0.0555300389474886
GCA_003599865.1	C	0.0125152325300469
GCA_003599865.1	Q	0.0349093747428059
GCA_003599865.1	E	0.0643954378074714
GCA_003599865.1	G	0.0712251865736033
GCA_003599865.1	H	0.021940153081949
GCA_003599865.1	I	0.0795443382776555
GCA_003599865.1	L	0.0939744226240572
GCA_003599865.1	K	0.0625111174238904
GCA_003599865.1	M	0.0287652557604849
GCA_003599865.1	F	0.0456152880176073
GCA_003599865.1	P	0.0427353774348818
GCA_003599865.1	S	0.0622250511733362
GCA_003599865.1	T	0.0520541016988751
GCA_003599865.1	W	0.0104191832974478
GCA_003599865.1	Y	0.0314048972418169
GCA_003599865.1	V	0.0625728440162374
GCF_000504305.1	A	0.122700177385421
GCF_000504305.1	R	0.0740627105592454
GCF_000504305.1	N	0.0248451315264772
GCF_000504305.1	D	0.0584031186832226
GCF_000504305.1	C	0.0130254527453488
GCF_000504305.1	Q	0.0304717902176753
GCF_000504305.1	E	0.0568707630323282
GCF_000504305.1	G	0.0885655157240488
GCF_000504305.1	H	0.0230962006517883
GCF_000504305.1	I	0.0414191521251874
GCF_000504305.1	L	0.104270657151108
GCF_000504305.1	K	0.0306393781884686
GCF_000504305.1	M	0.0265785927423236
GCF_000504305.1	F	0.0339086327571745
GCF_000504305.1	P	0.0565570727280228
GCF_000504305.1	S	0.0499162919571525
GCF_000504305.1	T	0.053881681173769
GCF_000504305.1	W	0.0119288258185168
GCF_000504305.1	Y	0.0223149828802442
GCF_000504305.1	V	0.0765438719524772
GCF_013389365.1	A	0.079707134195537
GCF_013389365.1	R	0.0508819309238655
GCF_013389365.1	N	0.0422365439709357
GCF_013389365.1	D	0.0600345912101609
GCF_013389365.1	C	0.0128243529849412
GCF_013389365.1	Q	0.0361693938647303
GCF_013389365.1	E	0.0608180466916921
GCF_013389365.1	G	0.0695165765652603
GCF_013389365.1	H	0.0209858172817557
GCF_013389365.1	I	0.0730473600046379
GCF_013389365.1	L	0.0954535426198172
GCF_013389365.1	K	0.0655445458454314
GCF_013389365.1	M	0.0271439545096599
GCF_013389365.1	F	0.0453268853256292
GCF_013389365.1	P	0.0422131932936855
GCF_013389365.1	S	0.0590892913794131
GCF_013389365.1	T	0.0547323770828402
GCF_013389365.1	W	0.0102799343604411
GCF_013389365.1	Y	0.0299484513669809
GCF_013389365.1	V	0.0640460765225849
GCA_002841785.1	A	0.09910472052903
GCA_002841785.1	R	0.0608925235649464
GCA_002841785.1	N	0.0315369245908714
GCA_002841785.1	D	0.0489069322736095
GCA_002841785.1	C	0.0135130392053631
GCA_002841785.1	Q	0.0376038177098161
GCA_002841785.1	E	0.0665382310463213
GCA_002841785.1	G	0.0797925790730536
GCA_002841785.1	H	0.0223449380376129
GCA_002841785.1	I	0.0579221248555424
GCA_002841785.1	L	0.109009082790277
GCA_002841785.1	K	0.0493866159163973
GCA_002841785.1	M	0.025269838298514
GCA_002841785.1	F	0.0404325212510253
GCA_002841785.1	P	0.0472832876398915
GCA_002841785.1	S	0.0544369437002198
GCA_002841785.1	T	0.0514470456557431
GCA_002841785.1	W	0.0104399439979097
GCA_002841785.1	Y	0.0255532286349036
GCA_002841785.1	V	0.0685856612289521
GCA_004332195.1	A	0.100606858229144
GCA_004332195.1	R	0.0704810775001606
GCA_004332195.1	N	0.0320245667909629
GCA_004332195.1	D	0.0507775717251479
GCA_004332195.1	C	0.0117848810544577
GCA_004332195.1	Q	0.0386825039161078
GCA_004332195.1	E	0.0604974952419567
GCA_004332195.1	G	0.0778192098657113
GCA_004332195.1	H	0.0226369862254925
GCA_004332195.1	I	0.0623918500645853
GCA_004332195.1	L	0.110931645917388
GCA_004332195.1	K	0.043931306927578
GCA_004332195.1	M	0.0237780303584208
GCA_004332195.1	F	0.0379247619870563
GCA_004332195.1	P	0.0488344732696564
GCA_004332195.1	S	0.052647554731345
GCA_004332195.1	T	0.0492753815850986
GCA_004332195.1	W	0.00998801349755506
GCA_004332195.1	Y	0.024655415749954
GCA_004332195.1	V	0.0703304153622206
GCA_001799285.1	A	0.0995276537778852
GCA_001799285.1	R	0.0606407633020598
GCA_001799285.1	N	0.0321950241480372
GCA_001799285.1	D	0.0488197241403712
GCA_001799285.1	C	0.0125215976034768
GCA_001799285.1	Q	0.0379091750747439
GCA_001799285.1	E	0.0666485826664858
GCA_001799285.1	G	0.0788894851367209
GCA_001799285.1	H	0.021218429168706
GCA_001799285.1	I	0.0597963191197023
GCA_001799285.1	L	0.111300337895612
GCA_001799285.1	K	0.0490957017083483
GCA_001799285.1	M	0.0252142069477942
GCA_001799285.1	F	0.0408741648435243
GCA_001799285.1	P	0.0462427541146015
GCA_001799285.1	S	0.0540161222792917
GCA_001799285.1	T	0.0507102884201464
GCA_001799285.1	W	0.0102666014070138
GCA_001799285.1	Y	0.0259937846077639
GCA_001799285.1	V	0.0681192836377146
GCF_001854245.1	A	0.0939211384589135
GCF_001854245.1	R	0.0709478365476806
GCF_001854245.1	N	0.0310764156577235
GCF_001854245.1	D	0.0577995502705343
GCF_001854245.1	C	0.0121730636626262
GCF_001854245.1	Q	0.0282579753407996
GCF_001854245.1	E	0.062557478259032
GCF_001854245.1	G	0.0787777940401845
GCF_001854245.1	H	0.0214345477698631
GCF_001854245.1	I	0.065150505965216
GCF_001854245.1	L	0.0968961153110733
GCF_001854245.1	K	0.046074181098683
GCF_001854245.1	M	0.0275206882598381
GCF_001854245.1	F	0.0422194689184969
GCF_001854245.1	P	0.0485850271238681
GCF_001854245.1	S	0.0527426374997358
GCF_001854245.1	T	0.0523512961616459
GCF_001854245.1	W	0.0114905643689973
GCF_001854245.1	Y	0.0279261178860993
GCF_001854245.1	V	0.0720975973989889
GCA_003530935.1	A	0.121242266809456
GCA_003530935.1	R	0.073327019922646
GCA_003530935.1	N	0.020512094311735
GCA_003530935.1	D	0.048642764211812
GCA_003530935.1	C	0.0133980015400002
GCA_003530935.1	Q	0.0367529007761955
GCA_003530935.1	E	0.0615097312080151
GCA_003530935.1	G	0.0789736872383549
GCA_003530935.1	H	0.0251480258790834
GCA_003530935.1	I	0.0466743961694708
GCA_003530935.1	L	0.111196863355961
GCA_003530935.1	K	0.0306991069769088
GCA_003530935.1	M	0.0245391062688628
GCA_003530935.1	F	0.0363192225654279
GCA_003530935.1	P	0.0551284661067202
GCA_003530935.1	S	0.0480267641410074
GCA_003530935.1	T	0.0511333162222203
GCA_003530935.1	W	0.0141467602467541
GCA_003530935.1	Y	0.0217671059502421
GCA_003530935.1	V	0.0808624000991264
GCA_002868985.1	A	0.0708694356785417
GCA_002868985.1	R	0.0498495102241842
GCA_002868985.1	N	0.0417978511884132
GCA_002868985.1	D	0.0558326188869229
GCA_002868985.1	C	0.0125256136638636
GCA_002868985.1	Q	0.03116810468008
GCA_002868985.1	E	0.0648802466208205
GCA_002868985.1	G	0.0693031259310605
GCA_002868985.1	H	0.0211172117740768
GCA_002868985.1	I	0.0797930233547971
GCA_002868985.1	L	0.0963523710500234
GCA_002868985.1	K	0.0726643682773633
GCA_002868985.1	M	0.0276195861683175
GCA_002868985.1	F	0.0460030523582812
GCA_002868985.1	P	0.0415412585201535
GCA_002868985.1	S	0.0597544736506083
GCA_002868985.1	T	0.0508369663693354
GCA_002868985.1	W	0.00975173747286624
GCA_002868985.1	Y	0.0311218936782133
GCA_002868985.1	V	0.0672175504520774
GCA_003605055.1	A	0.11940417449122
GCA_003605055.1	R	0.0709521001367871
GCA_003605055.1	N	0.023034423661263
GCA_003605055.1	D	0.043823438690969
GCA_003605055.1	C	0.0128396121958971
GCA_003605055.1	Q	0.0431962243383545
GCA_003605055.1	E	0.0585184428208333
GCA_003605055.1	G	0.0904088706297738
GCA_003605055.1	H	0.0191933217140859
GCA_003605055.1	I	0.0429337130995921
GCA_003605055.1	L	0.121002680427256
GCA_003605055.1	K	0.0372156557952637
GCA_003605055.1	M	0.0241060320394967
GCA_003605055.1	F	0.0351202535858566
GCA_003605055.1	P	0.0560620876581279
GCA_003605055.1	S	0.0474535941069977
GCA_003605055.1	T	0.0408317481092159
GCA_003605055.1	W	0.0135015155336338
GCA_003605055.1	Y	0.0256210969032112
GCA_003605055.1	V	0.0747810140621645
GCA_002746685.1	A	0.0842305363030752
GCA_002746685.1	R	0.0493468642756208
GCA_002746685.1	N	0.035817323867842
GCA_002746685.1	D	0.052663010564565
GCA_002746685.1	C	0.0127220577350111
GCA_002746685.1	Q	0.0442391158064733
GCA_002746685.1	E	0.0671913902160016
GCA_002746685.1	G	0.0742127043940515
GCA_002746685.1	H	0.0223172229325079
GCA_002746685.1	I	0.0658203519278649
GCA_002746685.1	L	0.102474597940919
GCA_002746685.1	K	0.0555438732252204
GCA_002746685.1	M	0.0262873460736155
GCA_002746685.1	F	0.0409587174483548
GCA_002746685.1	P	0.0425526545992867
GCA_002746685.1	S	0.0570200524863737
GCA_002746685.1	T	0.0571882780432003
GCA_002746685.1	W	0.00933020994549492
GCA_002746685.1	Y	0.0285836249242985
GCA_002746685.1	V	0.0715000672902227
GCA_002070455.1	A	0.0815108699781237
GCA_002070455.1	R	0.0553744327031152
GCA_002070455.1	N	0.0393772750532382
GCA_002070455.1	D	0.0537007532674736
GCA_002070455.1	C	0.0127168353380989
GCA_002070455.1	Q	0.032798754013814
GCA_002070455.1	E	0.0627864416323849
GCA_002070455.1	G	0.0726251740157357
GCA_002070455.1	H	0.0205388845563409
GCA_002070455.1	I	0.0737804373912053
GCA_002070455.1	L	0.0944947342782509
GCA_002070455.1	K	0.065816494122011
GCA_002070455.1	M	0.0288458315550024
GCA_002070455.1	F	0.0438419099162713
GCA_002070455.1	P	0.0420844347812485
GCA_002070455.1	S	0.0588782102132433
GCA_002070455.1	T	0.0504394246475553
GCA_002070455.1	W	0.0101348105211646
GCA_002070455.1	Y	0.032307152577444
GCA_002070455.1	V	0.0679471394382783
GCA_009782775.1	A	0.104497661020334
GCA_009782775.1	R	0.0687790017464633
GCA_009782775.1	N	0.0318866136510502
GCA_009782775.1	D	0.0500049925864801
GCA_009782775.1	C	0.0128884090981882
GCA_009782775.1	Q	0.0334220694930358
GCA_009782775.1	E	0.066702839368711
GCA_009782775.1	G	0.0816579908701607
GCA_009782775.1	H	0.0195897789508786
GCA_009782775.1	I	0.0523166543265001
GCA_009782775.1	L	0.119015725705415
GCA_009782775.1	K	0.041834106713239
GCA_009782775.1	M	0.0248856886095552
GCA_009782775.1	F	0.0398521440803938
GCA_009782775.1	P	0.0511297375406707
GCA_009782775.1	S	0.0586242692454789
GCA_009782775.1	T	0.0437162176164827
GCA_009782775.1	W	0.0117862720827752
GCA_009782775.1	Y	0.02611782127294
GCA_009782775.1	V	0.0612920060212477
GCA_011322625.1	A	0.0828052680717507
GCA_011322625.1	R	0.0917542361097316
GCA_011322625.1	N	0.0203611370453507
GCA_011322625.1	D	0.0391215245359978
GCA_011322625.1	C	0.01038749064712
GCA_011322625.1	Q	0.0239533051257093
GCA_011322625.1	E	0.0887580037477735
GCA_011322625.1	G	0.0778705892479953
GCA_011322625.1	H	0.0190500784648696
GCA_011322625.1	I	0.0505982532461943
GCA_011322625.1	L	0.126219185157228
GCA_011322625.1	K	0.0445495057044291
GCA_011322625.1	M	0.0172109546228058
GCA_011322625.1	F	0.0438939764141886
GCA_011322625.1	P	0.0567546002926707
GCA_011322625.1	S	0.0482691378134456
GCA_011322625.1	T	0.0410583156207995
GCA_011322625.1	W	0.0123888414347483
GCA_011322625.1	Y	0.0306145421558306
GCA_011322625.1	V	0.0743810545413612
GCA_003645605.1	A	0.0764379122786714
GCA_003645605.1	R	0.0586177675074943
GCA_003645605.1	N	0.034934726043506
GCA_003645605.1	D	0.0551478136864386
GCA_003645605.1	C	0.0131630523647577
GCA_003645605.1	Q	0.0322841964975679
GCA_003645605.1	E	0.0687345774645258
GCA_003645605.1	G	0.074407084006854
GCA_003645605.1	H	0.0209634488242475
GCA_003645605.1	I	0.0712731128042976
GCA_003645605.1	L	0.10403141810797
GCA_003645605.1	K	0.0631684654180557
GCA_003645605.1	M	0.0246779233287665
GCA_003645605.1	F	0.0405288366415177
GCA_003645605.1	P	0.0447118202418328
GCA_003645605.1	S	0.0596835790361779
GCA_003645605.1	T	0.0481183106793942
GCA_003645605.1	W	0.0116025997588391
GCA_003645605.1	Y	0.0289075711816509
GCA_003645605.1	V	0.0686057841274345
GCF_900217235.1	A	0.0864588695911345
GCF_900217235.1	R	0.0554493388788035
GCF_900217235.1	N	0.0350323109437234
GCF_900217235.1	D	0.0593755927059907
GCF_900217235.1	C	0.0126847549245401
GCF_900217235.1	Q	0.0338892351044517
GCF_900217235.1	E	0.0691035914596147
GCF_900217235.1	G	0.0759307177500203
GCF_900217235.1	H	0.0211325087381797
GCF_900217235.1	I	0.0601317162055979
GCF_900217235.1	L	0.098782920584171
GCF_900217235.1	K	0.0537465792397106
GCF_900217235.1	M	0.0295921166716341
GCF_900217235.1	F	0.0413116075541225
GCF_900217235.1	P	0.044015193594711
GCF_900217235.1	S	0.0588303031945159
GCF_900217235.1	T	0.0524917359850435
GCF_900217235.1	W	0.0120734210312407
GCF_900217235.1	Y	0.0283626751022841
GCF_900217235.1	V	0.0716048107405099
GCF_001293685.1	A	0.0970260309702051
GCF_001293685.1	R	0.0655055906839111
GCF_001293685.1	N	0.0313885555989037
GCF_001293685.1	D	0.0568502746882001
GCF_001293685.1	C	0.0127830000024537
GCF_001293685.1	Q	0.0374018839267531
GCF_001293685.1	E	0.0610368467414054
GCF_001293685.1	G	0.0767200830321455
GCF_001293685.1	H	0.0228810731365
GCF_001293685.1	I	0.0632439216494542
GCF_001293685.1	L	0.0998103314170182
GCF_001293685.1	K	0.0463160619600396
GCF_001293685.1	M	0.0275166665439832
GCF_001293685.1	F	0.0400990791381734
GCF_001293685.1	P	0.0474827813805812
GCF_001293685.1	S	0.0528507948659438
GCF_001293685.1	T	0.0508755916408418
GCF_001293685.1	W	0.0119315769973476
GCF_001293685.1	Y	0.0280509528822018
GCF_001293685.1	V	0.0702289027439376
GCF_000014965.1	A	0.0935366280739618
GCF_000014965.1	R	0.0737615851230485
GCF_000014965.1	N	0.0288256684107
GCF_000014965.1	D	0.0522392592720355
GCF_000014965.1	C	0.0135658144475549
GCF_000014965.1	Q	0.0293888484355819
GCF_000014965.1	E	0.0667492064111034
GCF_000014965.1	G	0.0823547674201481
GCF_000014965.1	H	0.0211728692709931
GCF_000014965.1	I	0.0554293629016595
GCF_000014965.1	L	0.102534760056063
GCF_000014965.1	K	0.0430116558017666
GCF_000014965.1	M	0.0248226657837764
GCF_000014965.1	F	0.0413686099502137
GCF_000014965.1	P	0.0498950505399704
GCF_000014965.1	S	0.056640462422544
GCF_000014965.1	T	0.0486329573550486
GCF_000014965.1	W	0.0121207439975583
GCF_000014965.1	Y	0.0272966083964067
GCF_000014965.1	V	0.0766524759298657
GCA_019307805.1	A	0.0797649868497043
GCA_019307805.1	R	0.0567343284031999
GCA_019307805.1	N	0.0320923391221124
GCA_019307805.1	D	0.0533027143936648
GCA_019307805.1	C	0.0133441760187112
GCA_019307805.1	Q	0.0302494479890221
GCA_019307805.1	E	0.0695338581576706
GCA_019307805.1	G	0.0827238890072571
GCA_019307805.1	H	0.0210356774132111
GCA_019307805.1	I	0.069057035767845
GCA_019307805.1	L	0.0979883712884412
GCA_019307805.1	K	0.0591389930415445
GCA_019307805.1	M	0.0298068800812242
GCA_019307805.1	F	0.0428701693473083
GCA_019307805.1	P	0.0468101198701344
GCA_019307805.1	S	0.0546009592625147
GCA_019307805.1	T	0.0492976803549861
GCA_019307805.1	W	0.0118691780225984
GCA_019307805.1	Y	0.029696580649095
GCA_019307805.1	V	0.0700826149597544
GCF_000018405.1	A	0.0980303539624944
GCF_000018405.1	R	0.0590392607065424
GCF_000018405.1	N	0.0341700274711743
GCF_000018405.1	D	0.0591723390594471
GCF_000018405.1	C	0.0132801826457186
GCF_000018405.1	Q	0.0305717270718528
GCF_000018405.1	E	0.059744403147908
GCF_000018405.1	G	0.0782777241527705
GCF_000018405.1	H	0.0207463967307661
GCF_000018405.1	I	0.0602706675434859
GCF_000018405.1	L	0.0950067100870799
GCF_000018405.1	K	0.0499501820321756
GCF_000018405.1	M	0.0275212946968276
GCF_000018405.1	F	0.0433351509186295
GCF_000018405.1	P	0.0466828492248186
GCF_000018405.1	S	0.0528882755378655
GCF_000018405.1	T	0.0563249807943741
GCF_000018405.1	W	0.0115510282031052
GCF_000018405.1	Y	0.0296358578757757
GCF_000018405.1	V	0.0738005881371882
GCA_002067745.1	A	0.0857780910086695
GCA_002067745.1	R	0.066655911148095
GCA_002067745.1	N	0.0331823921648069
GCA_002067745.1	D	0.053880295930411
GCA_002067745.1	C	0.0122770605410349
GCA_002067745.1	Q	0.0310195625091735
GCA_002067745.1	E	0.0691802232700092
GCA_002067745.1	G	0.0790518484733431
GCA_002067745.1	H	0.0200089036285319
GCA_002067745.1	I	0.0643487311116314
GCA_002067745.1	L	0.103209309265232
GCA_002067745.1	K	0.0508816897000545
GCA_002067745.1	M	0.0257974752026667
GCA_002067745.1	F	0.0413848902755151
GCA_002067745.1	P	0.0461557310133761
GCA_002067745.1	S	0.061637612614525
GCA_002067745.1	T	0.0484701892203017
GCA_002067745.1	W	0.0101676041354565
GCA_002067745.1	Y	0.0286602222510653
GCA_002067745.1	V	0.0682522565361003
GCA_009930495.1	A	0.10438374784289
GCA_009930495.1	R	0.067821718609553
GCA_009930495.1	N	0.0286215691125915
GCA_009930495.1	D	0.0565384563185956
GCA_009930495.1	C	0.0130298294460991
GCA_009930495.1	Q	0.0337119824111396
GCA_009930495.1	E	0.0588644285969313
GCA_009930495.1	G	0.0811626520677455
GCA_009930495.1	H	0.0225508649839907
GCA_009930495.1	I	0.0531465874082217
GCA_009930495.1	L	0.10935619217041
GCA_009930495.1	K	0.0383430475039123
GCA_009930495.1	M	0.0268217593245076
GCA_009930495.1	F	0.0393557015030082
GCA_009930495.1	P	0.049415427209491
GCA_009930495.1	S	0.0536174193191416
GCA_009930495.1	T	0.0538867644034372
GCA_009930495.1	W	0.0123533348157753
GCA_009930495.1	Y	0.0233839555935562
GCA_009930495.1	V	0.0736345613590026
GCA_004028495.1	A	0.082971108425054
GCA_004028495.1	R	0.0567612884544809
GCA_004028495.1	N	0.0358897265047625
GCA_004028495.1	D	0.0555996996703781
GCA_004028495.1	C	0.0133784725612528
GCA_004028495.1	Q	0.0408323709542199
GCA_004028495.1	E	0.0701397610157336
GCA_004028495.1	G	0.0726817886447121
GCA_004028495.1	H	0.0208883965697778
GCA_004028495.1	I	0.0622965115300313
GCA_004028495.1	L	0.104554774803287
GCA_004028495.1	K	0.0556384192965149
GCA_004028495.1	M	0.0248428488217449
GCA_004028495.1	F	0.0426269414525584
GCA_004028495.1	P	0.0428962953735097
GCA_004028495.1	S	0.0591989414390907
GCA_004028495.1	T	0.0520425444518143
GCA_004028495.1	W	0.0106731491176976
GCA_004028495.1	Y	0.0294050308578586
GCA_004028495.1	V	0.0666819300555206
GCA_002748735.1	A	0.0905195531148259
GCA_002748735.1	R	0.0643322783136808
GCA_002748735.1	N	0.0321340353368635
GCA_002748735.1	D	0.0522461343223828
GCA_002748735.1	C	0.0132211084504808
GCA_002748735.1	Q	0.0398748328712901
GCA_002748735.1	E	0.0651858622330662
GCA_002748735.1	G	0.0771039332844852
GCA_002748735.1	H	0.0223952471238754
GCA_002748735.1	I	0.0573978531986735
GCA_002748735.1	L	0.110550448320404
GCA_002748735.1	K	0.043587545228617
GCA_002748735.1	M	0.0254300023416904
GCA_002748735.1	F	0.039576456191505
GCA_002748735.1	P	0.0449491248876366
GCA_002748735.1	S	0.0558115467998157
GCA_002748735.1	T	0.0554036394401094
GCA_002748735.1	W	0.0107340066322715
GCA_002748735.1	Y	0.0270729625405075
GCA_002748735.1	V	0.0724734293678191
GCA_001797675.1	A	0.0721333079784011
GCA_001797675.1	R	0.0556975628308487
GCA_001797675.1	N	0.0349621666084388
GCA_001797675.1	D	0.0475393922776542
GCA_001797675.1	C	0.0116971736621219
GCA_001797675.1	Q	0.037101489012617
GCA_001797675.1	E	0.0684185155866497
GCA_001797675.1	G	0.0775042786448084
GCA_001797675.1	H	0.0191035409931763
GCA_001797675.1	I	0.0731615094439752
GCA_001797675.1	L	0.105721222520487
GCA_001797675.1	K	0.0638081928861726
GCA_001797675.1	M	0.0255546759949231
GCA_001797675.1	F	0.0463077617049128
GCA_001797675.1	P	0.0481419404483401
GCA_001797675.1	S	0.0569568332279335
GCA_001797675.1	T	0.049634490962883
GCA_001797675.1	W	0.0122687652295432
GCA_001797675.1	Y	0.0302501293543779
GCA_001797675.1	V	0.0640370506317358
GCF_000472805.1	A	0.0715743463498131
GCF_000472805.1	R	0.0483120603596522
GCF_000472805.1	N	0.046424823744868
GCF_000472805.1	D	0.0572584795974959
GCF_000472805.1	C	0.0128495676911475
GCF_000472805.1	Q	0.0289908271522677
GCF_000472805.1	E	0.065316142057447
GCF_000472805.1	G	0.0695773866760297
GCF_000472805.1	H	0.0189401949479514
GCF_000472805.1	I	0.0852538193599355
GCF_000472805.1	L	0.0953303861054698
GCF_000472805.1	K	0.0775732052299995
GCF_000472805.1	M	0.0254507622760153
GCF_000472805.1	F	0.0466442698628661
GCF_000472805.1	P	0.0384220228144164
GCF_000472805.1	S	0.0615596235102601
GCF_000472805.1	T	0.0479250372060918
GCF_000472805.1	W	0.00932845497963141
GCF_000472805.1	Y	0.0324969776284658
GCF_000472805.1	V	0.0607716124501758
GCA_002840435.1	A	0.0876263390801976
GCA_002840435.1	R	0.0532969471252545
GCA_002840435.1	N	0.0391204270126121
GCA_002840435.1	D	0.0543677965469046
GCA_002840435.1	C	0.0125051323631266
GCA_002840435.1	Q	0.0331150437339549
GCA_002840435.1	E	0.0617136079164887
GCA_002840435.1	G	0.0733162738421596
GCA_002840435.1	H	0.0196344513244607
GCA_002840435.1	I	0.0747097881941132
GCA_002840435.1	L	0.0947125254544474
GCA_002840435.1	K	0.0649178614531535
GCA_002840435.1	M	0.0289212291128373
GCA_002840435.1	F	0.0422019185706524
GCA_002840435.1	P	0.0414802772098193
GCA_002840435.1	S	0.0580348959218968
GCA_002840435.1	T	0.051574132060369
GCA_002840435.1	W	0.0103120062044568
GCA_002840435.1	Y	0.0315614411260923
GCA_002840435.1	V	0.0668779057470025
GCA_001873115.1	A	0.108849398009308
GCA_001873115.1	R	0.0648940714951766
GCA_001873115.1	N	0.0298958668935634
GCA_001873115.1	D	0.0518195972346607
GCA_001873115.1	C	0.012525210089997
GCA_001873115.1	Q	0.0382654038794798
GCA_001873115.1	E	0.0594511048441694
GCA_001873115.1	G	0.0810867198710152
GCA_001873115.1	H	0.0223410007962202
GCA_001873115.1	I	0.0539996224695882
GCA_001873115.1	L	0.111265024929781
GCA_001873115.1	K	0.0429589868559807
GCA_001873115.1	M	0.0260126969438487
GCA_001873115.1	F	0.0395626324372427
GCA_001873115.1	P	0.0486943266830263
GCA_001873115.1	S	0.0472778779952284
GCA_001873115.1	T	0.0534418425754954
GCA_001873115.1	W	0.01054104649727
GCA_001873115.1	Y	0.0246516004592814
GCA_001873115.1	V	0.0724659690396677
GCA_025060015.1	A	0.0616966790464762
GCA_025060015.1	R	0.0543686195256014
GCA_025060015.1	N	0.0322540556948822
GCA_025060015.1	D	0.0443269166125092
GCA_025060015.1	C	0.010053926531976
GCA_025060015.1	Q	0.0260750163490903
GCA_025060015.1	E	0.0838255037658932
GCA_025060015.1	G	0.0668815307230474
GCA_025060015.1	H	0.0176203466210861
GCA_025060015.1	I	0.0774040293122381
GCA_025060015.1	L	0.123652091359328
GCA_025060015.1	K	0.0785836085345307
GCA_025060015.1	M	0.0188223358113325
GCA_025060015.1	F	0.0520929891433892
GCA_025060015.1	P	0.0443371029615791
GCA_025060015.1	S	0.055102036658633
GCA_025060015.1	T	0.0435507168133841
GCA_025060015.1	W	0.00961998806159889
GCA_025060015.1	Y	0.0367869810309808
[truncated: 14,721 more rows]
