# Supplementary material for: Evolutionary adaptation of bacterial proteomes to translation-impeding sequences
Source: EMBO J. 2025 Dec 9;45(6):1957–79. doi: 10.1038/s44318-025-00651-6 (PMC12992588; doi:10.1038/s44318-025-00651-6)
Supplement: Supplementary file 13 — Appendix Figures Source Data [file 44318_2025_651_MOESM13_ESM.zip › Appendix Fig. S1/p__Chloroflexota.csv]

genome_id	aa	freq_aa
GCA_003486225.1	A	0.0893385550346817
GCA_003486225.1	R	0.0532077933097172
GCA_003486225.1	N	0.0337629658698004
GCA_003486225.1	D	0.0511091254268926
GCA_003486225.1	C	0.00785376407950279
GCA_003486225.1	Q	0.0451458859215578
GCA_003486225.1	E	0.0641585177014615
GCA_003486225.1	G	0.0755202256962858
GCA_003486225.1	H	0.0204086502768173
GCA_003486225.1	I	0.0627810597543644
GCA_003486225.1	L	0.109667660098
GCA_003486225.1	K	0.0388008293914261
GCA_003486225.1	M	0.0258323080839149
GCA_003486225.1	F	0.0426163481322784
GCA_003486225.1	P	0.0512045796830919
GCA_003486225.1	S	0.059137888976094
GCA_003486225.1	T	0.0522956748615913
GCA_003486225.1	W	0.0157764673440384
GCA_003486225.1	Y	0.0300680907027554
GCA_003486225.1	V	0.0713136096557283
GCF_000297255.1	A	0.109056525489006
GCF_000297255.1	R	0.0778932648478574
GCF_000297255.1	N	0.0251845477403827
GCF_000297255.1	D	0.0548043880391166
GCF_000297255.1	C	0.0075826406990436
GCF_000297255.1	Q	0.0361604081468007
GCF_000297255.1	E	0.060017633601423
GCF_000297255.1	G	0.0839392082551379
GCF_000297255.1	H	0.0216347769964099
GCF_000297255.1	I	0.0549138777211548
GCF_000297255.1	L	0.105032299456201
GCF_000297255.1	K	0.0234596050303786
GCF_000297255.1	M	0.0205005023079272
GCF_000297255.1	F	0.0338947400772575
GCF_000297255.1	P	0.0577971060148253
GCF_000297255.1	S	0.0548063089107313
GCF_000297255.1	T	0.0557705864613127
GCF_000297255.1	W	0.0153391202792179
GCF_000297255.1	Y	0.0250616119570416
GCF_000297255.1	V	0.0771508479687743
GCA_003648125.1	A	0.106288999023819
GCA_003648125.1	R	0.0698824923374243
GCA_003648125.1	N	0.024859482357037
GCA_003648125.1	D	0.0538274305868064
GCA_003648125.1	C	0.0097647769767665
GCA_003648125.1	Q	0.0379306149940213
GCA_003648125.1	E	0.0651558774106577
GCA_003648125.1	G	0.0813177553178127
GCA_003648125.1	H	0.021087289569699
GCA_003648125.1	I	0.0527058609431669
GCA_003648125.1	L	0.110891984139779
GCA_003648125.1	K	0.0269661343331853
GCA_003648125.1	M	0.0218112657417838
GCA_003648125.1	F	0.0337133548877787
GCA_003648125.1	P	0.0539629288594507
GCA_003648125.1	S	0.0486765181493507
GCA_003648125.1	T	0.0557115489035025
GCA_003648125.1	W	0.0160481384812127
GCA_003648125.1	Y	0.0291993832355998
GCA_003648125.1	V	0.0801981637511461
GCA_005881885.1	A	0.13128167043544
GCA_005881885.1	R	0.0855998228611067
GCA_005881885.1	N	0.020560064585154
GCA_005881885.1	D	0.0555165832572394
GCA_005881885.1	C	0.00698366168038971
GCA_005881885.1	Q	0.0263934991593741
GCA_005881885.1	E	0.0552216783518245
GCA_005881885.1	G	0.0873790497987592
GCA_005881885.1	H	0.0187984731567954
GCA_005881885.1	I	0.0467213628721582
GCA_005881885.1	L	0.102050813780779
GCA_005881885.1	K	0.0258957858970792
GCA_005881885.1	M	0.018123425051045
GCA_005881885.1	F	0.034147244745598
GCA_005881885.1	P	0.0552971191415818
GCA_005881885.1	S	0.0522922243080022
GCA_005881885.1	T	0.0563944397198697
GCA_005881885.1	W	0.0139055990782507
GCA_005881885.1	Y	0.0221325641638613
GCA_005881885.1	V	0.0853049179556918
GCA_003670575.1	A	0.132001461685692
GCA_003670575.1	R	0.0783867283027836
GCA_003670575.1	N	0.0215470869779648
GCA_003670575.1	D	0.0543404654395662
GCA_003670575.1	C	0.00815937484827345
GCA_003670575.1	Q	0.0324151800658781
GCA_003670575.1	E	0.057133511699874
GCA_003670575.1	G	0.0896841276777341
GCA_003670575.1	H	0.0213043244942235
GCA_003670575.1	I	0.0472543563088859
GCA_003670575.1	L	0.0997498268720182
GCA_003670575.1	K	0.0186646019078576
GCA_003670575.1	M	0.0231825395000115
GCA_003670575.1	F	0.0314057992124274
GCA_003670575.1	P	0.0557306000833059
GCA_003670575.1	S	0.0524213641207271
GCA_003670575.1	T	0.0581965558392043
GCA_003670575.1	W	0.0131321726731216
GCA_003670575.1	Y	0.0220709428639329
GCA_003670575.1	V	0.0832189794265183
GCA_016178045.1	A	0.115307237843601
GCA_016178045.1	R	0.080487731275022
GCA_016178045.1	N	0.0221601539709896
GCA_016178045.1	D	0.0551137011380173
GCA_016178045.1	C	0.00933985608809072
GCA_016178045.1	Q	0.0315620410544599
GCA_016178045.1	E	0.0704755933180882
GCA_016178045.1	G	0.0876414139043314
GCA_016178045.1	H	0.0196101771068744
GCA_016178045.1	I	0.0443471321561974
GCA_016178045.1	L	0.103333579221964
GCA_016178045.1	K	0.0283984602901039
GCA_016178045.1	M	0.0204014914263105
GCA_016178045.1	F	0.0349117148049544
GCA_016178045.1	P	0.0561766106264125
GCA_016178045.1	S	0.0495929425492392
GCA_016178045.1	T	0.0485367391143986
GCA_016178045.1	W	0.0134288722429737
GCA_016178045.1	Y	0.0251611129366479
GCA_016178045.1	V	0.0840134389313233
GCA_009377635.1	A	0.113989559296311
GCA_009377635.1	R	0.0861654151941246
GCA_009377635.1	N	0.0220386974514525
GCA_009377635.1	D	0.0571839810176324
GCA_009377635.1	C	0.00917701921021226
GCA_009377635.1	Q	0.0327504057541306
GCA_009377635.1	E	0.0632173467042326
GCA_009377635.1	G	0.0860680542772056
GCA_009377635.1	H	0.0243773668990949
GCA_009377635.1	I	0.045259777997035
GCA_009377635.1	L	0.0989578367006493
GCA_009377635.1	K	0.0188458616089845
GCA_009377635.1	M	0.0215478779836855
GCA_009377635.1	F	0.0323067611636336
GCA_009377635.1	P	0.0589916821657886
GCA_009377635.1	S	0.0535946754619374
GCA_009377635.1	T	0.0527124048849084
GCA_009377635.1	W	0.0161277857015958
GCA_009377635.1	Y	0.0239879232314189
GCA_009377635.1	V	0.0826995672959661
GCA_005879975.1	A	0.131129302513126
GCA_005879975.1	R	0.0862475705299287
GCA_005879975.1	N	0.0202200752597889
GCA_005879975.1	D	0.055638398965393
GCA_005879975.1	C	0.0068375522005682
GCA_005879975.1	Q	0.0262905234378554
GCA_005879975.1	E	0.0562333963161796
GCA_005879975.1	G	0.0868376505472377
GCA_005879975.1	H	0.0189010005544294
GCA_005879975.1	I	0.0474104707240405
GCA_005879975.1	L	0.102279307000193
GCA_005879975.1	K	0.0263888701074069
GCA_005879975.1	M	0.018419101873627
GCA_005879975.1	F	0.0336308729865056
GCA_005879975.1	P	0.0549216976110365
GCA_005879975.1	S	0.0520831668611062
GCA_005879975.1	T	0.0557711669692876
GCA_005879975.1	W	0.0134943923958355
GCA_005879975.1	Y	0.0218083739730456
GCA_005879975.1	V	0.0854571091734085
GCA_002840675.1	A	0.130290218755114
GCA_002840675.1	R	0.0807702798537996
GCA_002840675.1	N	0.0203398614369102
GCA_002840675.1	D	0.0563226228792755
GCA_002840675.1	C	0.00704816976706126
GCA_002840675.1	Q	0.0296955976215155
GCA_002840675.1	E	0.0617724073973051
GCA_002840675.1	G	0.090636080955758
GCA_002840675.1	H	0.0208553815940211
GCA_002840675.1	I	0.0447779717418581
GCA_002840675.1	L	0.0987848453439529
GCA_002840675.1	K	0.0173067481315804
GCA_002840675.1	M	0.0224060334951721
GCA_002840675.1	F	0.0324286727401669
GCA_002840675.1	P	0.0558452894004692
GCA_002840675.1	S	0.0509683050570073
GCA_002840675.1	T	0.0579837433855218
GCA_002840675.1	W	0.0138303965959304
GCA_002840675.1	Y	0.0209508482897823
GCA_002840675.1	V	0.0869865255577983
GCA_023271515.1	A	0.0861754006540648
GCA_023271515.1	R	0.0669734017144267
GCA_023271515.1	N	0.0277767570773907
GCA_023271515.1	D	0.0504564280502465
GCA_023271515.1	C	0.0124487535498501
GCA_023271515.1	Q	0.030191442564606
GCA_023271515.1	E	0.0752778200639367
GCA_023271515.1	G	0.0816531146818127
GCA_023271515.1	H	0.0204723334785644
GCA_023271515.1	I	0.0717870247400276
GCA_023271515.1	L	0.102687125001968
GCA_023271515.1	K	0.0464721969963412
GCA_023271515.1	M	0.0255326743691634
GCA_023271515.1	F	0.0381284087747571
GCA_023271515.1	P	0.0473803287121852
GCA_023271515.1	S	0.0539183521346345
GCA_023271515.1	T	0.0486375399604202
GCA_023271515.1	W	0.0120419315384171
GCA_023271515.1	Y	0.0278423735308476
GCA_023271515.1	V	0.0741465924063391
GCA_016210705.1	A	0.0953132780334957
GCA_016210705.1	R	0.0640178611188704
GCA_016210705.1	N	0.0284231449657311
GCA_016210705.1	D	0.0461891286834509
GCA_016210705.1	C	0.00990620078780003
GCA_016210705.1	Q	0.0376289890979163
GCA_016210705.1	E	0.0644712712080545
GCA_016210705.1	G	0.0818081346627965
GCA_016210705.1	H	0.0207293425148876
GCA_016210705.1	I	0.0597469000109304
GCA_016210705.1	L	0.110834476979317
GCA_016210705.1	K	0.0411530380500128
GCA_016210705.1	M	0.0229255476343733
GCA_016210705.1	F	0.0364205702441532
GCA_016210705.1	P	0.0506969155969022
GCA_016210705.1	S	0.0563382277333139
GCA_016210705.1	T	0.0521644259301991
GCA_016210705.1	W	0.0142986110267714
GCA_016210705.1	Y	0.0300586599302882
GCA_016210705.1	V	0.0768752757907351
GCA_019456165.1	A	0.0835883525652517
GCA_019456165.1	R	0.0514293538922226
GCA_019456165.1	N	0.0388830382857663
GCA_019456165.1	D	0.0550949644474513
GCA_019456165.1	C	0.00737175993448926
GCA_019456165.1	Q	0.0367191659452257
GCA_019456165.1	E	0.0684178237498052
GCA_019456165.1	G	0.0757958897235883
GCA_019456165.1	H	0.0188127169390125
GCA_019456165.1	I	0.0707708772691607
GCA_019456165.1	L	0.10526491220642
GCA_019456165.1	K	0.0420396613837072
GCA_019456165.1	M	0.0229620907943538
GCA_019456165.1	F	0.0425585583313139
GCA_019456165.1	P	0.0492312487669441
GCA_019456165.1	S	0.0623198837526699
GCA_019456165.1	T	0.0554066629611179
GCA_019456165.1	W	0.0149831493621441
GCA_019456165.1	Y	0.0298158546439926
GCA_019456165.1	V	0.0685340350453629
GCA_004376895.1	A	0.0907471781303011
GCA_004376895.1	R	0.0621049919238817
GCA_004376895.1	N	0.0285562954356213
GCA_004376895.1	D	0.0567034167825794
GCA_004376895.1	C	0.00881215449840983
GCA_004376895.1	Q	0.0347583248436669
GCA_004376895.1	E	0.0705950560317987
GCA_004376895.1	G	0.0787284348554291
GCA_004376895.1	H	0.0207700584772998
GCA_004376895.1	I	0.0665641544411493
GCA_004376895.1	L	0.108438291059964
GCA_004376895.1	K	0.0356410910990917
GCA_004376895.1	M	0.0237142032318788
GCA_004376895.1	F	0.0385088885018502
GCA_004376895.1	P	0.0507674101785335
GCA_004376895.1	S	0.0590773422532489
GCA_004376895.1	T	0.0525019265777061
GCA_004376895.1	W	0.0143986333824024
GCA_004376895.1	Y	0.0266046662547091
GCA_004376895.1	V	0.0720074820404784
GCA_016865895.1	A	0.0844308418654443
GCA_016865895.1	R	0.056552112212127
GCA_016865895.1	N	0.0330364250226455
GCA_016865895.1	D	0.0502319453212923
GCA_016865895.1	C	0.0146262798166397
GCA_016865895.1	Q	0.0334975707501853
GCA_016865895.1	E	0.0679723312563476
GCA_016865895.1	G	0.0765543081441629
GCA_016865895.1	H	0.0190675523592545
GCA_016865895.1	I	0.0698814196700612
GCA_016865895.1	L	0.0980154264225522
GCA_016865895.1	K	0.0608739809502896
GCA_016865895.1	M	0.0241140786692652
GCA_016865895.1	F	0.0378057149131234
GCA_016865895.1	P	0.0458949795503829
GCA_016865895.1	S	0.0569487524361121
GCA_016865895.1	T	0.0527394252147896
GCA_016865895.1	W	0.01274189563833
GCA_016865895.1	Y	0.0318149378276742
GCA_016865895.1	V	0.0732000219593204
GCA_016926915.1	A	0.111122581838073
GCA_016926915.1	R	0.0672986694812749
GCA_016926915.1	N	0.0257829413169593
GCA_016926915.1	D	0.053524295256512
GCA_016926915.1	C	0.00862641468732425
GCA_016926915.1	Q	0.0376628479418177
GCA_016926915.1	E	0.0617778257151442
GCA_016926915.1	G	0.080766415765915
GCA_016926915.1	H	0.0218114161126049
GCA_016926915.1	I	0.0521082596938343
GCA_016926915.1	L	0.111221195848966
GCA_016926915.1	K	0.0240610482361189
GCA_016926915.1	M	0.02134685167066
GCA_016926915.1	F	0.0365881093074677
GCA_016926915.1	P	0.0557361767039808
GCA_016926915.1	S	0.047542739158237
GCA_016926915.1	T	0.0580782594627077
GCA_016926915.1	W	0.0177713233538009
GCA_016926915.1	Y	0.029362321743619
GCA_016926915.1	V	0.0778103067049823
GCA_023484185.1	A	0.0941026176091858
GCA_023484185.1	R	0.0548232108592863
GCA_023484185.1	N	0.035864248741583
GCA_023484185.1	D	0.0520773423861317
GCA_023484185.1	C	0.00807219165602081
GCA_023484185.1	Q	0.0369254416547484
GCA_023484185.1	E	0.0576937758618057
GCA_023484185.1	G	0.0738814212350555
GCA_023484185.1	H	0.0207301618001089
GCA_023484185.1	I	0.0652035607221201
GCA_023484185.1	L	0.105144622525792
GCA_023484185.1	K	0.0475475500949221
GCA_023484185.1	M	0.0254813540516193
GCA_023484185.1	F	0.042908330237127
GCA_023484185.1	P	0.0498887910544237
GCA_023484185.1	S	0.0586709894796846
GCA_023484185.1	T	0.054759590181039
GCA_023484185.1	W	0.0152409696809296
GCA_023484185.1	Y	0.029820284308087
GCA_023484185.1	V	0.0711635458603297
GCA_016872285.1	A	0.0989199817151417
GCA_016872285.1	R	0.0644582559990307
GCA_016872285.1	N	0.0296371667281669
GCA_016872285.1	D	0.0524326571974599
GCA_016872285.1	C	0.0089235065070964
GCA_016872285.1	Q	0.0341973663195114
GCA_016872285.1	E	0.0600040755406976
GCA_016872285.1	G	0.0867938712679888
GCA_016872285.1	H	0.0217284147798933
GCA_016872285.1	I	0.0518502404018263
GCA_016872285.1	L	0.0961662380005618
GCA_016872285.1	K	0.0474139592776379
GCA_016872285.1	M	0.0268145794207225
GCA_016872285.1	F	0.0356981566439575
GCA_016872285.1	P	0.0533510307262724
GCA_016872285.1	S	0.0600619041587038
GCA_016872285.1	T	0.0520209725121302
GCA_016872285.1	W	0.014006917404211
GCA_016872285.1	Y	0.0272606859024844
GCA_016872285.1	V	0.0782600194965055
GCA_009839425.1	A	0.122839685520136
GCA_009839425.1	R	0.0830865166541632
GCA_009839425.1	N	0.0233830435857296
GCA_009839425.1	D	0.063706022905166
GCA_009839425.1	C	0.00855062596757197
GCA_009839425.1	Q	0.0307316036651735
GCA_009839425.1	E	0.058729504819972
GCA_009839425.1	G	0.0887785501489573
GCA_009839425.1	H	0.0231367328265461
GCA_009839425.1	I	0.0431191268110129
GCA_009839425.1	L	0.0976639505990815
GCA_009839425.1	K	0.0173258804091881
GCA_009839425.1	M	0.0203518601232421
GCA_009839425.1	F	0.0331539485609467
GCA_009839425.1	P	0.0571258830110623
GCA_009839425.1	S	0.0540548041439183
GCA_009839425.1	T	0.0550487200947082
GCA_009839425.1	W	0.0163501775779153
GCA_009839425.1	Y	0.0224602455301969
GCA_009839425.1	V	0.0804031170453116
GCA_009779655.1	A	0.0930876635191818
GCA_009779655.1	R	0.0543333780237881
GCA_009779655.1	N	0.0401333052421903
GCA_009779655.1	D	0.0528279481335351
GCA_009779655.1	C	0.0140583401965103
GCA_009779655.1	Q	0.0318706785926337
GCA_009779655.1	E	0.0589569247859646
GCA_009779655.1	G	0.0751795598628641
GCA_009779655.1	H	0.0201145352511923
GCA_009779655.1	I	0.0738158625576986
GCA_009779655.1	L	0.0961559824558043
GCA_009779655.1	K	0.0513148570224665
GCA_009779655.1	M	0.0276455153128651
GCA_009779655.1	F	0.0358583440271207
GCA_009779655.1	P	0.0412135373771811
GCA_009779655.1	S	0.0650705789967631
GCA_009779655.1	T	0.0541150332305453
GCA_009779655.1	W	0.0104307521403536
GCA_009779655.1	Y	0.0316216889161288
GCA_009779655.1	V	0.0721955143552125
GCA_011176655.1	A	0.0965309149980198
GCA_011176655.1	R	0.0665355467098065
GCA_011176655.1	N	0.0264443892517436
GCA_011176655.1	D	0.0499184415967994
GCA_011176655.1	C	0.0127405637263128
GCA_011176655.1	Q	0.0315258469655575
GCA_011176655.1	E	0.0741644459063052
GCA_011176655.1	G	0.0851395890530499
GCA_011176655.1	H	0.0184932840179093
GCA_011176655.1	I	0.0630214871151148
GCA_011176655.1	L	0.100088606660267
GCA_011176655.1	K	0.0471763339665577
GCA_011176655.1	M	0.0229605364730522
GCA_011176655.1	F	0.0323179368073409
GCA_011176655.1	P	0.0477737576607842
GCA_011176655.1	S	0.0582219596839696
GCA_011176655.1	T	0.0515697475381445
GCA_011176655.1	W	0.00998503084451545
GCA_011176655.1	Y	0.0277063628979748
GCA_011176655.1	V	0.0776852181267746
GCA_013694835.1	A	0.130290001127119
GCA_013694835.1	R	0.0870434338679414
GCA_013694835.1	N	0.0170294443302592
GCA_013694835.1	D	0.0597721230283703
GCA_013694835.1	C	0.00552785641828055
GCA_013694835.1	Q	0.0275961863592062
GCA_013694835.1	E	0.0588604825395984
GCA_013694835.1	G	0.0942420786729166
GCA_013694835.1	H	0.0192770525171223
GCA_013694835.1	I	0.0437802913271496
GCA_013694835.1	L	0.104788930363927
GCA_013694835.1	K	0.0169183899434451
GCA_013694835.1	M	0.0187168079985679
GCA_013694835.1	F	0.0311316939274798
GCA_013694835.1	P	0.0599726839359001
GCA_013694835.1	S	0.0518474808887003
GCA_013694835.1	T	0.0551310441764406
GCA_013694835.1	W	0.0141436878012557
GCA_013694835.1	Y	0.019891995465003
GCA_013694835.1	V	0.0840383353113169
GCA_013696265.1	A	0.116397851397096
GCA_013696265.1	R	0.0723066293372102
GCA_013696265.1	N	0.0251865873055857
GCA_013696265.1	D	0.0637347689340233
GCA_013696265.1	C	0.00649906796312157
GCA_013696265.1	Q	0.0313389903293677
GCA_013696265.1	E	0.0610106302584513
GCA_013696265.1	G	0.0865582768953216
GCA_013696265.1	H	0.0208982580386681
GCA_013696265.1	I	0.052705066106245
GCA_013696265.1	L	0.099801117484628
GCA_013696265.1	K	0.0187522941062162
GCA_013696265.1	M	0.0214392472692639
GCA_013696265.1	F	0.0346952827178531
GCA_013696265.1	P	0.0554663902943413
GCA_013696265.1	S	0.0557602757965497
GCA_013696265.1	T	0.0592197279939735
GCA_013696265.1	W	0.0155711334863937
GCA_013696265.1	Y	0.0224804416199449
GCA_013696265.1	V	0.0801779626657454
GCA_002721675.1	A	0.053902789705783
GCA_002721675.1	R	0.0356103225225399
GCA_002721675.1	N	0.0607475883985809
GCA_002721675.1	D	0.0570453500078805
GCA_002721675.1	C	0.00899988098799265
GCA_002721675.1	Q	0.0242269848468766
GCA_002721675.1	E	0.0683064591354582
GCA_002721675.1	G	0.0699340287494411
GCA_002721675.1	H	0.0156259549105319
GCA_002721675.1	I	0.0973904204983708
GCA_002721675.1	L	0.0926138575008122
GCA_002721675.1	K	0.0779496482712702
GCA_002721675.1	M	0.0233681684695378
GCA_002721675.1	F	0.0479650555014105
GCA_002721675.1	P	0.0365752847442689
GCA_002721675.1	S	0.0829674518242611
GCA_002721675.1	T	0.0456427130877826
GCA_002721675.1	W	0.0105309543798027
GCA_002721675.1	Y	0.0310171023471098
GCA_002721675.1	V	0.0595799841102887
GCA_019695115.1	A	0.12329823669193
GCA_019695115.1	R	0.0687996183549659
GCA_019695115.1	N	0.0267455309726548
GCA_019695115.1	D	0.0547320833858395
GCA_019695115.1	C	0.00790180741327477
GCA_019695115.1	Q	0.039353206178329
GCA_019695115.1	E	0.0524761921906785
GCA_019695115.1	G	0.0847230598210589
GCA_019695115.1	H	0.0214945363552899
GCA_019695115.1	I	0.0479143413922843
GCA_019695115.1	L	0.111737497524708
GCA_019695115.1	K	0.0226748006264739
GCA_019695115.1	M	0.0196870105672469
GCA_019695115.1	F	0.0360683810689661
GCA_019695115.1	P	0.0612212866118202
GCA_019695115.1	S	0.0499772723181335
GCA_019695115.1	T	0.055377909593332
GCA_019695115.1	W	0.0176437694647968
GCA_019695115.1	Y	0.027085321067886
GCA_019695115.1	V	0.0710881384003312
GCA_009392195.1	A	0.0614786466928219
GCA_009392195.1	R	0.0380946724285173
GCA_009392195.1	N	0.0561603857785883
GCA_009392195.1	D	0.0569437577454298
GCA_009392195.1	C	0.00991093959688449
GCA_009392195.1	Q	0.0307971130816697
GCA_009392195.1	E	0.0619987543101511
GCA_009392195.1	G	0.0726176181639559
GCA_009392195.1	H	0.0196645626922311
GCA_009392195.1	I	0.0883219787205353
GCA_009392195.1	L	0.0918921001431901
GCA_009392195.1	K	0.0647806879546928
GCA_009392195.1	M	0.0237515811913675
GCA_009392195.1	F	0.0409087114815362
GCA_009392195.1	P	0.041399924231236
GCA_009392195.1	S	0.0765087936713819
GCA_009392195.1	T	0.0549387749860341
GCA_009392195.1	W	0.0122674765791045
GCA_009392195.1	Y	0.0330075704553189
GCA_009392195.1	V	0.0645559500953531
GCA_021296015.1	A	0.0881148143345005
GCA_021296015.1	R	0.0674032767042753
GCA_021296015.1	N	0.0297981238922751
GCA_021296015.1	D	0.0578204296891886
GCA_021296015.1	C	0.00943587083387369
GCA_021296015.1	Q	0.0329261228547962
GCA_021296015.1	E	0.0678666839579821
GCA_021296015.1	G	0.0875390135304543
GCA_021296015.1	H	0.0228228072450612
GCA_021296015.1	I	0.055750659231401
GCA_021296015.1	L	0.0962192538797389
GCA_021296015.1	K	0.0320788483983919
GCA_021296015.1	M	0.0276989581982449
GCA_021296015.1	F	0.0347123157394199
GCA_021296015.1	P	0.0533333333333333
GCA_021296015.1	S	0.0607720572342541
GCA_021296015.1	T	0.0530255479185579
GCA_021296015.1	W	0.0136635974581766
GCA_021296015.1	Y	0.0295387541607228
GCA_021296015.1	V	0.0794795314053517
GCA_016789175.1	A	0.128452398401741
GCA_016789175.1	R	0.0711601917625062
GCA_016789175.1	N	0.0244749828102526
GCA_016789175.1	D	0.0541730271711217
GCA_016789175.1	C	0.00760043042889165
GCA_016789175.1	Q	0.0355777125540568
GCA_016789175.1	E	0.0524820565253711
GCA_016789175.1	G	0.0859123912755925
GCA_016789175.1	H	0.0201373273130488
GCA_016789175.1	I	0.0461733894368555
GCA_016789175.1	L	0.112945875831036
GCA_016789175.1	K	0.0209476585597792
GCA_016789175.1	M	0.0186972018547052
GCA_016789175.1	F	0.0339993541183298
GCA_016789175.1	P	0.0565682710033688
GCA_016789175.1	S	0.0494081602739873
GCA_016789175.1	T	0.0596248881325797
GCA_016789175.1	W	0.0171337392139549
GCA_016789175.1	Y	0.0247139113616782
GCA_016789175.1	V	0.0798170319711427
GCA_016933195.1	A	0.0842150356558573
GCA_016933195.1	R	0.0552841204950089
GCA_016933195.1	N	0.032882418763364
GCA_016933195.1	D	0.0504407588364114
GCA_016933195.1	C	0.0140130658128464
GCA_016933195.1	Q	0.0336819519689198
GCA_016933195.1	E	0.0733262427848129
GCA_016933195.1	G	0.0769656883925505
GCA_016933195.1	H	0.0199975626239461
GCA_016933195.1	I	0.0720429273625006
GCA_016933195.1	L	0.099546500334216
GCA_016933195.1	K	0.0581240328971907
GCA_016933195.1	M	0.024144794909577
GCA_016933195.1	F	0.0369317867074373
GCA_016933195.1	P	0.0451210009490995
GCA_016933195.1	S	0.0600628547582381
GCA_016933195.1	T	0.0500197575180126
GCA_016933195.1	W	0.0112857897283064
GCA_016933195.1	Y	0.0306906268118752
GCA_016933195.1	V	0.0712230826898291
GCA_001796865.1	A	0.0901581435791533
GCA_001796865.1	R	0.0631940293100013
GCA_001796865.1	N	0.0322681738311324
GCA_001796865.1	D	0.0508468742640798
GCA_001796865.1	C	0.0119286995271996
GCA_001796865.1	Q	0.0292864518232705
GCA_001796865.1	E	0.0639530460301071
GCA_001796865.1	G	0.0844102675579226
GCA_001796865.1	H	0.0183069760701411
GCA_001796865.1	I	0.066766298933029
GCA_001796865.1	L	0.095860732206583
GCA_001796865.1	K	0.0528685035233592
GCA_001796865.1	M	0.0266489140082967
GCA_001796865.1	F	0.0385975399887687
GCA_001796865.1	P	0.0479756534970925
GCA_001796865.1	S	0.0548991902613988
GCA_001796865.1	T	0.0533105084868576
GCA_001796865.1	W	0.0125772150064308
GCA_001796865.1	Y	0.0305671793199645
GCA_001796865.1	V	0.0755756027752115
GCA_014879835.1	A	0.0993462232376826
GCA_014879835.1	R	0.0645455158059623
GCA_014879835.1	N	0.031519109175125
GCA_014879835.1	D	0.0508526942544694
GCA_014879835.1	C	0.00737819243821098
GCA_014879835.1	Q	0.0396531753690686
GCA_014879835.1	E	0.0583014518624755
GCA_014879835.1	G	0.0789954825576886
GCA_014879835.1	H	0.0205789649678897
GCA_014879835.1	I	0.0585614622628915
GCA_014879835.1	L	0.108147162072302
GCA_014879835.1	K	0.0317924697427995
GCA_014879835.1	M	0.0236622178823583
GCA_014879835.1	F	0.0380168262965237
GCA_014879835.1	P	0.0560637095410467
GCA_014879835.1	S	0.0567649111832444
GCA_014879835.1	T	0.0588875877773497
GCA_014879835.1	W	0.0148498360472316
GCA_014879835.1	Y	0.0288865833361941
GCA_014879835.1	V	0.0731964241894859
GCA_020354105.1	A	0.0846947362598722
GCA_020354105.1	R	0.0514462148718536
GCA_020354105.1	N	0.0346095950756393
GCA_020354105.1	D	0.0519618030176722
GCA_020354105.1	C	0.0136660490144562
GCA_020354105.1	Q	0.032580824862016
GCA_020354105.1	E	0.0661059069412783
GCA_020354105.1	G	0.0782745773560008
GCA_020354105.1	H	0.0184940085101676
GCA_020354105.1	I	0.0731917869376435
GCA_020354105.1	L	0.0972782477114603
GCA_020354105.1	K	0.0576826584593989
GCA_020354105.1	M	0.024321537361374
GCA_020354105.1	F	0.0380132670114457
GCA_020354105.1	P	0.0459406816825952
GCA_020354105.1	S	0.0592728824340501
GCA_020354105.1	T	0.0550276758234595
GCA_020354105.1	W	0.0124452311059662
GCA_020354105.1	Y	0.0312118494403597
GCA_020354105.1	V	0.0737804661232908
GCA_020356025.1	A	0.107130809698115
GCA_020356025.1	R	0.0679442262705123
GCA_020356025.1	N	0.0243959074998313
GCA_020356025.1	D	0.0609795704475172
GCA_020356025.1	C	0.0125313597788381
GCA_020356025.1	Q	0.0336340001976902
GCA_020356025.1	E	0.0706491297710403
GCA_020356025.1	G	0.0857912548775341
GCA_020356025.1	H	0.0196152572874713
GCA_020356025.1	I	0.0499622662823737
GCA_020356025.1	L	0.100701172490943
GCA_020356025.1	K	0.0286964530305431
GCA_020356025.1	M	0.0217976939285585
GCA_020356025.1	F	0.033334327014047
GCA_020356025.1	P	0.0555399530250517
GCA_020356025.1	S	0.0535191202473951
GCA_020356025.1	T	0.0527973942553749
GCA_020356025.1	W	0.0134884312030388
GCA_020356025.1	Y	0.0258832906312121
GCA_020356025.1	V	0.0816083820629125
GCA_001303545.1	A	0.109173321586957
GCA_001303545.1	R	0.0733903793916356
GCA_001303545.1	N	0.0230930492450506
GCA_001303545.1	D	0.0558333537263475
GCA_001303545.1	C	0.0113684256321155
GCA_001303545.1	Q	0.0348965258461062
GCA_001303545.1	E	0.0729526093541396
GCA_001303545.1	G	0.0854113814771612
GCA_001303545.1	H	0.0197078088929856
GCA_001303545.1	I	0.0511239269875711
GCA_001303545.1	L	0.10250616548795
GCA_001303545.1	K	0.0301544702846593
GCA_001303545.1	M	0.0230577013538242
GCA_001303545.1	F	0.033414633483154
GCA_001303545.1	P	0.0527390537097612
GCA_001303545.1	S	0.0526955486128672
GCA_001303545.1	T	0.0485435309280453
GCA_001303545.1	W	0.0124506149173539
GCA_001303545.1	Y	0.0259970144627256
GCA_001303545.1	V	0.0814904846195887
GCA_005881495.1	A	0.0982170324436976
GCA_005881495.1	R	0.0641419095465957
GCA_005881495.1	N	0.0307667812474234
GCA_005881495.1	D	0.0472180758962461
GCA_005881495.1	C	0.00995459417656809
GCA_005881495.1	Q	0.046555042832732
GCA_005881495.1	E	0.0597480360630848
GCA_005881495.1	G	0.0743518226301259
GCA_005881495.1	H	0.0254323788727869
GCA_005881495.1	I	0.0566768168726561
GCA_005881495.1	L	0.109079743088904
GCA_005881495.1	K	0.0329003147416815
GCA_005881495.1	M	0.0228166395141548
GCA_005881495.1	F	0.0358026481517811
GCA_005881495.1	P	0.0516381067733433
GCA_005881495.1	S	0.0594688343185004
GCA_005881495.1	T	0.0587586042187327
GCA_005881495.1	W	0.0145264516642642
GCA_005881495.1	Y	0.0292979867336523
GCA_005881495.1	V	0.072648180213069
GCA_003104995.1	A	0.123461586019289
GCA_003104995.1	R	0.0764374330228341
GCA_003104995.1	N	0.0240107987799852
GCA_003104995.1	D	0.0549470365180117
GCA_003104995.1	C	0.00839584535487594
GCA_003104995.1	Q	0.0302221581073283
GCA_003104995.1	E	0.0640291402192729
GCA_003104995.1	G	0.0911744703651801
GCA_003104995.1	H	0.02033014590718
GCA_003104995.1	I	0.0465089440276976
GCA_003104995.1	L	0.0966614458824499
GCA_003104995.1	K	0.0244106009397412
GCA_003104995.1	M	0.0227423542989036
GCA_003104995.1	F	0.0344839666968923
GCA_003104995.1	P	0.0571954084576704
GCA_003104995.1	S	0.0521710905943451
GCA_003104995.1	T	0.0551902151512654
GCA_003104995.1	W	0.0143825735718407
GCA_003104995.1	Y	0.0229216470200313
GCA_003104995.1	V	0.0803231390652048
GCA_011192055.1	A	0.0856037471336818
GCA_011192055.1	R	0.0607532666065329
GCA_011192055.1	N	0.0320303132392203
GCA_011192055.1	D	0.0551202495191106
GCA_011192055.1	C	0.0127965484638708
GCA_011192055.1	Q	0.0316970414887104
GCA_011192055.1	E	0.070262379053146
GCA_011192055.1	G	0.0838576929625323
GCA_011192055.1	H	0.0188823804297032
GCA_011192055.1	I	0.0682029769861366
GCA_011192055.1	L	0.0948212467985988
GCA_011192055.1	K	0.0431514466529735
GCA_011192055.1	M	0.0279350554788789
GCA_011192055.1	F	0.035775997913429
GCA_011192055.1	P	0.0463247733208719
GCA_011192055.1	S	0.0576234101669619
GCA_011192055.1	T	0.0569695454825376
GCA_011192055.1	W	0.0118257133645594
GCA_011192055.1	Y	0.0289149468757585
GCA_011192055.1	V	0.0774512680627855
GCA_016179845.1	A	0.102003533831992
GCA_016179845.1	R	0.0744320173168663
GCA_016179845.1	N	0.0226575651425427
GCA_016179845.1	D	0.0447885057846977
GCA_016179845.1	C	0.00914692278776851
GCA_016179845.1	Q	0.0359775331092455
GCA_016179845.1	E	0.064368041519802
GCA_016179845.1	G	0.0875903660403467
GCA_016179845.1	H	0.0204293987219368
GCA_016179845.1	I	0.0463175327823752
GCA_016179845.1	L	0.1103133052588
GCA_016179845.1	K	0.0367856293253577
GCA_016179845.1	M	0.0238706174399875
GCA_016179845.1	F	0.0355108348451088
GCA_016179845.1	P	0.0553391552579824
GCA_016179845.1	S	0.0549360151232029
GCA_016179845.1	T	0.0505686636630911
GCA_016179845.1	W	0.0141625671673231
GCA_016179845.1	Y	0.0268723770921974
GCA_016179845.1	V	0.0839294177893756
GCA_020161935.1	A	0.0973787029390686
GCA_020161935.1	R	0.0558105630395477
GCA_020161935.1	N	0.0378606534416461
GCA_020161935.1	D	0.0563112305962901
GCA_020161935.1	C	0.00693977073882343
GCA_020161935.1	Q	0.0415394913472277
GCA_020161935.1	E	0.0568632836515899
GCA_020161935.1	G	0.0743602732799045
GCA_020161935.1	H	0.0198648152122903
GCA_020161935.1	I	0.0613351862428742
GCA_020161935.1	L	0.101611867594577
GCA_020161935.1	K	0.0337020659698854
GCA_020161935.1	M	0.024685957298196
GCA_020161935.1	F	0.0380093530702153
GCA_020161935.1	P	0.0514155113266372
GCA_020161935.1	S	0.0567991654631243
GCA_020161935.1	T	0.0635443079419244
GCA_020161935.1	W	0.0154129211337187
GCA_020161935.1	Y	0.0313697100220821
GCA_020161935.1	V	0.0751851696903774
GCA_003542325.1	A	0.0837176934234239
GCA_003542325.1	R	0.0510759245916706
GCA_003542325.1	N	0.0367567383571514
GCA_003542325.1	D	0.0571216771526529
GCA_003542325.1	C	0.00822615690968814
GCA_003542325.1	Q	0.0383660393985639
GCA_003542325.1	E	0.065737394596455
GCA_003542325.1	G	0.0745970601417168
GCA_003542325.1	H	0.0194988284817918
GCA_003542325.1	I	0.06686447264661
GCA_003542325.1	L	0.108021732182806
GCA_003542325.1	K	0.0407412240143267
GCA_003542325.1	M	0.0251077437448114
GCA_003542325.1	F	0.0419193609694384
GCA_003542325.1	P	0.0505331873426866
GCA_003542325.1	S	0.0575244751806445
GCA_003542325.1	T	0.0565846131153307
GCA_003542325.1	W	0.0154651749902137
GCA_003542325.1	Y	0.0315770961098788
GCA_003542325.1	V	0.0705634066501387
GCA_003448875.1	A	0.0894114929056833
GCA_003448875.1	R	0.0628542932167288
GCA_003448875.1	N	0.0350531932877284
GCA_003448875.1	D	0.0462863309028208
GCA_003448875.1	C	0.00846641046735713
GCA_003448875.1	Q	0.0445831877655438
GCA_003448875.1	E	0.0654139384445471
GCA_003448875.1	G	0.0735450734225147
GCA_003448875.1	H	0.01890925585746
GCA_003448875.1	I	0.0647377525835935
GCA_003448875.1	L	0.112951213190132
GCA_003448875.1	K	0.0370352630926487
GCA_003448875.1	M	0.022563476947697
GCA_003448875.1	F	0.0409951765408585
GCA_003448875.1	P	0.0535947730832948
GCA_003448875.1	S	0.0551866272976232
GCA_003448875.1	T	0.0512520708191992
GCA_003448875.1	W	0.015470569010402
GCA_003448875.1	Y	0.0295944011810713
GCA_003448875.1	V	0.0720954999830953
GCA_015222405.1	A	0.0901996554170467
GCA_015222405.1	R	0.0638202377332812
GCA_015222405.1	N	0.0271095364263066
GCA_015222405.1	D	0.0509966224251939
GCA_015222405.1	C	0.014434840521797
GCA_015222405.1	Q	0.0317777460634604
GCA_015222405.1	E	0.078538438786886
GCA_015222405.1	G	0.0827640268634057
GCA_015222405.1	H	0.0202633805118277
GCA_015222405.1	I	0.0649329966100152
GCA_015222405.1	L	0.10023516855815
GCA_015222405.1	K	0.0487855829470736
GCA_015222405.1	M	0.0250184598010685
GCA_015222405.1	F	0.0357406568586693
GCA_015222405.1	P	0.0468496307005624
GCA_015222405.1	S	0.0542500977283586
GCA_015222405.1	T	0.0479437746518492
GCA_015222405.1	W	0.0116632849552104
GCA_015222405.1	Y	0.0286918050893206
GCA_015222405.1	V	0.075984057350517
GCA_018700215.1	A	0.120451370050462
GCA_018700215.1	R	0.0709895955866466
GCA_018700215.1	N	0.0232418846055974
GCA_018700215.1	D	0.0621912165049429
GCA_018700215.1	C	0.00618167152398008
GCA_018700215.1	Q	0.0330761437892806
GCA_018700215.1	E	0.0694207713765802
GCA_018700215.1	G	0.0890052670242033
GCA_018700215.1	H	0.0210416896728876
GCA_018700215.1	I	0.0488196008200617
GCA_018700215.1	L	0.099466095632259
GCA_018700215.1	K	0.0170914215203791
GCA_018700215.1	M	0.0224400677943316
GCA_018700215.1	F	0.033200977544328
GCA_018700215.1	P	0.0529259111663794
GCA_018700215.1	S	0.056712935177672
GCA_018700215.1	T	0.0579732759738233
GCA_018700215.1	W	0.0141974389875022
GCA_018700215.1	Y	0.0210536929185652
GCA_018700215.1	V	0.0805189723301181
GCA_021296115.1	A	0.110558252427184
GCA_021296115.1	R	0.066024811218986
GCA_021296115.1	N	0.0302256382596188
GCA_021296115.1	D	0.0621844660194175
GCA_021296115.1	C	0.00852121539014743
GCA_021296115.1	Q	0.0371799712333693
GCA_021296115.1	E	0.0593869111830277
GCA_021296115.1	G	0.078715390147429
GCA_021296115.1	H	0.0208656957928803
GCA_021296115.1	I	0.0600350593311758
GCA_021296115.1	L	0.107201546206401
GCA_021296115.1	K	0.0259672779575692
GCA_021296115.1	M	0.0248741459906508
GCA_021296115.1	F	0.0389302409205322
GCA_021296115.1	P	0.0485724559510967
GCA_021296115.1	S	0.0576060769507371
GCA_021296115.1	T	0.0481760158216469
GCA_021296115.1	W	0.0155160014383315
GCA_021296115.1	Y	0.0297150305645451
GCA_021296115.1	V	0.0697437971952535
GCA_002688435.1	A	0.0882609885789832
GCA_002688435.1	R	0.0609198548639787
GCA_002688435.1	N	0.0310656315338874
GCA_002688435.1	D	0.0486659949563485
GCA_002688435.1	C	0.0123237488424645
GCA_002688435.1	Q	0.0327662622815243
GCA_002688435.1	E	0.0684940681766559
GCA_002688435.1	G	0.081749669483579
GCA_002688435.1	H	0.0193592349491267
GCA_002688435.1	I	0.0691958695639513
GCA_002688435.1	L	0.0999324406963268
GCA_002688435.1	K	0.0517818766343819
GCA_002688435.1	M	0.0252473777089242
GCA_002688435.1	F	0.0359258245438291
GCA_002688435.1	P	0.0461004886401361
GCA_002688435.1	S	0.0544900728592146
GCA_002688435.1	T	0.0562314721521715
GCA_002688435.1	W	0.0111560212229399
GCA_002688435.1	Y	0.0290679728132043
GCA_002688435.1	V	0.0772651294983722
GCA_004376205.1	A	0.0914265038258001
GCA_004376205.1	R	0.0630974061384285
GCA_004376205.1	N	0.0277666313410364
GCA_004376205.1	D	0.0534051506826764
GCA_004376205.1	C	0.0141096740781897
GCA_004376205.1	Q	0.0324155528804107
GCA_004376205.1	E	0.0750601050165825
GCA_004376205.1	G	0.0829089113189493
GCA_004376205.1	H	0.0199624107856352
GCA_004376205.1	I	0.0622777143288302
GCA_004376205.1	L	0.0986425354885398
GCA_004376205.1	K	0.0474358050985517
GCA_004376205.1	M	0.0260878064841395
GCA_004376205.1	F	0.035296478068957
GCA_004376205.1	P	0.0472420285828935
GCA_004376205.1	S	0.0559122415312803
GCA_004376205.1	T	0.0494233005113642
GCA_004376205.1	W	0.0118769570570663
GCA_004376205.1	Y	0.0288504079595847
GCA_004376205.1	V	0.0768023788210843
GCA_011176615.1	A	0.0749265925176946
GCA_011176615.1	R	0.0518244691607685
GCA_011176615.1	N	0.0422406471183013
GCA_011176615.1	D	0.0525476238624874
GCA_011176615.1	C	0.00738847320525784
GCA_011176615.1	Q	0.0352517694641052
GCA_011176615.1	E	0.0625553083923155
GCA_011176615.1	G	0.0724723963599596
GCA_011176615.1	H	0.0206091001011122
GCA_011176615.1	I	0.082069160768453
GCA_011176615.1	L	0.102210717896866
GCA_011176615.1	K	0.0539227502527806
GCA_011176615.1	M	0.0235809908998989
GCA_011176615.1	F	0.0423199191102123
GCA_011176615.1	P	0.0484368048533873
GCA_011176615.1	S	0.0587146612740142
GCA_011176615.1	T	0.0538370070778564
GCA_011176615.1	W	0.0144728008088979
GCA_011176615.1	Y	0.0332359959555106
GCA_011176615.1	V	0.0673828109201213
GCA_025056965.1	A	0.121361216610855
GCA_025056965.1	R	0.0764289483170251
GCA_025056965.1	N	0.0277812315520565
GCA_025056965.1	D	0.0520841931489889
GCA_025056965.1	C	0.00930324892773369
GCA_025056965.1	Q	0.0355214009205034
GCA_025056965.1	E	0.0552197558210608
GCA_025056965.1	G	0.0785625101218805
GCA_025056965.1	H	0.020619903143399
GCA_025056965.1	I	0.0543044766138849
GCA_025056965.1	L	0.105181880397248
GCA_025056965.1	K	0.0268607281484926
GCA_025056965.1	M	0.0223992644331486
GCA_025056965.1	F	0.0370813459619574
GCA_025056965.1	P	0.0565153565252825
GCA_025056965.1	S	0.0488525052633779
GCA_025056965.1	T	0.0523140577900604
GCA_025056965.1	W	0.0153800341662444
GCA_025056965.1	Y	0.026929687540814
GCA_025056965.1	V	0.0772982545959868
GCA_023128875.1	A	0.083652778398523
GCA_023128875.1	R	0.0560802285564979
GCA_023128875.1	N	0.0340290646304694
GCA_023128875.1	D	0.0478531572632353
GCA_023128875.1	C	0.0153986846312257
GCA_023128875.1	Q	0.032303201784996
GCA_023128875.1	E	0.0728644166274165
GCA_023128875.1	G	0.0780695089542028
GCA_023128875.1	H	0.0202393517356611
GCA_023128875.1	I	0.0743083656216372
GCA_023128875.1	L	0.0987764251260877
GCA_023128875.1	K	0.0599101313649787
GCA_023128875.1	M	0.0245574468231403
GCA_023128875.1	F	0.0359921476678505
GCA_023128875.1	P	0.0451749756763354
GCA_023128875.1	S	0.0585315038728775
GCA_023128875.1	T	0.0493246100478222
GCA_023128875.1	W	0.0117750602504908
GCA_023128875.1	Y	0.0303744984855725
GCA_023128875.1	V	0.0707844424809794
GCA_013694645.1	A	0.133174976210387
GCA_013694645.1	R	0.0857489402808616
GCA_013694645.1	N	0.0182224833472707
GCA_013694645.1	D	0.0620602526024395
GCA_013694645.1	C	0.00595281005796015
GCA_013694645.1	Q	0.0247610225208339
GCA_013694645.1	E	0.0632425242942415
GCA_013694645.1	G	0.0914224026067649
GCA_013694645.1	H	0.0204302315522362
GCA_013694645.1	I	0.0485091842325327
GCA_013694645.1	L	0.104679705297154
GCA_013694645.1	K	0.0150703595836097
GCA_013694645.1	M	0.0205599930793852
GCA_013694645.1	F	0.0294666801234176
GCA_013694645.1	P	0.0552351567230889
GCA_013694645.1	S	0.0518739727212434
GCA_013694645.1	T	0.0542313071311168
GCA_013694645.1	W	0.0139331439776233
GCA_013694645.1	Y	0.0187739698376539
GCA_013694645.1	V	0.0826508838201794
GCA_011192005.1	A	0.0798616180531311
GCA_011192005.1	R	0.0556130383724252
GCA_011192005.1	N	0.0358936109435998
GCA_011192005.1	D	0.0549227155870124
GCA_011192005.1	C	0.013266893071381
GCA_011192005.1	Q	0.0293426857523725
GCA_011192005.1	E	0.0705097279969531
GCA_011192005.1	G	0.0795362935220745
GCA_011192005.1	H	0.0190259307455486
GCA_011192005.1	I	0.0742216015488622
GCA_011192005.1	L	0.0925937093344336
GCA_011192005.1	K	0.0553131050242803
GCA_011192005.1	M	0.0275399117656394
GCA_011192005.1	F	0.0374678642841273
GCA_011192005.1	P	0.0469006887358365
GCA_011192005.1	S	0.0556066905766972
GCA_011192005.1	T	0.0541244802742248
GCA_011192005.1	W	0.0129463293871203
GCA_011192005.1	Y	0.0338559685149332
GCA_011192005.1	V	0.0714571365093471
GCA_013824385.1	A	0.0794422135776132
GCA_013824385.1	R	0.0450527042288869
GCA_013824385.1	N	0.042313966620655
GCA_013824385.1	D	0.0514357719496382
GCA_013824385.1	C	0.00948153260551303
GCA_013824385.1	Q	0.0379355418914962
GCA_013824385.1	E	0.0603275191366545
GCA_013824385.1	G	0.0703570084075794
GCA_013824385.1	H	0.0185426862425231
GCA_013824385.1	I	0.0744478604592797
GCA_013824385.1	L	0.104895009829757
GCA_013824385.1	K	0.0526874973857029
GCA_013824385.1	M	0.0260540845777387
GCA_013824385.1	F	0.0444618730915631
GCA_013824385.1	P	0.0446783368887773
GCA_013824385.1	S	0.0649903793867905
GCA_013824385.1	T	0.0574120550466391
GCA_013824385.1	W	0.0144790228803279
GCA_013824385.1	Y	0.0308873969966955
GCA_013824385.1	V	0.0701175387961685
GCA_016200665.1	A	0.142866424116424
GCA_016200665.1	R	0.0816714498779716
GCA_016200665.1	N	0.0169413246858899
GCA_016200665.1	D	0.057435257163518
GCA_016200665.1	C	0.00616073849769502
GCA_016200665.1	Q	0.0236811330561331
GCA_016200665.1	E	0.0537390965380096
GCA_016200665.1	G	0.0961058257253909
GCA_016200665.1	H	0.0191559138570008
GCA_016200665.1	I	0.0457564064901021
GCA_016200665.1	L	0.104327205550032
GCA_016200665.1	K	0.0164851306155654
GCA_016200665.1	M	0.0176079612220917
GCA_016200665.1	F	0.0297684285456025
GCA_016200665.1	P	0.0616949516406038
GCA_016200665.1	S	0.0515414557534123
GCA_016200665.1	T	0.0564932093464702
GCA_016200665.1	W	0.0147352097080358
GCA_016200665.1	Y	0.0186686477447347
GCA_016200665.1	V	0.0851642298653168
GCA_011176535.1	A	0.11447808938351
GCA_011176535.1	R	0.0798256571396204
GCA_011176535.1	N	0.0202411226153814
GCA_011176535.1	D	0.0446664142550927
GCA_011176535.1	C	0.00590881582203195
GCA_011176535.1	Q	0.041090417999529
GCA_011176535.1	E	0.0653249103392352
GCA_011176535.1	G	0.0792070500341352
GCA_011176535.1	H	0.0234116703584344
GCA_011176535.1	I	0.0417850467011099
GCA_011176535.1	L	0.120261693164913
GCA_011176535.1	K	0.0255223876147404
GCA_011176535.1	M	0.0206435898888296
GCA_011176535.1	F	0.034671810297796
GCA_011176535.1	P	0.0650014459009454
GCA_011176535.1	S	0.0387963545408743
GCA_011176535.1	T	0.0516827603888728
GCA_011176535.1	W	0.0192647668223867
GCA_011176535.1	Y	0.0271605784796277
GCA_011176535.1	V	0.0810554182529343
GCA_001796335.1	A	0.0854921882429452
GCA_001796335.1	R	0.0525446623494681
GCA_001796335.1	N	0.0380510640125405
GCA_001796335.1	D	0.0512245526095942
GCA_001796335.1	C	0.00930927890922737
GCA_001796335.1	Q	0.0385296165750975
GCA_001796335.1	E	0.0584284047532131
GCA_001796335.1	G	0.0760683839341315
GCA_001796335.1	H	0.0202352065394003
GCA_001796335.1	I	0.069882989808262
GCA_001796335.1	L	0.108902406976233
GCA_001796335.1	K	0.044151586636931
GCA_001796335.1	M	0.0253162485978308
GCA_001796335.1	F	0.0417884777222534
GCA_001796335.1	P	0.049712203806129
GCA_001796335.1	S	0.0614520798119329
GCA_001796335.1	T	0.0545621499689657
GCA_001796335.1	W	0.0146572060506223
GCA_001796335.1	Y	0.0299954292094987
GCA_001796335.1	V	0.0696958634857237
GCA_002717465.1	A	0.0686411184604533
GCA_002717465.1	R	0.0449882883722168
GCA_002717465.1	N	0.0473356046793276
GCA_002717465.1	D	0.0576830939991216
GCA_002717465.1	C	0.0101295598823514
GCA_002717465.1	Q	0.0298995861004272
GCA_002717465.1	E	0.0646518452468093
GCA_002717465.1	G	0.0789004378551751
GCA_002717465.1	H	0.0208746456567162
GCA_002717465.1	I	0.0790717869548437
GCA_002717465.1	L	0.0903076298593274
GCA_002717465.1	K	0.0525958556808049
GCA_002717465.1	M	0.0265158572778451
GCA_002717465.1	F	0.0406313632068566
GCA_002717465.1	P	0.0427873674123957
GCA_002717465.1	S	0.0763069111912589
GCA_002717465.1	T	0.0546869801301588
GCA_002717465.1	W	0.0126532160396066
GCA_002717465.1	Y	0.0303969975645138
GCA_002717465.1	V	0.0709418544297901
GCA_002730485.1	A	0.0933628065533987
GCA_002730485.1	R	0.0566746151531803
GCA_002730485.1	N	0.034002779898203
GCA_002730485.1	D	0.06259246642614
GCA_002730485.1	C	0.010013103813533
GCA_002730485.1	Q	0.0349973767508013
GCA_002730485.1	E	0.0659492308036591
GCA_002730485.1	G	0.0875493879499618
GCA_002730485.1	H	0.0212110211277236
GCA_002730485.1	I	0.0540936363206879
GCA_002730485.1	L	0.0911560447866963
GCA_002730485.1	K	0.035984514127005
GCA_002730485.1	M	0.0279780094635891
GCA_002730485.1	F	0.0359633789438873
GCA_002730485.1	P	0.050311681788683
GCA_002730485.1	S	0.0629878186750478
GCA_002730485.1	T	0.0575088332632971
GCA_002730485.1	W	0.0140026804385178
GCA_002730485.1	Y	0.0263145462276185
GCA_002730485.1	V	0.0773460674883694
GCA_011048615.1	A	0.105790173345753
GCA_011048615.1	R	0.0721848497707137
GCA_011048615.1	N	0.0229901053837675
GCA_011048615.1	D	0.0547905088867127
GCA_011048615.1	C	0.0101037957110523
GCA_011048615.1	Q	0.0397560540383166
GCA_011048615.1	E	0.0651290978900194
GCA_011048615.1	G	0.0828128748688359
GCA_011048615.1	H	0.0221286274496411
GCA_011048615.1	I	0.0499110773767698
GCA_011048615.1	L	0.109565649485205
GCA_011048615.1	K	0.0214754752002787
GCA_011048615.1	M	0.021284225391315
GCA_011048615.1	F	0.0321385058437916
GCA_011048615.1	P	0.0558415290422227
GCA_011048615.1	S	0.0482581325992983
GCA_011048615.1	T	0.0559721594920951
GCA_011048615.1	W	0.0172944470105691
GCA_011048615.1	Y	0.0289871529648416
GCA_011048615.1	V	0.0835855582488006
GCA_016929795.1	A	0.115958985946212
GCA_016929795.1	R	0.0705911389568452
GCA_016929795.1	N	0.0225388314774292
GCA_016929795.1	D	0.0572307975104069
GCA_016929795.1	C	0.009548707028753
GCA_016929795.1	Q	0.0358434080204389
GCA_016929795.1	E	0.0616801139256323
GCA_016929795.1	G	0.0856352706818086
GCA_016929795.1	H	0.0225439948944133
GCA_016929795.1	I	0.0456704232246365
GCA_016929795.1	L	0.109400930034667
GCA_016929795.1	K	0.0200712345007131
GCA_016929795.1	M	0.0210383425018408
GCA_016929795.1	F	0.0318990737862614
GCA_016929795.1	P	0.0570051561882004
GCA_016929795.1	S	0.047954718898416
GCA_016929795.1	T	0.0548045078695638
GCA_016929795.1	W	0.0174404735472984
GCA_016929795.1	Y	0.0295306144156406
GCA_016929795.1	V	0.083613276590823
GCA_009391465.1	A	0.0834423545448136
GCA_009391465.1	R	0.0509063775450251
GCA_009391465.1	N	0.0418719790679274
GCA_009391465.1	D	0.0530881074178816
GCA_009391465.1	C	0.00804929064402159
GCA_009391465.1	Q	0.033658177374247
GCA_009391465.1	E	0.0640085075714252
GCA_009391465.1	G	0.0789241760738263
GCA_009391465.1	H	0.0211298775567759
GCA_009391465.1	I	0.0749700354873836
GCA_009391465.1	L	0.0975570109125663
GCA_009391465.1	K	0.0453658804083008
GCA_009391465.1	M	0.0253444939718451
GCA_009391465.1	F	0.0404344658482895
GCA_009391465.1	P	0.0459220844333378
GCA_009391465.1	S	0.0709297224463576
GCA_009391465.1	T	0.053368167895277
GCA_009391465.1	W	0.0129102004684648
GCA_009391465.1	Y	0.0287992260146807
GCA_009391465.1	V	0.0693198643175533
GCA_003499715.1	A	0.088965061247216
GCA_003499715.1	R	0.0502041573867855
GCA_003499715.1	N	0.038134511878248
GCA_003499715.1	D	0.0503955549368968
GCA_003499715.1	C	0.00816629547141797
GCA_003499715.1	Q	0.0436618411284336
GCA_003499715.1	E	0.0655710606904232
GCA_003499715.1	G	0.0714637852635486
GCA_003499715.1	H	0.019647248515219
GCA_003499715.1	I	0.067108041017075
GCA_003499715.1	L	0.110740882516704
GCA_003499715.1	K	0.0422002598366741
GCA_003499715.1	M	0.02337660077951
GCA_003499715.1	F	0.0410518745360059
GCA_003499715.1	P	0.0515091406829993
GCA_003499715.1	S	0.0573815655159614
GCA_003499715.1	T	0.0551456941351151
GCA_003499715.1	W	0.0143316165553081
GCA_003499715.1	Y	0.0333582730141054
GCA_003499715.1	V	0.0675865348923534
GCA_005889405.1	A	0.132587724663295
GCA_005889405.1	R	0.0852760917339092
GCA_005889405.1	N	0.0201949155759521
GCA_005889405.1	D	0.0558668702573425
GCA_005889405.1	C	0.00693340138436036
GCA_005889405.1	Q	0.0263975417269495
GCA_005889405.1	E	0.0542017994153798
GCA_005889405.1	G	0.0864761237910046
GCA_005889405.1	H	0.0193312721183413
GCA_005889405.1	I	0.0465850757348878
GCA_005889405.1	L	0.102017487989134
GCA_005889405.1	K	0.0249149010658984
GCA_005889405.1	M	0.018495045913353
GCA_005889405.1	F	0.0337843822892984
GCA_005889405.1	P	0.0537905406260413
GCA_005889405.1	S	0.0525546552385934
GCA_005889405.1	T	0.0582184269245857
GCA_005889405.1	W	0.0137613517970955
GCA_005889405.1	Y	0.0218800221025237
GCA_005889405.1	V	0.086732369652054
GCA_020845735.1	A	0.134715161287914
GCA_020845735.1	R	0.0839734832366576
GCA_020845735.1	N	0.0196200657444527
GCA_020845735.1	D	0.0539816204191022
GCA_020845735.1	C	0.00674739149801298
GCA_020845735.1	Q	0.0296745873552664
GCA_020845735.1	E	0.0636230618201907
GCA_020845735.1	G	0.0893945388805526
GCA_020845735.1	H	0.0208282009361492
GCA_020845735.1	I	0.0407431462279058
GCA_020845735.1	L	0.102885589224081
GCA_020845735.1	K	0.0152478854523602
GCA_020845735.1	M	0.0202073364040621
GCA_020845735.1	F	0.0308441518044886
GCA_020845735.1	P	0.0572265396569444
GCA_020845735.1	S	0.0533333831020333
GCA_020845735.1	T	0.0561627336951518
GCA_020845735.1	W	0.0138929325957612
GCA_020845735.1	Y	0.0209090750735955
GCA_020845735.1	V	0.0859891155853172
GCA_025055255.1	A	0.115323462188214
GCA_025055255.1	R	0.0745304581138825
GCA_025055255.1	N	0.0295738698054111
GCA_025055255.1	D	0.0470701248799232
GCA_025055255.1	C	0.00773644557804351
GCA_025055255.1	Q	0.0406098983809408
GCA_025055255.1	E	0.0586977964748013
GCA_025055255.1	G	0.0689213510439785
GCA_025055255.1	H	0.0195702260941255
GCA_025055255.1	I	0.0542535728613439
GCA_025055255.1	L	0.116176421875518
GCA_025055255.1	K	0.0252520233639184
GCA_025055255.1	M	0.0206789816747086
GCA_025055255.1	F	0.0380105336380801
GCA_025055255.1	P	0.0543327039650204
GCA_025055255.1	S	0.0542517326031189
GCA_025055255.1	T	0.0563790711112583
GCA_025055255.1	W	0.0142435986617642
GCA_025055255.1	Y	0.0295536269649357
GCA_025055255.1	V	0.0748341007210132
GCA_009392215.1	A	0.086718725359782
GCA_009392215.1	R	0.0553146805143532
GCA_009392215.1	N	0.038522690799934
GCA_009392215.1	D	0.0609509709521398
GCA_009392215.1	C	0.00779396185949348
GCA_009392215.1	Q	0.0317231501631704
GCA_009392215.1	E	0.0635706029791821
GCA_009392215.1	G	0.08444602760261
GCA_009392215.1	H	0.0219143721695637
GCA_009392215.1	I	0.0682106169307634
GCA_009392215.1	L	0.0889821467995777
GCA_009392215.1	K	0.0412517833720156
GCA_009392215.1	M	0.0263243334502149
GCA_009392215.1	F	0.0371924668881851
GCA_009392215.1	P	0.047040205414772
GCA_009392215.1	S	0.0686929854343265
GCA_009392215.1	T	0.0568026018214977
GCA_009392215.1	W	0.01404248924411
GCA_009392215.1	Y	0.025559964898415
GCA_009392215.1	V	0.0749452233458935
GCA_016208315.1	A	0.113691218155976
GCA_016208315.1	R	0.0675722414281002
GCA_016208315.1	N	0.0315105483703012
GCA_016208315.1	D	0.0514854904284738
GCA_016208315.1	C	0.00913746215595291
GCA_016208315.1	Q	0.038289835439348
GCA_016208315.1	E	0.055399794612276
GCA_016208315.1	G	0.077038515793911
GCA_016208315.1	H	0.0198571665340582
GCA_016208315.1	I	0.0547501640064142
GCA_016208315.1	L	0.104569743627731
GCA_016208315.1	K	0.0349462895647155
GCA_016208315.1	M	0.0220106999863039
GCA_016208315.1	F	0.0384854174183072
GCA_016208315.1	P	0.0536624724013577
GCA_016208315.1	S	0.0499181699921821
GCA_016208315.1	T	0.0569516603417835
GCA_016208315.1	W	0.015123762890691
GCA_016208315.1	Y	0.0281089141149969
GCA_016208315.1	V	0.0774904327371192
GCA_005880055.1	A	0.116101405099993
GCA_005880055.1	R	0.0784685153520184
GCA_005880055.1	N	0.0252903129878819
GCA_005880055.1	D	0.0550397739944986
GCA_005880055.1	C	0.00968403836146011
GCA_005880055.1	Q	0.0334815255371348
GCA_005880055.1	E	0.0635982454836072
GCA_005880055.1	G	0.0875340123410899
GCA_005880055.1	H	0.0203583376700617
GCA_005880055.1	I	0.0477332540331574
GCA_005880055.1	L	0.0992967065645677
GCA_005880055.1	K	0.0269868411270538
GCA_005880055.1	M	0.0214065868708646
GCA_005880055.1	F	0.0342309121998364
GCA_005880055.1	P	0.0561237082744777
GCA_005880055.1	S	0.0565355735633038
GCA_005880055.1	T	0.0528198646940748
GCA_005880055.1	W	0.0136183183406438
GCA_005880055.1	Y	0.0245914801873467
GCA_005880055.1	V	0.0771005873169281
GCA_011051745.1	A	0.1051426408762
GCA_011051745.1	R	0.0754980891439144
GCA_011051745.1	N	0.0235680594172615
GCA_011051745.1	D	0.0520501778693129
GCA_011051745.1	C	0.00771651446233206
GCA_011051745.1	Q	0.0325040775275915
GCA_011051745.1	E	0.0727697250710126
GCA_011051745.1	G	0.0837692875315264
GCA_011051745.1	H	0.0199405867434547
GCA_011051745.1	I	0.0551680221713373
GCA_011051745.1	L	0.111405362812348
GCA_011051745.1	K	0.0217077656750774
GCA_011051745.1	M	0.021795874313028
GCA_011051745.1	F	0.0339158182038453
GCA_011051745.1	P	0.06026831082725
GCA_011051745.1	S	0.0484757706251808
GCA_011051745.1	T	0.0526348988302577
GCA_011051745.1	W	0.0155151301554817
GCA_011051745.1	Y	0.0290918702760504
GCA_011051745.1	V	0.0770620174675375
GCA_016195815.1	A	0.0989966135708015
GCA_016195815.1	R	0.0568742422342071
GCA_016195815.1	N	0.0360769681006731
GCA_016195815.1	D	0.0509992056524102
GCA_016195815.1	C	0.0070822358794264
GCA_016195815.1	Q	0.03737823487604
GCA_016195815.1	E	0.0572066139888791
GCA_016195815.1	G	0.0756657887035411
GCA_016195815.1	H	0.0184539487436766
GCA_016195815.1	I	0.0640442744261884
GCA_016195815.1	L	0.105353484677453
GCA_016195815.1	K	0.0458923868054685
GCA_016195815.1	M	0.0242140139637945
GCA_016195815.1	F	0.0426104770266315
GCA_016195815.1	P	0.0506438396254024
GCA_016195815.1	S	0.0590074835904511
GCA_016195815.1	T	0.0549552656883649
GCA_016195815.1	W	0.0149818136209708
GCA_016195815.1	Y	0.0292476692169405
GCA_016195815.1	V	0.0703154396086793
GCA_009778865.1	A	0.0871435461037042
GCA_009778865.1	R	0.0433850868868526
GCA_009778865.1	N	0.0481144697335055
GCA_009778865.1	D	0.0531511068933866
GCA_009778865.1	C	0.0149854540363105
GCA_009778865.1	Q	0.0372827828684329
GCA_009778865.1	E	0.0606846715101355
GCA_009778865.1	G	0.0704740272872944
GCA_009778865.1	H	0.018555826941925
GCA_009778865.1	I	0.0788787940073741
GCA_009778865.1	L	0.0928413634312917
GCA_009778865.1	K	0.0660324522783491
GCA_009778865.1	M	0.0271589477123166
GCA_009778865.1	F	0.0394413416512391
GCA_009778865.1	P	0.036108215746978
GCA_009778865.1	S	0.060746900231802
GCA_009778865.1	T	0.0534739183870315
GCA_009778865.1	W	0.00974657353101324
GCA_009778865.1	Y	0.0352292350534389
GCA_009778865.1	V	0.0665652857076184
GCA_015478575.1	A	0.13726255434624
GCA_015478575.1	R	0.0833330293834437
GCA_015478575.1	N	0.020003246184821
GCA_015478575.1	D	0.0476660295876981
GCA_015478575.1	C	0.00837351550873917
GCA_015478575.1	Q	0.0349420793090368
GCA_015478575.1	E	0.0560933442268974
GCA_015478575.1	G	0.0845147865542295
GCA_015478575.1	H	0.0231837778296519
GCA_015478575.1	I	0.0428131656502582
GCA_015478575.1	L	0.112747476000117
GCA_015478575.1	K	0.017696266522716
GCA_015478575.1	M	0.0198382013947653
GCA_015478575.1	F	0.0297080622100318
GCA_015478575.1	P	0.0606279726299203
GCA_015478575.1	S	0.0487666321379592
GCA_015478575.1	T	0.0592346663359692
GCA_015478575.1	W	0.0150199877447405
GCA_015478575.1	Y	0.0248934959586823
GCA_015478575.1	V	0.0732817104840827
GCA_020432765.1	A	0.0977325977950976
GCA_020432765.1	R	0.051276109371834
GCA_020432765.1	N	0.0401494287972922
GCA_020432765.1	D	0.0564507521382644
GCA_020432765.1	C	0.00772714689741182
GCA_020432765.1	Q	0.0441591205504551
GCA_020432765.1	E	0.0568816869814869
GCA_020432765.1	G	0.0747514989968636
GCA_020432765.1	H	0.020918319297034
GCA_020432765.1	I	0.0635665994103898
GCA_020432765.1	L	0.105230293292542
GCA_020432765.1	K	0.0328783308266814
GCA_020432765.1	M	0.0227556428206541
GCA_020432765.1	F	0.04062203018827
GCA_020432765.1	P	0.0505186914420906
GCA_020432765.1	S	0.0537698237162565
GCA_020432765.1	T	0.0622241374881921
GCA_020432765.1	W	0.016360113127531
GCA_020432765.1	Y	0.0309268523777044
GCA_020432765.1	V	0.0711008244839484
GCA_020851635.1	A	0.109680472422427
GCA_020851635.1	R	0.0658213616847974
GCA_020851635.1	N	0.0339781627952999
GCA_020851635.1	D	0.0524081440670431
GCA_020851635.1	C	0.00755554663278563
GCA_020851635.1	Q	0.0387339354291008
GCA_020851635.1	E	0.0574105675550877
GCA_020851635.1	G	0.0764927395739824
GCA_020851635.1	H	0.0195915347132397
GCA_020851635.1	I	0.0553656598914163
GCA_020851635.1	L	0.106227934069653
GCA_020851635.1	K	0.033291555649882
GCA_020851635.1	M	0.0228370010697764
GCA_020851635.1	F	0.0399488342879104
GCA_020851635.1	P	0.0535295450438952
GCA_020851635.1	S	0.0506345523430397
GCA_020851635.1	T	0.0573750039435456
GCA_020851635.1	W	0.0152659670577708
GCA_020851635.1	Y	0.0285071026841923
GCA_020851635.1	V	0.0753443790851548
GCA_012031655.1	A	0.111813165386265
GCA_012031655.1	R	0.0681365284873065
GCA_012031655.1	N	0.0302168233046055
GCA_012031655.1	D	0.0502417813828335
GCA_012031655.1	C	0.00811917482353859
GCA_012031655.1	Q	0.0461363724993176
GCA_012031655.1	E	0.0597112272355029
GCA_012031655.1	G	0.0774967827477284
GCA_012031655.1	H	0.0210583785048551
GCA_012031655.1	I	0.047669929415435
GCA_012031655.1	L	0.118326638848809
GCA_012031655.1	K	0.0186951604726436
GCA_012031655.1	M	0.0219855321140272
GCA_012031655.1	F	0.0367293218422182
GCA_012031655.1	P	0.0588971649183013
GCA_012031655.1	S	0.0508881566119409
GCA_012031655.1	T	0.0553299145965761
GCA_012031655.1	W	0.0169139726241079
GCA_012031655.1	Y	0.0273310455094958
GCA_012031655.1	V	0.0743029286744921
GCF_001889305.1	A	0.0848298135762377
GCF_001889305.1	R	0.049978994818722
GCF_001889305.1	N	0.0398965078052586
GCF_001889305.1	D	0.0505502468386647
GCF_001889305.1	C	0.0132321528199178
GCF_001889305.1	Q	0.0333771219122939
GCF_001889305.1	E	0.0654183587507141
GCF_001889305.1	G	0.0755453011742897
GCF_001889305.1	H	0.0185245693937838
GCF_001889305.1	I	0.072206699874858
GCF_001889305.1	L	0.102265225422271
GCF_001889305.1	K	0.058803393726008
GCF_001889305.1	M	0.0266154540342173
GCF_001889305.1	F	0.0382716625656551
GCF_001889305.1	P	0.0438263660591835
GCF_001889305.1	S	0.0638179639866723
GCF_001889305.1	T	0.0535354276277037
GCF_001889305.1	W	0.0109404764286302
GCF_001889305.1	Y	0.0313610690637024
GCF_001889305.1	V	0.0670031941212166
GCA_013154135.1	A	0.0947718150320168
GCA_013154135.1	R	0.0779321634929472
GCA_013154135.1	N	0.0223901654096348
GCA_013154135.1	D	0.0507617181045637
GCA_013154135.1	C	0.00586826712626498
GCA_013154135.1	Q	0.0347977945382028
GCA_013154135.1	E	0.0667942763741557
GCA_013154135.1	G	0.0781151893682303
GCA_013154135.1	H	0.0266811053746057
GCA_013154135.1	I	0.0517137068586405
GCA_013154135.1	L	0.110281986949238
GCA_013154135.1	K	0.0286956610157428
GCA_013154135.1	M	0.0216034083485219
GCA_013154135.1	F	0.0351231738720395
GCA_013154135.1	P	0.0626876332974908
GCA_013154135.1	S	0.0402618795232176
GCA_013154135.1	T	0.055347533090824
GCA_013154135.1	W	0.0203412924168821
GCA_013154135.1	Y	0.0312173508529768
GCA_013154135.1	V	0.0846138789538038
GCA_011171075.1	A	0.0843292505472536
GCA_011171075.1	R	0.0614916931330744
GCA_011171075.1	N	0.0321250521947084
GCA_011171075.1	D	0.0552330730978983
GCA_011171075.1	C	0.0125631081474358
GCA_011171075.1	Q	0.0329206260834356
GCA_011171075.1	E	0.0736356619554352
GCA_011171075.1	G	0.0801062241398945
GCA_011171075.1	H	0.0190573951993522
GCA_011171075.1	I	0.0674023484455467
GCA_011171075.1	L	0.0966899064923891
GCA_011171075.1	K	0.0432156369019752
GCA_011171075.1	M	0.0257209196391289
GCA_011171075.1	F	0.0358292948336729
GCA_011171075.1	P	0.0455612354645645
GCA_011171075.1	S	0.0578522984651592
GCA_011171075.1	T	0.0558942060710354
GCA_011171075.1	W	0.0124144323113715
GCA_011171075.1	Y	0.0308565626146702
GCA_011171075.1	V	0.0771010742619985
GCA_023271215.1	A	0.0845225002855793
GCA_023271215.1	R	0.0683598343416334
GCA_023271215.1	N	0.0276283930735271
GCA_023271215.1	D	0.0516842456563955
GCA_023271215.1	C	0.0130201742145451
GCA_023271215.1	Q	0.0303408360416699
GCA_023271215.1	E	0.0765038827579565
GCA_023271215.1	G	0.0815479963535449
GCA_023271215.1	H	0.0202727673861771
GCA_023271215.1	I	0.0690586635786776
GCA_023271215.1	L	0.101751328783477
GCA_023271215.1	K	0.0469290710722773
GCA_023271215.1	M	0.0251152956249258
GCA_023271215.1	F	0.0376785430306343
GCA_023271215.1	P	0.0469917865166274
GCA_023271215.1	S	0.0542085422914879
GCA_023271215.1	T	0.0485999896967484
GCA_023271215.1	W	0.0122115929498881
GCA_023271215.1	Y	0.0281816328861871
GCA_023271215.1	V	0.07539292345804
GCA_023381895.1	A	0.114016373673353
GCA_023381895.1	R	0.0735490335516421
GCA_023381895.1	N	0.022495427316852
GCA_023381895.1	D	0.0478954271098262
GCA_023381895.1	C	0.00989376469236478
GCA_023381895.1	Q	0.0412105628721936
GCA_023381895.1	E	0.0531745859224502
GCA_023381895.1	G	0.0808456591340316
GCA_023381895.1	H	0.0254745290938583
GCA_023381895.1	I	0.0470828507043536
GCA_023381895.1	L	0.112792850983839
GCA_023381895.1	K	0.0205659465272969
GCA_023381895.1	M	0.017732797964522
GCA_023381895.1	F	0.0346022981938031
GCA_023381895.1	P	0.0572115897203391
GCA_023381895.1	S	0.0585758899781898
GCA_023381895.1	T	0.0589619931619366
GCA_023381895.1	W	0.0165455047962711
GCA_023381895.1	Y	0.025097742072722
GCA_023381895.1	V	0.0822751725301559
GCA_016935415.1	A	0.0956788721772434
GCA_016935415.1	R	0.052543284904884
GCA_016935415.1	N	0.0341400612959117
GCA_016935415.1	D	0.0558551082449469
GCA_016935415.1	C	0.00796200038808817
GCA_016935415.1	Q	0.0397012822047812
GCA_016935415.1	E	0.0671764108450001
GCA_016935415.1	G	0.0760625289861954
GCA_016935415.1	H	0.0196094621951203
GCA_016935415.1	I	0.0614073838591102
GCA_016935415.1	L	0.106139362186725
GCA_016935415.1	K	0.0355327748717038
GCA_016935415.1	M	0.0237593908391925
GCA_016935415.1	F	0.0407946724577128
GCA_016935415.1	P	0.0510569897844734
GCA_016935415.1	S	0.0520402841025599
GCA_016935415.1	T	0.0568865695345281
GCA_016935415.1	W	0.0160588682963617
GCA_016935415.1	Y	0.032812717181434
GCA_016935415.1	V	0.0747819756440268
GCA_013122435.1	A	0.0921475557925994
GCA_013122435.1	R	0.0602902634287887
GCA_013122435.1	N	0.0334890648520236
GCA_013122435.1	D	0.0563806120047178
GCA_013122435.1	C	0.00931859564669167
GCA_013122435.1	Q	0.0480708341890206
GCA_013122435.1	E	0.0578914806984809
GCA_013122435.1	G	0.071025834396958
GCA_013122435.1	H	0.0254476763105307
GCA_013122435.1	I	0.0617831251744423
GCA_013122435.1	L	0.104755849364162
GCA_013122435.1	K	0.0237876071895741
GCA_013122435.1	M	0.0229391369441266
GCA_013122435.1	F	0.0369661207846056
GCA_013122435.1	P	0.0513515286398366
GCA_013122435.1	S	0.0574425932063215
GCA_013122435.1	T	0.0670720230763327
GCA_013122435.1	W	0.0158748397060066
GCA_013122435.1	Y	0.0304390308317538
GCA_013122435.1	V	0.0735262277630268
GCA_002707835.1	A	0.0803260841747594
GCA_002707835.1	R	0.050572182838649
GCA_002707835.1	N	0.0456328856008363
GCA_002707835.1	D	0.0573383704059516
GCA_002707835.1	C	0.00767569546840641
GCA_002707835.1	Q	0.0361184880120165
GCA_002707835.1	E	0.0675575381865357
GCA_002707835.1	G	0.0749753428864473
GCA_002707835.1	H	0.0209777406800048
GCA_002707835.1	I	0.0800622875108029
GCA_002707835.1	L	0.0978272210596358
GCA_002707835.1	K	0.0426779692381592
GCA_002707835.1	M	0.0236098014241083
GCA_002707835.1	F	0.0395616250661952
GCA_002707835.1	P	0.0433630531117179
GCA_002707835.1	S	0.0705754507674711
GCA_002707835.1	T	0.0552201225670172
GCA_002707835.1	W	0.0124555335287529
GCA_002707835.1	Y	0.0263698232365488
GCA_002707835.1	V	0.0671027842359838
GCA_023489135.1	A	0.0985749055925803
GCA_023489135.1	R	0.0676418145207764
GCA_023489135.1	N	0.0286788385006
GCA_023489135.1	D	0.051955606478688
GCA_023489135.1	C	0.0102983749042366
GCA_023489135.1	Q	0.0343710804819016
GCA_023489135.1	E	0.0633441582654798
GCA_023489135.1	G	0.0822086929402911
GCA_023489135.1	H	0.0193106393941654
GCA_023489135.1	I	0.0556837673475752
GCA_023489135.1	L	0.104326131024617
GCA_023489135.1	K	0.0395134882270388
GCA_023489135.1	M	0.0225228645617936
GCA_023489135.1	F	0.0366321127600865
GCA_023489135.1	P	0.0501501705096306
GCA_023489135.1	S	0.0595902345100645
GCA_023489135.1	T	0.0512111946521671
GCA_023489135.1	W	0.0131695808107174
GCA_023489135.1	Y	0.028226632044963
GCA_023489135.1	V	0.0825897124726269
GCA_025062175.1	A	0.108638329669066
GCA_025062175.1	R	0.0748204988192918
GCA_025062175.1	N	0.0235830303727015
GCA_025062175.1	D	0.0470750528085528
GCA_025062175.1	C	0.0105341686903958
GCA_025062175.1	Q	0.0385574284030981
GCA_025062175.1	E	0.0598305336418023
GCA_025062175.1	G	0.0773459690668813
GCA_025062175.1	H	0.0236991852394706
GCA_025062175.1	I	0.0535090744492822
GCA_025062175.1	L	0.112118185780728
GCA_025062175.1	K	0.0234800477073185
GCA_025062175.1	M	0.0232645025937262
GCA_025062175.1	F	0.0345626589645213
GCA_025062175.1	P	0.0577349561485441
GCA_025062175.1	S	0.0469229737561849
GCA_025062175.1	T	0.0534240538766986
GCA_025062175.1	W	0.0178471354054404
GCA_025062175.1	Y	0.0306588974627945
GCA_025062175.1	V	0.0823933171435004
GCA_020433455.1	A	0.115703748236273
GCA_020433455.1	R	0.0642851867639799
GCA_020433455.1	N	0.0315747671361733
GCA_020433455.1	D	0.0596292058983964
GCA_020433455.1	C	0.00720909351220454
GCA_020433455.1	Q	0.0378457974379472
GCA_020433455.1	E	0.0597639553098394
GCA_020433455.1	G	0.0818660979550481
GCA_020433455.1	H	0.0189970756786382
GCA_020433455.1	I	0.0536438702622301
GCA_020433455.1	L	0.105880645708814
GCA_020433455.1	K	0.0223178712702594
GCA_020433455.1	M	0.0235830905036648
GCA_020433455.1	F	0.0357558858931619
GCA_020433455.1	P	0.0546285774996988
GCA_020433455.1	S	0.0516446554366853
GCA_020433455.1	T	0.0579785256082187
GCA_020433455.1	W	0.0159736357593842
GCA_020433455.1	Y	0.030216259848692
GCA_020433455.1	V	0.0715020542806908
GCA_002840715.1	A	0.0815202994729945
GCA_002840715.1	R	0.044066133619608
GCA_002840715.1	N	0.0428261718205393
GCA_002840715.1	D	0.0514083107938544
GCA_002840715.1	C	0.00928620723308145
GCA_002840715.1	Q	0.0371718414521931
GCA_002840715.1	E	0.0607528999247135
GCA_002840715.1	G	0.0707989432005131
GCA_002840715.1	H	0.0184138248333937
GCA_002840715.1	I	0.0740230181524134
GCA_002840715.1	L	0.105541400607869
GCA_002840715.1	K	0.0525062390207177
GCA_002840715.1	M	0.0264138875721496
GCA_002840715.1	F	0.0442055530769874
GCA_002840715.1	P	0.0451963025959903
GCA_002840715.1	S	0.0640005019100466
GCA_002840715.1	T	0.057087039567242
GCA_002840715.1	W	0.0143218637593062
GCA_002840715.1	Y	0.0302697069403006
GCA_002840715.1	V	0.0701898544460865
GCA_015075555.1	A	0.129247626392915
GCA_015075555.1	R	0.0798510677907502
GCA_015075555.1	N	0.0226196111805537
GCA_015075555.1	D	0.0529900800510625
GCA_015075555.1	C	0.00916890508231164
GCA_015075555.1	Q	0.0292056062338768
GCA_015075555.1	E	0.0637578787798197
GCA_015075555.1	G	0.093092204994548
GCA_015075555.1	H	0.0206473232094891
GCA_015075555.1	I	0.0449317837291561
GCA_015075555.1	L	0.0979856918698971
GCA_015075555.1	K	0.0221791973617723
GCA_015075555.1	M	0.0222111114066115
GCA_015075555.1	F	0.0340033509747081
GCA_015075555.1	P	0.0573942182388766
GCA_015075555.1	S	0.0521783995106513
GCA_015075555.1	T	0.0526294513443791
GCA_015075555.1	W	0.0142134517698997
GCA_015075555.1	Y	0.0220696258078243
GCA_015075555.1	V	0.079623414270897
GCA_016189845.1	A	0.119832517167204
GCA_016189845.1	R	0.0802557438979412
GCA_016189845.1	N	0.0234531395569465
GCA_016189845.1	D	0.0545598352460117
GCA_016189845.1	C	0.00771751342570188
GCA_016189845.1	Q	0.0291240195879871
GCA_016189845.1	E	0.0579943419114277
GCA_016189845.1	G	0.0901627286739734
GCA_016189845.1	H	0.0202169005016384
GCA_016189845.1	I	0.049532791970375
GCA_016189845.1	L	0.0949083598578443
GCA_016189845.1	K	0.0305225524076723
GCA_016189845.1	M	0.0226430138382264
GCA_016189845.1	F	0.0343599900226622
GCA_016189845.1	P	0.0551972762720573
GCA_016189845.1	S	0.0538499092872386
GCA_016189845.1	T	0.0529140008911383
GCA_016189845.1	W	0.0136548821800057
GCA_016189845.1	Y	0.0229926470431477
GCA_016189845.1	V	0.0861078362608008
GCA_022560365.1	A	0.114363600034253
GCA_022560365.1	R	0.0712307987163124
GCA_022560365.1	N	0.0239162259257598
GCA_022560365.1	D	0.0633504736350625
GCA_022560365.1	C	0.00906696135480425
GCA_022560365.1	Q	0.0289747217929218
GCA_022560365.1	E	0.0710432204737574
GCA_022560365.1	G	0.0876683616671628
GCA_022560365.1	H	0.0201299998776664
GCA_022560365.1	I	0.0521263624908759
GCA_022560365.1	L	0.0944782674294849
GCA_022560365.1	K	0.0298861073844661
GCA_022560365.1	M	0.0228988178492931
GCA_022560365.1	F	0.034769258372718
GCA_022560365.1	P	0.0517348948542395
GCA_022560365.1	S	0.053790099946581
GCA_022560365.1	T	0.0542019565226256
GCA_022560365.1	W	0.0126656091603427
GCA_022560365.1	Y	0.0239937038955108
GCA_022560365.1	V	0.0797105586161619
GCA_009692685.1	A	0.130111778217082
GCA_009692685.1	R	0.083401951534992
GCA_009692685.1	N	0.0210305064856702
GCA_009692685.1	D	0.0547639922792022
GCA_009692685.1	C	0.00738909687334358
GCA_009692685.1	Q	0.0285346152435752
GCA_009692685.1	E	0.0621397544412923
GCA_009692685.1	G	0.0906193640009468
GCA_009692685.1	H	0.0218739269724538
GCA_009692685.1	I	0.0448813044014548
GCA_009692685.1	L	0.100005333884501
GCA_009692685.1	K	0.0186602615603612
GCA_009692685.1	M	0.022022275635149
GCA_009692685.1	F	0.0314065786797969
GCA_009692685.1	P	0.05513236367758
GCA_009692685.1	S	0.0525821001503489
GCA_009692685.1	T	0.0566475202437585
GCA_009692685.1	W	0.0134697252049378
GCA_009692685.1	Y	0.0211405178535115
GCA_009692685.1	V	0.0841870326600415
GCA_009392775.1	A	0.0769841645854343
GCA_009392775.1	R	0.0506670095905894
GCA_009392775.1	N	0.0411486146550343
GCA_009392775.1	D	0.0620173402188847
GCA_009392775.1	C	0.0108201521950515
GCA_009392775.1	Q	0.0339291636491618
GCA_009392775.1	E	0.0630867213991296
GCA_009392775.1	G	0.0791477438087567
GCA_009392775.1	H	0.021613231448831
GCA_009392775.1	I	0.071711709272708
GCA_009392775.1	L	0.0933226846430997
GCA_009392775.1	K	0.0416088546566587
GCA_009392775.1	M	0.026472824407159
GCA_009392775.1	F	0.0356798805180859
GCA_009392775.1	P	0.0458299774166548
GCA_009392775.1	S	0.0735098037888581
GCA_009392775.1	T	0.05704494333859
GCA_009392775.1	W	0.0129634267124199
GCA_009392775.1	Y	0.0302833408911961
GCA_009392775.1	V	0.0721584128036964
GCA_004297315.1	A	0.134797467795244
GCA_004297315.1	R	0.0825242263562944
GCA_004297315.1	N	0.0197746503760959
GCA_004297315.1	D	0.0537350555609846
GCA_004297315.1	C	0.00724883101723254
GCA_004297315.1	Q	0.0292951833760142
GCA_004297315.1	E	0.0596117625167834
GCA_004297315.1	G	0.0913004657189863
GCA_004297315.1	H	0.0204520111322768
GCA_004297315.1	I	0.0428972834620899
GCA_004297315.1	L	0.0983833031912259
GCA_004297315.1	K	0.020583199579126
GCA_004297315.1	M	0.0219017773357233
GCA_004297315.1	F	0.0316110610601901
GCA_004297315.1	P	0.0566988435336813
GCA_004297315.1	S	0.0510470310581955
GCA_004297315.1	T	0.0569545271392753
GCA_004297315.1	W	0.0135766655912784
GCA_004297315.1	Y	0.0207063560802498
GCA_004297315.1	V	0.0869002981190522
GCA_003228175.2	A	0.130854447584036
GCA_003228175.2	R	0.0752501847740664
GCA_003228175.2	N	0.0223201566829029
GCA_003228175.2	D	0.0636930314370536
GCA_003228175.2	C	0.00708679082199341
GCA_003228175.2	Q	0.0340493529122733
GCA_003228175.2	E	0.0612624094538258
GCA_003228175.2	G	0.0919810119700563
GCA_003228175.2	H	0.0204703515042742
GCA_003228175.2	I	0.0466607850936533
GCA_003228175.2	L	0.098738856781862
GCA_003228175.2	K	0.0174781815203912
GCA_003228175.2	M	0.0205391686612173
GCA_003228175.2	F	0.0324872034496664
GCA_003228175.2	P	0.0595061956086396
GCA_003228175.2	S	0.0528983721989697
GCA_003228175.2	T	0.0539333822393929
GCA_003228175.2	W	0.0133904423979751
GCA_003228175.2	Y	0.0187967182474197
GCA_003228175.2	V	0.0786029566603309
GCA_016199405.1	A	0.118228656282126
GCA_016199405.1	R	0.0683299566542621
GCA_016199405.1	N	0.0331375460661188
GCA_016199405.1	D	0.050496281645094
GCA_016199405.1	C	0.00742829316387815
GCA_016199405.1	Q	0.0363406818687364
GCA_016199405.1	E	0.0565971491610405
GCA_016199405.1	G	0.0728496967000727
GCA_016199405.1	H	0.0188316490017254
GCA_016199405.1	I	0.0603137004995882
GCA_016199405.1	L	0.10512273276541
GCA_016199405.1	K	0.0395269843750939
GCA_016199405.1	M	0.0215514287260201
GCA_016199405.1	F	0.0421445619435243
GCA_016199405.1	P	0.050723531144604
GCA_016199405.1	S	0.0509904591281555
GCA_016199405.1	T	0.0547238437629631
GCA_016199405.1	W	0.0141880639905734
GCA_016199405.1	Y	0.0266050247389336
GCA_016199405.1	V	0.0718697583820797
GCA_025055235.1	A	0.12201631923343
GCA_025055235.1	R	0.0741831545243198
GCA_025055235.1	N	0.0287985482043625
GCA_025055235.1	D	0.0524760825759272
GCA_025055235.1	C	0.00930351181688251
GCA_025055235.1	Q	0.0353336486971043
GCA_025055235.1	E	0.0551847319043202
GCA_025055235.1	G	0.0776224152936839
GCA_025055235.1	H	0.0206364063344349
GCA_025055235.1	I	0.0543135535156046
GCA_025055235.1	L	0.103224117584673
GCA_025055235.1	K	0.0284433431028765
GCA_025055235.1	M	0.0228804271888462
GCA_025055235.1	F	0.0376727837137619
GCA_025055235.1	P	0.0569447647650007
GCA_025055235.1	S	0.0486782498320772
GCA_025055235.1	T	0.0524954420956764
GCA_025055235.1	W	0.0156980453618799
GCA_025055235.1	Y	0.0270772343831804
GCA_025055235.1	V	0.0770172198719578
GCA_020852775.1	A	0.113517205701727
GCA_020852775.1	R	0.0685548511606511
GCA_020852775.1	N	0.0259297522261237
GCA_020852775.1	D	0.0532411028624798
GCA_020852775.1	C	0.00752134739920295
GCA_020852775.1	Q	0.034538411378671
GCA_020852775.1	E	0.0583291642723608
GCA_020852775.1	G	0.0832846727764707
GCA_020852775.1	H	0.0207456604334688
GCA_020852775.1	I	0.0560461193657658
GCA_020852775.1	L	0.109152469916934
GCA_020852775.1	K	0.0201694781368247
GCA_020852775.1	M	0.0238387680850767
GCA_020852775.1	F	0.0346019153414732
GCA_020852775.1	P	0.0579682758983875
GCA_020852775.1	S	0.0529189364170445
GCA_020852775.1	T	0.057207777221903
GCA_020852775.1	W	0.0148893559613958
GCA_020852775.1	Y	0.0283785269868609
GCA_020852775.1	V	0.079166208457179
GCA_012800995.1	A	0.0816852414081907
GCA_012800995.1	R	0.050180354236659
GCA_012800995.1	N	0.040891397245672
GCA_012800995.1	D	0.056616478381285
GCA_012800995.1	C	0.00804693968840118
GCA_012800995.1	Q	0.0371748627118805
GCA_012800995.1	E	0.068586955487242
GCA_012800995.1	G	0.0687297160967346
GCA_012800995.1	H	0.0197223782014067
GCA_012800995.1	I	0.0724248365391021
GCA_012800995.1	L	0.103870240123345
GCA_012800995.1	K	0.0516793406363316
GCA_012800995.1	M	0.0263036422990169
GCA_012800995.1	F	0.042221450257445
GCA_012800995.1	P	0.0462354027276794
GCA_012800995.1	S	0.0590909956124906
GCA_012800995.1	T	0.0534686069419726
GCA_012800995.1	W	0.0129531459679645
GCA_012800995.1	Y	0.0332489459508332
GCA_012800995.1	V	0.0668690694863473
GCA_012729155.1	A	0.122913196393203
GCA_012729155.1	R	0.0734608856831466
GCA_012729155.1	N	0.0222911059398335
GCA_012729155.1	D	0.0542099361263481
GCA_012729155.1	C	0.011152863741833
GCA_012729155.1	Q	0.0383320642583109
GCA_012729155.1	E	0.0587696083338301
GCA_012729155.1	G	0.0850400236644063
GCA_012729155.1	H	0.0225779131457802
GCA_012729155.1	I	0.0452098135303268
GCA_012729155.1	L	0.114998442243215
GCA_012729155.1	K	0.0189022819730986
GCA_012729155.1	M	0.0237138946281573
GCA_012729155.1	F	0.0283950381228637
GCA_012729155.1	P	0.0529873501151165
GCA_012729155.1	S	0.0489214361955193
GCA_012729155.1	T	0.0516140497289953
GCA_012729155.1	W	0.0174659964750832
GCA_012729155.1	Y	0.0278101763695606
GCA_012729155.1	V	0.0812339233313725
GCA_016200765.1	A	0.119086068246033
GCA_016200765.1	R	0.0705716148663334
GCA_016200765.1	N	0.0276668115627038
GCA_016200765.1	D	0.0515214083894805
GCA_016200765.1	C	0.00821995218430776
GCA_016200765.1	Q	0.0387404911975657
GCA_016200765.1	E	0.0540980221690937
GCA_016200765.1	G	0.0803075418387307
GCA_016200765.1	H	0.0208965442295153
GCA_016200765.1	I	0.0502923277548359
GCA_016200765.1	L	0.10762660291241
GCA_016200765.1	K	0.0303999130623777
GCA_016200765.1	M	0.022228863290589
GCA_016200765.1	F	0.0358737231036731
GCA_016200765.1	P	0.0553173223212345
GCA_016200765.1	S	0.0530536839817431
GCA_016200765.1	T	0.0552814605520539
GCA_016200765.1	W	0.0156259508802434
GCA_016200765.1	Y	0.0275255379265377
GCA_016200765.1	V	0.0756661595305368
GCA_013824865.1	A	0.0862273101625496
GCA_013824865.1	R	0.0514284540006671
GCA_013824865.1	N	0.0374766640267971
GCA_013824865.1	D	0.0511075596697476
GCA_013824865.1	C	0.00901981799126472
GCA_013824865.1	Q	0.0370261473553091
GCA_013824865.1	E	0.0588722540218493
GCA_013824865.1	G	0.0762890704655497
GCA_013824865.1	H	0.0202843155387152
GCA_013824865.1	I	0.0719814987820242
GCA_013824865.1	L	0.105672242008071
GCA_013824865.1	K	0.046743080617192
GCA_013824865.1	M	0.0269519622767374
GCA_013824865.1	F	0.0400106227088856
GCA_013824865.1	P	0.0483096140257696
GCA_013824865.1	S	0.0591425640247421
GCA_013824865.1	T	0.0559067477912827
GCA_013824865.1	W	0.0143280109135688
GCA_013824865.1	Y	0.0313369912125538
GCA_013824865.1	V	0.0718850724067233
GCA_011174815.1	A	0.0919045897320419
GCA_011174815.1	R	0.0593406872228812
GCA_011174815.1	N	0.0311768549118612
GCA_011174815.1	D	0.0503925386988394
GCA_011174815.1	C	0.0123840514899132
GCA_011174815.1	Q	0.0329783252668904
GCA_011174815.1	E	0.0711623078273041
GCA_011174815.1	G	0.0812395469259769
GCA_011174815.1	H	0.0191057348920704
GCA_011174815.1	I	0.0701135645220289
GCA_011174815.1	L	0.0980638422487086
GCA_011174815.1	K	0.0513397907165073
GCA_011174815.1	M	0.0268930768141039
GCA_011174815.1	F	0.0359194582056763
GCA_011174815.1	P	0.0464914673314346
GCA_011174815.1	S	0.0540250810344499
GCA_011174815.1	T	0.0503967675024897
GCA_011174815.1	W	0.0114410282758956
GCA_011174815.1	Y	0.0295233926845926
[truncated: 18,001 more rows]
