# Supplementary material for: Evolutionary adaptation of bacterial proteomes to translation-impeding sequences
Source: EMBO J. 2025 Dec 9;45(6):1957–79. doi: 10.1038/s44318-025-00651-6 (PMC12992588; doi:10.1038/s44318-025-00651-6)
Supplement: Supplementary file 13 — Appendix Figures Source Data [file 44318_2025_651_MOESM13_ESM.zip › Appendix Fig. S1/p__Actinomycetota.csv]

genome_id	aa	freq_aa
GCF_014648875.1	A	0.137171030386187
GCF_014648875.1	R	0.0793337946645219
GCF_014648875.1	N	0.0176018972705895
GCF_014648875.1	D	0.0605235612782929
GCF_014648875.1	C	0.00758602004876727
GCF_014648875.1	Q	0.0267747888601703
GCF_014648875.1	E	0.0586313094731255
GCF_014648875.1	G	0.0958341113157849
GCF_014648875.1	H	0.022189406367136
GCF_014648875.1	I	0.0319020299281165
GCF_014648875.1	L	0.102689430397756
GCF_014648875.1	K	0.0220175768033491
GCF_014648875.1	M	0.0170213345117552
GCF_014648875.1	F	0.0270644322585337
GCF_014648875.1	P	0.0625855160437349
GCF_014648875.1	S	0.0511401359410029
GCF_014648875.1	T	0.0616740537784003
GCF_014648875.1	W	0.0148543255328099
GCF_014648875.1	Y	0.0202303792116851
GCF_014648875.1	V	0.0831748659282816
GCF_000975135.1	A	0.129927401757856
GCF_000975135.1	R	0.0619697881191753
GCF_000975135.1	N	0.0244700430287334
GCF_000975135.1	D	0.0659361808430369
GCF_000975135.1	C	0.00580174154210086
GCF_000975135.1	Q	0.0284721230907274
GCF_000975135.1	E	0.0572679813202276
GCF_000975135.1	G	0.0889940249199584
GCF_000975135.1	H	0.0200550094826356
GCF_000975135.1	I	0.0466573709647817
GCF_000975135.1	L	0.091993035870873
GCF_000975135.1	K	0.0249671166670065
GCF_000975135.1	M	0.0216609396985949
GCF_000975135.1	F	0.0306235597609968
GCF_000975135.1	P	0.0510532862940229
GCF_000975135.1	S	0.0606009237922385
GCF_000975135.1	T	0.0636878785406938
GCF_000975135.1	W	0.015167118706283
GCF_000975135.1	Y	0.0209076819544426
GCF_000975135.1	V	0.0897867936456145
GCF_000328705.1	A	0.134924259429836
GCF_000328705.1	R	0.0829528520157124
GCF_000328705.1	N	0.0178112068104405
GCF_000328705.1	D	0.0632972000482121
GCF_000328705.1	C	0.00761552385891543
GCF_000328705.1	Q	0.0258450850365148
GCF_000328705.1	E	0.0536466678535399
GCF_000328705.1	G	0.0928315439930026
GCF_000328705.1	H	0.0233076828660112
GCF_000328705.1	I	0.0281996645055991
GCF_000328705.1	L	0.105931011706182
GCF_000328705.1	K	0.0186906724668643
GCF_000328705.1	M	0.0146866341492902
GCF_000328705.1	F	0.0282637998887583
GCF_000328705.1	P	0.0606123602152737
GCF_000328705.1	S	0.0484310605449075
GCF_000328705.1	T	0.0609337743193817
GCF_000328705.1	W	0.0154444637342053
GCF_000328705.1	Y	0.0188760753273761
GCF_000328705.1	V	0.0976984612299766
GCF_003725775.1	A	0.126019327669726
GCF_003725775.1	R	0.0664196637593182
GCF_003725775.1	N	0.0232282899469425
GCF_003725775.1	D	0.0619692466271428
GCF_003725775.1	C	0.007475559219003
GCF_003725775.1	Q	0.0285004645993743
GCF_003725775.1	E	0.0557376553805812
GCF_003725775.1	G	0.0917296275062975
GCF_003725775.1	H	0.0212590936828755
GCF_003725775.1	I	0.0406505566378954
GCF_003725775.1	L	0.100118437166607
GCF_003725775.1	K	0.0266538184864385
GCF_003725775.1	M	0.0189323195805763
GCF_003725775.1	F	0.0303781679423914
GCF_003725775.1	P	0.0541243581855527
GCF_003725775.1	S	0.057174681810284
GCF_003725775.1	T	0.0642490151920218
GCF_003725775.1	W	0.0145205141398532
GCF_003725775.1	Y	0.0208259712309323
GCF_003725775.1	V	0.0900332312361869
GCF_013283745.1	A	0.126532724325468
GCF_013283745.1	R	0.0706489783743759
GCF_013283745.1	N	0.0185913850100585
GCF_013283745.1	D	0.0678405919053287
GCF_013283745.1	C	0.00650684180884103
GCF_013283745.1	Q	0.0288843548954264
GCF_013283745.1	E	0.0544409576531152
GCF_013283745.1	G	0.089957945675304
GCF_013283745.1	H	0.0212844627710112
GCF_013283745.1	I	0.0421572448651889
GCF_013283745.1	L	0.098577509846506
GCF_013283745.1	K	0.0237116634281755
GCF_013283745.1	M	0.0191136095723381
GCF_013283745.1	F	0.0297639411563462
GCF_013283745.1	P	0.0520461577899609
GCF_013283745.1	S	0.0580079038878094
GCF_013283745.1	T	0.0642326681958571
GCF_013283745.1	W	0.014898647457443
GCF_013283745.1	Y	0.0198159444307323
GCF_013283745.1	V	0.0929864669507136
GCF_005696695.1	A	0.127075912879151
GCF_005696695.1	R	0.0652100079248274
GCF_005696695.1	N	0.0241953977944015
GCF_005696695.1	D	0.0607004037888222
GCF_005696695.1	C	0.00741972846580568
GCF_005696695.1	Q	0.0299619434115075
GCF_005696695.1	E	0.0592475187742934
GCF_005696695.1	G	0.0874561304200158
GCF_005696695.1	H	0.0192997123258643
GCF_005696695.1	I	0.048252909398613
GCF_005696695.1	L	0.0913111380110135
GCF_005696695.1	K	0.0263899653687948
GCF_005696695.1	M	0.0223230484749787
GCF_005696695.1	F	0.0294350730216235
GCF_005696695.1	P	0.0529395884314938
GCF_005696695.1	S	0.0646671717655528
GCF_005696695.1	T	0.0626395190529686
GCF_005696695.1	W	0.0153184300133242
GCF_005696695.1	Y	0.0225843065195494
GCF_005696695.1	V	0.0835720941573993
GCA_020160915.1	A	0.130098909905262
GCA_020160915.1	R	0.0665473746610607
GCA_020160915.1	N	0.0215933167202749
GCA_020160915.1	D	0.0597707837045657
GCA_020160915.1	C	0.00475887280032494
GCA_020160915.1	Q	0.0279823916217492
GCA_020160915.1	E	0.0546057326029442
GCA_020160915.1	G	0.0878607576871988
GCA_020160915.1	H	0.0186677351717476
GCA_020160915.1	I	0.0503386648809458
GCA_020160915.1	L	0.103930049509842
GCA_020160915.1	K	0.0222025841722196
GCA_020160915.1	M	0.0176522894185064
GCA_020160915.1	F	0.0330179047786328
GCA_020160915.1	P	0.05266376121107
GCA_020160915.1	S	0.0599310594666989
GCA_020160915.1	T	0.062918116650017
GCA_020160915.1	W	0.0148529524771387
GCA_020160915.1	Y	0.0205877509797679
GCA_020160915.1	V	0.0900189915800336
GCF_021532275.1	A	0.117924641024456
GCF_021532275.1	R	0.0621478152397127
GCF_021532275.1	N	0.0241512914835213
GCF_021532275.1	D	0.063118837513482
GCF_021532275.1	C	0.00623955493883117
GCF_021532275.1	Q	0.0292206809423138
GCF_021532275.1	E	0.0608111660392328
GCF_021532275.1	G	0.0873059747741318
GCF_021532275.1	H	0.0211083832917257
GCF_021532275.1	I	0.0528948253036137
GCF_021532275.1	L	0.0976972672772663
GCF_021532275.1	K	0.027843406527755
GCF_021532275.1	M	0.0212884087501932
GCF_021532275.1	F	0.0341243832534902
GCF_021532275.1	P	0.050098058114767
GCF_021532275.1	S	0.0677532982097822
GCF_021532275.1	T	0.0616634989620656
GCF_021532275.1	W	0.0134851813557351
GCF_021532275.1	Y	0.0196944665272133
GCF_021532275.1	V	0.0814288604707108
GCA_003509825.1	A	0.0993072573279498
GCA_003509825.1	R	0.0541567055793734
GCA_003509825.1	N	0.0320493304652057
GCA_003509825.1	D	0.0573334398067507
GCA_003509825.1	C	0.0134206415356129
GCA_003509825.1	Q	0.0290996840734068
GCA_003509825.1	E	0.0639389508042902
GCA_003509825.1	G	0.0812475357226634
GCA_003509825.1	H	0.0176454734656598
GCA_003509825.1	I	0.0627286475047788
GCA_003509825.1	L	0.0978873344879045
GCA_003509825.1	K	0.0452079475751511
GCA_003509825.1	M	0.0256035295937873
GCA_003509825.1	F	0.0403118340212514
GCA_003509825.1	P	0.0413649226653624
GCA_003509825.1	S	0.0628384482164871
GCA_003509825.1	T	0.058384032980141
GCA_003509825.1	W	0.00997439647040621
GCA_003509825.1	Y	0.0302800417242704
GCA_003509825.1	V	0.0772198459795471
GCF_013249015.1	A	0.133085615763176
GCF_013249015.1	R	0.076035648224307
GCF_013249015.1	N	0.0190924194153983
GCF_013249015.1	D	0.0596129528076681
GCF_013249015.1	C	0.00538716648855949
GCF_013249015.1	Q	0.0268717892048216
GCF_013249015.1	E	0.0574492959638947
GCF_013249015.1	G	0.0898576858792195
GCF_013249015.1	H	0.0193674286137653
GCF_013249015.1	I	0.0426101009999535
GCF_013249015.1	L	0.104651673851648
GCF_013249015.1	K	0.0186780219932014
GCF_013249015.1	M	0.0159618352531654
GCF_013249015.1	F	0.0303577505503323
GCF_013249015.1	P	0.0535614946938294
GCF_013249015.1	S	0.0622990015533625
GCF_013249015.1	T	0.0608460990761449
GCF_013249015.1	W	0.013873523395246
GCF_013249015.1	Y	0.0193272446213098
GCF_013249015.1	V	0.091073251650997
GCF_000478275.1	A	0.129986157045223
GCF_000478275.1	R	0.075905289395972
GCF_000478275.1	N	0.0198900237750535
GCF_000478275.1	D	0.0594985101851975
GCF_000478275.1	C	0.00732695199682409
GCF_000478275.1	Q	0.0265008463682905
GCF_000478275.1	E	0.0579751210520646
GCF_000478275.1	G	0.0936310601666763
GCF_000478275.1	H	0.0208776994130764
GCF_000478275.1	I	0.0364532372295791
GCF_000478275.1	L	0.105288731864327
GCF_000478275.1	K	0.025434953608392
GCF_000478275.1	M	0.0168631687379446
GCF_000478275.1	F	0.030186274813644
GCF_000478275.1	P	0.0584119562987658
GCF_000478275.1	S	0.0524375701924879
GCF_000478275.1	T	0.0605990841217767
GCF_000478275.1	W	0.015301039992562
GCF_000478275.1	Y	0.0201925616992891
GCF_000478275.1	V	0.0872397620428541
GCA_009918005.1	A	0.109818105572155
GCA_009918005.1	R	0.0528013663923398
GCA_009918005.1	N	0.0331245304118397
GCA_009918005.1	D	0.0564641540423896
GCA_009918005.1	C	0.00759422341038947
GCA_009918005.1	Q	0.0310801838164631
GCA_009918005.1	E	0.0578117628557949
GCA_009918005.1	G	0.0822303471894603
GCA_009918005.1	H	0.0185389037409795
GCA_009918005.1	I	0.0610748545368769
GCA_009918005.1	L	0.0952980028306337
GCA_009918005.1	K	0.0395851898446646
GCA_009918005.1	M	0.0226581747654243
GCA_009918005.1	F	0.0346293966556586
GCA_009918005.1	P	0.0461965543149692
GCA_009918005.1	S	0.0689268054026664
GCA_009918005.1	T	0.0627981338784924
GCA_009918005.1	W	0.0131331795705125
GCA_009918005.1	Y	0.0223130820709056
GCA_009918005.1	V	0.0839230486973843
GCA_015062605.1	A	0.103462384390929
GCA_015062605.1	R	0.0509817540246127
GCA_015062605.1	N	0.0322887103276771
GCA_015062605.1	D	0.0629827439615841
GCA_015062605.1	C	0.0169925874477589
GCA_015062605.1	Q	0.0291771947261906
GCA_015062605.1	E	0.0680162541264006
GCA_015062605.1	G	0.0771272667760387
GCA_015062605.1	H	0.0188227733403587
GCA_015062605.1	I	0.0649646137449555
GCA_015062605.1	L	0.0891781527297113
GCA_015062605.1	K	0.0456388885562488
GCA_015062605.1	M	0.0273070920202298
GCA_015062605.1	F	0.0399886636250055
GCA_015062605.1	P	0.0413618020046224
GCA_015062605.1	S	0.0598113531400561
GCA_015062605.1	T	0.0539675316640122
GCA_015062605.1	W	0.0108893066848687
GCA_015062605.1	Y	0.0320053009528143
GCA_015062605.1	V	0.0750356257559247
GCF_002936985.1	A	0.140609499022162
GCF_002936985.1	R	0.0658257842663096
GCF_002936985.1	N	0.0223081010490534
GCF_002936985.1	D	0.0552012620577819
GCF_002936985.1	C	0.00491075566535646
GCF_002936985.1	Q	0.0294617808119862
GCF_002936985.1	E	0.0565952889416684
GCF_002936985.1	G	0.0913881442556273
GCF_002936985.1	H	0.0191245070660369
GCF_002936985.1	I	0.0471014060491039
GCF_002936985.1	L	0.106163544407419
GCF_002936985.1	K	0.0207470479025815
GCF_002936985.1	M	0.0185270669729427
GCF_002936985.1	F	0.0326261025339352
GCF_002936985.1	P	0.053293308212094
GCF_002936985.1	S	0.0587923267033696
GCF_002936985.1	T	0.0583866914942335
GCF_002936985.1	W	0.0143688472159383
GCF_002936985.1	Y	0.0195026104736479
GCF_002936985.1	V	0.0850659248987518
GCF_003065425.1	A	0.125763987330324
GCF_003065425.1	R	0.0665925639267582
GCF_003065425.1	N	0.0235758182498854
GCF_003065425.1	D	0.0616679215758856
GCF_003065425.1	C	0.00464491677638359
GCF_003065425.1	Q	0.0280188278446829
GCF_003065425.1	E	0.057169177186171
GCF_003065425.1	G	0.0873511460335755
GCF_003065425.1	H	0.0185376031093706
GCF_003065425.1	I	0.0496481346720901
GCF_003065425.1	L	0.101091350380469
GCF_003065425.1	K	0.0234422650620654
GCF_003065425.1	M	0.0180454543542546
GCF_003065425.1	F	0.0329750181926783
GCF_003065425.1	P	0.0528176567830297
GCF_003065425.1	S	0.0624723955025175
GCF_003065425.1	T	0.0635418726049812
GCF_003065425.1	W	0.0144594986812937
GCF_003065425.1	Y	0.0205556233253272
GCF_003065425.1	V	0.0876287684082563
GCF_006494815.1	A	0.134437548548069
GCF_006494815.1	R	0.0783477571772681
GCF_006494815.1	N	0.0170347819946489
GCF_006494815.1	D	0.0663564820990028
GCF_006494815.1	C	0.00747189115817059
GCF_006494815.1	Q	0.0265576574526681
GCF_006494815.1	E	0.0579854218483966
GCF_006494815.1	G	0.0940792932185703
GCF_006494815.1	H	0.0211728428964857
GCF_006494815.1	I	0.0352315791951417
GCF_006494815.1	L	0.100627692211124
GCF_006494815.1	K	0.0176507049768146
GCF_006494815.1	M	0.0179998587692525
GCF_006494815.1	F	0.0271931958164314
GCF_006494815.1	P	0.0570650681438357
GCF_006494815.1	S	0.0516559305144722
GCF_006494815.1	T	0.0622482365771944
GCF_006494815.1	W	0.0153274591803909
GCF_006494815.1	Y	0.0194804277722419
GCF_006494815.1	V	0.0920761704498199
GCF_003236365.1	A	0.13362167009725
GCF_003236365.1	R	0.0844818328262037
GCF_003236365.1	N	0.0175379228566315
GCF_003236365.1	D	0.0593490841835213
GCF_003236365.1	C	0.00832755354692441
GCF_003236365.1	Q	0.0281317120100233
GCF_003236365.1	E	0.058421055575443
GCF_003236365.1	G	0.093328634926317
GCF_003236365.1	H	0.024158108853887
GCF_003236365.1	I	0.0310915219855617
GCF_003236365.1	L	0.103340716544359
GCF_003236365.1	K	0.0222997210786946
GCF_003236365.1	M	0.0173640631525565
GCF_003236365.1	F	0.0270605870771434
GCF_003236365.1	P	0.0600985919694529
GCF_003236365.1	S	0.0492824674840403
GCF_003236365.1	T	0.0604947870055486
GCF_003236365.1	W	0.0151393114969274
GCF_003236365.1	Y	0.0209172334586242
GCF_003236365.1	V	0.0855534238708908
GCF_000174015.1	A	0.0987077175902294
GCF_000174015.1	R	0.0525005291137034
GCF_000174015.1	N	0.0338819516203329
GCF_000174015.1	D	0.0606675547477061
GCF_000174015.1	C	0.0136864077951936
GCF_000174015.1	Q	0.0324543820989422
GCF_000174015.1	E	0.065095510210857
GCF_000174015.1	G	0.0747834783727367
GCF_000174015.1	H	0.022141852271454
GCF_000174015.1	I	0.0608605256277778
GCF_000174015.1	L	0.0930098892388647
GCF_000174015.1	K	0.0493528213172649
GCF_000174015.1	M	0.0250052911370342
GCF_000174015.1	F	0.038444779203964
GCF_000174015.1	P	0.0394781071424125
GCF_000174015.1	S	0.0645684714631343
GCF_000174015.1	T	0.0590553141690425
GCF_000174015.1	W	0.010183882574107
GCF_000174015.1	Y	0.0294249467773863
GCF_000174015.1	V	0.0766965875278563
GCA_024584805.1	A	0.13725710033309
GCA_024584805.1	R	0.0794614632472921
GCA_024584805.1	N	0.0181164971436969
GCA_024584805.1	D	0.059308993077781
GCA_024584805.1	C	0.00796030611957746
GCA_024584805.1	Q	0.0274959095166775
GCA_024584805.1	E	0.0579055206672703
GCA_024584805.1	G	0.0962598040945481
GCA_024584805.1	H	0.022696319748715
GCA_024584805.1	I	0.0323343605512582
GCA_024584805.1	L	0.100957103861872
GCA_024584805.1	K	0.0219990503557146
GCA_024584805.1	M	0.0173307848680481
GCA_024584805.1	F	0.027427120607951
GCA_024584805.1	P	0.061306104836977
GCA_024584805.1	S	0.0503776019739737
GCA_024584805.1	T	0.0614950509953621
GCA_024584805.1	W	0.0153019587418419
GCA_024584805.1	Y	0.0214214915311473
GCA_024584805.1	V	0.0835874577272055
GCA_016713225.1	A	0.140850549575603
GCA_016713225.1	R	0.0812414496030637
GCA_016713225.1	N	0.015956617790763
GCA_016713225.1	D	0.059789694251412
GCA_016713225.1	C	0.00761835728475265
GCA_016713225.1	Q	0.0294436706653044
GCA_016713225.1	E	0.0503394182885105
GCA_016713225.1	G	0.09112527552997
GCA_016713225.1	H	0.0224512086210266
GCA_016713225.1	I	0.0348194428295413
GCA_016713225.1	L	0.105631572827735
GCA_016713225.1	K	0.0149330440526346
GCA_016713225.1	M	0.0175281591010858
GCA_016713225.1	F	0.0249479863737906
GCA_016713225.1	P	0.0603271477731241
GCA_016713225.1	S	0.0541937455006049
GCA_016713225.1	T	0.0632277887591194
GCA_016713225.1	W	0.0156974773700525
GCA_016713225.1	Y	0.0176697895458178
GCA_016713225.1	V	0.0922076042560876
GCA_009694295.1	A	0.12537416885443
GCA_009694295.1	R	0.0747172264887013
GCA_009694295.1	N	0.020950388890252
GCA_009694295.1	D	0.0657356405034718
GCA_009694295.1	C	0.00964864931177466
GCA_009694295.1	Q	0.02523799592708
GCA_009694295.1	E	0.0616427852884167
GCA_009694295.1	G	0.0901900287067252
GCA_009694295.1	H	0.0236370439433717
GCA_009694295.1	I	0.042034190445813
GCA_009694295.1	L	0.0964374217925755
GCA_009694295.1	K	0.0221526363569448
GCA_009694295.1	M	0.0207694383786834
GCA_009694295.1	F	0.0325634246877837
GCA_009694295.1	P	0.0567479206025959
GCA_009694295.1	S	0.0504468557548397
GCA_009694295.1	T	0.0566298427264028
GCA_009694295.1	W	0.0150618298697156
GCA_009694295.1	Y	0.0196791348725372
GCA_009694295.1	V	0.090343376597885
GCF_008634025.1	A	0.142167972017573
GCF_008634025.1	R	0.0847009052773767
GCF_008634025.1	N	0.0166238606579216
GCF_008634025.1	D	0.0590424724420183
GCF_008634025.1	C	0.00837002050970648
GCF_008634025.1	Q	0.0270359446547739
GCF_008634025.1	E	0.0554552101470379
GCF_008634025.1	G	0.0972038485132012
GCF_008634025.1	H	0.0237127990482505
GCF_008634025.1	I	0.0292522786841567
GCF_008634025.1	L	0.103161190182605
GCF_008634025.1	K	0.020885743585295
GCF_008634025.1	M	0.0167051869109656
GCF_008634025.1	F	0.026695923463476
GCF_008634025.1	P	0.0640200263961781
GCF_008634025.1	S	0.0470948713341223
GCF_008634025.1	T	0.0606895227000936
GCF_008634025.1	W	0.0148064125363257
GCF_008634025.1	Y	0.0205182263751108
GCF_008634025.1	V	0.0818575845638125
GCF_003217475.1	A	0.124410194452154
GCF_003217475.1	R	0.0677936018968578
GCF_003217475.1	N	0.0228069556369321
GCF_003217475.1	D	0.0650222597445962
GCF_003217475.1	C	0.00744291282701653
GCF_003217475.1	Q	0.0297247776000556
GCF_003217475.1	E	0.0536772423934242
GCF_003217475.1	G	0.0893607742904558
GCF_003217475.1	H	0.0212501165259314
GCF_003217475.1	I	0.0473961655200164
GCF_003217475.1	L	0.0967847269659175
GCF_003217475.1	K	0.0236638491530342
GCF_003217475.1	M	0.0208672267986995
GCF_003217475.1	F	0.0303588893353888
GCF_003217475.1	P	0.0546715970082988
GCF_003217475.1	S	0.0596934038159412
GCF_003217475.1	T	0.06321788532163
GCF_003217475.1	W	0.0145313761541334
GCF_003217475.1	Y	0.0205749244622295
GCF_003217475.1	V	0.0867511200972866
GCA_020439025.1	A	0.134709677187096
GCA_020439025.1	R	0.074494108583504
GCA_020439025.1	N	0.0221697620753338
GCA_020439025.1	D	0.0609103705490375
GCA_020439025.1	C	0.00791102215086202
GCA_020439025.1	Q	0.0288549807939462
GCA_020439025.1	E	0.0519310454069271
GCA_020439025.1	G	0.0919397574313208
GCA_020439025.1	H	0.0204714573200805
GCA_020439025.1	I	0.0412714155599636
GCA_020439025.1	L	0.0980723746026489
GCA_020439025.1	K	0.020155556435558
GCA_020439025.1	M	0.0199863559617967
GCA_020439025.1	F	0.0292923820186697
GCA_020439025.1	P	0.0609535706699979
GCA_020439025.1	S	0.0544321524100267
GCA_020439025.1	T	0.0597295672427883
GCA_020439025.1	W	0.0154080431425208
GCA_020439025.1	Y	0.0209322586103241
GCA_020439025.1	V	0.0863741418475972
GCF_008698145.1	A	0.116572737837972
GCF_008698145.1	R	0.0642440050842282
GCF_008698145.1	N	0.0314959418485478
GCF_008698145.1	D	0.0669316871921474
GCF_008698145.1	C	0.00909030659221791
GCF_008698145.1	Q	0.0313385390654772
GCF_008698145.1	E	0.0543773358928052
GCF_008698145.1	G	0.0835619421373168
GCF_008698145.1	H	0.0207168099071442
GCF_008698145.1	I	0.0515062144512324
GCF_008698145.1	L	0.089084057820078
GCF_008698145.1	K	0.0349197482502255
GCF_008698145.1	M	0.0253596002679398
GCF_008698145.1	F	0.0343078893115226
GCF_008698145.1	P	0.04891321070907
GCF_008698145.1	S	0.058057957361598
GCF_008698145.1	T	0.0593159961465905
GCF_008698145.1	W	0.014819531200072
GCF_008698145.1	Y	0.0276330645256732
GCF_008698145.1	V	0.0777534243981415
GCA_007279945.1	A	0.108503583931447
GCA_007279945.1	R	0.0525097020278069
GCA_007279945.1	N	0.0320368795808534
GCA_007279945.1	D	0.0534858424020178
GCA_007279945.1	C	0.00759299458966479
GCA_007279945.1	Q	0.0288258290068069
GCA_007279945.1	E	0.0554286230008123
GCA_007279945.1	G	0.0814970335782789
GCA_007279945.1	H	0.0208195779083521
GCA_007279945.1	I	0.067968820508923
GCA_007279945.1	L	0.0983954247279395
GCA_007279945.1	K	0.0449452078870242
GCA_007279945.1	M	0.023021237584492
GCA_007279945.1	F	0.0376467179358075
GCA_007279945.1	P	0.0437149385102815
GCA_007279945.1	S	0.0693510922797034
GCA_007279945.1	T	0.0598960683630767
GCA_007279945.1	W	0.0127088251639963
GCA_007279945.1	Y	0.023021237584492
GCA_007279945.1	V	0.078630363428224
GCF_000741165.1	A	0.114135081690122
GCF_000741165.1	R	0.0616139507603393
GCF_000741165.1	N	0.0339866562346284
GCF_000741165.1	D	0.0704965892296908
GCF_000741165.1	C	0.0093536207866065
GCF_000741165.1	Q	0.0319541694589976
GCF_000741165.1	E	0.0528039404053309
GCF_000741165.1	G	0.0811883280017695
GCF_000741165.1	H	0.0209719182295467
GCF_000741165.1	I	0.0511004809961936
GCF_000741165.1	L	0.0860456082549555
GCF_000741165.1	K	0.0374794082789448
GCF_000741165.1	M	0.0252404705861639
GCF_000741165.1	F	0.0336279173668127
GCF_000741165.1	P	0.0464984995691832
GCF_000741165.1	S	0.0595011328885412
GCF_000741165.1	T	0.0642252615987649
GCF_000741165.1	W	0.0147005905986207
GCF_000741165.1	Y	0.0284493127289574
GCF_000741165.1	V	0.0766270623358302
GCF_002259485.1	A	0.125349613227041
GCF_002259485.1	R	0.0683886116818315
GCF_002259485.1	N	0.0218323350546117
GCF_002259485.1	D	0.0649329183756418
GCF_002259485.1	C	0.00686080114440798
GCF_002259485.1	Q	0.0275161417640094
GCF_002259485.1	E	0.0542935004143891
GCF_002259485.1	G	0.0877087312282328
GCF_002259485.1	H	0.0206565170258333
GCF_002259485.1	I	0.0451004739152505
GCF_002259485.1	L	0.0983269738773114
GCF_002259485.1	K	0.0222670171572967
GCF_002259485.1	M	0.0197006869624191
GCF_002259485.1	F	0.0311347673333165
GCF_002259485.1	P	0.0532853202736556
GCF_002259485.1	S	0.0631089005130896
GCF_002259485.1	T	0.0644482390081013
GCF_002259485.1	W	0.0141680484538199
GCF_002259485.1	Y	0.0202747732035836
GCF_002259485.1	V	0.0906456293861571
GCF_007904105.1	A	0.108876492613603
GCF_007904105.1	R	0.0539049792948974
GCF_007904105.1	N	0.0314955583969337
GCF_007904105.1	D	0.0552049606801405
GCF_007904105.1	C	0.00899916691333763
GCF_007904105.1	Q	0.0417168909083696
GCF_007904105.1	E	0.0603789476253979
GCF_007904105.1	G	0.0755682841161195
GCF_007904105.1	H	0.0250322706646689
GCF_007904105.1	I	0.0624006322914155
GCF_007904105.1	L	0.096262706097401
GCF_007904105.1	K	0.0390177511542675
GCF_007904105.1	M	0.0217029756146684
GCF_007904105.1	F	0.0346387058776858
GCF_007904105.1	P	0.0465628309078203
GCF_007904105.1	S	0.0650005950619017
GCF_007904105.1	T	0.0596908119390779
GCF_007904105.1	W	0.01267481850612
GCF_007904105.1	Y	0.0249453000790364
GCF_007904105.1	V	0.0759253212571369
GCF_900184265.1	A	0.124867363256008
GCF_900184265.1	R	0.0587641015530876
GCF_900184265.1	N	0.0273054259490482
GCF_900184265.1	D	0.0618685242382423
GCF_900184265.1	C	0.0158112637182099
GCF_900184265.1	Q	0.0275358699699897
GCF_900184265.1	E	0.0645549933188758
GCF_900184265.1	G	0.0842934437361723
GCF_900184265.1	H	0.0169336925806664
GCF_900184265.1	I	0.045606887034238
GCF_900184265.1	L	0.0941429541521544
GCF_900184265.1	K	0.0351378940220368
GCF_900184265.1	M	0.0257825677422181
GCF_900184265.1	F	0.0390755952772119
GCF_900184265.1	P	0.044659700773258
GCF_900184265.1	S	0.057694245471074
GCF_900184265.1	T	0.0523887757113754
GCF_900184265.1	W	0.0115984315787168
GCF_900184265.1	Y	0.0289614685330004
GCF_900184265.1	V	0.0830168013844166
GCF_006539945.1	A	0.144017909929849
GCF_006539945.1	R	0.0781831714601681
GCF_006539945.1	N	0.0152323341009642
GCF_006539945.1	D	0.0677323104086523
GCF_006539945.1	C	0.00517002696549598
GCF_006539945.1	Q	0.0247814293097956
GCF_006539945.1	E	0.0547263246371614
GCF_006539945.1	G	0.0955048029783788
GCF_006539945.1	H	0.0203221717029232
GCF_006539945.1	I	0.0266695243239854
GCF_006539945.1	L	0.100091634572696
GCF_006539945.1	K	0.0138450581117738
GCF_006539945.1	M	0.0141738345022756
GCF_006539945.1	F	0.0255723880319562
GCF_006539945.1	P	0.0613076844009089
GCF_006539945.1	S	0.0494979781345475
GCF_006539945.1	T	0.0647711359114943
GCF_006539945.1	W	0.0154444714172304
GCF_006539945.1	Y	0.0187883678767242
GCF_006539945.1	V	0.104167441223019
GCF_001422645.1	A	0.13343387977779
GCF_001422645.1	R	0.0657244866857627
GCF_001422645.1	N	0.0240813163832846
GCF_001422645.1	D	0.056554883492638
GCF_001422645.1	C	0.00596883779992642
GCF_001422645.1	Q	0.030720371534615
GCF_001422645.1	E	0.055873039074419
GCF_001422645.1	G	0.0920921827077279
GCF_001422645.1	H	0.0204918747565583
GCF_001422645.1	I	0.0431065197116155
GCF_001422645.1	L	0.1027882536727
GCF_001422645.1	K	0.0278459945170075
GCF_001422645.1	M	0.019980283816701
GCF_001422645.1	F	0.0322592968780495
GCF_001422645.1	P	0.0552443469616398
GCF_001422645.1	S	0.0580888258074375
GCF_001422645.1	T	0.0581486221510572
GCF_001422645.1	W	0.0141343607231039
GCF_001422645.1	Y	0.0205109763663257
GCF_001422645.1	V	0.0829516471816405
GCF_009901565.1	A	0.13042666178663
GCF_009901565.1	R	0.0787774669925994
GCF_009901565.1	N	0.0198556471868158
GCF_009901565.1	D	0.0598531959759848
GCF_009901565.1	C	0.00745772500772299
GCF_009901565.1	Q	0.0260084382093401
GCF_009901565.1	E	0.055300407639719
GCF_009901565.1	G	0.0928513626045962
GCF_009901565.1	H	0.0219983580245255
GCF_009901565.1	I	0.0363933454662673
GCF_009901565.1	L	0.103993878688569
GCF_009901565.1	K	0.0210031832162572
GCF_009901565.1	M	0.0183484043624837
GCF_009901565.1	F	0.0295408680644165
GCF_009901565.1	P	0.0603971633110822
GCF_009901565.1	S	0.0491606281815373
GCF_009901565.1	T	0.0614292741729682
GCF_009901565.1	W	0.016290478556942
GCF_009901565.1	Y	0.0213809383100748
GCF_009901565.1	V	0.0895325742414678
GCF_900445025.1	A	0.126612115463567
GCF_900445025.1	R	0.0665939946486969
GCF_900445025.1	N	0.0239520364681399
GCF_900445025.1	D	0.0606834944858927
GCF_900445025.1	C	0.00772258164984357
GCF_900445025.1	Q	0.0297662698019452
GCF_900445025.1	E	0.0584452907116667
GCF_900445025.1	G	0.0875306142673103
GCF_900445025.1	H	0.0199484689327123
GCF_900445025.1	I	0.0482226028851735
GCF_900445025.1	L	0.0921698260118635
GCF_900445025.1	K	0.0252615484802582
GCF_900445025.1	M	0.0223933632515537
GCF_900445025.1	F	0.0291688491866869
GCF_900445025.1	P	0.0520322210739414
GCF_900445025.1	S	0.0665076376403301
GCF_900445025.1	T	0.0615045939097074
GCF_900445025.1	W	0.0150034684372213
GCF_900445025.1	Y	0.0223777906762745
GCF_900445025.1	V	0.0841032320172148
GCF_024519315.1	A	0.135191767381778
GCF_024519315.1	R	0.0835185882529998
GCF_024519315.1	N	0.0170837568765136
GCF_024519315.1	D	0.0600418885679197
GCF_024519315.1	C	0.00803973657731232
GCF_024519315.1	Q	0.0270687103073983
GCF_024519315.1	E	0.0582204787053583
GCF_024519315.1	G	0.095011414361418
GCF_024519315.1	H	0.0243218029899549
GCF_024519315.1	I	0.0331815598973399
GCF_024519315.1	L	0.102649501765295
GCF_024519315.1	K	0.0201975830945895
GCF_024519315.1	M	0.0174738292923482
GCF_024519315.1	F	0.0266731710893632
GCF_024519315.1	P	0.0621511094875066
GCF_024519315.1	S	0.051083407644326
GCF_024519315.1	T	0.0612494087010267
GCF_024519315.1	W	0.0150986645245377
GCF_024519315.1	Y	0.0200496578585764
GCF_024519315.1	V	0.0816939626244381
GCF_004217495.1	A	0.138482226952749
GCF_004217495.1	R	0.0652440606789818
GCF_004217495.1	N	0.0224306799435966
GCF_004217495.1	D	0.0570512366817838
GCF_004217495.1	C	0.00488175801361448
GCF_004217495.1	Q	0.0286862263647599
GCF_004217495.1	E	0.0566937250354336
GCF_004217495.1	G	0.0898352361300907
GCF_004217495.1	H	0.0188455821904757
GCF_004217495.1	I	0.0484600684897946
GCF_004217495.1	L	0.104410641143602
GCF_004217495.1	K	0.0207320459284505
GCF_004217495.1	M	0.0186504933479242
GCF_004217495.1	F	0.0328692941050504
GCF_004217495.1	P	0.0526839687785261
GCF_004217495.1	S	0.0601154925947905
GCF_004217495.1	T	0.0596500015425629
GCF_004217495.1	W	0.0146643292301159
GCF_004217495.1	Y	0.0197566017156929
GCF_004217495.1	V	0.0858563311320053
GCF_013870515.1	A	0.127244203632417
GCF_013870515.1	R	0.0785055566151523
GCF_013870515.1	N	0.0182211847127941
GCF_013870515.1	D	0.0594011158897434
GCF_013870515.1	C	0.0081540003062384
GCF_013870515.1	Q	0.0291587308836052
GCF_013870515.1	E	0.0625983522225117
GCF_013870515.1	G	0.095946102041858
GCF_013870515.1	H	0.0229506875589307
GCF_013870515.1	I	0.0318853271512576
GCF_013870515.1	L	0.102314248950328
GCF_013870515.1	K	0.0241186915561477
GCF_013870515.1	M	0.0191275429203861
GCF_013870515.1	F	0.0282351803448674
GCF_013870515.1	P	0.0582046370940662
GCF_013870515.1	S	0.056597154131935
GCF_013870515.1	T	0.058632833591666
GCF_013870515.1	W	0.0146446425741218
GCF_013870515.1	Y	0.0202380600603343
GCF_013870515.1	V	0.0838217477616391
GCF_001942625.1	A	0.129343037431588
GCF_001942625.1	R	0.0709274704115696
GCF_001942625.1	N	0.0230779292807735
GCF_001942625.1	D	0.0632465126986951
GCF_001942625.1	C	0.0079823358901644
GCF_001942625.1	Q	0.0310566025889223
GCF_001942625.1	E	0.0533632967423949
GCF_001942625.1	G	0.0875116417785498
GCF_001942625.1	H	0.0220974037525769
GCF_001942625.1	I	0.042947436715815
GCF_001942625.1	L	0.0976873410701018
GCF_001942625.1	K	0.0232987306537186
GCF_001942625.1	M	0.0208688690993188
GCF_001942625.1	F	0.0302790887495945
GCF_001942625.1	P	0.057942047487992
GCF_001942625.1	S	0.0546676991659778
GCF_001942625.1	T	0.0610463473592784
GCF_001942625.1	W	0.015139021148795
GCF_001942625.1	Y	0.0216877177928234
GCF_001942625.1	V	0.0858294701813501
GCF_007990715.1	A	0.13357875337399
GCF_007990715.1	R	0.076060153940287
GCF_007990715.1	N	0.0211305001313766
GCF_007990715.1	D	0.0600648246995335
GCF_007990715.1	C	0.00764602553666877
GCF_007990715.1	Q	0.0283507001545283
GCF_007990715.1	E	0.0542139729566347
GCF_007990715.1	G	0.0895634622416337
GCF_007990715.1	H	0.0221980497467096
GCF_007990715.1	I	0.042221036055983
GCF_007990715.1	L	0.101869681774668
GCF_007990715.1	K	0.0211810295882125
GCF_007990715.1	M	0.0194368446099769
GCF_007990715.1	F	0.0299589149580054
GCF_007990715.1	P	0.059783237817348
GCF_007990715.1	S	0.0517274643216099
GCF_007990715.1	T	0.0619394675481454
GCF_007990715.1	W	0.0149135395057668
GCF_007990715.1	Y	0.0209605374129286
GCF_007990715.1	V	0.0832018036259938
GCF_019890615.1	A	0.139773436083323
GCF_019890615.1	R	0.0835031961424132
GCF_019890615.1	N	0.0165114245595514
GCF_019890615.1	D	0.06113209804225
GCF_019890615.1	C	0.00832905313865647
GCF_019890615.1	Q	0.0275828087127991
GCF_019890615.1	E	0.0548902925184729
GCF_019890615.1	G	0.0954945452439521
GCF_019890615.1	H	0.0239988379390127
GCF_019890615.1	I	0.028667019209134
GCF_019890615.1	L	0.102153610411459
GCF_019890615.1	K	0.0181510318512942
GCF_019890615.1	M	0.0168930818446009
GCF_019890615.1	F	0.0264891042541496
GCF_019890615.1	P	0.0627859462774649
GCF_019890615.1	S	0.0507907995910001
GCF_019890615.1	T	0.0619210463105988
GCF_019890615.1	W	0.0149738773626912
GCF_019890615.1	Y	0.020450944222022
GCF_019890615.1	V	0.085507846285155
GCF_022414595.1	A	0.138304713350548
GCF_022414595.1	R	0.0847004674260735
GCF_022414595.1	N	0.0161484972444435
GCF_022414595.1	D	0.0589733143206356
GCF_022414595.1	C	0.0081851866125649
GCF_022414595.1	Q	0.0261565904874114
GCF_022414595.1	E	0.0589540446945214
GCF_022414595.1	G	0.0976738808476433
GCF_022414595.1	H	0.0227464172259446
GCF_022414595.1	I	0.0285553836582559
GCF_022414595.1	L	0.103318780177611
GCF_022414595.1	K	0.0202419163918451
GCF_022414595.1	M	0.0172765962132432
GCF_022414595.1	F	0.0262578936646975
GCF_022414595.1	P	0.0632528230002257
GCF_022414595.1	S	0.0481443350052028
GCF_022414595.1	T	0.0599010091778476
GCF_022414595.1	W	0.0149075333226892
GCF_022414595.1	Y	0.0206691515308342
GCF_022414595.1	V	0.0856314656477623
GCA_019429145.1	A	0.123709556033292
GCA_019429145.1	R	0.0707580872055914
GCA_019429145.1	N	0.0194181848204731
GCA_019429145.1	D	0.059832778150017
GCA_019429145.1	C	0.00955190514145266
GCA_019429145.1	Q	0.023270066780773
GCA_019429145.1	E	0.0682335644039109
GCA_019429145.1	G	0.0898222037337534
GCA_019429145.1	H	0.0204216429403863
GCA_019429145.1	I	0.0472450946457888
GCA_019429145.1	L	0.0980054682116535
GCA_019429145.1	K	0.0236241350730841
GCA_019429145.1	M	0.0228270844778366
GCA_019429145.1	F	0.0329061226822817
GCA_019429145.1	P	0.0498632947086637
GCA_019429145.1	S	0.0551886088450388
GCA_019429145.1	T	0.0568732117963488
GCA_019429145.1	W	0.0117080698991144
GCA_019429145.1	Y	0.0238940526053393
GCA_019429145.1	V	0.0928468678452007
GCF_000519325.1	A	0.140868043948751
GCF_000519325.1	R	0.0853330925895652
GCF_000519325.1	N	0.0154529439465549
GCF_000519325.1	D	0.0664885894773827
GCF_000519325.1	C	0.00696794610592888
GCF_000519325.1	Q	0.0248877003520878
GCF_000519325.1	E	0.0531047406189229
GCF_000519325.1	G	0.0990987968504859
GCF_000519325.1	H	0.0202017367710893
GCF_000519325.1	I	0.0344151756412853
GCF_000519325.1	L	0.098679731896028
GCF_000519325.1	K	0.0206220217108586
GCF_000519325.1	M	0.0152180967741148
GCF_000519325.1	F	0.0257935394457851
GCF_000519325.1	P	0.0614555400752975
GCF_000519325.1	S	0.0497930904911905
GCF_000519325.1	T	0.0631025202456562
GCF_000519325.1	W	0.0129013446678102
GCF_000519325.1	Y	0.0157231706930249
GCF_000519325.1	V	0.0898921776981805
GCF_002013895.1	A	0.12445612569404
GCF_002013895.1	R	0.0693921108878529
GCF_002013895.1	N	0.0241551844522839
GCF_002013895.1	D	0.0609883190891878
GCF_002013895.1	C	0.00781166627537191
GCF_002013895.1	Q	0.0322418750438301
GCF_002013895.1	E	0.0529473642486683
GCF_002013895.1	G	0.0872003927176488
GCF_002013895.1	H	0.0221976943083382
GCF_002013895.1	I	0.0459528433916413
GCF_002013895.1	L	0.0973451921053996
GCF_002013895.1	K	0.0251479551545716
GCF_002013895.1	M	0.0207140265450299
GCF_002013895.1	F	0.030893585103561
GCF_002013895.1	P	0.0571001704418988
GCF_002013895.1	S	0.0579234139603806
GCF_002013895.1	T	0.0610675943909675
GCF_002013895.1	W	0.0155117373182385
GCF_002013895.1	Y	0.0220690243954496
GCF_002013895.1	V	0.0848837244756396
GCA_009702045.1	A	0.125155629231716
GCA_009702045.1	R	0.0693879049857311
GCA_009702045.1	N	0.0234309425885513
GCA_009702045.1	D	0.0602381302109563
GCA_009702045.1	C	0.00995677354373006
GCA_009702045.1	Q	0.0298764408818757
GCA_009702045.1	E	0.0520658469028034
GCA_009702045.1	G	0.089249867103128
GCA_009702045.1	H	0.0253544499468413
GCA_009702045.1	I	0.0436627427116558
GCA_009702045.1	L	0.0972944994684125
GCA_009702045.1	K	0.0222226302389346
GCA_009702045.1	M	0.0229212131386044
GCA_009702045.1	F	0.0318034455262716
GCA_009702045.1	P	0.054152852386548
GCA_009702045.1	S	0.0553559188070058
GCA_009702045.1	T	0.0629441553354597
GCA_009702045.1	W	0.0156792079346427
GCA_009702045.1	Y	0.0200945316434447
GCA_009702045.1	V	0.089152817413687
GCF_015351235.1	A	0.132855904171618
GCF_015351235.1	R	0.0712646877263596
GCF_015351235.1	N	0.0190133130657875
GCF_015351235.1	D	0.0624422392783612
GCF_015351235.1	C	0.00469489850170026
GCF_015351235.1	Q	0.0284182750462978
GCF_015351235.1	E	0.0559105944314204
GCF_015351235.1	G	0.0891950430150115
GCF_015351235.1	H	0.0196038551155928
GCF_015351235.1	I	0.0449748618202968
GCF_015351235.1	L	0.102933620219018
GCF_015351235.1	K	0.0183817363720379
GCF_015351235.1	M	0.0166975318553725
GCF_015351235.1	F	0.0314414578360113
GCF_015351235.1	P	0.0544610010312184
GCF_015351235.1	S	0.0586278015065067
GCF_015351235.1	T	0.064208513082915
GCF_015351235.1	W	0.0148072620615091
GCF_015351235.1	Y	0.0189187549732204
GCF_015351235.1	V	0.0911486488897453
GCF_900102745.1	A	0.149980105458251
GCF_900102745.1	R	0.0854681883185023
GCF_900102745.1	N	0.0125751371142813
GCF_900102745.1	D	0.0626976998611162
GCF_900102745.1	C	0.00677032902617077
GCF_900102745.1	Q	0.0255007480210257
GCF_900102745.1	E	0.0550195749921143
GCF_900102745.1	G	0.0985765953601393
GCF_900102745.1	H	0.020234707488388
GCF_900102745.1	I	0.0217664841225064
GCF_900102745.1	L	0.108615951505422
GCF_900102745.1	K	0.0112783840821675
GCF_900102745.1	M	0.0140203261055558
GCF_900102745.1	F	0.0243201323828851
GCF_900102745.1	P	0.0644122726301271
GCF_900102745.1	S	0.0448338444982143
GCF_900102745.1	T	0.0596801892283598
GCF_900102745.1	W	0.0148477191371748
GCF_900102745.1	Y	0.0166969837950539
GCF_900102745.1	V	0.102704626872544
GCF_009192745.1	A	0.13365597902803
GCF_009192745.1	R	0.0666976181431928
GCF_009192745.1	N	0.0239536290606227
GCF_009192745.1	D	0.0552746474579928
GCF_009192745.1	C	0.00567912698077726
GCF_009192745.1	Q	0.0309964968556114
GCF_009192745.1	E	0.0595637717656879
GCF_009192745.1	G	0.0925514802778129
GCF_009192745.1	H	0.0185755755333268
GCF_009192745.1	I	0.0414881094744345
GCF_009192745.1	L	0.104639438746559
GCF_009192745.1	K	0.0240455455666699
GCF_009192745.1	M	0.02008657034192
GCF_009192745.1	F	0.0318031110923526
GCF_009192745.1	P	0.0559809038769069
GCF_009192745.1	S	0.0595815923127787
GCF_009192745.1	T	0.0574571955148497
GCF_009192745.1	W	0.0141935967960532
GCF_009192745.1	Y	0.0210901485201912
GCF_009192745.1	V	0.0826854626542298
GCF_014857905.1	A	0.14344266304082
GCF_014857905.1	R	0.0836316831166629
GCF_014857905.1	N	0.0150805218349653
GCF_014857905.1	D	0.0662629977794951
GCF_014857905.1	C	0.00717914355678591
GCF_014857905.1	Q	0.0236919073844017
GCF_014857905.1	E	0.0521150228082703
GCF_014857905.1	G	0.0965096336003808
GCF_014857905.1	H	0.0219238180946698
GCF_014857905.1	I	0.0317864793747371
GCF_014857905.1	L	0.100181129294688
GCF_014857905.1	K	0.0160261113121847
GCF_014857905.1	M	0.0176466560369367
GCF_014857905.1	F	0.0268425137028958
GCF_014857905.1	P	0.061016606507612
GCF_014857905.1	S	0.050527899780558
GCF_014857905.1	T	0.0601549788546629
GCF_014857905.1	W	0.0144063817507752
GCF_014857905.1	Y	0.0181455360025042
GCF_014857905.1	V	0.0934283161659933
GCA_009776725.1	A	0.0934609581953168
GCA_009776725.1	R	0.0498219987802063
GCA_009776725.1	N	0.0386374996369662
GCA_009776725.1	D	0.0639703825535876
GCA_009776725.1	C	0.0108466866093252
GCA_009776725.1	Q	0.0360572844457964
GCA_009776725.1	E	0.0632565433982107
GCA_009776725.1	G	0.0743172288977987
GCA_009776725.1	H	0.0157778324663831
GCA_009776725.1	I	0.0651932333550899
GCA_009776725.1	L	0.100061295396425
GCA_009776725.1	K	0.03866501378
GCA_009776725.1	M	0.0250317559067515
GCA_009776725.1	F	0.0402333199329266
GCA_009776725.1	P	0.0424466798836457
GCA_009776725.1	S	0.0702802926893393
GCA_009776725.1	T	0.0541692333795469
GCA_009776725.1	W	0.0105333310914402
GCA_009776725.1	Y	0.035873856825571
GCA_009776725.1	V	0.0713655727756726
GCF_000633415.1	A	0.148796198666536
GCF_000633415.1	R	0.0733078123862086
GCF_000633415.1	N	0.0179374895113974
GCF_000633415.1	D	0.0541217173972011
GCF_000633415.1	C	0.00510207851121476
GCF_000633415.1	Q	0.0282471922208607
GCF_000633415.1	E	0.0624819912671499
GCF_000633415.1	G	0.0937319582841227
GCF_000633415.1	H	0.0187195830523179
GCF_000633415.1	I	0.0449255216859446
GCF_000633415.1	L	0.104244308712691
GCF_000633415.1	K	0.0170994567563488
GCF_000633415.1	M	0.016775431497155
GCF_000633415.1	F	0.0315634377074632
GCF_000633415.1	P	0.0569566745509295
GCF_000633415.1	S	0.0543127550907323
GCF_000633415.1	T	0.0582569974151861
GCF_000633415.1	W	0.0134222450200906
GCF_000633415.1	Y	0.0175100294789104
GCF_000633415.1	V	0.0824871207875397
GCA_009923855.1	A	0.129334434381694
GCA_009923855.1	R	0.0759813948994488
GCA_009923855.1	N	0.020449910099502
GCA_009923855.1	D	0.0751918405673922
GCA_009923855.1	C	0.0102491096755883
GCA_009923855.1	Q	0.0231340928956716
GCA_009923855.1	E	0.0511126979358363
GCA_009923855.1	G	0.0908032771788605
GCA_009923855.1	H	0.0244550489961488
GCA_009923855.1	I	0.0457262163741189
GCA_009923855.1	L	0.0874321972104427
GCA_009923855.1	K	0.0128955508688872
GCA_009923855.1	M	0.0236066177636138
GCA_009923855.1	F	0.0284601878927957
GCA_009923855.1	P	0.053322846199949
GCA_009923855.1	S	0.054779672070761
GCA_009923855.1	T	0.0628790200468298
GCA_009923855.1	W	0.0153593227042915
GCA_009923855.1	Y	0.0183333610105088
GCA_009923855.1	V	0.0964932012276589
GCF_901875305.1	A	0.117749224116662
GCF_901875305.1	R	0.0624310145567401
GCF_901875305.1	N	0.0309152177018271
GCF_901875305.1	D	0.0522374008232804
GCF_901875305.1	C	0.00647002298432651
GCF_901875305.1	Q	0.032932839018816
GCF_901875305.1	E	0.0675586619745744
GCF_901875305.1	G	0.0804597514576218
GCF_901875305.1	H	0.0209602124427015
GCF_901875305.1	I	0.0490316066953213
GCF_901875305.1	L	0.0948655351971847
GCF_901875305.1	K	0.034937474840603
GCF_901875305.1	M	0.0216240958848966
GCF_901875305.1	F	0.0319378254489735
GCF_901875305.1	P	0.0518445895934241
GCF_901875305.1	S	0.065656286927502
GCF_901875305.1	T	0.0600027269539924
GCF_901875305.1	W	0.0123232349465647
GCF_901875305.1	Y	0.0274545832305315
GCF_901875305.1	V	0.0786076952044566
GCA_016716005.1	A	0.141358112810264
GCA_016716005.1	R	0.0838805517389054
GCA_016716005.1	N	0.0144456737031816
GCA_016716005.1	D	0.0633955496868364
GCA_016716005.1	C	0.00834032226405667
GCA_016716005.1	Q	0.0240056387287879
GCA_016716005.1	E	0.0566933138238076
GCA_016716005.1	G	0.0979532842026374
GCA_016716005.1	H	0.0214244927820703
GCA_016716005.1	I	0.0304286147641905
GCA_016716005.1	L	0.107159044271159
GCA_016716005.1	K	0.0128004496707768
GCA_016716005.1	M	0.015462786174408
GCA_016716005.1	F	0.0278920790135793
GCA_016716005.1	P	0.0641307257186703
GCA_016716005.1	S	0.0444380007494513
GCA_016716005.1	T	0.0535750611159687
GCA_016716005.1	W	0.0159124569511608
GCA_016716005.1	Y	0.0175514355561107
GCA_016716005.1	V	0.099152406273978
GCF_014281965.1	A	0.122019185956191
GCF_014281965.1	R	0.0674316750516844
GCF_014281965.1	N	0.0224446110825635
GCF_014281965.1	D	0.063219249291954
GCF_014281965.1	C	0.00685116693156153
GCF_014281965.1	Q	0.0280686476022036
GCF_014281965.1	E	0.0566279979923758
GCF_014281965.1	G	0.0874078345144059
GCF_014281965.1	H	0.0203115103787001
GCF_014281965.1	I	0.0468497926650016
GCF_014281965.1	L	0.0990891002736583
GCF_014281965.1	K	0.0248891624144071
GCF_014281965.1	M	0.0197797289707341
GCF_014281965.1	F	0.0311659755500054
GCF_014281965.1	P	0.0530877678326024
GCF_014281965.1	S	0.0646734324398609
GCF_014281965.1	T	0.0622460594400163
GCF_014281965.1	W	0.0141190951350964
GCF_014281965.1	Y	0.0204392275426919
GCF_014281965.1	V	0.0892787789342862
GCF_003667575.1	A	0.130940145654475
GCF_003667575.1	R	0.067452122478854
GCF_003667575.1	N	0.024959321636663
GCF_003667575.1	D	0.0551227843018978
GCF_003667575.1	C	0.00450679765707996
GCF_003667575.1	Q	0.0278639584898194
GCF_003667575.1	E	0.0563628260272367
GCF_003667575.1	G	0.0896239916856691
GCF_003667575.1	H	0.0186889944615952
GCF_003667575.1	I	0.0522277527293405
GCF_003667575.1	L	0.10354300380177
GCF_003667575.1	K	0.0221641849823359
GCF_003667575.1	M	0.0166036880435388
GCF_003667575.1	F	0.032138308356402
GCF_003667575.1	P	0.0555963246354316
GCF_003667575.1	S	0.0592885944977111
GCF_003667575.1	T	0.0669901084820391
GCF_003667575.1	W	0.013867143600866
GCF_003667575.1	Y	0.0196082198149255
GCF_003667575.1	V	0.0824517286623494
GCA_023957975.1	A	0.125417602076933
GCA_023957975.1	R	0.0731238014337748
GCA_023957975.1	N	0.0236734641344858
GCA_023957975.1	D	0.0662913993737578
GCA_023957975.1	C	0.00831802661989156
GCA_023957975.1	Q	0.0265923118929026
GCA_023957975.1	E	0.059100461683573
GCA_023957975.1	G	0.0881997650212639
GCA_023957975.1	H	0.0215948768016415
GCA_023957975.1	I	0.0449530134460055
GCA_023957975.1	L	0.0942875161570864
GCA_023957975.1	K	0.0193618433511866
GCA_023957975.1	M	0.0203703397262994
GCA_023957975.1	F	0.0317616602222185
GCA_023957975.1	P	0.0531018847942281
GCA_023957975.1	S	0.0607037594759128
GCA_023957975.1	T	0.0610457473077651
GCA_023957975.1	W	0.0150584964670451
GCA_023957975.1	Y	0.0189840019563175
GCA_023957975.1	V	0.0880600280577114
GCF_011326725.1	A	0.148210602968066
GCF_011326725.1	R	0.0763955330186673
GCF_011326725.1	N	0.0175551197006421
GCF_011326725.1	D	0.0641065505804312
GCF_011326725.1	C	0.00459906663264872
GCF_011326725.1	Q	0.0258602819237148
GCF_011326725.1	E	0.0596789024960667
GCF_011326725.1	G	0.0925739890292129
GCF_011326725.1	H	0.0189849364289663
GCF_011326725.1	I	0.0431257175660161
GCF_011326725.1	L	0.0972394969596462
GCF_011326725.1	K	0.015720011055832
GCF_011326725.1	M	0.0179723710507293
GCF_011326725.1	F	0.0312593017816898
GCF_011326725.1	P	0.0538373835948463
GCF_011326725.1	S	0.0517590998001446
GCF_011326725.1	T	0.0578185461580984
GCF_011326725.1	W	0.0150077603435812
GCF_011326725.1	Y	0.0192985393545095
GCF_011326725.1	V	0.0889967895564911
GCF_002258315.1	A	0.12519527812478
GCF_002258315.1	R	0.0690383057569568
GCF_002258315.1	N	0.0217960485166889
GCF_002258315.1	D	0.0650860198348112
GCF_002258315.1	C	0.00690532113899675
GCF_002258315.1	Q	0.0272916407490195
GCF_002258315.1	E	0.054012854388591
GCF_002258315.1	G	0.0871750213695181
GCF_002258315.1	H	0.0207950779306624
GCF_002258315.1	I	0.0449433499951557
GCF_002258315.1	L	0.0987223006041941
GCF_002258315.1	K	0.0218963748927224
GCF_002258315.1	M	0.0195917347118368
GCF_002258315.1	F	0.0312530993684025
GCF_002258315.1	P	0.0532543869857772
GCF_002258315.1	S	0.0632927575249082
GCF_002258315.1	T	0.064311500211832
GCF_002258315.1	W	0.0142383192866852
GCF_002258315.1	Y	0.0202642080780505
GCF_002258315.1	V	0.0909364005304112
GCF_003185915.1	A	0.127923615378335
GCF_003185915.1	R	0.0575841042983538
GCF_003185915.1	N	0.0282824202787076
GCF_003185915.1	D	0.0520194055440728
GCF_003185915.1	C	0.0062479320376251
GCF_003185915.1	Q	0.0327754311030135
GCF_003185915.1	E	0.0545254536626031
GCF_003185915.1	G	0.0874151866859748
GCF_003185915.1	H	0.0210771022314657
GCF_003185915.1	I	0.0471250488791107
GCF_003185915.1	L	0.103798175466339
GCF_003185915.1	K	0.0310239475414344
GCF_003185915.1	M	0.0221479307485057
GCF_003185915.1	F	0.0330384114611309
GCF_003185915.1	P	0.0527954554243996
GCF_003185915.1	S	0.0635604618485113
GCF_003185915.1	T	0.0609435494613629
GCF_003185915.1	W	0.0144106360944839
GCF_003185915.1	Y	0.0207943553758428
GCF_003185915.1	V	0.0825113764787274
GCF_009660225.1	A	0.140130728223003
GCF_009660225.1	R	0.0768462142741188
GCF_009660225.1	N	0.0177582143636842
GCF_009660225.1	D	0.0637547325072166
GCF_009660225.1	C	0.00575457949959042
GCF_009660225.1	Q	0.0257733882419237
GCF_009660225.1	E	0.0569906758645397
GCF_009660225.1	G	0.0963099038850875
GCF_009660225.1	H	0.0213240384310374
GCF_009660225.1	I	0.0402857883904531
GCF_009660225.1	L	0.100089378845016
GCF_009660225.1	K	0.0144676174286882
GCF_009660225.1	M	0.0175408315777885
GCF_009660225.1	F	0.0274359467160272
GCF_009660225.1	P	0.0585618029523008
GCF_009660225.1	S	0.0539333222620498
GCF_009660225.1	T	0.0635345508013308
GCF_009660225.1	W	0.0147027267078543
GCF_009660225.1	Y	0.019549523157331
GCF_009660225.1	V	0.0852560358709586
GCF_010550675.1	A	0.127189366877334
GCF_010550675.1	R	0.0790202886804725
GCF_010550675.1	N	0.0191039636433951
GCF_010550675.1	D	0.0692682326578458
GCF_010550675.1	C	0.00681455041361004
GCF_010550675.1	Q	0.0280885674132094
GCF_010550675.1	E	0.0598968958661201
GCF_010550675.1	G	0.0908174962460066
GCF_010550675.1	H	0.0228496302443727
GCF_010550675.1	I	0.0384433903348201
GCF_010550675.1	L	0.0978596455194019
GCF_010550675.1	K	0.0151584541411428
GCF_010550675.1	M	0.0193718086430204
GCF_010550675.1	F	0.0287362064451186
GCF_010550675.1	P	0.0567007972436483
GCF_010550675.1	S	0.0538012247779292
GCF_010550675.1	T	0.0601360597086179
GCF_010550675.1	W	0.0160022352798587
GCF_010550675.1	Y	0.021740317102574
GCF_010550675.1	V	0.0890008687615014
GCA_018268735.1	A	0.126936820773129
GCA_018268735.1	R	0.0814476867019811
GCA_018268735.1	N	0.0164891306689892
GCA_018268735.1	D	0.0696875570570417
GCA_018268735.1	C	0.00862674119663005
GCA_018268735.1	Q	0.0253540229963268
GCA_018268735.1	E	0.0554824091368382
GCA_018268735.1	G	0.0921497448947769
GCA_018268735.1	H	0.0226538427953046
GCA_018268735.1	I	0.0379998480368976
GCA_018268735.1	L	0.0986036405369514
GCA_018268735.1	K	0.0155172472451017
GCA_018268735.1	M	0.0193650890855337
GCA_018268735.1	F	0.0283195716001374
GCA_018268735.1	P	0.0576166968891792
GCA_018268735.1	S	0.0568534792179117
GCA_018268735.1	T	0.0593846855214319
GCA_018268735.1	W	0.0152643534253504
GCA_018268735.1	Y	0.0166331554004171
GCA_018268735.1	V	0.09561427682007
GCF_014646135.1	A	0.134088518990318
GCF_014646135.1	R	0.0704717929371882
GCF_014646135.1	N	0.0231633045918354
GCF_014646135.1	D	0.0627549978941276
GCF_014646135.1	C	0.0067510652096958
GCF_014646135.1	Q	0.0287858547387297
GCF_014646135.1	E	0.0529032616475416
GCF_014646135.1	G	0.0877121698754305
GCF_014646135.1	H	0.020467658709139
GCF_014646135.1	I	0.0433842015642885
GCF_014646135.1	L	0.0996736543733673
GCF_014646135.1	K	0.0231387576127934
GCF_014646135.1	M	0.0183327175056135
GCF_014646135.1	F	0.0302935560304176
GCF_014646135.1	P	0.0572642262663011
GCF_014646135.1	S	0.0549509964781545
GCF_014646135.1	T	0.0637246035662885
GCF_014646135.1	W	0.0141028854327891
GCF_014646135.1	Y	0.0202260647575146
GCF_014646135.1	V	0.087809711818466
GCF_001896135.2	A	0.132802873311029
GCF_001896135.2	R	0.081688983358233
GCF_001896135.2	N	0.0178359361723175
GCF_001896135.2	D	0.0608909597741529
GCF_001896135.2	C	0.00792646271772408
GCF_001896135.2	Q	0.0275308244282167
GCF_001896135.2	E	0.0577041412914174
GCF_001896135.2	G	0.0937580057273449
GCF_001896135.2	H	0.0233370281218215
GCF_001896135.2	I	0.0310002054539136
GCF_001896135.2	L	0.102525053963358
GCF_001896135.2	K	0.0216238975875652
GCF_001896135.2	M	0.0173433540731872
GCF_001896135.2	F	0.0274826315348929
GCF_001896135.2	P	0.0603816369857628
GCF_001896135.2	S	0.0510565657744217
GCF_001896135.2	T	0.0626811989377272
GCF_001896135.2	W	0.0153116431493802
GCF_001896135.2	Y	0.0211957417774046
GCF_001896135.2	V	0.085922855860129
GCF_900129855.1	A	0.134556800167499
GCF_900129855.1	R	0.078126402057847
GCF_900129855.1	N	0.0189659169084438
GCF_900129855.1	D	0.0601265964765352
GCF_900129855.1	C	0.0079214398947148
GCF_900129855.1	Q	0.0290958783238118
GCF_900129855.1	E	0.0557761044477014
GCF_900129855.1	G	0.0936305446714324
GCF_900129855.1	H	0.0230027218616337
GCF_900129855.1	I	0.0315033051176981
GCF_900129855.1	L	0.101903059851045
GCF_900129855.1	K	0.0228913049980558
GCF_900129855.1	M	0.0169525618400981
GCF_900129855.1	F	0.0273363891963031
GCF_900129855.1	P	0.0605453444201837
GCF_900129855.1	S	0.052279933000329
GCF_900129855.1	T	0.0637932581581073
GCF_900129855.1	W	0.0156596775640834
GCF_900129855.1	Y	0.0216724493763647
GCF_900129855.1	V	0.0842603116681123
GCF_900177615.1	A	0.131630385075922
GCF_900177615.1	R	0.0706082889210723
GCF_900177615.1	N	0.0193757172115982
GCF_900177615.1	D	0.0629946471572128
GCF_900177615.1	C	0.00470856961227531
GCF_900177615.1	Q	0.0289393175690257
GCF_900177615.1	E	0.0556723695619488
GCF_900177615.1	G	0.0889813706113272
GCF_900177615.1	H	0.0193344276369042
GCF_900177615.1	I	0.0457893592870771
GCF_900177615.1	L	0.102367762346557
GCF_900177615.1	K	0.0188350574976804
GCF_900177615.1	M	0.0168149845319905
GCF_900177615.1	F	0.0314618768682559
GCF_900177615.1	P	0.0543822651149058
GCF_900177615.1	S	0.0593892103329887
GCF_900177615.1	T	0.0643930393567552
GCF_900177615.1	W	0.0146593571135315
GCF_900177615.1	Y	0.0190438425168878
GCF_900177615.1	V	0.0906181516760841
GCA_024330185.1	A	0.141002290130967
GCA_024330185.1	R	0.0914200601159379
GCA_024330185.1	N	0.0155630501681815
GCA_024330185.1	D	0.0627209618550061
GCA_024330185.1	C	0.00822210692048952
GCA_024330185.1	Q	0.0280442639375939
GCA_024330185.1	E	0.0664200601159379
GCA_024330185.1	G	0.0949894439275746
GCA_024330185.1	H	0.0217464037787161
GCA_024330185.1	I	0.0327372432548486
GCA_024330185.1	L	0.106670006440993
GCA_024330185.1	K	0.0147364560223288
GCA_024330185.1	M	0.0163225506333643
GCA_024330185.1	F	0.0279047090818006
GCA_024330185.1	P	0.0584797466542618
GCA_024330185.1	S	0.0455575037572461
GCA_024330185.1	T	0.0516120375008946
GCA_024330185.1	W	0.013244292564231
GCA_024330185.1	Y	0.01748998067702
GCA_024330185.1	V	0.0851168324626065
GCF_000689255.1	A	0.129418491467623
GCF_000689255.1	R	0.0720703220107621
GCF_000689255.1	N	0.0234422410637943
GCF_000689255.1	D	0.0620427961879589
GCF_000689255.1	C	0.00857609761640093
GCF_000689255.1	Q	0.031275869273024
GCF_000689255.1	E	0.0518325328312327
GCF_000689255.1	G	0.0874930557119093
GCF_000689255.1	H	0.0227133853410987
GCF_000689255.1	I	0.0439140808956548
GCF_000689255.1	L	0.0980756009787192
GCF_000689255.1	K	0.0226018578490483
GCF_000689255.1	M	0.0210080095589009
GCF_000689255.1	F	0.0310700931961423
GCF_000689255.1	P	0.0592362827729819
GCF_000689255.1	S	0.0544133732458637
GCF_000689255.1	T	0.0590446439838248
GCF_000689255.1	W	0.0155677718011376
GCF_000689255.1	Y	0.0221185720501633
GCF_000689255.1	V	0.084084922163759
GCF_020096995.1	A	0.130846962599271
GCF_020096995.1	R	0.0744819476704297
GCF_020096995.1	N	0.0194270249588593
GCF_020096995.1	D	0.0602982963793178
GCF_020096995.1	C	0.00539862159869311
GCF_020096995.1	Q	0.0289782783104618
GCF_020096995.1	E	0.0637307780525499
GCF_020096995.1	G	0.0899476463912869
GCF_020096995.1	H	0.0206069092340468
GCF_020096995.1	I	0.0474878380774096
GCF_020096995.1	L	0.100230067417666
GCF_020096995.1	K	0.0178144496761328
GCF_020096995.1	M	0.0188210572283937
GCF_020096995.1	F	0.0326591566732071
GCF_020096995.1	P	0.0523786487019771
GCF_020096995.1	S	0.0582630460845971
GCF_020096995.1	T	0.0593087160194831
GCF_020096995.1	W	0.0140844929352175
GCF_020096995.1	Y	0.0189652875642401
GCF_020096995.1	V	0.0862707744267595
GCA_016650445.1	A	0.13550434987068
GCA_016650445.1	R	0.0749936515400893
GCA_016650445.1	N	0.017874441570656
GCA_016650445.1	D	0.0622609922407712
GCA_016650445.1	C	0.00857841523630379
GCA_016650445.1	Q	0.0280611333176581
GCA_016650445.1	E	0.0511093345873501
GCA_016650445.1	G	0.0931709381612979
GCA_016650445.1	H	0.0196698800846461
GCA_016650445.1	I	0.0318053138960734
GCA_016650445.1	L	0.10526969198213
GCA_016650445.1	K	0.0214173524570891
GCA_016650445.1	M	0.0170223371737597
GCA_016650445.1	F	0.0265760639548554
GCA_016650445.1	P	0.059468610392664
GCA_016650445.1	S	0.0549296966846932
GCA_016650445.1	T	0.0631601222666353
GCA_016650445.1	W	0.0135283329414531
GCA_016650445.1	Y	0.0198278861979779
GCA_016650445.1	V	0.0957714554432166
GCA_020161245.1	A	0.138357033847453
GCA_020161245.1	R	0.0762429973367436
GCA_020161245.1	N	0.0151054356573959
GCA_020161245.1	D	0.0656387956600419
GCA_020161245.1	C	0.00708652984469325
GCA_020161245.1	Q	0.0269640925005158
GCA_020161245.1	E	0.0542266398083589
GCA_020161245.1	G	0.092125675460715
GCA_020161245.1	H	0.0203059516140971
GCA_020161245.1	I	0.0335174985864739
GCA_020161245.1	L	0.103463808220343
GCA_020161245.1	K	0.0180080858415874
GCA_020161245.1	M	0.0177631796540444
GCA_020161245.1	F	0.026149838487913
GCA_020161245.1	P	0.0579805555511807
GCA_020161245.1	S	0.0554803074950743
GCA_020161245.1	T	0.0572757612172546
GCA_020161245.1	W	0.0163772153772737
GCA_020161245.1	Y	0.0194279117455748
GCA_020161245.1	V	0.0985026860932659
GCA_021741645.1	A	0.125914606473673
GCA_021741645.1	R	0.0701637452093655
GCA_021741645.1	N	0.0198940878591198
GCA_021741645.1	D	0.0632126682733666
GCA_021741645.1	C	0.00747806366920948
GCA_021741645.1	Q	0.0287986734565317
GCA_021741645.1	E	0.0560312886519029
GCA_021741645.1	G	0.0889198668579534
GCA_021741645.1	H	0.0199699522731552
GCA_021741645.1	I	0.0453330515512241
GCA_021741645.1	L	0.0980493362541133
GCA_021741645.1	K	0.0198548009304228
GCA_021741645.1	M	0.0222296280340685
GCA_021741645.1	F	0.0291928974651803
GCA_021741645.1	P	0.0542484749220696
GCA_021741645.1	S	0.0619107807396509
GCA_021741645.1	T	0.0612280010133318
GCA_021741645.1	W	0.0158299228215059
GCA_021741645.1	Y	0.0198114498366883
GCA_021741645.1	V	0.0919287037074668
GCF_902506575.1	A	0.13865842015574
GCF_902506575.1	R	0.0834542914117503
GCF_902506575.1	N	0.0167560657182431
GCF_902506575.1	D	0.0597078388786941
GCF_902506575.1	C	0.00816496265073372
GCF_902506575.1	Q	0.0288980270774579
GCF_902506575.1	E	0.0561438829671535
GCF_902506575.1	G	0.0940657023388139
GCF_902506575.1	H	0.0241725929498319
GCF_902506575.1	I	0.0307293549936781
GCF_902506575.1	L	0.102488407437016
GCF_902506575.1	K	0.0217574854066788
GCF_902506575.1	M	0.0167644856167084
GCF_902506575.1	F	0.0266190412261617
GCF_902506575.1	P	0.0616991448657564
GCF_902506575.1	S	0.0479003345974096
GCF_902506575.1	T	0.0611144296945495
GCF_902506575.1	W	0.014950465269556
GCF_902506575.1	Y	0.021129735198871
GCF_902506575.1	V	0.0848253315451964
GCF_002078175.1	A	0.135151473043306
GCF_002078175.1	R	0.0795168218550458
GCF_002078175.1	N	0.0177739466444021
GCF_002078175.1	D	0.0613817437858899
GCF_002078175.1	C	0.00756413321196177
GCF_002078175.1	Q	0.0273988841824043
GCF_002078175.1	E	0.0551129732931535
GCF_002078175.1	G	0.0957630255590766
GCF_002078175.1	H	0.0229310604035487
GCF_002078175.1	I	0.0313093094578357
GCF_002078175.1	L	0.102291653663973
GCF_002078175.1	K	0.0218790688618747
GCF_002078175.1	M	0.0171784723277158
GCF_002078175.1	F	0.0273659113131877
GCF_002078175.1	P	0.0604973643294005
GCF_002078175.1	S	0.0526517841266252
GCF_002078175.1	T	0.0629632639058169
GCF_002078175.1	W	0.015184006274266
GCF_002078175.1	Y	0.0207995999291868
GCF_002078175.1	V	0.0852855038313296
GCF_000220945.1	A	0.137613604161772
GCF_000220945.1	R	0.0768575061698177
GCF_000220945.1	N	0.0192614150626668
GCF_000220945.1	D	0.0588617954284121
GCF_000220945.1	C	0.00750489364222452
GCF_000220945.1	Q	0.0274855481304683
GCF_000220945.1	E	0.0543356263043986
GCF_000220945.1	G	0.0944487674435194
GCF_000220945.1	H	0.0220150091328355
GCF_000220945.1	I	0.0330293854135103
GCF_000220945.1	L	0.105099270093056
GCF_000220945.1	K	0.0217430855829472
GCF_000220945.1	M	0.01558406626165
GCF_000220945.1	F	0.0299057004469232
GCF_000220945.1	P	0.0604128395035874
GCF_000220945.1	S	0.0500283703631472
GCF_000220945.1	T	0.0616955594982471
GCF_000220945.1	W	0.0155052051599375
GCF_000220945.1	Y	0.0205421717103959
GCF_000220945.1	V	0.0880701804904833
GCF_018139695.1	A	0.141761169790031
GCF_018139695.1	R	0.0736562351166137
GCF_018139695.1	N	0.0203624539132903
GCF_018139695.1	D	0.0564698643175564
GCF_018139695.1	C	0.00839341928260007
GCF_018139695.1	Q	0.030601863426985
GCF_018139695.1	E	0.0547863529299871
GCF_018139695.1	G	0.0924691956684797
GCF_018139695.1	H	0.0218308879847075
GCF_018139695.1	I	0.0351325373431143
GCF_018139695.1	L	0.103867212634009
GCF_018139695.1	K	0.0170365011784219
GCF_018139695.1	M	0.016554108337002
GCF_018139695.1	F	0.0286928270814404
GCF_018139695.1	P	0.0582585726503794
GCF_018139695.1	S	0.0572728916838933
GCF_018139695.1	T	0.0627615062761506
GCF_018139695.1	W	0.0155702286880716
GCF_018139695.1	Y	0.023297520738569
GCF_018139695.1	V	0.0812246509586972
GCA_024421085.1	A	0.118383222071154
GCA_024421085.1	R	0.0761463490679038
GCA_024421085.1	N	0.0249121380690306
GCA_024421085.1	D	0.0672466902543803
GCA_024421085.1	C	0.00965346583497941
GCA_024421085.1	Q	0.0297516975457859
GCA_024421085.1	E	0.0622364388735518
GCA_024421085.1	G	0.0860375995784995
GCA_024421085.1	H	0.0224020790865911
GCA_024421085.1	I	0.0428426812639489
GCA_024421085.1	L	0.0962623406300011
GCA_024421085.1	K	0.0212319022182054
GCA_024421085.1	M	0.0194430905298553
GCA_024421085.1	F	0.0313550174539872
GCA_024421085.1	P	0.0531877946408662
GCA_024421085.1	S	0.0609646361894463
GCA_024421085.1	T	0.058289805253364
GCA_024421085.1	W	0.0151274466661799
GCA_024421085.1	Y	0.0196956750815473
GCA_024421085.1	V	0.0848299296907221
GCF_013407765.1	A	0.145061770568646
GCF_013407765.1	R	0.087865443298045
GCF_013407765.1	N	0.0158691031284007
GCF_013407765.1	D	0.059051384652215
GCF_013407765.1	C	0.00704910873620527
GCF_013407765.1	Q	0.0252138043816302
GCF_013407765.1	E	0.0595979542991255
GCF_013407765.1	G	0.100061598399207
GCF_013407765.1	H	0.022465652196964
GCF_013407765.1	I	0.0275279802666495
GCF_013407765.1	L	0.102681853286496
GCF_013407765.1	K	0.0122464395086776
GCF_013407765.1	M	0.015860904583697
GCF_013407765.1	F	0.0247858403480993
GCF_013407765.1	P	0.0678522491067686
GCF_013407765.1	S	0.0463135790309648
GCF_013407765.1	T	0.060493235380765
GCF_013407765.1	W	0.0150678320260298
GCF_013407765.1	Y	0.0191468813009232
GCF_013407765.1	V	0.0857873855004911
GCF_000257665.1	A	0.106685312696287
GCF_000257665.1	R	0.0517901373564513
GCF_000257665.1	N	0.0316832387205347
GCF_000257665.1	D	0.0541390630370116
GCF_000257665.1	C	0.00543737185792674
GCF_000257665.1	Q	0.035278920110454
GCF_000257665.1	E	0.0630204197726923
GCF_000257665.1	G	0.0812974792306143
GCF_000257665.1	H	0.0168572749143744
GCF_000257665.1	I	0.0606857156401474
GCF_000257665.1	L	0.105746690527264
GCF_000257665.1	K	0.0441081311700779
GCF_000257665.1	M	0.0220433994240273
GCF_000257665.1	F	0.0379264982993399
GCF_000257665.1	P	0.0434349778973441
GCF_000257665.1	S	0.0704464380947866
GCF_000257665.1	T	0.0552246412021949
GCF_000257665.1	W	0.0120266891051091
GCF_000257665.1	Y	0.0218680003318361
GCF_000257665.1	V	0.0802996006115266
GCA_009699465.1	A	0.117473418953507
GCA_009699465.1	R	0.0591262064503717
GCA_009699465.1	N	0.0285417346478778
GCA_009699465.1	D	0.0566156956906357
GCA_009699465.1	C	0.00788424866693953
GCA_009699465.1	Q	0.0335476666962169
GCA_009699465.1	E	0.0556292215153224
GCA_009699465.1	G	0.0849706981332438
GCA_009699465.1	H	0.0207631122788685
GCA_009699465.1	I	0.0549615124176916
GCA_009699465.1	L	0.0968649737537512
GCA_009699465.1	K	0.0313747828530795
GCA_009699465.1	M	0.0240941130314559
GCA_009699465.1	F	0.0334250647432621
GCA_009699465.1	P	0.0501253369195976
GCA_009699465.1	S	0.060433331887259
GCA_009699465.1	T	0.0603503397960281
GCA_009699465.1	W	0.0149498935249193
GCA_009699465.1	Y	0.0209913405297536
GCA_009699465.1	V	0.0878773075102184
GCF_001019615.1	A	0.145017491891704
GCF_001019615.1	R	0.0777867467400157
GCF_001019615.1	N	0.0152601176173928
GCF_001019615.1	D	0.0675734818863998
GCF_001019615.1	C	0.00508453206653585
GCF_001019615.1	Q	0.0247509543008026
GCF_001019615.1	E	0.0545400661416684
GCF_001019615.1	G	0.0956800679386813
GCF_001019615.1	H	0.0200308970282624
GCF_001019615.1	I	0.0262813136743987
GCF_001019615.1	L	0.100348678470916
GCF_001019615.1	K	0.0138927936884269
GCF_001019615.1	M	0.0139840935374199
GCF_001019615.1	F	0.0257465574160114
GCF_001019615.1	P	0.0612303161873183
GCF_001019615.1	S	0.0493374239530226
GCF_001019615.1	T	0.0646801461956947
GCF_001019615.1	W	0.0156398090528872
GCF_001019615.1	Y	0.018838202175545
GCF_001019615.1	V	0.104296310036897
GCF_007679045.1	A	0.140058658193816
GCF_007679045.1	R	0.0744451442483949
GCF_007679045.1	N	0.018392727888023
GCF_007679045.1	D	0.0653286832927552
GCF_007679045.1	C	0.0045977119544271
GCF_007679045.1	Q	0.0264995910847066
GCF_007679045.1	E	0.0540642420026509
GCF_007679045.1	G	0.0892582182573628
GCF_007679045.1	H	0.0189614491581985
GCF_007679045.1	I	0.0429314056345707
GCF_007679045.1	L	0.0995788642495229
GCF_007679045.1	K	0.0185844950601152
GCF_007679045.1	M	0.0170823188787261
GCF_007679045.1	F	0.0311198638829092
GCF_007679045.1	P	0.0543509527256319
GCF_007679045.1	S	0.0565675556265804
GCF_007679045.1	T	0.0612498707451659
GCF_007679045.1	W	0.014962539598981
GCF_007679045.1	Y	0.0188890664510853
GCF_007679045.1	V	0.0930766410663759
GCF_009184865.1	A	0.132183647562741
GCF_009184865.1	R	0.081493403940525
GCF_009184865.1	N	0.0180017419907251
GCF_009184865.1	D	0.0614299431973295
GCF_009184865.1	C	0.00775603978540979
GCF_009184865.1	Q	0.0266495067580316
GCF_009184865.1	E	0.0587976328882789
GCF_009184865.1	G	0.0943858217835975
GCF_009184865.1	H	0.0232551194254452
GCF_009184865.1	I	0.0312989144355096
GCF_009184865.1	L	0.102174537070708
GCF_009184865.1	K	0.0219969369352277
GCF_009184865.1	M	0.0167133434451714
GCF_009184865.1	F	0.0267271549932558
GCF_009184865.1	P	0.0613431598756082
GCF_009184865.1	S	0.0514899150401821
GCF_009184865.1	T	0.0638971192504732
GCF_009184865.1	W	0.0155331605396587
GCF_009184865.1	Y	0.0209955909153673
GCF_009184865.1	V	0.083877310166754
GCA_020438785.1	A	0.132453919409529
GCA_020438785.1	R	0.0729424161160966
GCA_020438785.1	N	0.0220336218103975
GCA_020438785.1	D	0.0621449176933154
GCA_020438785.1	C	0.00834968813515309
GCA_020438785.1	Q	0.0286637669145272
GCA_020438785.1	E	0.0515912847633173
GCA_020438785.1	G	0.0897092091267285
GCA_020438785.1	H	0.0219387389906798
GCA_020438785.1	I	0.0424400864931809
GCA_020438785.1	L	0.0986847909498436
GCA_020438785.1	K	0.0209341463292833
GCA_020438785.1	M	0.0207993128486319
GCA_020438785.1	F	0.0308111149397161
GCA_020438785.1	P	0.0597387226774933
GCA_020438785.1	S	0.0522396506980546
GCA_020438785.1	T	0.059722908874207
GCA_020438785.1	W	0.0157438896296407
GCA_020438785.1	Y	0.0216682397239409
GCA_020438785.1	V	0.0873895738762628
GCF_009796285.1	A	0.136154391333206
GCF_009796285.1	R	0.0804963382119675
GCF_009796285.1	N	0.0181214446156904
GCF_009796285.1	D	0.0581521188871764
GCF_009796285.1	C	0.00819880527837464
GCF_009796285.1	Q	0.029497549433201
GCF_009796285.1	E	0.0545064554716825
GCF_009796285.1	G	0.094114514780274
GCF_009796285.1	H	0.0243290471851294
GCF_009796285.1	I	0.0314332534602303
GCF_009796285.1	L	0.104028904313523
GCF_009796285.1	K	0.0211382479666108
GCF_009796285.1	M	0.017111593599652
GCF_009796285.1	F	0.0272318532434855
GCF_009796285.1	P	0.0609641771007939
GCF_009796285.1	S	0.0509414151413904
GCF_009796285.1	T	0.0626883861508289
GCF_009796285.1	W	0.0152445129428176
GCF_009796285.1	Y	0.0212038714080541
GCF_009796285.1	V	0.0844431194759124
GCF_020905375.1	A	0.1262508648048
GCF_020905375.1	R	0.0594813500983067
GCF_020905375.1	N	0.0274073481311606
GCF_020905375.1	D	0.0535576271478307
GCF_020905375.1	C	0.00628635852097361
GCF_020905375.1	Q	0.0319686553209679
GCF_020905375.1	E	0.0528840163814035
GCF_020905375.1	G	0.0873323696816404
GCF_020905375.1	H	0.0210622385959723
GCF_020905375.1	I	0.0478152219826036
GCF_020905375.1	L	0.10441777238439
GCF_020905375.1	K	0.0310640922917656
GCF_020905375.1	M	0.0219971900808029
GCF_020905375.1	F	0.0327141854323821
GCF_020905375.1	P	0.0509725825223836
GCF_020905375.1	S	0.064720319848625
GCF_020905375.1	T	0.0608771931601664
GCF_020905375.1	W	0.014074919698506
GCF_020905375.1	Y	0.0202022453016915
GCF_020905375.1	V	0.084913448613628
GCF_000720455.1	A	0.141998971364062
GCF_000720455.1	R	0.0798316747170729
GCF_000720455.1	N	0.0172570181841275
GCF_000720455.1	D	0.0582273953910258
GCF_000720455.1	C	0.00805360939660182
GCF_000720455.1	Q	0.0270741825331601
GCF_000720455.1	E	0.0566894551446629
GCF_000720455.1	G	0.0969056943062786
GCF_000720455.1	H	0.0226354220937797
GCF_000720455.1	I	0.0301245769202005
GCF_000720455.1	L	0.103536259834608
GCF_000720455.1	K	0.0208789698265399
GCF_000720455.1	M	0.0171692791317678
GCF_000720455.1	F	0.0271009220538793
GCF_000720455.1	P	0.0634507936415091
GCF_000720455.1	S	0.0489324873060392
GCF_000720455.1	T	0.0603974746193901
GCF_000720455.1	W	0.0152716087707299
GCF_000720455.1	Y	0.0204235623642917
GCF_000720455.1	V	0.0840406424002731
GCF_900105025.1	A	0.115089430215819
GCF_900105025.1	R	0.0668945763651483
GCF_900105025.1	N	0.0271837454882523
GCF_900105025.1	D	0.0659691278728395
GCF_900105025.1	C	0.0151618566195647
GCF_900105025.1	Q	0.0297693382968767
GCF_900105025.1	E	0.062085522766629
GCF_900105025.1	G	0.0853230724293843
GCF_900105025.1	H	0.0197920795915509
GCF_900105025.1	I	0.0441875575611079
GCF_900105025.1	L	0.0897223058420985
GCF_900105025.1	K	0.0392965399254276
GCF_900105025.1	M	0.0263596343509789
GCF_900105025.1	F	0.0332759088321466
GCF_900105025.1	P	0.043355995147729
GCF_900105025.1	S	0.059409024389517
GCF_900105025.1	T	0.0540754009531672
GCF_900105025.1	W	0.010838626223127
GCF_900105025.1	Y	0.0279810320315457
GCF_900105025.1	V	0.0842292250970901
GCA_013362315.1	A	0.143803902347457
GCA_013362315.1	R	0.0729052604867332
GCA_013362315.1	N	0.0195612726950392
GCA_013362315.1	D	0.0588676205274739
GCA_013362315.1	C	0.00765973866160536
GCA_013362315.1	Q	0.0297646981120925
GCA_013362315.1	E	0.0512235246269201
GCA_013362315.1	G	0.093484616213548
GCA_013362315.1	H	0.0220945309431194
GCA_013362315.1	I	0.0346083052632677
GCA_013362315.1	L	0.101832636361424
GCA_013362315.1	K	0.0201470071921939
GCA_013362315.1	M	0.0173612921615862
GCA_013362315.1	F	0.0290099348913523
GCA_013362315.1	P	0.0603732362786914
GCA_013362315.1	S	0.0545202365185471
GCA_013362315.1	T	0.0619488099335009
GCA_013362315.1	W	0.0151200321198027
GCA_013362315.1	Y	0.021280238326155
GCA_013362315.1	V	0.0844331063394896
GCF_010731575.1	A	0.13091484282754
GCF_010731575.1	R	0.0748769804231187
GCF_010731575.1	N	0.0210943634121716
GCF_010731575.1	D	0.0649313427891267
GCF_010731575.1	C	0.00797372821650356
GCF_010731575.1	Q	0.0284899772622879
GCF_010731575.1	E	0.0541858258998505
GCF_010731575.1	G	0.0888111167959932
GCF_010731575.1	H	0.021823953550336
GCF_010731575.1	I	0.0407698674369046
GCF_010731575.1	L	0.0977351102858043
GCF_010731575.1	K	0.0207336549196661
GCF_010731575.1	M	0.0203500615983309
GCF_010731575.1	F	0.030316404553645
GCF_010731575.1	P	0.0590047169991233
GCF_010731575.1	S	0.0518859006024704
GCF_010731575.1	T	0.0607532268970842
GCF_010731575.1	W	0.0151028972738175
GCF_010731575.1	Y	0.0210943634121716
GCF_010731575.1	V	0.0891516648440535
GCF_004364325.1	A	0.130057218854386
GCF_004364325.1	R	0.079699678337251
GCF_004364325.1	N	0.020132685883954
GCF_004364325.1	D	0.0640313002598045
GCF_004364325.1	C	0.00774557713720153
GCF_004364325.1	Q	0.0265022268959545
GCF_004364325.1	E	0.0534436471607077
GCF_004364325.1	G	0.0917255350736113
GCF_004364325.1	H	0.0225618582209576
GCF_004364325.1	I	0.0312690214029444
GCF_004364325.1	L	0.103640356303353
GCF_004364325.1	K	0.0173765928491897
GCF_004364325.1	M	0.0175986638624273
GCF_004364325.1	F	0.0287315971792651
GCF_004364325.1	P	0.0587380922924657
GCF_004364325.1	S	0.0510559198317456
GCF_004364325.1	T	0.0649919584312755
GCF_004364325.1	W	0.015600643325498
GCF_004364325.1	Y	0.0203290857354942
GCF_004364325.1	V	0.0947683409625139
GCF_003325955.1	A	0.112416902422201
GCF_003325955.1	R	0.0542500974678356
GCF_003325955.1	N	0.0313676486759369
GCF_003325955.1	D	0.0546339707896394
GCF_003325955.1	C	0.00545220077374466
GCF_003325955.1	Q	0.0325752501674447
GCF_003325955.1	E	0.0618255975528076
GCF_003325955.1	G	0.0822948427019084
GCF_003325955.1	H	0.0200433856827247
GCF_003325955.1	I	0.057710955384723
GCF_003325955.1	L	0.0989533453960193
GCF_003325955.1	K	0.0364799616126678
GCF_003325955.1	M	0.0208771105535173
GCF_003325955.1	F	0.0361120830126058
GCF_003325955.1	P	0.0482600741755221
GCF_003325955.1	S	0.0641708236282027
GCF_003325955.1	T	0.0612817770135855
GCF_003325955.1	W	0.0135515279957614
GCF_003325955.1	Y	0.0227265002549159
GCF_003325955.1	V	0.0850159447382364
GCF_009429145.1	A	0.133506549471163
GCF_009429145.1	R	0.0784697621657932
GCF_009429145.1	N	0.0194231268892705
GCF_009429145.1	D	0.0583596854225946
GCF_009429145.1	C	0.00745695473355344
GCF_009429145.1	Q	0.0273157624573033
GCF_009429145.1	E	0.0597659047268994
GCF_009429145.1	G	0.0933031895005672
GCF_009429145.1	H	0.0219301136255616
GCF_009429145.1	I	0.0341241072503628
GCF_009429145.1	L	0.107542823465294
GCF_009429145.1	K	0.0208413868275464
GCF_009429145.1	M	0.0166122725746044
GCF_009429145.1	F	0.0297343455915437
GCF_009429145.1	P	0.0592472068897775
GCF_009429145.1	S	0.0508336554731019
GCF_009429145.1	T	0.0590818066020697
GCF_009429145.1	W	0.0153869796386542
GCF_009429145.1	Y	0.0198841564268468
GCF_009429145.1	V	0.0871802102674922
GCF_011751765.2	A	0.121890587754423
GCF_011751765.2	R	0.0676275686448985
GCF_011751765.2	N	0.0238425951045182
GCF_011751765.2	D	0.0639516166954232
GCF_011751765.2	C	0.00560842656596457
GCF_011751765.2	Q	0.0290648884644739
GCF_011751765.2	E	0.0562280482820237
GCF_011751765.2	G	0.0853679930839654
GCF_011751765.2	H	0.0208629489363703
GCF_011751765.2	I	0.0518386089799934
GCF_011751765.2	L	0.0980009694023345
GCF_011751765.2	K	0.0231363420977432
GCF_011751765.2	M	0.020193771951718
GCF_011751765.2	F	0.0328620157057647
GCF_011751765.2	P	0.0492604690026369
GCF_011751765.2	S	0.0647265959871084
GCF_011751765.2	T	0.0628366231520768
GCF_011751765.2	W	0.014458744334603
GCF_011751765.2	Y	0.0205934695560644
GCF_011751765.2	V	0.0876477162978959
GCF_003389455.1	A	0.13741714646117
GCF_003389455.1	R	0.0802673748759084
GCF_003389455.1	N	0.017749945185954
GCF_003389455.1	D	0.0586645611797316
GCF_003389455.1	C	0.00833644175061355
GCF_003389455.1	Q	0.0292163768288182
GCF_003389455.1	E	0.0553380644032682
GCF_003389455.1	G	0.0943546827668954
GCF_003389455.1	H	0.0242593828114918
GCF_003389455.1	I	0.0335469806383846
GCF_003389455.1	L	0.104257296151564
GCF_003389455.1	K	0.0223033352434901
GCF_003389455.1	M	0.0177805390721188
GCF_003389455.1	F	0.0272360110436084
GCF_003389455.1	P	0.0620342031802737
GCF_003389455.1	S	0.0503751869462948
GCF_003389455.1	T	0.0610775558936572
GCF_003389455.1	W	0.0151220088102548
GCF_003389455.1	Y	0.0204704476787673
GCF_003389455.1	V	0.0801924590777355
GCF_015553355.1	A	0.114129602617518
GCF_015553355.1	R	0.0566086697236616
GCF_015553355.1	N	0.0307155463505444
GCF_015553355.1	D	0.0644032009799576
GCF_015553355.1	C	0.0162772893212021
GCF_015553355.1	Q	0.0296856237962075
GCF_015553355.1	E	0.0647561791323829
GCF_015553355.1	G	0.0805789486408729
GCF_015553355.1	H	0.0199682480840056
GCF_015553355.1	I	0.0542022935521046
GCF_015553355.1	L	0.0907250558076188
GCF_015553355.1	K	0.0404442044694448
GCF_015553355.1	M	0.0274694367661399
GCF_015553355.1	F	0.0369692232062988
GCF_015553355.1	P	0.0419737764632879
GCF_015553355.1	S	0.0581156769041076
GCF_015553355.1	T	0.054597177786553
GCF_015553355.1	W	0.0101267658981199
GCF_015553355.1	Y	0.0281592753471355
GCF_015553355.1	V	0.0800938051528363
GCF_000247645.1	A	0.128233706233129
GCF_000247645.1	R	0.0615197161469841
GCF_000247645.1	N	0.0262819979962287
GCF_000247645.1	D	0.0585074966421518
GCF_000247645.1	C	0.00475348800581006
GCF_000247645.1	Q	0.0291739037227271
GCF_000247645.1	E	0.0564840376429
GCF_000247645.1	G	0.0834146362805105
GCF_000247645.1	H	0.0187000424379509
GCF_000247645.1	I	0.0536402574277352
GCF_000247645.1	L	0.101174043724215
GCF_000247645.1	K	0.0242782267061588
GCF_000247645.1	M	0.01889691952977
GCF_000247645.1	F	0.0340422366987649
GCF_000247645.1	P	0.0492750547974572
GCF_000247645.1	S	0.0669939930611763
GCF_000247645.1	T	0.0638691161093587
GCF_000247645.1	W	0.0140067113213078
GCF_000247645.1	Y	0.0199578683023507
GCF_000247645.1	V	0.0867965472133141
GCA_010031635.1	A	0.10181850303753
GCA_010031635.1	R	0.051200356553477
GCA_010031635.1	N	0.0363620302668931
GCA_010031635.1	D	0.0508851600676167
GCA_010031635.1	C	0.00794415601623764
GCA_010031635.1	Q	0.0294979743104826
GCA_010031635.1	E	0.058084488719178
GCA_010031635.1	G	0.0808127652569152
GCA_010031635.1	H	0.0182954495264022
GCA_010031635.1	I	0.0710517122998904
GCA_010031635.1	L	0.101575580905116
GCA_010031635.1	K	0.0502728356842574
GCA_010031635.1	M	0.0206845184319677
GCA_010031635.1	F	0.039582254237084
GCA_010031635.1	P	0.0451112422756785
GCA_010031635.1	S	0.0699535436517019
GCA_010031635.1	T	0.0558540218670072
GCA_010031635.1	W	0.0133185572432956
GCA_010031635.1	Y	0.0237120107929701
GCA_010031635.1	V	0.0739828388562985
GCF_014127285.1	A	0.134305561058682
GCF_014127285.1	R	0.0769966445169044
GCF_014127285.1	N	0.0169895124643883
GCF_014127285.1	D	0.0654393010277769
GCF_014127285.1	C	0.00624404205580248
GCF_014127285.1	Q	0.0257437573175403
GCF_014127285.1	E	0.0563603069424083
GCF_014127285.1	G	0.0901023736993521
GCF_014127285.1	H	0.0204483248611076
GCF_014127285.1	I	0.0353277442281262
GCF_014127285.1	L	0.100908443246964
GCF_014127285.1	K	0.0201088143001538
GCF_014127285.1	M	0.0185744130235319
GCF_014127285.1	F	0.02760213091434
GCF_014127285.1	P	0.0552399997824646
GCF_014127285.1	S	0.0532161439214014
GCF_014127285.1	T	0.0629632823601345
GCF_014127285.1	W	0.0151622153491404
GCF_014127285.1	Y	0.0209587560705964
[truncated: 18,001 more rows]
