# Supplementary material for: Evolutionary adaptation of bacterial proteomes to translation-impeding sequences
Source: EMBO J. 2025 Dec 9;45(6):1957–79. doi: 10.1038/s44318-025-00651-6 (PMC12992588; doi:10.1038/s44318-025-00651-6)
Supplement: Supplementary file 13 — Appendix Figures Source Data [file 44318_2025_651_MOESM13_ESM.zip › Appendix Fig. S1/p__Verrucomicrobiota.csv]

genome_id	aa	freq_aa
GCA_002692605.1	A	0.0747869769489795
GCA_002692605.1	R	0.057957780657557
GCA_002692605.1	N	0.0386180895722527
GCA_002692605.1	D	0.0562766122455106
GCA_002692605.1	C	0.0108137655670691
GCA_002692605.1	Q	0.0337334447440971
GCA_002692605.1	E	0.0721876704309495
GCA_002692605.1	G	0.078956124506532
GCA_002692605.1	H	0.0214636672487379
GCA_002692605.1	I	0.0523051020459219
GCA_002692605.1	L	0.104127368521122
GCA_002692605.1	K	0.0572347781708287
GCA_002692605.1	M	0.0228583865786722
GCA_002692605.1	F	0.0464097547795718
GCA_002692605.1	P	0.0480508953722837
GCA_002692605.1	S	0.0741627931412332
GCA_002692605.1	T	0.0462096156828996
GCA_002692605.1	W	0.0147777705505326
GCA_002692605.1	Y	0.0266973046267156
GCA_002692605.1	V	0.0623720986085329
GCA_003220055.1	A	0.102893834969194
GCA_003220055.1	R	0.0698747590308315
GCA_003220055.1	N	0.0330206509002482
GCA_003220055.1	D	0.051768997190268
GCA_003220055.1	C	0.00940409742084241
GCA_003220055.1	Q	0.0355043657943478
GCA_003220055.1	E	0.0609541749089672
GCA_003220055.1	G	0.0735948190053801
GCA_003220055.1	H	0.0212745851550392
GCA_003220055.1	I	0.0597461791424648
GCA_003220055.1	L	0.100090402812252
GCA_003220055.1	K	0.048563949752416
GCA_003220055.1	M	0.0205784520014616
GCA_003220055.1	F	0.0443666763264329
GCA_003220055.1	P	0.0500365391157534
GCA_003220055.1	S	0.057895598926506
GCA_003220055.1	T	0.0516823742865423
GCA_003220055.1	W	0.0137021684075245
GCA_003220055.1	Y	0.0250481938337092
GCA_003220055.1	V	0.0699991810198193
GCA_003219265.1	A	0.103997438622837
GCA_003219265.1	R	0.0721427480196459
GCA_003219265.1	N	0.0326900636118668
GCA_003219265.1	D	0.0502686520590157
GCA_003219265.1	C	0.0101203652237792
GCA_003219265.1	Q	0.0345720907403615
GCA_003219265.1	E	0.0606523060520662
GCA_003219265.1	G	0.0733811803788108
GCA_003219265.1	H	0.0219992393879999
GCA_003219265.1	I	0.0589864357526646
GCA_003219265.1	L	0.1012832889643
GCA_003219265.1	K	0.0452742916394439
GCA_003219265.1	M	0.0208241913621781
GCA_003219265.1	F	0.0445510601436061
GCA_003219265.1	P	0.0502133939222551
GCA_003219265.1	S	0.0583785962482976
GCA_003219265.1	T	0.051741118879755
GCA_003219265.1	W	0.0140323162585691
GCA_003219265.1	Y	0.0252367161064467
GCA_003219265.1	V	0.0696545066261007
GCA_003218135.1	A	0.102435868943074
GCA_003218135.1	R	0.0706798059648308
GCA_003218135.1	N	0.0328176196051506
GCA_003218135.1	D	0.0506306639633186
GCA_003218135.1	C	0.0101536960173623
GCA_003218135.1	Q	0.0358011524407732
GCA_003218135.1	E	0.0596259595913193
GCA_003218135.1	G	0.0738073628574373
GCA_003218135.1	H	0.0221585978016466
GCA_003218135.1	I	0.0582465567696894
GCA_003218135.1	L	0.099843435917365
GCA_003218135.1	K	0.0447616836412261
GCA_003218135.1	M	0.0208661060488862
GCA_003218135.1	F	0.0440092821021553
GCA_003218135.1	P	0.0512427662055
GCA_003218135.1	S	0.058160887287518
GCA_003218135.1	T	0.052886626993833
GCA_003218135.1	W	0.0148133708954696
GCA_003218135.1	Y	0.0261763723568171
GCA_003218135.1	V	0.0708821845966271
GCA_003503355.1	A	0.104808216930631
GCA_003503355.1	R	0.0574166421842628
GCA_003503355.1	N	0.0330932150038345
GCA_003503355.1	D	0.0562185941631406
GCA_003503355.1	C	0.0118393089475873
GCA_003503355.1	Q	0.0412220089815447
GCA_003503355.1	E	0.0632332797899982
GCA_003503355.1	G	0.0743800864578604
GCA_003503355.1	H	0.0224634003960426
GCA_003503355.1	I	0.0574910432556383
GCA_003503355.1	L	0.104184392562945
GCA_003503355.1	K	0.0428664634309196
GCA_003503355.1	M	0.0221886887478872
GCA_003503355.1	F	0.0406744934050127
GCA_003503355.1	P	0.0451862506820098
GCA_003503355.1	S	0.0622126497083096
GCA_003503355.1	T	0.0530327021324492
GCA_003503355.1	W	0.012524180348197
GCA_003503355.1	Y	0.0268130014918369
GCA_003503355.1	V	0.0681513813798919
GCA_003219175.1	A	0.103919363304305
GCA_003219175.1	R	0.0701329305783176
GCA_003219175.1	N	0.0338057135512067
GCA_003219175.1	D	0.0501751341624088
GCA_003219175.1	C	0.00995640391186521
GCA_003219175.1	Q	0.0351039557826408
GCA_003219175.1	E	0.060189380549932
GCA_003219175.1	G	0.0742804503143846
GCA_003219175.1	H	0.0215495356534593
GCA_003219175.1	I	0.0598990970146856
GCA_003219175.1	L	0.100057842475658
GCA_003219175.1	K	0.0440020566213567
GCA_003219175.1	M	0.021313881123001
GCA_003219175.1	F	0.044344826847478
GCA_003219175.1	P	0.0503754405132984
GCA_003219175.1	S	0.0582870057949591
GCA_003219175.1	T	0.0533800357766424
GCA_003219175.1	W	0.0140268003470549
GCA_003219175.1	Y	0.0246537485137697
GCA_003219175.1	V	0.0705463971635764
GCA_003218475.1	A	0.102816780430342
GCA_003218475.1	R	0.0712299305370411
GCA_003218475.1	N	0.0330983692323824
GCA_003218475.1	D	0.0507290431469052
GCA_003218475.1	C	0.0104278101710192
GCA_003218475.1	Q	0.0357287475361119
GCA_003218475.1	E	0.0600770372882339
GCA_003218475.1	G	0.0735937013706301
GCA_003218475.1	H	0.0223024399603324
GCA_003218475.1	I	0.0579062501045793
GCA_003218475.1	L	0.0996821905094434
GCA_003218475.1	K	0.0455218311359598
GCA_003218475.1	M	0.020784227546687
GCA_003218475.1	F	0.0441341336763162
GCA_003218475.1	P	0.0509209112844122
GCA_003218475.1	S	0.0586614520179062
GCA_003218475.1	T	0.052714655267617
GCA_003218475.1	W	0.0146544867583097
GCA_003218475.1	Y	0.0255162312635744
GCA_003218475.1	V	0.0694997707621962
GCA_001831055.1	A	0.0698209333820589
GCA_001831055.1	R	0.0460062913361566
GCA_001831055.1	N	0.0459632981505765
GCA_001831055.1	D	0.0471420279885638
GCA_001831055.1	C	0.0147251660611793
GCA_001831055.1	Q	0.0386042978854518
GCA_001831055.1	E	0.0651705038084797
GCA_001831055.1	G	0.0631605723826107
GCA_001831055.1	H	0.0202963663592654
GCA_001831055.1	I	0.0746182563397035
GCA_001831055.1	L	0.104444778835888
GCA_001831055.1	K	0.0730203429423103
GCA_001831055.1	M	0.0223170460815294
GCA_001831055.1	F	0.0510185802217015
GCA_001831055.1	P	0.0421082425102288
GCA_001831055.1	S	0.0718165337460679
GCA_001831055.1	T	0.0498649297419692
GCA_001831055.1	W	0.0103506094284056
GCA_001831055.1	Y	0.0287445273257522
GCA_001831055.1	V	0.060806695472101
GCF_007475525.1	A	0.0688215878864571
GCF_007475525.1	R	0.0474227165585859
GCF_007475525.1	N	0.0372994104831679
GCF_007475525.1	D	0.041941915300185
GCF_007475525.1	C	0.0121935476673525
GCF_007475525.1	Q	0.0363750531903873
GCF_007475525.1	E	0.0711133564847648
GCF_007475525.1	G	0.0680183532734201
GCF_007475525.1	H	0.0203502039164062
GCF_007475525.1	I	0.0744729171281813
GCF_007475525.1	L	0.110589787764378
GCF_007475525.1	K	0.0699435663935563
GCF_007475525.1	M	0.0202067691640782
GCF_007475525.1	F	0.0530533274471961
GCF_007475525.1	P	0.0493351799229596
GCF_007475525.1	S	0.0681267261974013
GCF_007475525.1	T	0.0439563767106586
GCF_007475525.1	W	0.0150638364333833
GCF_007475525.1	Y	0.0325485327421697
GCF_007475525.1	V	0.0591668353353106
GCA_002724615.1	A	0.101821147428953
GCA_002724615.1	R	0.0654086322353354
GCA_002724615.1	N	0.0359569240293039
GCA_002724615.1	D	0.0555299551190536
GCA_002724615.1	C	0.00981086011090689
GCA_002724615.1	Q	0.0369707013147805
GCA_002724615.1	E	0.0633602108934977
GCA_002724615.1	G	0.0832045100047472
GCA_002724615.1	H	0.0233464388247139
GCA_002724615.1	I	0.0487395600936918
GCA_002724615.1	L	0.0981555513435592
GCA_002724615.1	K	0.0510627272521767
GCA_002724615.1	M	0.0237550797545372
GCA_002724615.1	F	0.0374906316893216
GCA_002724615.1	P	0.0521790994945025
GCA_002724615.1	S	0.050092422406043
GCA_002724615.1	T	0.0539892918687411
GCA_002724615.1	W	0.0154222825812891
GCA_002724615.1	Y	0.0238194189647647
GCA_002724615.1	V	0.069884554590081
GCF_014230085.1	A	0.0984105554520575
GCF_014230085.1	R	0.0640563847093423
GCF_014230085.1	N	0.0328856240660815
GCF_014230085.1	D	0.055958331936759
GCF_014230085.1	C	0.0108823673845449
GCF_014230085.1	Q	0.0359630244266705
GCF_014230085.1	E	0.0650775079292946
GCF_014230085.1	G	0.0804995864840701
GCF_014230085.1	H	0.0207779088175939
GCF_014230085.1	I	0.0509065001898042
GCF_014230085.1	L	0.10192212805197
GCF_014230085.1	K	0.0385353195609014
GCF_014230085.1	M	0.0223345371154906
GCF_014230085.1	F	0.040497279213283
GCF_014230085.1	P	0.0522557859102144
GCF_014230085.1	S	0.0613071468492113
GCF_014230085.1	T	0.0540135209186056
GCF_014230085.1	W	0.0155834316131954
GCF_014230085.1	Y	0.0297045524167492
GCF_014230085.1	V	0.0684285069541609
GCA_003219215.1	A	0.102671560235321
GCA_003219215.1	R	0.069489995444114
GCA_003219215.1	N	0.0326623069761651
GCA_003219215.1	D	0.0508632130598293
GCA_003219215.1	C	0.00961263649972127
GCA_003219215.1	Q	0.035361881665813
GCA_003219215.1	E	0.0602140983448834
GCA_003219215.1	G	0.0732394047352917
GCA_003219215.1	H	0.021452280631259
GCA_003219215.1	I	0.0600259204446092
GCA_003219215.1	L	0.10114915857596
GCA_003219215.1	K	0.0475354354549802
GCA_003219215.1	M	0.0208580346303931
GCA_003219215.1	F	0.0446476828650581
GCA_003219215.1	P	0.0498742179298167
GCA_003219215.1	S	0.058391743942228
GCA_003219215.1	T	0.0520163332757952
GCA_003219215.1	W	0.0143383070780358
GCA_003219215.1	Y	0.0249130561505876
GCA_003219215.1	V	0.0706827320601377
GCA_003477185.1	A	0.106992061270927
GCA_003477185.1	R	0.0648839436727443
GCA_003477185.1	N	0.0302400044499992
GCA_003477185.1	D	0.0585522553326114
GCA_003477185.1	C	0.013166609013682
GCA_003477185.1	Q	0.0376615949422978
GCA_003477185.1	E	0.0609702041263313
GCA_003477185.1	G	0.0781922225833984
GCA_003477185.1	H	0.0241316852112272
GCA_003477185.1	I	0.0509394539364241
GCA_003477185.1	L	0.101882384434737
GCA_003477185.1	K	0.0349437926856614
GCA_003477185.1	M	0.021791089919535
GCA_003477185.1	F	0.0370401595046595
GCA_003477185.1	P	0.0502902060036747
GCA_003477185.1	S	0.0591806438940274
GCA_003477185.1	T	0.0566714353507243
GCA_003477185.1	W	0.0150091868147914
GCA_003477185.1	Y	0.0263149660774474
GCA_003477185.1	V	0.0711461007750995
GCA_007692545.1	A	0.0998319363372725
GCA_007692545.1	R	0.0648810565213473
GCA_007692545.1	N	0.0326775139301979
GCA_007692545.1	D	0.0558872648036518
GCA_007692545.1	C	0.0104284297976344
GCA_007692545.1	Q	0.0389017013132293
GCA_007692545.1	E	0.0661460404307095
GCA_007692545.1	G	0.0758470779719965
GCA_007692545.1	H	0.0220582231906648
GCA_007692545.1	I	0.057334626946384
GCA_007692545.1	L	0.1034879837132
GCA_007692545.1	K	0.0401518404826661
GCA_007692545.1	M	0.0214039942953785
GCA_007692545.1	F	0.0429012983845742
GCA_007692545.1	P	0.048019552643159
GCA_007692545.1	S	0.0621485640364969
GCA_007692545.1	T	0.0514561099359025
GCA_007692545.1	W	0.013712298336859
GCA_007692545.1	Y	0.0276207593084472
GCA_007692545.1	V	0.0651037276202291
GCA_002304425.1	A	0.119712341140929
GCA_002304425.1	R	0.0634809322673453
GCA_002304425.1	N	0.0296064776651055
GCA_002304425.1	D	0.0457797417386317
GCA_002304425.1	C	0.00974343374766922
GCA_002304425.1	Q	0.0391409245116092
GCA_002304425.1	E	0.0514990166005262
GCA_002304425.1	G	0.078792705892734
GCA_002304425.1	H	0.0227726059969952
GCA_002304425.1	I	0.0538930776572104
GCA_002304425.1	L	0.110266133208251
GCA_002304425.1	K	0.0404552199122719
GCA_002304425.1	M	0.0201161502755144
GCA_002304425.1	F	0.040726902883787
GCA_002304425.1	P	0.0536330050690934
GCA_002304425.1	S	0.0531128598928594
GCA_002304425.1	T	0.0579683222299367
GCA_002304425.1	W	0.0153976904625345
GCA_002304425.1	Y	0.0254337058718353
GCA_002304425.1	V	0.0684687529751608
GCA_003218755.1	A	0.102461912471194
GCA_003218755.1	R	0.0722740192692046
GCA_003218755.1	N	0.0324040626697393
GCA_003218755.1	D	0.0507345922828259
GCA_003218755.1	C	0.0105284529265039
GCA_003218755.1	Q	0.0357500698732789
GCA_003218755.1	E	0.0606157286069114
GCA_003218755.1	G	0.0732403798996989
GCA_003218755.1	H	0.022297486143997
GCA_003218755.1	I	0.0582756329464375
GCA_003218755.1	L	0.100376261014929
GCA_003218755.1	K	0.0455797900110215
GCA_003218755.1	M	0.0207114945498842
GCA_003218755.1	F	0.0440504880582611
GCA_003218755.1	P	0.0505183806274357
GCA_003218755.1	S	0.0578616667281903
GCA_003218755.1	T	0.0515163819879871
GCA_003218755.1	W	0.0147577638441378
GCA_003218755.1	Y	0.0259572639206029
GCA_003218755.1	V	0.0700881721677591
GCA_003219435.1	A	0.101838650809286
GCA_003219435.1	R	0.071896094065925
GCA_003219435.1	N	0.0327771326068248
GCA_003219435.1	D	0.0509575604242921
GCA_003219435.1	C	0.0105126862499093
GCA_003219435.1	Q	0.0352824984705992
GCA_003219435.1	E	0.0600250925417086
GCA_003219435.1	G	0.0744131248509482
GCA_003219435.1	H	0.0218963532863971
GCA_003219435.1	I	0.0586732577792064
GCA_003219435.1	L	0.099973559511836
GCA_003219435.1	K	0.0451004738550232
GCA_003219435.1	M	0.020867248011779
GCA_003219435.1	F	0.0439806414151364
GCA_003219435.1	P	0.0510742096367803
GCA_003219435.1	S	0.0587445434090603
GCA_003219435.1	T	0.0522925458561015
GCA_003219435.1	W	0.0146005930964404
GCA_003219435.1	Y	0.0256628267474052
GCA_003219435.1	V	0.0694309073753409
GCA_002715965.1	A	0.0899812334962716
GCA_002715965.1	R	0.0653467374516306
GCA_002715965.1	N	0.0382122552465941
GCA_002715965.1	D	0.0577559911647965
GCA_002715965.1	C	0.0106985678777243
GCA_002715965.1	Q	0.0340459807020555
GCA_002715965.1	E	0.0619421947398431
GCA_002715965.1	G	0.0804258169518548
GCA_002715965.1	H	0.0242990240310893
GCA_002715965.1	I	0.0532702985479487
GCA_002715965.1	L	0.0927109570916902
GCA_002715965.1	K	0.0523790280168954
GCA_002715965.1	M	0.023150336855974
GCA_002715965.1	F	0.0418122131741963
GCA_002715965.1	P	0.0511910363649448
GCA_002715965.1	S	0.0600417402472307
GCA_002715965.1	T	0.0536627897321206
GCA_002715965.1	W	0.0161391932064149
GCA_002715965.1	Y	0.0258529348265344
GCA_002715965.1	V	0.0670816702741902
GCA_012520735.1	A	0.105027501500026
GCA_012520735.1	R	0.0647131497618899
GCA_012520735.1	N	0.0364747732852347
GCA_012520735.1	D	0.0537125497513806
GCA_012520735.1	C	0.013580278595511
GCA_012520735.1	Q	0.0312445391100537
GCA_012520735.1	E	0.0588914591986744
GCA_012520735.1	G	0.0809293197396126
GCA_012520735.1	H	0.0220012000210187
GCA_012520735.1	I	0.0553952676156853
GCA_012520735.1	L	0.0976452948055709
GCA_012520735.1	K	0.0369244756629139
GCA_012520735.1	M	0.0232904283048542
GCA_012520735.1	F	0.0364796613545573
GCA_012520735.1	P	0.04964934212697
GCA_012520735.1	S	0.0570278827694334
GCA_012520735.1	T	0.0612988333400544
GCA_012520735.1	W	0.0155293962378974
GCA_012520735.1	Y	0.0280941784316385
GCA_012520735.1	V	0.0720904683870227
GCA_003527555.1	A	0.0872065720633124
GCA_003527555.1	R	0.0549979831062572
GCA_003527555.1	N	0.0407156661468901
GCA_003527555.1	D	0.0586058146745576
GCA_003527555.1	C	0.0113623364660409
GCA_003527555.1	Q	0.0345219961829533
GCA_003527555.1	E	0.0604300499105944
GCA_003527555.1	G	0.075162405100634
GCA_003527555.1	H	0.024974864085444
GCA_003527555.1	I	0.0630655580775089
GCA_003527555.1	L	0.0948481911172387
GCA_003527555.1	K	0.0585922683732999
GCA_003527555.1	M	0.0259020331493043
GCA_003527555.1	F	0.0386009380061049
GCA_003527555.1	P	0.0455516956958885
GCA_003527555.1	S	0.0638542538396238
GCA_003527555.1	T	0.0556557312895477
GCA_003527555.1	W	0.0141995340072367
GCA_003527555.1	Y	0.0276013413848534
GCA_003527555.1	V	0.064150767322709
GCF_000025905.1	A	0.0942156335593575
GCF_000025905.1	R	0.0550297897217341
GCF_000025905.1	N	0.0358252528788311
GCF_000025905.1	D	0.0594504328621589
GCF_000025905.1	C	0.0106681847215356
GCF_000025905.1	Q	0.0390649527803139
GCF_000025905.1	E	0.0666705159341631
GCF_000025905.1	G	0.0764482568231274
GCF_000025905.1	H	0.0214085432086291
GCF_000025905.1	I	0.0566780580926639
GCF_000025905.1	L	0.0999002197691161
GCF_000025905.1	K	0.0418806318091437
GCF_000025905.1	M	0.0222096720063224
GCF_000025905.1	F	0.041145361572522
GCF_000025905.1	P	0.0449471146732874
GCF_000025905.1	S	0.0659568978272088
GCF_000025905.1	T	0.0550577570558878
GCF_000025905.1	W	0.0143156663984208
GCF_000025905.1	Y	0.0312819143369577
GCF_000025905.1	V	0.0678451439686188
GCA_003695015.1	A	0.113465211003617
GCA_003695015.1	R	0.0890203775781737
GCA_003695015.1	N	0.02538297692403
GCA_003695015.1	D	0.0516863965259189
GCA_003695015.1	C	0.0103225286212437
GCA_003695015.1	Q	0.0323039978286993
GCA_003695015.1	E	0.0650613333438227
GCA_003695015.1	G	0.0870005172573168
GCA_003695015.1	H	0.0224574246092544
GCA_003695015.1	I	0.0389467224963664
GCA_003695015.1	L	0.106146905011496
GCA_003695015.1	K	0.0255098328059144
GCA_003695015.1	M	0.0182190614238147
GCA_003695015.1	F	0.0365167931619763
GCA_003695015.1	P	0.06657672027393
GCA_003695015.1	S	0.0429176066130266
GCA_003695015.1	T	0.0497865084344411
GCA_003695015.1	W	0.0206096556010314
GCA_003695015.1	Y	0.0231113715972631
GCA_003695015.1	V	0.0749580588886638
GCA_009772895.1	A	0.100511436514809
GCA_009772895.1	R	0.0660806253133403
GCA_009772895.1	N	0.0311899770162839
GCA_009772895.1	D	0.0588843782351371
GCA_009772895.1	C	0.00866528417118636
GCA_009772895.1	Q	0.0444381685949983
GCA_009772895.1	E	0.068429456920182
GCA_009772895.1	G	0.0776750310898709
GCA_009772895.1	H	0.0228884931667394
GCA_009772895.1	I	0.0465403972992506
GCA_009772895.1	L	0.104208038440753
GCA_009772895.1	K	0.031977804111025
GCA_009772895.1	M	0.0212216854291053
GCA_009772895.1	F	0.0389217511898794
GCA_009772895.1	P	0.0518492776081309
GCA_009772895.1	S	0.0557151646949286
GCA_009772895.1	T	0.0535893337326727
GCA_009772895.1	W	0.017007461569013
GCA_009772895.1	Y	0.0302532115348304
GCA_009772895.1	V	0.0699530233678632
GCA_013001695.1	A	0.110992978697769
GCA_013001695.1	R	0.0696390576652416
GCA_013001695.1	N	0.0296601361362051
GCA_013001695.1	D	0.0622893973437419
GCA_013001695.1	C	0.00915827786773789
GCA_013001695.1	Q	0.0276039259976194
GCA_013001695.1	E	0.0643873142559048
GCA_013001695.1	G	0.0929319597019886
GCA_013001695.1	H	0.0223012076427994
GCA_013001695.1	I	0.0444653787438449
GCA_013001695.1	L	0.0965697171751142
GCA_013001695.1	K	0.0349257818034009
GCA_013001695.1	M	0.0198563962964385
GCA_013001695.1	F	0.0395141889091759
GCA_013001695.1	P	0.0581432144403414
GCA_013001695.1	S	0.0529040492643058
GCA_013001695.1	T	0.0542975851116086
GCA_013001695.1	W	0.0154579867147376
GCA_013001695.1	Y	0.0239046013825464
GCA_013001695.1	V	0.0709968448494783
GCA_009924965.1	A	0.124466015523154
GCA_009924965.1	R	0.0644809236343702
GCA_009924965.1	N	0.0294151073317155
GCA_009924965.1	D	0.0521031801742177
GCA_009924965.1	C	0.0104273212865098
GCA_009924965.1	Q	0.0342452016606165
GCA_009924965.1	E	0.0527834045312636
GCA_009924965.1	G	0.0874815319922718
GCA_009924965.1	H	0.020672469465113
GCA_009924965.1	I	0.0411393674414873
GCA_009924965.1	L	0.104559007373833
GCA_009924965.1	K	0.0438084541692572
GCA_009924965.1	M	0.0185616012514791
GCA_009924965.1	F	0.0377616440370898
GCA_009924965.1	P	0.0538196185395399
GCA_009924965.1	S	0.0535973339216355
GCA_009924965.1	T	0.0588586269830128
GCA_009924965.1	W	0.0154362460974843
GCA_009924965.1	Y	0.0221833363416966
GCA_009924965.1	V	0.0741996082442524
GCA_001804785.1	A	0.0772774340509826
GCA_001804785.1	R	0.0479090836928417
GCA_001804785.1	N	0.0445930144924175
GCA_001804785.1	D	0.0539873546989985
GCA_001804785.1	C	0.015032906501654
GCA_001804785.1	Q	0.0249213570732256
GCA_001804785.1	E	0.069218262105035
GCA_001804785.1	G	0.0698345622173247
GCA_001804785.1	H	0.0180608933051613
GCA_001804785.1	I	0.0743466639077351
GCA_001804785.1	L	0.0910607943047091
GCA_001804785.1	K	0.0742895825659312
GCA_001804785.1	M	0.0269263392040899
GCA_001804785.1	F	0.0482239229687292
GCA_001804785.1	P	0.0422883553170824
GCA_001804785.1	S	0.0708334856988941
GCA_001804785.1	T	0.0466845105319535
GCA_001804785.1	W	0.0117855132905877
GCA_001804785.1	Y	0.0335236936622765
GCA_001804785.1	V	0.0592022704103703
GCA_004211885.1	A	0.0706920584067046
GCA_004211885.1	R	0.0506305490160247
GCA_004211885.1	N	0.0477504553911115
GCA_004211885.1	D	0.0608785500580296
GCA_004211885.1	C	0.00961910445904202
GCA_004211885.1	Q	0.0310015882797783
GCA_004211885.1	E	0.0673337312132941
GCA_004211885.1	G	0.0785741641118756
GCA_004211885.1	H	0.0208138524435597
GCA_004211885.1	I	0.0691397433479849
GCA_004211885.1	L	0.0913115069606313
GCA_004211885.1	K	0.0642650658154368
GCA_004211885.1	M	0.0214378889292817
GCA_004211885.1	F	0.0432519493850033
GCA_004211885.1	P	0.0456683897331418
GCA_004211885.1	S	0.075969151990793
GCA_004211885.1	T	0.0494932862616715
GCA_004211885.1	W	0.0149418829571942
GCA_004211885.1	Y	0.0286823498764563
GCA_004211885.1	V	0.0585447313629851
GCF_900105685.1	A	0.115176231572673
GCF_900105685.1	R	0.0641841075543139
GCF_900105685.1	N	0.0290406493487084
GCF_900105685.1	D	0.0486501645261708
GCF_900105685.1	C	0.00838762594405846
GCF_900105685.1	Q	0.0300094328923991
GCF_900105685.1	E	0.057839542368456
GCF_900105685.1	G	0.0859685505785009
GCF_900105685.1	H	0.0207523632780048
GCF_900105685.1	I	0.0492673025004637
GCF_900105685.1	L	0.107631675881246
GCF_900105685.1	K	0.0406150632654335
GCF_900105685.1	M	0.017977879735457
GCF_900105685.1	F	0.0406352828856739
GCF_900105685.1	P	0.0567072436349954
GCF_900105685.1	S	0.0602993031263928
GCF_900105685.1	T	0.0568830664196943
GCF_900105685.1	W	0.015323834800428
GCF_900105685.1	Y	0.0246802442881771
GCF_900105685.1	V	0.0699704353987529
GCA_013213965.1	A	0.0712950407587147
GCA_013213965.1	R	0.0510693215339233
GCA_013213965.1	N	0.0477229834744822
GCA_013213965.1	D	0.0604204332794113
GCA_013213965.1	C	0.00963955498461636
GCA_013213965.1	Q	0.0311617819646652
GCA_013213965.1	E	0.0676909870904304
GCA_013213965.1	G	0.0787132854378786
GCA_013213965.1	H	0.0205280394582421
GCA_013213965.1	I	0.0696664763536017
GCA_013213965.1	L	0.0914791290005392
GCA_013213965.1	K	0.0636517905287531
GCA_013213965.1	M	0.02129028293209
GCA_013213965.1	F	0.0429175785834364
GCA_013213965.1	P	0.0453282107400006
GCA_013213965.1	S	0.0747246407840898
GCA_013213965.1	T	0.0503883575982491
GCA_013213965.1	W	0.0145976068132077
GCA_013213965.1	Y	0.0283477257588733
GCA_013213965.1	V	0.0593667729247946
GCF_000170755.1	A	0.0697302397442356
GCF_000170755.1	R	0.0424197333227851
GCF_000170755.1	N	0.0494275433050896
GCF_000170755.1	D	0.058692371858934
GCF_000170755.1	C	0.0118039744468269
GCF_000170755.1	Q	0.0385112519356261
GCF_000170755.1	E	0.066690826848283
GCF_000170755.1	G	0.0634710851489341
GCF_000170755.1	H	0.0232403108170524
GCF_000170755.1	I	0.066402300762849
GCF_000170755.1	L	0.0980889800486539
GCF_000170755.1	K	0.0790666181136211
GCF_000170755.1	M	0.0245520574353056
GCF_000170755.1	F	0.0458506342338527
GCF_000170755.1	P	0.0394338373620339
GCF_000170755.1	S	0.069762233564193
GCF_000170755.1	T	0.0483455704847122
GCF_000170755.1	W	0.0133233900418945
GCF_000170755.1	Y	0.0362362004837466
GCF_000170755.1	V	0.0549508400413709
GCA_005887825.1	A	0.10328821545931
GCA_005887825.1	R	0.0711107295646077
GCA_005887825.1	N	0.0333638570536025
GCA_005887825.1	D	0.0507409156162214
GCA_005887825.1	C	0.0103291792457779
GCA_005887825.1	Q	0.0351845492743462
GCA_005887825.1	E	0.0600327653059764
GCA_005887825.1	G	0.07433479751804
GCA_005887825.1	H	0.0218506913145708
GCA_005887825.1	I	0.058878587133298
GCA_005887825.1	L	0.100253728424738
GCA_005887825.1	K	0.0445610545945353
GCA_005887825.1	M	0.0204389692521212
GCA_005887825.1	F	0.0438432702350803
GCA_005887825.1	P	0.0506169130026279
GCA_005887825.1	S	0.0585256566176856
GCA_005887825.1	T	0.0531446585874195
GCA_005887825.1	W	0.014495190129392
GCA_005887825.1	Y	0.0256733103451565
GCA_005887825.1	V	0.0693329613254925
GCF_900141815.1	A	0.0857651139850771
GCF_900141815.1	R	0.0502283140713691
GCF_900141815.1	N	0.0376417290276994
GCF_900141815.1	D	0.0588512542813774
GCF_900141815.1	C	0.0103909868701822
GCF_900141815.1	Q	0.0363770519736935
GCF_900141815.1	E	0.0675531391035331
GCF_900141815.1	G	0.0764738802761967
GCF_900141815.1	H	0.0228251540983197
GCF_900141815.1	I	0.0564524323538469
GCF_900141815.1	L	0.0969775937994869
GCF_900141815.1	K	0.0566759784832942
GCF_900141815.1	M	0.0234754701112572
GCF_900141815.1	F	0.0386867681013743
GCF_900141815.1	P	0.0446537301720055
GCF_900141815.1	S	0.0681831327410664
GCF_900141815.1	T	0.056726784421805
GCF_900141815.1	W	0.0146352368103875
GCF_900141815.1	Y	0.0313558619891854
GCF_900141815.1	V	0.0660703873288426
GCA_003176045.1	A	0.10359356662464
GCA_003176045.1	R	0.0613756762747029
GCA_003176045.1	N	0.0404238775384146
GCA_003176045.1	D	0.0467719578084521
GCA_003176045.1	C	0.0118908985869538
GCA_003176045.1	Q	0.0385894426660756
GCA_003176045.1	E	0.0507060689409602
GCA_003176045.1	G	0.0837690437866297
GCA_003176045.1	H	0.0200189120742967
GCA_003176045.1	I	0.0477375454634639
GCA_003176045.1	L	0.0996794394323108
GCA_003176045.1	K	0.0377637425923167
GCA_003176045.1	M	0.0185650804262756
GCA_003176045.1	F	0.0412927247557417
GCA_003176045.1	P	0.0554967644184128
GCA_003176045.1	S	0.0681134433782306
GCA_003176045.1	T	0.0618988921630253
GCA_003176045.1	W	0.0165644155060842
GCA_003176045.1	Y	0.0269710523542898
GCA_003176045.1	V	0.0687774552087232
GCA_022424805.1	A	0.0889266479051555
GCA_022424805.1	R	0.0591289536344962
GCA_022424805.1	N	0.0338946169455385
GCA_022424805.1	D	0.060920771658249
GCA_022424805.1	C	0.00956712133658588
GCA_022424805.1	Q	0.0310085509595753
GCA_022424805.1	E	0.0759268571761739
GCA_022424805.1	G	0.0803361246547288
GCA_022424805.1	H	0.0226720681494716
GCA_022424805.1	I	0.0557702058456371
GCA_022424805.1	L	0.0937180171935403
GCA_022424805.1	K	0.0505165662478123
GCA_022424805.1	M	0.0221067240548186
GCA_022424805.1	F	0.0431337762382649
GCA_022424805.1	P	0.0508226641554144
GCA_022424805.1	S	0.0624752076312082
GCA_022424805.1	T	0.0518627723516544
GCA_022424805.1	W	0.0152007804455495
GCA_022424805.1	Y	0.0258850550299487
GCA_022424805.1	V	0.0661265183861769
GCA_002686885.1	A	0.0861272876935741
GCA_002686885.1	R	0.059412719537807
GCA_002686885.1	N	0.0297586718876213
GCA_002686885.1	D	0.0566240220326335
GCA_002686885.1	C	0.0113071106016663
GCA_002686885.1	Q	0.0456400156936356
GCA_002686885.1	E	0.0626576094900338
GCA_002686885.1	G	0.0802160182784697
GCA_002686885.1	H	0.0284539461031318
GCA_002686885.1	I	0.0510120087084292
GCA_002686885.1	L	0.102911784843333
GCA_002686885.1	K	0.0395518082299271
GCA_002686885.1	M	0.0274700166937202
GCA_002686885.1	F	0.0391771611444045
GCA_002686885.1	P	0.0534075960273562
GCA_002686885.1	S	0.0678918985452615
GCA_002686885.1	T	0.0499373023871251
GCA_002686885.1	W	0.0195001115479002
GCA_002686885.1	Y	0.0255798567571102
GCA_002686885.1	V	0.0633630537968597
GCA_012960505.1	A	0.0719863805583775
GCA_012960505.1	R	0.0510606759821995
GCA_012960505.1	N	0.0475220997943712
GCA_012960505.1	D	0.0604908999887483
GCA_012960505.1	C	0.00952806482280213
GCA_012960505.1	Q	0.0312658481738827
GCA_012960505.1	E	0.0667274366847618
GCA_012960505.1	G	0.0793668394644194
GCA_012960505.1	H	0.0206321821274181
GCA_012960505.1	I	0.0689891902204843
GCA_012960505.1	L	0.0910930612923793
GCA_012960505.1	K	0.0635745163809987
GCA_012960505.1	M	0.021263255392252
GCA_012960505.1	F	0.0428877064645058
GCA_012960505.1	P	0.0455987124148581
GCA_012960505.1	S	0.0749835708962708
GCA_012960505.1	T	0.0504556936016998
GCA_012960505.1	W	0.0148375597848154
GCA_012960505.1	Y	0.0283461151488566
GCA_012960505.1	V	0.0593901908058985
GCF_004118375.1	A	0.119567884870556
GCF_004118375.1	R	0.0704061046844818
GCF_004118375.1	N	0.029406077260655
GCF_004118375.1	D	0.0503163936120766
GCF_004118375.1	C	0.00883820715677499
GCF_004118375.1	Q	0.0337460736463353
GCF_004118375.1	E	0.0544756740108612
GCF_004118375.1	G	0.0827208092700973
GCF_004118375.1	H	0.0227034127194521
GCF_004118375.1	I	0.0439709419943873
GCF_004118375.1	L	0.1081412903684
GCF_004118375.1	K	0.0367233167923123
GCF_004118375.1	M	0.019077842180799
GCF_004118375.1	F	0.0403699825823541
GCF_004118375.1	P	0.0563918260119919
GCF_004118375.1	S	0.0518760358647401
GCF_004118375.1	T	0.057121018534991
GCF_004118375.1	W	0.0170723869487899
GCF_004118375.1	Y	0.0247658251302104
GCF_004118375.1	V	0.0723088963597331
GCA_003218305.1	A	0.107402782375427
GCA_003218305.1	R	0.0670637763644047
GCA_003218305.1	N	0.0337842156526982
GCA_003218305.1	D	0.0507221144755834
GCA_003218305.1	C	0.00906947925143168
GCA_003218305.1	Q	0.034370912795817
GCA_003218305.1	E	0.0586887938937706
GCA_003218305.1	G	0.0798499581680167
GCA_003218305.1	H	0.0195870987683176
GCA_003218305.1	I	0.0543663146165815
GCA_003218305.1	L	0.100416793466388
GCA_003218305.1	K	0.0407329993770517
GCA_003218305.1	M	0.0205477557164812
GCA_003218305.1	F	0.0426104302350318
GCA_003218305.1	P	0.0547564920662329
GCA_003218305.1	S	0.0596389570718947
GCA_003218305.1	T	0.0575402030639901
GCA_003218305.1	W	0.0139290487588255
GCA_003218305.1	Y	0.0242177132930309
GCA_003218305.1	V	0.0707041605890249
GCA_003218345.1	A	0.102737861047968
GCA_003218345.1	R	0.0723457371788008
GCA_003218345.1	N	0.0328396474342304
GCA_003218345.1	D	0.0505352428096347
GCA_003218345.1	C	0.0104646929428717
GCA_003218345.1	Q	0.0358348043969761
GCA_003218345.1	E	0.0598511293791551
GCA_003218345.1	G	0.0729851527101734
GCA_003218345.1	H	0.0222020981395761
GCA_003218345.1	I	0.0588552932286201
GCA_003218345.1	L	0.100877743138521
GCA_003218345.1	K	0.0449961910414519
GCA_003218345.1	M	0.0210532917662248
GCA_003218345.1	F	0.0443996071724678
GCA_003218345.1	P	0.0506010200054457
GCA_003218345.1	S	0.0586487834278179
GCA_003218345.1	T	0.0516427472228256
GCA_003218345.1	W	0.0146530176435855
GCA_003218345.1	Y	0.0259299824696125
GCA_003218345.1	V	0.0685459568440407
GCA_012961745.1	A	0.103019282176766
GCA_012961745.1	R	0.0953566909404775
GCA_012961745.1	N	0.0232291151651262
GCA_012961745.1	D	0.0503733250651538
GCA_012961745.1	C	0.0137095355014958
GCA_012961745.1	Q	0.0290045502920399
GCA_012961745.1	E	0.0632096737700385
GCA_012961745.1	G	0.0861572239028601
GCA_012961745.1	H	0.0206849739803742
GCA_012961745.1	I	0.0484476213620708
GCA_012961745.1	L	0.10467180075922
GCA_012961745.1	K	0.026403425707893
GCA_012961745.1	M	0.0215229651479473
GCA_012961745.1	F	0.035276076190157
GCA_012961745.1	P	0.0532576906639404
GCA_012961745.1	S	0.054124173531211
GCA_012961745.1	T	0.0455012444168838
GCA_012961745.1	W	0.0158933404841913
GCA_012961745.1	Y	0.0281129276897422
GCA_012961745.1	V	0.0820443632524113
GCA_003219675.1	A	0.103646549715814
GCA_003219675.1	R	0.0705000143608924
GCA_003219675.1	N	0.0370064241058749
GCA_003219675.1	D	0.0519712718325456
GCA_003219675.1	C	0.0105041949762407
GCA_003219675.1	Q	0.0363745448394931
GCA_003219675.1	E	0.0554178860128099
GCA_003219675.1	G	0.0819735695753325
GCA_003219675.1	H	0.0201834364658163
GCA_003219675.1	I	0.0469154398741348
GCA_003219675.1	L	0.101623259539622
GCA_003219675.1	K	0.0403485229024321
GCA_003219675.1	M	0.0185375186292688
GCA_003219675.1	F	0.0419601341626483
GCA_003219675.1	P	0.0554992644031773
GCA_003219675.1	S	0.0589418894466589
GCA_003219675.1	T	0.0556037797868844
GCA_003219675.1	W	0.0160323407297248
GCA_003219675.1	Y	0.0248499286742343
GCA_003219675.1	V	0.0721100299663955
GCA_003218915.1	A	0.102290835691452
GCA_003218915.1	R	0.0717986730150759
GCA_003218915.1	N	0.0329669799020697
GCA_003218915.1	D	0.0516005427696706
GCA_003218915.1	C	0.0102638517330964
GCA_003218915.1	Q	0.0356216740870942
GCA_003218915.1	E	0.0602213573104894
GCA_003218915.1	G	0.0738014641260153
GCA_003218915.1	H	0.0221574611514057
GCA_003218915.1	I	0.0572757211979564
GCA_003218915.1	L	0.100151627826121
GCA_003218915.1	K	0.045518528534039
GCA_003218915.1	M	0.0204528553354645
GCA_003218915.1	F	0.0437704625131588
GCA_003218915.1	P	0.0510440107008682
GCA_003218915.1	S	0.0581920071854206
GCA_003218915.1	T	0.052286248225375
GCA_003218915.1	W	0.0148742551403765
GCA_003218915.1	Y	0.0257791448963233
GCA_003218915.1	V	0.0699322986585283
GCA_002069785.1	A	0.0849833817059646
GCA_002069785.1	R	0.0642613462592364
GCA_002069785.1	N	0.0390790406730001
GCA_002069785.1	D	0.0509464345155856
GCA_002069785.1	C	0.0165394409201483
GCA_002069785.1	Q	0.0264219892050085
GCA_002069785.1	E	0.0661008767903177
GCA_002069785.1	G	0.0746778427815324
GCA_002069785.1	H	0.0208741093118207
GCA_002069785.1	I	0.05624142120349
GCA_002069785.1	L	0.0960943488788495
GCA_002069785.1	K	0.0577480789409801
GCA_002069785.1	M	0.024608930791184
GCA_002069785.1	F	0.0503753126666828
GCA_002069785.1	P	0.0523398817090624
GCA_002069785.1	S	0.0603271390456407
GCA_002069785.1	T	0.0478841174618534
GCA_002069785.1	W	0.0145208011701802
GCA_002069785.1	Y	0.0342667476976298
GCA_002069785.1	V	0.0617087582718326
GCA_022548915.1	A	0.10160642934877
GCA_022548915.1	R	0.0694437982362867
GCA_022548915.1	N	0.0283213176442819
GCA_022548915.1	D	0.0628738471804078
GCA_022548915.1	C	0.00937462054972203
GCA_022548915.1	Q	0.0288365189188944
GCA_022548915.1	E	0.0677671244846569
GCA_022548915.1	G	0.0893062826185388
GCA_022548915.1	H	0.0223102578389463
GCA_022548915.1	I	0.0470484300546181
GCA_022548915.1	L	0.0982649972934911
GCA_022548915.1	K	0.0359420977316391
GCA_022548915.1	M	0.0203907359094154
GCA_022548915.1	F	0.0398656845311385
GCA_022548915.1	P	0.0563271596182063
GCA_022548915.1	S	0.0582262550654839
GCA_022548915.1	T	0.0546867996128047
GCA_022548915.1	W	0.0170867524049346
GCA_022548915.1	Y	0.0234722977182485
GCA_022548915.1	V	0.0688485932395153
GCA_013041925.1	A	0.0914158520848989
GCA_013041925.1	R	0.0554630786767525
GCA_013041925.1	N	0.0357595718653812
GCA_013041925.1	D	0.0591867842009947
GCA_013041925.1	C	0.0113653349657169
GCA_013041925.1	Q	0.0372380720926473
GCA_013041925.1	E	0.0589712119532778
GCA_013041925.1	G	0.0778663228357106
GCA_013041925.1	H	0.0262815109174124
GCA_013041925.1	I	0.0586346345287764
GCA_013041925.1	L	0.0956825556293337
GCA_013041925.1	K	0.0525152298742461
GCA_013041925.1	M	0.0256561480289884
GCA_013041925.1	F	0.0374231388336118
GCA_013041925.1	P	0.048078712342223
GCA_013041925.1	S	0.0636019478782912
GCA_013041925.1	T	0.0565267040121859
GCA_013041925.1	W	0.0145602783729176
GCA_013041925.1	Y	0.0279033870264147
GCA_013041925.1	V	0.0658695238802191
GCA_009695405.1	A	0.0936939457271216
GCA_009695405.1	R	0.0691611283379842
GCA_009695405.1	N	0.0330324964912817
GCA_009695405.1	D	0.0507253702079841
GCA_009695405.1	C	0.0102393451332843
GCA_009695405.1	Q	0.0354950642853617
GCA_009695405.1	E	0.0550792370859183
GCA_009695405.1	G	0.0821639564707348
GCA_009695405.1	H	0.0213062070813811
GCA_009695405.1	I	0.0522628588355052
GCA_009695405.1	L	0.108779671297156
GCA_009695405.1	K	0.0391801001013238
GCA_009695405.1	M	0.0191104664420773
GCA_009695405.1	F	0.042403184059017
GCA_009695405.1	P	0.0523192804365151
GCA_009695405.1	S	0.0684946481760542
GCA_009695405.1	T	0.0577862984843747
GCA_009695405.1	W	0.0167184256492598
GCA_009695405.1	Y	0.0223558839501703
GCA_009695405.1	V	0.0696924317474945
GCF_014203095.1	A	0.107313994635653
GCF_014203095.1	R	0.0578312709896995
GCF_014203095.1	N	0.0328998279502032
GCF_014203095.1	D	0.0510674850927742
GCF_014203095.1	C	0.0106205062321095
GCF_014203095.1	Q	0.0376976882217264
GCF_014203095.1	E	0.0559254500967937
GCF_014203095.1	G	0.082429132763841
GCF_014203095.1	H	0.0235865996498899
GCF_014203095.1	I	0.0480196742824371
GCF_014203095.1	L	0.100399446034715
GCF_014203095.1	K	0.0456635687685793
GCF_014203095.1	M	0.0239387132077645
GCF_014203095.1	F	0.0373545903737262
GCF_014203095.1	P	0.0532547964828714
GCF_014203095.1	S	0.0628374943338768
GCF_014203095.1	T	0.0614495758859813
GCF_014203095.1	W	0.0158831764349379
GCF_014203095.1	Y	0.0241656085729383
GCF_014203095.1	V	0.0676613999894817
GCA_013003335.1	A	0.0918998103682847
GCA_013003335.1	R	0.059490384463857
GCA_013003335.1	N	0.035060198876918
GCA_013003335.1	D	0.0611076383234665
GCA_013003335.1	C	0.00905215660112728
GCA_013003335.1	Q	0.0315531940599572
GCA_013003335.1	E	0.0741901254931212
GCA_013003335.1	G	0.0823138221033887
GCA_013003335.1	H	0.021275785448261
GCA_013003335.1	I	0.0548303557827167
GCA_013003335.1	L	0.0932498200862535
GCA_013003335.1	K	0.0519149651466363
GCA_013003335.1	M	0.02127053249216
GCA_013003335.1	F	0.0447486197857844
GCA_013003335.1	P	0.0537449637283381
GCA_013003335.1	S	0.0575218391649901
GCA_013003335.1	T	0.0516654497318366
GCA_013003335.1	W	0.015489654302959
GCA_013003335.1	Y	0.0236245134449411
GCA_013003335.1	V	0.0659961705950023
GCA_009777165.1	A	0.10169207024332
GCA_009777165.1	R	0.0616983292673386
GCA_009777165.1	N	0.0363194093757335
GCA_009777165.1	D	0.0569215559364709
GCA_009777165.1	C	0.014141126766574
GCA_009777165.1	Q	0.0311841646692319
GCA_009777165.1	E	0.0553198147897893
GCA_009777165.1	G	0.0872152321884535
GCA_009777165.1	H	0.019492592302823
GCA_009777165.1	I	0.0502300902579714
GCA_009777165.1	L	0.0908170160102989
GCA_009777165.1	K	0.0422484121282815
GCA_009777165.1	M	0.0244727839143083
GCA_009777165.1	F	0.0405627431595269
GCA_009777165.1	P	0.0539655895929501
GCA_009777165.1	S	0.0529228930916022
GCA_009777165.1	T	0.0624238070513596
GCA_009777165.1	W	0.0160245239941108
GCA_009777165.1	Y	0.0284529541882117
GCA_009777165.1	V	0.0738948910716445
GCF_902143375.2	A	0.104783442682106
GCF_902143375.2	R	0.0830349433972187
GCF_902143375.2	N	0.0223723059077555
GCF_902143375.2	D	0.0433392207822564
GCF_902143375.2	C	0.0109363381236423
GCF_902143375.2	Q	0.0332209897049994
GCF_902143375.2	E	0.0708378438788793
GCF_902143375.2	G	0.084237268574317
GCF_902143375.2	H	0.0205564004458683
GCF_902143375.2	I	0.0462157435935644
GCF_902143375.2	L	0.116916262361086
GCF_902143375.2	K	0.0338097345973087
GCF_902143375.2	M	0.0178347336111975
GCF_902143375.2	F	0.0407300436664636
GCF_902143375.2	P	0.0583719377595846
GCF_902143375.2	S	0.0614266910345694
GCF_902143375.2	T	0.0432223483470585
GCF_902143375.2	W	0.0167112973278579
GCF_902143375.2	Y	0.023007799774144
GCF_902143375.2	V	0.0684346544301227
GCA_013697365.1	A	0.111546345249388
GCA_013697365.1	R	0.0728379624408785
GCA_013697365.1	N	0.0293318695314728
GCA_013697365.1	D	0.0494265301925718
GCA_013697365.1	C	0.00923720887037393
GCA_013697365.1	Q	0.0355226236989963
GCA_013697365.1	E	0.063519492666618
GCA_013697365.1	G	0.0780287099748589
GCA_013697365.1	H	0.0206203689576714
GCA_013697365.1	I	0.0521396493509078
GCA_013697365.1	L	0.105337348838135
GCA_013697365.1	K	0.0388493456009658
GCA_013697365.1	M	0.0211527107974182
GCA_013697365.1	F	0.0425807136365747
GCA_013697365.1	P	0.0514713198760854
GCA_013697365.1	S	0.0567333779991907
GCA_013697365.1	T	0.0523287053313786
GCA_013697365.1	W	0.0137612853153255
GCA_013697365.1	Y	0.0237994945240101
GCA_013697365.1	V	0.0717749371471784
GCA_003569245.1	A	0.130397570476706
GCA_003569245.1	R	0.0735749347425564
GCA_003569245.1	N	0.0248084937328858
GCA_003569245.1	D	0.05384172370305
GCA_003569245.1	C	0.0101092378943776
GCA_003569245.1	Q	0.0309182968807075
GCA_003569245.1	E	0.0554401644567568
GCA_003569245.1	G	0.0876449461809398
GCA_003569245.1	H	0.02120766931607
GCA_003569245.1	I	0.0382345961770736
GCA_003569245.1	L	0.106667590980475
GCA_003569245.1	K	0.042058055794781
GCA_003569245.1	M	0.0176748352899457
GCA_003569245.1	F	0.0375320288065953
GCA_003569245.1	P	0.0586130493556911
GCA_003569245.1	S	0.0469413656203257
GCA_003569245.1	T	0.0538963826445862
GCA_003569245.1	W	0.0156644527573436
GCA_003569245.1	Y	0.0211983373016614
GCA_003569245.1	V	0.0735762678874719
GCA_009695395.1	A	0.114464428211896
GCA_009695395.1	R	0.0653575593886195
GCA_009695395.1	N	0.0309925725860905
GCA_009695395.1	D	0.0511890000613836
GCA_009695395.1	C	0.0104462586704315
GCA_009695395.1	Q	0.0351862991835983
GCA_009695395.1	E	0.0555840648210668
GCA_009695395.1	G	0.0810300165735682
GCA_009695395.1	H	0.0236044441716285
GCA_009695395.1	I	0.042023202995519
GCA_009695395.1	L	0.105271622368179
GCA_009695395.1	K	0.0487434779939844
GCA_009695395.1	M	0.0200957583942054
GCA_009695395.1	F	0.0410778957706709
GCA_009695395.1	P	0.0567393039101344
GCA_009695395.1	S	0.0520790620588055
GCA_009695395.1	T	0.057122337486956
GCA_009695395.1	W	0.0158750230188448
GCA_009695395.1	Y	0.0217027806764471
GCA_009695395.1	V	0.0714148916579707
GCA_003244145.1	A	0.107939421584953
GCA_003244145.1	R	0.068342154098679
GCA_003244145.1	N	0.0328081176688265
GCA_003244145.1	D	0.050157454783273
GCA_003244145.1	C	0.00920180775311383
GCA_003244145.1	Q	0.0342223712195739
GCA_003244145.1	E	0.0598630445654743
GCA_003244145.1	G	0.0768322552397911
GCA_003244145.1	H	0.0203811889622273
GCA_003244145.1	I	0.055227333930544
GCA_003244145.1	L	0.101593599953102
GCA_003244145.1	K	0.0430605399444191
GCA_003244145.1	M	0.0206211724015381
GCA_003244145.1	F	0.0436669103139753
GCA_003244145.1	P	0.052674532994059
GCA_003244145.1	S	0.0593354473859209
GCA_003244145.1	T	0.0555534182984625
GCA_003244145.1	W	0.0139245352839774
GCA_003244145.1	Y	0.0247155463470307
GCA_003244145.1	V	0.0698791472710586
GCF_000019665.1	A	0.0710022586277793
GCF_000019665.1	R	0.0519454592046531
GCF_000019665.1	N	0.0342459222531451
GCF_000019665.1	D	0.0431254879291542
GCF_000019665.1	C	0.0121274605038111
GCF_000019665.1	Q	0.036172311249635
GCF_000019665.1	E	0.0711676330891949
GCF_000019665.1	G	0.0717665568143217
GCF_000019665.1	H	0.0197331958689162
GCF_000019665.1	I	0.0672344026555265
GCF_000019665.1	L	0.112906061346476
GCF_000019665.1	K	0.0677111578596075
GCF_000019665.1	M	0.0197302161488907
GCF_000019665.1	F	0.0523015357477011
GCF_000019665.1	P	0.0515506463012735
GCF_000019665.1	S	0.067454901937414
GCF_000019665.1	T	0.0413629835340671
GCF_000019665.1	W	0.0152516969505545
GCF_000019665.1	Y	0.0320379497142448
GCF_000019665.1	V	0.0611721622636337
GCA_001438005.1	A	0.0985949762767244
GCA_001438005.1	R	0.0677063031166748
GCA_001438005.1	N	0.0260968445933029
GCA_001438005.1	D	0.0458724479788663
GCA_001438005.1	C	0.00979966184090633
GCA_001438005.1	Q	0.0357847798614094
GCA_001438005.1	E	0.0662811686102952
GCA_001438005.1	G	0.0906897005479568
GCA_001438005.1	H	0.0206346565897574
GCA_001438005.1	I	0.0499492264796943
GCA_001438005.1	L	0.106254453545332
GCA_001438005.1	K	0.0499690889815254
GCA_001438005.1	M	0.0223800739381631
GCA_001438005.1	F	0.0391117489181144
GCA_001438005.1	P	0.0519329938500729
GCA_001438005.1	S	0.0591281851383796
GCA_001438005.1	T	0.050105643681614
GCA_001438005.1	W	0.0158328967720952
GCA_001438005.1	Y	0.0215483316739868
GCA_001438005.1	V	0.0723268176051285
GCA_008933025.1	A	0.122735608868784
GCA_008933025.1	R	0.0826280250470455
GCA_008933025.1	N	0.0271659621063213
GCA_008933025.1	D	0.0548726854968272
GCA_008933025.1	C	0.00950707701697228
GCA_008933025.1	Q	0.0280171188717461
GCA_008933025.1	E	0.0512234817547292
GCA_008933025.1	G	0.0951111589793299
GCA_008933025.1	H	0.0228047186096676
GCA_008933025.1	I	0.037621428208143
GCA_008933025.1	L	0.0999308902591167
GCA_008933025.1	K	0.0280507762130854
GCA_008933025.1	M	0.0178690564874899
GCA_008933025.1	F	0.037985675435526
GCA_008933025.1	P	0.0628988394948706
GCA_008933025.1	S	0.0515525757589356
GCA_008933025.1	T	0.0523334260780072
GCA_008933025.1	W	0.0178017418048114
GCA_008933025.1	Y	0.0206708431687564
GCA_008933025.1	V	0.0792189103398344
GCA_001803205.1	A	0.0665736136999577
GCA_001803205.1	R	0.0390767894325588
GCA_001803205.1	N	0.052612394742471
GCA_001803205.1	D	0.051619296231464
GCA_001803205.1	C	0.0133675424849726
GCA_001803205.1	Q	0.0277663795775293
GCA_001803205.1	E	0.0642403778576137
GCA_001803205.1	G	0.0617750926528171
GCA_001803205.1	H	0.0171980653131425
GCA_001803205.1	I	0.0911129687752367
GCA_001803205.1	L	0.0958601979212593
GCA_001803205.1	K	0.0800350094508056
GCA_001803205.1	M	0.0247434313627058
GCA_001803205.1	F	0.0502005840728825
GCA_001803205.1	P	0.0368897900742532
GCA_001803205.1	S	0.071734452006059
GCA_001803205.1	T	0.0501798490490263
GCA_001803205.1	W	0.0097509177976349
GCA_001803205.1	Y	0.0375991461535439
GCA_001803205.1	V	0.0576641013440661
GCA_004297495.1	A	0.107342951980259
GCA_004297495.1	R	0.0598706405753066
GCA_004297495.1	N	0.0414203864171094
GCA_004297495.1	D	0.0481005336869097
GCA_004297495.1	C	0.0108375894386169
GCA_004297495.1	Q	0.034329478424491
GCA_004297495.1	E	0.052902809784562
GCA_004297495.1	G	0.0826263315745123
GCA_004297495.1	H	0.0199460574521358
GCA_004297495.1	I	0.0478694807803246
GCA_004297495.1	L	0.0992968742921173
GCA_004297495.1	K	0.0437007124886361
GCA_004297495.1	M	0.0189893776068959
GCA_004297495.1	F	0.0423181704234158
GCA_004297495.1	P	0.0504654281425461
GCA_004297495.1	S	0.0622272292075036
GCA_004297495.1	T	0.0642304428060998
GCA_004297495.1	W	0.0159479360783828
GCA_004297495.1	Y	0.0249250210665885
GCA_004297495.1	V	0.0726525477735863
GCA_003226295.1	A	0.0735473438659739
GCA_003226295.1	R	0.0624430071042307
GCA_003226295.1	N	0.0388015586894285
GCA_003226295.1	D	0.0537549040398685
GCA_003226295.1	C	0.012529159155975
GCA_003226295.1	Q	0.0314017601526879
GCA_003226295.1	E	0.0703424875410879
GCA_003226295.1	G	0.079554129996819
GCA_003226295.1	H	0.0230025978157141
GCA_003226295.1	I	0.06890573640123
GCA_003226295.1	L	0.0993054819213233
GCA_003226295.1	K	0.0475784646378963
GCA_003226295.1	M	0.0225824408864383
GCA_003226295.1	F	0.0443219170819637
GCA_003226295.1	P	0.0469025023857491
GCA_003226295.1	S	0.0664788993744036
GCA_003226295.1	T	0.0487143463047397
GCA_003226295.1	W	0.0141302619022373
GCA_003226295.1	Y	0.0287151415544481
GCA_003226295.1	V	0.066987859187785
GCA_009928955.1	A	0.126293119874301
GCA_009928955.1	R	0.071376015368425
GCA_009928955.1	N	0.0295984842636826
GCA_009928955.1	D	0.0529735772139258
GCA_009928955.1	C	0.0112830113826794
GCA_009928955.1	Q	0.0313886009046343
GCA_009928955.1	E	0.0564345996714862
GCA_009928955.1	G	0.0866262066431698
GCA_009928955.1	H	0.0199150476305872
GCA_009928955.1	I	0.0443561980345848
GCA_009928955.1	L	0.101488474169848
GCA_009928955.1	K	0.0351965073182743
GCA_009928955.1	M	0.0225288915249898
GCA_009928955.1	F	0.0389780310084943
GCA_009928955.1	P	0.057001339656067
GCA_009928955.1	S	0.0519319482077825
GCA_009928955.1	T	0.0501975284273845
GCA_009928955.1	W	0.0165194934126248
GCA_009928955.1	Y	0.0250108218022918
GCA_009928955.1	V	0.0709021034847669
GCA_013215875.1	A	0.0731922018071509
GCA_013215875.1	R	0.0433769237502635
GCA_013215875.1	N	0.0459616501317329
GCA_013215875.1	D	0.0628853510801851
GCA_013215875.1	C	0.012662262008529
GCA_013215875.1	Q	0.0327334976347257
GCA_013215875.1	E	0.0658189816190386
GCA_013215875.1	G	0.0651273376886764
GCA_013215875.1	H	0.0223169208653316
GCA_013215875.1	I	0.0756949418760194
GCA_013215875.1	L	0.0955387117176317
GCA_013215875.1	K	0.0738049416171153
GCA_013215875.1	M	0.025780688463108
GCA_013215875.1	F	0.0437843895595054
GCA_013215875.1	P	0.0384392518409934
GCA_013215875.1	S	0.0664921323961825
GCA_013215875.1	T	0.0508592535423635
GCA_013215875.1	W	0.0133255497706233
GCA_013215875.1	Y	0.0352115801659699
GCA_013215875.1	V	0.0569934324648538
GCA_002721705.1	A	0.0895400899102444
GCA_002721705.1	R	0.0587563355982178
GCA_002721705.1	N	0.0364706727625436
GCA_002721705.1	D	0.0594038785274947
GCA_002721705.1	C	0.00999144188347683
GCA_002721705.1	Q	0.0328819025393323
GCA_002721705.1	E	0.0683021369826137
GCA_002721705.1	G	0.0818668880923949
GCA_002721705.1	H	0.0219264220251905
GCA_002721705.1	I	0.0472651770147725
GCA_002721705.1	L	0.0995615443171287
GCA_002721705.1	K	0.056898287558172
GCA_002721705.1	M	0.0210742482544989
GCA_002721705.1	F	0.0427296480986157
GCA_002721705.1	P	0.0507475392004482
GCA_002721705.1	S	0.063498314296602
GCA_002721705.1	T	0.0508075642472632
GCA_002721705.1	W	0.0153427657540737
GCA_002721705.1	Y	0.0259681085107331
GCA_002721705.1	V	0.0669670344261833
GCA_007695295.1	A	0.111403038609886
GCA_007695295.1	R	0.0816821741994185
GCA_007695295.1	N	0.0259441436731165
GCA_007695295.1	D	0.0537058159454727
GCA_007695295.1	C	0.00920447890454652
GCA_007695295.1	Q	0.0291096665649221
GCA_007695295.1	E	0.0643400742784287
GCA_007695295.1	G	0.087823361631964
GCA_007695295.1	H	0.0238578924846762
GCA_007695295.1	I	0.0451570785765297
GCA_007695295.1	L	0.111722146684562
GCA_007695295.1	K	0.0225931437768084
GCA_007695295.1	M	0.0173355279011451
GCA_007695295.1	F	0.0419711094007632
GCA_007695295.1	P	0.062613823732586
GCA_007695295.1	S	0.0529880053335592
GCA_007695295.1	T	0.0519927094393191
GCA_007695295.1	W	0.0164534167931172
GCA_007695295.1	Y	0.0217395114214403
GCA_007695295.1	V	0.0683628806477383
GCF_900890425.1	A	0.0896931448952407
GCF_900890425.1	R	0.0513883874662318
GCF_900890425.1	N	0.0416368406637868
GCF_900890425.1	D	0.0613453446537279
GCF_900890425.1	C	0.0116224152526548
GCF_900890425.1	Q	0.0322373703735979
GCF_900890425.1	E	0.0640604186637121
GCF_900890425.1	G	0.0851612782750507
GCF_900890425.1	H	0.0223446039314303
GCF_900890425.1	I	0.052617737497977
GCF_900890425.1	L	0.0894153740336375
GCF_900890425.1	K	0.0487145511471859
GCF_900890425.1	M	0.0253312242458949
GCF_900890425.1	F	0.0411198133877775
GCF_900890425.1	P	0.047519825214436
GCF_900890425.1	S	0.0601249424228466
GCF_900890425.1	T	0.0569076244600197
GCF_900890425.1	W	0.0173595117457393
GCF_900890425.1	Y	0.0328998966723518
GCF_900890425.1	V	0.068499694996701
GCF_903645315.1	A	0.0982978640527383
GCF_903645315.1	R	0.0666117489722769
GCF_903645315.1	N	0.0379812120892985
GCF_903645315.1	D	0.0535880321744594
GCF_903645315.1	C	0.015413502106661
GCF_903645315.1	Q	0.0366402489473908
GCF_903645315.1	E	0.0643647881400863
GCF_903645315.1	G	0.0753947329506888
GCF_903645315.1	H	0.0186717756472726
GCF_903645315.1	I	0.0542567104060615
GCF_903645315.1	L	0.107181835034844
GCF_903645315.1	K	0.0401437766398306
GCF_903645315.1	M	0.0221796313541564
GCF_903645315.1	F	0.044031776282048
GCF_903645315.1	P	0.0497757727850124
GCF_903645315.1	S	0.0528133175889786
GCF_903645315.1	T	0.0484247109427353
GCF_903645315.1	W	0.0156133121068269
GCF_903645315.1	Y	0.0349342899207036
GCF_903645315.1	V	0.06368096185793
GCA_002304435.1	A	0.134598695570487
GCA_002304435.1	R	0.0881384591985542
GCA_002304435.1	N	0.0256636218049082
GCA_002304435.1	D	0.0484046534792243
GCA_002304435.1	C	0.0080863297337759
GCA_002304435.1	Q	0.030872094930499
GCA_002304435.1	E	0.0551549420104438
GCA_002304435.1	G	0.0898055284669225
GCA_002304435.1	H	0.0211365893373176
GCA_002304435.1	I	0.035618321657884
GCA_002304435.1	L	0.110710994605137
GCA_002304435.1	K	0.0228901434156728
GCA_002304435.1	M	0.0147844291555206
GCA_002304435.1	F	0.0374464316069176
GCA_002304435.1	P	0.0641985691237299
GCA_002304435.1	S	0.04680617561188
GCA_002304435.1	T	0.0541215976428416
GCA_002304435.1	W	0.0157924245270921
GCA_002304435.1	Y	0.0220059107894274
GCA_002304435.1	V	0.0737640873317647
GCA_013372845.1	A	0.102613044590985
GCA_013372845.1	R	0.0733990775367458
GCA_013372845.1	N	0.0326830692704288
GCA_013372845.1	D	0.0509271420888798
GCA_013372845.1	C	0.0109811685361336
GCA_013372845.1	Q	0.0359672729609582
GCA_013372845.1	E	0.0589645908049061
GCA_013372845.1	G	0.0746268488443278
GCA_013372845.1	H	0.02242796567652
GCA_013372845.1	I	0.0568664435106818
GCA_013372845.1	L	0.0990018861904477
GCA_013372845.1	K	0.0442008945029894
GCA_013372845.1	M	0.021050246174348
GCA_013372845.1	F	0.0430294946971328
GCA_013372845.1	P	0.0518617815874891
GCA_013372845.1	S	0.0591788025114631
GCA_013372845.1	T	0.0527840193557188
GCA_013372845.1	W	0.0141672858136606
GCA_013372845.1	Y	0.0248485579606144
GCA_013372845.1	V	0.0704204073855687
GCA_019634595.1	A	0.104180620894174
GCA_019634595.1	R	0.064542078070127
GCA_019634595.1	N	0.0305817566697924
GCA_019634595.1	D	0.0558136266807457
GCA_019634595.1	C	0.00865227772393088
GCA_019634595.1	Q	0.0295035053019498
GCA_019634595.1	E	0.0620743139773423
GCA_019634595.1	G	0.0864603936339829
GCA_019634595.1	H	0.0226793955488313
GCA_019634595.1	I	0.0517337388924349
GCA_019634595.1	L	0.0982338216327956
GCA_019634595.1	K	0.0443455500132647
GCA_019634595.1	M	0.0217462681470625
GCA_019634595.1	F	0.0401139715635827
GCA_019634595.1	P	0.0554288183363146
GCA_019634595.1	S	0.0612817138549391
GCA_019634595.1	T	0.0567756475418233
GCA_019634595.1	W	0.0157843654865002
GCA_019634595.1	Y	0.0228836197725822
GCA_019634595.1	V	0.0671845162578242
GCA_003452185.1	A	0.106167279592519
GCA_003452185.1	R	0.0732856103364865
GCA_003452185.1	N	0.0288624161733761
GCA_003452185.1	D	0.0503137967314991
GCA_003452185.1	C	0.00897325906114181
GCA_003452185.1	Q	0.0332952712934374
GCA_003452185.1	E	0.0553452378611182
GCA_003452185.1	G	0.0943461277507916
GCA_003452185.1	H	0.0216123965073059
GCA_003452185.1	I	0.0419034789278059
GCA_003452185.1	L	0.106089229876694
GCA_003452185.1	K	0.0285883203209503
GCA_003452185.1	M	0.0177529302444493
GCA_003452185.1	F	0.0372290998839702
GCA_003452185.1	P	0.0645108556707113
GCA_003452185.1	S	0.0609211833074397
GCA_003452185.1	T	0.0572067543117859
GCA_003452185.1	W	0.0160911473185313
GCA_003452185.1	Y	0.0234610070994513
GCA_003452185.1	V	0.0740445977305355
GCA_013821455.1	A	0.109692018285887
GCA_013821455.1	R	0.0670903052495988
GCA_013821455.1	N	0.0331333264226888
GCA_013821455.1	D	0.0507024348772195
GCA_013821455.1	C	0.00895651677800036
GCA_013821455.1	Q	0.0350474142537669
GCA_013821455.1	E	0.0587292288926013
GCA_013821455.1	G	0.0788142941057827
GCA_013821455.1	H	0.0209537171633893
GCA_013821455.1	I	0.0519246546887518
GCA_013821455.1	L	0.105172778167506
GCA_013821455.1	K	0.0392878178996944
GCA_013821455.1	M	0.019156146013884
GCA_013821455.1	F	0.0433811694578439
GCA_013821455.1	P	0.0521697415017152
GCA_013821455.1	S	0.0599096634114317
GCA_013821455.1	T	0.0575086162077115
GCA_013821455.1	W	0.0140880721471292
GCA_013821455.1	Y	0.0255195639543994
GCA_013821455.1	V	0.0687625205209983
GCA_009937455.1	A	0.0929504258792006
GCA_009937455.1	R	0.0522906030893262
GCA_009937455.1	N	0.0363060547633416
GCA_009937455.1	D	0.0589574154419243
GCA_009937455.1	C	0.0116072464182273
GCA_009937455.1	Q	0.0377348975519721
GCA_009937455.1	E	0.0646963204776705
GCA_009937455.1	G	0.0759522396690464
GCA_009937455.1	H	0.0247139372687586
GCA_009937455.1	I	0.0615326944444911
GCA_009937455.1	L	0.0965998584605143
GCA_009937455.1	K	0.0543313267897937
GCA_009937455.1	M	0.0256552925177387
GCA_009937455.1	F	0.0375516694767241
GCA_009937455.1	P	0.0461633890133756
GCA_009937455.1	S	0.0652375997458341
GCA_009937455.1	T	0.0523628857245158
GCA_009937455.1	W	0.0137572345672371
GCA_009937455.1	Y	0.0277582129042995
GCA_009937455.1	V	0.0638406957960083
GCA_009695265.1	A	0.0968254020895724
GCA_009695265.1	R	0.0644039766213753
GCA_009695265.1	N	0.0350889411410953
GCA_009695265.1	D	0.0513073922132421
GCA_009695265.1	C	0.0104887644858925
GCA_009695265.1	Q	0.0378305237638834
GCA_009695265.1	E	0.0578042797431314
GCA_009695265.1	G	0.0784335835027477
GCA_009695265.1	H	0.0218398009257263
GCA_009695265.1	I	0.0530971592561025
GCA_009695265.1	L	0.102928739855868
GCA_009695265.1	K	0.0466909208290634
GCA_009695265.1	M	0.0202711292556714
GCA_009695265.1	F	0.0422159504834803
GCA_009695265.1	P	0.0519629399936103
GCA_009695265.1	S	0.0636345647240122
GCA_009695265.1	T	0.0546127680366841
GCA_009695265.1	W	0.0152854285989076
GCA_009695265.1	Y	0.0250777426604627
GCA_009695265.1	V	0.0701999918194712
GCA_009908535.1	A	0.0996584687977766
GCA_009908535.1	R	0.0774481402990018
GCA_009908535.1	N	0.0279441165670234
GCA_009908535.1	D	0.0537329624411681
GCA_009908535.1	C	0.00978032079452206
GCA_009908535.1	Q	0.0308626122936832
GCA_009908535.1	E	0.0768457205396337
GCA_009908535.1	G	0.0847311791826772
GCA_009908535.1	H	0.0218323160999681
GCA_009908535.1	I	0.0452858853770404
GCA_009908535.1	L	0.109515592111421
GCA_009908535.1	K	0.0330250832227297
GCA_009908535.1	M	0.0205686746525286
GCA_009908535.1	F	0.0432254177937036
GCA_009908535.1	P	0.054804597590801
GCA_009908535.1	S	0.0538985678730262
GCA_009908535.1	T	0.0484503891727649
GCA_009908535.1	W	0.0150160925278349
GCA_009908535.1	Y	0.0256328407571768
GCA_009908535.1	V	0.0677410219055185
GCA_012517205.1	A	0.119482624139124
GCA_012517205.1	R	0.075734591226935
GCA_012517205.1	N	0.0316405463470324
GCA_012517205.1	D	0.0456423018201793
GCA_012517205.1	C	0.0119481646704187
GCA_012517205.1	Q	0.0392762680752156
GCA_012517205.1	E	0.0535546376355458
GCA_012517205.1	G	0.08302918816209
GCA_012517205.1	H	0.0210920685064599
GCA_012517205.1	I	0.0441761494146142
GCA_012517205.1	L	0.107500249245909
GCA_012517205.1	K	0.0335944387861822
GCA_012517205.1	M	0.0180884109449254
GCA_012517205.1	F	0.0379479339957736
GCA_012517205.1	P	0.0602060823821262
GCA_012517205.1	S	0.0502997792951912
GCA_012517205.1	T	0.0527365245932404
GCA_012517205.1	W	0.0167483476462389
GCA_012517205.1	Y	0.0270661508416692
GCA_012517205.1	V	0.0702355422711287
GCA_008932955.1	A	0.120116570026797
GCA_008932955.1	R	0.0625827011728314
GCA_008932955.1	N	0.0290711955083458
GCA_008932955.1	D	0.0514866798618781
GCA_008932955.1	C	0.0123352513402542
GCA_008932955.1	Q	0.0365303460811331
GCA_008932955.1	E	0.0534215901761703
GCA_008932955.1	G	0.0798336706088549
GCA_008932955.1	H	0.0241744937301616
GCA_008932955.1	I	0.0500699642017821
GCA_008932955.1	L	0.108969838535617
GCA_008932955.1	K	0.0386395726399561
GCA_008932955.1	M	0.0215090398819721
GCA_008932955.1	F	0.0377077730782823
GCA_008932955.1	P	0.0552281403467626
GCA_008932955.1	S	0.0577652340512521
GCA_008932955.1	T	0.0555593412113711
GCA_008932955.1	W	0.015293873417882
GCA_008932955.1	Y	0.0232078309195816
GCA_008932955.1	V	0.0664968932091145
GCA_002709915.1	A	0.0882493580583372
GCA_002709915.1	R	0.0664007687637222
GCA_002709915.1	N	0.0340719693305288
GCA_002709915.1	D	0.0571210609381608
GCA_002709915.1	C	0.00997163202899632
GCA_002709915.1	Q	0.03271207568969
GCA_002709915.1	E	0.0694052492263071
GCA_002709915.1	G	0.0857626690768847
GCA_002709915.1	H	0.0224327170509103
GCA_002709915.1	I	0.051739530615573
GCA_002709915.1	L	0.0997891059252114
GCA_002709915.1	K	0.0434465748830593
GCA_002709915.1	M	0.0210120151578389
GCA_002709915.1	F	0.039973133808559
GCA_002709915.1	P	0.0519671008928678
GCA_002709915.1	S	0.0682038255761352
GCA_002709915.1	T	0.050654195446936
GCA_002709915.1	W	0.0154563521129486
GCA_002709915.1	Y	0.0252538514196424
GCA_002709915.1	V	0.0663768139976911
GCA_003532555.1	A	0.0830840628497029
GCA_003532555.1	R	0.0555011785081581
GCA_003532555.1	N	0.0381056053080129
GCA_003532555.1	D	0.0550529490146574
GCA_003532555.1	C	0.0121174422256576
GCA_003532555.1	Q	0.0397918019740393
GCA_003532555.1	E	0.0695731452598969
GCA_003532555.1	G	0.0724607189357141
GCA_003532555.1	H	0.0234116057897834
GCA_003532555.1	I	0.0674600633619651
GCA_003532555.1	L	0.101863963873313
GCA_003532555.1	K	0.048280719728501
GCA_003532555.1	M	0.025881441774379
GCA_003532555.1	F	0.0403345560546047
GCA_003532555.1	P	0.0427434084346423
GCA_003532555.1	S	0.0628405553167031
GCA_003532555.1	T	0.0526440966346198
GCA_003532555.1	W	0.0125504258180188
GCA_003532555.1	Y	0.0303179990059672
GCA_003532555.1	V	0.0659842601316636
GCA_003641745.1	A	0.0876823083051342
GCA_003641745.1	R	0.0695386387120692
GCA_003641745.1	N	0.0318109751768854
GCA_003641745.1	D	0.0612508578054379
GCA_003641745.1	C	0.0101532612382372
GCA_003641745.1	Q	0.0301986953469478
GCA_003641745.1	E	0.064257712361075
GCA_003641745.1	G	0.0864809862987766
GCA_003641745.1	H	0.021230980382877
GCA_003641745.1	I	0.0568943893608462
GCA_003641745.1	L	0.0985020942284484
GCA_003641745.1	K	0.0326005505730535
GCA_003641745.1	M	0.0220371202978458
GCA_003641745.1	F	0.0422702856196313
GCA_003641745.1	P	0.0518374784069666
GCA_003641745.1	S	0.0629357060034549
GCA_003641745.1	T	0.0558539798228385
GCA_003641745.1	W	0.0151257720248941
GCA_003641745.1	Y	0.0257933221325635
GCA_003641745.1	V	0.0735448859020169
GCA_003217895.1	A	0.102614553247701
GCA_003217895.1	R	0.0694688427037383
GCA_003217895.1	N	0.033809988671911
GCA_003217895.1	D	0.0498195967099289
GCA_003217895.1	C	0.0103657697228091
GCA_003217895.1	Q	0.0354795241950048
GCA_003217895.1	E	0.058576449446035
GCA_003217895.1	G	0.0752137119129316
GCA_003217895.1	H	0.022192698749869
GCA_003217895.1	I	0.0584046969262613
GCA_003217895.1	L	0.0985543741956994
GCA_003217895.1	K	0.0445230520927918
GCA_003217895.1	M	0.0209500187538597
GCA_003217895.1	F	0.0442275367278872
GCA_003217895.1	P	0.0513186425994239
GCA_003217895.1	S	0.0586143360312792
GCA_003217895.1	T	0.0546577136456114
GCA_003217895.1	W	0.0146179074733815
GCA_003217895.1	Y	0.0260091407701332
GCA_003217895.1	V	0.0705814454237425
GCA_002071335.1	A	0.120599496056808
GCA_002071335.1	R	0.071304689289571
GCA_002071335.1	N	0.0310716973722962
GCA_002071335.1	D	0.0511574331620799
GCA_002071335.1	C	0.0111718315389901
GCA_002071335.1	Q	0.0380234955332308
GCA_002071335.1	E	0.0555096698190386
GCA_002071335.1	G	0.0792761543244216
GCA_002071335.1	H	0.0222337118361203
GCA_002071335.1	I	0.0483314244576066
GCA_002071335.1	L	0.102723256651068
GCA_002071335.1	K	0.0358977715239373
GCA_002071335.1	M	0.0226316306161851
GCA_002071335.1	F	0.0371975522759253
GCA_002071335.1	P	0.0565097025426225
GCA_002071335.1	S	0.0466769200562846
GCA_002071335.1	T	0.0549114827055859
GCA_002071335.1	W	0.0166837920089008
GCA_002071335.1	Y	0.0258516312706568
GCA_002071335.1	V	0.0722366569586701
GCA_012729265.1	A	0.0884065239757241
GCA_012729265.1	R	0.0577681016433523
GCA_012729265.1	N	0.0377815516532905
GCA_012729265.1	D	0.0574055898900415
GCA_012729265.1	C	0.0130967669512865
GCA_012729265.1	Q	0.034758903937475
GCA_012729265.1	E	0.0709472576294821
GCA_012729265.1	G	0.0751202622442979
GCA_012729265.1	H	0.0196477250842685
GCA_012729265.1	I	0.0595621228770663
GCA_012729265.1	L	0.0967082490991274
GCA_012729265.1	K	0.0508134372396378
GCA_012729265.1	M	0.0256343183285737
GCA_012729265.1	F	0.0404128514536
GCA_012729265.1	P	0.0447732911226845
GCA_012729265.1	S	0.0609246315407882
GCA_012729265.1	T	0.0524838749210868
GCA_012729265.1	W	0.0134191140501111
GCA_012729265.1	Y	0.0308485143712223
GCA_012729265.1	V	0.0694869119868837
GCA_003221195.1	A	0.102194695332805
GCA_003221195.1	R	0.0708511713839643
GCA_003221195.1	N	0.0331452229812248
GCA_003221195.1	D	0.050686904745928
GCA_003221195.1	C	0.00999042672643252
GCA_003221195.1	Q	0.0359143147280788
GCA_003221195.1	E	0.0602803090288496
GCA_003221195.1	G	0.0738394642545596
GCA_003221195.1	H	0.0220285945629174
GCA_003221195.1	I	0.0587268888202953
GCA_003221195.1	L	0.100554042023987
GCA_003221195.1	K	0.0452806892756969
GCA_003221195.1	M	0.0207077959550682
GCA_003221195.1	F	0.0437473997825883
GCA_003221195.1	P	0.0504777689799095
GCA_003221195.1	S	0.0582705926035278
GCA_003221195.1	T	0.0527424744675426
GCA_003221195.1	W	0.0145824665941961
GCA_003221195.1	Y	0.0260502641597216
GCA_003221195.1	V	0.0699285135927064
GCA_024233305.1	A	0.115450211291705
GCA_024233305.1	R	0.0816318340967182
GCA_024233305.1	N	0.0275431640361565
GCA_024233305.1	D	0.0565270800054843
GCA_024233305.1	C	0.0105188824892626
GCA_024233305.1	Q	0.0332309294048273
GCA_024233305.1	E	0.0598706277219622
GCA_024233305.1	G	0.091301313898881
GCA_024233305.1	H	0.021672587590472
GCA_024233305.1	I	0.0381523373622368
GCA_024233305.1	L	0.10464094901243
GCA_024233305.1	K	0.0228168288743408
GCA_024233305.1	M	0.0170972945075304
GCA_024233305.1	F	0.0378117959962145
GCA_024233305.1	P	0.0616836900192955
GCA_024233305.1	S	0.0498762123774246
GCA_024233305.1	T	0.0539582499629362
GCA_024233305.1	W	0.0185034906883394
GCA_024233305.1	Y	0.0228185009268745
GCA_024233305.1	V	0.0748940197369081
GCA_016219875.1	A	0.111752109482674
GCA_016219875.1	R	0.0672896055398649
GCA_016219875.1	N	0.0349967753267036
GCA_016219875.1	D	0.0509677647913481
GCA_016219875.1	C	0.0112716310273754
GCA_016219875.1	Q	0.0367599951000332
GCA_016219875.1	E	0.0533579925160263
GCA_016219875.1	G	0.0836963847378838
GCA_016219875.1	H	0.0211513812315051
GCA_016219875.1	I	0.0393542458340678
GCA_016219875.1	L	0.102513879326792
GCA_016219875.1	K	0.03612188966282
GCA_016219875.1	M	0.0175882346162169
GCA_016219875.1	F	0.0404575920248345
GCA_016219875.1	P	0.057532354506625
GCA_016219875.1	S	0.0566791285741907
GCA_016219875.1	T	0.0609794043467145
GCA_016219875.1	W	0.0179267079350865
GCA_016219875.1	Y	0.0242245311632342
GCA_016219875.1	V	0.0753783922560036
GCA_016222825.1	A	0.111882875477526
GCA_016222825.1	R	0.0682668759076916
GCA_016222825.1	N	0.0332043998368956
GCA_016222825.1	D	0.0513460348344485
GCA_016222825.1	C	0.0131265219471564
GCA_016222825.1	Q	0.033191455039982
GCA_016222825.1	E	0.0543034230523931
GCA_016222825.1	G	0.0849223486442068
GCA_016222825.1	H	0.0219454137829227
GCA_016222825.1	I	0.0443483763490594
GCA_016222825.1	L	0.0956615513144197
GCA_016222825.1	K	0.0458290619652492
GCA_016222825.1	M	0.0223810559867445
GCA_016222825.1	F	0.0397101560395693
GCA_016222825.1	P	0.054938215977962
GCA_016222825.1	S	0.0521615570400029
GCA_016222825.1	T	0.0552822488497801
GCA_016222825.1	W	0.0180838812882463
GCA_016222825.1	Y	0.0253917170227565
GCA_016222825.1	V	0.0740228296429875
GCA_017302195.1	A	0.116327320464547
GCA_017302195.1	R	0.0818811527469038
GCA_017302195.1	N	0.0259365217983033
GCA_017302195.1	D	0.0533119924692646
GCA_017302195.1	C	0.00882011863176519
GCA_017302195.1	Q	0.0335076611622737
GCA_017302195.1	E	0.0549288606360296
GCA_017302195.1	G	0.0916610431883138
GCA_017302195.1	H	0.021455223880597
GCA_017302195.1	I	0.0363132570430522
GCA_017302195.1	L	0.108042377398721
GCA_017302195.1	K	0.0217600258585492
GCA_017302195.1	M	0.0175565939300458
GCA_017302195.1	F	0.0376728156330808
GCA_017302195.1	P	0.0650163884226285
GCA_017302195.1	S	0.0557624586036383
GCA_017302195.1	T	0.0551259186589847
GCA_017302195.1	W	0.0185440105702491
GCA_017302195.1	Y	0.020079361928957
GCA_017302195.1	V	0.0762968969740961
GCA_017538465.1	A	0.0996936706312111
GCA_017538465.1	R	0.0612054707836567
GCA_017538465.1	N	0.0344728402341334
GCA_017538465.1	D	0.0539297887334072
GCA_017538465.1	C	0.0167690161506047
GCA_017538465.1	Q	0.038092704183625
GCA_017538465.1	E	0.0653459508434844
GCA_017538465.1	G	0.0744107114607453
GCA_017538465.1	H	0.0232134382235773
GCA_017538465.1	I	0.0503962147469547
GCA_017538465.1	L	0.104861001251204
GCA_017538465.1	K	0.0421051874649447
GCA_017538465.1	M	0.0236233155480132
GCA_017538465.1	F	0.0422921490515295
GCA_017538465.1	P	0.0525131951735147
GCA_017538465.1	S	0.0519221089266967
GCA_017538465.1	T	0.0533013101692721
GCA_017538465.1	W	0.0156199214761336
GCA_017538465.1	Y	0.0300821192814922
GCA_017538465.1	V	0.066149885665799
GCF_013391475.1	A	0.0868814313744694
GCF_013391475.1	R	0.0531794250051502
GCF_013391475.1	N	0.0378734714140496
GCF_013391475.1	D	0.0586281310472228
GCF_013391475.1	C	0.0105596963259903
GCF_013391475.1	Q	0.0394911298956121
GCF_013391475.1	E	0.0599898009841037
GCF_013391475.1	G	0.0798846362970143
GCF_013391475.1	H	0.0249457121918766
GCF_013391475.1	I	0.0554522520575333
GCF_013391475.1	L	0.0947650680328395
GCF_013391475.1	K	0.0525560017155961
GCF_013391475.1	M	0.0243493061629749
GCF_013391475.1	F	0.0380315223888662
GCF_013391475.1	P	0.0477124823121372
GCF_013391475.1	S	0.0688420064368623
GCF_013391475.1	T	0.0565369950727271
GCF_013391475.1	W	0.0157665978852239
GCF_013391475.1	Y	0.0295413482288497
GCF_013391475.1	V	0.0650129851709011
GCA_018969605.1	A	0.105156090854952
GCA_018969605.1	R	0.0651259802639268
GCA_018969605.1	N	0.0329908555081232
GCA_018969605.1	D	0.0547737253090371
GCA_018969605.1	C	0.01091856782675
GCA_018969605.1	Q	0.0318123125045222
GCA_018969605.1	E	0.0627215855647266
GCA_018969605.1	G	0.0790820444033817
GCA_018969605.1	H	0.0237934892108354
GCA_018969605.1	I	0.0566577243962576
GCA_018969605.1	L	0.0986914972366158
GCA_018969605.1	K	0.0460550116602011
GCA_018969605.1	M	0.0239674182255344
GCA_018969605.1	F	0.0398951416756182
GCA_018969605.1	P	0.0500943390975728
GCA_018969605.1	S	0.0634395645374045
GCA_018969605.1	T	0.0518224977876229
GCA_018969605.1	W	0.0150441640554124
GCA_018969605.1	Y	0.0226525148744093
GCA_018969605.1	V	0.0653054750070963
GCF_016595525.1	A	0.0963006257551879
GCF_016595525.1	R	0.062636327281338
GCF_016595525.1	N	0.0304736409480116
GCF_016595525.1	D	0.0623179769228183
GCF_016595525.1	C	0.00933231556604482
GCF_016595525.1	Q	0.0312469819312921
GCF_016595525.1	E	0.0663821306009096
GCF_016595525.1	G	0.087632911274682
GCF_016595525.1	H	0.0221328615547945
GCF_016595525.1	I	0.0490374015170646
GCF_016595525.1	L	0.0980454718775016
GCF_016595525.1	K	0.0402552239863045
GCF_016595525.1	M	0.0217422563958018
GCF_016595525.1	F	0.0403174632698803
GCF_016595525.1	P	0.0538012105898353
GCF_016595525.1	S	0.0637051260130874
GCF_016595525.1	T	0.0554945483395346
GCF_016595525.1	W	0.0168103297179702
GCF_016595525.1	Y	0.0236645202460097
GCF_016595525.1	V	0.0686706762119312
GCA_016933595.1	A	0.086679834519779
GCA_016933595.1	R	0.0650308444358339
GCA_016933595.1	N	0.0335461296198727
GCA_016933595.1	D	0.0573734858347135
GCA_016933595.1	C	0.0113714492277668
GCA_016933595.1	Q	0.0331255773733441
GCA_016933595.1	E	0.0618448067704186
GCA_016933595.1	G	0.079355610001583
GCA_016933595.1	H	0.0236099921323653
GCA_016933595.1	I	0.0599830361509546
GCA_016933595.1	L	0.0975385880312721
GCA_016933595.1	K	0.0382655291279684
GCA_016933595.1	M	0.0261841026525506
GCA_016933595.1	F	0.0412141201598099
GCA_016933595.1	P	0.0517988059151382
GCA_016933595.1	S	0.0694171098610051
GCA_016933595.1	T	0.0490770295780538
GCA_016933595.1	W	0.0164830491455465
GCA_016933595.1	Y	0.0268432828591882
GCA_016933595.1	V	0.0712576166028357
GCA_017508135.1	A	0.0949337464834672
GCA_017508135.1	R	0.0579165817262609
GCA_017508135.1	N	0.0415786684062462
GCA_017508135.1	D	0.0539862192685612
GCA_017508135.1	C	0.0175007134994088
GCA_017508135.1	Q	0.026772128674522
GCA_017508135.1	E	0.0624519916826355
GCA_017508135.1	G	0.0750128429893587
GCA_017508135.1	H	0.0188005055652954
GCA_017508135.1	I	0.06070860684144
GCA_017508135.1	L	0.0926929506258409
GCA_017508135.1	K	0.0584482407143148
GCA_017508135.1	M	0.0260121498756472
GCA_017508135.1	F	0.0473812533126758
GCA_017508135.1	P	0.0454617360459901
GCA_017508135.1	S	0.0596403962979574
GCA_017508135.1	T	0.0488539160924695
GCA_017508135.1	W	0.0118905695763852
GCA_017508135.1	Y	0.0325062176377054
GCA_017508135.1	V	0.0674505646838178
GCA_021209225.1	A	0.0771980441684862
GCA_021209225.1	R	0.0572636936744362
GCA_021209225.1	N	0.0402771917769125
GCA_021209225.1	D	0.0558703483810895
GCA_021209225.1	C	0.00984294928111217
GCA_021209225.1	Q	0.0416895626686423
GCA_021209225.1	E	0.0578255084031591
GCA_021209225.1	G	0.0769809285163503
GCA_021209225.1	H	0.0253286672120672
GCA_021209225.1	I	0.063468277053002
GCA_021209225.1	L	0.0976483241245707
GCA_021209225.1	K	0.0399839737312444
GCA_021209225.1	M	0.0242934508294601
GCA_021209225.1	F	0.0444717766439516
GCA_021209225.1	P	0.0540964911200817
GCA_021209225.1	S	0.0763743476737849
GCA_021209225.1	T	0.0497329141732874
GCA_021209225.1	W	0.0170055274959067
GCA_021209225.1	Y	0.0265821183996562
GCA_021209225.1	V	0.0640659046727989
GCA_017623955.1	A	0.0788575759011036
GCA_017623955.1	R	0.0419836119926112
GCA_017623955.1	N	0.052977786198077
GCA_017623955.1	D	0.0557097522853218
GCA_017623955.1	C	0.0151489603561787
GCA_017623955.1	Q	0.0300989911428977
GCA_017623955.1	E	0.0619978212475726
GCA_017623955.1	G	0.063089092028608
GCA_017623955.1	H	0.0155392412257851
GCA_017623955.1	I	0.0755780798560129
GCA_017623955.1	L	0.0851172263534315
GCA_017623955.1	K	0.0806024724103633
GCA_017623955.1	M	0.0261431345616445
GCA_017623955.1	F	0.0495808269786388
GCA_017623955.1	P	0.0356936484630323
GCA_017623955.1	S	0.068750059205229
GCA_017623955.1	T	0.0506076824705158
GCA_017623955.1	W	0.0113503528631649
GCA_017623955.1	Y	0.0357466963482215
GCA_017623955.1	V	0.06542698811159
GCA_017613085.1	A	0.105994691499468
GCA_017613085.1	R	0.0670711238500627
GCA_017613085.1	N	0.0322274636756406
GCA_017613085.1	D	0.0557800274802562
GCA_017613085.1	C	0.0159581191110096
GCA_017613085.1	Q	0.0268632415558011
GCA_017613085.1	E	0.0615003241365532
GCA_017613085.1	G	0.0828770278920523
GCA_017613085.1	H	0.0177371327301811
GCA_017613085.1	I	0.0456155944338211
GCA_017613085.1	L	0.0930496153171849
GCA_017613085.1	K	0.0492497292066741
GCA_017613085.1	M	0.0219284833806967
GCA_017613085.1	F	0.0437971679842784
GCA_017613085.1	P	0.0508262424215243
GCA_017613085.1	S	0.0546873407347911
GCA_017613085.1	T	0.0563943240088013
GCA_017613085.1	W	0.0157827999690134
GCA_017613085.1	Y	0.0287849568021789
GCA_017613085.1	V	0.0738745938100111
GCA_017430155.1	A	0.113481199855368
GCA_017430155.1	R	0.0648185135979929
GCA_017430155.1	N	0.0343757129690564
GCA_017430155.1	D	0.0591378232503894
GCA_017430155.1	C	0.0161451199352943
GCA_017430155.1	Q	0.0241929705060402
GCA_017430155.1	E	0.0530790791301963
GCA_017430155.1	G	0.0897923010461135
GCA_017430155.1	H	0.0191234259084616
GCA_017430155.1	I	0.0405563567806292
GCA_017430155.1	L	0.0829403852853894
GCA_017430155.1	K	0.0456934403964046
GCA_017430155.1	M	0.0222804631858814
GCA_017430155.1	F	0.0423074293743663
GCA_017430155.1	P	0.0510125499026862
GCA_017430155.1	S	0.0532503976153785
GCA_017430155.1	T	0.0608946613700702
GCA_017430155.1	W	0.0188326786715899
GCA_017430155.1	Y	0.030698131063583
GCA_017430155.1	V	0.0773873601551091
GCA_017546455.1	A	0.1065382723345
GCA_017546455.1	R	0.0592516687124471
GCA_017546455.1	N	0.0391359629339163
GCA_017546455.1	D	0.0522656297886586
GCA_017546455.1	C	0.0135728756233606
GCA_017546455.1	Q	0.0276062483006401
GCA_017546455.1	E	0.0685323345943304
GCA_017546455.1	G	0.075835849302732
GCA_017546455.1	H	0.0163625762059758
GCA_017546455.1	I	0.0569146068722506
GCA_017546455.1	L	0.0949582645076218
GCA_017546455.1	K	0.0549971788661714
GCA_017546455.1	M	0.0202162921657349
GCA_017546455.1	F	0.0465887855608241
GCA_017546455.1	P	0.0440804125299205
GCA_017546455.1	S	0.0620036493998607
GCA_017546455.1	T	0.0531536189881952
GCA_017546455.1	W	0.0126078749711207
GCA_017546455.1	Y	0.027505661913436
GCA_017546455.1	V	0.0678722364283031
GCA_017525475.1	A	0.11625144871316
GCA_017525475.1	R	0.0626442726741569
GCA_017525475.1	N	0.0309138626284685
GCA_017525475.1	D	0.0554126797122688
GCA_017525475.1	C	0.014187810695095
GCA_017525475.1	Q	0.0271041062038447
GCA_017525475.1	E	0.0654650728427344
GCA_017525475.1	G	0.0820115322356637
GCA_017525475.1	H	0.0168984607722
GCA_017525475.1	I	0.0513610719998467
GCA_017525475.1	L	0.0942836891660201
GCA_017525475.1	K	0.0545937377278431
GCA_017525475.1	M	0.0269867724107545
GCA_017525475.1	F	0.0392828750131701
GCA_017525475.1	P	0.0448023524228231
GCA_017525475.1	S	0.0484205434709731
GCA_017525475.1	T	0.0515358754058791
GCA_017525475.1	W	0.0126672605193337
GCA_017525475.1	Y	0.0289120044443167
GCA_017525475.1	V	0.076264570941448
GCA_018222765.1	A	0.0867064272725754
GCA_018222765.1	R	0.0543497910441413
GCA_018222765.1	N	0.0385083392452675
GCA_018222765.1	D	0.0604999749344117
GCA_018222765.1	C	0.00855572080276724
GCA_018222765.1	Q	0.0321181333580445
GCA_018222765.1	E	0.0664921696621311
GCA_018222765.1	G	0.0838094529169509
GCA_018222765.1	H	0.0218161765711187
GCA_018222765.1	I	0.0543216872027259
GCA_018222765.1	L	0.0964911214648026
GCA_018222765.1	K	0.0547029879700367
GCA_018222765.1	M	0.0211075040294832
GCA_018222765.1	F	0.0422256419449074
GCA_018222765.1	P	0.0507281933179699
GCA_018222765.1	S	0.0663562078347433
GCA_018222765.1	T	0.0555871196296977
GCA_018222765.1	W	0.0154236919940511
GCA_018222765.1	Y	0.0266606711804981
[truncated: 15,301 more rows]
