# Supplementary material for: Evolutionary adaptation of bacterial proteomes to translation-impeding sequences
Source: EMBO J. 2025 Dec 9;45(6):1957–79. doi: 10.1038/s44318-025-00651-6 (PMC12992588; doi:10.1038/s44318-025-00651-6)
Supplement: Supplementary file 13 — Appendix Figures Source Data [file 44318_2025_651_MOESM13_ESM.zip › Appendix Fig. S1/p__Nitrospirota.csv]

genome_id	aa	freq_aa
GCA_002083405.1	A	0.0991503591605379
GCA_002083405.1	R	0.0672467443231766
GCA_002083405.1	N	0.0275111951575099
GCA_002083405.1	D	0.0524855759907308
GCA_002083405.1	C	0.0100153468899168
GCA_002083405.1	Q	0.039703063766869
GCA_002083405.1	E	0.0599759214286488
GCA_002083405.1	G	0.0798353285602767
GCA_002083405.1	H	0.0227456855944976
GCA_002083405.1	I	0.054034046666752
GCA_002083405.1	L	0.103950322934396
GCA_002083405.1	K	0.042251690963448
GCA_002083405.1	M	0.0242872654283495
GCA_002083405.1	F	0.0363167070437204
GCA_002083405.1	P	0.0496967537242541
GCA_002083405.1	S	0.0585613299719149
GCA_002083405.1	T	0.0568110560609387
GCA_002083405.1	W	0.0133298419733009
GCA_002083405.1	Y	0.0253691276489136
GCA_002083405.1	V	0.0767226367118476
GCA_005877855.1	A	0.102111838865081
GCA_005877855.1	R	0.07220190549514
GCA_005877855.1	N	0.0250641109104598
GCA_005877855.1	D	0.0508669833056887
GCA_005877855.1	C	0.0101388645151064
GCA_005877855.1	Q	0.0349326623152389
GCA_005877855.1	E	0.0617729143432948
GCA_005877855.1	G	0.0812297972793198
GCA_005877855.1	H	0.0221854885732563
GCA_005877855.1	I	0.0505740261651769
GCA_005877855.1	L	0.106847271677413
GCA_005877855.1	K	0.0429203439628185
GCA_005877855.1	M	0.0223524882958669
GCA_005877855.1	F	0.0368036253092325
GCA_005877855.1	P	0.0533762249005078
GCA_005877855.1	S	0.0507169666057165
GCA_005877855.1	T	0.0554255096322043
GCA_005877855.1	W	0.0125391317146626
GCA_005877855.1	Y	0.0266817438167645
GCA_005877855.1	V	0.0812581023170504
GCF_001458775.1	A	0.0959722902051544
GCF_001458775.1	R	0.0696109482901773
GCF_001458775.1	N	0.0272924786581894
GCF_001458775.1	D	0.0524749023436651
GCF_001458775.1	C	0.00999124505415112
GCF_001458775.1	Q	0.0394276856252831
GCF_001458775.1	E	0.0612411505059524
GCF_001458775.1	G	0.0782850391277396
GCF_001458775.1	H	0.0241582602088146
GCF_001458775.1	I	0.0534921105505357
GCF_001458775.1	L	0.104232542490178
GCF_001458775.1	K	0.0419863554994884
GCF_001458775.1	M	0.0242947573784545
GCF_001458775.1	F	0.0360361221936573
GCF_001458775.1	P	0.0501353234678627
GCF_001458775.1	S	0.0588598400114066
GCF_001458775.1	T	0.0571036343892882
GCF_001458775.1	W	0.0133688979461958
GCF_001458775.1	Y	0.0252980550457439
GCF_001458775.1	V	0.076738361008062
GCA_005116775.1	A	0.0963331736628277
GCA_005116775.1	R	0.0675242473992131
GCA_005116775.1	N	0.0271603624111065
GCA_005116775.1	D	0.0513047263834358
GCA_005116775.1	C	0.0103280887713423
GCA_005116775.1	Q	0.0414406373719054
GCA_005116775.1	E	0.0588078754406292
GCA_005116775.1	G	0.0785701710930879
GCA_005116775.1	H	0.0235752819139717
GCA_005116775.1	I	0.0532330547970069
GCA_005116775.1	L	0.104827098677737
GCA_005116775.1	K	0.0411062846038056
GCA_005116775.1	M	0.024379093262587
GCA_005116775.1	F	0.0361633224566331
GCA_005116775.1	P	0.0496602566464554
GCA_005116775.1	S	0.0612288624227065
GCA_005116775.1	T	0.0588624636476659
GCA_005116775.1	W	0.0134901106639427
GCA_005116775.1	Y	0.0254135397859323
GCA_005116775.1	V	0.0765913485880078
GCA_002869885.2	A	0.0962726258383399
GCA_002869885.2	R	0.0658429668616266
GCA_002869885.2	N	0.0271124477957957
GCA_002869885.2	D	0.0514017115026376
GCA_002869885.2	C	0.00998416703417463
GCA_002869885.2	Q	0.0416308195788961
GCA_002869885.2	E	0.0601146624831007
GCA_002869885.2	G	0.0789587836812007
GCA_002869885.2	H	0.0229156274023574
GCA_002869885.2	I	0.0545285415115301
GCA_002869885.2	L	0.104444556905896
GCA_002869885.2	K	0.0441828912393332
GCA_002869885.2	M	0.0247302732572291
GCA_002869885.2	F	0.0360398788308186
GCA_002869885.2	P	0.0500594037454483
GCA_002869885.2	S	0.0595905117879684
GCA_002869885.2	T	0.0581686777184142
GCA_002869885.2	W	0.0125326238622315
GCA_002869885.2	Y	0.0251050108806455
GCA_002869885.2	V	0.0763838180823555
GCA_003599275.1	A	0.0749632843136185
GCA_003599275.1	R	0.0531466379778768
GCA_003599275.1	N	0.0399213531448922
GCA_003599275.1	D	0.0549076815980762
GCA_003599275.1	C	0.0109154153509758
GCA_003599275.1	Q	0.0252514451686958
GCA_003599275.1	E	0.0680849578069661
GCA_003599275.1	G	0.0749883797307589
GCA_003599275.1	H	0.0193867552934964
GCA_003599275.1	I	0.0759332767413492
GCA_003599275.1	L	0.0957390163905807
GCA_003599275.1	K	0.0708727313197353
GCA_003599275.1	M	0.0262978149529406
GCA_003599275.1	F	0.0449317077322254
GCA_003599275.1	P	0.0403850728094429
GCA_003599275.1	S	0.0626119746601753
GCA_003599275.1	T	0.0514216008257483
GCA_003599275.1	W	0.00959845150365193
GCA_003599275.1	Y	0.0329742870173769
GCA_003599275.1	V	0.067668155661417
GCA_005116795.1	A	0.102918232345117
GCA_005116795.1	R	0.0762338395824082
GCA_005116795.1	N	0.0234767921847771
GCA_005116795.1	D	0.0513538059904724
GCA_005116795.1	C	0.0100239194974088
GCA_005116795.1	Q	0.0374542034861024
GCA_005116795.1	E	0.0598067927079742
GCA_005116795.1	G	0.0822787781872428
GCA_005116795.1	H	0.0232594641656952
GCA_005116795.1	I	0.0480227845621981
GCA_005116795.1	L	0.106272059800085
GCA_005116795.1	K	0.0377855616386533
GCA_005116795.1	M	0.0239812078340043
GCA_005116795.1	F	0.0346088162733074
GCA_005116795.1	P	0.0541267505302401
GCA_005116795.1	S	0.0556735357524714
GCA_005116795.1	T	0.0563268613406992
GCA_005116795.1	W	0.0130276073660783
GCA_005116795.1	Y	0.024438669898862
GCA_005116795.1	V	0.0789303168562026
GCA_013388605.1	A	0.0594130523325221
GCA_013388605.1	R	0.0501997355585473
GCA_013388605.1	N	0.0415562319300013
GCA_013388605.1	D	0.0506150571117295
GCA_013388605.1	C	0.0105816708767298
GCA_013388605.1	Q	0.0222548148207597
GCA_013388605.1	E	0.0767482128131715
GCA_013388605.1	G	0.0688089500791519
GCA_013388605.1	H	0.0171104454373817
GCA_013388605.1	I	0.0980820972333967
GCA_013388605.1	L	0.0967237750522161
GCA_013388605.1	K	0.0851148354062627
GCA_013388605.1	M	0.0234807156371574
GCA_013388605.1	F	0.0458819965129041
GCA_013388605.1	P	0.0392769793482862
GCA_013388605.1	S	0.0624406862636911
GCA_013388605.1	T	0.0475091741922798
GCA_013388605.1	W	0.00810378624784063
GCA_013388605.1	Y	0.0339801247569767
GCA_013388605.1	V	0.0621176583889938
GCA_013824615.1	A	0.0872801417205416
GCA_013824615.1	R	0.0558739097539126
GCA_013824615.1	N	0.0353678487092915
GCA_013824615.1	D	0.0528868965289825
GCA_013824615.1	C	0.0115779966768218
GCA_013824615.1	Q	0.0296301452928665
GCA_013824615.1	E	0.063588299628295
GCA_013824615.1	G	0.0789007498218417
GCA_013824615.1	H	0.0188911869828144
GCA_013824615.1	I	0.0704618191744082
GCA_013824615.1	L	0.0977534656131667
GCA_013824615.1	K	0.058327822182489
GCA_013824615.1	M	0.0263197908632752
GCA_013824615.1	F	0.0412805044489185
GCA_013824615.1	P	0.0422212166789103
GCA_013824615.1	S	0.0644255060335652
GCA_013824615.1	T	0.0559508521368915
GCA_013824615.1	W	0.00931277628269364
GCA_013824615.1	Y	0.0301550022624725
GCA_013824615.1	V	0.0697940692078415
GCA_012032965.1	A	0.0920411487883505
GCA_012032965.1	R	0.0697271546123863
GCA_012032965.1	N	0.0273334650113889
GCA_012032965.1	D	0.0515265896048027
GCA_012032965.1	C	0.0108706879211961
GCA_012032965.1	Q	0.0408425462670177
GCA_012032965.1	E	0.0607881475253284
GCA_012032965.1	G	0.0760350166983479
GCA_012032965.1	H	0.0247675550103198
GCA_012032965.1	I	0.0546161916894234
GCA_012032965.1	L	0.104725732126969
GCA_012032965.1	K	0.0411469762671446
GCA_012032965.1	M	0.0247965483436652
GCA_012032965.1	F	0.0357614645982339
GCA_012032965.1	P	0.0495786000206577
GCA_012032965.1	S	0.0620402971091835
GCA_012032965.1	T	0.0576061291906692
GCA_012032965.1	W	0.0135525712556469
GCA_012032965.1	Y	0.0248925887603719
GCA_012032965.1	V	0.0773505891988961
GCA_012960925.1	A	0.0753716557679397
GCA_012960925.1	R	0.0606006927749851
GCA_012960925.1	N	0.0318164429115603
GCA_012960925.1	D	0.0511691880361601
GCA_012960925.1	C	0.00910104481899877
GCA_012960925.1	Q	0.0326812952242587
GCA_012960925.1	E	0.0697940282022236
GCA_012960925.1	G	0.0792478613140099
GCA_012960925.1	H	0.0209782506761776
GCA_012960925.1	I	0.0699473496965574
GCA_012960925.1	L	0.103130289033345
GCA_012960925.1	K	0.060636418171723
GCA_012960925.1	M	0.0243617434589031
GCA_012960925.1	F	0.0441119336222129
GCA_012960925.1	P	0.0458490810385968
GCA_012960925.1	S	0.0632875403213202
GCA_012960925.1	T	0.0515874728896338
GCA_012960925.1	W	0.0106893364156412
GCA_012960925.1	Y	0.0270634765872124
GCA_012960925.1	V	0.0685748990385403
GCA_002083565.1	A	0.0993173380371559
GCA_002083565.1	R	0.0690040427581416
GCA_002083565.1	N	0.0264232799800942
GCA_002083565.1	D	0.0524277489400386
GCA_002083565.1	C	0.00998371564209888
GCA_002083565.1	Q	0.0398387823931847
GCA_002083565.1	E	0.0608618638075834
GCA_002083565.1	G	0.0786022059022791
GCA_002083565.1	H	0.023364727735883
GCA_002083565.1	I	0.0538923557134446
GCA_002083565.1	L	0.104365242627078
GCA_002083565.1	K	0.0422149190339754
GCA_002083565.1	M	0.0242109723560091
GCA_002083565.1	F	0.0359647804567996
GCA_002083565.1	P	0.050222832098662
GCA_002083565.1	S	0.0579609815944875
GCA_002083565.1	T	0.0564544937190665
GCA_002083565.1	W	0.0128956840292576
GCA_002083565.1	Y	0.0253750206326017
GCA_002083565.1	V	0.0766190125421583
GCA_005877505.1	A	0.104058225882021
GCA_005877505.1	R	0.0723796106721778
GCA_005877505.1	N	0.0248303991476635
GCA_005877505.1	D	0.0505031866347468
GCA_005877505.1	C	0.00982625941068116
GCA_005877505.1	Q	0.0337821792345658
GCA_005877505.1	E	0.0611814616801556
GCA_005877505.1	G	0.0819732104462572
GCA_005877505.1	H	0.0218218693640209
GCA_005877505.1	I	0.0508160737322457
GCA_005877505.1	L	0.106371985854294
GCA_005877505.1	K	0.0416653295423184
GCA_005877505.1	M	0.0223561842535958
GCA_005877505.1	F	0.0358071203476095
GCA_005877505.1	P	0.0535646665425815
GCA_005877505.1	S	0.0516231619888708
GCA_005877505.1	T	0.0570786293298761
GCA_005877505.1	W	0.0123951427086074
GCA_005877505.1	Y	0.0261140385220176
GCA_005877505.1	V	0.0818512647056936
GCA_005116945.1	A	0.0950635303416195
GCA_005116945.1	R	0.0664374865586849
GCA_005116945.1	N	0.0275780305867018
GCA_005116945.1	D	0.0521550317187744
GCA_005116945.1	C	0.0105685580757604
GCA_005116945.1	Q	0.0414139881378006
GCA_005116945.1	E	0.0585490038962074
GCA_005116945.1	G	0.0786806823875924
GCA_005116945.1	H	0.024265872214441
GCA_005116945.1	I	0.0537663520079824
GCA_005116945.1	L	0.104373380901488
GCA_005116945.1	K	0.0412153023026815
GCA_005116945.1	M	0.0247287447094438
GCA_005116945.1	F	0.0360145368163761
GCA_005116945.1	P	0.0499891377798932
GCA_005116945.1	S	0.0608251575567756
GCA_005116945.1	T	0.0588241073602185
GCA_005116945.1	W	0.0135772292932789
GCA_005116945.1	Y	0.0254547121839176
GCA_005116945.1	V	0.0765191551703622
GCA_012517735.1	A	0.0983919119242391
GCA_012517735.1	R	0.0630762760040096
GCA_012517735.1	N	0.0292939418218049
GCA_012517735.1	D	0.0522595291975802
GCA_012517735.1	C	0.0123682299879881
GCA_012517735.1	Q	0.0320599454314275
GCA_012517735.1	E	0.062970823631513
GCA_012517735.1	G	0.0770226552907395
GCA_012517735.1	H	0.0209886584155236
GCA_012517735.1	I	0.0666943832672539
GCA_012517735.1	L	0.0989640213474389
GCA_012517735.1	K	0.0516874197743804
GCA_012517735.1	M	0.0272527717610667
GCA_012517735.1	F	0.0406609803191934
GCA_012517735.1	P	0.044635443875702
GCA_012517735.1	S	0.0573709390230747
GCA_012517735.1	T	0.0516352996362499
GCA_012517735.1	W	0.00945192644515204
GCA_012517735.1	Y	0.0280333617367885
GCA_012517735.1	V	0.0751814811088741
GCA_013152485.1	A	0.0779822558699598
GCA_013152485.1	R	0.0708974523698923
GCA_013152485.1	N	0.0293209724020465
GCA_013152485.1	D	0.0555302977890669
GCA_013152485.1	C	0.0106494430662489
GCA_013152485.1	Q	0.0208080069316097
GCA_013152485.1	E	0.0755888079542198
GCA_013152485.1	G	0.0813706401526008
GCA_013152485.1	H	0.0177243630924731
GCA_013152485.1	I	0.0673657577165222
GCA_013152485.1	L	0.0996715392192715
GCA_013152485.1	K	0.0547560923380016
GCA_013152485.1	M	0.0256212586933389
GCA_013152485.1	F	0.0413195096479177
GCA_013152485.1	P	0.0419569937108161
GCA_013152485.1	S	0.0597423048919901
GCA_013152485.1	T	0.0504584284617691
GCA_013152485.1	W	0.00870569321038292
GCA_013152485.1	Y	0.0318824393731242
GCA_013152485.1	V	0.0786477431087479
GCA_013140455.1	A	0.0997004483837424
GCA_013140455.1	R	0.0664037538769601
GCA_013140455.1	N	0.0268212387758018
GCA_013140455.1	D	0.051127789815964
GCA_013140455.1	C	0.0098646220823376
GCA_013140455.1	Q	0.0413979794421132
GCA_013140455.1	E	0.0583995333717397
GCA_013140455.1	G	0.0784765917443107
GCA_013140455.1	H	0.0233817427199431
GCA_013140455.1	I	0.0527787838725652
GCA_013140455.1	L	0.106022218767048
GCA_013140455.1	K	0.0413746120793088
GCA_013140455.1	M	0.0241879167366939
GCA_013140455.1	F	0.0361924500050779
GCA_013140455.1	P	0.0511673345837868
GCA_013140455.1	S	0.0590259584438415
GCA_013140455.1	T	0.0583752672642121
GCA_013140455.1	W	0.0131540277694145
GCA_013140455.1	Y	0.0250785727574297
GCA_013140455.1	V	0.077069157507709
GCA_002869855.2	A	0.100296602751524
GCA_002869855.2	R	0.066541438865424
GCA_002869855.2	N	0.0262827465334302
GCA_002869855.2	D	0.0510070206716422
GCA_002869855.2	C	0.00989413656202398
GCA_002869855.2	Q	0.0415072812554707
GCA_002869855.2	E	0.0585810556562789
GCA_002869855.2	G	0.0787566831200034
GCA_002869855.2	H	0.0232130891558895
GCA_002869855.2	I	0.0526691229291635
GCA_002869855.2	L	0.105739685810355
GCA_002869855.2	K	0.0415837460082381
GCA_002869855.2	M	0.0245884485905333
GCA_002869855.2	F	0.035301562899302
GCA_002869855.2	P	0.0513772710534629
GCA_002869855.2	S	0.0589160920072199
GCA_002869855.2	T	0.058561939468087
GCA_002869855.2	W	0.0130050446614523
GCA_002869855.2	Y	0.0248108000426593
GCA_002869855.2	V	0.0773662319578397
GCA_021129835.1	A	0.0761462103546912
GCA_021129835.1	R	0.0578843098922553
GCA_021129835.1	N	0.0350006673523385
GCA_021129835.1	D	0.0538121520935235
GCA_021129835.1	C	0.0111617949945958
GCA_021129835.1	Q	0.0236609117341478
GCA_021129835.1	E	0.0724849322310243
GCA_021129835.1	G	0.075410814248365
GCA_021129835.1	H	0.0193296642040057
GCA_021129835.1	I	0.0905008283020201
GCA_021129835.1	L	0.092654675261118
GCA_021129835.1	K	0.068679715367685
GCA_021129835.1	M	0.0267542861031072
GCA_021129835.1	F	0.0412162038381919
GCA_021129835.1	P	0.0396930702656586
GCA_021129835.1	S	0.0596482137202407
GCA_021129835.1	T	0.0482796703541155
GCA_021129835.1	W	0.00805533528566606
GCA_021129835.1	Y	0.030347520458929
GCA_021129835.1	V	0.0692790239383209
GCA_009842645.1	A	0.0897345571403907
GCA_009842645.1	R	0.0683364986716718
GCA_009842645.1	N	0.0298386512873923
GCA_009842645.1	D	0.0545477836133869
GCA_009842645.1	C	0.0103982756796195
GCA_009842645.1	Q	0.0389211301650246
GCA_009842645.1	E	0.0648973260781179
GCA_009842645.1	G	0.0771669572094526
GCA_009842645.1	H	0.0243304056274332
GCA_009842645.1	I	0.0523394727901576
GCA_009842645.1	L	0.102288233295646
GCA_009842645.1	K	0.0430982628697459
GCA_009842645.1	M	0.023049418264652
GCA_009842645.1	F	0.0395671933566881
GCA_009842645.1	P	0.0503274872040501
GCA_009842645.1	S	0.0572058323911578
GCA_009842645.1	T	0.0575748124467416
GCA_009842645.1	W	0.0130563244573905
GCA_009842645.1	Y	0.0260834089858479
GCA_009842645.1	V	0.0772379684654328
GCA_005116745.1	A	0.0930854672333435
GCA_005116745.1	R	0.0666746729934984
GCA_005116745.1	N	0.0278143461153424
GCA_005116745.1	D	0.0519974257520141
GCA_005116745.1	C	0.0103217443280369
GCA_005116745.1	Q	0.0412805600272826
GCA_005116745.1	E	0.0600914554768776
GCA_005116745.1	G	0.0779260068719953
GCA_005116745.1	H	0.0243572630830103
GCA_005116745.1	I	0.0539932013450629
GCA_005116745.1	L	0.104500900253391
GCA_005116745.1	K	0.0424035848786766
GCA_005116745.1	M	0.0245268627544453
GCA_005116745.1	F	0.0360174696829128
GCA_005116745.1	P	0.0493764232621076
GCA_005116745.1	S	0.0607634368777526
GCA_005116745.1	T	0.0592388733447989
GCA_005116745.1	W	0.0131911874177212
GCA_005116745.1	Y	0.0255105408487684
GCA_005116745.1	V	0.0769285774529613
GCA_004321925.1	A	0.0869697486317823
GCA_004321925.1	R	0.0586855921899549
GCA_004321925.1	N	0.032596300988506
GCA_004321925.1	D	0.0536425064748525
GCA_004321925.1	C	0.0112315848254163
GCA_004321925.1	Q	0.0284005353429451
GCA_004321925.1	E	0.0639083505945022
GCA_004321925.1	G	0.0799696598163051
GCA_004321925.1	H	0.0191085988694913
GCA_004321925.1	I	0.069105587310208
GCA_004321925.1	L	0.0996703618669217
GCA_004321925.1	K	0.059095980946528
GCA_004321925.1	M	0.0264384279048021
GCA_004321925.1	F	0.0413675950095911
GCA_004321925.1	P	0.0439064926155546
GCA_004321925.1	S	0.0630406131738874
GCA_004321925.1	T	0.0536690490312477
GCA_004321925.1	W	0.00949917258684775
GCA_004321925.1	Y	0.0299144819250295
GCA_004321925.1	V	0.0697793598956265
GCA_009773185.1	A	0.0760668209801935
GCA_009773185.1	R	0.0484755152071146
GCA_009773185.1	N	0.0399501448605459
GCA_009773185.1	D	0.0516604426353417
GCA_009773185.1	C	0.010797623272964
GCA_009773185.1	Q	0.0249039864065741
GCA_009773185.1	E	0.0691533705871186
GCA_009773185.1	G	0.0727557227875013
GCA_009773185.1	H	0.0180648234729505
GCA_009773185.1	I	0.0827067048559236
GCA_009773185.1	L	0.0944240776268576
GCA_009773185.1	K	0.0814721180298022
GCA_009773185.1	M	0.0258555733871662
GCA_009773185.1	F	0.0441397217404019
GCA_009773185.1	P	0.0390728453394052
GCA_009773185.1	S	0.0626856449507521
GCA_009773185.1	T	0.050659330681782
GCA_009773185.1	W	0.00919159914958546
GCA_009773185.1	Y	0.033436431749281
GCA_009773185.1	V	0.0645275022787383
GCA_005877615.1	A	0.104958411755083
GCA_005877615.1	R	0.0726459543365205
GCA_005877615.1	N	0.0240037966013946
GCA_005877615.1	D	0.050632137727468
GCA_005877615.1	C	0.00964969521128482
GCA_005877615.1	Q	0.0342970445111966
GCA_005877615.1	E	0.0633288212739108
GCA_005877615.1	G	0.0812781891361833
GCA_005877615.1	H	0.0215464319676714
GCA_005877615.1	I	0.0517988016976848
GCA_005877615.1	L	0.106671556229069
GCA_005877615.1	K	0.0442181823411297
GCA_005877615.1	M	0.0228658947629551
GCA_005877615.1	F	0.035345064687832
GCA_005877615.1	P	0.0526400940521709
GCA_005877615.1	S	0.0490951613106184
GCA_005877615.1	T	0.0552161024794755
GCA_005877615.1	W	0.0115695675074197
GCA_005877615.1	Y	0.0260908487884851
GCA_005877615.1	V	0.0821482436224467
GCA_013151935.1	A	0.0806555893624683
GCA_013151935.1	R	0.0516027644624946
GCA_013151935.1	N	0.0349091697643942
GCA_013151935.1	D	0.0517272536218983
GCA_013151935.1	C	0.00907833848468583
GCA_013151935.1	Q	0.0365917813060118
GCA_013151935.1	E	0.0667248508472625
GCA_013151935.1	G	0.0726307236568222
GCA_013151935.1	H	0.0212930006304774
GCA_013151935.1	I	0.0692454216769091
GCA_013151935.1	L	0.105905471231626
GCA_013151935.1	K	0.0638375055049642
GCA_013151935.1	M	0.0244975925402883
GCA_013151935.1	F	0.0457825616120945
GCA_013151935.1	P	0.042896554862908
GCA_013151935.1	S	0.0644653056744301
GCA_013151935.1	T	0.0541380598163718
GCA_013151935.1	W	0.0104744911003637
GCA_013151935.1	Y	0.0275843882562549
GCA_013151935.1	V	0.0659591755872743
GCA_004298335.1	A	0.109041301037785
GCA_004298335.1	R	0.0713026405417318
GCA_004298335.1	N	0.0258857735304724
GCA_004298335.1	D	0.0523187382297552
GCA_004298335.1	C	0.0101800096165404
GCA_004298335.1	Q	0.0336629001883239
GCA_004298335.1	E	0.0609673638658493
GCA_004298335.1	G	0.0833170553351765
GCA_004298335.1	H	0.0213742637336218
GCA_004298335.1	I	0.0502990143046039
GCA_004298335.1	L	0.103474225668149
GCA_004298335.1	K	0.0452678607204392
GCA_004298335.1	M	0.0234816384180791
GCA_004298335.1	F	0.03619099851745
GCA_004298335.1	P	0.0522861822334415
GCA_004298335.1	S	0.0499246203469968
GCA_004298335.1	T	0.0541243438714589
GCA_004298335.1	W	0.0121922206194655
GCA_004298335.1	Y	0.025904555836038
GCA_004298335.1	V	0.0788042933846216
GCA_002897775.1	A	0.0719844108395466
GCA_002897775.1	R	0.0541682274642214
GCA_002897775.1	N	0.0392525618460686
GCA_002897775.1	D	0.055393346640736
GCA_002897775.1	C	0.0107207549299822
GCA_002897775.1	Q	0.025345214209843
GCA_002897775.1	E	0.068096100657331
GCA_002897775.1	G	0.0726194202556458
GCA_002897775.1	H	0.0186538826656541
GCA_002897775.1	I	0.0794069653477286
GCA_002897775.1	L	0.0951859872023153
GCA_002897775.1	K	0.0771927708988654
GCA_002897775.1	M	0.0248128325781639
GCA_002897775.1	F	0.0440003797228024
GCA_002897775.1	P	0.0397195182651799
GCA_002897775.1	S	0.0628582351099913
GCA_002897775.1	T	0.0504415560424674
GCA_002897775.1	W	0.0097214168791917
GCA_002897775.1	Y	0.0329820042180019
GCA_002897775.1	V	0.0674444142262635
GCA_004376055.2	A	0.0721015094226786
GCA_004376055.2	R	0.0431452165870488
GCA_004376055.2	N	0.043649422946648
GCA_004376055.2	D	0.0556142707928413
GCA_004376055.2	C	0.0113750604480528
GCA_004376055.2	Q	0.0257928877001488
GCA_004376055.2	E	0.0645435695129408
GCA_004376055.2	G	0.0658767777398563
GCA_004376055.2	H	0.0192052099261632
GCA_004376055.2	I	0.079911036963791
GCA_004376055.2	L	0.0959012869119784
GCA_004376055.2	K	0.0736522790849222
GCA_004376055.2	M	0.0268683217145903
GCA_004376055.2	F	0.0460240389919585
GCA_004376055.2	P	0.0359801245771214
GCA_004376055.2	S	0.0669532428511478
GCA_004376055.2	T	0.0581868574333319
GCA_004376055.2	W	0.00845499416914731
GCA_004376055.2	Y	0.0356800753938017
GCA_004376055.2	V	0.0710838168318312
GCA_003696975.1	A	0.0924270405484698
GCA_003696975.1	R	0.0719681294586332
GCA_003696975.1	N	0.023713906303079
GCA_003696975.1	D	0.0465050492572805
GCA_003696975.1	C	0.0114178067385195
GCA_003696975.1	Q	0.0442481702232791
GCA_003696975.1	E	0.063594082949878
GCA_003696975.1	G	0.0738284796640005
GCA_003696975.1	H	0.0285933108921899
GCA_003696975.1	I	0.0553917420709675
GCA_003696975.1	L	0.111214601154998
GCA_003696975.1	K	0.0357197121768939
GCA_003696975.1	M	0.0227318489237516
GCA_003696975.1	F	0.0372650628454958
GCA_003696975.1	P	0.0544146258608443
GCA_003696975.1	S	0.054252802569408
GCA_003696975.1	T	0.055619035854359
GCA_003696975.1	W	0.0142021555850653
GCA_003696975.1	Y	0.026534078626355
GCA_003696975.1	V	0.0763583582965319
GCA_020351835.1	A	0.0708295008003616
GCA_020351835.1	R	0.0537508278986466
GCA_020351835.1	N	0.0371828415055096
GCA_020351835.1	D	0.0623795702508658
GCA_020351835.1	C	0.0109890581481678
GCA_020351835.1	Q	0.0217549591665367
GCA_020351835.1	E	0.070255872537225
GCA_020351835.1	G	0.076266810097574
GCA_020351835.1	H	0.0186765351708511
GCA_020351835.1	I	0.0831002819504505
GCA_020351835.1	L	0.091236934221575
GCA_020351835.1	K	0.067878390808215
GCA_020351835.1	M	0.0290018439073097
GCA_020351835.1	F	0.0413713291725019
GCA_020351835.1	P	0.0376234337874199
GCA_020351835.1	S	0.0695763876868762
GCA_020351835.1	T	0.0470518225214181
GCA_020351835.1	W	0.00850858082078909
GCA_020351835.1	Y	0.0317612676469368
GCA_020351835.1	V	0.0708037519007695
GCA_024998595.1	A	0.100489819369552
GCA_024998595.1	R	0.069282040841617
GCA_024998595.1	N	0.0259434474689447
GCA_024998595.1	D	0.0512109490360931
GCA_024998595.1	C	0.00982213771110233
GCA_024998595.1	Q	0.0419352009289428
GCA_024998595.1	E	0.0595580762257756
GCA_024998595.1	G	0.0787098767766715
GCA_024998595.1	H	0.0239268755285857
GCA_024998595.1	I	0.0506114493969999
GCA_024998595.1	L	0.107114089207156
GCA_024998595.1	K	0.0380267851610562
GCA_024998595.1	M	0.0241063230715626
GCA_024998595.1	F	0.0357873120126048
GCA_024998595.1	P	0.0517541198500366
GCA_024998595.1	S	0.0581168629994456
GCA_024998595.1	T	0.0578826960263233
GCA_024998595.1	W	0.0135671998860548
GCA_024998595.1	Y	0.0250341392915282
GCA_024998595.1	V	0.077120599209948
GCA_024760545.1	A	0.0943921274528735
GCA_024760545.1	R	0.0678998208199173
GCA_024760545.1	N	0.0279817317148746
GCA_024760545.1	D	0.0514427963469417
GCA_024760545.1	C	0.010215659770404
GCA_024760545.1	Q	0.039860458084285
GCA_024760545.1	E	0.0608516218267387
GCA_024760545.1	G	0.077063153120383
GCA_024760545.1	H	0.0244011238797503
GCA_024760545.1	I	0.0540384376454809
GCA_024760545.1	L	0.104459593169901
GCA_024760545.1	K	0.0418573355307967
GCA_024760545.1	M	0.0243427444041776
GCA_024760545.1	F	0.0365597723499835
GCA_024760545.1	P	0.050316371850315
GCA_024760545.1	S	0.0601099031050396
GCA_024760545.1	T	0.0584483334156634
GCA_024760545.1	W	0.0135649950676828
GCA_024760545.1	Y	0.0257191528090258
GCA_024760545.1	V	0.076474867635766
GCA_016215115.1	A	0.0696739102522558
GCA_016215115.1	R	0.0470908470605211
GCA_016215115.1	N	0.045108653783837
GCA_016215115.1	D	0.0528185418834627
GCA_016215115.1	C	0.0115446555985038
GCA_016215115.1	Q	0.0264569609712136
GCA_016215115.1	E	0.0681441608450184
GCA_016215115.1	G	0.0708478186702797
GCA_016215115.1	H	0.0193756030037382
GCA_016215115.1	I	0.0840738535133489
GCA_016215115.1	L	0.0935433814187417
GCA_016215115.1	K	0.0780685782623954
GCA_016215115.1	M	0.0248562879303872
GCA_016215115.1	F	0.0441621901218052
GCA_016215115.1	P	0.0387194126544882
GCA_016215115.1	S	0.0642140132871759
GCA_016215115.1	T	0.053680630877949
GCA_016215115.1	W	0.0095942556748078
GCA_016215115.1	Y	0.0339809802379855
GCA_016215115.1	V	0.064045263952085
GCA_022013235.1	A	0.0732999121270933
GCA_022013235.1	R	0.0564030268739371
GCA_022013235.1	N	0.036063293779989
GCA_022013235.1	D	0.0528135134622557
GCA_022013235.1	C	0.0111023308446546
GCA_022013235.1	Q	0.0300879361246152
GCA_022013235.1	E	0.0721860124033556
GCA_022013235.1	G	0.0715904996112098
GCA_022013235.1	H	0.0205407660747362
GCA_022013235.1	I	0.0780235549964282
GCA_022013235.1	L	0.0980446697812028
GCA_022013235.1	K	0.0699531555224013
GCA_022013235.1	M	0.0250747551886107
GCA_022013235.1	F	0.0443372549515435
GCA_022013235.1	P	0.0411068193168672
GCA_022013235.1	S	0.0605867887193946
GCA_022013235.1	T	0.0510598484034315
GCA_022013235.1	W	0.00952061852411448
GCA_022013235.1	Y	0.0324219416751484
GCA_022013235.1	V	0.0657833016190109
GCA_025060075.1	A	0.0568537809300481
GCA_025060075.1	R	0.0433014109064936
GCA_025060075.1	N	0.0434615919898955
GCA_025060075.1	D	0.0467623726757331
GCA_025060075.1	C	0.010354000194318
GCA_025060075.1	Q	0.0243081358860771
GCA_025060075.1	E	0.0806761217271197
GCA_025060075.1	G	0.0611103962774967
GCA_025060075.1	H	0.0153143619409746
GCA_025060075.1	I	0.103613527686381
GCA_025060075.1	L	0.0976631943259134
GCA_025060075.1	K	0.0937006819512682
GCA_025060075.1	M	0.0208445481974376
GCA_025060075.1	F	0.0511581617513832
GCA_025060075.1	P	0.0378316207962313
GCA_025060075.1	S	0.0588205945606706
GCA_025060075.1	T	0.0455518238323193
GCA_025060075.1	W	0.00821387588329364
GCA_025060075.1	Y	0.0373852144982262
GCA_025060075.1	V	0.0630745839887191
GCA_021651055.1	A	0.0887534535487866
GCA_021651055.1	R	0.0648897850391795
GCA_021651055.1	N	0.0300926289717776
GCA_021651055.1	D	0.0489657426819341
GCA_021651055.1	C	0.00771567588975046
GCA_021651055.1	Q	0.0347287923030259
GCA_021651055.1	E	0.0711800371521699
GCA_021651055.1	G	0.0795667780393587
GCA_021651055.1	H	0.0196919073018787
GCA_021651055.1	I	0.0633684948342139
GCA_021651055.1	L	0.103597819903128
GCA_021651055.1	K	0.0512209611159481
GCA_021651055.1	M	0.022345521466222
GCA_021651055.1	F	0.0433724866494212
GCA_021651055.1	P	0.0510991636047034
GCA_021651055.1	S	0.0590890803423532
GCA_021651055.1	T	0.0527391081593331
GCA_021651055.1	W	0.0120736694211239
GCA_021651055.1	Y	0.0270602638369831
GCA_021651055.1	V	0.068448629738709
GCA_019636915.1	A	0.093049439395359
GCA_019636915.1	R	0.0681899809488116
GCA_019636915.1	N	0.0281645273119086
GCA_019636915.1	D	0.051346075767513
GCA_019636915.1	C	0.010409444392392
GCA_019636915.1	Q	0.0417291295793123
GCA_019636915.1	E	0.0599667384990162
GCA_019636915.1	G	0.0778959367875324
GCA_019636915.1	H	0.0242910459414723
GCA_019636915.1	I	0.0530599019332271
GCA_019636915.1	L	0.104130360098691
GCA_019636915.1	K	0.0414777163559137
GCA_019636915.1	M	0.023710140853868
GCA_019636915.1	F	0.0358701083731534
GCA_019636915.1	P	0.0501912926699772
GCA_019636915.1	S	0.0604359911302664
GCA_019636915.1	T	0.059641931353259
GCA_019636915.1	W	0.0137043630344483
GCA_019636915.1	Y	0.0257706361847653
GCA_019636915.1	V	0.0769652393891127
GCA_016178585.1	A	0.0699374801313977
GCA_016178585.1	R	0.0488084415765492
GCA_016178585.1	N	0.0394137298316258
GCA_016178585.1	D	0.0464869522540058
GCA_016178585.1	C	0.00865713345565886
GCA_016178585.1	Q	0.0353201006118135
GCA_016178585.1	E	0.0686937753411822
GCA_016178585.1	G	0.0756443004299984
GCA_016178585.1	H	0.0203482373412603
GCA_016178585.1	I	0.0729184676218468
GCA_016178585.1	L	0.102697668192947
GCA_016178585.1	K	0.0706862127237135
GCA_016178585.1	M	0.0236708253626543
GCA_016178585.1	F	0.0476149311500644
GCA_016178585.1	P	0.0460728487532278
GCA_016178585.1	S	0.0650058838948595
GCA_016178585.1	T	0.0528909164933102
GCA_016178585.1	W	0.0101783015342744
GCA_016178585.1	Y	0.0289621478725956
GCA_016178585.1	V	0.0659916454270146
GCA_020430285.1	A	0.0806205433871601
GCA_020430285.1	R	0.0608565190598069
GCA_020430285.1	N	0.0317136188281302
GCA_020430285.1	D	0.0525064506315422
GCA_020430285.1	C	0.0104050831929954
GCA_020430285.1	Q	0.0442829246561035
GCA_020430285.1	E	0.064346837262072
GCA_020430285.1	G	0.0734856291976775
GCA_020430285.1	H	0.0266761891306967
GCA_020430285.1	I	0.0593345427093779
GCA_020430285.1	L	0.104321251418186
GCA_020430285.1	K	0.0451045838703443
GCA_020430285.1	M	0.024028331641767
GCA_020430285.1	F	0.040303771225113
GCA_020430285.1	P	0.0476354329268663
GCA_020430285.1	S	0.0645097823383139
GCA_020430285.1	T	0.0570082417272871
GCA_020430285.1	W	0.0134030992500193
GCA_020430285.1	Y	0.0272464968975431
GCA_020430285.1	V	0.0722106706489981
GCA_014058405.1	A	0.0919103930173096
GCA_014058405.1	R	0.0684765998605656
GCA_014058405.1	N	0.0275445330151325
GCA_014058405.1	D	0.0515533477975093
GCA_014058405.1	C	0.0103977537594532
GCA_014058405.1	Q	0.0405240673971879
GCA_014058405.1	E	0.0613270535210519
GCA_014058405.1	G	0.0763524018370778
GCA_014058405.1	H	0.0247932373468236
GCA_014058405.1	I	0.0550840802936267
GCA_014058405.1	L	0.104897406004323
GCA_014058405.1	K	0.0419632833734824
GCA_014058405.1	M	0.0248065326445261
GCA_014058405.1	F	0.0365703782429101
GCA_014058405.1	P	0.0496288534550739
GCA_014058405.1	S	0.0605135474928808
GCA_014058405.1	T	0.0578254044886587
GCA_014058405.1	W	0.0136351587500093
GCA_014058405.1	Y	0.0253084301327951
GCA_014058405.1	V	0.076887537569603
GCA_022865525.1	A	0.0710859807116228
GCA_022865525.1	R	0.0540807031712196
GCA_022865525.1	N	0.0387974344768004
GCA_022865525.1	D	0.0535876945036577
GCA_022865525.1	C	0.0117981669468208
GCA_022865525.1	Q	0.0309315985688663
GCA_022865525.1	E	0.068342739625689
GCA_022865525.1	G	0.0685188141498183
GCA_022865525.1	H	0.0206828874343829
GCA_022865525.1	I	0.0805646592605809
GCA_022865525.1	L	0.0968269023091587
GCA_022865525.1	K	0.0725755711857563
GCA_022865525.1	M	0.02546037618909
GCA_022865525.1	F	0.0455176121477336
GCA_022865525.1	P	0.040524138643428
GCA_022865525.1	S	0.0616037806721821
GCA_022865525.1	T	0.0511355632976176
GCA_022865525.1	W	0.0102897951901135
GCA_022865525.1	Y	0.033700663918339
GCA_022865525.1	V	0.0639749175971227
GCA_024331045.1	A	0.0972385882306827
GCA_024331045.1	R	0.0736323392871579
GCA_024331045.1	N	0.0246229149160822
GCA_024331045.1	D	0.0499819939881969
GCA_024331045.1	C	0.0103197720708383
GCA_024331045.1	Q	0.0364860594271883
GCA_024331045.1	E	0.0633052178237469
GCA_024331045.1	G	0.0796637407918236
GCA_024331045.1	H	0.0239087989377678
GCA_024331045.1	I	0.0530626143749219
GCA_024331045.1	L	0.107018179947427
GCA_024331045.1	K	0.0384324235601927
GCA_024331045.1	M	0.023399241052727
GCA_024331045.1	F	0.0354571444670098
GCA_024331045.1	P	0.0530234176145342
GCA_024331045.1	S	0.0555614078496412
GCA_024331045.1	T	0.0546108864102382
GCA_024331045.1	W	0.0141573798925519
GCA_024331045.1	Y	0.0255403640889081
GCA_024331045.1	V	0.0805775152683631
GCA_021604005.1	A	0.0805809491641796
GCA_021604005.1	R	0.059609699993751
GCA_021604005.1	N	0.0324535459778343
GCA_021604005.1	D	0.0524091386932678
GCA_021604005.1	C	0.0104539841972082
GCA_021604005.1	Q	0.0449222318813296
GCA_021604005.1	E	0.0633393107299675
GCA_021604005.1	G	0.0723663134281016
GCA_021604005.1	H	0.0282216440820214
GCA_021604005.1	I	0.0593636959770038
GCA_021604005.1	L	0.103000537095586
GCA_021604005.1	K	0.0444294328381349
GCA_021604005.1	M	0.0248353315556709
GCA_021604005.1	F	0.0397339992580329
GCA_021604005.1	P	0.0476274850558492
GCA_021604005.1	S	0.062665370465438
GCA_021604005.1	T	0.0596389673526566
GCA_021604005.1	W	0.0134598210577856
GCA_021604005.1	Y	0.0273246390820491
GCA_021604005.1	V	0.0735639021141316
GCA_016201875.1	A	0.073967658700381
GCA_016201875.1	R	0.0505986015452798
GCA_016201875.1	N	0.0370769511734254
GCA_016201875.1	D	0.0464325300747325
GCA_016201875.1	C	0.00828693817253394
GCA_016201875.1	Q	0.0338583716519088
GCA_016201875.1	E	0.0699191196280913
GCA_016201875.1	G	0.0777250790631402
GCA_016201875.1	H	0.020249928124418
GCA_016201875.1	I	0.0717399677057133
GCA_016201875.1	L	0.102649180256727
GCA_016201875.1	K	0.0696858630223185
GCA_016201875.1	M	0.0245064091320865
GCA_016201875.1	F	0.0460419608743687
GCA_016201875.1	P	0.0472263258106571
GCA_016201875.1	S	0.0646825992380284
GCA_016201875.1	T	0.0511175522883558
GCA_016201875.1	W	0.0100661978630802
GCA_016201875.1	Y	0.0288370259601945
GCA_016201875.1	V	0.065331739714559
GCA_016201825.1	A	0.110144780485919
GCA_016201825.1	R	0.0779140303959298
GCA_016201825.1	N	0.0231399947334981
GCA_016201825.1	D	0.0546604918139717
GCA_016201825.1	C	0.00899895394709823
GCA_016201825.1	Q	0.0304998103576148
GCA_016201825.1	E	0.0580293619560465
GCA_016201825.1	G	0.0838400529549183
GCA_016201825.1	H	0.0217291520207181
GCA_016201825.1	I	0.0498892343520874
GCA_016201825.1	L	0.102852608005566
GCA_016201825.1	K	0.0337056122066885
GCA_016201825.1	M	0.0209428004744683
GCA_016201825.1	F	0.0357759755711618
GCA_016201825.1	P	0.0532943418926068
GCA_016201825.1	S	0.0537775072052027
GCA_016201825.1	T	0.0580438569154243
GCA_016201825.1	W	0.0128799793205246
GCA_016201825.1	Y	0.0255848112152332
GCA_016201825.1	V	0.0842966441753214
GCA_000196815.1	A	0.101198000716361
GCA_000196815.1	R	0.0713058666217063
GCA_000196815.1	N	0.025905532061029
GCA_000196815.1	D	0.0511879390331927
GCA_000196815.1	C	0.0102520393361309
GCA_000196815.1	Q	0.0414393723374417
GCA_000196815.1	E	0.0596312062909217
GCA_000196815.1	G	0.0790265574048161
GCA_000196815.1	H	0.0238613399054124
GCA_000196815.1	I	0.0494164612244486
GCA_000196815.1	L	0.106461154521814
GCA_000196815.1	K	0.0378661151258565
GCA_000196815.1	M	0.0236981774756597
GCA_000196815.1	F	0.0356261280545367
GCA_000196815.1	P	0.0521832298546844
GCA_000196815.1	S	0.0578659441937872
GCA_000196815.1	T	0.0575885680632076
GCA_000196815.1	W	0.0133754344199692
GCA_000196815.1	Y	0.0250796193808996
GCA_000196815.1	V	0.0770313139781254
GCA_016222915.1	A	0.0752289846063841
GCA_016222915.1	R	0.0491094281326557
GCA_016222915.1	N	0.0420982028593367
GCA_016222915.1	D	0.0568896486160372
GCA_016222915.1	C	0.0116743299572196
GCA_016222915.1	Q	0.0259687282898826
GCA_016222915.1	E	0.0663986800248638
GCA_016222915.1	G	0.075702036637537
GCA_016222915.1	H	0.0198818969614977
GCA_016222915.1	I	0.0776479487366997
GCA_016222915.1	L	0.091951488171414
GCA_016222915.1	K	0.0707441314124831
GCA_016222915.1	M	0.0259995795093056
GCA_016222915.1	F	0.0416434330322864
GCA_016222915.1	P	0.0395524059380599
GCA_016222915.1	S	0.0655656971004424
GCA_016222915.1	T	0.0534514516070057
GCA_016222915.1	W	0.00939476763318586
GCA_016222915.1	Y	0.0333604519360854
GCA_016222915.1	V	0.0677367088376175
GCA_015233015.1	A	0.0817953884038505
GCA_015233015.1	R	0.0475119767181554
GCA_015233015.1	N	0.0423971345421983
GCA_015233015.1	D	0.0553534810835012
GCA_015233015.1	C	0.0114976494291471
GCA_015233015.1	Q	0.0265269755988359
GCA_015233015.1	E	0.0623666890530557
GCA_015233015.1	G	0.0722220729796284
GCA_015233015.1	H	0.0185950302216253
GCA_015233015.1	I	0.079441235728677
GCA_015233015.1	L	0.0921486456234609
GCA_015233015.1	K	0.0667794940676069
GCA_015233015.1	M	0.0274295948063577
GCA_015233015.1	F	0.0420049250055966
GCA_015233015.1	P	0.0381311842399821
GCA_015233015.1	S	0.0651381240205955
GCA_015233015.1	T	0.0576959928363555
GCA_015233015.1	W	0.00947660622341616
GCA_015233015.1	Y	0.0359910454443698
GCA_015233015.1	V	0.0674967539735841
GCA_016215155.1	A	0.0823468887896488
GCA_016215155.1	R	0.0575862618456956
GCA_016215155.1	N	0.035766770868786
GCA_016215155.1	D	0.0556130448724885
GCA_016215155.1	C	0.0113966559579152
GCA_016215155.1	Q	0.0248186627372828
GCA_016215155.1	E	0.0634242691916499
GCA_016215155.1	G	0.0811910912106266
GCA_016215155.1	H	0.0184425947311369
GCA_016215155.1	I	0.0703669239258952
GCA_016215155.1	L	0.0948472084783408
GCA_016215155.1	K	0.0610182429122558
GCA_016215155.1	M	0.0261220089434141
GCA_016215155.1	F	0.0421743159153818
GCA_016215155.1	P	0.0431943687574635
GCA_016215155.1	S	0.0659306285374783
GCA_016215155.1	T	0.053762785088539
GCA_016215155.1	W	0.00974607864932019
GCA_016215155.1	Y	0.0314986809152736
GCA_016215155.1	V	0.0707525176714072
GCA_021604145.1	A	0.0778348434345805
GCA_021604145.1	R	0.0571747805267358
GCA_021604145.1	N	0.0339777475235904
GCA_021604145.1	D	0.051981597108117
GCA_021604145.1	C	0.0101075066898268
GCA_021604145.1	Q	0.0459433829397681
GCA_021604145.1	E	0.0637556922210225
GCA_021604145.1	G	0.072271724332191
GCA_021604145.1	H	0.0262616778554997
GCA_021604145.1	I	0.0611990047415614
GCA_021604145.1	L	0.103745364067415
GCA_021604145.1	K	0.046435378620722
GCA_021604145.1	M	0.0246467302004601
GCA_021604145.1	F	0.0407445659828177
GCA_021604145.1	P	0.0470945026055115
GCA_021604145.1	S	0.0648955448101028
GCA_021604145.1	T	0.0587117975681893
GCA_021604145.1	W	0.0136068729167645
GCA_021604145.1	Y	0.0272522416787944
GCA_021604145.1	V	0.0723590441763298
GCA_023476565.1	A	0.0811900084768561
GCA_023476565.1	R	0.0561604409995584
GCA_023476565.1	N	0.036156075672438
GCA_023476565.1	D	0.0528559898886842
GCA_023476565.1	C	0.0111328531473501
GCA_023476565.1	Q	0.0252947864796682
GCA_023476565.1	E	0.0682412300070556
GCA_023476565.1	G	0.0774997842716249
GCA_023476565.1	H	0.0187747135888572
GCA_023476565.1	I	0.075945270980219
GCA_023476565.1	L	0.0954864547960225
GCA_023476565.1	K	0.0713502565898674
GCA_023476565.1	M	0.0262947509479359
GCA_023476565.1	F	0.0420479982944768
GCA_023476565.1	P	0.0416495352957002
GCA_023476565.1	S	0.060930576070901
GCA_023476565.1	T	0.0496149882999081
GCA_023476565.1	W	0.0093283487388773
GCA_023476565.1	Y	0.0322222053023497
GCA_023476565.1	V	0.0678237321516494
GCA_019636875.1	A	0.0921525222891736
GCA_019636875.1	R	0.0681257296689838
GCA_019636875.1	N	0.0267858269290677
GCA_019636875.1	D	0.0522566726803198
GCA_019636875.1	C	0.00989195804094007
GCA_019636875.1	Q	0.0409226024399452
GCA_019636875.1	E	0.0618167314129109
GCA_019636875.1	G	0.0772238466741651
GCA_019636875.1	H	0.0247177642796766
GCA_019636875.1	I	0.0545916134285296
GCA_019636875.1	L	0.105590562414053
GCA_019636875.1	K	0.0411739530857416
GCA_019636875.1	M	0.0245459918306188
GCA_019636875.1	F	0.0360440707935402
GCA_019636875.1	P	0.0499159091372268
GCA_019636875.1	S	0.0598719179218833
GCA_019636875.1	T	0.0583609026496628
GCA_019636875.1	W	0.0130576175258362
GCA_019636875.1	Y	0.0249050641817566
GCA_019636875.1	V	0.0780487426159682
GCA_024760525.1	A	0.0946861501265952
GCA_024760525.1	R	0.0685575230647467
GCA_024760525.1	N	0.0278415019747282
GCA_024760525.1	D	0.0520910855689304
GCA_024760525.1	C	0.0101055682216421
GCA_024760525.1	Q	0.0398095755614095
GCA_024760525.1	E	0.0605168550829071
GCA_024760525.1	G	0.0780212553994936
GCA_024760525.1	H	0.0244795419733107
GCA_024760525.1	I	0.0535803023322662
GCA_024760525.1	L	0.104064041833524
GCA_024760525.1	K	0.0409129032639127
GCA_024760525.1	M	0.024114128658563
GCA_024760525.1	F	0.0365106178556381
GCA_024760525.1	P	0.0505467417969042
GCA_024760525.1	S	0.0597553148342843
GCA_024760525.1	T	0.0585118070239684
GCA_024760525.1	W	0.0135352556908792
GCA_024760525.1	Y	0.0256033454218988
GCA_024760525.1	V	0.0767564843143972
GCA_016212105.1	A	0.10044182318147
GCA_016212105.1	R	0.0589383656089687
GCA_016212105.1	N	0.0303691929889607
GCA_016212105.1	D	0.0600449261282168
GCA_016212105.1	C	0.0118151368782177
GCA_016212105.1	Q	0.0218062226006118
GCA_016212105.1	E	0.0637834299714262
GCA_016212105.1	G	0.0907848798289008
GCA_016212105.1	H	0.0186879419233097
GCA_016212105.1	I	0.053698509747917
GCA_016212105.1	L	0.0921386141559644
GCA_016212105.1	K	0.0534524802632859
GCA_016212105.1	M	0.0294388582400996
GCA_016212105.1	F	0.0377340570033151
GCA_016212105.1	P	0.0449524476500751
GCA_016212105.1	S	0.0568659963221453
GCA_016212105.1	T	0.0524523418001806
GCA_016212105.1	W	0.00959743854698419
GCA_016212105.1	Y	0.0319609465383651
GCA_016212105.1	V	0.0810363906215849
GCA_016873575.1	A	0.0633055778882968
GCA_016873575.1	R	0.051753602753728
GCA_016873575.1	N	0.0398797668057806
GCA_016873575.1	D	0.0532026497629138
GCA_016873575.1	C	0.0112031803619116
GCA_016873575.1	Q	0.0266269121427715
GCA_016873575.1	E	0.0736536050431145
GCA_016873575.1	G	0.0692499027010721
GCA_016873575.1	H	0.0192146865493154
GCA_016873575.1	I	0.0880713534449207
GCA_016873575.1	L	0.0954391380055672
GCA_016873575.1	K	0.0800423401839859
GCA_016873575.1	M	0.0245274100170088
GCA_016873575.1	F	0.0443683111195504
GCA_016873575.1	P	0.0403672714687223
GCA_016873575.1	S	0.0606431560136124
GCA_016873575.1	T	0.0508593953056802
GCA_016873575.1	W	0.00948075366604853
GCA_016873575.1	Y	0.0349670126333736
GCA_016873575.1	V	0.0631439741326255
GCA_020430245.1	A	0.0796919730824999
GCA_020430245.1	R	0.059727850689668
GCA_020430245.1	N	0.0318901736253114
GCA_020430245.1	D	0.0498652266051976
GCA_020430245.1	C	0.0106229319254936
GCA_020430245.1	Q	0.0450133843923114
GCA_020430245.1	E	0.0626194371119456
GCA_020430245.1	G	0.0772325909952783
GCA_020430245.1	H	0.0262045953080269
GCA_020430245.1	I	0.0591227646205897
GCA_020430245.1	L	0.105983009257538
GCA_020430245.1	K	0.0445598022084247
GCA_020430245.1	M	0.0246728259657211
GCA_020430245.1	F	0.0413670669591404
GCA_020430245.1	P	0.0513031193069859
GCA_020430245.1	S	0.0614297133509313
GCA_020430245.1	T	0.0561233594824702
GCA_020430245.1	W	0.0146559095809942
GCA_020430245.1	Y	0.0260633156114065
GCA_020430245.1	V	0.0718509499200654
GCA_022321325.1	A	0.0881178550887679
GCA_022321325.1	R	0.0483890588156295
GCA_022321325.1	N	0.0407944202178544
GCA_022321325.1	D	0.0560167852801812
GCA_022321325.1	C	0.0117510585684437
GCA_022321325.1	Q	0.0280779744775766
GCA_022321325.1	E	0.0609974824026073
GCA_022321325.1	G	0.070362321872929
GCA_022321325.1	H	0.0189729720787063
GCA_022321325.1	I	0.0780318947572275
GCA_022321325.1	L	0.0931588889094336
GCA_022321325.1	K	0.0651169218162903
GCA_022321325.1	M	0.0286054340008973
GCA_022321325.1	F	0.042124747096783
GCA_022321325.1	P	0.0381201420442657
GCA_022321325.1	S	0.0637982730079888
GCA_022321325.1	T	0.0550640493515265
GCA_022321325.1	W	0.00933467112120183
GCA_022321325.1	Y	0.0351101193401501
GCA_022321325.1	V	0.0680549297515393
GCA_016873435.1	A	0.105251290617948
GCA_016873435.1	R	0.0670611555858807
GCA_016873435.1	N	0.0255006107519798
GCA_016873435.1	D	0.0514345318973309
GCA_016873435.1	C	0.0105700286455423
GCA_016873435.1	Q	0.0374411550761038
GCA_016873435.1	E	0.058957663025683
GCA_016873435.1	G	0.0811094314614716
GCA_016873435.1	H	0.0231242659702329
GCA_016873435.1	I	0.0517933364312085
GCA_016873435.1	L	0.103271003299825
GCA_016873435.1	K	0.0484346907124525
GCA_016873435.1	M	0.0247830016842246
GCA_016873435.1	F	0.0352373501795003
GCA_016873435.1	P	0.0506110460818741
GCA_016873435.1	S	0.050899266117284
GCA_016873435.1	T	0.057387157934776
GCA_016873435.1	W	0.0125463946026387
GCA_016873435.1	Y	0.0254849253078759
GCA_016873435.1	V	0.0791016946161674
GCA_020853775.1	A	0.101610251705844
GCA_020853775.1	R	0.0700595472460921
GCA_020853775.1	N	0.0258622579244111
GCA_020853775.1	D	0.0517651070186192
GCA_020853775.1	C	0.0100487499949261
GCA_020853775.1	Q	0.0416879432048352
GCA_020853775.1	E	0.0589351312515475
GCA_020853775.1	G	0.0792315279734047
GCA_020853775.1	H	0.0241509342057729
GCA_020853775.1	I	0.0498345909830775
GCA_020853775.1	L	0.106301779110972
GCA_020853775.1	K	0.0376247671081633
GCA_020853775.1	M	0.024043773517509
GCA_020853775.1	F	0.0357583851209008
GCA_020853775.1	P	0.0523788455059486
GCA_020853775.1	S	0.0569956851586506
GCA_020853775.1	T	0.0577011596897211
GCA_020853775.1	W	0.0134559727876798
GCA_020853775.1	Y	0.0251486651593812
GCA_020853775.1	V	0.0774049253325432
GCA_015709715.1	A	0.1019935272135
GCA_015709715.1	R	0.0739908418686229
GCA_015709715.1	N	0.0246793272333308
GCA_015709715.1	D	0.0512978895985149
GCA_015709715.1	C	0.0101635101943949
GCA_015709715.1	Q	0.0412757988982284
GCA_015709715.1	E	0.0610623367376961
GCA_015709715.1	G	0.0789519027424003
GCA_015709715.1	H	0.0237852959487379
GCA_015709715.1	I	0.0483012592837021
GCA_015709715.1	L	0.108808483869237
GCA_015709715.1	K	0.0373705076959839
GCA_015709715.1	M	0.02283030798565
GCA_015709715.1	F	0.0354467149226825
GCA_015709715.1	P	0.0523772291857326
GCA_015709715.1	S	0.0550902077566154
GCA_015709715.1	T	0.0556680770687478
GCA_015709715.1	W	0.0139550155967821
GCA_015709715.1	Y	0.0252742644154417
GCA_015709715.1	V	0.0776775017839988
GCA_016212095.1	A	0.101714237878456
GCA_016212095.1	R	0.0642803406225802
GCA_016212095.1	N	0.0346317246909514
GCA_016212095.1	D	0.0573288818736665
GCA_016212095.1	C	0.0118519562887515
GCA_016212095.1	Q	0.0241125627432212
GCA_016212095.1	E	0.063432198769203
GCA_016212095.1	G	0.0830562185870838
GCA_016212095.1	H	0.0201185856518631
GCA_016212095.1	I	0.0638816038032003
GCA_016212095.1	L	0.0901068107993792
GCA_016212095.1	K	0.0483628108522504
GCA_016212095.1	M	0.0291683693756905
GCA_016212095.1	F	0.039512395538113
GCA_016212095.1	P	0.0429952845515918
GCA_016212095.1	S	0.0635632752374522
GCA_016212095.1	T	0.0513269014073647
GCA_016212095.1	W	0.00993757896255729
GCA_016212095.1	Y	0.0270557251227327
GCA_016212095.1	V	0.0735625372438914
GCA_014534095.1	A	0.102781274395915
GCA_014534095.1	R	0.0717225897302769
GCA_014534095.1	N	0.024112969195313
GCA_014534095.1	D	0.0526391477631397
GCA_014534095.1	C	0.00942592793189874
GCA_014534095.1	Q	0.038927009289591
GCA_014534095.1	E	0.0591889257019487
GCA_014534095.1	G	0.0793107698743832
GCA_014534095.1	H	0.0251551066603416
GCA_014534095.1	I	0.0517314796484374
GCA_014534095.1	L	0.106027215102402
GCA_014534095.1	K	0.0378792689349654
GCA_014534095.1	M	0.0251214893227601
GCA_014534095.1	F	0.0352440431945435
GCA_014534095.1	P	0.0524822668544257
GCA_014534095.1	S	0.0557020607427937
GCA_014534095.1	T	0.055941117365596
GCA_014534095.1	W	0.0125560755867159
GCA_014534095.1	Y	0.024970211303643
GCA_014534095.1	V	0.0790810514009092
GCA_025057595.1	A	0.0606519988906271
GCA_025057595.1	R	0.0436102008449544
GCA_025057595.1	N	0.0390865445458976
GCA_025057595.1	D	0.0455165988566997
GCA_025057595.1	C	0.0108594677702952
GCA_025057595.1	Q	0.0252947781388924
GCA_025057595.1	E	0.0794978741508047
GCA_025057595.1	G	0.0616805921681508
GCA_025057595.1	H	0.0147261168449651
GCA_025057595.1	I	0.10013974866781
GCA_025057595.1	L	0.100931388520145
GCA_025057595.1	K	0.0914182470293311
GCA_025057595.1	M	0.0199956379028545
GCA_025057595.1	F	0.0516343054706622
GCA_025057595.1	P	0.0383326018293881
GCA_025057595.1	S	0.0568095836889879
GCA_025057595.1	T	0.0461332162927021
GCA_025057595.1	W	0.0082125903048352
GCA_025057595.1	Y	0.0374790309681971
GCA_025057595.1	V	0.0679894771137996
GCA_022226935.1	A	0.101110477757122
GCA_022226935.1	R	0.0708602889923687
GCA_022226935.1	N	0.0258852733697821
GCA_022226935.1	D	0.0511526999044219
GCA_022226935.1	C	0.0103238442618259
GCA_022226935.1	Q	0.0417070135808693
GCA_022226935.1	E	0.0589345905627816
GCA_022226935.1	G	0.0780517752511571
GCA_022226935.1	H	0.0244786525293693
GCA_022226935.1	I	0.0503725506646166
GCA_022226935.1	L	0.106357471438305
GCA_022226935.1	K	0.0376047614977925
GCA_022226935.1	M	0.0245374577484501
GCA_022226935.1	F	0.0358351164382541
GCA_022226935.1	P	0.0524315174020325
GCA_022226935.1	S	0.0585417716993219
GCA_022226935.1	T	0.0570049953073435
GCA_022226935.1	W	0.0135934144427186
GCA_022226935.1	Y	0.0250745454160548
GCA_022226935.1	V	0.0761417817354126
GCA_024330925.1	A	0.0954410950507902
GCA_024330925.1	R	0.0729118330304857
GCA_024330925.1	N	0.0249867368637128
GCA_024330925.1	D	0.0497118249352744
GCA_024330925.1	C	0.0106379749250832
GCA_024330925.1	Q	0.0379853332119052
GCA_024330925.1	E	0.0638220672567497
GCA_024330925.1	G	0.0775752529392122
GCA_024330925.1	H	0.024248048837253
GCA_024330925.1	I	0.0546007543002196
GCA_024330925.1	L	0.106161467661799
GCA_024330925.1	K	0.0401883871303488
GCA_024330925.1	M	0.0233864870686228
GCA_024330925.1	F	0.0351361079669889
GCA_024330925.1	P	0.0521432794568113
GCA_024330925.1	S	0.0558092536938015
GCA_024330925.1	T	0.0550459909189077
GCA_024330925.1	W	0.0137184919199673
GCA_024330925.1	Y	0.0260000838432594
GCA_024330925.1	V	0.0804895289888069
GCA_013388455.1	A	0.0604634174756059
GCA_013388455.1	R	0.046390551548031
GCA_013388455.1	N	0.0453389043347387
GCA_013388455.1	D	0.0520392195140382
GCA_013388455.1	C	0.0116342408775902
GCA_013388455.1	Q	0.025562269165011
GCA_013388455.1	E	0.072303894558198
GCA_013388455.1	G	0.0656476603998149
GCA_013388455.1	H	0.0185313463288381
GCA_013388455.1	I	0.0992987969029934
GCA_013388455.1	L	0.0945569385101245
GCA_013388455.1	K	0.0840939933311713
GCA_013388455.1	M	0.0233046911652188
GCA_013388455.1	F	0.0469431386316621
GCA_013388455.1	P	0.0385645960131865
GCA_013388455.1	S	0.0622486988227219
GCA_013388455.1	T	0.0493266624055013
GCA_013388455.1	W	0.00905077818745139
GCA_013388455.1	Y	0.0360692953648806
GCA_013388455.1	V	0.0586309064632223
GCA_016207885.1	A	0.0755705745859637
GCA_016207885.1	R	0.0462469982198667
GCA_016207885.1	N	0.0437753412372332
GCA_016207885.1	D	0.0578138126456995
GCA_016207885.1	C	0.011661358681999
GCA_016207885.1	Q	0.0234564299548619
GCA_016207885.1	E	0.0662971336882795
GCA_016207885.1	G	0.0742510068963282
GCA_016207885.1	H	0.019378871249632
GCA_016207885.1	I	0.0810460376502241
GCA_016207885.1	L	0.0922279218902368
GCA_016207885.1	K	0.074178072755857
GCA_016207885.1	M	0.0260739552184377
GCA_016207885.1	F	0.0434673970885772
GCA_016207885.1	P	0.0380837770160212
GCA_016207885.1	S	0.0668549447996607
GCA_016207885.1	T	0.0521317028501041
GCA_016207885.1	W	0.00957328125295451
GCA_016207885.1	Y	0.0333687198977842
GCA_016207885.1	V	0.0645426624202789
GCA_016200255.1	A	0.087636158079567
GCA_016200255.1	R	0.067551102298322
GCA_016200255.1	N	0.0306028006314747
GCA_016200255.1	D	0.0524554584781927
GCA_016200255.1	C	0.00820389956154096
GCA_016200255.1	Q	0.0338787955117259
GCA_016200255.1	E	0.0630464262805962
GCA_016200255.1	G	0.080189383843502
GCA_016200255.1	H	0.0204965687724611
GCA_016200255.1	I	0.0634169344185951
GCA_016200255.1	L	0.102216312316393
GCA_016200255.1	K	0.0523031547376714
GCA_016200255.1	M	0.0247083529814922
GCA_016200255.1	F	0.0390893407884062
GCA_016200255.1	P	0.0498721527255047
GCA_016200255.1	S	0.0571080448593094
GCA_016200255.1	T	0.0547663748487946
GCA_016200255.1	W	0.011321732865097
GCA_016200255.1	Y	0.0277280675291354
GCA_016200255.1	V	0.0734089384722177
GCA_020846775.1	A	0.0711443278437755
GCA_020846775.1	R	0.0541563882545698
GCA_020846775.1	N	0.0410464492591602
GCA_020846775.1	D	0.0566733010533158
GCA_020846775.1	C	0.010040771543735
GCA_020846775.1	Q	0.026786794271702
GCA_020846775.1	E	0.0655545821863664
GCA_020846775.1	G	0.0748231746578648
GCA_020846775.1	H	0.0196429160511837
GCA_020846775.1	I	0.0820415828204818
GCA_020846775.1	L	0.0945332898371704
GCA_020846775.1	K	0.0632246051440322
GCA_020846775.1	M	0.0261636750836629
GCA_020846775.1	F	0.0418540605989519
GCA_020846775.1	P	0.0402950408265248
GCA_020846775.1	S	0.0666383208526225
GCA_020846775.1	T	0.0520890987130756
GCA_020846775.1	W	0.0102619177653724
GCA_020846775.1	Y	0.0340821759810767
GCA_020846775.1	V	0.0689475272553555
GCA_024998565.1	A	0.100882924171661
GCA_024998565.1	R	0.0703935521166475
GCA_024998565.1	N	0.0255719460513785
GCA_024998565.1	D	0.0513851054892681
GCA_024998565.1	C	0.0100527758254281
GCA_024998565.1	Q	0.0414953566423097
GCA_024998565.1	E	0.0600771051066537
GCA_024998565.1	G	0.0789557955674961
GCA_024998565.1	H	0.0238060977080569
GCA_024998565.1	I	0.0499028908176718
GCA_024998565.1	L	0.107127023801107
GCA_024998565.1	K	0.0383446107522946
GCA_024998565.1	M	0.0237836399100025
GCA_024998565.1	F	0.0357095624472346
GCA_024998565.1	P	0.0516338048084641
GCA_024998565.1	S	0.0573289360410229
GCA_024998565.1	T	0.0573414125954976
GCA_024998565.1	W	0.0134156231415132
GCA_024998565.1	Y	0.0251677056863976
GCA_024998565.1	V	0.0776241313198947
GCA_015233245.1	A	0.0703500939804235
GCA_015233245.1	R	0.0424660154039033
GCA_015233245.1	N	0.0463923301156548
GCA_015233245.1	D	0.0546892657550018
GCA_015233245.1	C	0.0115316780673066
GCA_015233245.1	Q	0.0260643548577158
GCA_015233245.1	E	0.0640515704292964
GCA_015233245.1	G	0.0655061903446464
GCA_015233245.1	H	0.0189612507026799
GCA_015233245.1	I	0.0801596025197958
GCA_015233245.1	L	0.0961420698101653
GCA_015233245.1	K	0.0737046059100454
GCA_015233245.1	M	0.0260662866238716
GCA_015233245.1	F	0.0465111337342392
GCA_015233245.1	P	0.0351581440363481
GCA_015233245.1	S	0.0678474909255285
GCA_015233245.1	T	0.058644556959091
GCA_015233245.1	W	0.00880112660602209
GCA_015233245.1	Y	0.0371285455153083
GCA_015233245.1	V	0.0698236877029562
GCA_024998685.1	A	0.093313615875541
GCA_024998685.1	R	0.0692613048625193
GCA_024998685.1	N	0.0279255964717701
GCA_024998685.1	D	0.0524902626380315
GCA_024998685.1	C	0.0100715878155073
GCA_024998685.1	Q	0.0394199781166093
GCA_024998685.1	E	0.0614482622123137
GCA_024998685.1	G	0.0773977436954549
GCA_024998685.1	H	0.0242084075538776
GCA_024998685.1	I	0.0548332044976716
GCA_024998685.1	L	0.103923699413331
GCA_024998685.1	K	0.0418428354301804
GCA_024998685.1	M	0.0243689853351408
GCA_024998685.1	F	0.036679699607518
GCA_024998685.1	P	0.0497731372043782
GCA_024998685.1	S	0.0598320281720647
GCA_024998685.1	T	0.0579640977956032
GCA_024998685.1	W	0.0134668742974722
GCA_024998685.1	Y	0.0258298697079352
GCA_024998685.1	V	0.0759488092970801
GCA_020632635.1	A	0.0812811609997601
GCA_020632635.1	R	0.0590944127352284
GCA_020632635.1	N	0.0297352493927899
GCA_020632635.1	D	0.0493033675420273
GCA_020632635.1	C	0.0105013005824094
GCA_020632635.1	Q	0.0477990233406222
GCA_020632635.1	E	0.0625280900184666
GCA_020632635.1	G	0.0784541116800917
GCA_020632635.1	H	0.0268069013536769
GCA_020632635.1	I	0.0576890385470736
GCA_020632635.1	L	0.106772343353756
GCA_020632635.1	K	0.0430822289444208
GCA_020632635.1	M	0.0244828525719396
GCA_020632635.1	F	0.0404950363627472
GCA_020632635.1	P	0.0530945012260638
GCA_020632635.1	S	0.0617619456805993
GCA_020632635.1	T	0.0555512862608663
GCA_020632635.1	W	0.0141480544824101
GCA_020632635.1	Y	0.0252361890257392
GCA_020632635.1	V	0.0721829058993114
GCA_016212245.1	A	0.0668979220996966
GCA_016212245.1	R	0.0562535260411592
GCA_016212245.1	N	0.0360817384487458
GCA_016212245.1	D	0.0516133125188339
GCA_016212245.1	C	0.0100167890538088
GCA_016212245.1	Q	0.0218982732877318
GCA_016212245.1	E	0.0750862676415344
GCA_016212245.1	G	0.073581823413593
GCA_016212245.1	H	0.017316968726139
GCA_016212245.1	I	0.092076971354385
GCA_016212245.1	L	0.0971182189555441
GCA_016212245.1	K	0.0759517762184525
GCA_016212245.1	M	0.0251450633158041
GCA_016212245.1	F	0.0435495820862382
GCA_016212245.1	P	0.0405044419622122
GCA_016212245.1	S	0.0596702457636527
GCA_016212245.1	T	0.0492796113821175
GCA_016212245.1	W	0.00845117013587578
GCA_016212245.1	Y	0.0331000387439703
GCA_016212245.1	V	0.0664062588505049
GCA_020846195.1	A	0.106465428497461
GCA_020846195.1	R	0.0665724891604137
GCA_020846195.1	N	0.0261464888301808
GCA_020846195.1	D	0.0518231093661772
GCA_020846195.1	C	0.00944323155231846
GCA_020846195.1	Q	0.0413545253107144
GCA_020846195.1	E	0.0584063616701627
GCA_020846195.1	G	0.0787238336360467
GCA_020846195.1	H	0.0228482376371638
GCA_020846195.1	I	0.0526599030093994
GCA_020846195.1	L	0.106069964510165
GCA_020846195.1	K	0.0409641575088215
GCA_020846195.1	M	0.0242558040455558
GCA_020846195.1	F	0.0354847389631913
GCA_020846195.1	P	0.0509343346318414
GCA_020846195.1	S	0.0580669557223027
GCA_020846195.1	T	0.0563118294694056
GCA_020846195.1	W	0.0129453301614675
GCA_020846195.1	Y	0.0248663270568714
GCA_020846195.1	V	0.0756569492603397
GCA_020216985.1	A	0.0987951660768365
GCA_020216985.1	R	0.0746665775210113
GCA_020216985.1	N	0.0248138957816377
GCA_020216985.1	D	0.0529221287374696
GCA_020216985.1	C	0.00987237482506431
GCA_020216985.1	Q	0.0348458210694743
GCA_020216985.1	E	0.0642942779125937
GCA_020216985.1	G	0.0804362261605017
GCA_020216985.1	H	0.0227807670274533
GCA_020216985.1	I	0.0534767565366305
GCA_020216985.1	L	0.104198608416059
GCA_020216985.1	K	0.0414709640950678
GCA_020216985.1	M	0.0235800388695318
GCA_020216985.1	F	0.0354095660379365
GCA_020216985.1	P	0.0512916749607582
GCA_020216985.1	S	0.0561845558191093
GCA_020216985.1	T	0.0540663334847796
GCA_020216985.1	W	0.0124206236447708
GCA_020216985.1	Y	0.0244765605174905
GCA_020216985.1	V	0.0799970825058236
GCA_016201805.1	A	0.104789409677412
GCA_016201805.1	R	0.0711121652447489
GCA_016201805.1	N	0.0236040674056454
GCA_016201805.1	D	0.0510239435604449
GCA_016201805.1	C	0.00985924990640688
GCA_016201805.1	Q	0.0377511609034235
GCA_016201805.1	E	0.062392309785073
GCA_016201805.1	G	0.0829595421959619
GCA_016201805.1	H	0.0219554334000693
GCA_016201805.1	I	0.0503705357246665
GCA_016201805.1	L	0.106810090849267
GCA_016201805.1	K	0.0442550104289471
GCA_016201805.1	M	0.0232924779038863
GCA_016201805.1	F	0.0347492053305058
GCA_016201805.1	P	0.0508634982199868
GCA_016201805.1	S	0.0529167335188919
GCA_016201805.1	T	0.0547769693502894
GCA_016201805.1	W	0.0115846186400281
GCA_016201805.1	Y	0.0249457624990408
GCA_016201805.1	V	0.0799878154553043
GCA_013334545.1	A	0.0952014677353245
GCA_013334545.1	R	0.0641297917438856
GCA_013334545.1	N	0.0295611971087183
GCA_013334545.1	D	0.0533220727115419
GCA_013334545.1	C	0.0102945898425199
GCA_013334545.1	Q	0.0309343597293734
GCA_013334545.1	E	0.0626079558770844
GCA_013334545.1	G	0.0793718968331566
GCA_013334545.1	H	0.0200739855890197
GCA_013334545.1	I	0.0632016164085706
GCA_013334545.1	L	0.0993168257848967
GCA_013334545.1	K	0.0560095481262525
GCA_013334545.1	M	0.0274704795847887
GCA_013334545.1	F	0.03944487061814
GCA_013334545.1	P	0.0449199693980902
GCA_013334545.1	S	0.0564813791921467
GCA_013334545.1	T	0.0536039324073606
GCA_013334545.1	W	0.00983411576070628
GCA_013334545.1	Y	0.0281993914721439
GCA_013334545.1	V	0.0760205540762797
GCA_018242725.1	A	0.0925602333616798
GCA_018242725.1	R	0.0669982649133468
GCA_018242725.1	N	0.0277165362640146
GCA_018242725.1	D	0.0513622584795435
GCA_018242725.1	C	0.0100209388815067
GCA_018242725.1	Q	0.0420114341594855
GCA_018242725.1	E	0.0602830486519001
GCA_018242725.1	G	0.0770772452135616
GCA_018242725.1	H	0.0245374494665906
GCA_018242725.1	I	0.0540066606925045
GCA_018242725.1	L	0.104622295467757
GCA_018242725.1	K	0.0412023719593112
GCA_018242725.1	M	0.0242577953582695
GCA_018242725.1	F	0.0361694774249661
GCA_018242725.1	P	0.0495673715767655
GCA_018242725.1	S	0.0612873410786382
GCA_018242725.1	T	0.0597123080346032
GCA_018242725.1	W	0.0136256627494572
GCA_018242725.1	Y	0.0256120951281264
GCA_018242725.1	V	0.0773692111379724
GCA_016199015.1	A	0.0994087494924888
GCA_016199015.1	R	0.0704921474181523
GCA_016199015.1	N	0.0261425921824826
GCA_016199015.1	D	0.0520937142435315
GCA_016199015.1	C	0.0103589949433433
GCA_016199015.1	Q	0.0418950466910272
GCA_016199015.1	E	0.0602704111763186
GCA_016199015.1	G	0.077658435758314
GCA_016199015.1	H	0.0241402299486952
GCA_016199015.1	I	0.0496472797401543
GCA_016199015.1	L	0.1070617871775
GCA_016199015.1	K	0.0389514819326025
GCA_016199015.1	M	0.0236430996936478
GCA_016199015.1	F	0.0361532499169527
GCA_016199015.1	P	0.0516288801535452
GCA_016199015.1	S	0.0571826671095855
GCA_016199015.1	T	0.0575944432141143
GCA_016199015.1	W	0.013566696194589
GCA_016199015.1	Y	0.0255312719152549
GCA_016199015.1	V	0.0765788210977005
GCA_022561525.1	A	0.0806898547610342
GCA_022561525.1	R	0.059317319673026
GCA_022561525.1	N	0.0306992993662583
GCA_022561525.1	D	0.0516819195596908
GCA_022561525.1	C	0.010337077093973
GCA_022561525.1	Q	0.0436098147644308
GCA_022561525.1	E	0.0640829461622843
GCA_022561525.1	G	0.0764215863817457
GCA_022561525.1	H	0.025905945595608
GCA_022561525.1	I	0.0603622915904889
GCA_022561525.1	L	0.103862930184438
GCA_022561525.1	K	0.0471693045131349
GCA_022561525.1	M	0.0254432465873782
GCA_022561525.1	F	0.0408128252540079
GCA_022561525.1	P	0.0490564926028812
GCA_022561525.1	S	0.0602271210937026
GCA_022561525.1	T	0.0568513245842207
GCA_022561525.1	W	0.0129798336016525
GCA_022561525.1	Y	0.025928474011739
GCA_022561525.1	V	0.0745603926183045
GCA_018896985.1	A	0.0732074128873365
GCA_018896985.1	R	0.0509987170723028
GCA_018896985.1	N	0.0386732467435175
GCA_018896985.1	D	0.0522554243494058
GCA_018896985.1	C	0.0106323803459223
GCA_018896985.1	Q	0.0241134220457546
GCA_018896985.1	E	0.0743667300326819
GCA_018896985.1	G	0.0707876426905897
GCA_018896985.1	H	0.0182213190744192
GCA_018896985.1	I	0.0839296918164196
GCA_018896985.1	L	0.0934907807130081
GCA_018896985.1	K	0.0847387790648674
GCA_018896985.1	M	0.0256585539438321
GCA_018896985.1	F	0.0432861677919597
GCA_018896985.1	P	0.0390309681890118
GCA_018896985.1	S	0.0613127066028636
GCA_018896985.1	T	0.0492138556191297
GCA_018896985.1	W	0.00878196784252765
GCA_018896985.1	Y	0.0326500416717391
GCA_018896985.1	V	0.064650191502711
GCA_023382175.1	A	0.0781321502949431
GCA_023382175.1	R	0.0590591212522747
GCA_023382175.1	N	0.0332018624968785
GCA_023382175.1	D	0.0513034969012153
GCA_023382175.1	C	0.0114117960525294
GCA_023382175.1	Q	0.0242179556265017
GCA_023382175.1	E	0.0720050756265973
GCA_023382175.1	G	0.0769564401791763
GCA_023382175.1	H	0.0193848789819115
GCA_023382175.1	I	0.0732130460809065
GCA_023382175.1	L	0.0970988397031571
GCA_023382175.1	K	0.0686727021379046
GCA_023382175.1	M	0.0275216532587124
GCA_023382175.1	F	0.0437533828549444
GCA_023382175.1	P	0.0422921090017098
GCA_023382175.1	S	0.0600460486462009
GCA_023382175.1	T	0.0497633644426549
GCA_023382175.1	W	0.00951799469735621
GCA_023382175.1	Y	0.0314335180138146
GCA_023382175.1	V	0.0710145637506109
GCA_016200355.1	A	0.0960095474730518
GCA_016200355.1	R	0.0665809969136605
GCA_016200355.1	N	0.0267668458055866
GCA_016200355.1	D	0.0513981377970741
GCA_016200355.1	C	0.0101949482081775
GCA_016200355.1	Q	0.0416203963340279
GCA_016200355.1	E	0.0612080673176082
GCA_016200355.1	G	0.0781253675319064
GCA_016200355.1	H	0.0233932897804155
GCA_016200355.1	I	0.054390389141235
GCA_016200355.1	L	0.104864977288849
GCA_016200355.1	K	0.0436581479734523
GCA_016200355.1	M	0.0251203028648609
GCA_016200355.1	F	0.0359305381719412
GCA_016200355.1	P	0.049554752504788
GCA_016200355.1	S	0.0585092224974714
GCA_016200355.1	T	0.0576661429917314
GCA_016200355.1	W	0.0123725940974531
GCA_016200355.1	Y	0.0252094390240581
GCA_016200355.1	V	0.0774258962826508
GCA_016715825.1	A	0.0917536781818645
GCA_016715825.1	R	0.0683849611622894
GCA_016715825.1	N	0.0275701953734642
GCA_016715825.1	D	0.0524939314601978
GCA_016715825.1	C	0.0104536558054517
GCA_016715825.1	Q	0.0406504832644259
GCA_016715825.1	E	0.0609365425704173
GCA_016715825.1	G	0.0778076025042699
GCA_016715825.1	H	0.0250417551416181
GCA_016715825.1	I	0.053647685740749
GCA_016715825.1	L	0.104547887883786
GCA_016715825.1	K	0.0405900575083251
GCA_016715825.1	M	0.0241382012574222
GCA_016715825.1	F	0.036116663251982
GCA_016715825.1	P	0.0494141062039313
GCA_016715825.1	S	0.0608204118204109
GCA_016715825.1	T	0.0590718415032417
GCA_016715825.1	W	0.0135391459763528
GCA_016715825.1	Y	0.0255553740684756
GCA_016715825.1	V	0.0774658193213243
GCA_025060625.1	A	0.0574503842656158
GCA_025060625.1	R	0.0446251850002675
GCA_025060625.1	N	0.0444825341916157
GCA_025060625.1	D	0.0478415149515879
GCA_025060625.1	C	0.00971585742051675
GCA_025060625.1	Q	0.0261496763609779
GCA_025060625.1	E	0.0803725860808474
GCA_025060625.1	G	0.0618413544694282
GCA_025060625.1	H	0.0151187567982026
GCA_025060625.1	I	0.102614967636098
GCA_025060625.1	L	0.098121467163567
GCA_025060625.1	K	0.0910580232164191
GCA_025060625.1	M	0.0216383445373656
GCA_025060625.1	F	0.050242060590931
GCA_025060625.1	P	0.0371739091670976
GCA_025060625.1	S	0.059039603430752
GCA_025060625.1	T	0.045637114174141
GCA_025060625.1	W	0.00847880743923967
GCA_025060625.1	Y	0.0369621618730051
GCA_025060625.1	V	0.0614356912323247
GCA_021604365.1	A	0.0803496938050388
GCA_021604365.1	R	0.0583123746151655
GCA_021604365.1	N	0.032031611930706
GCA_021604365.1	D	0.0506547128478209
GCA_021604365.1	C	0.00990305769197628
GCA_021604365.1	Q	0.044868383304797
GCA_021604365.1	E	0.0631539145411435
GCA_021604365.1	G	0.0787368608858112
GCA_021604365.1	H	0.0253572612454801
GCA_021604365.1	I	0.059408208924207
GCA_021604365.1	L	0.105178805489917
GCA_021604365.1	K	0.0447862717608263
GCA_021604365.1	M	0.0255600057984942
GCA_021604365.1	F	0.0412189813505423
GCA_021604365.1	P	0.0506506579567607
GCA_021604365.1	S	0.0615380404536207
GCA_021604365.1	T	0.05579834215779
GCA_021604365.1	W	0.0141779265922797
GCA_021604365.1	Y	0.0254667433041077
GCA_021604365.1	V	0.0728481453435152
GCA_020846375.1	A	0.0888996838838781
GCA_020846375.1	R	0.0693309358777298
GCA_020846375.1	N	0.0274629506104811
GCA_020846375.1	D	0.0492111597691482
GCA_020846375.1	C	0.011538238450161
GCA_020846375.1	Q	0.0251964850207361
GCA_020846375.1	E	0.0736231547808938
GCA_020846375.1	G	0.0831617412488037
GCA_020846375.1	H	0.0197688582117688
GCA_020846375.1	I	0.0621327687712073
GCA_020846375.1	L	0.102785592065195
GCA_020846375.1	K	0.0540022041124097
GCA_020846375.1	M	0.0252457875351643
GCA_020846375.1	F	0.0414054116759955
GCA_020846375.1	P	0.0448406368724805
GCA_020846375.1	S	0.0595139352106957
GCA_020846375.1	T	0.0492923639105594
GCA_020846375.1	W	0.00943998143905339
GCA_020846375.1	Y	0.0298425219686204
GCA_020846375.1	V	0.0733055885850178
GCA_016788465.1	A	0.092748325689829
GCA_016788465.1	R	0.0670725772233337
GCA_016788465.1	N	0.0272841446346947
GCA_016788465.1	D	0.0520196144952216
GCA_016788465.1	C	0.0101994241147915
GCA_016788465.1	Q	0.0412645282494658
GCA_016788465.1	E	0.0608913085181682
GCA_016788465.1	G	0.0783965556507909
GCA_016788465.1	H	0.0243291183021687
GCA_016788465.1	I	0.0544492188127541
GCA_016788465.1	L	0.105084402998686
GCA_016788465.1	K	0.0414903841156231
GCA_016788465.1	M	0.0243017131970701
GCA_016788465.1	F	0.0357778372080057
GCA_016788465.1	P	0.0495522100327255
GCA_016788465.1	S	0.0599047247346194
GCA_016788465.1	T	0.0586667699870629
GCA_016788465.1	W	0.0132262707227482
GCA_016788465.1	Y	0.0253894123683964
GCA_016788465.1	V	0.077951458943845
GCA_016234185.1	A	0.0711582865216942
GCA_016234185.1	R	0.0602577799221146
GCA_016234185.1	N	0.0348726608539821
GCA_016234185.1	D	0.0566616121583899
GCA_016234185.1	C	0.00884653823620636
GCA_016234185.1	Q	0.0251180342557811
GCA_016234185.1	E	0.0723679222524727
GCA_016234185.1	G	0.0800944274046249
GCA_016234185.1	H	0.0175965813144019
GCA_016234185.1	I	0.0880880173691284
GCA_016234185.1	L	0.0976358686287349
GCA_016234185.1	K	0.0681789985181101
GCA_016234185.1	M	0.0261588034600407
GCA_016234185.1	F	0.039998966123307
GCA_016234185.1	P	0.0405693214322638
GCA_016234185.1	S	0.0622445463004446
GCA_016234185.1	T	0.0475962366888376
GCA_016234185.1	W	0.00899472722886584
GCA_016234185.1	Y	0.0307595547437709
GCA_016234185.1	V	0.0628011165868284
GCA_016873595.1	A	0.0634348689645475
GCA_016873595.1	R	0.0514913961295766
GCA_016873595.1	N	0.0376847766860598
GCA_016873595.1	D	0.0518605100803262
GCA_016873595.1	C	0.0105689627897984
GCA_016873595.1	Q	0.0243650361204366
GCA_016873595.1	E	0.0752834267836113
GCA_016873595.1	G	0.0688256903309722
GCA_016873595.1	H	0.0188265691737121
GCA_016873595.1	I	0.0900163464749618
GCA_016873595.1	L	0.0966428207336579
GCA_016873595.1	K	0.0832211344102086
GCA_016873595.1	M	0.0245302585555341
GCA_016873595.1	F	0.044618845903714
GCA_016873595.1	P	0.0395531963510449
GCA_016873595.1	S	0.060858102051219
GCA_016873595.1	T	0.0497987450125675
GCA_016873595.1	W	0.00882006573743694
GCA_016873595.1	Y	0.0336333116552124
GCA_016873595.1	V	0.0659659360554022
GCA_018242665.1	A	0.101693845078841
GCA_018242665.1	R	0.0694720625005262
GCA_018242665.1	N	0.0259860417736545
GCA_018242665.1	D	0.0522153843563473
GCA_018242665.1	C	0.00992313714925537
GCA_018242665.1	Q	0.0416600018521169
GCA_018242665.1	E	0.0588729026880951
GCA_018242665.1	G	0.0791931505350092
GCA_018242665.1	H	0.0244378404317116
GCA_018242665.1	I	0.0497217615315323
GCA_018242665.1	L	0.106379700798936
GCA_018242665.1	K	0.0372359681099147
GCA_018242665.1	M	0.0241507623144726
GCA_018242665.1	F	0.0357660607999461
GCA_018242665.1	P	0.0521429834235539
GCA_018242665.1	S	0.0570746655666215
GCA_018242665.1	T	0.0576420868306071
GCA_018242665.1	W	0.0136543108020508
GCA_018242665.1	Y	0.0252384600489969
GCA_018242665.1	V	0.0775388734078109
GCA_016784355.1	A	0.0765759242881369
GCA_016784355.1	R	0.0480343805387577
GCA_016784355.1	N	0.0420003135512794
GCA_016784355.1	D	0.057358342438687
GCA_016784355.1	C	0.0116983349469656
GCA_016784355.1	Q	0.0293218316660463
GCA_016784355.1	E	0.0674649857765002
GCA_016784355.1	G	0.0714669532509404
GCA_016784355.1	H	0.0201845644210252
GCA_016784355.1	I	0.0802846854135227
GCA_016784355.1	L	0.0950491210391712
GCA_016784355.1	K	0.0658110626157118
GCA_016784355.1	M	0.0284864927613935
GCA_016784355.1	F	0.0416412853687638
GCA_016784355.1	P	0.0376764174731836
GCA_016784355.1	S	0.067831194522666
GCA_016784355.1	T	0.0522673228106162
GCA_016784355.1	W	0.0092976331665448
GCA_016784355.1	Y	0.0331071854703688
GCA_016784355.1	V	0.0644419684797191
GCA_016195465.1	A	0.111230409260486
GCA_016195465.1	R	0.0834009085829636
GCA_016195465.1	N	0.0226309621609569
GCA_016195465.1	D	0.0510935245878795
GCA_016195465.1	C	0.00835721139617323
GCA_016195465.1	Q	0.0237364976688198
GCA_016195465.1	E	0.0681039070660043
GCA_016195465.1	G	0.0886167003547535
GCA_016195465.1	H	0.0189281481550298
GCA_016195465.1	I	0.0517318950311952
GCA_016195465.1	L	0.100056935742242
GCA_016195465.1	K	0.0410746919962149
GCA_016195465.1	M	0.021380764743902
GCA_016195465.1	F	0.0375138855525222
GCA_016195465.1	P	0.0536642596163672
GCA_016195465.1	S	0.0541088627317743
GCA_016195465.1	T	0.0480158092904798
GCA_016195465.1	W	0.0110155398742636
GCA_016195465.1	Y	0.0225911469565921
GCA_016195465.1	V	0.0827479392313808
GCA_016195565.1	A	0.0759243389992274
GCA_016195565.1	R	0.0487263013782337
GCA_016195565.1	N	0.039477455483473
GCA_016195565.1	D	0.0520522195338768
GCA_016195565.1	C	0.0107692240542739
GCA_016195565.1	Q	0.0242358462977701
GCA_016195565.1	E	0.0709310970437738
GCA_016195565.1	G	0.0722637921577585
GCA_016195565.1	H	0.0179506466335627
GCA_016195565.1	I	0.0838914115365422
GCA_016195565.1	L	0.0934952548197443
GCA_016195565.1	K	0.0833836488784847
GCA_016195565.1	M	0.0262799910959671
GCA_016195565.1	F	0.044080782274573
GCA_016195565.1	P	0.0383135296197309
GCA_016195565.1	S	0.0621827392704222
GCA_016195565.1	T	0.0492151502410054
GCA_016195565.1	W	0.00902042544400134
GCA_016195565.1	Y	0.0331224202674411
GCA_016195565.1	V	0.064683724970138
GCA_016214425.1	A	0.0734433342452979
GCA_016214425.1	R	0.0485813812795505
GCA_016214425.1	N	0.0429708723647756
GCA_016214425.1	D	0.0533865355492788
GCA_016214425.1	C	0.0096064551679492
GCA_016214425.1	Q	0.0240142112341193
GCA_016214425.1	E	0.0716341763225734
GCA_016214425.1	G	0.0704839449276144
GCA_016214425.1	H	0.0172380574383557
GCA_016214425.1	I	0.0931610362486658
GCA_016214425.1	L	0.0931051623618085
GCA_016214425.1	K	0.0863058883370005
GCA_016214425.1	M	0.0251894895438764
GCA_016214425.1	F	0.0427204032167945
GCA_016214425.1	P	0.0374875247097448
GCA_016214425.1	S	0.058565466855225
GCA_016214425.1	T	0.0471941675368864
GCA_016214425.1	W	0.00883963423797652
GCA_016214425.1	Y	0.0337979214914089
GCA_016214425.1	V	0.0622743369310979
GCA_016194285.1	A	0.0847736970281756
GCA_016194285.1	R	0.0690941236627946
GCA_016194285.1	N	0.0305098064139638
GCA_016194285.1	D	0.0515829796822774
GCA_016194285.1	C	0.00878951671380409
GCA_016194285.1	Q	0.0349500651449801
GCA_016194285.1	E	0.0649413117396743
GCA_016194285.1	G	0.078380533351052
GCA_016194285.1	H	0.0212869528038342
GCA_016194285.1	I	0.0626359594512221
GCA_016194285.1	L	0.102635843894716
GCA_016194285.1	K	0.0515540905558557
GCA_016194285.1	M	0.0239534191725576
GCA_016194285.1	F	0.0398713278309177
GCA_016194285.1	P	0.0499521884957721
GCA_016194285.1	S	0.0566602436508922
GCA_016194285.1	T	0.0538103313293909
GCA_016194285.1	W	0.0117650967352398
GCA_016194285.1	Y	0.0288111257803675
GCA_016194285.1	V	0.0740413865625117
GCA_016873515.1	A	0.0947602104430861
GCA_016873515.1	R	0.0662706100595516
GCA_016873515.1	N	0.0272892662219527
GCA_016873515.1	D	0.0508165313383815
GCA_016873515.1	C	0.0110570275003533
GCA_016873515.1	Q	0.038738057032867
GCA_016873515.1	E	0.0597376438030736
GCA_016873515.1	G	0.0795529962737764
GCA_016873515.1	H	0.0244556904962514
GCA_016873515.1	I	0.0571670324913105
GCA_016873515.1	L	0.103446980470867
GCA_016873515.1	K	0.0452924897721154
GCA_016873515.1	M	0.0258581673705884
GCA_016873515.1	F	0.0362014343188238
GCA_016873515.1	P	0.0490562797512035
GCA_016873515.1	S	0.0569004903302439
GCA_016873515.1	T	0.0566071150657143
GCA_016873515.1	W	0.0127421463978347
GCA_016873515.1	Y	0.0254825039221053
GCA_016873515.1	V	0.0785673269398992
GCA_015233685.1	A	0.0835734205338836
GCA_015233685.1	R	0.0486267231887975
GCA_015233685.1	N	0.0410384293352496
GCA_015233685.1	D	0.0551750054390464
GCA_015233685.1	C	0.0117516366585136
GCA_015233685.1	Q	0.0268721857055267
GCA_015233685.1	E	0.0601739835575979
GCA_015233685.1	G	0.0739660867214747
GCA_015233685.1	H	0.0182718995787211
GCA_015233685.1	I	0.0776563973075072
GCA_015233685.1	L	0.0923269888779742
GCA_015233685.1	K	0.0636862889880737
GCA_015233685.1	M	0.0280193300413368
GCA_015233685.1	F	0.0419284551130333
GCA_015233685.1	P	0.038679861024123
GCA_015233685.1	S	0.0642054706917808
GCA_015233685.1	T	0.0584334887032654
GCA_015233685.1	W	0.00937493819265432
GCA_015233685.1	Y	0.0349911986339752
GCA_015233685.1	V	0.071248211707465
GCA_015233365.1	A	0.08388652434373
GCA_015233365.1	R	0.054473901919042
GCA_015233365.1	N	0.0371775056291182
GCA_015233365.1	D	0.0531661967420951
GCA_015233365.1	C	0.0112459575486974
GCA_015233365.1	Q	0.0270658134862468
GCA_015233365.1	E	0.065977716826574
GCA_015233365.1	G	0.0774569738904076
GCA_015233365.1	H	0.0185841482188656
GCA_015233365.1	I	0.0752529074184641
GCA_015233365.1	L	0.0955438257743779
GCA_015233365.1	K	0.0643446202206215
GCA_015233365.1	M	0.0273221359798503
GCA_015233365.1	F	0.0424451631024538
GCA_015233365.1	P	0.0406125340164507
GCA_015233365.1	S	0.0622357153930099
GCA_015233365.1	T	0.0518876540045401
GCA_015233365.1	W	0.00896975241088956
GCA_015233365.1	Y	0.030681955970856
[truncated: 4,001 more rows]
