# Supplementary material for: Evolutionary adaptation of bacterial proteomes to translation-impeding sequences
Source: EMBO J. 2025 Dec 9;45(6):1957–79. doi: 10.1038/s44318-025-00651-6 (PMC12992588; doi:10.1038/s44318-025-00651-6)
Supplement: Supplementary file 13 — Appendix Figures Source Data [file 44318_2025_651_MOESM13_ESM.zip › Appendix Fig. S1/p__Bacteroidota.csv]

genome_id	aa	freq_aa
GCA_024400665.1	A	0.0774942273391375
GCA_024400665.1	R	0.0494420913393956
GCA_024400665.1	N	0.0470385443215914
GCA_024400665.1	D	0.0590747150540856
GCA_024400665.1	C	0.0161035345737449
GCA_024400665.1	Q	0.0368574602135769
GCA_024400665.1	E	0.0609274972231312
GCA_024400665.1	G	0.0676173313484291
GCA_024400665.1	H	0.0225905766208387
GCA_024400665.1	I	0.0633471754289744
GCA_024400665.1	L	0.0910928188559761
GCA_024400665.1	K	0.05157832152684
GCA_024400665.1	M	0.0271487894695604
GCA_024400665.1	F	0.0428259997879901
GCA_024400665.1	P	0.0404040171267128
GCA_024400665.1	S	0.0635914477049928
GCA_024400665.1	T	0.0603075987113485
GCA_024400665.1	W	0.012421014789995
GCA_024400665.1	Y	0.0444206829484125
GCA_024400665.1	V	0.0657161556152666
GCF_001592965.1	A	0.068197039517551
GCF_001592965.1	R	0.0401228348323431
GCF_001592965.1	N	0.054037695031783
GCF_001592965.1	D	0.0563410333535836
GCF_001592965.1	C	0.00659070367022774
GCF_001592965.1	Q	0.0369593563395516
GCF_001592965.1	E	0.0718576360592097
GCF_001592965.1	G	0.0682259331150262
GCF_001592965.1	H	0.0173035605802427
GCF_001592965.1	I	0.0710071270873772
GCF_001592965.1	L	0.0952577457067078
GCF_001592965.1	K	0.067172428099394
GCF_001592965.1	M	0.0235534679725585
GCF_001592965.1	F	0.050731971136037
GCF_001592965.1	P	0.035113870408511
GCF_001592965.1	S	0.0684948658299871
GCF_001592965.1	T	0.0543688601105365
GCF_001592965.1	W	0.0114107484182608
GCF_001592965.1	Y	0.0381351034983479
GCF_001592965.1	V	0.0651180192327639
GCF_000613405.1	A	0.0754279559531792
GCF_000613405.1	R	0.0542560846690735
GCF_000613405.1	N	0.0489888164526567
GCF_000613405.1	D	0.0577190104961788
GCF_000613405.1	C	0.0125905048016067
GCF_000613405.1	Q	0.0375137512063471
GCF_000613405.1	E	0.057926141637809
GCF_000613405.1	G	0.0669048930512872
GCF_000613405.1	H	0.021877651470401
GCF_000613405.1	I	0.066923304708321
GCF_000613405.1	L	0.0905807496919883
GCF_000613405.1	K	0.062191508850637
GCF_000613405.1	M	0.0271050277632445
GCF_000613405.1	F	0.0440606295866123
GCF_000613405.1	P	0.0369383869240412
GCF_000613405.1	S	0.0605421312413599
GCF_000613405.1	T	0.0607891543065633
GCF_000613405.1	W	0.0120795813189191
GCF_000613405.1	Y	0.042346811177717
GCF_000613405.1	V	0.0632379046920574
GCF_003268815.1	A	0.0618813510648752
GCF_003268815.1	R	0.0315298082051155
GCF_003268815.1	N	0.0658693260799255
GCF_003268815.1	D	0.0516461845669183
GCF_003268815.1	C	0.0078614627090944
GCF_003268815.1	Q	0.0357429416181447
GCF_003268815.1	E	0.0652759001327099
GCF_003268815.1	G	0.0630109592988033
GCF_003268815.1	H	0.0166703079995153
GCF_003268815.1	I	0.0807564940547688
GCF_003268815.1	L	0.0912940978923838
GCF_003268815.1	K	0.0754127983468031
GCF_003268815.1	M	0.0213709665878294
GCF_003268815.1	F	0.0563306241180899
GCF_003268815.1	P	0.0344053480843886
GCF_003268815.1	S	0.0659456509605963
GCF_003268815.1	T	0.0616905388631981
GCF_003268815.1	W	0.0101407144581267
GCF_003268815.1	Y	0.0394256171105117
GCF_003268815.1	V	0.0637389078482013
GCA_020161395.1	A	0.0650488202051929
GCA_020161395.1	R	0.0406588314045544
GCA_020161395.1	N	0.0531197301854975
GCA_020161395.1	D	0.0548929624242112
GCA_020161395.1	C	0.00702373749726452
GCA_020161395.1	Q	0.0272364931838369
GCA_020161395.1	E	0.0644944839926367
GCA_020161395.1	G	0.0724852927925029
GCA_020161395.1	H	0.0153307351672824
GCA_020161395.1	I	0.0748442387652382
GCA_020161395.1	L	0.0930657286665036
GCA_020161395.1	K	0.0705318409433209
GCA_020161395.1	M	0.0222410308561719
GCA_020161395.1	F	0.0548157254482963
GCA_020161395.1	P	0.0384294182768431
GCA_020161395.1	S	0.0716179859171247
GCA_020161395.1	T	0.0579052044848937
GCA_020161395.1	W	0.0106200841883037
GCA_020161395.1	Y	0.0393490210213303
GCA_020161395.1	V	0.0662886345789941
GCF_001421435.1	A	0.0642878941647556
GCF_001421435.1	R	0.0356575573660058
GCF_001421435.1	N	0.0620290588746995
GCF_001421435.1	D	0.0547054663013014
GCF_001421435.1	C	0.00747017656562517
GCF_001421435.1	Q	0.0354356788641102
GCF_001421435.1	E	0.0657401169948519
GCF_001421435.1	G	0.0650937056192933
GCF_001421435.1	H	0.0175820690130251
GCF_001421435.1	I	0.0761916357411823
GCF_001421435.1	L	0.0884494217141356
GCF_001421435.1	K	0.0788461677097092
GCF_001421435.1	M	0.0238643545378159
GCF_001421435.1	F	0.0532316163248109
GCF_001421435.1	P	0.035400434625542
GCF_001421435.1	S	0.0662311333185414
GCF_001421435.1	T	0.0567488311328379
GCF_001421435.1	W	0.0104955740445407
GCF_001421435.1	Y	0.0420503816390333
GCF_001421435.1	V	0.0604887254481826
GCA_017694655.1	A	0.0816911050229344
GCA_017694655.1	R	0.0549039132015213
GCA_017694655.1	N	0.0404474008404324
GCA_017694655.1	D	0.0616944147028996
GCA_017694655.1	C	0.0131057669051805
GCA_017694655.1	Q	0.0253996721436684
GCA_017694655.1	E	0.0647495039016035
GCA_017694655.1	G	0.0820715767796248
GCA_017694655.1	H	0.0160137592165393
GCA_017694655.1	I	0.062381809772608
GCA_017694655.1	L	0.0847900404092122
GCA_017694655.1	K	0.0507272102368118
GCA_017694655.1	M	0.0277206912987948
GCA_017694655.1	F	0.0437386936947768
GCA_017694655.1	P	0.0404120410117437
GCA_017694655.1	S	0.0702995826125822
GCA_017694655.1	T	0.0550962706695879
GCA_017694655.1	W	0.0122627885892418
GCA_017694655.1	Y	0.0422394369583758
GCA_017694655.1	V	0.0702543220318606
GCA_022013695.1	A	0.0655575438337713
GCA_022013695.1	R	0.0344899419431387
GCA_022013695.1	N	0.0603586922908717
GCA_022013695.1	D	0.0553888593450586
GCA_022013695.1	C	0.00710604596157404
GCA_022013695.1	Q	0.0360646065344052
GCA_022013695.1	E	0.0658124402384381
GCA_022013695.1	G	0.0634640292005181
GCA_022013695.1	H	0.0168309260502832
GCA_022013695.1	I	0.0782842496018052
GCA_022013695.1	L	0.0918312818701374
GCA_022013695.1	K	0.0823755309802643
GCA_022013695.1	M	0.0231684011267197
GCA_022013695.1	F	0.0545141894488415
GCA_022013695.1	P	0.0346775560480965
GCA_022013695.1	S	0.0650568082570908
GCA_022013695.1	T	0.0538038436307599
GCA_022013695.1	W	0.0102890162939615
GCA_022013695.1	Y	0.0408830543058731
GCA_022013695.1	V	0.060042983038391
GCA_017650085.1	A	0.076271175769115
GCA_017650085.1	R	0.0482655796868763
GCA_017650085.1	N	0.046090864559447
GCA_017650085.1	D	0.0574492493014342
GCA_017650085.1	C	0.0142899057707394
GCA_017650085.1	Q	0.0379145904874157
GCA_017650085.1	E	0.0667953614472244
GCA_017650085.1	G	0.0735046157604514
GCA_017650085.1	H	0.0200673192071293
GCA_017650085.1	I	0.0618011980451489
GCA_017650085.1	L	0.0894416132432218
GCA_017650085.1	K	0.0594804105640534
GCA_017650085.1	M	0.0280899654589253
GCA_017650085.1	F	0.0431190477089936
GCA_017650085.1	P	0.0395868670880099
GCA_017650085.1	S	0.059413670609361
GCA_017650085.1	T	0.0575373964114052
GCA_017650085.1	W	0.0147054564320317
GCA_017650085.1	Y	0.0419542466129473
GCA_017650085.1	V	0.064221465836069
GCA_002281875.1	A	0.0754093530327903
GCA_002281875.1	R	0.0353243254619691
GCA_002281875.1	N	0.058615355474176
GCA_002281875.1	D	0.0484478259039441
GCA_002281875.1	C	0.00834175190470177
GCA_002281875.1	Q	0.0404954329250326
GCA_002281875.1	E	0.0575956560171739
GCA_002281875.1	G	0.0675064191606684
GCA_002281875.1	H	0.0185440080818285
GCA_002281875.1	I	0.0781054005135328
GCA_002281875.1	L	0.0943427200404091
GCA_002281875.1	K	0.0727406659089953
GCA_002281875.1	M	0.0253304289262112
GCA_002281875.1	F	0.0500431451782632
GCA_002281875.1	P	0.0380708843709223
GCA_002281875.1	S	0.0616397272382877
GCA_002281875.1	T	0.0570558151281727
GCA_002281875.1	W	0.0119648945573936
GCA_002281875.1	Y	0.0385886265100812
GCA_002281875.1	V	0.061837563665446
GCF_007971025.1	A	0.0770525958537988
GCF_007971025.1	R	0.0405343489860756
GCF_007971025.1	N	0.0534480970652287
GCF_007971025.1	D	0.0562643965319481
GCF_007971025.1	C	0.00853940210986773
GCF_007971025.1	Q	0.0359174027949305
GCF_007971025.1	E	0.0533324534361556
GCF_007971025.1	G	0.0706733413152577
GCF_007971025.1	H	0.0201402179002511
GCF_007971025.1	I	0.0714759332409441
GCF_007971025.1	L	0.0931578566961746
GCF_007971025.1	K	0.0690474170304099
GCF_007971025.1	M	0.023569931399445
GCF_007971025.1	F	0.048827379886179
GCF_007971025.1	P	0.0400057821814537
GCF_007971025.1	S	0.0618039777637413
GCF_007971025.1	T	0.058053101794676
GCF_007971025.1	W	0.0121413240567031
GCF_007971025.1	Y	0.0413972767182349
GCF_007971025.1	V	0.0646177632385244
GCF_006716645.1	A	0.0717550050641
GCF_006716645.1	R	0.0458637748048797
GCF_006716645.1	N	0.0544217111886714
GCF_006716645.1	D	0.0534161385648878
GCF_006716645.1	C	0.00785916910107847
GCF_006716645.1	Q	0.0346315587945932
GCF_006716645.1	E	0.0599272967973267
GCF_006716645.1	G	0.0697209098107047
GCF_006716645.1	H	0.0175809123593633
GCF_006716645.1	I	0.0702113151983998
GCF_006716645.1	L	0.0938661277844246
GCF_006716645.1	K	0.0681071620324767
GCF_006716645.1	M	0.0220905885045837
GCF_006716645.1	F	0.0485670439124204
GCF_006716645.1	P	0.0387577282634757
GCF_006716645.1	S	0.0691586346679164
GCF_006716645.1	T	0.0553403153693169
GCF_006716645.1	W	0.0126019689897105
GCF_006716645.1	Y	0.0422890094233932
GCF_006716645.1	V	0.0638336293682769
GCA_020435825.1	A	0.0665972098499578
GCA_020435825.1	R	0.0340609515842093
GCA_020435825.1	N	0.0603938640453819
GCA_020435825.1	D	0.0539258593667294
GCA_020435825.1	C	0.00703347095594785
GCA_020435825.1	Q	0.0334451355698945
GCA_020435825.1	E	0.0700429392885453
GCA_020435825.1	G	0.0665378229806528
GCA_020435825.1	H	0.0164617819675644
GCA_020435825.1	I	0.0774366045170169
GCA_020435825.1	L	0.0916378123942978
GCA_020435825.1	K	0.0779943246809247
GCA_020435825.1	M	0.0233377486179643
GCA_020435825.1	F	0.0534468913555957
GCA_020435825.1	P	0.0351428254206785
GCA_020435825.1	S	0.0630830564097797
GCA_020435825.1	T	0.0568203237358988
GCA_020435825.1	W	0.00992793532511729
GCA_020435825.1	Y	0.0400835547430743
GCA_020435825.1	V	0.0625898871907687
GCA_024398615.1	A	0.0758369522148086
GCA_024398615.1	R	0.0512795283442853
GCA_024398615.1	N	0.0449556825525148
GCA_024398615.1	D	0.0632610620763382
GCA_024398615.1	C	0.0143948600802581
GCA_024398615.1	Q	0.0354340131423238
GCA_024398615.1	E	0.0611522270414879
GCA_024398615.1	G	0.0747253594726051
GCA_024398615.1	H	0.0183718623433332
GCA_024398615.1	I	0.0644524342019535
GCA_024398615.1	L	0.0877932224754479
GCA_024398615.1	K	0.0529389395192494
GCA_024398615.1	M	0.0313014410815957
GCA_024398615.1	F	0.044270909511564
GCA_024398615.1	P	0.0388100107170305
GCA_024398615.1	S	0.0679600677592896
GCA_024398615.1	T	0.0544467698657313
GCA_024398615.1	W	0.0128285248526076
GCA_024398615.1	Y	0.039520047229395
GCA_024398615.1	V	0.0662660855181804
GCF_000715495.1	A	0.113038047820671
GCF_000715495.1	R	0.0621745675041204
GCF_000715495.1	N	0.0374295032231515
GCF_000715495.1	D	0.0484719658304038
GCF_000715495.1	C	0.00696431552601983
GCF_000715495.1	Q	0.0446404587091043
GCF_000715495.1	E	0.0510908837336481
GCF_000715495.1	G	0.0780385321693393
GCF_000715495.1	H	0.0193780688297243
GCF_000715495.1	I	0.041874518657042
GCF_000715495.1	L	0.110950882922965
GCF_000715495.1	K	0.0379049206389555
GCF_000715495.1	M	0.0184224248624072
GCF_000715495.1	F	0.0411881862894289
GCF_000715495.1	P	0.0531485067977133
GCF_000715495.1	S	0.0544421643034345
GCF_000715495.1	T	0.0632229590886825
GCF_000715495.1	W	0.0120194041755664
GCF_000715495.1	Y	0.0330786094452799
GCF_000715495.1	V	0.0725210794723416
GCA_018267155.1	A	0.0951525051711669
GCA_018267155.1	R	0.0634569187431409
GCA_018267155.1	N	0.036280603446096
GCA_018267155.1	D	0.0610668028786584
GCA_018267155.1	C	0.0111161122939751
GCA_018267155.1	Q	0.0317451487121392
GCA_018267155.1	E	0.0519372278499578
GCA_018267155.1	G	0.08671477916968
GCA_018267155.1	H	0.0239122848718714
GCA_018267155.1	I	0.0502945921479181
GCA_018267155.1	L	0.0975689193904851
GCA_018267155.1	K	0.0364060263691581
GCA_018267155.1	M	0.025150330499517
GCA_018267155.1	F	0.0400867845709575
GCA_018267155.1	P	0.0500943200610931
GCA_018267155.1	S	0.0555340336113204
GCA_018267155.1	T	0.0632809220607795
GCA_018267155.1	W	0.015980296463377
GCA_018267155.1	Y	0.0297535540709348
GCA_018267155.1	V	0.0744678376177736
GCF_000023465.1	A	0.0644364623664856
GCF_000023465.1	R	0.0370591969560835
GCF_000023465.1	N	0.0599284587671138
GCF_000023465.1	D	0.0562256489720089
GCF_000023465.1	C	0.00656662251960082
GCF_000023465.1	Q	0.0363614975387842
GCF_000023465.1	E	0.0709273655694802
GCF_000023465.1	G	0.0639280612407016
GCF_000023465.1	H	0.0177196722164869
GCF_000023465.1	I	0.0779672338178694
GCF_000023465.1	L	0.09317194301851
GCF_000023465.1	K	0.0773560707624056
GCF_000023465.1	M	0.0223385505294606
GCF_000023465.1	F	0.0521557357044296
GCF_000023465.1	P	0.0346388830859948
GCF_000023465.1	S	0.064929990055079
GCF_000023465.1	T	0.052861547905651
GCF_000023465.1	W	0.0113437001190551
GCF_000023465.1	Y	0.0423338586360923
GCF_000023465.1	V	0.0577495002187071
GCA_021739635.1	A	0.0598217203602493
GCA_021739635.1	R	0.0300669014810184
GCA_021739635.1	N	0.0674716696713613
GCA_021739635.1	D	0.0554270477476567
GCA_021739635.1	C	0.00777949303260871
GCA_021739635.1	Q	0.0329904677411599
GCA_021739635.1	E	0.0621338795105995
GCA_021739635.1	G	0.062300716121618
GCA_021739635.1	H	0.0178839033093514
GCA_021739635.1	I	0.0855135770652655
GCA_021739635.1	L	0.0921595625347781
GCA_021739635.1	K	0.0794986265421346
GCA_021739635.1	M	0.0212108216114258
GCA_021739635.1	F	0.0540118807294882
GCA_021739635.1	P	0.0328206869546528
GCA_021739635.1	S	0.067144866192131
GCA_021739635.1	T	0.0594144427509983
GCA_021739635.1	W	0.0103252234383848
GCA_021739635.1	Y	0.0416473250693599
GCA_021739635.1	V	0.0603771881357579
GCF_004526235.1	A	0.0686515637377501
GCF_004526235.1	R	0.0400092706938838
GCF_004526235.1	N	0.0565045333001249
GCF_004526235.1	D	0.0548397864973035
GCF_004526235.1	C	0.00683021831100411
GCF_004526235.1	Q	0.0387674128191557
GCF_004526235.1	E	0.0647642718527205
GCF_004526235.1	G	0.066750725570165
GCF_004526235.1	H	0.0188492578256072
GCF_004526235.1	I	0.0744820691635274
GCF_004526235.1	L	0.0961748010087068
GCF_004526235.1	K	0.0730369824583251
GCF_004526235.1	M	0.0246555487524344
GCF_004526235.1	F	0.0504042091717604
GCF_004526235.1	P	0.0360744146144879
GCF_004526235.1	S	0.0642376065005552
GCF_004526235.1	T	0.0507752098878177
GCF_004526235.1	W	0.0113911921489676
GCF_004526235.1	Y	0.0411551353763452
GCF_004526235.1	V	0.0616457903093575
GCA_018812245.1	A	0.0688729660737973
GCA_018812245.1	R	0.0375033388112474
GCA_018812245.1	N	0.0562349591808093
GCA_018812245.1	D	0.0567685222372913
GCA_018812245.1	C	0.0121329005328516
GCA_018812245.1	Q	0.0318501573849331
GCA_018812245.1	E	0.0581842428804903
GCA_018812245.1	G	0.0727016852184924
GCA_018812245.1	H	0.0168450707504613
GCA_018812245.1	I	0.0757103341139523
GCA_018812245.1	L	0.0841134671962199
GCA_018812245.1	K	0.0591731130785036
GCA_018812245.1	M	0.0224976054336768
GCA_018812245.1	F	0.0510299707219399
GCA_018812245.1	P	0.0380731194812603
GCA_018812245.1	S	0.0739473124267159
GCA_018812245.1	T	0.0647564462501512
GCA_018812245.1	W	0.0121257863587652
GCA_018812245.1	Y	0.042829268229586
GCA_018812245.1	V	0.0646497336388548
GCF_018362775.1	A	0.091438668988581
GCF_018362775.1	R	0.0602960250827514
GCF_018362775.1	N	0.0414830119811538
GCF_018362775.1	D	0.0578908687618335
GCF_018362775.1	C	0.0121966967793884
GCF_018362775.1	Q	0.0302168533756697
GCF_018362775.1	E	0.0620982306481293
GCF_018362775.1	G	0.0763022312026541
GCF_018362775.1	H	0.0168930659713584
GCF_018362775.1	I	0.0578111083469274
GCF_018362775.1	L	0.0889765409427301
GCF_018362775.1	K	0.049740113981431
GCF_018362775.1	M	0.0252337265015373
GCF_018362775.1	F	0.0428189989308306
GCF_018362775.1	P	0.0418049022270247
GCF_018362775.1	S	0.0593778307825826
GCF_018362775.1	T	0.0588897730056573
GCF_018362775.1	W	0.0135497752465451
GCF_018362775.1	Y	0.0425778186286146
GCF_018362775.1	V	0.0704037586145996
GCA_002697505.1	A	0.0518306151174416
GCA_002697505.1	R	0.0318119789887486
GCA_002697505.1	N	0.0735805154087876
GCA_002697505.1	D	0.0590954860148552
GCA_002697505.1	C	0.0105878965319273
GCA_002697505.1	Q	0.030858710601668
GCA_002697505.1	E	0.0599020977270004
GCA_002697505.1	G	0.0634093384532013
GCA_002697505.1	H	0.0163808351918788
GCA_002697505.1	I	0.0873716083408301
GCA_002697505.1	L	0.0840861411230682
GCA_002697505.1	K	0.0831078337914864
GCA_002697505.1	M	0.0209432885792009
GCA_002697505.1	F	0.0508451538017166
GCA_002697505.1	P	0.032464780041815
GCA_002697505.1	S	0.0766066507013587
GCA_002697505.1	T	0.0558636736781673
GCA_002697505.1	W	0.0109348647628723
GCA_002697505.1	Y	0.0429042314027711
GCA_002697505.1	V	0.0574142997412046
GCF_000518545.1	A	0.0847865642645599
GCF_000518545.1	R	0.059668679006559
GCF_000518545.1	N	0.0453502003814503
GCF_000518545.1	D	0.0588575490931943
GCF_000518545.1	C	0.012533366460561
GCF_000518545.1	Q	0.0380938760213504
GCF_000518545.1	E	0.0562487799123729
GCF_000518545.1	G	0.0745519211878199
GCF_000518545.1	H	0.0223222534587853
GCF_000518545.1	I	0.0543759780274615
GCF_000518545.1	L	0.0908350671191735
GCF_000518545.1	K	0.0517379789398522
GCF_000518545.1	M	0.0280387880863076
GCF_000518545.1	F	0.0414699302553546
GCF_000518545.1	P	0.0394238367802005
GCF_000518545.1	S	0.0576653864663444
GCF_000518545.1	T	0.0595997799405589
GCF_000518545.1	W	0.0137349244145928
GCF_000518545.1	Y	0.0420315620357795
GCF_000518545.1	V	0.0686735781477217
GCF_000733925.1	A	0.0648243261956016
GCF_000733925.1	R	0.0364458627591676
GCF_000733925.1	N	0.0588189382781324
GCF_000733925.1	D	0.057594068255347
GCF_000733925.1	C	0.00733411382605083
GCF_000733925.1	Q	0.0334220829084683
GCF_000733925.1	E	0.0656111132092098
GCF_000733925.1	G	0.0700832105945592
GCF_000733925.1	H	0.018468723642635
GCF_000733925.1	I	0.075391190503166
GCF_000733925.1	L	0.0942199478832282
GCF_000733925.1	K	0.0736810302503871
GCF_000733925.1	M	0.0238793005778164
GCF_000733925.1	F	0.0495090449035084
GCF_000733925.1	P	0.0367542832685021
GCF_000733925.1	S	0.0639078766821506
GCF_000733925.1	T	0.0557378803328424
GCF_000733925.1	W	0.0119931518058336
GCF_000733925.1	Y	0.0401582386041769
GCF_000733925.1	V	0.0621656155192165
GCA_022774085.1	A	0.0788431547195301
GCA_022774085.1	R	0.0456125770253401
GCA_022774085.1	N	0.0452582852942442
GCA_022774085.1	D	0.0590607626874518
GCA_022774085.1	C	0.0144382158265759
GCA_022774085.1	Q	0.0299558625348083
GCA_022774085.1	E	0.0644264612878339
GCA_022774085.1	G	0.073669502104228
GCA_022774085.1	H	0.0169861362665598
GCA_022774085.1	I	0.0693418451645801
GCA_022774085.1	L	0.0856640983275444
GCA_022774085.1	K	0.0615523937869813
GCA_022774085.1	M	0.0293383353586459
GCA_022774085.1	F	0.0451043173924129
GCA_022774085.1	P	0.0382221177374334
GCA_022774085.1	S	0.0689925201399949
GCA_022774085.1	T	0.0525311991947313
GCA_022774085.1	W	0.0124863001678747
GCA_022774085.1	Y	0.0402568118379794
GCA_022774085.1	V	0.0682591031452497
GCF_002943755.1	A	0.0686316603939827
GCF_002943755.1	R	0.0457290960849954
GCF_002943755.1	N	0.0499902723082806
GCF_002943755.1	D	0.0615002560507361
GCF_002943755.1	C	0.00711798683742679
GCF_002943755.1	Q	0.0408294702097827
GCF_002943755.1	E	0.0662712974951753
GCF_002943755.1	G	0.0720732506367725
GCF_002943755.1	H	0.0179850484260148
GCF_002943755.1	I	0.0697922746473991
GCF_002943755.1	L	0.0966384675419353
GCF_002943755.1	K	0.0562819644123021
GCF_002943755.1	M	0.0247966688805551
GCF_002943755.1	F	0.0488151224235593
GCF_002943755.1	P	0.038234300959128
GCF_002943755.1	S	0.0644029098097621
GCF_002943755.1	T	0.0537315201810469
GCF_002943755.1	W	0.0123910666246251
GCF_002943755.1	Y	0.0390628319435034
GCF_002943755.1	V	0.0657245341330167
GCF_001586775.1	A	0.0764515484975772
GCF_001586775.1	R	0.0464261305606536
GCF_001586775.1	N	0.0520501370725601
GCF_001586775.1	D	0.0570924491065326
GCF_001586775.1	C	0.00694577762760803
GCF_001586775.1	Q	0.0419434354914262
GCF_001586775.1	E	0.0591734946975573
GCF_001586775.1	G	0.0672413859302888
GCF_001586775.1	H	0.0211886533100912
GCF_001586775.1	I	0.0718863027268608
GCF_001586775.1	L	0.0945752670419204
GCF_001586775.1	K	0.0585447655176121
GCF_001586775.1	M	0.0236987705704829
GCF_001586775.1	F	0.0480800242660667
GCF_001586775.1	P	0.0367245033519424
GCF_001586775.1	S	0.0649002096403861
GCF_001586775.1	T	0.0554625526980641
GCF_001586775.1	W	0.0123221320350476
GCF_001586775.1	Y	0.0407474102117138
GCF_001586775.1	V	0.0645450496456079
GCA_012838865.1	A	0.0830011876078673
GCA_012838865.1	R	0.0540532458433725
GCA_012838865.1	N	0.0429066061755609
GCA_012838865.1	D	0.05350429760257
GCA_012838865.1	C	0.00721642658191077
GCA_012838865.1	Q	0.0403765315015123
GCA_012838865.1	E	0.0680610379180123
GCA_012838865.1	G	0.074856675381487
GCA_012838865.1	H	0.0216001520821585
GCA_012838865.1	I	0.0545786982450744
GCA_012838865.1	L	0.10681956049965
GCA_012838865.1	K	0.0514430717178449
GCA_012838865.1	M	0.024544607918525
GCA_012838865.1	F	0.0469051707933904
GCA_012838865.1	P	0.0415481194784778
GCA_012838865.1	S	0.0607880077237231
GCA_012838865.1	T	0.0483533688761299
GCA_012838865.1	W	0.0135261273730797
GCA_012838865.1	Y	0.0368703115121068
GCA_012838865.1	V	0.0690467951675467
GCA_018266395.1	A	0.0757657970944978
GCA_018266395.1	R	0.0498555043258767
GCA_018266395.1	N	0.044722460383603
GCA_018266395.1	D	0.0522402825160234
GCA_018266395.1	C	0.0079615017957035
GCA_018266395.1	Q	0.0360654607373476
GCA_018266395.1	E	0.0589839136143704
GCA_018266395.1	G	0.0738187028965087
GCA_018266395.1	H	0.0205771433025356
GCA_018266395.1	I	0.0660820387680095
GCA_018266395.1	L	0.0955477645140209
GCA_018266395.1	K	0.0616797172441497
GCA_018266395.1	M	0.0262775276250547
GCA_018266395.1	F	0.0477974902120669
GCA_018266395.1	P	0.041969697878132
GCA_018266395.1	S	0.0654982102921691
GCA_018266395.1	T	0.056142714959799
GCA_018266395.1	W	0.0133336231241044
GCA_018266395.1	Y	0.0371641674710859
GCA_018266395.1	V	0.0685162812449411
GCF_004118155.1	A	0.0804717727436174
GCF_004118155.1	R	0.0387994726117703
GCF_004118155.1	N	0.0550775500419513
GCF_004118155.1	D	0.0513925446482081
GCF_004118155.1	C	0.0094527148507731
GCF_004118155.1	Q	0.0423751648088218
GCF_004118155.1	E	0.0544600263694115
GCF_004118155.1	G	0.0689286827280355
GCF_004118155.1	H	0.0196159654800432
GCF_004118155.1	I	0.0705472851492269
GCF_004118155.1	L	0.0913282991729594
GCF_004118155.1	K	0.0626594750089896
GCF_004118155.1	M	0.0262792760397938
GCF_004118155.1	F	0.0452623756442527
GCF_004118155.1	P	0.0393450797075393
GCF_004118155.1	S	0.0625961884214311
GCF_004118155.1	T	0.0630372767589596
GCF_004118155.1	W	0.0115440489032722
GCF_004118155.1	Y	0.0432659714730912
GCF_004118155.1	V	0.0635608294378521
GCF_004122165.1	A	0.0659312489957918
GCF_004122165.1	R	0.0307474743014697
GCF_004122165.1	N	0.064647089053487
GCF_004122165.1	D	0.0514792369612385
GCF_004122165.1	C	0.00785214130910723
GCF_004122165.1	Q	0.0349691347803743
GCF_004122165.1	E	0.0644692445533589
GCF_004122165.1	G	0.0638486285736013
GCF_004122165.1	H	0.0170509947640126
GCF_004122165.1	I	0.0799012411093081
GCF_004122165.1	L	0.0892852981471056
GCF_004122165.1	K	0.0796510322953347
GCF_004122165.1	M	0.0223973683920036
GCF_004122165.1	F	0.0539874576699427
GCF_004122165.1	P	0.0337058255725673
GCF_004122165.1	S	0.0642840409704668
GCF_004122165.1	T	0.0618653557687237
GCF_004122165.1	W	0.0096637021828266
GCF_004122165.1	Y	0.040347397767009
GCF_004122165.1	V	0.0639160868322706
GCA_000723505.1	A	0.0748284724887553
GCA_000723505.1	R	0.0520684643813582
GCA_000723505.1	N	0.0501084579989391
GCA_000723505.1	D	0.0535185241087254
GCA_000723505.1	C	0.0112856693130706
GCA_000723505.1	Q	0.0344995622868035
GCA_000723505.1	E	0.0659879596527619
GCA_000723505.1	G	0.0672698340139809
GCA_000723505.1	H	0.0170621897734673
GCA_000723505.1	I	0.0742225739260933
GCA_000723505.1	L	0.089067088711312
GCA_000723505.1	K	0.0649950191256948
GCA_000723505.1	M	0.0257118769055618
GCA_000723505.1	F	0.0457679818187307
GCA_000723505.1	P	0.0348790574719583
GCA_000723505.1	S	0.063489975720933
GCA_000723505.1	T	0.0548176482510878
GCA_000723505.1	W	0.0117880691888722
GCA_000723505.1	Y	0.0412539297157667
GCA_000723505.1	V	0.0673776451461272
GCA_017394445.1	A	0.0687453135336232
GCA_017394445.1	R	0.0386941838139323
GCA_017394445.1	N	0.0609421081816893
GCA_017394445.1	D	0.0606083765783254
GCA_017394445.1	C	0.0131581964227029
GCA_017394445.1	Q	0.0349331220549035
GCA_017394445.1	E	0.0618541380595843
GCA_017394445.1	G	0.0615620167579121
GCA_017394445.1	H	0.0169472814461363
GCA_017394445.1	I	0.077383272488882
GCA_017394445.1	L	0.0842116079154683
GCA_017394445.1	K	0.0735687117705353
GCA_017394445.1	M	0.0243547643370842
GCA_017394445.1	F	0.0492012095859945
GCA_017394445.1	P	0.0350036048108302
GCA_017394445.1	S	0.0637885924933317
GCA_017394445.1	T	0.0582637634564743
GCA_017394445.1	W	0.0100238367585405
GCA_017394445.1	Y	0.0455445981761101
GCA_017394445.1	V	0.0612113013579395
GCF_020911945.1	A	0.0658825242212269
GCF_020911945.1	R	0.0320234672185896
GCF_020911945.1	N	0.0633180105197198
GCF_020911945.1	D	0.0532596474211734
GCF_020911945.1	C	0.00738662577085426
GCF_020911945.1	Q	0.0342269619218409
GCF_020911945.1	E	0.0637557583513925
GCF_020911945.1	G	0.062575314760365
GCF_020911945.1	H	0.0164957154816161
GCF_020911945.1	I	0.0829615755774091
GCF_020911945.1	L	0.091946718711113
GCF_020911945.1	K	0.0812459975584492
GCF_020911945.1	M	0.0229350352706708
GCF_020911945.1	F	0.0528789543630671
GCF_020911945.1	P	0.0330622575786938
GCF_020911945.1	S	0.065521505222971
GCF_020911945.1	T	0.0585982035615951
GCF_020911945.1	W	0.00987342693595208
GCF_020911945.1	Y	0.0393736959787205
GCF_020911945.1	V	0.0626786035745799
GCA_000432775.1	A	0.0814215143133111
GCA_000432775.1	R	0.057083490147673
GCA_000432775.1	N	0.0401870191940752
GCA_000432775.1	D	0.0592639770923858
GCA_000432775.1	C	0.0126934080076639
GCA_000432775.1	Q	0.0290858798666179
GCA_000432775.1	E	0.0653435484168112
GCA_000432775.1	G	0.0755445953663666
GCA_000432775.1	H	0.0177215556333413
GCA_000432775.1	I	0.0666002563420983
GCA_000432775.1	L	0.0904737591489653
GCA_000432775.1	K	0.0489563402559736
GCA_000432775.1	M	0.0281555212245467
GCA_000432775.1	F	0.0423385557991478
GCA_000432775.1	P	0.0403080842507521
GCA_000432775.1	S	0.0669818744555362
GCA_000432775.1	T	0.0551227625993194
GCA_000432775.1	W	0.0115827677051066
GCA_000432775.1	Y	0.0413660875721456
GCA_000432775.1	V	0.0697690026081624
GCA_017557605.1	A	0.0758259852543984
GCA_017557605.1	R	0.0411730746041215
GCA_017557605.1	N	0.0582748990761856
GCA_017557605.1	D	0.059003748827491
GCA_017557605.1	C	0.013064871896386
GCA_017557605.1	Q	0.0347927046728553
GCA_017557605.1	E	0.060126369527891
GCA_017557605.1	G	0.0684948025436109
GCA_017557605.1	H	0.0170751462234805
GCA_017557605.1	I	0.0725883130062865
GCA_017557605.1	L	0.0834975824171133
GCA_017557605.1	K	0.0643906207815019
GCA_017557605.1	M	0.0254169009906167
GCA_017557605.1	F	0.0466805322417305
GCA_017557605.1	P	0.0341684336559979
GCA_017557605.1	S	0.0637332687364008
GCA_017557605.1	T	0.0601562491663047
GCA_017557605.1	W	0.0111557764277398
GCA_017557605.1	Y	0.0433777650670745
GCA_017557605.1	V	0.0670029548828131
GCA_013204185.1	A	0.0880249251539697
GCA_013204185.1	R	0.054834565380678
GCA_013204185.1	N	0.0362886035862293
GCA_013204185.1	D	0.0576901698185618
GCA_013204185.1	C	0.00658799737446796
GCA_013204185.1	Q	0.0343204212451557
GCA_013204185.1	E	0.0621524142617818
GCA_013204185.1	G	0.0804973043828791
GCA_013204185.1	H	0.0204551760005491
GCA_013204185.1	I	0.0581184138151707
GCA_013204185.1	L	0.0961576943265887
GCA_013204185.1	K	0.0398179914679876
GCA_013204185.1	M	0.0245104436433801
GCA_013204185.1	F	0.0452933278038623
GCA_013204185.1	P	0.0451782916061277
GCA_013204185.1	S	0.0755236805396454
GCA_013204185.1	T	0.0567998476495398
GCA_013204185.1	W	0.0139812481330785
GCA_013204185.1	Y	0.0290171558605143
GCA_013204185.1	V	0.0747503279498326
GCF_000517545.1	A	0.0692009800314781
GCF_000517545.1	R	0.0453108098622222
GCF_000517545.1	N	0.05268980075456
GCF_000517545.1	D	0.0552912650508157
GCF_000517545.1	C	0.0119256333034791
GCF_000517545.1	Q	0.0356678007900806
GCF_000517545.1	E	0.0638813407520735
GCF_000517545.1	G	0.0680939199652236
GCF_000517545.1	H	0.0180707046872872
GCF_000517545.1	I	0.0672659506719745
GCF_000517545.1	L	0.0909176250897531
GCF_000517545.1	K	0.066118295584192
GCF_000517545.1	M	0.0254801418457711
GCF_000517545.1	F	0.044881179217717
GCF_000517545.1	P	0.0373727916942586
GCF_000517545.1	S	0.0646814009680221
GCF_000517545.1	T	0.0594412602724433
GCF_000517545.1	W	0.0134657069326994
GCF_000517545.1	Y	0.0461692254216174
GCF_000517545.1	V	0.0640741671043317
GCF_008195825.1	A	0.0722932934099528
GCF_008195825.1	R	0.0353716370677831
GCF_008195825.1	N	0.0598626587895685
GCF_008195825.1	D	0.0531067621719992
GCF_008195825.1	C	0.00761024500883036
GCF_008195825.1	Q	0.0388060638116668
GCF_008195825.1	E	0.0603853084350095
GCF_008195825.1	G	0.0648973078612603
GCF_008195825.1	H	0.018557200103992
GCF_008195825.1	I	0.0777277739428223
GCF_008195825.1	L	0.0966130868602472
GCF_008195825.1	K	0.0771629895918313
GCF_008195825.1	M	0.0208118550924722
GCF_008195825.1	F	0.0517351430338781
GCF_008195825.1	P	0.0355545196195326
GCF_008195825.1	S	0.0621361399230817
GCF_008195825.1	T	0.055083507400468
GCF_008195825.1	W	0.011448985629376
GCF_008195825.1	Y	0.0406743345854214
GCF_008195825.1	V	0.0601611876608067
GCA_016178785.1	A	0.0690270841659788
GCA_016178785.1	R	0.0400782904590973
GCA_016178785.1	N	0.0542071783685254
GCA_016178785.1	D	0.051010566970839
GCA_016178785.1	C	0.00827577963626312
GCA_016178785.1	Q	0.0358791428390003
GCA_016178785.1	E	0.0599474826405101
GCA_016178785.1	G	0.0673708823738145
GCA_016178785.1	H	0.0185043384717672
GCA_016178785.1	I	0.0728833375043422
GCA_016178785.1	L	0.0942384049066005
GCA_016178785.1	K	0.074937715009282
GCA_016178785.1	M	0.0226810747009013
GCA_016178785.1	F	0.0518039302109285
GCA_016178785.1	P	0.0369279959360678
GCA_016178785.1	S	0.0710470975381087
GCA_016178785.1	T	0.0567523653355545
GCA_016178785.1	W	0.0118705667467251
GCA_016178785.1	Y	0.0374972452665275
GCA_016178785.1	V	0.0650595209191659
GCA_021201295.1	A	0.0666645174809394
GCA_021201295.1	R	0.0458066699979045
GCA_021201295.1	N	0.0484738094854312
GCA_021201295.1	D	0.053482486822805
GCA_021201295.1	C	0.0106793038787429
GCA_021201295.1	Q	0.0366522133926509
GCA_021201295.1	E	0.0694681302621469
GCA_021201295.1	G	0.0678777328239763
GCA_021201295.1	H	0.0200733946925858
GCA_021201295.1	I	0.0730798368768033
GCA_021201295.1	L	0.0933960895565693
GCA_021201295.1	K	0.0603749254501201
GCA_021201295.1	M	0.0260911147289071
GCA_021201295.1	F	0.0463568615440825
GCA_021201295.1	P	0.0396471037035843
GCA_021201295.1	S	0.0606510958160727
GCA_021201295.1	T	0.0589940736203571
GCA_021201295.1	W	0.0127038368338196
GCA_021201295.1	Y	0.0459173530628583
GCA_021201295.1	V	0.0636094499696428
GCA_019694875.1	A	0.073137865438107
GCA_019694875.1	R	0.0438504793420265
GCA_019694875.1	N	0.0514268607388943
GCA_019694875.1	D	0.0535601386177029
GCA_019694875.1	C	0.00773827883484089
GCA_019694875.1	Q	0.0353892447065818
GCA_019694875.1	E	0.0610939521537244
GCA_019694875.1	G	0.0668866703977513
GCA_019694875.1	H	0.018378150545078
GCA_019694875.1	I	0.0702125462140424
GCA_019694875.1	L	0.0939961172528238
GCA_019694875.1	K	0.0701036841436812
GCA_019694875.1	M	0.0227731077190186
GCA_019694875.1	F	0.0507555446383337
GCA_019694875.1	P	0.0376558088382044
GCA_019694875.1	S	0.0656626699399723
GCA_019694875.1	T	0.0590583710047271
GCA_019694875.1	W	0.0116949963921993
GCA_019694875.1	Y	0.0385406620767813
GCA_019694875.1	V	0.0680848510055087
GCA_008080615.1	A	0.0760896689402762
GCA_008080615.1	R	0.0339793711528864
GCA_008080615.1	N	0.0589816106369093
GCA_008080615.1	D	0.0482272884327451
GCA_008080615.1	C	0.00897873130030841
GCA_008080615.1	Q	0.0391541788771867
GCA_008080615.1	E	0.0547361887821046
GCA_008080615.1	G	0.0672996941504677
GCA_008080615.1	H	0.0187188871683964
GCA_008080615.1	I	0.0810885172056358
GCA_008080615.1	L	0.0952660507019183
GCA_008080615.1	K	0.0717642655132257
GCA_008080615.1	M	0.0253141676157813
GCA_008080615.1	F	0.0514329498483549
GCA_008080615.1	P	0.037001074952331
GCA_008080615.1	S	0.0621824731581844
GCA_008080615.1	T	0.0570908462690196
GCA_008080615.1	W	0.0119684424708547
GCA_008080615.1	Y	0.0392261622922079
GCA_008080615.1	V	0.0614994305312056
GCA_017936005.1	A	0.0855619906719287
GCA_017936005.1	R	0.0485999350793569
GCA_017936005.1	N	0.0451454734935848
GCA_017936005.1	D	0.053769668392189
GCA_017936005.1	C	0.0127586147984897
GCA_017936005.1	Q	0.0287991389472605
GCA_017936005.1	E	0.0703637264449114
GCA_017936005.1	G	0.0785112671484462
GCA_017936005.1	H	0.018574137665932
GCA_017936005.1	I	0.0603420292826269
GCA_017936005.1	L	0.0852185946389216
GCA_017936005.1	K	0.0556181982813114
GCA_017936005.1	M	0.0261596022756394
GCA_017936005.1	F	0.0403994327985922
GCA_017936005.1	P	0.0379375736763877
GCA_017936005.1	S	0.0595151453026498
GCA_017936005.1	T	0.0590521586113816
GCA_017936005.1	W	0.0138468897886662
GCA_017936005.1	Y	0.0410503476671279
GCA_017936005.1	V	0.0787760750345959
GCF_003334855.1	A	0.0795032484525832
GCF_003334855.1	R	0.0530228720106744
GCF_003334855.1	N	0.0472017222108197
GCF_003334855.1	D	0.052407976599557
GCF_003334855.1	C	0.00715629130344816
GCF_003334855.1	Q	0.042735860658404
GCF_003334855.1	E	0.0551584268582958
GCF_003334855.1	G	0.0722239780669115
GCF_003334855.1	H	0.0181320694609361
GCF_003334855.1	I	0.0584927129647235
GCF_003334855.1	L	0.100582198924751
GCF_003334855.1	K	0.0545498273046301
GCF_003334855.1	M	0.0206940637199535
GCF_003334855.1	F	0.046625861115903
GCF_003334855.1	P	0.0464957467285675
GCF_003334855.1	S	0.0612368673660105
GCF_003334855.1	T	0.0631587827841037
GCF_003334855.1	W	0.0136641092893698
GCF_003334855.1	Y	0.037861188095457
GCF_003334855.1	V	0.0690961960849001
GCA_017408825.1	A	0.0834095561653382
GCA_017408825.1	R	0.054604584984828
GCA_017408825.1	N	0.0442292056854973
GCA_017408825.1	D	0.0581870580890573
GCA_017408825.1	C	0.0125441003528028
GCA_017408825.1	Q	0.0289447130391858
GCA_017408825.1	E	0.0725441729459762
GCA_017408825.1	G	0.0705823424365173
GCA_017408825.1	H	0.0184695181265154
GCA_017408825.1	I	0.0683664358203755
GCA_017408825.1	L	0.0847271222614225
GCA_017408825.1	K	0.0522979369020137
GCA_017408825.1	M	0.0277941112417788
GCA_017408825.1	F	0.0398300593812158
GCA_017408825.1	P	0.0346432771462172
GCA_017408825.1	S	0.0625662412706709
GCA_017408825.1	T	0.0587460255237597
GCA_017408825.1	W	0.0118671690114262
GCA_017408825.1	Y	0.0431838639894304
GCA_017408825.1	V	0.0724625056259709
GCA_018064985.1	A	0.0853638895473933
GCA_018064985.1	R	0.0497775059310639
GCA_018064985.1	N	0.04296605676087
GCA_018064985.1	D	0.0564695194888156
GCA_018064985.1	C	0.014370275733398
GCA_018064985.1	Q	0.0375118304593385
GCA_018064985.1	E	0.06735625652598
GCA_018064985.1	G	0.0719889105843478
GCA_018064985.1	H	0.0212233464048976
GCA_018064985.1	I	0.0610750290898101
GCA_018064985.1	L	0.0915763510248842
GCA_018064985.1	K	0.054364919227143
GCA_018064985.1	M	0.0297340386066569
GCA_018064985.1	F	0.042857478931377
GCA_018064985.1	P	0.0395675706977392
GCA_018064985.1	S	0.0568603996749904
GCA_018064985.1	T	0.0556533761371266
GCA_018064985.1	W	0.0138653888262556
GCA_018064985.1	Y	0.0419562829465851
GCA_018064985.1	V	0.0654615734013272
GCF_000812875.1	A	0.0681314115422087
GCF_000812875.1	R	0.0350091695799186
GCF_000812875.1	N	0.0588801650524385
GCF_000812875.1	D	0.0533139434924638
GCF_000812875.1	C	0.00707490400596023
GCF_000812875.1	Q	0.0349719181614992
GCF_000812875.1	E	0.0707934552123331
GCF_000812875.1	G	0.0639979368445183
GCF_000812875.1	H	0.0170439566737349
GCF_000812875.1	I	0.0761476302366898
GCF_000812875.1	L	0.0919350679122013
GCF_000812875.1	K	0.0815576823886756
GCF_000812875.1	M	0.0242922230500315
GCF_000812875.1	F	0.0566923605937303
GCF_000812875.1	P	0.0354561866009513
GCF_000812875.1	S	0.0618416528167803
GCF_000812875.1	T	0.053481574875351
GCF_000812875.1	W	0.00991460828700785
GCF_000812875.1	Y	0.0379778210785718
GCF_000812875.1	V	0.0614863315949338
GCA_014380425.1	A	0.0756994769111864
GCA_014380425.1	R	0.0457523435414666
GCA_014380425.1	N	0.0524074833970097
GCA_014380425.1	D	0.0513348126959591
GCA_014380425.1	C	0.00833436251289794
GCA_014380425.1	Q	0.0354947432163787
GCA_014380425.1	E	0.058952069447709
GCA_014380425.1	G	0.0699387272966308
GCA_014380425.1	H	0.018743351832006
GCA_014380425.1	I	0.0721069762438797
GCA_014380425.1	L	0.096172846391962
GCA_014380425.1	K	0.0652835157305117
GCA_014380425.1	M	0.0233139050791007
GCA_014380425.1	F	0.0486466620718779
GCA_014380425.1	P	0.0391798700445004
GCA_014380425.1	S	0.0659020194495018
GCA_014380425.1	T	0.0563953882131716
GCA_014380425.1	W	0.0117107354716365
GCA_014380425.1	Y	0.0396181013429797
GCA_014380425.1	V	0.0650126091096335
GCA_017558775.1	A	0.0871549626444297
GCA_017558775.1	R	0.0507635625607879
GCA_017558775.1	N	0.040728960901692
GCA_017558775.1	D	0.0619768623249278
GCA_017558775.1	C	0.0118448312641838
GCA_017558775.1	Q	0.0297554984820345
GCA_017558775.1	E	0.0627710975511281
GCA_017558775.1	G	0.0791125777211596
GCA_017558775.1	H	0.0177142175336767
GCA_017558775.1	I	0.0577489758704348
GCA_017558775.1	L	0.0896485478993744
GCA_017558775.1	K	0.0545262368797523
GCA_017558775.1	M	0.0256710323491164
GCA_017558775.1	F	0.0445844366052048
GCA_017558775.1	P	0.0431550542406014
GCA_017558775.1	S	0.0581503117282872
GCA_017558775.1	T	0.0563027205268226
GCA_017558775.1	W	0.0147734983349985
GCA_017558775.1	Y	0.0412544336765378
GCA_017558775.1	V	0.0723621809048497
GCA_021107975.1	A	0.0554772265354619
GCA_021107975.1	R	0.0344685897690249
GCA_021107975.1	N	0.0638309503970091
GCA_021107975.1	D	0.0582036054862645
GCA_021107975.1	C	0.00888101189925095
GCA_021107975.1	Q	0.0296304134096931
GCA_021107975.1	E	0.0665097147089555
GCA_021107975.1	G	0.0668438989335203
GCA_021107975.1	H	0.0162533451488178
GCA_021107975.1	I	0.0910656420701787
GCA_021107975.1	L	0.0868341114799776
GCA_021107975.1	K	0.0770554754630303
GCA_021107975.1	M	0.0212237843938612
GCA_021107975.1	F	0.0523478866595245
GCA_021107975.1	P	0.0360548626449932
GCA_021107975.1	S	0.0631352476181659
GCA_021107975.1	T	0.0553696527217497
GCA_021107975.1	W	0.012043858372902
GCA_021107975.1	Y	0.0468413418510632
GCA_021107975.1	V	0.0579293804365557
GCA_011053095.1	A	0.0617436499109435
GCA_011053095.1	R	0.046132212450926
GCA_011053095.1	N	0.0505545129496957
GCA_011053095.1	D	0.0600514430874347
GCA_011053095.1	C	0.00869462502024012
GCA_011053095.1	Q	0.0311166972369912
GCA_011053095.1	E	0.0681528003036682
GCA_011053095.1	G	0.0740403528284408
GCA_011053095.1	H	0.0196793699416288
GCA_011053095.1	I	0.0771633039309633
GCA_011053095.1	L	0.0918277691803348
GCA_011053095.1	K	0.0595006463566455
GCA_011053095.1	M	0.0257387975908284
GCA_011053095.1	F	0.0476399355501464
GCA_011053095.1	P	0.0410224114544484
GCA_011053095.1	S	0.0679026191379965
GCA_011053095.1	T	0.0524252310028217
GCA_011053095.1	W	0.0141687481916613
GCA_011053095.1	Y	0.0418864323502165
GCA_011053095.1	V	0.0605584415239683
GCA_013151505.1	A	0.0623855418597519
GCA_013151505.1	R	0.0412882624255806
GCA_013151505.1	N	0.0547554922649226
GCA_013151505.1	D	0.0567031913666142
GCA_013151505.1	C	0.00698213146327922
GCA_013151505.1	Q	0.0307194060849078
GCA_013151505.1	E	0.0626754778272948
GCA_013151505.1	G	0.0705076936579959
GCA_013151505.1	H	0.0179898364623078
GCA_013151505.1	I	0.0770243496903898
GCA_013151505.1	L	0.0903278741875136
GCA_013151505.1	K	0.0732246106327606
GCA_013151505.1	M	0.0249315346784127
GCA_013151505.1	F	0.0527012860731132
GCA_013151505.1	P	0.0398385825878659
GCA_013151505.1	S	0.0596715834152682
GCA_013151505.1	T	0.0554182030478779
GCA_013151505.1	W	0.0129987958781756
GCA_013151505.1	Y	0.0447734110966581
GCA_013151505.1	V	0.0650827352993096
GCA_018266845.1	A	0.0596694798084686
GCA_018266845.1	R	0.0339350810480152
GCA_018266845.1	N	0.0672757013198947
GCA_018266845.1	D	0.0536539202770571
GCA_018266845.1	C	0.00906360922066192
GCA_018266845.1	Q	0.0265417148467538
GCA_018266845.1	E	0.0621326567986178
GCA_018266845.1	G	0.066758903967738
GCA_018266845.1	H	0.0139113409692779
GCA_018266845.1	I	0.0819598412981489
GCA_018266845.1	L	0.0867663443155168
GCA_018266845.1	K	0.0827057936914288
GCA_018266845.1	M	0.0210985635142987
GCA_018266845.1	F	0.0561458614983096
GCA_018266845.1	P	0.0335908690824786
GCA_018266845.1	S	0.0728463740769079
GCA_018266845.1	T	0.0570682345090233
GCA_018266845.1	W	0.00992941257687241
GCA_018266845.1	Y	0.0451943599095653
GCA_018266845.1	V	0.0597519372709648
GCF_900099685.1	A	0.0614684446045982
GCF_900099685.1	R	0.0329707929171222
GCF_900099685.1	N	0.0648622802625675
GCF_900099685.1	D	0.0545153259658745
GCF_900099685.1	C	0.00734551464511982
GCF_900099685.1	Q	0.0348989905114661
GCF_900099685.1	E	0.0663079953501506
GCF_900099685.1	G	0.0636677679163859
GCF_900099685.1	H	0.0167526242024313
GCF_900099685.1	I	0.07957150009615
GCF_900099685.1	L	0.0881340487125426
GCF_900099685.1	K	0.082361582958406
GCF_900099685.1	M	0.0235420279510692
GCF_900099685.1	F	0.0535676852793461
GCF_900099685.1	P	0.0345715607312945
GCF_900099685.1	S	0.0665635291733004
GCF_900099685.1	T	0.0560537262028713
GCF_900099685.1	W	0.0105409867590169
GCF_900099685.1	Y	0.0425520119607154
GCF_900099685.1	V	0.0597516037995714
GCA_021740175.1	A	0.0612470893256989
GCA_021740175.1	R	0.0431115057482008
GCA_021740175.1	N	0.0562730364885788
GCA_021740175.1	D	0.0588504817597744
GCA_021740175.1	C	0.00654266753902234
GCA_021740175.1	Q	0.0361726207650451
GCA_021740175.1	E	0.074690036045628
GCA_021740175.1	G	0.06466471876689
GCA_021740175.1	H	0.020789224511027
GCA_021740175.1	I	0.0739250315958013
GCA_021740175.1	L	0.0881035204427882
GCA_021740175.1	K	0.0761468971094413
GCA_021740175.1	M	0.0247087293814538
GCA_021740175.1	F	0.0477685846300142
GCA_021740175.1	P	0.0368533020152229
GCA_021740175.1	S	0.0618586865086944
GCA_021740175.1	T	0.0531612056388854
GCA_021740175.1	W	0.0112749261410046
GCA_021740175.1	Y	0.0442463131458852
GCA_021740175.1	V	0.0596114224409433
GCA_020832305.1	A	0.0678334547222782
GCA_020832305.1	R	0.0461669911094347
GCA_020832305.1	N	0.0536572830972855
GCA_020832305.1	D	0.0551820488361292
GCA_020832305.1	C	0.00794782811325402
GCA_020832305.1	Q	0.036393806663322
GCA_020832305.1	E	0.0649828982572662
GCA_020832305.1	G	0.0694470675924502
GCA_020832305.1	H	0.0215260106627198
GCA_020832305.1	I	0.0751790376100015
GCA_020832305.1	L	0.0950009922149696
GCA_020832305.1	K	0.0619610317546032
GCA_020832305.1	M	0.025133629809649
GCA_020832305.1	F	0.0519292861957627
GCA_020832305.1	P	0.0403009523667652
GCA_020832305.1	S	0.0643061704066698
GCA_020832305.1	T	0.0491356557370508
GCA_020832305.1	W	0.0140139059060998
GCA_020832305.1	Y	0.0405499371419846
GCA_020832305.1	V	0.059352011802304
GCA_018715295.1	A	0.091002361606553
GCA_018715295.1	R	0.0645622770511296
GCA_018715295.1	N	0.0326310443915973
GCA_018715295.1	D	0.0568168681463866
GCA_018715295.1	C	0.0110462907913859
GCA_018715295.1	Q	0.0363200224600344
GCA_018715295.1	E	0.0640565134099617
GCA_018715295.1	G	0.075934733782534
GCA_018715295.1	H	0.0181166600607742
GCA_018715295.1	I	0.0566620425419474
GCA_018715295.1	L	0.0965864050733254
GCA_018715295.1	K	0.0474241148104109
GCA_018715295.1	M	0.0251767076231999
GCA_018715295.1	F	0.0424490520544326
GCA_018715295.1	P	0.0446104174924032
GCA_018715295.1	S	0.0598473213106091
GCA_018715295.1	T	0.0531485334918748
GCA_018715295.1	W	0.0110524838155635
GCA_018715295.1	Y	0.0392823523583036
GCA_018715295.1	V	0.073273797727573
GCF_000424665.1	A	0.0669811239618561
GCF_000424665.1	R	0.0410460419376201
GCF_000424665.1	N	0.0532796793758762
GCF_000424665.1	D	0.0545630550265228
GCF_000424665.1	C	0.00657168603834455
GCF_000424665.1	Q	0.0347275908564024
GCF_000424665.1	E	0.0783222276266915
GCF_000424665.1	G	0.0681326263140744
GCF_000424665.1	H	0.0182615850214867
GCF_000424665.1	I	0.0722092313220107
GCF_000424665.1	L	0.0947920558760544
GCF_000424665.1	K	0.0695029618933948
GCF_000424665.1	M	0.023110317747757
GCF_000424665.1	F	0.0518070942100933
GCF_000424665.1	P	0.0375867568629062
GCF_000424665.1	S	0.0615513842396119
GCF_000424665.1	T	0.0529977763103953
GCF_000424665.1	W	0.0112474545108791
GCF_000424665.1	Y	0.0386178531600378
GCF_000424665.1	V	0.0646914977079847
GCA_017995075.1	A	0.0722565648151758
GCA_017995075.1	R	0.0406404067220753
GCA_017995075.1	N	0.0560043002899003
GCA_017995075.1	D	0.0525226247361046
GCA_017995075.1	C	0.0110153895393807
GCA_017995075.1	Q	0.0355461224556789
GCA_017995075.1	E	0.0542173000498555
GCA_017995075.1	G	0.0743779864549075
GCA_017995075.1	H	0.0179838698095439
GCA_017995075.1	I	0.0696694152139169
GCA_017995075.1	L	0.0921197597910584
GCA_017995075.1	K	0.0559058203685201
GCA_017995075.1	M	0.0239819125211065
GCA_017995075.1	F	0.0485249554275773
GCA_017995075.1	P	0.0411522971467494
GCA_017995075.1	S	0.0709270858765431
GCA_017995075.1	T	0.0645946217652936
GCA_017995075.1	W	0.0123284551577833
GCA_017995075.1	Y	0.0401808337556344
GCA_017995075.1	V	0.0660502781031947
GCA_023666835.1	A	0.0844918687802237
GCA_023666835.1	R	0.0552194775854665
GCA_023666835.1	N	0.0451203345842902
GCA_023666835.1	D	0.06298101159469
GCA_023666835.1	C	0.0117982038499599
GCA_023666835.1	Q	0.0308836983513508
GCA_023666835.1	E	0.0561716985007188
GCA_023666835.1	G	0.0705539685206968
GCA_023666835.1	H	0.0191713810937471
GCA_023666835.1	I	0.0686420582908568
GCA_023666835.1	L	0.0884501204279393
GCA_023666835.1	K	0.0492186187195429
GCA_023666835.1	M	0.0291192890083833
GCA_023666835.1	F	0.0408446759648238
GCA_023666835.1	P	0.0417894284807409
GCA_023666835.1	S	0.0657536548479247
GCA_023666835.1	T	0.0601915644429508
GCA_023666835.1	W	0.0116021583674079
GCA_023666835.1	Y	0.0389663735319928
GCA_023666835.1	V	0.0690304150562931
GCA_019114015.1	A	0.0653008122548565
GCA_019114015.1	R	0.0462780660304518
GCA_019114015.1	N	0.0538871645202137
GCA_019114015.1	D	0.0579619506470243
GCA_019114015.1	C	0.0146024429414126
GCA_019114015.1	Q	0.0319014639117947
GCA_019114015.1	E	0.0683197442786992
GCA_019114015.1	G	0.0638975107322647
GCA_019114015.1	H	0.0159130918187714
GCA_019114015.1	I	0.0730469594490256
GCA_019114015.1	L	0.0885238117298249
GCA_019114015.1	K	0.0715606565984126
GCA_019114015.1	M	0.027701210661231
GCA_019114015.1	F	0.0485422650483338
GCA_019114015.1	P	0.0324689613638469
GCA_019114015.1	S	0.0662562926588221
GCA_019114015.1	T	0.0526170511751444
GCA_019114015.1	W	0.00964359615800364
GCA_019114015.1	Y	0.0447782513357423
GCA_019114015.1	V	0.0667986966861237
GCF_009848495.1	A	0.0714882222575591
GCF_009848495.1	R	0.0367260066653249
GCF_009848495.1	N	0.0603159635308652
GCF_009848495.1	D	0.0538685905740253
GCF_009848495.1	C	0.00776954033277696
GCF_009848495.1	Q	0.0341472798824839
GCF_009848495.1	E	0.0660427608278169
GCF_009848495.1	G	0.0666432405443905
GCF_009848495.1	H	0.0172693518488659
GCF_009848495.1	I	0.0759128681691262
GCF_009848495.1	L	0.0898584535868099
GCF_009848495.1	K	0.0739513010949859
GCF_009848495.1	M	0.0230528611190496
GCF_009848495.1	F	0.0499854884068495
GCF_009848495.1	P	0.036082158969221
GCF_009848495.1	S	0.0608886432605604
GCF_009848495.1	T	0.0584522524105369
GCF_009848495.1	W	0.0103126831324136
GCF_009848495.1	Y	0.043550347444236
GCF_009848495.1	V	0.0636819859421026
GCA_017506825.1	A	0.0792777569846547
GCA_017506825.1	R	0.0471918275687457
GCA_017506825.1	N	0.0438838863080954
GCA_017506825.1	D	0.0621628762026375
GCA_017506825.1	C	0.0123566191849585
GCA_017506825.1	Q	0.0282688624204663
GCA_017506825.1	E	0.0694007177296845
GCA_017506825.1	G	0.0735177561040048
GCA_017506825.1	H	0.017051584069043
GCA_017506825.1	I	0.0647140089385967
GCA_017506825.1	L	0.0845864247814887
GCA_017506825.1	K	0.0611556328570485
GCA_017506825.1	M	0.0301925320886814
GCA_017506825.1	F	0.0447865524757271
GCA_017506825.1	P	0.0381128773034499
GCA_017506825.1	S	0.0647552894035798
GCA_017506825.1	T	0.0527509301864776
GCA_017506825.1	W	0.0129703220977081
GCA_017506825.1	Y	0.0430307566984435
GCA_017506825.1	V	0.0698327865965082
GCA_017522255.1	A	0.0647536351296393
GCA_017522255.1	R	0.038180084824093
GCA_017522255.1	N	0.0606193848932833
GCA_017522255.1	D	0.0574015095096998
GCA_017522255.1	C	0.0138274891329034
GCA_017522255.1	Q	0.0318790173926363
GCA_017522255.1	E	0.0638002883807894
GCA_017522255.1	G	0.0624957086192053
GCA_017522255.1	H	0.0170664913142453
GCA_017522255.1	I	0.0799860563134794
GCA_017522255.1	L	0.0840780529543186
GCA_017522255.1	K	0.070212271500478
GCA_017522255.1	M	0.0278094679744154
GCA_017522255.1	F	0.0445194445764869
GCA_017522255.1	P	0.0340841269086741
GCA_017522255.1	S	0.0643984408423254
GCA_017522255.1	T	0.0601862855392351
GCA_017522255.1	W	0.0107469379347499
GCA_017522255.1	Y	0.0484978846793744
GCA_017522255.1	V	0.0654574215799676
GCF_900113045.1	A	0.0679445304739721
GCF_900113045.1	R	0.0383854870562224
GCF_900113045.1	N	0.0586663543577932
GCF_900113045.1	D	0.0483979608213475
GCF_900113045.1	C	0.00825387737043365
GCF_900113045.1	Q	0.0428817433775337
GCF_900113045.1	E	0.0665825167757579
GCF_900113045.1	G	0.0625373732716895
GCF_900113045.1	H	0.01776256717894
GCF_900113045.1	I	0.0770839026463839
GCF_900113045.1	L	0.0965474377969335
GCF_900113045.1	K	0.0758489193431351
GCF_900113045.1	M	0.0212140759592189
GCF_900113045.1	F	0.0529190035611887
GCF_900113045.1	P	0.0355294719811227
GCF_900113045.1	S	0.0604906347615887
GCF_900113045.1	T	0.0554026026978777
GCF_900113045.1	W	0.011716540039051
GCF_900113045.1	Y	0.0415556699861878
GCF_900113045.1	V	0.0602793305436219
GCA_001567275.1	A	0.0706987320059084
GCA_001567275.1	R	0.0364142461236037
GCA_001567275.1	N	0.0610804599484292
GCA_001567275.1	D	0.0519929658074861
GCA_001567275.1	C	0.0110222295110305
GCA_001567275.1	Q	0.0363167336879979
GCA_001567275.1	E	0.0553028481387868
GCA_001567275.1	G	0.0665821558891417
GCA_001567275.1	H	0.0190703297360848
GCA_001567275.1	I	0.0737914275488144
GCA_001567275.1	L	0.0888438016995974
GCA_001567275.1	K	0.0683130016211442
GCA_001567275.1	M	0.0243470822173885
GCA_001567275.1	F	0.0494620748651724
GCA_001567275.1	P	0.0376918806492112
GCA_001567275.1	S	0.0698377415233437
GCA_001567275.1	T	0.0623603106657551
GCA_001567275.1	W	0.0105922883176778
GCA_001567275.1	Y	0.0420112383082036
GCA_001567275.1	V	0.0642684517352227
GCA_017469685.1	A	0.08861872308202
GCA_017469685.1	R	0.0558829097449004
GCA_017469685.1	N	0.0432557148942212
GCA_017469685.1	D	0.0597307018789342
GCA_017469685.1	C	0.0123408585356619
GCA_017469685.1	Q	0.0374733778219509
GCA_017469685.1	E	0.0621681101803209
GCA_017469685.1	G	0.0729388518150409
GCA_017469685.1	H	0.0214858724975153
GCA_017469685.1	I	0.0583936769369114
GCA_017469685.1	L	0.0909602915424298
GCA_017469685.1	K	0.0474584694022434
GCA_017469685.1	M	0.0254082067300866
GCA_017469685.1	F	0.0418536135169672
GCA_017469685.1	P	0.0400634199441526
GCA_017469685.1	S	0.0600821146291826
GCA_017469685.1	T	0.0613303989777084
GCA_017469685.1	W	0.0143854418098348
GCA_017469685.1	Y	0.0402456339627999
GCA_017469685.1	V	0.0659236120971177
GCA_017620715.1	A	0.092381003395194
GCA_017620715.1	R	0.0558682466954544
GCA_017620715.1	N	0.0427015690411049
GCA_017620715.1	D	0.0582745492303128
GCA_017620715.1	C	0.012536259353265
GCA_017620715.1	Q	0.0319494346837196
GCA_017620715.1	E	0.0556931305007087
GCA_017620715.1	G	0.0695561525529881
GCA_017620715.1	H	0.0202393117315489
GCA_017620715.1	I	0.0669458911560141
GCA_017620715.1	L	0.0905000494445726
GCA_017620715.1	K	0.045258265484392
GCA_017620715.1	M	0.027167732471899
GCA_017620715.1	F	0.0393908428651482
GCA_017620715.1	P	0.0447741207106833
GCA_017620715.1	S	0.0656047071233148
GCA_017620715.1	T	0.0612268022546725
GCA_017620715.1	W	0.0121097999142961
GCA_017620715.1	Y	0.039910010877806
GCA_017620715.1	V	0.067912120512905
GCF_900129785.1	A	0.0646736394058514
GCF_900129785.1	R	0.0372299369902795
GCF_900129785.1	N	0.0513410323072611
GCF_900129785.1	D	0.0542085524768812
GCF_900129785.1	C	0.00640857878074929
GCF_900129785.1	Q	0.0376776341397639
GCF_900129785.1	E	0.0713592058888781
GCF_900129785.1	G	0.0719025534679259
GCF_900129785.1	H	0.0180580040146611
GCF_900129785.1	I	0.0729892486260214
GCF_900129785.1	L	0.0976424826068993
GCF_900129785.1	K	0.0665089320230996
GCF_900129785.1	M	0.0240301777105273
GCF_900129785.1	F	0.0526176998462951
GCF_900129785.1	P	0.0410699031937944
GCF_900129785.1	S	0.0682067271478503
GCF_900129785.1	T	0.0515868007721115
GCF_900129785.1	W	0.0129805603786694
GCF_900129785.1	Y	0.0379273880391795
GCF_900129785.1	V	0.0615809421833008
GCA_018054805.1	A	0.0729492190032599
GCA_018054805.1	R	0.0428063496344629
GCA_018054805.1	N	0.0555268842859255
GCA_018054805.1	D	0.0532084015176467
GCA_018054805.1	C	0.00832994032629922
GCA_018054805.1	Q	0.0338228772526757
GCA_018054805.1	E	0.0654232268404578
GCA_018054805.1	G	0.0648085955025584
GCA_018054805.1	H	0.0175545971571356
GCA_018054805.1	I	0.0735975642964027
GCA_018054805.1	L	0.091631936970464
GCA_018054805.1	K	0.0700031379912188
GCA_018054805.1	M	0.0271189869215787
GCA_018054805.1	F	0.0503401219407827
GCA_018054805.1	P	0.0358690549978345
GCA_018054805.1	S	0.0635689593020693
GCA_018054805.1	T	0.0553090402674295
GCA_018054805.1	W	0.0106536098569232
GCA_018054805.1	Y	0.0398991693400104
GCA_018054805.1	V	0.0675783265948646
GCA_021156265.1	A	0.0790368235059173
GCA_021156265.1	R	0.0443655520921065
GCA_021156265.1	N	0.0518891474416303
GCA_021156265.1	D	0.052962551336708
GCA_021156265.1	C	0.00986685016193312
GCA_021156265.1	Q	0.0374258710960224
GCA_021156265.1	E	0.0553166595757613
GCA_021156265.1	G	0.0708652785857551
GCA_021156265.1	H	0.0205889503434024
GCA_021156265.1	I	0.0662069878702104
GCA_021156265.1	L	0.0916626147207196
GCA_021156265.1	K	0.0615617212666383
GCA_021156265.1	M	0.0264584834724019
GCA_021156265.1	F	0.0467185749884954
GCA_021156265.1	P	0.0409185037900166
GCA_021156265.1	S	0.0607607383803214
GCA_021156265.1	T	0.0609864896545137
GCA_021156265.1	W	0.0126420713547681
GCA_021156265.1	Y	0.0417932899775117
GCA_021156265.1	V	0.0679728403851664
GCF_018200315.1	A	0.0207340601101788
GCF_018200315.1	R	0.0241161293321866
GCF_018200315.1	N	0.100416075869924
GCF_018200315.1	D	0.0366100276609098
GCF_018200315.1	C	0.00932102926477767
GCF_018200315.1	Q	0.015899212012738
GCF_018200315.1	E	0.0539387740870738
GCF_018200315.1	G	0.0462913460867948
GCF_018200315.1	H	0.0124938983287232
GCF_018200315.1	I	0.148950512540387
GCF_018200315.1	L	0.0858766648845913
GCF_018200315.1	K	0.160433276771809
GCF_018200315.1	M	0.0149578113014574
GCF_018200315.1	F	0.0639687594430627
GCF_018200315.1	P	0.0239650403291416
GCF_018200315.1	S	0.0583668440993933
GCF_018200315.1	T	0.0321238464935729
GCF_018200315.1	W	0.00606680458380791
GCF_018200315.1	Y	0.0542525743241673
GCF_018200315.1	V	0.0312173124753028
GCF_001413955.1	A	0.0625227590094013
GCF_001413955.1	R	0.035170783606547
GCF_001413955.1	N	0.0595557758011963
GCF_001413955.1	D	0.0586002932152029
GCF_001413955.1	C	0.0071847224113309
GCF_001413955.1	Q	0.0334292246262773
GCF_001413955.1	E	0.0671972616359888
GCF_001413955.1	G	0.0690124410640609
GCF_001413955.1	H	0.0175169168706402
GCF_001413955.1	I	0.0750374435180758
GCF_001413955.1	L	0.0931797383861764
GCF_001413955.1	K	0.0725683878546843
GCF_001413955.1	M	0.021619871504612
GCF_001413955.1	F	0.0524771301641182
GCF_001413955.1	P	0.0353781874487427
GCF_001413955.1	S	0.0671489729551723
GCF_001413955.1	T	0.058668372338977
GCF_001413955.1	W	0.0117658141471586
GCF_001413955.1	Y	0.0392096172053361
GCF_001413955.1	V	0.0627562862363011
GCA_017379015.1	A	0.0839628678026835
GCA_017379015.1	R	0.0542945177834874
GCA_017379015.1	N	0.0438951399348316
GCA_017379015.1	D	0.0580412076823878
GCA_017379015.1	C	0.0123209592156168
GCA_017379015.1	Q	0.0282527588277566
GCA_017379015.1	E	0.0736954017896695
GCA_017379015.1	G	0.0704665150664973
GCA_017379015.1	H	0.0186586338265261
GCA_017379015.1	I	0.0676392703503539
GCA_017379015.1	L	0.0868235826860794
GCA_017379015.1	K	0.0494019668645344
GCA_017379015.1	M	0.0281149404920115
GCA_017379015.1	F	0.0404851205418229
GCA_017379015.1	P	0.0347282517744111
GCA_017379015.1	S	0.0643828199600327
GCA_017379015.1	T	0.0577695086776331
GCA_017379015.1	W	0.0117027455381314
GCA_017379015.1	Y	0.042851658249904
GCA_017379015.1	V	0.072512132935629
GCA_017643365.1	A	0.068831179177765
GCA_017643365.1	R	0.0420819402360144
GCA_017643365.1	N	0.0532603567214345
GCA_017643365.1	D	0.0610262933564196
GCA_017643365.1	C	0.00581847731696759
GCA_017643365.1	Q	0.0359757700652487
GCA_017643365.1	E	0.0726119058810616
GCA_017643365.1	G	0.068318643293614
GCA_017643365.1	H	0.0185141416528795
GCA_017643365.1	I	0.0746903760986548
GCA_017643365.1	L	0.0919404396123848
GCA_017643365.1	K	0.0567622426587423
GCA_017643365.1	M	0.0229304482608746
GCA_017643365.1	F	0.0506923660479943
GCA_017643365.1	P	0.0370769697887095
GCA_017643365.1	S	0.0693800086219335
GCA_017643365.1	T	0.0570162975788655
GCA_017643365.1	W	0.011724590303246
GCA_017643365.1	Y	0.0366414470684983
GCA_017643365.1	V	0.0647061062586916
GCF_001637325.1	A	0.0666531976097001
GCF_001637325.1	R	0.0357122891741147
GCF_001637325.1	N	0.0591719864537902
GCF_001637325.1	D	0.0558374140979835
GCF_001637325.1	C	0.00731644405127003
GCF_001637325.1	Q	0.0340852140157961
GCF_001637325.1	E	0.0696072364143147
GCF_001637325.1	G	0.065441963239282
GCF_001637325.1	H	0.0173996024012844
GCF_001637325.1	I	0.0758065987263895
GCF_001637325.1	L	0.0916281637981171
GCF_001637325.1	K	0.0720091092670708
GCF_001637325.1	M	0.0214128583071553
GCF_001637325.1	F	0.0516799869755527
GCF_001637325.1	P	0.0349914330913153
GCF_001637325.1	S	0.0648613553467416
GCF_001637325.1	T	0.0639345403831424
GCF_001637325.1	W	0.00975852792361083
GCF_001637325.1	Y	0.0392410513318184
GCF_001637325.1	V	0.0634510273915504
GCF_011043555.1	A	0.0717462786933826
GCF_011043555.1	R	0.0462036118899451
GCF_011043555.1	N	0.0530898812373202
GCF_011043555.1	D	0.0574074232373658
GCF_011043555.1	C	0.00716408511705304
GCF_011043555.1	Q	0.0380992272447514
GCF_011043555.1	E	0.0629815473341084
GCF_011043555.1	G	0.0696505505026328
GCF_011043555.1	H	0.020398800975632
GCF_011043555.1	I	0.0701648658506007
GCF_011043555.1	L	0.0932271364745036
GCF_011043555.1	K	0.062024863799038
GCF_011043555.1	M	0.0232147131231621
GCF_011043555.1	F	0.0480186749185074
GCF_011043555.1	P	0.0371411190134263
GCF_011043555.1	S	0.061594605530101
GCF_011043555.1	T	0.0564913435455561
GCF_011043555.1	W	0.0129896681027605
GCF_011043555.1	Y	0.042871247350065
GCF_011043555.1	V	0.065520356060088
GCF_016899955.1	A	0.0867867743225951
GCF_016899955.1	R	0.0569450172337207
GCF_016899955.1	N	0.0447953103791772
GCF_016899955.1	D	0.0615371436796886
GCF_016899955.1	C	0.0143106555878672
GCF_016899955.1	Q	0.0312476542623323
GCF_016899955.1	E	0.0589311119216018
GCF_016899955.1	G	0.076819210631126
GCF_016899955.1	H	0.0192604380358769
GCF_016899955.1	I	0.058180475867934
GCF_016899955.1	L	0.0856272623949882
GCF_016899955.1	K	0.0549730521656733
GCF_016899955.1	M	0.0299927674008476
GCF_016899955.1	F	0.0409052494186986
GCF_016899955.1	P	0.0382215047515262
GCF_016899955.1	S	0.0595333869670153
GCF_016899955.1	T	0.0569388355250434
GCF_016899955.1	W	0.0130177953730794
GCF_016899955.1	Y	0.0425575318380074
GCF_016899955.1	V	0.0694188222432008
GCA_023141985.1	A	0.0597017567992722
GCA_023141985.1	R	0.0336773204146368
GCA_023141985.1	N	0.0652408704048987
GCA_023141985.1	D	0.0553938599872248
GCA_023141985.1	C	0.00710673587267257
GCA_023141985.1	Q	0.0320742870451206
GCA_023141985.1	E	0.0645816791127612
GCA_023141985.1	G	0.0628301915059661
GCA_023141985.1	H	0.017822680266346
GCA_023141985.1	I	0.0880415344992666
GCA_023141985.1	L	0.0929241807437149
GCA_023141985.1	K	0.0818868124968505
GCA_023141985.1	M	0.0215422079911963
GCA_023141985.1	F	0.0533018810105239
GCA_023141985.1	P	0.0322268271788383
GCA_023141985.1	S	0.0642643411560091
GCA_023141985.1	T	0.0566100951605281
GCA_023141985.1	W	0.0103087167152661
GCA_023141985.1	Y	0.0406015529130399
GCA_023141985.1	V	0.0598624687258677
GCA_017410245.1	A	0.0796517311984653
GCA_017410245.1	R	0.0468368306906611
GCA_017410245.1	N	0.0531138909604535
GCA_017410245.1	D	0.0574237700835624
GCA_017410245.1	C	0.0133222830369166
GCA_017410245.1	Q	0.0348809018728408
GCA_017410245.1	E	0.064638963626254
GCA_017410245.1	G	0.0672702166402707
GCA_017410245.1	H	0.019694210716328
GCA_017410245.1	I	0.0740005323115762
GCA_017410245.1	L	0.0853147885115567
GCA_017410245.1	K	0.0508159914830148
GCA_017410245.1	M	0.0278949712367284
GCA_017410245.1	F	0.0400788453582167
GCA_017410245.1	P	0.0365621631877558
GCA_017410245.1	S	0.0597717384716333
GCA_017410245.1	T	0.06112886947035
GCA_017410245.1	W	0.01161071685504
GCA_017410245.1	Y	0.0464903011249694
GCA_017410245.1	V	0.0694982831634065
GCA_017629145.1	A	0.0874451062541013
GCA_017629145.1	R	0.055890666801272
GCA_017629145.1	N	0.0437151918967577
GCA_017629145.1	D	0.057228307505931
GCA_017629145.1	C	0.0125014722460586
GCA_017629145.1	Q	0.0276004071811956
GCA_017629145.1	E	0.0731075328521192
GCA_017629145.1	G	0.0707813840795518
GCA_017629145.1	H	0.0183736308111655
GCA_017629145.1	I	0.0673615668063197
GCA_017629145.1	L	0.0869908131845944
GCA_017629145.1	K	0.0478269648175256
GCA_017629145.1	M	0.0285426446586913
GCA_017629145.1	F	0.0407517709016876
GCA_017629145.1	P	0.0337207443676072
GCA_017629145.1	S	0.0643119142563895
GCA_017629145.1	T	0.0564353978429492
GCA_017629145.1	W	0.0116854272878704
GCA_017629145.1	Y	0.0428802180606734
GCA_017629145.1	V	0.0728488381875389
GCA_018224415.1	A	0.0955451191770678
GCA_018224415.1	R	0.0708780566988875
GCA_018224415.1	N	0.0313758452688294
GCA_018224415.1	D	0.0607059231636458
GCA_018224415.1	C	0.00845657969931667
GCA_018224415.1	Q	0.0310044940172423
GCA_018224415.1	E	0.0605602734212569
GCA_018224415.1	G	0.0807155293756629
GCA_018224415.1	H	0.0218441258680613
GCA_018224415.1	I	0.0555637089762491
GCA_018224415.1	L	0.1001269709968
GCA_018224415.1	K	0.030677615969438
GCA_018224415.1	M	0.0248171595409476
GCA_018224415.1	F	0.0422784511762051
GCA_018224415.1	P	0.0482534261044364
GCA_018224415.1	S	0.0602934341985595
GCA_018224415.1	T	0.0586723859206731
GCA_018224415.1	W	0.0131151477955745
GCA_018224415.1	Y	0.0296313838504455
GCA_018224415.1	V	0.0754843687807004
GCA_017996795.1	A	0.0770409273743333
GCA_017996795.1	R	0.0349984311974062
GCA_017996795.1	N	0.0582138829136198
GCA_017996795.1	D	0.0487671472950169
GCA_017996795.1	C	0.00831606708256424
GCA_017996795.1	Q	0.0408114808083149
GCA_017996795.1	E	0.0575255884423062
GCA_017996795.1	G	0.0679715523796333
GCA_017996795.1	H	0.0186715775370082
GCA_017996795.1	I	0.0776373550270936
GCA_017996795.1	L	0.094179035709339
GCA_017996795.1	K	0.0721903593547275
GCA_017996795.1	M	0.0252676151091236
GCA_017996795.1	F	0.0497522422570405
GCA_017996795.1	P	0.0380964629861521
GCA_017996795.1	S	0.0613020213526753
GCA_017996795.1	T	0.0565221201165719
GCA_017996795.1	W	0.0120020465100502
GCA_017996795.1	Y	0.0383720634418116
GCA_017996795.1	V	0.0623620231052115
GCF_009650435.1	A	0.0801993897410272
GCF_009650435.1	R	0.0405993842733012
GCF_009650435.1	N	0.0562613816032284
GCF_009650435.1	D	0.0517125373438091
GCF_009650435.1	C	0.00906731226334999
GCF_009650435.1	Q	0.0393083934150353
GCF_009650435.1	E	0.0545542360447685
GCF_009650435.1	G	0.0704587371476797
GCF_009650435.1	H	0.0187472123457203
GCF_009650435.1	I	0.066215174255921
GCF_009650435.1	L	0.0938069396580747
GCF_009650435.1	K	0.0671917708698798
GCF_009650435.1	M	0.0226941004755403
GCF_009650435.1	F	0.0485847955703319
GCF_009650435.1	P	0.0390957596266151
GCF_009650435.1	S	0.062398904024702
GCF_009650435.1	T	0.0586175664872949
GCF_009650435.1	W	0.0130855845935682
GCF_009650435.1	Y	0.0424325912920388
GCF_009650435.1	V	0.0649682289681135
GCA_017549505.1	A	0.0798896314620187
GCA_017549505.1	R	0.0459165311356813
GCA_017549505.1	N	0.0445437579059741
GCA_017549505.1	D	0.0616062357920249
GCA_017549505.1	C	0.0125872978993836
GCA_017549505.1	Q	0.0286794194870019
GCA_017549505.1	E	0.0683470990294918
GCA_017549505.1	G	0.0744562436125803
GCA_017549505.1	H	0.0173100022626461
GCA_017549505.1	I	0.0645431201131019
GCA_017549505.1	L	0.0839912470521062
GCA_017549505.1	K	0.0601438678493169
GCA_017549505.1	M	0.0301341946574217
GCA_017549505.1	F	0.0441853790539709
GCA_017549505.1	P	0.0381931631641208
GCA_017549505.1	S	0.0631551613388183
GCA_017549505.1	T	0.0539572769888887
GCA_017549505.1	W	0.0136092850493758
GCA_017549505.1	Y	0.0440304864992916
GCA_017549505.1	V	0.0707205996467842
GCF_007713685.1	A	0.111432136056209
GCF_007713685.1	R	0.059454964552657
GCF_007713685.1	N	0.0365126879071463
GCF_007713685.1	D	0.0485247067188055
GCF_007713685.1	C	0.0068358689523844
GCF_007713685.1	Q	0.0481290233470171
GCF_007713685.1	E	0.0499138440498052
GCF_007713685.1	G	0.0775901693909759
GCF_007713685.1	H	0.0209746151285773
GCF_007713685.1	I	0.0412444723202782
GCF_007713685.1	L	0.112670698599088
GCF_007713685.1	K	0.0382703372195969
GCF_007713685.1	M	0.0170647652731517
GCF_007713685.1	F	0.0392020894799169
GCF_007713685.1	P	0.0544910911803931
GCF_007713685.1	S	0.0546190231432317
GCF_007713685.1	T	0.06381880305497
GCF_007713685.1	W	0.0130405691500563
GCF_007713685.1	Y	0.0359251065911
GCF_007713685.1	V	0.0702850278846393
GCA_023664185.1	A	0.0866615251554162
GCA_023664185.1	R	0.0546025372421308
GCA_023664185.1	N	0.0421817284844927
GCA_023664185.1	D	0.0596389285257081
GCA_023664185.1	C	0.0116714386968455
GCA_023664185.1	Q	0.0293331543171521
GCA_023664185.1	E	0.0596763970287477
GCA_023664185.1	G	0.0731010494303226
GCA_023664185.1	H	0.0192150973088248
GCA_023664185.1	I	0.0648657846997368
GCA_023664185.1	L	0.0918103219481124
GCA_023664185.1	K	0.0502686803905467
GCA_023664185.1	M	0.028604079695506
GCA_023664185.1	F	0.0399258123639815
GCA_023664185.1	P	0.0447498821303342
GCA_023664185.1	S	0.0629564522323422
GCA_023664185.1	T	0.0613515513521446
GCA_023664185.1	W	0.0120180223499621
GCA_023664185.1	Y	0.0375871532992578
GCA_023664185.1	V	0.0697804033484352
GCA_020854235.1	A	0.062533576728464
GCA_020854235.1	R	0.0311453221630701
GCA_020854235.1	N	0.0589853754693801
GCA_020854235.1	D	0.0534728922143635
GCA_020854235.1	C	0.00671881615569885
GCA_020854235.1	Q	0.0410472468817891
GCA_020854235.1	E	0.0633165131565248
GCA_020854235.1	G	0.0630985680870114
GCA_020854235.1	H	0.0205798449397181
GCA_020854235.1	I	0.0798622920325113
GCA_020854235.1	L	0.0938080001110548
GCA_020854235.1	K	0.0733031171697681
GCA_020854235.1	M	0.0247985396292157
GCA_020854235.1	F	0.0540212253510373
GCA_020854235.1	P	0.0348975866401061
GCA_020854235.1	S	0.0633303950080862
GCA_020854235.1	T	0.0590173037279712
GCA_020854235.1	W	0.011258181616264
GCA_020854235.1	Y	0.0427463855128997
GCA_020854235.1	V	0.0620588174050655
GCA_020859845.1	A	0.0841285988793618
GCA_020859845.1	R	0.0538554519807245
GCA_020859845.1	N	0.0417528829096915
GCA_020859845.1	D	0.0593525304323154
GCA_020859845.1	C	0.0114739690382766
GCA_020859845.1	Q	0.0350747284332519
GCA_020859845.1	E	0.0626293243645373
GCA_020859845.1	G	0.0705243100970466
GCA_020859845.1	H	0.0204058564761951
GCA_020859845.1	I	0.0631967944858513
GCA_020859845.1	L	0.0948805429258852
GCA_020859845.1	K	0.0468220519811858
GCA_020859845.1	M	0.0269813588371937
GCA_020859845.1	F	0.0389835825818968
GCA_020859845.1	P	0.0440227633949477
GCA_020859845.1	S	0.0628611566701961
GCA_020859845.1	T	0.0598046610980777
GCA_020859845.1	W	0.0137657640200875
GCA_020859845.1	Y	0.0422672968814518
GCA_020859845.1	V	0.0672163745118258
GCF_022513635.1	A	0.07243095495327
GCF_022513635.1	R	0.0387105083333128
GCF_022513635.1	N	0.0591555696652155
GCF_022513635.1	D	0.0541827348622626
GCF_022513635.1	C	0.00841821688352066
GCF_022513635.1	Q	0.0363192491035854
GCF_022513635.1	E	0.0578520667780674
GCF_022513635.1	G	0.0676886326180884
GCF_022513635.1	H	0.018290877202481
GCF_022513635.1	I	0.074310328845313
GCF_022513635.1	L	0.090833396908836
GCF_022513635.1	K	0.0743193524650478
GCF_022513635.1	M	0.0243301397922763
GCF_022513635.1	F	0.0486069581952104
GCF_022513635.1	P	0.0378352172190352
GCF_022513635.1	S	0.0638757431155934
GCF_022513635.1	T	0.0565526655362532
GCF_022513635.1	W	0.0135075384139594
GCF_022513635.1	Y	0.0415750974345849
GCF_022513635.1	V	0.0612047516740865
GCA_016783885.1	A	0.0547817427494632
GCA_016783885.1	R	0.0335685891692777
GCA_016783885.1	N	0.0652216640651488
GCA_016783885.1	D	0.0588519034757699
GCA_016783885.1	C	0.00904935131301583
GCA_016783885.1	Q	0.0297482069181267
GCA_016783885.1	E	0.0666425350631653
GCA_016783885.1	G	0.0679233663259306
GCA_016783885.1	H	0.0163437017333807
GCA_016783885.1	I	0.0907473863344149
GCA_016783885.1	L	0.0864962385818479
GCA_016783885.1	K	0.0762045464596153
GCA_016783885.1	M	0.0206038578899697
GCA_016783885.1	F	0.0523339136929379
GCA_016783885.1	P	0.0362342578139715
GCA_016783885.1	S	0.0628262475411152
GCA_016783885.1	T	0.0552878512663359
GCA_016783885.1	W	0.0123325051061272
GCA_016783885.1	Y	0.0475209691077258
GCA_016783885.1	V	0.05728116539266
GCF_000688375.1	A	0.0722549634742079
GCF_000688375.1	R	0.047764755971855
GCF_000688375.1	N	0.0523338412584592
GCF_000688375.1	D	0.0561242325101958
GCF_000688375.1	C	0.0119156993680814
GCF_000688375.1	Q	0.035797517142473
GCF_000688375.1	E	0.0681116389548694
GCF_000688375.1	G	0.0671570384977367
GCF_000688375.1	H	0.0186852955676063
GCF_000688375.1	I	0.0689732442970466
GCF_000688375.1	L	0.0882478824003944
GCF_000688375.1	K	0.0712387397481289
GCF_000688375.1	M	0.0279276654864877
GCF_000688375.1	F	0.045253887868059
GCF_000688375.1	P	0.034641240532425
GCF_000688375.1	S	0.0605140501053198
GCF_000688375.1	T	0.0561847353560705
GCF_000688375.1	W	0.0113319589476987
GCF_000688375.1	Y	0.0418097073454937
GCF_000688375.1	V	0.0637319051673912
GCF_002067135.1	A	0.0878313645269438
GCF_002067135.1	R	0.0568872826737647
GCF_002067135.1	N	0.04439354033904
GCF_002067135.1	D	0.0548171478115967
GCF_002067135.1	C	0.00720404598173287
GCF_002067135.1	Q	0.0433024602397576
GCF_002067135.1	E	0.0489089782472469
GCF_002067135.1	G	0.0749274460907242
GCF_002067135.1	H	0.0180092397563916
GCF_002067135.1	I	0.0553358484577262
GCF_002067135.1	L	0.100226501227028
GCF_002067135.1	K	0.0454058526236684
GCF_002067135.1	M	0.0214966118170393
GCF_002067135.1	F	0.0436735441665723
GCF_002067135.1	P	0.0481603922753863
GCF_002067135.1	S	0.0603314783026761
GCF_002067135.1	T	0.0669304707748069
GCF_002067135.1	W	0.0129015845750447
GCF_002067135.1	Y	0.0374316324542067
GCF_002067135.1	V	0.0718245776586471
GCA_022426185.1	A	0.0842253952585987
GCA_022426185.1	R	0.0432903895573444
GCA_022426185.1	N	0.0463197127248592
GCA_022426185.1	D	0.0541670212222808
GCA_022426185.1	C	0.00769073673820181
GCA_022426185.1	Q	0.0360251195561531
GCA_022426185.1	E	0.0631664936435269
GCA_022426185.1	G	0.0760087816334519
GCA_022426185.1	H	0.021271634983577
GCA_022426185.1	I	0.0609064143365272
GCA_022426185.1	L	0.0958576558484658
GCA_022426185.1	K	0.0539185486478667
GCA_022426185.1	M	0.0247842883643357
GCA_022426185.1	F	0.0469034530880376
GCA_022426185.1	P	0.0398934631290526
GCA_022426185.1	S	0.0662400653516908
GCA_022426185.1	T	0.0599533688456236
GCA_022426185.1	W	0.0144743783930972
GCA_022426185.1	Y	0.0374614952603005
GCA_022426185.1	V	0.0674415834170085
GCA_003331305.1	A	0.0762220488538598
GCA_003331305.1	R	0.0405595523926635
GCA_003331305.1	N	0.0519420738361928
GCA_003331305.1	D	0.0545591677166018
GCA_003331305.1	C	0.0075271164206973
GCA_003331305.1	Q	0.0392045417708498
GCA_003331305.1	E	0.0605972852243331
GCA_003331305.1	G	0.0653322585455355
GCA_003331305.1	H	0.0215072818314038
GCA_003331305.1	I	0.0698813771403009
GCA_003331305.1	L	0.0957476006370927
GCA_003331305.1	K	0.0676035761907129
GCA_003331305.1	M	0.0233442180810716
GCA_003331305.1	F	0.0505589688952665
GCA_003331305.1	P	0.0377371538725858
GCA_003331305.1	S	0.0640982696060528
GCA_003331305.1	T	0.0588359875261223
GCA_003331305.1	W	0.0109935231788938
GCA_003331305.1	Y	0.0362438327566794
GCA_003331305.1	V	0.0675041655230838
GCA_002693605.1	A	0.0763458634279446
GCA_002693605.1	R	0.0457443155748539
GCA_002693605.1	N	0.0507564547053944
GCA_002693605.1	D	0.0553067295450333
GCA_002693605.1	C	0.00756606634437452
GCA_002693605.1	Q	0.0367030182223694
GCA_002693605.1	E	0.068715986885485
GCA_002693605.1	G	0.0674367443429221
GCA_002693605.1	H	0.0199619569676178
GCA_002693605.1	I	0.0685610192615641
GCA_002693605.1	L	0.0969124979869402
GCA_002693605.1	K	0.0622210202946816
GCA_002693605.1	M	0.0228789945943646
GCA_002693605.1	F	0.0498813434173703
GCA_002693605.1	P	0.0381676141974652
GCA_002693605.1	S	0.0605528394018857
GCA_002693605.1	T	0.0579852385741763
GCA_002693605.1	W	0.0111804582787655
GCA_002693605.1	Y	0.0375462244113509
GCA_002693605.1	V	0.0655756135654404
GCA_002169865.1	A	0.0550653142868169
GCA_002169865.1	R	0.0370500196167971
GCA_002169865.1	N	0.0619987265161211
GCA_002169865.1	D	0.0528656603142547
GCA_002169865.1	C	0.00731288469825507
GCA_002169865.1	Q	0.0335447230815737
GCA_002169865.1	E	0.0616674920728844
GCA_002169865.1	G	0.0659960509136282
GCA_002169865.1	H	0.0183400973764946
GCA_002169865.1	I	0.0865422339994469
GCA_002169865.1	L	0.0964760514281671
GCA_002169865.1	K	0.0834582162221265
GCA_002169865.1	M	0.0216267148618141
GCA_002169865.1	F	0.0548434193685321
GCA_002169865.1	P	0.0372108130358441
GCA_002169865.1	S	0.0705979585667518
GCA_002169865.1	T	0.0491288212556037
GCA_002169865.1	W	0.0123328552409007
GCA_002169865.1	Y	0.0395551810855485
GCA_002169865.1	V	0.0543867660584388
GCF_022008395.1	A	0.0632108881564371
GCF_022008395.1	R	0.0350622451425838
GCF_022008395.1	N	0.0621190275737404
GCF_022008395.1	D	0.054665744095602
GCF_022008395.1	C	0.00687042762077785
GCF_022008395.1	Q	0.032176370137329
GCF_022008395.1	E	0.0707596100205761
GCF_022008395.1	G	0.0638835015434887
GCF_022008395.1	H	0.0167403473730016
GCF_022008395.1	I	0.0798035332653903
GCF_022008395.1	L	0.0926536302376075
GCF_022008395.1	K	0.0788525579191705
GCF_022008395.1	M	0.0223814376883914
GCF_022008395.1	F	0.0524547548199225
GCF_022008395.1	P	0.0342294316076028
GCF_022008395.1	S	0.0647958470668035
GCF_022008395.1	T	0.0561825327302536
GCF_022008395.1	W	0.00979606862019953
GCF_022008395.1	Y	0.0406363013535208
GCF_022008395.1	V	0.062725743027601
GCA_017449025.1	A	0.0781778512602218
GCA_017449025.1	R	0.0499105323181358
GCA_017449025.1	N	0.0481678067886639
GCA_017449025.1	D	0.0606272257635838
GCA_017449025.1	C	0.0129014145802207
GCA_017449025.1	Q	0.0378241382057116
GCA_017449025.1	E	0.059937518335532
GCA_017449025.1	G	0.0726300778495117
GCA_017449025.1	H	0.0203347121005768
GCA_017449025.1	I	0.059650949756271
GCA_017449025.1	L	0.0855528636458129
GCA_017449025.1	K	0.0564345817361587
GCA_017449025.1	M	0.0292037667739761
GCA_017449025.1	F	0.040826794065019
GCA_017449025.1	P	0.0379669367858857
GCA_017449025.1	S	0.0619590410929628
GCA_017449025.1	T	0.0641078197279639
GCA_017449025.1	W	0.0141603734911436
GCA_017449025.1	Y	0.0428541453359264
[truncated: 18,001 more rows]
