# Supplementary material for: Evolutionary adaptation of bacterial proteomes to translation-impeding sequences
Source: EMBO J. 2025 Dec 9;45(6):1957–79. doi: 10.1038/s44318-025-00651-6 (PMC12992588; doi:10.1038/s44318-025-00651-6)
Supplement: Supplementary file 13 — Appendix Figures Source Data [file 44318_2025_651_MOESM13_ESM.zip › Appendix Fig. S1/p__Myxococcota.csv]

genome_id	aa	freq_aa
GCF_003612055.1	A	0.121208668163027
GCF_003612055.1	R	0.0779731855358679
GCF_003612055.1	N	0.0212500351108353
GCF_003612055.1	D	0.0524150509298626
GCF_003612055.1	C	0.00889900080946435
GCF_003612055.1	Q	0.0351954205256667
GCF_003612055.1	E	0.0615176945842494
GCF_003612055.1	G	0.0876490933743939
GCF_003612055.1	H	0.0213547292380055
GCF_003612055.1	I	0.0274212432044574
GCF_003612055.1	L	0.112227316485239
GCF_003612055.1	K	0.0292565823240564
GCF_003612055.1	M	0.0183329630736153
GCF_003612055.1	F	0.0340188883526507
GCF_003612055.1	P	0.0617714501668722
GCF_003612055.1	S	0.055412877888345
GCF_003612055.1	T	0.0570282955030042
GCF_003612055.1	W	0.0136699249521854
GCF_003612055.1	Y	0.0209193548798954
GCF_003612055.1	V	0.0824782248983063
GCF_001263205.1	A	0.126734129694444
GCF_001263205.1	R	0.0734573547208519
GCF_001263205.1	N	0.0239330521154806
GCF_001263205.1	D	0.0589518686395802
GCF_001263205.1	C	0.0133664121225689
GCF_001263205.1	Q	0.0259231679199443
GCF_001263205.1	E	0.057525040323107
GCF_001263205.1	G	0.0871901259147519
GCF_001263205.1	H	0.0199403215238315
GCF_001263205.1	I	0.0378958045914596
GCF_001263205.1	L	0.0930488157491626
GCF_001263205.1	K	0.0329556511095069
GCF_001263205.1	M	0.0186437603828355
GCF_001263205.1	F	0.0335167165561247
GCF_001263205.1	P	0.058973811298136
GCF_001263205.1	S	0.0641961640344272
GCF_001263205.1	T	0.0594529389691339
GCF_001263205.1	W	0.0128242340276194
GCF_001263205.1	Y	0.0196031267455177
GCF_001263205.1	V	0.0818675035615157
GCF_001027285.1	A	0.113964827973676
GCF_001027285.1	R	0.0797205804818861
GCF_001027285.1	N	0.0218134483218408
GCF_001027285.1	D	0.0477869973100801
GCF_001027285.1	C	0.0095330206493334
GCF_001027285.1	Q	0.0350999012338713
GCF_001027285.1	E	0.0680392435009572
GCF_001027285.1	G	0.0877690485423147
GCF_001027285.1	H	0.0213463651749193
GCF_001027285.1	I	0.028850568257881
GCF_001027285.1	L	0.113604734812545
GCF_001027285.1	K	0.0294257059675661
GCF_001027285.1	M	0.0192568667210843
GCF_001027285.1	F	0.0334404918771446
GCF_001027285.1	P	0.0615407995132754
GCF_001027285.1	S	0.0585932520191698
GCF_001027285.1	T	0.0546686890080565
GCF_001027285.1	W	0.0144944816321881
GCF_001027285.1	Y	0.0217745912623248
GCF_001027285.1	V	0.079276385739885
GCA_005879095.1	A	0.130691328692465
GCA_005879095.1	R	0.0803380985448027
GCA_005879095.1	N	0.0217638743024828
GCA_005879095.1	D	0.0535306754510308
GCA_005879095.1	C	0.0106007303724364
GCA_005879095.1	Q	0.0330934467342711
GCA_005879095.1	E	0.0590926394603891
GCA_005879095.1	G	0.0866040359868158
GCA_005879095.1	H	0.0203635793223108
GCA_005879095.1	I	0.0400394454678841
GCA_005879095.1	L	0.10515985744538
GCA_005879095.1	K	0.0350714590423283
GCA_005879095.1	M	0.0186572089366367
GCA_005879095.1	F	0.0344392220328381
GCA_005879095.1	P	0.0586057882685123
GCA_005879095.1	S	0.0541609994892367
GCA_005879095.1	T	0.0484239986073569
GCA_005879095.1	W	0.0131813286350759
GCA_005879095.1	Y	0.0201158495409825
GCA_005879095.1	V	0.0760664336667642
GCA_003647065.1	A	0.122303812221666
GCA_003647065.1	R	0.0771616730414906
GCA_003647065.1	N	0.0203177785744672
GCA_003647065.1	D	0.0678691442346513
GCA_003647065.1	C	0.0150122039522809
GCA_003647065.1	Q	0.0244828101172437
GCA_003647065.1	E	0.0654104518218303
GCA_003647065.1	G	0.0965358300595523
GCA_003647065.1	H	0.0206206985249259
GCA_003647065.1	I	0.0398351512456229
GCA_003647065.1	L	0.094548712872873
GCA_003647065.1	K	0.0196464552005891
GCA_003647065.1	M	0.0200360583094994
GCA_003647065.1	F	0.0331186197779875
GCA_003647065.1	P	0.0571538809793124
GCA_003647065.1	S	0.0564495803168929
GCA_003647065.1	T	0.056260667563963
GCA_003647065.1	W	0.0120649765649254
GCA_003647065.1	Y	0.0204407367503143
GCA_003647065.1	V	0.0807307578699121
GCA_009992505.1	A	0.130368266936495
GCA_009992505.1	R	0.0819495253406624
GCA_009992505.1	N	0.0182545455196113
GCA_009992505.1	D	0.0639732176007315
GCA_009992505.1	C	0.0131943754814364
GCA_009992505.1	Q	0.0279204007339752
GCA_009992505.1	E	0.0631116646044863
GCA_009992505.1	G	0.0913443000172668
GCA_009992505.1	H	0.0229863770846585
GCA_009992505.1	I	0.0336390370288857
GCA_009992505.1	L	0.10719848552761
GCA_009992505.1	K	0.0188396500466563
GCA_009992505.1	M	0.0199651263387397
GCA_009992505.1	F	0.031658270327238
GCA_009992505.1	P	0.0573849764124146
GCA_009992505.1	S	0.0577634155789896
GCA_009992505.1	T	0.052003625143033
GCA_009992505.1	W	0.0106973927062337
GCA_009992505.1	Y	0.0195983176902865
GCA_009992505.1	V	0.0781490298805904
GCA_003242355.1	A	0.126468849760653
GCA_003242355.1	R	0.0914784618846533
GCA_003242355.1	N	0.0203111357099025
GCA_003242355.1	D	0.0527290973128049
GCA_003242355.1	C	0.0116304506572411
GCA_003242355.1	Q	0.0248655336875643
GCA_003242355.1	E	0.0689615834712837
GCA_003242355.1	G	0.0880529478538355
GCA_003242355.1	H	0.0200447416635901
GCA_003242355.1	I	0.0357287694914256
GCA_003242355.1	L	0.104041605108748
GCA_003242355.1	K	0.023481538265781
GCA_003242355.1	M	0.015441452543311
GCA_003242355.1	F	0.033280451503434
GCA_003242355.1	P	0.0635321594026756
GCA_003242355.1	S	0.0565131463894831
GCA_003242355.1	T	0.0508511759886823
GCA_003242355.1	W	0.0116523889904669
GCA_003242355.1	Y	0.0202277700436447
GCA_003242355.1	V	0.0807067402708193
GCA_012522445.1	A	0.117508317616394
GCA_012522445.1	R	0.0673578588230308
GCA_012522445.1	N	0.0302824810866939
GCA_012522445.1	D	0.0631672635571849
GCA_012522445.1	C	0.0138188984721015
GCA_012522445.1	Q	0.0381307084278116
GCA_012522445.1	E	0.0558361058721312
GCA_012522445.1	G	0.0736622941787281
GCA_012522445.1	H	0.0259615588378648
GCA_012522445.1	I	0.0499650342240776
GCA_012522445.1	L	0.0999141749136451
GCA_012522445.1	K	0.0325383034181695
GCA_012522445.1	M	0.0226779546080654
GCA_012522445.1	F	0.0372650405814915
GCA_012522445.1	P	0.0563203288902075
GCA_012522445.1	S	0.0547585242323423
GCA_012522445.1	T	0.0563860221661828
GCA_012522445.1	W	0.0128398567462756
GCA_012522445.1	Y	0.023292504609125
GCA_012522445.1	V	0.0683167687384772
GCA_012798435.1	A	0.114920812890538
GCA_012798435.1	R	0.0824330265396482
GCA_012798435.1	N	0.0238205178899393
GCA_012798435.1	D	0.0558647627768557
GCA_012798435.1	C	0.0184193274818811
GCA_012798435.1	Q	0.032699151418032
GCA_012798435.1	E	0.0665507302175304
GCA_012798435.1	G	0.0884930256031383
GCA_012798435.1	H	0.0177553159940271
GCA_012798435.1	I	0.0377322414322357
GCA_012798435.1	L	0.110645385347783
GCA_012798435.1	K	0.0296502916187573
GCA_012798435.1	M	0.0182469836579034
GCA_012798435.1	F	0.0374877083084031
GCA_012798435.1	P	0.0604003319407085
GCA_012798435.1	S	0.0543559413744843
GCA_012798435.1	T	0.0445323434077512
GCA_012798435.1	W	0.0129830179549747
GCA_012798435.1	Y	0.0210981358251432
GCA_012798435.1	V	0.0719109483202656
GCF_002343915.1	A	0.136618512567167
GCF_002343915.1	R	0.0800417330211333
GCF_002343915.1	N	0.0183598970553573
GCF_002343915.1	D	0.0626082061381521
GCF_002343915.1	C	0.0138426086009746
GCF_002343915.1	Q	0.029546631984867
GCF_002343915.1	E	0.0605936426538277
GCF_002343915.1	G	0.0901731776800125
GCF_002343915.1	H	0.0217309631976492
GCF_002343915.1	I	0.0335192255461606
GCF_002343915.1	L	0.104351397302429
GCF_002343915.1	K	0.0222992884567756
GCF_002343915.1	M	0.0167482462678978
GCF_002343915.1	F	0.0309961605141968
GCF_002343915.1	P	0.065013717577044
GCF_002343915.1	S	0.0491966273784412
GCF_002343915.1	T	0.0539550053901164
GCF_002343915.1	W	0.0142607763442687
GCF_002343915.1	Y	0.0196374324141619
GCF_002343915.1	V	0.0765067499093671
GCF_003611695.1	A	0.122066419163396
GCF_003611695.1	R	0.0770508760032032
GCF_003611695.1	N	0.0217080437124998
GCF_003611695.1	D	0.0527977534286927
GCF_003611695.1	C	0.00909203233174517
GCF_003611695.1	Q	0.035147970453668
GCF_003611695.1	E	0.0609839102332814
GCF_003611695.1	G	0.0877010758658429
GCF_003611695.1	H	0.0210005980627205
GCF_003611695.1	I	0.0277835721629997
GCF_003611695.1	L	0.109849116262961
GCF_003611695.1	K	0.0303576143922053
GCF_003611695.1	M	0.0190150668052389
GCF_003611695.1	F	0.0337722105119152
GCF_003611695.1	P	0.0619412419553477
GCF_003611695.1	S	0.0555921021211353
GCF_003611695.1	T	0.0572574957348361
GCF_003611695.1	W	0.0138934807466017
GCF_003611695.1	Y	0.0208280503432621
GCF_003611695.1	V	0.0821613697084467
GCF_013340205.1	A	0.157893808383949
GCF_013340205.1	R	0.0888229850243984
GCF_013340205.1	N	0.0154831110604506
GCF_013340205.1	D	0.0484942979813606
GCF_013340205.1	C	0.00963860980388964
GCF_013340205.1	Q	0.027963231342919
GCF_013340205.1	E	0.0625037316875913
GCF_013340205.1	G	0.0920614113649563
GCF_013340205.1	H	0.020001845489136
GCF_013340205.1	I	0.0274238328638192
GCF_013340205.1	L	0.114048514652641
GCF_013340205.1	K	0.0253829389957282
GCF_013340205.1	M	0.015784360022363
GCF_013340205.1	F	0.031030678542932
GCF_013340205.1	P	0.0614398614797566
GCF_013340205.1	S	0.0438846460731791
GCF_013340205.1	T	0.0447219010709265
GCF_013340205.1	W	0.0125798581144529
GCF_013340205.1	Y	0.018989540418926
GCF_013340205.1	V	0.081850835626625
GCA_002683315.1	A	0.0667792609436762
GCA_002683315.1	R	0.0468498899354147
GCA_002683315.1	N	0.041763829824421
GCA_002683315.1	D	0.0618026674908862
GCA_002683315.1	C	0.0148966643945436
GCA_002683315.1	Q	0.0438998094912192
GCA_002683315.1	E	0.0679401594533658
GCA_002683315.1	G	0.0678086154859446
GCA_002683315.1	H	0.0241902916872492
GCA_002683315.1	I	0.0690587431203885
GCA_002683315.1	L	0.0953031444527541
GCA_002683315.1	K	0.0497015423760152
GCA_002683315.1	M	0.0229815590075882
GCA_002683315.1	F	0.0426993558025148
GCA_002683315.1	P	0.0445621287677458
GCA_002683315.1	S	0.0775290707568562
GCA_002683315.1	T	0.0551399195466057
GCA_002683315.1	W	0.0157751573238254
GCA_002683315.1	Y	0.0320314160110166
GCA_002683315.1	V	0.0592867741279693
GCF_013116825.1	A	0.123146042780648
GCF_013116825.1	R	0.0812269052735833
GCF_013116825.1	N	0.0208565580045022
GCF_013116825.1	D	0.0515420425613954
GCF_013116825.1	C	0.00908498103279144
GCF_013116825.1	Q	0.0344687196992464
GCF_013116825.1	E	0.0645852825046166
GCF_013116825.1	G	0.0862334166869853
GCF_013116825.1	H	0.0214319061146803
GCF_013116825.1	I	0.0291200991927359
GCF_013116825.1	L	0.11062295986739
GCF_013116825.1	K	0.0283799338841101
GCF_013116825.1	M	0.0197300551343771
GCF_013116825.1	F	0.0331766435884787
GCF_013116825.1	P	0.0607476123242438
GCF_013116825.1	S	0.0559384279236624
GCF_013116825.1	T	0.0533641042506582
GCF_013116825.1	W	0.0134677576355536
GCF_013116825.1	Y	0.0205265455865092
GCF_013116825.1	V	0.0823500059538323
GCF_000017505.1	A	0.150679852221882
GCF_000017505.1	R	0.0923907310720818
GCF_000017505.1	N	0.0157271564347346
GCF_000017505.1	D	0.0515446188780856
GCF_000017505.1	C	0.00912841212680687
GCF_000017505.1	Q	0.0240730784401596
GCF_000017505.1	E	0.0652548175244544
GCF_000017505.1	G	0.091120463203466
GCF_000017505.1	H	0.0199355979944216
GCF_000017505.1	I	0.0315808921538104
GCF_000017505.1	L	0.108227845268971
GCF_000017505.1	K	0.0240622105218071
GCF_000017505.1	M	0.0159151074933018
GCF_000017505.1	F	0.0309262598953995
GCF_000017505.1	P	0.0606768667407816
GCF_000017505.1	S	0.0465345085175712
GCF_000017505.1	T	0.0459610660021467
GCF_000017505.1	W	0.0126732713776749
GCF_000017505.1	Y	0.0187471591581071
GCF_000017505.1	V	0.0848400849743357
GCF_004135735.1	A	0.144682042520583
GCF_004135735.1	R	0.0889431872659611
GCF_004135735.1	N	0.0164289344645484
GCF_004135735.1	D	0.0568434610815355
GCF_004135735.1	C	0.0112022018120803
GCF_004135735.1	Q	0.0260091873857338
GCF_004135735.1	E	0.0640291994696136
GCF_004135735.1	G	0.0943784248502762
GCF_004135735.1	H	0.0204645239048553
GCF_004135735.1	I	0.0351821502220029
GCF_004135735.1	L	0.103109294522779
GCF_004135735.1	K	0.0219137115665054
GCF_004135735.1	M	0.0167594069429948
GCF_004135735.1	F	0.0294333713867898
GCF_004135735.1	P	0.064952264912257
GCF_004135735.1	S	0.0534136333379633
GCF_004135735.1	T	0.0461266211258451
GCF_004135735.1	W	0.0123939721067432
GCF_004135735.1	Y	0.0190498257808039
GCF_004135735.1	V	0.074684585340128
GCA_004193285.1	A	0.128562977073949
GCA_004193285.1	R	0.0763653483258519
GCA_004193285.1	N	0.0209559835098924
GCA_004193285.1	D	0.0519945812427754
GCA_004193285.1	C	0.0118858787280262
GCA_004193285.1	Q	0.032436156953773
GCA_004193285.1	E	0.0626742564603013
GCA_004193285.1	G	0.0887785270053182
GCA_004193285.1	H	0.0191975375520967
GCA_004193285.1	I	0.0323067677565238
GCA_004193285.1	L	0.108093761959732
GCA_004193285.1	K	0.030602104055416
GCA_004193285.1	M	0.016622614581539
GCA_004193285.1	F	0.0329042184775568
GCA_004193285.1	P	0.0592208899638412
GCA_004193285.1	S	0.0661420428371777
GCA_004193285.1	T	0.0506656138854874
GCA_004193285.1	W	0.0123430279098734
GCA_004193285.1	Y	0.0209477992534399
GCA_004193285.1	V	0.0772999124674286
GCF_003612125.1	A	0.120555675614487
GCF_003612125.1	R	0.077338640795682
GCF_003612125.1	N	0.0215192771766256
GCF_003612125.1	D	0.0526047857205337
GCF_003612125.1	C	0.0086973048484942
GCF_003612125.1	Q	0.0350616030954623
GCF_003612125.1	E	0.0617561706003118
GCF_003612125.1	G	0.0871467051541299
GCF_003612125.1	H	0.0210983205470571
GCF_003612125.1	I	0.0280600234629455
GCF_003612125.1	L	0.111518132328955
GCF_003612125.1	K	0.0300985598073569
GCF_003612125.1	M	0.0187764665627299
GCF_003612125.1	F	0.0340772270503064
GCF_003612125.1	P	0.0614349057623142
GCF_003612125.1	S	0.0561579941239729
GCF_003612125.1	T	0.057230163262996
GCF_003612125.1	W	0.0135809162897674
GCF_003612125.1	Y	0.0204898790320506
GCF_003612125.1	V	0.0827972487638218
GCA_009692585.1	A	0.133392492654913
GCA_009692585.1	R	0.0755185047277629
GCA_009692585.1	N	0.0196910850616824
GCA_009692585.1	D	0.0678139770012475
GCA_009692585.1	C	0.0115197603911582
GCA_009692585.1	Q	0.0245377555152704
GCA_009692585.1	E	0.0551092182544105
GCA_009692585.1	G	0.098083754379194
GCA_009692585.1	H	0.0198419277422792
GCA_009692585.1	I	0.0337975935836144
GCA_009692585.1	L	0.101432869571362
GCA_009692585.1	K	0.019243992792166
GCA_009692585.1	M	0.0179489200479435
GCA_009692585.1	F	0.0307753041994059
GCA_009692585.1	P	0.0582286720680124
GCA_009692585.1	S	0.0525550847572792
GCA_009692585.1	T	0.0549318761839791
GCA_009692585.1	W	0.0179142669996983
GCA_009692585.1	Y	0.020878121831964
GCA_009692585.1	V	0.0867848222366572
GCA_005879505.1	A	0.131625202301857
GCA_005879505.1	R	0.0860134221881405
GCA_005879505.1	N	0.0202415121313995
GCA_005879505.1	D	0.0518110892880065
GCA_005879505.1	C	0.00963665789361083
GCA_005879505.1	Q	0.0329564303255204
GCA_005879505.1	E	0.0613512631438527
GCA_005879505.1	G	0.0867995573480146
GCA_005879505.1	H	0.0203421911273279
GCA_005879505.1	I	0.0405048380452502
GCA_005879505.1	L	0.107955570359097
GCA_005879505.1	K	0.0312943879010695
GCA_005879505.1	M	0.018444392054078
GCA_005879505.1	F	0.0335235886692502
GCA_005879505.1	P	0.05820168855456
GCA_005879505.1	S	0.0528430489962724
GCA_005879505.1	T	0.0462745835035787
GCA_005879505.1	W	0.012921310135774
GCA_005879505.1	Y	0.0194872586535694
GCA_005879505.1	V	0.0777720073797704
GCA_020354595.1	A	0.111591280816011
GCA_020354595.1	R	0.077318821185357
GCA_020354595.1	N	0.0226686888512207
GCA_020354595.1	D	0.0597389002884587
GCA_020354595.1	C	0.0097219496238142
GCA_020354595.1	Q	0.0303422844737859
GCA_020354595.1	E	0.0700223035061112
GCA_020354595.1	G	0.0837243881404823
GCA_020354595.1	H	0.0219276176881672
GCA_020354595.1	I	0.0468409313944152
GCA_020354595.1	L	0.100151663841556
GCA_020354595.1	K	0.0318101525559818
GCA_020354595.1	M	0.0220632230053231
GCA_020354595.1	F	0.0357688762006721
GCA_020354595.1	P	0.0532524459511702
GCA_020354595.1	S	0.0548309394236774
GCA_020354595.1	T	0.0509733250066911
GCA_020354595.1	W	0.0137865405775121
GCA_020354595.1	Y	0.0234454456240521
GCA_020354595.1	V	0.0800202218455408
GCA_002721815.1	A	0.0906912591989377
GCA_002721815.1	R	0.0459528871669266
GCA_002721815.1	N	0.0408779489246014
GCA_002721815.1	D	0.0646386502651155
GCA_002721815.1	C	0.017574789576158
GCA_002721815.1	Q	0.0417965309362051
GCA_002721815.1	E	0.0649695636630504
GCA_002721815.1	G	0.0817356092899214
GCA_002721815.1	H	0.0224804232893072
GCA_002721815.1	I	0.0476473316696715
GCA_002721815.1	L	0.0953793156039309
GCA_002721815.1	K	0.043509165181754
GCA_002721815.1	M	0.0234878551984536
GCA_002721815.1	F	0.0404490907577217
GCA_002721815.1	P	0.050045579297834
GCA_002721815.1	S	0.0622250113161188
GCA_002721815.1	T	0.0582736394946889
GCA_002721815.1	W	0.0140718648753968
GCA_002721815.1	Y	0.0257119010589928
GCA_002721815.1	V	0.0684815832352137
GCA_003242475.1	A	0.119087704657544
GCA_003242475.1	R	0.0938034462765609
GCA_003242475.1	N	0.0178548468874101
GCA_003242475.1	D	0.0508365820583048
GCA_003242475.1	C	0.00979711945038124
GCA_003242475.1	Q	0.0260726857231577
GCA_003242475.1	E	0.0790331697447679
GCA_003242475.1	G	0.0871321379966183
GCA_003242475.1	H	0.0195360165739557
GCA_003242475.1	I	0.0422766870525675
GCA_003242475.1	L	0.10979881760158
GCA_003242475.1	K	0.0258397964159306
GCA_003242475.1	M	0.0172083364668266
GCA_003242475.1	F	0.035755786450209
GCA_003242475.1	P	0.0588542816456541
GCA_003242475.1	S	0.0493555516201575
GCA_003242475.1	T	0.0432616147477154
GCA_003242475.1	W	0.0129993474247537
GCA_003242475.1	Y	0.0203511291492505
GCA_003242475.1	V	0.0811449420566552
GCA_013141295.1	A	0.133114244384096
GCA_013141295.1	R	0.0759978940588948
GCA_013141295.1	N	0.0205044473766648
GCA_013141295.1	D	0.0566771257847077
GCA_013141295.1	C	0.0122957313800559
GCA_013141295.1	Q	0.0262501469558417
GCA_013141295.1	E	0.0571974042304297
GCA_013141295.1	G	0.0888540657296056
GCA_013141295.1	H	0.0201448163106745
GCA_013141295.1	I	0.0339301870300608
GCA_013141295.1	L	0.0981654069234639
GCA_013141295.1	K	0.0334989948585536
GCA_013141295.1	M	0.0189063710560156
GCA_013141295.1	F	0.0348860389394644
GCA_013141295.1	P	0.0593365701346298
GCA_013141295.1	S	0.0582310240759307
GCA_013141295.1	T	0.0571189060789699
GCA_013141295.1	W	0.0122530137813545
GCA_013141295.1	Y	0.020529274698987
GCA_013141295.1	V	0.0821083362115989
GCA_001918155.1	A	0.133134843401943
GCA_001918155.1	R	0.0849574544161533
GCA_001918155.1	N	0.0197281559552427
GCA_001918155.1	D	0.051867875434692
GCA_001918155.1	C	0.00942530033487747
GCA_001918155.1	Q	0.0326547632135956
GCA_001918155.1	E	0.0623410916748133
GCA_001918155.1	G	0.0857320009548118
GCA_001918155.1	H	0.0202828184381695
GCA_001918155.1	I	0.0404012190689
GCA_001918155.1	L	0.109437879287615
GCA_001918155.1	K	0.0312869259119493
GCA_001918155.1	M	0.0186832114561574
GCA_001918155.1	F	0.0342702176951199
GCA_001918155.1	P	0.0574808616681672
GCA_001918155.1	S	0.0519619699630456
GCA_001918155.1	T	0.0461112712368874
GCA_001918155.1	W	0.0126581902353651
GCA_001918155.1	Y	0.0196271281458525
GCA_001918155.1	V	0.0779568215066416
GCF_012933655.1	A	0.120876418305214
GCF_012933655.1	R	0.0817188723332617
GCF_012933655.1	N	0.0210831551789184
GCF_012933655.1	D	0.0511013289575634
GCF_012933655.1	C	0.0093652767241764
GCF_012933655.1	Q	0.0328390646994633
GCF_012933655.1	E	0.0648485450835466
GCF_012933655.1	G	0.0884569630317757
GCF_012933655.1	H	0.0212193063944927
GCF_012933655.1	I	0.0276635437245699
GCF_012933655.1	L	0.110454892113473
GCF_012933655.1	K	0.027201846585723
GCF_012933655.1	M	0.0186717320665777
GCF_012933655.1	F	0.0332523356145212
GCF_012933655.1	P	0.0625730196463415
GCF_012933655.1	S	0.055784474400529
GCF_012933655.1	T	0.0551546799508334
GCF_012933655.1	W	0.0144629607843933
GCF_012933655.1	Y	0.0212535343537153
GCF_012933655.1	V	0.0820180500509109
GCA_009692425.1	A	0.147852427362505
GCA_009692425.1	R	0.0698807218713425
GCA_009692425.1	N	0.0212653783298365
GCA_009692425.1	D	0.0643793114607323
GCA_009692425.1	C	0.0222766670082575
GCA_009692425.1	Q	0.031579174464826
GCA_009692425.1	E	0.0444906341184529
GCA_009692425.1	G	0.0959308440350149
GCA_009692425.1	H	0.0212869524883095
GCA_009692425.1	I	0.0287502629350564
GCA_009692425.1	L	0.0969117940530832
GCA_009692425.1	K	0.0314996197554569
GCA_009692425.1	M	0.0159642030775537
GCA_009692425.1	F	0.0287516113199609
GCA_009692425.1	P	0.0625596660320268
GCA_009692425.1	S	0.0453846133101771
GCA_009692425.1	T	0.0559296574562988
GCA_009692425.1	W	0.0160761190246323
GCA_009692425.1	Y	0.0162001704358519
GCA_009692425.1	V	0.0830301714606245
GCA_013002645.1	A	0.111599309164954
GCA_013002645.1	R	0.0770656919698968
GCA_013002645.1	N	0.0238017566994811
GCA_013002645.1	D	0.0600112102060058
GCA_013002645.1	C	0.0107009470102185
GCA_013002645.1	Q	0.0314325065060684
GCA_013002645.1	E	0.0671603604512393
GCA_013002645.1	G	0.0841131531185605
GCA_013002645.1	H	0.0211635347780778
GCA_013002645.1	I	0.045975674341075
GCA_013002645.1	L	0.101760685693646
GCA_013002645.1	K	0.0307410206493947
GCA_013002645.1	M	0.0214515182995631
GCA_013002645.1	F	0.036617023405576
GCA_013002645.1	P	0.0524536765489487
GCA_013002645.1	S	0.0586249844415682
GCA_013002645.1	T	0.0496503115347163
GCA_013002645.1	W	0.0138915441041882
GCA_013002645.1	Y	0.0234047624664731
GCA_013002645.1	V	0.0783803286103494
GCA_004213565.1	A	0.128206881583603
GCA_004213565.1	R	0.0890200447751875
GCA_004213565.1	N	0.015944842677354
GCA_004213565.1	D	0.0658746770448376
GCA_004213565.1	C	0.0143348981855049
GCA_004213565.1	Q	0.0253711197067314
GCA_004213565.1	E	0.0695877323121657
GCA_004213565.1	G	0.0922417919588996
GCA_004213565.1	H	0.0219464570815259
GCA_004213565.1	I	0.0329325072023833
GCA_004213565.1	L	0.101156692344513
GCA_004213565.1	K	0.0174284295682732
GCA_004213565.1	M	0.0191409467008774
GCA_004213565.1	F	0.0309564973078398
GCA_004213565.1	P	0.05977717951996
GCA_004213565.1	S	0.0531289115110288
GCA_004213565.1	T	0.0498034767665536
GCA_004213565.1	W	0.0143490205056088
GCA_004213565.1	Y	0.0186864309775321
GCA_004213565.1	V	0.0801114622696204
GCA_020853705.1	A	0.14155717661624
GCA_020853705.1	R	0.0783230969854237
GCA_020853705.1	N	0.0184965697110695
GCA_020853705.1	D	0.0568080637093474
GCA_020853705.1	C	0.0117969814630912
GCA_020853705.1	Q	0.0288662810739291
GCA_020853705.1	E	0.0535471989274205
GCA_020853705.1	G	0.0963873050705494
GCA_020853705.1	H	0.019788520523792
GCA_020853705.1	I	0.0343611976160335
GCA_020853705.1	L	0.104241324530123
GCA_020853705.1	K	0.0278325003923893
GCA_020853705.1	M	0.0193290216965591
GCA_020853705.1	F	0.0292102634362151
GCA_020853705.1	P	0.0612636987858669
GCA_020853705.1	S	0.0526656066044614
GCA_020853705.1	T	0.0551779980373202
GCA_020853705.1	W	0.0129939520713019
GCA_020853705.1	Y	0.0189465338459575
GCA_020853705.1	V	0.078406708902909
GCA_007693585.1	A	0.118268695925145
GCA_007693585.1	R	0.0915988809155345
GCA_007693585.1	N	0.0198462635686238
GCA_007693585.1	D	0.0657641110933653
GCA_007693585.1	C	0.0145131266625178
GCA_007693585.1	Q	0.0274821425621086
GCA_007693585.1	E	0.0678961267120836
GCA_007693585.1	G	0.0923774762222088
GCA_007693585.1	H	0.0240393882485117
GCA_007693585.1	I	0.0361086481217335
GCA_007693585.1	L	0.104430214179109
GCA_007693585.1	K	0.0114159557653227
GCA_007693585.1	M	0.0178271477114392
GCA_007693585.1	F	0.0315231279291981
GCA_007693585.1	P	0.0633484692444528
GCA_007693585.1	S	0.053236368042208
GCA_007693585.1	T	0.0537822796940141
GCA_007693585.1	W	0.0149633488822924
GCA_007693585.1	Y	0.0150418279848219
GCA_007693585.1	V	0.0765364005353101
GCA_009692485.1	A	0.136974223070791
GCA_009692485.1	R	0.0783260326599477
GCA_009692485.1	N	0.0205786177281233
GCA_009692485.1	D	0.0561414325230497
GCA_009692485.1	C	0.0141878353047638
GCA_009692485.1	Q	0.0248214608307686
GCA_009692485.1	E	0.0604870319820872
GCA_009692485.1	G	0.0896922115653936
GCA_009692485.1	H	0.0216600455111217
GCA_009692485.1	I	0.0369508542865146
GCA_009692485.1	L	0.103222903397423
GCA_009692485.1	K	0.0291637455686321
GCA_009692485.1	M	0.0187439195583466
GCA_009692485.1	F	0.0329392129857517
GCA_009692485.1	P	0.0554950618941311
GCA_009692485.1	S	0.0581973883311871
GCA_009692485.1	T	0.0534175603983632
GCA_009692485.1	W	0.0113197728090107
GCA_009692485.1	Y	0.0189088269367501
GCA_009692485.1	V	0.0787718626578429
GCF_009909145.1	A	0.124556630839264
GCF_009909145.1	R	0.0793290239462549
GCF_009909145.1	N	0.0205235754553921
GCF_009909145.1	D	0.0525796207734469
GCF_009909145.1	C	0.00879844429680282
GCF_009909145.1	Q	0.0343815848156426
GCF_009909145.1	E	0.061215920735319
GCF_009909145.1	G	0.0885734570826741
GCF_009909145.1	H	0.0209147808349073
GCF_009909145.1	I	0.0271203864697354
GCF_009909145.1	L	0.11084274977673
GCF_009909145.1	K	0.0290374398990514
GCF_009909145.1	M	0.0187837410043904
GCF_009909145.1	F	0.0334447508804879
GCF_009909145.1	P	0.0628123622370624
GCF_009909145.1	S	0.0551750331550236
GCF_009909145.1	T	0.0551801805942277
GCF_009909145.1	W	0.01359843135467
GCF_009909145.1	Y	0.0202290683980691
GCF_009909145.1	V	0.0829028174508484
GCA_012840965.1	A	0.0929311973883042
GCA_012840965.1	R	0.0523293662412151
GCA_012840965.1	N	0.0345702209624193
GCA_012840965.1	D	0.0651047112838514
GCA_012840965.1	C	0.0199480706676491
GCA_012840965.1	Q	0.0336135715519063
GCA_012840965.1	E	0.0614690145331347
GCA_012840965.1	G	0.0824970694568226
GCA_012840965.1	H	0.0181892085227596
GCA_012840965.1	I	0.0551617777806377
GCA_012840965.1	L	0.0959212630346163
GCA_012840965.1	K	0.0472308109748708
GCA_012840965.1	M	0.0225338125160201
GCA_012840965.1	F	0.0400001715963068
GCA_012840965.1	P	0.0511367719088266
GCA_012840965.1	S	0.0583030626723336
GCA_012840965.1	T	0.0533889734358192
GCA_012840965.1	W	0.0131067404101795
GCA_012840965.1	Y	0.0258177368377589
GCA_012840965.1	V	0.0767464482245681
GCA_002085155.1	A	0.11194551122819
GCA_002085155.1	R	0.0770778142221488
GCA_002085155.1	N	0.0216685325041524
GCA_002085155.1	D	0.0526897164152637
GCA_002085155.1	C	0.0105743575720739
GCA_002085155.1	Q	0.0293581744664088
GCA_002085155.1	E	0.0718065413058516
GCA_002085155.1	G	0.0882383200152696
GCA_002085155.1	H	0.0189645346483991
GCA_002085155.1	I	0.04037383531807
GCA_002085155.1	L	0.107970397484301
GCA_002085155.1	K	0.0335559703866548
GCA_002085155.1	M	0.0169245222485891
GCA_002085155.1	F	0.03618077731647
GCA_002085155.1	P	0.059296405544177
GCA_002085155.1	S	0.0671383377486223
GCA_002085155.1	T	0.0505772815447239
GCA_002085155.1	W	0.0114684705051027
GCA_002085155.1	Y	0.0213842573853999
GCA_002085155.1	V	0.0728062421401314
GCA_012744445.1	A	0.123305760114717
GCA_012744445.1	R	0.0878958671121022
GCA_012744445.1	N	0.0174474684621641
GCA_012744445.1	D	0.0573011143340045
GCA_012744445.1	C	0.00953141575954732
GCA_012744445.1	Q	0.0218250249740803
GCA_012744445.1	E	0.0773611896774948
GCA_012744445.1	G	0.0846831945502344
GCA_012744445.1	H	0.0219677340041231
GCA_012744445.1	I	0.0417166004989658
GCA_012744445.1	L	0.106337140626854
GCA_012744445.1	K	0.0281592426448969
GCA_012744445.1	M	0.0181678911559947
GCA_012744445.1	F	0.0375720207770593
GCA_012744445.1	P	0.056162021172518
GCA_012744445.1	S	0.0508671722807482
GCA_012744445.1	T	0.0461938813933216
GCA_012744445.1	W	0.00955634685515721
GCA_012744445.1	Y	0.0210134748273307
GCA_012744445.1	V	0.0829354387786858
GCA_007693595.1	A	0.112670268400451
GCA_007693595.1	R	0.0827860230919448
GCA_007693595.1	N	0.018173359192164
GCA_007693595.1	D	0.0639959133572749
GCA_007693595.1	C	0.00989415354004756
GCA_007693595.1	Q	0.0326877787528097
GCA_007693595.1	E	0.0662993425573293
GCA_007693595.1	G	0.0876731007602791
GCA_007693595.1	H	0.0233326115564303
GCA_007693595.1	I	0.0394680124342272
GCA_007693595.1	L	0.110053771261972
GCA_007693595.1	K	0.0201536647384274
GCA_007693595.1	M	0.0170156111629167
GCA_007693595.1	F	0.0309193136102767
GCA_007693595.1	P	0.0636640747501658
GCA_007693595.1	S	0.058097230723026
GCA_007693595.1	T	0.0509261649043467
GCA_007693595.1	W	0.0166160640723368
GCA_007693595.1	Y	0.0190542398583083
GCA_007693595.1	V	0.0765193012752658
GCF_001263175.1	A	0.124917966877
GCF_001263175.1	R	0.080626729148725
GCF_001263175.1	N	0.0199703233688999
GCF_001263175.1	D	0.0560359561248922
GCF_001263175.1	C	0.0107176910736229
GCF_001263175.1	Q	0.0260276726371918
GCF_001263175.1	E	0.0676954148275212
GCF_001263175.1	G	0.09338830628098
GCF_001263175.1	H	0.0186679619882561
GCF_001263175.1	I	0.0402668237322314
GCF_001263175.1	L	0.104328924077416
GCF_001263175.1	K	0.0298377640997241
GCF_001263175.1	M	0.0174273943307779
GCF_001263175.1	F	0.0349666431224759
GCF_001263175.1	P	0.0568596117007588
GCF_001263175.1	S	0.0592812998896317
GCF_001263175.1	T	0.0485831637916941
GCF_001263175.1	W	0.0133263248300477
GCF_001263175.1	Y	0.0191059934436078
GCF_001263175.1	V	0.0779680346545457
GCA_020430775.1	A	0.139722697931227
GCA_020430775.1	R	0.0892036185072481
GCA_020430775.1	N	0.0168829599006379
GCA_020430775.1	D	0.0635867224050694
GCA_020430775.1	C	0.0109007895913157
GCA_020430775.1	Q	0.0257296600936347
GCA_020430775.1	E	0.0588765948195087
GCA_020430775.1	G	0.0892019960037739
GCA_020430775.1	H	0.0221455499191588
GCA_020430775.1	I	0.0340701392026856
GCA_020430775.1	L	0.101431615940448
GCA_020430775.1	K	0.0218145592104249
GCA_020430775.1	M	0.0174849086895607
GCA_020430775.1	F	0.0310182101677425
GCA_020430775.1	P	0.0596537739836435
GCA_020430775.1	S	0.0495480110946788
GCA_020430775.1	T	0.0516369843176927
GCA_020430775.1	W	0.0122547687405236
GCA_020430775.1	Y	0.0213391656924885
GCA_020430775.1	V	0.0834972737885375
GCA_019694315.1	A	0.134623878028919
GCA_019694315.1	R	0.0858801482619704
GCA_019694315.1	N	0.0147073482300729
GCA_019694315.1	D	0.0617837442435005
GCA_019694315.1	C	0.0140088239488781
GCA_019694315.1	Q	0.0232019708966107
GCA_019694315.1	E	0.063624750609196
GCA_019694315.1	G	0.0902545511425588
GCA_019694315.1	H	0.022867277319507
GCA_019694315.1	I	0.0344189980202089
GCA_019694315.1	L	0.101941606130452
GCA_019694315.1	K	0.0167005577459519
GCA_019694315.1	M	0.0179193330971693
GCA_019694315.1	F	0.0293130998989402
GCA_019694315.1	P	0.0607045203952221
GCA_019694315.1	S	0.0591077291596699
GCA_019694315.1	T	0.0564317140758393
GCA_019694315.1	W	0.0125830216427512
GCA_019694315.1	Y	0.0172533963922103
GCA_019694315.1	V	0.0826735307603717
GCA_019686135.1	A	0.123823484736184
GCA_019686135.1	R	0.0794768887839641
GCA_019686135.1	N	0.0228839806035495
GCA_019686135.1	D	0.0555485402334821
GCA_019686135.1	C	0.0110829888200167
GCA_019686135.1	Q	0.0320264703352531
GCA_019686135.1	E	0.0644354282305101
GCA_019686135.1	G	0.0856009599400708
GCA_019686135.1	H	0.0198356706556398
GCA_019686135.1	I	0.0387190875933114
GCA_019686135.1	L	0.101900908270699
GCA_019686135.1	K	0.0325693952609364
GCA_019686135.1	M	0.0180305977847443
GCA_019686135.1	F	0.0352852399453659
GCA_019686135.1	P	0.0611138257357395
GCA_019686135.1	S	0.0513796088378417
GCA_019686135.1	T	0.0535488684285496
GCA_019686135.1	W	0.0125989084158854
GCA_019686135.1	Y	0.0202748908202376
GCA_019686135.1	V	0.079864256568019
GCA_024742475.1	A	0.124502456367847
GCA_024742475.1	R	0.0735322303133717
GCA_024742475.1	N	0.0200733277915835
GCA_024742475.1	D	0.0680565579746255
GCA_024742475.1	C	0.0133805148716399
GCA_024742475.1	Q	0.0293946386673223
GCA_024742475.1	E	0.0663359870210612
GCA_024742475.1	G	0.0904192344718745
GCA_024742475.1	H	0.0208326716454799
GCA_024742475.1	I	0.0344004669964701
GCA_024742475.1	L	0.0968440866279912
GCA_024742475.1	K	0.0248338296448571
GCA_024742475.1	M	0.0196914654496721
GCA_024742475.1	F	0.0319001083160199
GCA_024742475.1	P	0.0591021416052164
GCA_024742475.1	S	0.0589119405725818
GCA_024742475.1	T	0.0550765239720839
GCA_024742475.1	W	0.0138649616476593
GCA_024742475.1	Y	0.0196224673783325
GCA_024742475.1	V	0.0792243886643105
GCA_019694575.1	A	0.12050231016753
GCA_019694575.1	R	0.0645853955211608
GCA_019694575.1	N	0.0277021512950281
GCA_019694575.1	D	0.0513344359250444
GCA_019694575.1	C	0.0116671993446509
GCA_019694575.1	Q	0.0367169245759004
GCA_019694575.1	E	0.0585079017348753
GCA_019694575.1	G	0.0839901821758706
GCA_019694575.1	H	0.0199713905377772
GCA_019694575.1	I	0.0346931619661713
GCA_019694575.1	L	0.104458049281505
GCA_019694575.1	K	0.0432716564630389
GCA_019694575.1	M	0.0211511429821486
GCA_019694575.1	F	0.036920479968722
GCA_019694575.1	P	0.0545286420434976
GCA_019694575.1	S	0.0576372059539952
GCA_019694575.1	T	0.0562985810079095
GCA_019694575.1	W	0.0134079703107012
GCA_019694575.1	Y	0.0213683514805862
GCA_019694575.1	V	0.0812868672638866
GCA_023898405.1	A	0.0753987827540707
GCA_023898405.1	R	0.0441123845447072
GCA_023898405.1	N	0.05043349706051
GCA_023898405.1	D	0.053517370969859
GCA_023898405.1	C	0.0145033263559304
GCA_023898405.1	Q	0.0388717332283269
GCA_023898405.1	E	0.0617161647772412
GCA_023898405.1	G	0.0612229107514179
GCA_023898405.1	H	0.0238267946087473
GCA_023898405.1	I	0.074124888603345
GCA_023898405.1	L	0.104594723425421
GCA_023898405.1	K	0.0714030106457206
GCA_023898405.1	M	0.02271041014694
GCA_023898405.1	F	0.0509433310535878
GCA_023898405.1	P	0.0371087300435915
GCA_023898405.1	S	0.0740419887670722
GCA_023898405.1	T	0.0433607593625003
GCA_023898405.1	W	0.0097296774505537
GCA_023898405.1	Y	0.0303275234364745
GCA_023898405.1	V	0.0580519920139824
GCA_016718565.1	A	0.155646516226852
GCA_016718565.1	R	0.0831375835599272
GCA_016718565.1	N	0.0152103191966086
GCA_016718565.1	D	0.0491194234447642
GCA_016718565.1	C	0.00991483067259049
GCA_016718565.1	Q	0.0291628607270656
GCA_016718565.1	E	0.0567387933530119
GCA_016718565.1	G	0.0974952841599327
GCA_016718565.1	H	0.019280416342253
GCA_016718565.1	I	0.0259129958902462
GCA_016718565.1	L	0.115892017507102
GCA_016718565.1	K	0.0224040407512032
GCA_016718565.1	M	0.0148289541344071
GCA_016718565.1	F	0.0301437025854833
GCA_016718565.1	P	0.0657051684549626
GCA_016718565.1	S	0.0450870001440859
GCA_016718565.1	T	0.0510844118848423
GCA_016718565.1	W	0.0134251077009305
GCA_016718565.1	Y	0.0172076939244646
GCA_016718565.1	V	0.0826028793392669
GCA_016794345.1	A	0.131124639870486
GCA_016794345.1	R	0.0759111146384681
GCA_016794345.1	N	0.0184188569816279
GCA_016794345.1	D	0.0590677980066472
GCA_016794345.1	C	0.0127536376149581
GCA_016794345.1	Q	0.0258153211126106
GCA_016794345.1	E	0.0643173572084586
GCA_016794345.1	G	0.0908547028954631
GCA_016794345.1	H	0.0184756907743957
GCA_016794345.1	I	0.0356462220829215
GCA_016794345.1	L	0.0993858251140123
GCA_016794345.1	K	0.0316897157402366
GCA_016794345.1	M	0.0170249157329726
GCA_016794345.1	F	0.032917863735433
GCA_016794345.1	P	0.0621825588860308
GCA_016794345.1	S	0.0594948921889855
GCA_016794345.1	T	0.0537758656812337
GCA_016794345.1	W	0.0117703121116848
GCA_016794345.1	Y	0.0186717505447132
GCA_016794345.1	V	0.0807009590786603
GCF_019968905.1	A	0.123743431594305
GCF_019968905.1	R	0.0792671774269293
GCF_019968905.1	N	0.0210354935775981
GCF_019968905.1	D	0.0524088332477672
GCF_019968905.1	C	0.00874116120867845
GCF_019968905.1	Q	0.0346270882781014
GCF_019968905.1	E	0.0621287672335687
GCF_019968905.1	G	0.0870578132690799
GCF_019968905.1	H	0.0210132487417544
GCF_019968905.1	I	0.0275998387072855
GCF_019968905.1	L	0.110243640978236
GCF_019968905.1	K	0.0304531802700311
GCF_019968905.1	M	0.019169399015154
GCF_019968905.1	F	0.0333192331675446
GCF_019968905.1	P	0.0626760608138503
GCF_019968905.1	S	0.0544366442358687
GCF_019968905.1	T	0.0552416954378313
GCF_019968905.1	W	0.0135004968013338
GCF_019968905.1	Y	0.0204285273424342
GCF_019968905.1	V	0.0829082686526479
GCA_017500825.1	A	0.123310929884904
GCA_017500825.1	R	0.076997775860183
GCA_017500825.1	N	0.0253430401439006
GCA_017500825.1	D	0.0594963477922678
GCA_017500825.1	C	0.0138881123980603
GCA_017500825.1	Q	0.0323472575019142
GCA_017500825.1	E	0.0671799608648622
GCA_017500825.1	G	0.0786409654954484
GCA_017500825.1	H	0.0189367882448741
GCA_017500825.1	I	0.0461466473826857
GCA_017500825.1	L	0.106251899026483
GCA_017500825.1	K	0.035414868921596
GCA_017500825.1	M	0.0194132160089452
GCA_017500825.1	F	0.0386611407528045
GCA_017500825.1	P	0.0524094848017113
GCA_017500825.1	S	0.060102820889899
GCA_017500825.1	T	0.0498851468783043
GCA_017500825.1	W	0.0105409642800715
GCA_017500825.1	Y	0.0191956635350454
GCA_017500825.1	V	0.0658369693360396
GCA_019312705.1	A	0.12685349445506
GCA_019312705.1	R	0.078411632562966
GCA_019312705.1	N	0.0197530502191314
GCA_019312705.1	D	0.067451532345165
GCA_019312705.1	C	0.0131245353876462
GCA_019312705.1	Q	0.0247204995251383
GCA_019312705.1	E	0.0649526034310587
GCA_019312705.1	G	0.0974734319112462
GCA_019312705.1	H	0.0208347247947289
GCA_019312705.1	I	0.0387692367841033
GCA_019312705.1	L	0.0955566089936462
GCA_019312705.1	K	0.0187262195853689
GCA_019312705.1	M	0.019876856345254
GCA_019312705.1	F	0.0324648985197023
GCA_019312705.1	P	0.0574080318681313
GCA_019312705.1	S	0.0552343655397594
GCA_019312705.1	T	0.0553728329176597
GCA_019312705.1	W	0.0116426629394507
GCA_019312705.1	Y	0.0198073511516413
GCA_019312705.1	V	0.0815654307231418
GCA_016699535.1	A	0.0997037732031808
GCA_016699535.1	R	0.0589697173697746
GCA_016699535.1	N	0.0323570129242523
GCA_016699535.1	D	0.0568025705382882
GCA_016699535.1	C	0.0144084784650275
GCA_016699535.1	Q	0.0398815092812723
GCA_016699535.1	E	0.0627041363084999
GCA_016699535.1	G	0.0741211923636566
GCA_016699535.1	H	0.0229604480242565
GCA_016699535.1	I	0.0502357534170331
GCA_016699535.1	L	0.10558590267894
GCA_016699535.1	K	0.0447644365285718
GCA_016699535.1	M	0.020680217297772
GCA_016699535.1	F	0.0406183215346191
GCA_016699535.1	P	0.0454173193285997
GCA_016699535.1	S	0.0733410901817559
GCA_016699535.1	T	0.0496394125645042
GCA_016699535.1	W	0.0129516398489977
GCA_016699535.1	Y	0.025796380078505
GCA_016699535.1	V	0.069060688062493
GCA_016875435.1	A	0.132997402032894
GCA_016875435.1	R	0.0727035023923702
GCA_016875435.1	N	0.0204537084923943
GCA_016875435.1	D	0.0696567772194575
GCA_016875435.1	C	0.0115543463459757
GCA_016875435.1	Q	0.0245991866008488
GCA_016875435.1	E	0.0603381717368279
GCA_016875435.1	G	0.0974220894953719
GCA_016875435.1	H	0.0198399362481813
GCA_016875435.1	I	0.0334093337653217
GCA_016875435.1	L	0.0992265128144241
GCA_016875435.1	K	0.0211727946626634
GCA_016875435.1	M	0.0183366973418631
GCA_016875435.1	F	0.0307295303602608
GCA_016875435.1	P	0.0567259711520337
GCA_016875435.1	S	0.0537738272757702
GCA_016875435.1	T	0.0511564072791376
GCA_016875435.1	W	0.01735868648715
GCA_016875435.1	Y	0.0235681833884387
GCA_016875435.1	V	0.084976934908615
GCA_023150915.1	A	0.133150749672322
GCA_023150915.1	R	0.0742840766279014
GCA_023150915.1	N	0.0189766811310866
GCA_023150915.1	D	0.0559917776027984
GCA_023150915.1	C	0.0154828164490462
GCA_023150915.1	Q	0.0280167391522983
GCA_023150915.1	E	0.0578323321076598
GCA_023150915.1	G	0.0983355696356749
GCA_023150915.1	H	0.0197232054593578
GCA_023150915.1	I	0.0326340698004335
GCA_023150915.1	L	0.099456582619311
GCA_023150915.1	K	0.0335907329593353
GCA_023150915.1	M	0.0168679338774048
GCA_023150915.1	F	0.031150833073726
GCA_023150915.1	P	0.0610228446256381
GCA_023150915.1	S	0.0593760757350158
GCA_023150915.1	T	0.0516144304052082
GCA_023150915.1	W	0.0132367021776761
GCA_023150915.1	Y	0.0187060353998075
GCA_023150915.1	V	0.0805498114882981
GCF_024198175.1	A	0.122782621717638
GCF_024198175.1	R	0.0809932892008145
GCF_024198175.1	N	0.0203420515336964
GCF_024198175.1	D	0.0511849862080308
GCF_024198175.1	C	0.0092956401867097
GCF_024198175.1	Q	0.0333528992551133
GCF_024198175.1	E	0.0642987890076066
GCF_024198175.1	G	0.0890253897919372
GCF_024198175.1	H	0.0209456089659165
GCF_024198175.1	I	0.0263484775350682
GCF_024198175.1	L	0.111461306941178
GCF_024198175.1	K	0.0275740440888409
GCF_024198175.1	M	0.0179518892256842
GCF_024198175.1	F	0.0330076654735466
GCF_024198175.1	P	0.0630999640325766
GCF_024198175.1	S	0.0555235399432276
GCF_024198175.1	T	0.0554104230651465
GCF_024198175.1	W	0.0143112906956688
GCF_024198175.1	Y	0.0210408089862401
GCF_024198175.1	V	0.0820493141453592
GCA_016792625.1	A	0.15271488965655
GCA_016792625.1	R	0.0770422680789862
GCA_016792625.1	N	0.0165905674693429
GCA_016792625.1	D	0.0624702490068325
GCA_016792625.1	C	0.0106767536921359
GCA_016792625.1	Q	0.0293340736994963
GCA_016792625.1	E	0.0568489045840747
GCA_016792625.1	G	0.100963109463724
GCA_016792625.1	H	0.0192186201471988
GCA_016792625.1	I	0.0288418352614217
GCA_016792625.1	L	0.115537446042649
GCA_016792625.1	K	0.017959750469411
GCA_016792625.1	M	0.0153265992766598
GCA_016792625.1	F	0.0253169074633452
GCA_016792625.1	P	0.0699595038866906
GCA_016792625.1	S	0.0475793410030447
GCA_016792625.1	T	0.0450653096583022
GCA_016792625.1	W	0.0173131660804147
GCA_016792625.1	Y	0.0163495467652009
GCA_016792625.1	V	0.074891158294519
GCA_016191785.1	A	0.131616523568549
GCA_016191785.1	R	0.0744152225882449
GCA_016191785.1	N	0.0191089852645113
GCA_016191785.1	D	0.0561751856559713
GCA_016191785.1	C	0.0155587444129892
GCA_016191785.1	Q	0.0271879201213534
GCA_016191785.1	E	0.0579934383765556
GCA_016191785.1	G	0.0984290784932924
GCA_016191785.1	H	0.0194615277655777
GCA_016191785.1	I	0.0322621687232959
GCA_016191785.1	L	0.0987461697931344
GCA_016191785.1	K	0.0333903047267087
GCA_016191785.1	M	0.0168113535229237
GCA_016191785.1	F	0.0310977937141869
GCA_016191785.1	P	0.0609508563631558
GCA_016191785.1	S	0.0602883128024923
GCA_016191785.1	T	0.0528242593357784
GCA_016191785.1	W	0.0132926248502679
GCA_016191785.1	Y	0.0189632414372547
GCA_016191785.1	V	0.0814262884837561
GCA_016209145.1	A	0.141294960469288
GCA_016209145.1	R	0.0819703995656636
GCA_016209145.1	N	0.0168411389757311
GCA_016209145.1	D	0.0546339748100772
GCA_016209145.1	C	0.023196269088914
GCA_016209145.1	Q	0.0311576311700887
GCA_016209145.1	E	0.0600366747464199
GCA_016209145.1	G	0.103977897965395
GCA_016209145.1	H	0.0189925002749943
GCA_016209145.1	I	0.0300664889916123
GCA_016209145.1	L	0.10162553679115
GCA_016209145.1	K	0.025839748763409
GCA_016209145.1	M	0.0152755487407027
GCA_016209145.1	F	0.0271915281424122
GCA_016209145.1	P	0.064844326701221
GCA_016209145.1	S	0.0506965860502553
GCA_016209145.1	T	0.0428739359707167
GCA_016209145.1	W	0.0138482287493434
GCA_016209145.1	Y	0.0200151699685866
GCA_016209145.1	V	0.0756214540640187
GCA_016927815.1	A	0.125561453986812
GCA_016927815.1	R	0.0860009178552132
GCA_016927815.1	N	0.0151283369895651
GCA_016927815.1	D	0.0645460522461414
GCA_016927815.1	C	0.0114593572409663
GCA_016927815.1	Q	0.0241213651957115
GCA_016927815.1	E	0.0611008403908371
GCA_016927815.1	G	0.0922509585402847
GCA_016927815.1	H	0.0212351662229282
GCA_016927815.1	I	0.0328898118071332
GCA_016927815.1	L	0.111351785911899
GCA_016927815.1	K	0.0152446962940782
GCA_016927815.1	M	0.0158248654137835
GCA_016927815.1	F	0.0310703754092918
GCA_016927815.1	P	0.0659513146160306
GCA_016927815.1	S	0.0489652972614065
GCA_016927815.1	T	0.0507074320233825
GCA_016927815.1	W	0.0183400165344131
GCA_016927815.1	Y	0.0192985568191435
GCA_016927815.1	V	0.0889513992409793
GCA_021162935.1	A	0.101302740163741
GCA_021162935.1	R	0.074712271800335
GCA_021162935.1	N	0.0269406852644071
GCA_021162935.1	D	0.0639309278880053
GCA_021162935.1	C	0.0153288269868472
GCA_021162935.1	Q	0.0361784064930881
GCA_021162935.1	E	0.0523737701549827
GCA_021162935.1	G	0.0872433660580453
GCA_021162935.1	H	0.0242076592769789
GCA_021162935.1	I	0.0426310695090493
GCA_021162935.1	L	0.095180281654438
GCA_021162935.1	K	0.0374151724634791
GCA_021162935.1	M	0.0231490036162397
GCA_021162935.1	F	0.0329323961306703
GCA_021162935.1	P	0.0512063804849804
GCA_021162935.1	S	0.0615614603978064
GCA_021162935.1	T	0.0548072773070788
GCA_021162935.1	W	0.0153928666487445
GCA_021162935.1	Y	0.024116269342813
GCA_021162935.1	V	0.0793891683582699
GCA_016706685.1	A	0.129380375185667
GCA_016706685.1	R	0.0818307481795645
GCA_016706685.1	N	0.0198097613240738
GCA_016706685.1	D	0.0589795781147807
GCA_016706685.1	C	0.012820546405715
GCA_016706685.1	Q	0.0297120223403391
GCA_016706685.1	E	0.0604657904824776
GCA_016706685.1	G	0.0887204165586063
GCA_016706685.1	H	0.0231480632522204
GCA_016706685.1	I	0.0330970412847441
GCA_016706685.1	L	0.104629525328918
GCA_016706685.1	K	0.0177192839984177
GCA_016706685.1	M	0.0202668895112003
GCA_016706685.1	F	0.0327412060674489
GCA_016706685.1	P	0.0591629533187856
GCA_016706685.1	S	0.0552064149885652
GCA_016706685.1	T	0.0568428203804948
GCA_016706685.1	W	0.0122944342132723
GCA_016706685.1	Y	0.0200573178494804
GCA_016706685.1	V	0.0831148112152275
GCA_016218725.1	A	0.133812450066387
GCA_016218725.1	R	0.0925566788782405
GCA_016218725.1	N	0.0181660995396987
GCA_016218725.1	D	0.0551541736814554
GCA_016218725.1	C	0.0184374678467499
GCA_016218725.1	Q	0.0262108171014503
GCA_016218725.1	E	0.0556428006029131
GCA_016218725.1	G	0.0987596172805042
GCA_016218725.1	H	0.0198168550872744
GCA_016218725.1	I	0.0208392003407271
GCA_016218725.1	L	0.108597333293981
GCA_016218725.1	K	0.0133913290857225
GCA_016218725.1	M	0.0161013228590086
GCA_016218725.1	F	0.0285014607567404
GCA_016218725.1	P	0.0705959321808789
GCA_016218725.1	S	0.0511434976751279
GCA_016218725.1	T	0.0568024696975473
GCA_016218725.1	W	0.0144751626262713
GCA_016218725.1	Y	0.0178853030286261
GCA_016218725.1	V	0.0831100283706957
GCA_016218915.1	A	0.123336736264189
GCA_016218915.1	R	0.0683205199620548
GCA_016218915.1	N	0.0239346695074998
GCA_016218915.1	D	0.0586275857036445
GCA_016218915.1	C	0.0199248465249285
GCA_016218915.1	Q	0.0331659322549438
GCA_016218915.1	E	0.0538334991449323
GCA_016218915.1	G	0.0924321996732897
GCA_016218915.1	H	0.0194740123733745
GCA_016218915.1	I	0.0392247386570778
GCA_016218915.1	L	0.0915579860140264
GCA_016218915.1	K	0.0330824845874687
GCA_016218915.1	M	0.0206892416088132
GCA_016218915.1	F	0.0300296004410083
GCA_016218915.1	P	0.060795780076743
GCA_016218915.1	S	0.0648377538922376
GCA_016218915.1	T	0.0545708008302862
GCA_016218915.1	W	0.0141326391643384
GCA_016218915.1	Y	0.0205743655990423
GCA_016218915.1	V	0.0774546077201013
GCA_016794505.1	A	0.121712267541986
GCA_016794505.1	R	0.079457149564941
GCA_016794505.1	N	0.0215498950812883
GCA_016794505.1	D	0.0535748918367555
GCA_016794505.1	C	0.0120827858943755
GCA_016794505.1	Q	0.0410692230182467
GCA_016794505.1	E	0.052569451229204
GCA_016794505.1	G	0.08076407653306
GCA_016794505.1	H	0.0219920993804036
GCA_016794505.1	I	0.0389759525437866
GCA_016794505.1	L	0.112894429465316
GCA_016794505.1	K	0.0290006547394239
GCA_016794505.1	M	0.0180301238463681
GCA_016794505.1	F	0.0310224725818752
GCA_016794505.1	P	0.0632261009173643
GCA_016794505.1	S	0.0672413013711614
GCA_016794505.1	T	0.0504411835472295
GCA_016794505.1	W	0.0129825057708937
GCA_016794505.1	Y	0.0216537930410969
GCA_016794505.1	V	0.0697596420952245
GCA_016929495.1	A	0.122121730231721
GCA_016929495.1	R	0.0807858281962978
GCA_016929495.1	N	0.0214914987315006
GCA_016929495.1	D	0.0572704812335079
GCA_016929495.1	C	0.0158339397505174
GCA_016929495.1	Q	0.0323019448849724
GCA_016929495.1	E	0.0595803961728993
GCA_016929495.1	G	0.0942818361648776
GCA_016929495.1	H	0.0207129254228516
GCA_016929495.1	I	0.0331715729318962
GCA_016929495.1	L	0.0996710232856826
GCA_016929495.1	K	0.0236709141674537
GCA_016929495.1	M	0.0171687948407722
GCA_016929495.1	F	0.0295887348699834
GCA_016929495.1	P	0.0573250403479397
GCA_016929495.1	S	0.0643889710962032
GCA_016929495.1	T	0.0556871609869891
GCA_016929495.1	W	0.0146963084860804
GCA_016929495.1	Y	0.0220020688226364
GCA_016929495.1	V	0.078248829375217
GCA_019637105.1	A	0.142458999956797
GCA_019637105.1	R	0.0833459002402249
GCA_019637105.1	N	0.0183995819907122
GCA_019637105.1	D	0.060373730300864
GCA_019637105.1	C	0.011796861180648
GCA_019637105.1	Q	0.0224133841226574
GCA_019637105.1	E	0.0604976332098923
GCA_019637105.1	G	0.089518221471559
GCA_019637105.1	H	0.0184888409942556
GCA_019637105.1	I	0.0336253746636484
GCA_019637105.1	L	0.0950119297307476
GCA_019637105.1	K	0.0301059614417408
GCA_019637105.1	M	0.0166571973325008
GCA_019637105.1	F	0.0312178270201269
GCA_019637105.1	P	0.0623215329398329
GCA_019637105.1	S	0.0565857249176086
GCA_019637105.1	T	0.0526636272413588
GCA_019637105.1	W	0.0118783762523772
GCA_019637105.1	Y	0.0186526862884313
GCA_019637105.1	V	0.0839866087040163
GCA_018262385.1	A	0.125415210800647
GCA_018262385.1	R	0.068543532701115
GCA_018262385.1	N	0.0238563186535611
GCA_018262385.1	D	0.050562243516889
GCA_018262385.1	C	0.0124139395520433
GCA_018262385.1	Q	0.0341376202248974
GCA_018262385.1	E	0.0582062893412055
GCA_018262385.1	G	0.0895616618364548
GCA_018262385.1	H	0.0183135149082012
GCA_018262385.1	I	0.0361886288610537
GCA_018262385.1	L	0.107669105462259
GCA_018262385.1	K	0.0393373523893137
GCA_018262385.1	M	0.0182958190363057
GCA_018262385.1	F	0.0358364239268738
GCA_018262385.1	P	0.0598925346824818
GCA_018262385.1	S	0.0553395580941203
GCA_018262385.1	T	0.0550649866624501
GCA_018262385.1	W	0.0129904824750931
GCA_018262385.1	Y	0.0193861130789048
GCA_018262385.1	V	0.0789886637961299
GCA_016794465.1	A	0.109091150926296
GCA_016794465.1	R	0.0735840454690556
GCA_016794465.1	N	0.0212764688831241
GCA_016794465.1	D	0.0519218491434191
GCA_016794465.1	C	0.0120171756495448
GCA_016794465.1	Q	0.0421662930170949
GCA_016794465.1	E	0.0564969160150732
GCA_016794465.1	G	0.0805922682057849
GCA_016794465.1	H	0.0212558294837031
GCA_016794465.1	I	0.0397661601910933
GCA_016794465.1	L	0.116710299885887
GCA_016794465.1	K	0.0353172229825675
GCA_016794465.1	M	0.0187456198607895
GCA_016794465.1	F	0.0314503168377138
GCA_016794465.1	P	0.0611435328047201
GCA_016794465.1	S	0.0664295123230974
GCA_016794465.1	T	0.0534468714339704
GCA_016794465.1	W	0.0125817778870392
GCA_016794465.1	Y	0.0224689675163372
GCA_016794465.1	V	0.0735377214836885
GCA_016711215.1	A	0.145376759233596
GCA_016711215.1	R	0.0922873318972574
GCA_016711215.1	N	0.017368252995742
GCA_016711215.1	D	0.049671858259625
GCA_016711215.1	C	0.0121993519828708
GCA_016711215.1	Q	0.0368014730314332
GCA_016711215.1	E	0.0568822239403267
GCA_016711215.1	G	0.0887700803456956
GCA_016711215.1	H	0.0200377982977799
GCA_016711215.1	I	0.0324908138142081
GCA_016711215.1	L	0.121319244876888
GCA_016711215.1	K	0.019272755563984
GCA_016711215.1	M	0.0141703095343451
GCA_016711215.1	F	0.0288041830980665
GCA_016711215.1	P	0.0577623472548419
GCA_016711215.1	S	0.0510601190678797
GCA_016711215.1	T	0.0481628438842776
GCA_016711215.1	W	0.0135235890877676
GCA_016711215.1	Y	0.01977522007135
GCA_016711215.1	V	0.0742634437620652
GCA_020633205.1	A	0.117676866945936
GCA_020633205.1	R	0.0708619461199219
GCA_020633205.1	N	0.0237855945112588
GCA_020633205.1	D	0.0568218462464528
GCA_020633205.1	C	0.0138558314804123
GCA_020633205.1	Q	0.0348044605235679
GCA_020633205.1	E	0.0644847241502156
GCA_020633205.1	G	0.0922735495006327
GCA_020633205.1	H	0.0197616334778817
GCA_020633205.1	I	0.0355380790634252
GCA_020633205.1	L	0.103948103878235
GCA_020633205.1	K	0.033755282360601
GCA_020633205.1	M	0.0175607778583099
GCA_020633205.1	F	0.0330185926808594
GCA_020633205.1	P	0.0568356663759321
GCA_020633205.1	S	0.0654575077085611
GCA_020633205.1	T	0.0507041355969682
GCA_020633205.1	W	0.0136270315590335
GCA_020633205.1	Y	0.021391640971463
GCA_020633205.1	V	0.0738367289903321
GCA_020846005.1	A	0.154500098357148
GCA_020846005.1	R	0.0894365573387662
GCA_020846005.1	N	0.0141789593928776
GCA_020846005.1	D	0.0539325028385528
GCA_020846005.1	C	0.0141237413448586
GCA_020846005.1	Q	0.0230103959479156
GCA_020846005.1	E	0.0618384619012724
GCA_020846005.1	G	0.101585103090945
GCA_020846005.1	H	0.0189541701705202
GCA_020846005.1	I	0.0264764788371079
GCA_020846005.1	L	0.103152490391484
GCA_020846005.1	K	0.0175742941580456
GCA_020846005.1	M	0.0132391022005543
GCA_020846005.1	F	0.0272961217373899
GCA_020846005.1	P	0.0644342853461654
GCA_020846005.1	S	0.0522782621499837
GCA_020846005.1	T	0.0488311604647979
GCA_020846005.1	W	0.0138712338127717
GCA_020846005.1	Y	0.0175069971620224
GCA_020846005.1	V	0.0837795833568202
GCF_017302985.1	A	0.122904206748272
GCF_017302985.1	R	0.0776282539981669
GCF_017302985.1	N	0.0213792926221293
GCF_017302985.1	D	0.052566621838086
GCF_017302985.1	C	0.00883597022468541
GCF_017302985.1	Q	0.0351708482880907
GCF_017302985.1	E	0.0615646602307673
GCF_017302985.1	G	0.0875726608475172
GCF_017302985.1	H	0.0209362606110964
GCF_017302985.1	I	0.0272442415261134
GCF_017302985.1	L	0.110395833511791
GCF_017302985.1	K	0.0304564805852271
GCF_017302985.1	M	0.0189325087158753
GCF_017302985.1	F	0.0336837957529917
GCF_017302985.1	P	0.0625082875767725
GCF_017302985.1	S	0.0546066934496021
GCF_017302985.1	T	0.0563209155309617
GCF_017302985.1	W	0.0137494110895058
GCF_017302985.1	Y	0.0208320984058728
GCF_017302985.1	V	0.0827109584464755
GCA_020849655.1	A	0.149791002325897
GCA_020849655.1	R	0.0836571035238678
GCA_020849655.1	N	0.0147769404637967
GCA_020849655.1	D	0.0588453477768733
GCA_020849655.1	C	0.0136308974410086
GCA_020849655.1	Q	0.0234648650258049
GCA_020849655.1	E	0.0555379211052074
GCA_020849655.1	G	0.0975892725124786
GCA_020849655.1	H	0.0192384844375835
GCA_020849655.1	I	0.027526732172622
GCA_020849655.1	L	0.100501059496841
GCA_020849655.1	K	0.0267243506639329
GCA_020849655.1	M	0.0155939566037764
GCA_020849655.1	F	0.0288186168658575
GCA_020849655.1	P	0.0627997260800736
GCA_020849655.1	S	0.0568530193515243
GCA_020849655.1	T	0.051328698360568
GCA_020849655.1	W	0.012525225814884
GCA_020849655.1	Y	0.0177159781409073
GCA_020849655.1	V	0.0830808018364948
GCA_016875215.1	A	0.102758335894735
GCA_016875215.1	R	0.0623535015333213
GCA_016875215.1	N	0.0257802106527702
GCA_016875215.1	D	0.0685172888720997
GCA_016875215.1	C	0.030298053256812
GCA_016875215.1	Q	0.0298575313409933
GCA_016875215.1	E	0.0628169000865793
GCA_016875215.1	G	0.0974140014406416
GCA_016875215.1	H	0.0179094742127504
GCA_016875215.1	I	0.034129010157227
GCA_016875215.1	L	0.0966051070040052
GCA_016875215.1	K	0.0359738056635515
GCA_016875215.1	M	0.019468605041307
GCA_016875215.1	F	0.0349813115469534
GCA_016875215.1	P	0.0595660712484074
GCA_016875215.1	S	0.0563128960884469
GCA_016875215.1	T	0.0503327084296303
GCA_016875215.1	W	0.0139524025161955
GCA_016875215.1	Y	0.0224372886843939
GCA_016875215.1	V	0.0785354963291796
GCA_016875315.1	A	0.131874690138567
GCA_016875315.1	R	0.0726061178690993
GCA_016875315.1	N	0.0202790256584245
GCA_016875315.1	D	0.0708297249744373
GCA_016875315.1	C	0.0119582425039081
GCA_016875315.1	Q	0.0244502204140362
GCA_016875315.1	E	0.0605199890917096
GCA_016875315.1	G	0.0967818791573988
GCA_016875315.1	H	0.0199718650198341
GCA_016875315.1	I	0.0334279536035607
GCA_016875315.1	L	0.0989512741618923
GCA_016875315.1	K	0.0210083861861802
GCA_016875315.1	M	0.018190216524892
GCA_016875315.1	F	0.0308784035121425
GCA_016875315.1	P	0.056486607854553
GCA_016875315.1	S	0.0538296099351868
GCA_016875315.1	T	0.0516094107946526
GCA_016875315.1	W	0.017733563256113
GCA_016875315.1	Y	0.0239696249662036
GCA_016875315.1	V	0.0846431943772084
GCA_016720595.1	A	0.133752228522406
GCA_016720595.1	R	0.0736796423640434
GCA_016720595.1	N	0.0203884666425383
GCA_016720595.1	D	0.0598688355383976
GCA_016720595.1	C	0.0114053430919157
GCA_016720595.1	Q	0.0289030978137022
GCA_016720595.1	E	0.0536467339579898
GCA_016720595.1	G	0.0892119408587016
GCA_016720595.1	H	0.0211022640447179
GCA_016720595.1	I	0.0428871596895484
GCA_016720595.1	L	0.0963820860310183
GCA_016720595.1	K	0.0320062733743516
GCA_016720595.1	M	0.0194766155949652
GCA_016720595.1	F	0.0292398895457165
GCA_016720595.1	P	0.0604371925309312
GCA_016720595.1	S	0.0534047800967815
GCA_016720595.1	T	0.0617424699400812
GCA_016720595.1	W	0.0133000898111285
GCA_016720595.1	Y	0.0196146834492835
GCA_016720595.1	V	0.0795502071017815
GCA_016709545.1	A	0.134392424488819
GCA_016709545.1	R	0.0781865727578427
GCA_016709545.1	N	0.0166830222042779
GCA_016709545.1	D	0.0589771340238174
GCA_016709545.1	C	0.0145394187148473
GCA_016709545.1	Q	0.0234547755366018
GCA_016709545.1	E	0.0556050894694637
GCA_016709545.1	G	0.0913596031305434
GCA_016709545.1	H	0.0213074336385744
GCA_016709545.1	I	0.0316149738217938
GCA_016709545.1	L	0.10065104385714
GCA_016709545.1	K	0.0343421428931918
GCA_016709545.1	M	0.0158119730012131
GCA_016709545.1	F	0.0320082544061818
GCA_016709545.1	P	0.0623331034212046
GCA_016709545.1	S	0.0550570387691664
GCA_016709545.1	T	0.0581173000465432
GCA_016709545.1	W	0.0126216151046661
GCA_016709545.1	Y	0.017939875174537
GCA_016709545.1	V	0.0849972055395739
GCA_019637265.1	A	0.129102994377104
GCA_019637265.1	R	0.0807148037424062
GCA_019637265.1	N	0.0176110358581073
GCA_019637265.1	D	0.052159801943055
GCA_019637265.1	C	0.0119777528088515
GCA_019637265.1	Q	0.0332650862924871
GCA_019637265.1	E	0.0672694646120458
GCA_019637265.1	G	0.0924719909134289
GCA_019637265.1	H	0.0201961140122722
GCA_019637265.1	I	0.0325844488394643
GCA_019637265.1	L	0.109081011131538
GCA_019637265.1	K	0.0257175867797478
GCA_019637265.1	M	0.0160982366357691
GCA_019637265.1	F	0.0297262603248852
GCA_019637265.1	P	0.0614479981377173
GCA_019637265.1	S	0.061328856034181
GCA_019637265.1	T	0.0501093357919376
GCA_019637265.1	W	0.0127011592221182
GCA_019637265.1	Y	0.0203170890712476
GCA_019637265.1	V	0.0761189734716359
GCA_019637225.1	A	0.139832978784686
GCA_019637225.1	R	0.0799795564267543
GCA_019637225.1	N	0.0194185347710291
GCA_019637225.1	D	0.0605009655952311
GCA_019637225.1	C	0.0119993643045569
GCA_019637225.1	Q	0.0231027902372541
GCA_019637225.1	E	0.0593398817590134
GCA_019637225.1	G	0.0894218398970794
GCA_019637225.1	H	0.0186002198787194
GCA_019637225.1	I	0.0354326671468428
GCA_019637225.1	L	0.0939399349515241
GCA_019637225.1	K	0.0321810604429523
GCA_019637225.1	M	0.0171364044722563
GCA_019637225.1	F	0.0313619284613842
GCA_019637225.1	P	0.0621147168806147
GCA_019637225.1	S	0.0582507017775368
GCA_019637225.1	T	0.0547441632250186
GCA_019637225.1	W	0.0119025392274339
GCA_019637225.1	Y	0.0183934962963387
GCA_019637225.1	V	0.0823462554637737
GCA_019637155.1	A	0.136991818950178
GCA_019637155.1	R	0.0771216451231705
GCA_019637155.1	N	0.0203714182327035
GCA_019637155.1	D	0.0600683172555641
GCA_019637155.1	C	0.011811946944336
GCA_019637155.1	Q	0.0238399027083283
GCA_019637155.1	E	0.0606107754944003
GCA_019637155.1	G	0.0853520683900164
GCA_019637155.1	H	0.0196249697100415
GCA_019637155.1	I	0.0369875312563138
GCA_019637155.1	L	0.094721004307833
GCA_019637155.1	K	0.0353721750756356
GCA_019637155.1	M	0.0177893819809016
GCA_019637155.1	F	0.0322216945615801
GCA_019637155.1	P	0.0622657603607899
GCA_019637155.1	S	0.0551335714086179
GCA_019637155.1	T	0.0564721764399018
GCA_019637155.1	W	0.0122082338014499
GCA_019637155.1	Y	0.0189103540660656
GCA_019637155.1	V	0.0821252539321726
GCA_016190375.1	A	0.12811263091435
GCA_016190375.1	R	0.0880948435530254
GCA_016190375.1	N	0.0165313386877206
GCA_016190375.1	D	0.0694290215063462
GCA_016190375.1	C	0.0174802776338614
GCA_016190375.1	Q	0.0245675342899634
GCA_016190375.1	E	0.0666166047535045
GCA_016190375.1	G	0.0968463092274034
GCA_016190375.1	H	0.0181666012925203
GCA_016190375.1	I	0.0369154869604798
GCA_016190375.1	L	0.098308732377822
GCA_016190375.1	K	0.0175281021430834
GCA_016190375.1	M	0.0164075822822779
GCA_016190375.1	F	0.0300316942251905
GCA_016190375.1	P	0.0598590855030908
GCA_016190375.1	S	0.054485540427442
GCA_016190375.1	T	0.0480422365928813
GCA_016190375.1	W	0.0133258380301336
GCA_016190375.1	Y	0.0183176260584843
GCA_016190375.1	V	0.0809329135404191
GCA_020430675.1	A	0.138271602224156
GCA_020430675.1	R	0.0827534505794797
GCA_020430675.1	N	0.0203503534257372
GCA_020430675.1	D	0.0702553535988639
GCA_020430675.1	C	0.0151604004887119
GCA_020430675.1	Q	0.0288560943611818
GCA_020430675.1	E	0.0582326679589794
GCA_020430675.1	G	0.0920836042445164
GCA_020430675.1	H	0.0210159293027612
GCA_020430675.1	I	0.0365214839209289
GCA_020430675.1	L	0.103720464726952
GCA_020430675.1	K	0.0181090500182195
GCA_020430675.1	M	0.0176913475685595
GCA_020430675.1	F	0.0330985222676626
GCA_020430675.1	P	0.0641634931356648
GCA_020430675.1	S	0.0402230970767973
GCA_020430675.1	T	0.0495950209868001
GCA_020430675.1	W	0.0143475295373341
GCA_020430675.1	Y	0.0188054039704816
GCA_020430675.1	V	0.0767451306062127
GCA_020632875.1	A	0.125414966934347
GCA_020632875.1	R	0.0730571220518973
GCA_020632875.1	N	0.0193601670828727
GCA_020632875.1	D	0.0760008700816806
GCA_020632875.1	C	0.0115583213881202
GCA_020632875.1	Q	0.0258500927435698
GCA_020632875.1	E	0.0607353549703841
GCA_020632875.1	G	0.0940482674413566
GCA_020632875.1	H	0.0210803627492882
GCA_020632875.1	I	0.0336876253822539
GCA_020632875.1	L	0.100706856396587
GCA_020632875.1	K	0.0198708302567506
GCA_020632875.1	M	0.0179849452077957
GCA_020632875.1	F	0.0308815269933495
GCA_020632875.1	P	0.0622486513309106
GCA_020632875.1	S	0.0494587055325809
GCA_020632875.1	T	0.0556389195013004
GCA_020632875.1	W	0.0179696508032536
GCA_020632875.1	Y	0.0190185920480992
GCA_020632875.1	V	0.0854281711036017
GCA_018821745.1	A	0.0801686365053927
GCA_018821745.1	R	0.0534660525000186
GCA_018821745.1	N	0.0364535732092011
GCA_018821745.1	D	0.0558439300531927
GCA_018821745.1	C	0.0183932042086065
GCA_018821745.1	Q	0.0300999385066658
GCA_018821745.1	E	0.0594726456137123
GCA_018821745.1	G	0.0816373056854613
GCA_018821745.1	H	0.021849413716193
GCA_018821745.1	I	0.0567781687163317
GCA_018821745.1	L	0.099082064850099
GCA_018821745.1	K	0.0509075509620088
GCA_018821745.1	M	0.0256695771707519
GCA_018821745.1	F	0.0422565415310014
GCA_018821745.1	P	0.0503758264223801
GCA_018821745.1	S	0.0677488771885437
GCA_018821745.1	T	0.0609900223851972
GCA_018821745.1	W	0.0121315727343021
GCA_018821745.1	Y	0.0297765742192072
GCA_018821745.1	V	0.0668985238217329
GCF_016887565.1	A	0.112562240291627
GCF_016887565.1	R	0.0805225480319912
GCF_016887565.1	N	0.022351663270861
GCF_016887565.1	D	0.0491247818335936
GCF_016887565.1	C	0.00949949479913527
GCF_016887565.1	Q	0.0344383222782209
GCF_016887565.1	E	0.0676142742116061
GCF_016887565.1	G	0.0872647934893534
GCF_016887565.1	H	0.0212009981697525
GCF_016887565.1	I	0.0307060529583946
GCF_016887565.1	L	0.112091157544324
GCF_016887565.1	K	0.0293478991579649
GCF_016887565.1	M	0.019242618229386
GCF_016887565.1	F	0.0336427383251593
GCF_016887565.1	P	0.0607570380621718
GCF_016887565.1	S	0.0592391609268199
GCF_016887565.1	T	0.0541287723896987
GCF_016887565.1	W	0.0144023946369352
GCF_016887565.1	Y	0.0221739963334396
GCF_016887565.1	V	0.0796890550595652
GCA_025057315.1	A	0.119943437638261
GCA_025057315.1	R	0.0949885797071993
GCA_025057315.1	N	0.0168224692866624
GCA_025057315.1	D	0.049241105122463
GCA_025057315.1	C	0.0134186891263693
GCA_025057315.1	Q	0.0404023066141032
GCA_025057315.1	E	0.0615066111288058
GCA_025057315.1	G	0.0877162760550603
GCA_025057315.1	H	0.0223206927278203
GCA_025057315.1	I	0.0343011561574773
GCA_025057315.1	L	0.122785188196263
GCA_025057315.1	K	0.0188394553456017
GCA_025057315.1	M	0.018528387142349
GCA_025057315.1	F	0.0276571854895978
GCA_025057315.1	P	0.0695850895467451
GCA_025057315.1	S	0.0478096956612802
GCA_025057315.1	T	0.0435173262510581
GCA_025057315.1	W	0.0128486039729978
GCA_025057315.1	Y	0.021623577730491
GCA_025057315.1	V	0.0761441670993944
GCA_016714225.1	A	0.131013677447509
GCA_016714225.1	R	0.0718871516560557
GCA_016714225.1	N	0.0225857961762507
GCA_016714225.1	D	0.0533938494345758
GCA_016714225.1	C	0.0129422283780354
GCA_016714225.1	Q	0.0341927717456304
GCA_016714225.1	E	0.057192933358315
GCA_016714225.1	G	0.0904600743824922
GCA_016714225.1	H	0.0194572185474442
GCA_016714225.1	I	0.0287189467325269
GCA_016714225.1	L	0.105391121331146
GCA_016714225.1	K	0.0345078656588631
GCA_016714225.1	M	0.0179379915507398
GCA_016714225.1	F	0.0337133546625937
GCA_016714225.1	P	0.0590946775894706
GCA_016714225.1	S	0.0579942205677721
GCA_016714225.1	T	0.0561558339299224
GCA_016714225.1	W	0.0131878661060931
GCA_016714225.1	Y	0.0193626903734744
GCA_016714225.1	V	0.0808097303710892
GCA_018821305.1	A	0.0666650613595212
GCA_018821305.1	R	0.04574122047489
GCA_018821305.1	N	0.0487899662952387
GCA_018821305.1	D	0.0587141088438377
GCA_018821305.1	C	0.0168095724465082
GCA_018821305.1	Q	0.0263203484051608
GCA_018821305.1	E	0.0644671283262466
GCA_018821305.1	G	0.0719766213769388
GCA_018821305.1	H	0.0180483344603927
GCA_018821305.1	I	0.0744307346755039
GCA_018821305.1	L	0.0892704614789828
GCA_018821305.1	K	0.0651948675655049
GCA_018821305.1	M	0.0243377940805637
GCA_018821305.1	F	0.0470702810157046
GCA_018821305.1	P	0.0431292519736917
GCA_018821305.1	S	0.0751464341111715
GCA_018821305.1	T	0.0574833733656803
GCA_018821305.1	W	0.0117495105485401
GCA_018821305.1	Y	0.0324372375071988
GCA_018821305.1	V	0.0622176916887229
GCA_017990795.1	A	0.117592401536405
GCA_017990795.1	R	0.0692407560015021
GCA_017990795.1	N	0.0225116403058969
GCA_017990795.1	D	0.0507572446726296
GCA_017990795.1	C	0.0116024981320401
GCA_017990795.1	Q	0.0452911390133839
GCA_017990795.1	E	0.0530013597979143
GCA_017990795.1	G	0.0830463574461432
GCA_017990795.1	H	0.0199791608726801
GCA_017990795.1	I	0.0374078996440944
GCA_017990795.1	L	0.115100933915872
GCA_017990795.1	K	0.0353393663418617
GCA_017990795.1	M	0.0199881322067047
GCA_017990795.1	F	0.0298296856316396
GCA_017990795.1	P	0.062234144128326
GCA_017990795.1	S	0.0642680737136068
GCA_017990795.1	T	0.0555786959012538
GCA_017990795.1	W	0.0113346397304499
GCA_017990795.1	Y	0.0222425002851603
GCA_017990795.1	V	0.0736533707224359
GCA_016177705.1	A	0.140914852371011
GCA_016177705.1	R	0.075472990605428
GCA_016177705.1	N	0.0186311698478974
GCA_016177705.1	D	0.0642927042946615
GCA_016177705.1	C	0.0130736467342678
GCA_016177705.1	Q	0.0281100879809126
GCA_016177705.1	E	0.0596895504026245
GCA_016177705.1	G	0.0913379809126156
GCA_016177705.1	H	0.0191195384730092
GCA_016177705.1	I	0.0317253206084104
GCA_016177705.1	L	0.10510596853564
GCA_016177705.1	K	0.0286497166716373
GCA_016177705.1	M	0.0163100208768267
GCA_016177705.1	F	0.0305309610796302
GCA_016177705.1	P	0.0596420183417835
GCA_016177705.1	S	0.0490255927527587
GCA_016177705.1	T	0.053464248434238
GCA_016177705.1	W	0.0115959588428273
GCA_016177705.1	Y	0.0163622129436326
GCA_016177705.1	V	0.0869454592901879
GCA_016764955.1	A	0.0833064351057297
GCA_016764955.1	R	0.0502924690211144
GCA_016764955.1	N	0.0387275432602226
GCA_016764955.1	D	0.0502668829021744
GCA_016764955.1	C	0.0118837681661444
GCA_016764955.1	Q	0.0418510179339012
GCA_016764955.1	E	0.0647112311253169
GCA_016764955.1	G	0.0699386720410638
GCA_016764955.1	H	0.0218072459888838
GCA_016764955.1	I	0.0646088866495568
GCA_016764955.1	L	0.105938341389681
GCA_016764955.1	K	0.0639495520461023
GCA_016764955.1	M	0.0227086646407709
GCA_016764955.1	F	0.0439057801010849
GCA_016764955.1	P	0.043998283761868
GCA_016764955.1	S	0.0683050967548929
GCA_016764955.1	T	0.050361354725953
GCA_016764955.1	W	0.0121711199634709
GCA_016764955.1	Y	0.02863480341988
GCA_016764955.1	V	0.0626328510021886
GCF_022808855.1	A	0.151399981303264
GCF_022808855.1	R	0.0908939313930837
GCF_022808855.1	N	0.0160166603080919
GCF_022808855.1	D	0.0510793575397116
GCF_022808855.1	C	0.00911529064582065
GCF_022808855.1	Q	0.0240480455593988
GCF_022808855.1	E	0.0637697673772269
GCF_022808855.1	G	0.0911598545697098
GCF_022808855.1	H	0.0195917794997865
GCF_022808855.1	I	0.0319164660136284
GCF_022808855.1	L	0.10854402955095
GCF_022808855.1	K	0.025160375046426
GCF_022808855.1	M	0.01607603507912
GCF_022808855.1	F	0.0312791346948263
GCF_022808855.1	P	0.0604719409991637
GCF_022808855.1	S	0.0465447673140622
GCF_022808855.1	T	0.0467475258406583
GCF_022808855.1	W	0.0123272130998431
GCF_022808855.1	Y	0.0189171810374667
GCF_022808855.1	V	0.0849406631277619
GCA_016182965.1	A	0.137271170908781
GCA_016182965.1	R	0.0814926369777866
GCA_016182965.1	N	0.0175764184384568
GCA_016182965.1	D	0.0606669697593965
GCA_016182965.1	C	0.0150052212458532
GCA_016182965.1	Q	0.0229177174275952
GCA_016182965.1	E	0.0572674769661365
GCA_016182965.1	G	0.0902863515923024
GCA_016182965.1	H	0.020241740131135
GCA_016182965.1	I	0.0369305467745487
GCA_016182965.1	L	0.0944661897691996
GCA_016182965.1	K	0.0318680694177068
GCA_016182965.1	M	0.0168397610303258
GCA_016182965.1	F	0.0309857854245548
GCA_016182965.1	P	0.0606602212103345
GCA_016182965.1	S	0.0550923130474316
GCA_016182965.1	T	0.0553395230551747
GCA_016182965.1	W	0.0133013902011068
GCA_016182965.1	Y	0.0182225032144405
GCA_016182965.1	V	0.0835679934077331
GCA_016931625.1	A	0.0939619350869622
GCA_016931625.1	R	0.0556345222218701
GCA_016931625.1	N	0.0479862687396839
GCA_016931625.1	D	0.0543057692260806
GCA_016931625.1	C	0.0128283584333555
GCA_016931625.1	Q	0.0397528763235721
GCA_016931625.1	E	0.0585740326718825
GCA_016931625.1	G	0.0638874192691127
GCA_016931625.1	H	0.0211755278643973
GCA_016931625.1	I	0.0739298662226112
GCA_016931625.1	L	0.101035614643752
GCA_016931625.1	K	0.0534353750618662
GCA_016931625.1	M	0.0193282767577127
GCA_016931625.1	F	0.0380348433981293
GCA_016931625.1	P	0.0420844924366729
GCA_016931625.1	S	0.0638175276742271
GCA_016931625.1	T	0.056745473503365
GCA_016931625.1	W	0.01107537971047
GCA_016931625.1	Y	0.0291488585320977
GCA_016931625.1	V	0.0632575822221789
GCA_016935975.1	A	0.128579490863547
GCA_016935975.1	R	0.0771848135274801
GCA_016935975.1	N	0.0225756804836077
GCA_016935975.1	D	0.0542101668209084
GCA_016935975.1	C	0.0140698721161749
GCA_016935975.1	Q	0.0287628133178965
GCA_016935975.1	E	0.0550087305425057
GCA_016935975.1	G	0.0969771995853781
GCA_016935975.1	H	0.0191213400214886
GCA_016935975.1	I	0.0380027952886634
GCA_016935975.1	L	0.10046247255529
GCA_016935975.1	K	0.0314583604255808
GCA_016935975.1	M	0.0183556026346921
GCA_016935975.1	F	0.0333256738552131
GCA_016935975.1	P	0.0586234150246134
GCA_016935975.1	S	0.0573299311783265
GCA_016935975.1	T	0.0529596097201302
GCA_016935975.1	W	0.0136955256443115
GCA_016935975.1	Y	0.0226836286230489
GCA_016935975.1	V	0.0766128777711424
GCA_022601155.1	A	0.12162261366139
GCA_022601155.1	R	0.0775853852979776
GCA_022601155.1	N	0.0198602358680715
GCA_022601155.1	D	0.0683690921899772
GCA_022601155.1	C	0.0140005615293174
GCA_022601155.1	Q	0.033593233829308
GCA_022601155.1	E	0.060130323742258
GCA_022601155.1	G	0.0921555255901532
GCA_022601155.1	H	0.0235697423275905
GCA_022601155.1	I	0.0344496948294226
GCA_022601155.1	L	0.0971796674870661
GCA_022601155.1	K	0.018149889690399
GCA_022601155.1	M	0.0199133622083042
GCA_022601155.1	F	0.0286573138549632
GCA_022601155.1	P	0.0633311052468218
GCA_022601155.1	S	0.0566977182075881
GCA_022601155.1	T	0.056742795102331
GCA_022601155.1	W	0.0155392935291474
GCA_022601155.1	Y	0.0192130604506917
GCA_022601155.1	V	0.0792393853572215
GCA_018262455.1	A	0.131706142158442
GCA_018262455.1	R	0.0772735928899527
GCA_018262455.1	N	0.0198553271391002
GCA_018262455.1	D	0.0616891112815912
GCA_018262455.1	C	0.0113473894670256
GCA_018262455.1	Q	0.0291841805781331
GCA_018262455.1	E	0.0532361791329879
GCA_018262455.1	G	0.0873796077022734
GCA_018262455.1	H	0.0222993225569734
GCA_018262455.1	I	0.044120680451662
GCA_018262455.1	L	0.0987457490523007
GCA_018262455.1	K	0.0281199070406653
GCA_018262455.1	M	0.0189819060997375
GCA_018262455.1	F	0.0300017626770022
GCA_018262455.1	P	0.0597755857984073
GCA_018262455.1	S	0.0534124468332028
GCA_018262455.1	T	0.0588429921504618
GCA_018262455.1	W	0.0133321721056156
GCA_018262455.1	Y	0.0195994681132564
GCA_018262455.1	V	0.0810964767712091
GCA_018817795.1	A	0.0963587403064772
GCA_018817795.1	R	0.063051709641524
GCA_018817795.1	N	0.0302455149800719
GCA_018817795.1	D	0.0592308001693075
GCA_018817795.1	C	0.0173846592878744
GCA_018817795.1	Q	0.0321818254945636
GCA_018817795.1	E	0.0609736711566343
GCA_018817795.1	G	0.0814859220074809
GCA_018817795.1	H	0.0212266364313663
GCA_018817795.1	I	0.0475114292116669
GCA_018817795.1	L	0.103060175014891
GCA_018817795.1	K	0.0363733344569425
GCA_018817795.1	M	0.0241387631744767
GCA_018817795.1	F	0.0414659651770546
GCA_018817795.1	P	0.0574055737397223
GCA_018817795.1	S	0.0581075102417611
GCA_018817795.1	T	0.0576488095808108
GCA_018817795.1	W	0.0141814156325951
GCA_018817795.1	Y	0.0243609313442898
GCA_018817795.1	V	0.0736066129504891
GCA_016000045.1	A	0.0828857845523888
GCA_016000045.1	R	0.058060247431432
GCA_016000045.1	N	0.0356665792791781
GCA_016000045.1	D	0.0467622935470582
GCA_016000045.1	C	0.0139045978302935
GCA_016000045.1	Q	0.0474788709536472
GCA_016000045.1	E	0.0631237281999426
GCA_016000045.1	G	0.0679949564935146
GCA_016000045.1	H	0.0218368850105489
GCA_016000045.1	I	0.0579154338788809
GCA_016000045.1	L	0.112565072469196
GCA_016000045.1	K	0.0487122829357203
GCA_016000045.1	M	0.0215197932661698
GCA_016000045.1	F	0.0440058424778098
GCA_016000045.1	P	0.0447349038113429
GCA_016000045.1	S	0.0761594447149295
GCA_016000045.1	T	0.0490942911002085
GCA_016000045.1	W	0.0144264259765552
GCA_016000045.1	Y	0.0292548344007091
GCA_016000045.1	V	0.0638977316704743
GCA_016937155.1	A	0.058155373794596
GCA_016937155.1	R	0.044969924572738
GCA_016937155.1	N	0.0492170841157188
GCA_016937155.1	D	0.0586590178543013
GCA_016937155.1	C	0.0154243976958085
GCA_016937155.1	Q	0.0253636103243054
GCA_016937155.1	E	0.0663449603768181
GCA_016937155.1	G	0.0729329111104039
GCA_016937155.1	H	0.0177803061646669
GCA_016937155.1	I	0.0759515928837402
GCA_016937155.1	L	0.0910171541325865
GCA_016937155.1	K	0.0683277107666847
GCA_016937155.1	M	0.0251885681550555
GCA_016937155.1	F	0.0469518793163808
GCA_016937155.1	P	0.0399175710512078
GCA_016937155.1	S	0.0810365679004487
GCA_016937155.1	T	0.055512237038923
GCA_016937155.1	W	0.0108048757200598
GCA_016937155.1	Y	0.0329206581585564
GCA_016937155.1	V	0.0635235988669998
GCA_020431135.1	A	0.133910617339106
GCA_020431135.1	R	0.0790607527906075
GCA_020431135.1	N	0.0193101061931011
GCA_020431135.1	D	0.0689306886893069
GCA_020431135.1	C	0.0133410421334104
GCA_020431135.1	Q	0.0236191502361915
GCA_020431135.1	E	0.0656242266562423
GCA_020431135.1	G	0.0922791549227916
GCA_020431135.1	H	0.0194638441946384
GCA_020431135.1	I	0.0404690104046901
GCA_020431135.1	L	0.103239667032397
GCA_020431135.1	K	0.0229652162296522
GCA_020431135.1	M	0.0166102741661027
GCA_020431135.1	F	0.0304550163045502
GCA_020431135.1	P	0.0569925605699256
GCA_020431135.1	S	0.0528096605280966
GCA_020431135.1	T	0.0525779585257796
GCA_020431135.1	W	0.0136931941369319
GCA_020431135.1	Y	0.0216485882164859
GCA_020431135.1	V	0.0729992707299927
GCA_016875475.1	A	0.138734578354769
GCA_016875475.1	R	0.0791685196693163
GCA_016875475.1	N	0.0188820724570668
GCA_016875475.1	D	0.0689799993520626
GCA_016875475.1	C	0.0216864631161663
GCA_016875475.1	Q	0.0208117476931958
GCA_016875475.1	E	0.0552737682563711
GCA_016875475.1	G	0.100006773890481
GCA_016875475.1	H	0.0181316431985722
GCA_016875475.1	I	0.0308094210090741
GCA_016875475.1	L	0.0888940592980482
GCA_016875475.1	K	0.0252153655397465
GCA_016875475.1	M	0.0175184588515605
GCA_016875475.1	F	0.0322937865753271
GCA_016875475.1	P	0.0660142133893308
GCA_016875475.1	S	0.0476351759297165
GCA_016875475.1	T	0.0495607279281614
GCA_016875475.1	W	0.0148778196319127
GCA_016875475.1	Y	0.0194593257328319
[truncated: 6,501 more rows]
