# Supplementary material for: Evolutionary adaptation of bacterial proteomes to translation-impeding sequences
Source: EMBO J. 2025 Dec 9;45(6):1957–79. doi: 10.1038/s44318-025-00651-6 (PMC12992588; doi:10.1038/s44318-025-00651-6)
Supplement: Supplementary file 13 — Appendix Figures Source Data [file 44318_2025_651_MOESM13_ESM.zip › Appendix Fig. S1/c__Gammaproteobacteria.csv]

genome_id	aa	freq_aa
GCA_013205155.1	A	0.0948525481629523
GCA_013205155.1	R	0.0477516209244498
GCA_013205155.1	N	0.0395528804815133
GCA_013205155.1	D	0.0503543956682392
GCA_013205155.1	C	0.009949416312271
GCA_013205155.1	Q	0.0410107441921715
GCA_013205155.1	E	0.0556513521259867
GCA_013205155.1	G	0.0746996351467547
GCA_013205155.1	H	0.0209755757477168
GCA_013205155.1	I	0.0678611543615843
GCA_013205155.1	L	0.104656333031226
GCA_013205155.1	K	0.0548565762667224
GCA_013205155.1	M	0.0261811252352955
GCA_013205155.1	F	0.0409921529440016
GCA_013205155.1	P	0.0468468468468468
GCA_013205155.1	S	0.0654628833476641
GCA_013205155.1	T	0.0505248154431301
GCA_013205155.1	W	0.0136165400137885
GCA_013205155.1	Y	0.0273539231406815
GCA_013205155.1	V	0.0668494806070043
GCA_016716535.1	A	0.153862832776989
GCA_016716535.1	R	0.0804978432722947
GCA_016716535.1	N	0.0206320909219723
GCA_016716535.1	D	0.0503260629586548
GCA_016716535.1	C	0.00889316536450181
GCA_016716535.1	Q	0.03289298083165
GCA_016716535.1	E	0.0529780636572434
GCA_016716535.1	G	0.0883319218766991
GCA_016716535.1	H	0.0231779852307814
GCA_016716535.1	I	0.0357394000705179
GCA_016716535.1	L	0.106352872945836
GCA_016716535.1	K	0.0250160642437943
GCA_016716535.1	M	0.0220899004511169
GCA_016716535.1	F	0.0324402162988641
GCA_016716535.1	P	0.0574641890934494
GCA_016716535.1	S	0.0453799234847711
GCA_016716535.1	T	0.0502034804213939
GCA_016716535.1	W	0.0153524742230673
GCA_016716535.1	Y	0.0187201987682432
GCA_016716535.1	V	0.0796483331081593
GCF_001753165.1	A	0.116313884371478
GCF_001753165.1	R	0.0757316002142248
GCF_001753165.1	N	0.0265793449303231
GCF_001753165.1	D	0.0551511371635971
GCF_001753165.1	C	0.00931016285197047
GCF_001753165.1	Q	0.0361949837324266
GCF_001753165.1	E	0.0583713628045825
GCF_001753165.1	G	0.0824569665650698
GCF_001753165.1	H	0.0260290965842502
GCF_001753165.1	I	0.0482328901647514
GCF_001753165.1	L	0.111538864471483
GCF_001753165.1	K	0.0283730370477708
GCF_001753165.1	M	0.0237194242561612
GCF_001753165.1	F	0.0338530014480735
GCF_001753165.1	P	0.0515245893453513
GCF_001753165.1	S	0.0528943356730311
GCF_001753165.1	T	0.0497955171404318
GCF_001753165.1	W	0.0141801544415909
GCF_001753165.1	Y	0.0270072070784261
GCF_001753165.1	V	0.0727424397150066
GCA_002717445.1	A	0.0657078178468018
GCA_002717445.1	R	0.0416467491445117
GCA_002717445.1	N	0.0500068439062911
GCA_002717445.1	D	0.0615298762832324
GCA_002717445.1	C	0.00979626217425638
GCA_002717445.1	Q	0.0325138194261648
GCA_002717445.1	E	0.069321400368518
GCA_002717445.1	G	0.0707259805211898
GCA_002717445.1	H	0.019927349302448
GCA_002717445.1	I	0.0819584101079231
GCA_002717445.1	L	0.0936225322453277
GCA_002717445.1	K	0.0635009212950777
GCA_002717445.1	M	0.0278389049749934
GCA_002717445.1	F	0.0449718346933404
GCA_002717445.1	P	0.0376014740721242
GCA_002717445.1	S	0.0745101342458542
GCA_002717445.1	T	0.0513145564622269
GCA_002717445.1	W	0.0116472755988418
GCA_002717445.1	Y	0.0323622005790998
GCA_002717445.1	V	0.0594956567517768
GCF_000327065.1	A	0.111999030106614
GCF_000327065.1	R	0.0693274173779465
GCF_000327065.1	N	0.0281099054797498
GCF_000327065.1	D	0.053806166215479
GCF_000327065.1	C	0.0100929530444451
GCF_000327065.1	Q	0.0456234300220444
GCF_000327065.1	E	0.0617907839429419
GCF_000327065.1	G	0.079529039879473
GCF_000327065.1	H	0.0226749541296611
GCF_000327065.1	I	0.0473015229987448
GCF_000327065.1	L	0.120444199342661
GCF_000327065.1	K	0.0317048685395269
GCF_000327065.1	M	0.0234533822814081
GCF_000327065.1	F	0.0358956654932337
GCF_000327065.1	P	0.048204884063735
GCF_000327065.1	S	0.0556195415775257
GCF_000327065.1	T	0.0458156345039572
GCF_000327065.1	W	0.0142179569254971
GCF_000327065.1	Y	0.0248121201189302
GCF_000327065.1	V	0.0695765439564258
GCF_018100795.1	A	0.0894713927162834
GCF_018100795.1	R	0.0432325673187884
GCF_018100795.1	N	0.0453582652135792
GCF_018100795.1	D	0.0588981020877336
GCF_018100795.1	C	0.0093148051619357
GCF_018100795.1	Q	0.0412560147759355
GCF_018100795.1	E	0.0616286672431612
GCF_018100795.1	G	0.0682400245863853
GCF_018100795.1	H	0.0220742653461528
GCF_018100795.1	I	0.0611156976236174
GCF_018100795.1	L	0.0990724364324432
GCF_018100795.1	K	0.0505753394939905
GCF_018100795.1	M	0.0247001274514826
GCF_018100795.1	F	0.0424815677436267
GCF_018100795.1	P	0.0394293608443736
GCF_018100795.1	S	0.0706180643645052
GCF_018100795.1	T	0.0580326070908822
GCF_018100795.1	W	0.0120875528411436
GCF_018100795.1	Y	0.0311548068492366
GCF_018100795.1	V	0.0712583348147434
GCF_000820105.1	A	0.103690423319529
GCF_000820105.1	R	0.0660003834801975
GCF_000820105.1	N	0.02769906965082
GCF_000820105.1	D	0.0504972951535642
GCF_000820105.1	C	0.0111356749661177
GCF_000820105.1	Q	0.0441543032541736
GCF_000820105.1	E	0.0634577786663739
GCF_000820105.1	G	0.081478889742888
GCF_000820105.1	H	0.0241535166281275
GCF_000820105.1	I	0.0488363670331579
GCF_000820105.1	L	0.123181541819827
GCF_000820105.1	K	0.0350392739441594
GCF_000820105.1	M	0.025782488065408
GCF_000820105.1	F	0.035296566213428
GCF_000820105.1	P	0.0481259453852091
GCF_000820105.1	S	0.0549278024781998
GCF_000820105.1	T	0.0478301412157633
GCF_000820105.1	W	0.0150425843287704
GCF_000820105.1	Y	0.0255104465577736
GCF_000820105.1	V	0.0681595080965125
GCF_017498065.1	A	0.0987436504165516
GCF_017498065.1	R	0.0523548112276395
GCF_017498065.1	N	0.0368681668291955
GCF_017498065.1	D	0.052498184140586
GCF_017498065.1	C	0.00998515320165933
GCF_017498065.1	Q	0.0522777927206847
GCF_017498065.1	E	0.0586134535927949
GCF_017498065.1	G	0.071345205242472
GCF_017498065.1	H	0.024216988386794
GCF_017498065.1	I	0.0568266242314442
GCF_017498065.1	L	0.115787253555589
GCF_017498065.1	K	0.0430403114865401
GCF_017498065.1	M	0.0259623462443999
GCF_017498065.1	F	0.0371454334542326
GCF_017498065.1	P	0.0428092559656758
GCF_017498065.1	S	0.0602924570444089
GCF_017498065.1	T	0.0522327665166188
GCF_017498065.1	W	0.0134047749104512
GCF_017498065.1	Y	0.0270252016403757
GCF_017498065.1	V	0.0685701691918863
GCF_003628125.1	A	0.129630505899135
GCF_003628125.1	R	0.0705386712205901
GCF_003628125.1	N	0.027277285127247
GCF_003628125.1	D	0.0587419963857132
GCF_003628125.1	C	0.00857848154230837
GCF_003628125.1	Q	0.0335855394501159
GCF_003628125.1	E	0.0490730614412806
GCF_003628125.1	G	0.0815436907089223
GCF_003628125.1	H	0.0241484122498696
GCF_003628125.1	I	0.0497700796812537
GCF_003628125.1	L	0.0999591146432846
GCF_003628125.1	K	0.0278738179001302
GCF_003628125.1	M	0.0225108713047001
GCF_003628125.1	F	0.0360503575740788
GCF_003628125.1	P	0.0499545688721543
GCF_003628125.1	S	0.0585862173282669
GCF_003628125.1	T	0.0569034845063638
GCF_003628125.1	W	0.0134060373157301
GCF_003628125.1	Y	0.0240835486150285
GCF_003628125.1	V	0.077784258233827
GCF_013523165.1	A	0.114663364594111
GCF_013523165.1	R	0.0699086010940088
GCF_013523165.1	N	0.0261245711606896
GCF_013523165.1	D	0.0564225074442637
GCF_013523165.1	C	0.00999066359504468
GCF_013523165.1	Q	0.0464634124204965
GCF_013523165.1	E	0.0554691365916834
GCF_013523165.1	G	0.0804714450434581
GCF_013523165.1	H	0.0247197697388411
GCF_013523165.1	I	0.0430413792940163
GCF_013523165.1	L	0.119210028072352
GCF_013523165.1	K	0.0298133587144646
GCF_013523165.1	M	0.0214824127543342
GCF_013523165.1	F	0.034266894907437
GCF_013523165.1	P	0.0500196119749061
GCF_013523165.1	S	0.0538717668850423
GCF_013523165.1	T	0.0510684777556009
GCF_013523165.1	W	0.0143573862170039
GCF_013523165.1	Y	0.0243740938833526
GCF_013523165.1	V	0.0742611178588932
GCA_019635275.1	A	0.139488783176753
GCA_019635275.1	R	0.0857134023259615
GCA_019635275.1	N	0.020669520010954
GCA_019635275.1	D	0.0547206063577458
GCA_019635275.1	C	0.00911303395303024
GCA_019635275.1	Q	0.0311624065264729
GCA_019635275.1	E	0.0546393346319142
GCA_019635275.1	G	0.087578235078467
GCA_019635275.1	H	0.0209557378280131
GCA_019635275.1	I	0.0423416857699392
GCA_019635275.1	L	0.104906780447083
GCA_019635275.1	K	0.0243824011378042
GCA_019635275.1	M	0.0228991921413775
GCA_019635275.1	F	0.0348399521203528
GCA_019635275.1	P	0.0548911003043273
GCA_019635275.1	S	0.0499017230489265
GCA_019635275.1	T	0.0461128705261903
GCA_019635275.1	W	0.0143665443173838
GCA_019635275.1	Y	0.0211403659877827
GCA_019635275.1	V	0.0801763243095216
GCF_000015285.1	A	0.0830853427666724
GCF_000015285.1	R	0.0399446817302138
GCF_000015285.1	N	0.0482761528504509
GCF_000015285.1	D	0.0536823331492202
GCF_000015285.1	C	0.010911866021849
GCF_000015285.1	Q	0.0444241123568028
GCF_000015285.1	E	0.0587385579302872
GCF_000015285.1	G	0.0654146972884772
GCF_000015285.1	H	0.0208801170453635
GCF_000015285.1	I	0.0736255813267109
GCF_000015285.1	L	0.107395867151826
GCF_000015285.1	K	0.0614327937834408
GCF_000015285.1	M	0.0243290762439232
GCF_000015285.1	F	0.0436803514733971
GCF_000015285.1	P	0.0362891222862636
GCF_000015285.1	S	0.0674385364269963
GCF_000015285.1	T	0.0538020769649159
GCF_000015285.1	W	0.0114195123390942
GCF_000015285.1	Y	0.0310203943956521
GCF_000015285.1	V	0.0642088264684429
GCF_003752585.1	A	0.0945258687823221
GCF_003752585.1	R	0.0504844138878029
GCF_003752585.1	N	0.0386450396844317
GCF_003752585.1	D	0.0586930678592657
GCF_003752585.1	C	0.0117583206985223
GCF_003752585.1	Q	0.045436051963243
GCF_003752585.1	E	0.0608322446735133
GCF_003752585.1	G	0.0720724586547661
GCF_003752585.1	H	0.0219654998140537
GCF_003752585.1	I	0.0603570486352815
GCF_003752585.1	L	0.10484429780647
GCF_003752585.1	K	0.0443672581983236
GCF_003752585.1	M	0.024264399711386
GCF_003752585.1	F	0.0381253436827534
GCF_003752585.1	P	0.0391242089336855
GCF_003752585.1	S	0.0700365853270906
GCF_003752585.1	T	0.0513529578172132
GCF_003752585.1	W	0.0121945792687385
GCF_003752585.1	Y	0.0309719745587352
GCF_003752585.1	V	0.0699483800424021
GCF_003143555.1	A	0.0890124112469513
GCF_003143555.1	R	0.0536916627564622
GCF_003143555.1	N	0.0372203344385032
GCF_003143555.1	D	0.0591841680545744
GCF_003143555.1	C	0.00942986639991337
GCF_003143555.1	Q	0.0537246631638109
GCF_003143555.1	E	0.0641197914786761
GCF_003143555.1	G	0.0715861336413371
GCF_003143555.1	H	0.023975827201617
GCF_003143555.1	I	0.0536308182554128
GCF_003143555.1	L	0.106821287325265
GCF_003143555.1	K	0.0453611224263549
GCF_003143555.1	M	0.0256155349417594
GCF_003143555.1	F	0.0383186292455798
GCF_003143555.1	P	0.042443680164177
GCF_003143555.1	S	0.0620129217220025
GCF_003143555.1	T	0.0503627466651541
GCF_003143555.1	W	0.0134064154854411
GCF_003143555.1	Y	0.0306388156978813
GCF_003143555.1	V	0.0694431696891259
GCF_000260985.4	A	0.086811506626611
GCF_000260985.4	R	0.0511054387025046
GCF_000260985.4	N	0.0413735782838981
GCF_000260985.4	D	0.056956812517338
GCF_000260985.4	C	0.00896092417729168
GCF_000260985.4	Q	0.050607609581544
GCF_000260985.4	E	0.0630135542848787
GCF_000260985.4	G	0.0665015838062531
GCF_000260985.4	H	0.0234280749818825
GCF_000260985.4	I	0.0659704227139106
GCF_000260985.4	L	0.108584810513119
GCF_000260985.4	K	0.0468378711407491
GCF_000260985.4	M	0.026693532952417
GCF_000260985.4	F	0.0401435210174208
GCF_000260985.4	P	0.0409370369812846
GCF_000260985.4	S	0.0620318739664401
GCF_000260985.4	T	0.0523881819882628
GCF_000260985.4	W	0.013204836791615
GCF_000260985.4	Y	0.0287826949006385
GCF_000260985.4	V	0.0656661340719411
GCF_018688375.1	A	0.0994131579036791
GCF_018688375.1	R	0.0491509988548594
GCF_018688375.1	N	0.0385270161441042
GCF_018688375.1	D	0.0517182206485506
GCF_018688375.1	C	0.0097574816420705
GCF_018688375.1	Q	0.0405607451229582
GCF_018688375.1	E	0.0581711050776963
GCF_018688375.1	G	0.0756013687318842
GCF_018688375.1	H	0.0204120467434851
GCF_018688375.1	I	0.0639053033263447
GCF_018688375.1	L	0.103342995103419
GCF_018688375.1	K	0.0557483001287858
GCF_018688375.1	M	0.0263552246616398
GCF_018688375.1	F	0.0398046804649883
GCF_018688375.1	P	0.0462167883732547
GCF_018688375.1	S	0.063884915065905
GCF_018688375.1	T	0.0497133750386527
GCF_018688375.1	W	0.0127137794058181
GCF_018688375.1	Y	0.0264282825948819
GCF_018688375.1	V	0.068574214967022
GCF_019800665.1	A	0.103084413573237
GCF_019800665.1	R	0.0578179911047974
GCF_019800665.1	N	0.036033416889322
GCF_019800665.1	D	0.058680255871288
GCF_019800665.1	C	0.00971204156050101
GCF_019800665.1	Q	0.0425565654771983
GCF_019800665.1	E	0.0642568954338786
GCF_019800665.1	G	0.0794795026285035
GCF_019800665.1	H	0.0209503908685831
GCF_019800665.1	I	0.0509446506960475
GCF_019800665.1	L	0.102796991984407
GCF_019800665.1	K	0.0388547736348507
GCF_019800665.1	M	0.0232571968961772
GCF_019800665.1	F	0.0386879369654722
GCF_019800665.1	P	0.0456669956597688
GCF_019800665.1	S	0.0627215025211333
GCF_019800665.1	T	0.0508149806114316
GCF_019800665.1	W	0.0141084355758549
GCF_019800665.1	Y	0.028574496289536
GCF_019800665.1	V	0.0710005657580125
GCF_001307195.1	A	0.0809444563210802
GCF_001307195.1	R	0.0406275430600224
GCF_001307195.1	N	0.0486342328211682
GCF_001307195.1	D	0.0512196648741477
GCF_001307195.1	C	0.00959763401667952
GCF_001307195.1	Q	0.0493688782012291
GCF_001307195.1	E	0.0607665115092474
GCF_001307195.1	G	0.0648247776280403
GCF_001307195.1	H	0.022738573724971
GCF_001307195.1	I	0.0756779229614477
GCF_001307195.1	L	0.103172794026459
GCF_001307195.1	K	0.0595050946830336
GCF_001307195.1	M	0.0246862107534603
GCF_001307195.1	F	0.0439653370215209
GCF_001307195.1	P	0.0379842370140799
GCF_001307195.1	S	0.0621755660726118
GCF_001307195.1	T	0.0539810811098106
GCF_001307195.1	W	0.0120590503704526
GCF_001307195.1	Y	0.0333472309656571
GCF_001307195.1	V	0.0647232028648808
GCF_018138085.1	A	0.111319015892087
GCF_018138085.1	R	0.0682827262301349
GCF_018138085.1	N	0.0285845939599148
GCF_018138085.1	D	0.0546508929059036
GCF_018138085.1	C	0.00994415924853913
GCF_018138085.1	Q	0.0440158920867238
GCF_018138085.1	E	0.0607319370869969
GCF_018138085.1	G	0.0804065862050134
GCF_018138085.1	H	0.0224639560919666
GCF_018138085.1	I	0.0479629730762929
GCF_018138085.1	L	0.117238954726667
GCF_018138085.1	K	0.0323036699251816
GCF_018138085.1	M	0.0239855824367866
GCF_018138085.1	F	0.0360084102452078
GCF_018138085.1	P	0.0485746272732237
GCF_018138085.1	S	0.0564762983998689
GCF_018138085.1	T	0.0476400797334935
GCF_018138085.1	W	0.0141922887881601
GCF_018138085.1	Y	0.0250129703456938
GCF_018138085.1	V	0.0702043853421441
GCA_016200485.1	A	0.0994286171913148
GCA_016200485.1	R	0.0621024262357808
GCA_016200485.1	N	0.0361516138755816
GCA_016200485.1	D	0.0545967007286605
GCA_016200485.1	C	0.00970360837642526
GCA_016200485.1	Q	0.0422425079000319
GCA_016200485.1	E	0.0593828798716864
GCA_016200485.1	G	0.0760872345939645
GCA_016200485.1	H	0.0242690315411764
GCA_016200485.1	I	0.058932402866591
GCA_016200485.1	L	0.103280473657106
GCA_016200485.1	K	0.043170156843858
GCA_016200485.1	M	0.0254169136874935
GCA_016200485.1	F	0.036211677476261
GCA_016200485.1	P	0.0451833997555189
GCA_016200485.1	S	0.0566889161523257
GCA_016200485.1	T	0.0528437334199436
GCA_016200485.1	W	0.013341905373134
GCA_016200485.1	Y	0.0284301043215761
GCA_016200485.1	V	0.0725356961315704
GCA_018241545.1	A	0.146210892769424
GCA_018241545.1	R	0.0850086827375349
GCA_018241545.1	N	0.0207744969023081
GCA_018241545.1	D	0.052268929928583
GCA_018241545.1	C	0.00904417599424327
GCA_018241545.1	Q	0.0286439979036569
GCA_018241545.1	E	0.0537097550597277
GCA_018241545.1	G	0.0902084678459418
GCA_018241545.1	H	0.0222317510543324
GCA_018241545.1	I	0.036870008658094
GCA_018241545.1	L	0.108486575025588
GCA_018241545.1	K	0.0196934673284276
GCA_018241545.1	M	0.0174870498242916
GCA_018241545.1	F	0.0325902487189471
GCA_018241545.1	P	0.0579747288800829
GCA_018241545.1	S	0.0479086677871259
GCA_018241545.1	T	0.0507328164763365
GCA_018241545.1	W	0.0143080342840808
GCA_018241545.1	Y	0.0248546442377674
GCA_018241545.1	V	0.0809926085835063
GCA_012965975.1	A	0.0958844053723088
GCA_012965975.1	R	0.0615847618670899
GCA_012965975.1	N	0.0324471232370979
GCA_012965975.1	D	0.0653557283915213
GCA_012965975.1	C	0.0108646028536064
GCA_012965975.1	Q	0.0393446297514096
GCA_012965975.1	E	0.0588471852075268
GCA_012965975.1	G	0.077754758620235
GCA_012965975.1	H	0.0246530232834109
GCA_012965975.1	I	0.058542277512151
GCA_012965975.1	L	0.104090542752179
GCA_012965975.1	K	0.0352324962380983
GCA_012965975.1	M	0.0263835804733816
GCA_012965975.1	F	0.035934608012315
GCA_012965975.1	P	0.044440708638447
GCA_012965975.1	S	0.0632543375179854
GCA_012965975.1	T	0.0528578091805235
GCA_012965975.1	W	0.0121814744676888
GCA_012965975.1	Y	0.0257358576394211
GCA_012965975.1	V	0.0746100889836026
GCA_019115725.1	A	0.130623622205321
GCA_019115725.1	R	0.0794587784422507
GCA_019115725.1	N	0.0232582680549818
GCA_019115725.1	D	0.0604563114417604
GCA_019115725.1	C	0.00760819347872807
GCA_019115725.1	Q	0.0370371800266905
GCA_019115725.1	E	0.0591771260023396
GCA_019115725.1	G	0.0902263283131096
GCA_019115725.1	H	0.0224192047687621
GCA_019115725.1	I	0.0409365078752267
GCA_019115725.1	L	0.106867321187506
GCA_019115725.1	K	0.0206741590385261
GCA_019115725.1	M	0.023039493885262
GCA_019115725.1	F	0.0328225599923815
GCA_019115725.1	P	0.0546433530616158
GCA_019115725.1	S	0.050624342873174
GCA_019115725.1	T	0.0474392483434291
GCA_019115725.1	W	0.0154930719368077
GCA_019115725.1	Y	0.0217281357738235
GCA_019115725.1	V	0.0754667932983037
GCF_016428875.1	A	0.136588529068767
GCF_016428875.1	R	0.0748770845042648
GCF_016428875.1	N	0.0229826311929506
GCF_016428875.1	D	0.0505465742083149
GCF_016428875.1	C	0.00933323190389216
GCF_016428875.1	Q	0.0408329819000147
GCF_016428875.1	E	0.0507806989620962
GCF_016428875.1	G	0.0869444799365426
GCF_016428875.1	H	0.0227270880862997
GCF_016428875.1	I	0.0405619289516307
GCF_016428875.1	L	0.10940125363835
GCF_016428875.1	K	0.0275875770599101
GCF_016428875.1	M	0.0235476325703722
GCF_016428875.1	F	0.034028592762517
GCF_016428875.1	P	0.0563738433166246
GCF_016428875.1	S	0.0518590022444957
GCF_016428875.1	T	0.0491277929716783
GCF_016428875.1	W	0.0143303551975326
GCF_016428875.1	Y	0.0219833542470009
GCF_016428875.1	V	0.0755853672767451
GCF_001642575.1	A	0.131914700905606
GCF_001642575.1	R	0.0729343212343365
GCF_001642575.1	N	0.0264291880008179
GCF_001642575.1	D	0.0577830140129521
GCF_001642575.1	C	0.00827040016028918
GCF_001642575.1	Q	0.0456515384604828
GCF_001642575.1	E	0.0472866802162257
GCF_001642575.1	G	0.0841929892696824
GCF_001642575.1	H	0.0224837137685386
GCF_001642575.1	I	0.0408476662691458
GCF_001642575.1	L	0.108814120817969
GCF_001642575.1	K	0.0260696352186067
GCF_001642575.1	M	0.0210036463043601
GCF_001642575.1	F	0.0325278619097742
GCF_001642575.1	P	0.0528515143073188
GCF_001642575.1	S	0.0554953251276618
GCF_001642575.1	T	0.0522998340842314
GCF_001642575.1	W	0.0157366097466251
GCF_001642575.1	Y	0.0241119938299645
GCF_001642575.1	V	0.0732952463554111
GCA_002722435.1	A	0.0743900920129736
GCA_002722435.1	R	0.0483268584726836
GCA_002722435.1	N	0.0473134020231594
GCA_002722435.1	D	0.0614471953360529
GCA_002722435.1	C	0.0138949315234434
GCA_002722435.1	Q	0.0431299083965037
GCA_002722435.1	E	0.0568712859124435
GCA_002722435.1	G	0.0644892708402646
GCA_002722435.1	H	0.0245242811539754
GCA_002722435.1	I	0.0659036738649373
GCA_002722435.1	L	0.0893820816122488
GCA_002722435.1	K	0.0591080559550803
GCA_002722435.1	M	0.0258482579297849
GCA_002722435.1	F	0.0410330431162592
GCA_002722435.1	P	0.0395350384652789
GCA_002722435.1	S	0.0706058388058275
GCA_002722435.1	T	0.0615888062540841
GCA_002722435.1	W	0.0124873531213264
GCA_002722435.1	Y	0.035795145304745
GCA_002722435.1	V	0.0643254798989273
GCA_012959905.1	A	0.0827345635976457
GCA_012959905.1	R	0.0484564783328353
GCA_012959905.1	N	0.0407139706614686
GCA_012959905.1	D	0.0527794772562355
GCA_012959905.1	C	0.0111833587069419
GCA_012959905.1	Q	0.046988603218417
GCA_012959905.1	E	0.0602658774762982
GCA_012959905.1	G	0.0703252090358503
GCA_012959905.1	H	0.0244084629284464
GCA_012959905.1	I	0.0698509359778799
GCA_012959905.1	L	0.106633182988774
GCA_012959905.1	K	0.0539272180565239
GCA_012959905.1	M	0.0241310131895337
GCA_012959905.1	F	0.0412783556004534
GCA_012959905.1	P	0.0406475724333528
GCA_012959905.1	S	0.0617882939923832
GCA_012959905.1	T	0.0548425650584067
GCA_012959905.1	W	0.010974678561435
GCA_012959905.1	Y	0.0277449738912682
GCA_012959905.1	V	0.0703252090358503
GCA_018780365.1	A	0.133345762503708
GCA_018780365.1	R	0.0654395820247562
GCA_018780365.1	N	0.0257527971182081
GCA_018780365.1	D	0.0503788307553902
GCA_018780365.1	C	0.00895936031203136
GCA_018780365.1	Q	0.0443277483448118
GCA_018780365.1	E	0.0493933751042238
GCA_018780365.1	G	0.0840285900511889
GCA_018780365.1	H	0.0239357707824237
GCA_018780365.1	I	0.0403089832568717
GCA_018780365.1	L	0.108578421036667
GCA_018780365.1	K	0.0310174385699352
GCA_018780365.1	M	0.0245416928382085
GCA_018780365.1	F	0.0336948890215654
GCA_018780365.1	P	0.0542148574455539
GCA_018780365.1	S	0.0525361796133492
GCA_018780365.1	T	0.0549487703629392
GCA_018780365.1	W	0.0151739454995676
GCA_018780365.1	Y	0.0212213287522963
GCA_018780365.1	V	0.0782016766063038
GCF_000369005.1	A	0.084427463488071
GCF_000369005.1	R	0.0428093769482867
GCF_000369005.1	N	0.0459559056685325
GCF_000369005.1	D	0.0520245595103709
GCF_000369005.1	C	0.00943275648599575
GCF_000369005.1	Q	0.0556911191787999
GCF_000369005.1	E	0.0583420086463682
GCF_000369005.1	G	0.0637501353739101
GCF_000369005.1	H	0.0233067528896842
GCF_000369005.1	I	0.0706832309044733
GCF_000369005.1	L	0.104446215823576
GCF_000369005.1	K	0.0567594754419531
GCF_000369005.1	M	0.0245175566545912
GCF_000369005.1	F	0.0435138091144936
GCF_000369005.1	P	0.0385652219302807
GCF_000369005.1	S	0.0619724686054487
GCF_000369005.1	T	0.0534812315659761
GCF_000369005.1	W	0.0125783095384213
GCF_000369005.1	Y	0.0325346191334314
GCF_000369005.1	V	0.0652077830973355
GCA_018714205.1	A	0.0958801147996148
GCA_018714205.1	R	0.055240303265432
GCA_018714205.1	N	0.0365657339977003
GCA_018714205.1	D	0.0541259617272294
GCA_018714205.1	C	0.0125213847002403
GCA_018714205.1	Q	0.0375959390103675
GCA_018714205.1	E	0.0615056698669708
GCA_018714205.1	G	0.0732436500294478
GCA_018714205.1	H	0.0214248988024568
GCA_018714205.1	I	0.0606549561087792
GCA_018714205.1	L	0.10067963615627
GCA_018714205.1	K	0.0503024240667857
GCA_018714205.1	M	0.0273013676859651
GCA_018714205.1	F	0.0420289990558012
GCA_018714205.1	P	0.0410530153595902
GCA_018714205.1	S	0.0600716095317335
GCA_018714205.1	T	0.055569370565304
GCA_018714205.1	W	0.0123643298525741
GCA_018714205.1	Y	0.0275556469631389
GCA_018714205.1	V	0.074314988454599
GCA_015222805.1	A	0.0928504831954537
GCA_015222805.1	R	0.0537668071077374
GCA_015222805.1	N	0.0396642619785684
GCA_015222805.1	D	0.0574165293941529
GCA_015222805.1	C	0.00950339415065407
GCA_015222805.1	Q	0.0418864260157122
GCA_015222805.1	E	0.0603194588484136
GCA_015222805.1	G	0.0762889860579698
GCA_015222805.1	H	0.0209090608966295
GCA_015222805.1	I	0.0628751751718705
GCA_015222805.1	L	0.105836254287513
GCA_015222805.1	K	0.0441632334308186
GCA_015222805.1	M	0.0256664499904943
GCA_015222805.1	F	0.039356892977529
GCA_015222805.1	P	0.0438945701558361
GCA_015222805.1	S	0.0641627097651132
GCA_015222805.1	T	0.0519852053054166
GCA_015222805.1	W	0.0144292669932367
GCA_015222805.1	Y	0.0286467908968686
GCA_015222805.1	V	0.0663780433800117
GCA_902727945.1	A	0.0915583793620893
GCA_902727945.1	R	0.0529117844257846
GCA_902727945.1	N	0.0385811436416462
GCA_902727945.1	D	0.0575237061396507
GCA_902727945.1	C	0.00898917659078573
GCA_902727945.1	Q	0.046017049264072
GCA_902727945.1	E	0.0625810159318029
GCA_902727945.1	G	0.0722518438108617
GCA_902727945.1	H	0.0222662111682258
GCA_902727945.1	I	0.0592653491267839
GCA_902727945.1	L	0.104474633632387
GCA_902727945.1	K	0.0488474186647936
GCA_902727945.1	M	0.0282605919351234
GCA_902727945.1	F	0.038237923437949
GCA_902727945.1	P	0.042934452922959
GCA_902727945.1	S	0.0611682257910028
GCA_902727945.1	T	0.0535934357140577
GCA_902727945.1	W	0.0127837553079404
GCA_902727945.1	Y	0.0284729095495035
GCA_902727945.1	V	0.0692809935825804
GCF_014635845.1	A	0.113144398266867
GCF_014635845.1	R	0.0627663807586878
GCF_014635845.1	N	0.0323669201520913
GCF_014635845.1	D	0.0567037315412503
GCF_014635845.1	C	0.00900278539216553
GCF_014635845.1	Q	0.0402942346803431
GCF_014635845.1	E	0.0560460695021664
GCF_014635845.1	G	0.076712131930321
GCF_014635845.1	H	0.0228800070740118
GCF_014635845.1	I	0.0557487399416394
GCF_014635845.1	L	0.102983243434433
GCF_014635845.1	K	0.0412171721637634
GCF_014635845.1	M	0.0273001591652666
GCF_014635845.1	F	0.0374027323370767
GCF_014635845.1	P	0.0467083738615262
GCF_014635845.1	S	0.0559808559554337
GCF_014635845.1	T	0.0536718542753559
GCF_014635845.1	W	0.0128050667609868
GCF_014635845.1	Y	0.0247877796445309
GCF_014635845.1	V	0.0714773631620833
GCF_000153405.2	A	0.0809180519088062
GCF_000153405.2	R	0.0401186191359193
GCF_000153405.2	N	0.0468091711123366
GCF_000153405.2	D	0.0535973181351586
GCF_000153405.2	C	0.0121123683495737
GCF_000153405.2	Q	0.045673305873458
GCF_000153405.2	E	0.056090107272242
GCF_000153405.2	G	0.0618470391661856
GCF_000153405.2	H	0.0224339263898181
GCF_000153405.2	I	0.0757713830158751
GCF_000153405.2	L	0.110282402437289
GCF_000153405.2	K	0.0649959492176522
GCF_000153405.2	M	0.0256369252621838
GCF_000153405.2	F	0.0438483960900838
GCF_000153405.2	P	0.034304070889279
GCF_000153405.2	S	0.069131392328559
GCF_000153405.2	T	0.0518547174270653
GCF_000153405.2	W	0.0104556042485593
GCF_000153405.2	Y	0.0315208483008467
GCF_000153405.2	V	0.0625984034391083
GCF_000633355.1	A	0.0997345892119495
GCF_000633355.1	R	0.054539493752441
GCF_000633355.1	N	0.036973347739447
GCF_000633355.1	D	0.0503322623775219
GCF_000633355.1	C	0.0111409813072123
GCF_000633355.1	Q	0.0503624810064514
GCF_000633355.1	E	0.0543074374887749
GCF_000633355.1	G	0.0755602562311668
GCF_000633355.1	H	0.0223806007805529
GCF_000633355.1	I	0.0573384229866838
GCF_000633355.1	L	0.110752415352204
GCF_000633355.1	K	0.0404308150192287
GCF_000633355.1	M	0.0268113359769882
GCF_000633355.1	F	0.037863371885842
GCF_000633355.1	P	0.0450075118950216
GCF_000633355.1	S	0.0598938927010608
GCF_000633355.1	T	0.0531596997522643
GCF_000633355.1	W	0.0142016152712407
GCF_000633355.1	Y	0.0287464685540956
GCF_000633355.1	V	0.0704630007098527
GCA_019090315.1	A	0.0849364527172181
GCA_019090315.1	R	0.0492370168119638
GCA_019090315.1	N	0.0390465828609444
GCA_019090315.1	D	0.0580403136015671
GCA_019090315.1	C	0.00987281303562436
GCA_019090315.1	Q	0.0446829103777725
GCA_019090315.1	E	0.0651365423440654
GCA_019090315.1	G	0.0729015074866137
GCA_019090315.1	H	0.0211882025197156
GCA_019090315.1	I	0.0665872036885606
GCA_019090315.1	L	0.102672404632876
GCA_019090315.1	K	0.0483800178329707
GCA_019090315.1	M	0.0255367215977603
GCA_019090315.1	F	0.0391170369549048
GCA_019090315.1	P	0.0427379153904081
GCA_019090315.1	S	0.0680078354192365
GCA_019090315.1	T	0.0531420215936023
GCA_019090315.1	W	0.0121273440423556
GCA_019090315.1	Y	0.0289000383455069
GCA_019090315.1	V	0.0677491187463329
GCF_004004565.1	A	0.139888614601396
GCF_004004565.1	R	0.0741498748622631
GCF_004004565.1	N	0.0226691494904801
GCF_004004565.1	D	0.0525168487499039
GCF_004004565.1	C	0.00843932314578333
GCF_004004565.1	Q	0.0449359790212777
GCF_004004565.1	E	0.0511800531301518
GCF_004004565.1	G	0.0843035422948467
GCF_004004565.1	H	0.0235122276225538
GCF_004004565.1	I	0.031972905330953
GCF_004004565.1	L	0.117102442107781
GCF_004004565.1	K	0.0282281692306378
GCF_004004565.1	M	0.0213528542508392
GCF_004004565.1	F	0.0319549674983557
GCF_004004565.1	P	0.0574164395964842
GCF_004004565.1	S	0.0484799822330039
GCF_004004565.1	T	0.0485542961109071
GCF_004004565.1	W	0.0183230689069026
GCF_004004565.1	Y	0.0185716360157511
GCF_004004565.1	V	0.0764476257997284
GCA_021208565.1	A	0.0899303336057416
GCA_021208565.1	R	0.0567623332173575
GCA_021208565.1	N	0.0350613727758943
GCA_021208565.1	D	0.0535549280275753
GCA_021208565.1	C	0.0101578619456424
GCA_021208565.1	Q	0.0497131621746272
GCA_021208565.1	E	0.0633567712336858
GCA_021208565.1	G	0.0670253825178616
GCA_021208565.1	H	0.0243338808470009
GCA_021208565.1	I	0.0615621131330458
GCA_021208565.1	L	0.116298376069068
GCA_021208565.1	K	0.0410926538769632
GCA_021208565.1	M	0.0273632766670173
GCA_021208565.1	F	0.0395407358260039
GCA_021208565.1	P	0.0429585157255096
GCA_021208565.1	S	0.0640590991107623
GCA_021208565.1	T	0.0510110123069205
GCA_021208565.1	W	0.0134607448882991
GCA_021208565.1	Y	0.0256106935083219
GCA_021208565.1	V	0.067146752542702
GCF_001545075.1	A	0.127631401382281
GCF_001545075.1	R	0.0709856835824464
GCF_001545075.1	N	0.0276370167292053
GCF_001545075.1	D	0.0548406554740123
GCF_001545075.1	C	0.00947544508417133
GCF_001545075.1	Q	0.0336092098935167
GCF_001545075.1	E	0.0529164934513281
GCF_001545075.1	G	0.0820787108612584
GCF_001545075.1	H	0.0231071525934299
GCF_001545075.1	I	0.0487701937385259
GCF_001545075.1	L	0.100618412722565
GCF_001545075.1	K	0.0317135774560124
GCF_001545075.1	M	0.0244231363161694
GCF_001545075.1	F	0.0375847849457983
GCF_001545075.1	P	0.0505290653073904
GCF_001545075.1	S	0.0566552276615612
GCF_001545075.1	T	0.0529640427599611
GCF_001545075.1	W	0.0135053622034621
GCF_001545075.1	Y	0.0239784370678107
GCF_001545075.1	V	0.0769759907690942
GCF_000687165.1	A	0.13918902814765
GCF_000687165.1	R	0.0751326597890977
GCF_000687165.1	N	0.0222196538299619
GCF_000687165.1	D	0.0516781815144026
GCF_000687165.1	C	0.00937915637895816
GCF_000687165.1	Q	0.0409516172786793
GCF_000687165.1	E	0.0514560089300204
GCF_000687165.1	G	0.0881270611597409
GCF_000687165.1	H	0.0234706471689763
GCF_000687165.1	I	0.0391910043458395
GCF_000687165.1	L	0.105614618596744
GCF_000687165.1	K	0.0256384766985274
GCF_000687165.1	M	0.0235526893362549
GCF_000687165.1	F	0.0330324521685182
GCF_000687165.1	P	0.0576504919835221
GCF_000687165.1	S	0.0522914018012148
GCF_000687165.1	T	0.049939127107271
GCF_000687165.1	W	0.0152071444954197
GCF_000687165.1	Y	0.0212291593432554
GCF_000687165.1	V	0.0750494199259465
GCF_000300455.3	A	0.100925392431035
GCF_000300455.3	R	0.0572689329529645
GCF_000300455.3	N	0.0373881026995882
GCF_000300455.3	D	0.0516399893196925
GCF_000300455.3	C	0.0104919967959078
GCF_000300455.3	Q	0.0459316460321252
GCF_000300455.3	E	0.0556514284911255
GCF_000300455.3	G	0.0738241121994407
GCF_000300455.3	H	0.0228200227659186
GCF_000300455.3	I	0.0562458719206285
GCF_000300455.3	L	0.109830098792844
GCF_000300455.3	K	0.0408219620849084
GCF_000300455.3	M	0.0269235093241895
GCF_000300455.3	F	0.0390119310276985
GCF_000300455.3	P	0.0443907306173499
GCF_000300455.3	S	0.0593024072850939
GCF_000300455.3	T	0.0535617420143622
GCF_000300455.3	W	0.015378237468205
GCF_000300455.3	Y	0.0271497632063407
GCF_000300455.3	V	0.0714421225705814
GCF_005405905.1	A	0.133200392686219
GCF_005405905.1	R	0.0654791999018284
GCF_005405905.1	N	0.0257890538716407
GCF_005405905.1	D	0.0503429868695545
GCF_005405905.1	C	0.00899006013007731
GCF_005405905.1	Q	0.0441238188734814
GCF_005405905.1	E	0.050208614553933
GCF_005405905.1	G	0.083392440790281
GCF_005405905.1	H	0.0235838753221254
GCF_005405905.1	I	0.0409338569149589
GCF_005405905.1	L	0.107312553687569
GCF_005405905.1	K	0.032214382132777
GCF_005405905.1	M	0.0247619339796294
GCF_005405905.1	F	0.0334893852006381
GCF_005405905.1	P	0.0542888697999755
GCF_005405905.1	S	0.0529813474045895
GCF_005405905.1	T	0.054626334519573
GCF_005405905.1	W	0.0151049208491839
GCF_005405905.1	Y	0.0212964780954718
GCF_005405905.1	V	0.0778794944164928
GCA_002784245.1	A	0.12423070324298
GCA_002784245.1	R	0.0606960914713591
GCA_002784245.1	N	0.0285126051704896
GCA_002784245.1	D	0.0527852661940896
GCA_002784245.1	C	0.0103314664669001
GCA_002784245.1	Q	0.0467498008279442
GCA_002784245.1	E	0.0484909637889065
GCA_002784245.1	G	0.0771683424298481
GCA_002784245.1	H	0.0226334197969379
GCA_002784245.1	I	0.0446315274500711
GCA_002784245.1	L	0.112582747708035
GCA_002784245.1	K	0.0384890442629105
GCA_002784245.1	M	0.0263620565767547
GCA_002784245.1	F	0.0362009013278703
GCA_002784245.1	P	0.0485062520490515
GCA_002784245.1	S	0.0536244218064948
GCA_002784245.1	T	0.0525933135944908
GCA_002784245.1	W	0.0143250997558974
GCA_002784245.1	Y	0.0219097754834063
GCA_002784245.1	V	0.0791762005955627
GCF_003350475.1	A	0.139533435608515
GCF_003350475.1	R	0.0742475941085968
GCF_003350475.1	N	0.022342388213667
GCF_003350475.1	D	0.0524678296060201
GCF_003350475.1	C	0.00883501073448569
GCF_003350475.1	Q	0.0399517940036766
GCF_003350475.1	E	0.0506030709005065
GCF_003350475.1	G	0.0880393142272713
GCF_003350475.1	H	0.0222288715785204
GCF_003350475.1	I	0.0390155572895313
GCF_003350475.1	L	0.10883490052416
GCF_003350475.1	K	0.0261556654719867
GCF_003350475.1	M	0.0239277637443297
GCF_003350475.1	F	0.0332956414020517
GCF_003350475.1	P	0.0571440537121042
GCF_003350475.1	S	0.0496216479529534
GCF_003350475.1	T	0.0509298445152729
GCF_003350475.1	W	0.0149500306384705
GCF_003350475.1	Y	0.0207856673676043
GCF_003350475.1	V	0.0770899184002751
GCF_002362315.1	A	0.125891697926997
GCF_002362315.1	R	0.0665444998586698
GCF_002362315.1	N	0.0291844527166545
GCF_002362315.1	D	0.0549405694410509
GCF_002362315.1	C	0.00866713617047779
GCF_002362315.1	Q	0.0376283350340869
GCF_002362315.1	E	0.0480656922067158
GCF_002362315.1	G	0.0829503044588489
GCF_002362315.1	H	0.0234565062209255
GCF_002362315.1	I	0.0473700600294159
GCF_002362315.1	L	0.103081478074651
GCF_002362315.1	K	0.028298144501775
GCF_002362315.1	M	0.0219603221371047
GCF_002362315.1	F	0.0365954266496112
GCF_002362315.1	P	0.0511926834059148
GCF_002362315.1	S	0.0590357924793155
GCF_002362315.1	T	0.0589567433682587
GCF_002362315.1	W	0.0139543239863748
GCF_002362315.1	Y	0.0248659758253446
GCF_002362315.1	V	0.0773598555078067
GCA_023383735.1	A	0.120583309447938
GCA_023383735.1	R	0.0759401010492714
GCA_023383735.1	N	0.0261151669448613
GCA_023383735.1	D	0.0559929861239905
GCA_023383735.1	C	0.00973119095389838
GCA_023383735.1	Q	0.0360374410592751
GCA_023383735.1	E	0.0549954196242406
GCA_023383735.1	G	0.0860394080918098
GCA_023383735.1	H	0.0203447365019417
GCA_023383735.1	I	0.0484367711441947
GCA_023383735.1	L	0.109458335440868
GCA_023383735.1	K	0.0263736912208528
GCA_023383735.1	M	0.0226026088471503
GCA_023383735.1	F	0.0347335794934048
GCA_023383735.1	P	0.0532995565746657
GCA_023383735.1	S	0.0556501604536539
GCA_023383735.1	T	0.0510374691597399
GCA_023383735.1	W	0.0144267786189184
GCA_023383735.1	Y	0.0240090371094738
GCA_023383735.1	V	0.0741922521398504
GCA_016709495.1	A	0.110872690536786
GCA_016709495.1	R	0.0619975521147009
GCA_016709495.1	N	0.0339070969246012
GCA_016709495.1	D	0.0518912828084627
GCA_016709495.1	C	0.0110553105511627
GCA_016709495.1	Q	0.0389563460454996
GCA_016709495.1	E	0.0594952693645212
GCA_016709495.1	G	0.0762613408971694
GCA_016709495.1	H	0.0217657801177316
GCA_016709495.1	I	0.0558253841819983
GCA_016709495.1	L	0.108373321935772
GCA_016709495.1	K	0.0428302216696132
GCA_016709495.1	M	0.0256279991451829
GCA_016709495.1	F	0.0382996911001885
GCA_016709495.1	P	0.0475793134264566
GCA_016709495.1	S	0.0591834554038039
GCA_016709495.1	T	0.050811104851087
GCA_016709495.1	W	0.0131865249742583
GCA_016709495.1	Y	0.0229809803197793
GCA_016709495.1	V	0.0690993336312241
GCA_019747155.1	A	0.115610059928624
GCA_019747155.1	R	0.061233250286176
GCA_019747155.1	N	0.0307580297623056
GCA_019747155.1	D	0.0505285839337418
GCA_019747155.1	C	0.0107307588714565
GCA_019747155.1	Q	0.0529997979934011
GCA_019747155.1	E	0.0559979125984782
GCA_019747155.1	G	0.0761497542253047
GCA_019747155.1	H	0.0220818463403138
GCA_019747155.1	I	0.046101272641573
GCA_019747155.1	L	0.126640461921756
GCA_019747155.1	K	0.0338832401858461
GCA_019747155.1	M	0.0214758265436671
GCA_019747155.1	F	0.035593562723049
GCA_019747155.1	P	0.0481482728435796
GCA_019747155.1	S	0.0609378156353108
GCA_019747155.1	T	0.0454085583462393
GCA_019747155.1	W	0.0145730927210289
GCA_019747155.1	Y	0.0251733889973739
GCA_019747155.1	V	0.0659745135007744
GCF_003050925.1	A	0.107272110597078
GCF_003050925.1	R	0.0613499029969203
GCF_003050925.1	N	0.0318218942055923
GCF_003050925.1	D	0.053693850140417
GCF_003050925.1	C	0.0101035151745377
GCF_003050925.1	Q	0.0437764723439471
GCF_003050925.1	E	0.0560729354624266
GCF_003050925.1	G	0.0792809561925952
GCF_003050925.1	H	0.0227592288594337
GCF_003050925.1	I	0.0501773189162789
GCF_003050925.1	L	0.115582086312391
GCF_003050925.1	K	0.036355397576958
GCF_003050925.1	M	0.0242461571856897
GCF_003050925.1	F	0.0378325577609247
GCF_003050925.1	P	0.0484103705110638
GCF_003050925.1	S	0.0590239997829302
GCF_003050925.1	T	0.0505143198252588
GCF_003050925.1	W	0.0143217246197886
GCF_003050925.1	Y	0.0255274118492993
GCF_003050925.1	V	0.0718777896864698
GCF_009601685.2	A	0.108373140817052
GCF_009601685.2	R	0.0632510835627808
GCF_009601685.2	N	0.0309879194277208
GCF_009601685.2	D	0.0547480469521915
GCF_009601685.2	C	0.00986259501758731
GCF_009601685.2	Q	0.0463424980568327
GCF_009601685.2	E	0.056185068570751
GCF_009601685.2	G	0.079081507634342
GCF_009601685.2	H	0.0227188533336846
GCF_009601685.2	I	0.0481731592606742
GCF_009601685.2	L	0.117339902775765
GCF_009601685.2	K	0.034628690371112
GCF_009601685.2	M	0.0231699316268592
GCF_009601685.2	F	0.0363318271042196
GCF_009601685.2	P	0.0489024727627228
GCF_009601685.2	S	0.0584589036584241
GCF_009601685.2	T	0.0503458179087568
GCF_009601685.2	W	0.0142658779822678
GCF_009601685.2	Y	0.0252256050166651
GCF_009601685.2	V	0.07160709815959
GCF_006716905.1	A	0.128933284765614
GCF_006716905.1	R	0.0657773481402611
GCF_006716905.1	N	0.0260950308373884
GCF_006716905.1	D	0.0502870476741978
GCF_006716905.1	C	0.00939053738936056
GCF_006716905.1	Q	0.0455291235083328
GCF_006716905.1	E	0.0526726255522243
GCF_006716905.1	G	0.0802534861348501
GCF_006716905.1	H	0.0240955040613199
GCF_006716905.1	I	0.0421208215416515
GCF_006716905.1	L	0.107028776373673
GCF_006716905.1	K	0.035351695667199
GCF_006716905.1	M	0.0252793422187353
GCF_006716905.1	F	0.0338487426876006
GCF_006716905.1	P	0.0529574939056852
GCF_006716905.1	S	0.0529878487302343
GCF_006716905.1	T	0.0533264217732822
GCF_006716905.1	W	0.0151828605763992
GCF_006716905.1	Y	0.0215215706053219
GCF_006716905.1	V	0.0773604378566692
GCF_000148645.1	A	0.10718455701393
GCF_000148645.1	R	0.059302022751902
GCF_000148645.1	N	0.0320016401760815
GCF_000148645.1	D	0.0568354259035415
GCF_000148645.1	C	0.0104719543347115
GCF_000148645.1	Q	0.0494443428569619
GCF_000148645.1	E	0.0601316098819026
GCF_000148645.1	G	0.0783374060678599
GCF_000148645.1	H	0.023775428864091
GCF_000148645.1	I	0.0462455245436677
GCF_000148645.1	L	0.114554267109641
GCF_000148645.1	K	0.0337328491964166
GCF_000148645.1	M	0.0259443875818406
GCF_000148645.1	F	0.0353975645918281
GCF_000148645.1	P	0.047702843156579
GCF_000148645.1	S	0.0558871001576057
GCF_000148645.1	T	0.0502976777101495
GCF_000148645.1	W	0.014470279328636
GCF_000148645.1	Y	0.0276328507004391
GCF_000148645.1	V	0.0706502680722152
GCF_900105675.1	A	0.108784977010322
GCF_900105675.1	R	0.0614481397260438
GCF_900105675.1	N	0.0315350585091809
GCF_900105675.1	D	0.0536232492745102
GCF_900105675.1	C	0.00970236416690166
GCF_900105675.1	Q	0.0461903533350533
GCF_900105675.1	E	0.0552072270988206
GCF_900105675.1	G	0.0785659000773989
GCF_900105675.1	H	0.0229241790614931
GCF_900105675.1	I	0.0486698186225393
GCF_900105675.1	L	0.116508868875836
GCF_900105675.1	K	0.0368614839392249
GCF_900105675.1	M	0.0233456731605758
GCF_900105675.1	F	0.0366259872361787
GCF_900105675.1	P	0.0485463203515151
GCF_900105675.1	S	0.0586381790654931
GCF_900105675.1	T	0.0510177857509995
GCF_900105675.1	W	0.0144952970658411
GCF_900105675.1	Y	0.025882637643073
GCF_900105675.1	V	0.0714265000289996
GCF_014861365.1	A	0.0902874639303177
GCF_014861365.1	R	0.0445746511311318
GCF_014861365.1	N	0.0471410941081164
GCF_014861365.1	D	0.0614094012153781
GCF_014861365.1	C	0.00885199658105162
GCF_014861365.1	Q	0.0470641008188069
GCF_014861365.1	E	0.0556906967557929
GCF_014861365.1	G	0.0653550283312988
GCF_014861365.1	H	0.0225188633558808
GCF_014861365.1	I	0.0662253872539283
GCF_014861365.1	L	0.0988616151629914
GCF_014861365.1	K	0.0535728233773943
GCF_014861365.1	M	0.026852804452667
GCF_014861365.1	F	0.0366800493649727
GCF_014861365.1	P	0.0400733333184554
GCF_014861365.1	S	0.0663626361609584
GCF_014861365.1	T	0.0589355733545195
GCF_014861365.1	W	0.0120633978366002
GCF_014861365.1	Y	0.0315962605809981
GCF_014861365.1	V	0.0658828229087395
GCF_002943465.1	A	0.126285369058963
GCF_002943465.1	R	0.0594578560884919
GCF_002943465.1	N	0.0285186880671662
GCF_002943465.1	D	0.0509593166289853
GCF_002943465.1	C	0.00901393274662581
GCF_002943465.1	Q	0.0445067795237828
GCF_002943465.1	E	0.0502835441618864
GCF_002943465.1	G	0.0806847412445424
GCF_002943465.1	H	0.0225068044370535
GCF_002943465.1	I	0.0429886270919362
GCF_002943465.1	L	0.109094433752499
GCF_002943465.1	K	0.0378790709841365
GCF_002943465.1	M	0.0257237305131511
GCF_002943465.1	F	0.0350171590151784
GCF_002943465.1	P	0.0494614062295633
GCF_002943465.1	S	0.0550918054024427
GCF_002943465.1	T	0.05606030879999
GCF_002943465.1	W	0.0152087732082687
GCF_002943465.1	Y	0.0223542106541602
GCF_002943465.1	V	0.0789034423911757
GCA_018061005.1	A	0.119782459162879
GCA_018061005.1	R	0.0672304471458479
GCA_018061005.1	N	0.0296268677505137
GCA_018061005.1	D	0.0520880877534709
GCA_018061005.1	C	0.010465617104984
GCA_018061005.1	Q	0.0433281690955727
GCA_018061005.1	E	0.0563094771262838
GCA_018061005.1	G	0.0777882062523705
GCA_018061005.1	H	0.0250433388832818
GCA_018061005.1	I	0.0505066738665998
GCA_018061005.1	L	0.111581821025948
GCA_018061005.1	K	0.0342789674095883
GCA_018061005.1	M	0.0244883440368054
GCA_018061005.1	F	0.0345339650417532
GCA_018061005.1	P	0.0497823948777618
GCA_018061005.1	S	0.0534177182640447
GCA_018061005.1	T	0.0535066460097156
GCA_018061005.1	W	0.0134613035736097
GCA_018061005.1	Y	0.0240629908436565
GCA_018061005.1	V	0.0687165047753128
GCF_000498095.1	A	0.0811591101812447
GCF_000498095.1	R	0.0382721919751472
GCF_000498095.1	N	0.0522312831363971
GCF_000498095.1	D	0.0569981693255034
GCF_000498095.1	C	0.0101321097136698
GCF_000498095.1	Q	0.0443237203109769
GCF_000498095.1	E	0.0600318584912389
GCF_000498095.1	G	0.0627144702535207
GCF_000498095.1	H	0.0212096716673403
GCF_000498095.1	I	0.068824643573223
GCF_000498095.1	L	0.103417259060254
GCF_000498095.1	K	0.061629538051877
GCF_000498095.1	M	0.0229254336955057
GCF_000498095.1	F	0.0444481427767607
GCF_000498095.1	P	0.0359533376128322
GCF_000498095.1	S	0.0691202459919324
GCF_000498095.1	T	0.0568452168675654
GCF_000498095.1	W	0.0111211494416839
GCF_000498095.1	Y	0.0327492609939532
GCF_000498095.1	V	0.0658931868793736
GCF_023702635.1	A	0.105695971030926
GCF_023702635.1	R	0.0606951480458677
GCF_023702635.1	N	0.0331855008321293
GCF_023702635.1	D	0.058274657546773
GCF_023702635.1	C	0.0109685619707749
GCF_023702635.1	Q	0.0433923444101026
GCF_023702635.1	E	0.060910038588855
GCF_023702635.1	G	0.0788410541524168
GCF_023702635.1	H	0.0213857239525229
GCF_023702635.1	I	0.0519340148868853
GCF_023702635.1	L	0.108567274456373
GCF_023702635.1	K	0.0374988569651969
GCF_023702635.1	M	0.0240339069843999
GCF_023702635.1	F	0.0381106091918287
GCF_023702635.1	P	0.0460295543078696
GCF_023702635.1	S	0.0624865121893231
GCF_023702635.1	T	0.0475529910934728
GCF_023702635.1	W	0.0131467290916074
GCF_023702635.1	Y	0.0270826094112914
GCF_023702635.1	V	0.0702079408913843
GCF_001655615.1	A	0.106750031564328
GCF_001655615.1	R	0.0607913177054838
GCF_001655615.1	N	0.0321735196330121
GCF_001655615.1	D	0.0539534320946088
GCF_001655615.1	C	0.00974969487816169
GCF_001655615.1	Q	0.0445183283531838
GCF_001655615.1	E	0.0562534194688776
GCF_001655615.1	G	0.0786540970497875
GCF_001655615.1	H	0.0228388956693742
GCF_001655615.1	I	0.0499552838685241
GCF_001655615.1	L	0.116789066116746
GCF_001655615.1	K	0.0363926181558015
GCF_001655615.1	M	0.0233334034762847
GCF_001655615.1	F	0.0375036825049451
GCF_001655615.1	P	0.0482339758427676
GCF_001655615.1	S	0.0597454863010816
GCF_001655615.1	T	0.0511073818441985
GCF_001655615.1	W	0.0143207356592736
GCF_001655615.1	Y	0.0256738984049493
GCF_001655615.1	V	0.0712617314086108
GCA_015658965.1	A	0.0805904173283874
GCA_015658965.1	R	0.0385651792522604
GCA_015658965.1	N	0.0470590933327218
GCA_015658965.1	D	0.0604721962630218
GCA_015658965.1	C	0.0101967102207902
GCA_015658965.1	Q	0.0436936342944289
GCA_015658965.1	E	0.0576743359381719
GCA_015658965.1	G	0.0685991778418636
GCA_015658965.1	H	0.0226580819750142
GCA_015658965.1	I	0.0758231614675007
GCA_015658965.1	L	0.0997511738973392
GCA_015658965.1	K	0.0653684518315092
GCA_015658965.1	M	0.0271186051978282
GCA_015658965.1	F	0.0419134383295398
GCA_015658965.1	P	0.0349159208572461
GCA_015658965.1	S	0.0641959878224276
GCA_015658965.1	T	0.0536638783618757
GCA_015658965.1	W	0.00980111111748147
GCA_015658965.1	Y	0.0293746667507554
GCA_015658965.1	V	0.0685647779198367
GCA_001785175.1	A	0.124041029118806
GCA_001785175.1	R	0.0828070472880374
GCA_001785175.1	N	0.0254548194615164
GCA_001785175.1	D	0.0521929762594366
GCA_001785175.1	C	0.00881146479417153
GCA_001785175.1	Q	0.0314853275689117
GCA_001785175.1	E	0.0614400693237636
GCA_001785175.1	G	0.0832991894959428
GCA_001785175.1	H	0.0235616025468948
GCA_001785175.1	I	0.0492825084653169
GCA_001785175.1	L	0.109858385490988
GCA_001785175.1	K	0.0380079778842124
GCA_001785175.1	M	0.0227280219650838
GCA_001785175.1	F	0.0348125856539369
GCA_001785175.1	P	0.0500760583412217
GCA_001785175.1	S	0.0418980205993303
GCA_001785175.1	T	0.0469889844916336
GCA_001785175.1	W	0.0125013539797586
GCA_001785175.1	Y	0.0260128945967966
GCA_001785175.1	V	0.0747396826742395
GCF_005877905.1	A	0.112513875234299
GCF_005877905.1	R	0.0676974394451023
GCF_005877905.1	N	0.0290000644592503
GCF_005877905.1	D	0.054802036506268
GCF_005877905.1	C	0.00984247072814083
GCF_005877905.1	Q	0.0437947312937479
GCF_005877905.1	E	0.058521386005846
GCF_005877905.1	G	0.0829082998644326
GCF_005877905.1	H	0.0220481089330877
GCF_005877905.1	I	0.0447509614325586
GCF_005877905.1	L	0.11847762477306
GCF_005877905.1	K	0.0320783743275555
GCF_005877905.1	M	0.0221689065833197
GCF_005877905.1	F	0.0359357782845414
GCF_005877905.1	P	0.0493742630962671
GCF_005877905.1	S	0.0573306663107027
GCF_005877905.1	T	0.047527277175284
GCF_005877905.1	W	0.0146906184382894
GCF_005877905.1	Y	0.0256030112113416
GCF_005877905.1	V	0.0709341058969048
GCF_022758295.1	A	0.12778507360699
GCF_022758295.1	R	0.0735293403955666
GCF_022758295.1	N	0.0267619427547563
GCF_022758295.1	D	0.05966694135221
GCF_022758295.1	C	0.00837548251961381
GCF_022758295.1	Q	0.0358838322806956
GCF_022758295.1	E	0.0539528996795982
GCF_022758295.1	G	0.0835111995022659
GCF_022758295.1	H	0.0229153745283999
GCF_022758295.1	I	0.0433789621933689
GCF_022758295.1	L	0.106177124615028
GCF_022758295.1	K	0.0308123412429181
GCF_022758295.1	M	0.020893572455349
GCF_022758295.1	F	0.0350432751058219
GCF_022758295.1	P	0.0526396504213948
GCF_022758295.1	S	0.0514399637376258
GCF_022758295.1	T	0.0529618963591062
GCF_022758295.1	W	0.0158686711916985
GCF_022758295.1	Y	0.0249701776914573
GCF_022758295.1	V	0.0734322783661354
GCF_003730135.1	A	0.129431644287346
GCF_003730135.1	R	0.072647800504343
GCF_003730135.1	N	0.0257120072418475
GCF_003730135.1	D	0.0509222579046059
GCF_003730135.1	C	0.00886781472940061
GCF_003730135.1	Q	0.0394853115503158
GCF_003730135.1	E	0.0568148802724314
GCF_003730135.1	G	0.086015906200832
GCF_003730135.1	H	0.0199702566976313
GCF_003730135.1	I	0.03914994503955
GCF_003730135.1	L	0.118877513632347
GCF_003730135.1	K	0.0311666702588529
GCF_003730135.1	M	0.0185718904239498
GCF_003730135.1	F	0.0331297282151863
GCF_003730135.1	P	0.0561329396297174
GCF_003730135.1	S	0.0572907731103304
GCF_003730135.1	T	0.0462943724809794
GCF_003730135.1	W	0.0145293876759273
GCF_003730135.1	Y	0.0257964954630687
GCF_003730135.1	V	0.0691924046813372
GCF_900156465.1	A	0.109856567291635
GCF_900156465.1	R	0.0658540745546853
GCF_900156465.1	N	0.0299067118837555
GCF_900156465.1	D	0.0548469018044472
GCF_900156465.1	C	0.00980372483573131
GCF_900156465.1	Q	0.0460799593313757
GCF_900156465.1	E	0.0563513510500487
GCF_900156465.1	G	0.0797062672936413
GCF_900156465.1	H	0.0227289449568899
GCF_900156465.1	I	0.0473157370184815
GCF_900156465.1	L	0.117783493087003
GCF_900156465.1	K	0.0329027899478933
GCF_900156465.1	M	0.0230377500261983
GCF_900156465.1	F	0.0361106837635423
GCF_900156465.1	P	0.0496953197637474
GCF_900156465.1	S	0.0574187909556904
GCF_900156465.1	T	0.0495554098857756
GCF_900156465.1	W	0.0142758242419783
GCF_900156465.1	Y	0.0249273694936266
GCF_900156465.1	V	0.0718423288138541
GCF_000214135.1	A	0.0831516451001577
GCF_000214135.1	R	0.0413554821704823
GCF_000214135.1	N	0.0473592946145293
GCF_000214135.1	D	0.0537362044240275
GCF_000214135.1	C	0.00936539193276471
GCF_000214135.1	Q	0.0542824263734473
GCF_000214135.1	E	0.0595992952811053
GCF_000214135.1	G	0.0633321205354456
GCF_000214135.1	H	0.023315345040999
GCF_000214135.1	I	0.0707653680471269
GCF_000214135.1	L	0.101650978987119
GCF_000214135.1	K	0.0595418956864205
GCF_000214135.1	M	0.0248484696990317
GCF_000214135.1	F	0.0435699955654184
GCF_000214135.1	P	0.0380614860755064
GCF_000214135.1	S	0.061522181703046
GCF_000214135.1	T	0.05402505399728
GCF_000214135.1	W	0.012387202852945
GCF_000214135.1	Y	0.0329843993456446
GCF_000214135.1	V	0.0651457625675024
GCA_016462905.1	A	0.0956491629010198
GCA_016462905.1	R	0.0500960889212071
GCA_016462905.1	N	0.0402171090219706
GCA_016462905.1	D	0.0499835523468204
GCA_016462905.1	C	0.00967468273342682
GCA_016462905.1	Q	0.0437923094236396
GCA_016462905.1	E	0.0562232725635832
GCA_016462905.1	G	0.0737599335168545
GCA_016462905.1	H	0.0212624872314271
GCA_016462905.1	I	0.0677106598105923
GCA_016462905.1	L	0.105824200557489
GCA_016462905.1	K	0.0548364757007566
GCA_016462905.1	M	0.0259474713897401
GCA_016462905.1	F	0.0411139389532367
GCA_016462905.1	P	0.0468844682214027
GCA_016462905.1	S	0.0639398189026818
GCA_016462905.1	T	0.0480583112588514
GCA_016462905.1	W	0.0131356152287955
GCA_016462905.1	Y	0.0263647223809276
GCA_016462905.1	V	0.0655257189355771
GCF_008329985.2	A	0.106940652352023
GCF_008329985.2	R	0.0648844753598479
GCF_008329985.2	N	0.0284208750953561
GCF_008329985.2	D	0.0590773695059549
GCF_008329985.2	C	0.0096234660991054
GCF_008329985.2	Q	0.0405156602733694
GCF_008329985.2	E	0.0619227031799003
GCF_008329985.2	G	0.0818365104579421
GCF_008329985.2	H	0.0250173422805152
GCF_008329985.2	I	0.050456685934299
GCF_008329985.2	L	0.111117619121884
GCF_008329985.2	K	0.0284857983835513
GCF_008329985.2	M	0.0259086261173686
GCF_008329985.2	F	0.0343648844047911
GCF_008329985.2	P	0.0477786002962478
GCF_008329985.2	S	0.061181730868977
GCF_008329985.2	T	0.0512294142014047
GCF_008329985.2	W	0.0145978602131036
GCF_008329985.2	Y	0.0242276775034455
GCF_008329985.2	V	0.0724120483509132
GCF_002934455.1	A	0.128620540979767
GCF_002934455.1	R	0.0721719203766005
GCF_002934455.1	N	0.0271106564598141
GCF_002934455.1	D	0.0539927780921643
GCF_002934455.1	C	0.00952694845373647
GCF_002934455.1	Q	0.0332494854079735
GCF_002934455.1	E	0.0544576210405434
GCF_002934455.1	G	0.0821108533832482
GCF_002934455.1	H	0.022780413787957
GCF_002934455.1	I	0.048437464372405
GCF_002934455.1	L	0.100704053098849
GCF_002934455.1	K	0.0301023379993823
GCF_002934455.1	M	0.0230846086716789
GCF_002934455.1	F	0.0367738966587275
GCF_002934455.1	P	0.0509389102049869
GCF_002934455.1	S	0.057261707098157
GCF_002934455.1	T	0.0533025096337017
GCF_002934455.1	W	0.0135934173678177
GCF_002934455.1	Y	0.0244667002472944
GCF_002934455.1	V	0.0773131766651949
GCF_014268815.2	A	0.112590754119313
GCF_014268815.2	R	0.0660543992187995
GCF_014268815.2	N	0.0296330823072698
GCF_014268815.2	D	0.0530684974456612
GCF_014268815.2	C	0.0100276794828376
GCF_014268815.2	Q	0.0494856020018262
GCF_014268815.2	E	0.0563695719552868
GCF_014268815.2	G	0.0797792582185806
GCF_014268815.2	H	0.0231966751113223
GCF_014268815.2	I	0.0459900650641367
GCF_014268815.2	L	0.120436265986307
GCF_014268815.2	K	0.0326451557314959
GCF_014268815.2	M	0.0222901810235784
GCF_014268815.2	F	0.0351061525518856
GCF_014268815.2	P	0.0483062621688604
GCF_014268815.2	S	0.0577906435449842
GCF_014268815.2	T	0.0466446555142963
GCF_014268815.2	W	0.0144823649503313
GCF_014268815.2	Y	0.02537525265157
GCF_014268815.2	V	0.0707274809516572
GCF_003143515.1	A	0.128918894410919
GCF_003143515.1	R	0.0711483840017785
GCF_003143515.1	N	0.0288390378601955
GCF_003143515.1	D	0.0557732190965387
GCF_003143515.1	C	0.00857477995571325
GCF_003143515.1	Q	0.0375085926233608
GCF_003143515.1	E	0.0532353603636544
GCF_003143515.1	G	0.0846397533514888
GCF_003143515.1	H	0.0220246121984538
GCF_003143515.1	I	0.0447887019069042
GCF_003143515.1	L	0.104495660542381
GCF_003143515.1	K	0.0325399355882327
GCF_003143515.1	M	0.0250439503543817
GCF_003143515.1	F	0.034507975417053
GCF_003143515.1	P	0.0513375240959098
GCF_003143515.1	S	0.0535465961510898
GCF_003143515.1	T	0.0514931419896274
GCF_003143515.1	W	0.0134767436078195
GCF_003143515.1	Y	0.0239277137332791
GCF_003143515.1	V	0.0741794227512191
GCF_003350925.1	A	0.120496527661288
GCF_003350925.1	R	0.0659348475190391
GCF_003350925.1	N	0.0310195591639548
GCF_003350925.1	D	0.0562223638742577
GCF_003350925.1	C	0.00822961049417922
GCF_003350925.1	Q	0.0415164223169054
GCF_003350925.1	E	0.0481061495621834
GCF_003350925.1	G	0.0829737981011172
GCF_003350925.1	H	0.0246250880665615
GCF_003350925.1	I	0.0454483846076425
GCF_003350925.1	L	0.108382594692522
GCF_003350925.1	K	0.0298835843929278
GCF_003350925.1	M	0.0217948803972221
GCF_003350925.1	F	0.0340235515147449
GCF_003350925.1	P	0.0519669876203576
GCF_003350925.1	S	0.0605052504445265
GCF_003350925.1	T	0.0551118864696212
GCF_003350925.1	W	0.0150649176367967
GCF_003350925.1	Y	0.026882275975442
GCF_003350925.1	V	0.0718113194887107
GCF_000800255.1	A	0.113600170572417
GCF_000800255.1	R	0.068701749228087
GCF_000800255.1	N	0.0279067334388816
GCF_000800255.1	D	0.0550963475916247
GCF_000800255.1	C	0.00997742696540677
GCF_000800255.1	Q	0.0492137181012694
GCF_000800255.1	E	0.0555095354351616
GCF_000800255.1	G	0.0798889425238493
GCF_000800255.1	H	0.0238582871642269
GCF_000800255.1	I	0.0440442349370187
GCF_000800255.1	L	0.121602374240916
GCF_000800255.1	K	0.0306374813022568
GCF_000800255.1	M	0.021538078504366
GCF_000800255.1	F	0.0344813201351601
GCF_000800255.1	P	0.0487065035369277
GCF_000800255.1	S	0.056753734085812
GCF_000800255.1	T	0.0475523586470482
GCF_000800255.1	W	0.0143317911626801
GCF_000800255.1	Y	0.0245038931697533
GCF_000800255.1	V	0.0720953192571359
GCF_018448885.1	A	0.0806047848590278
GCF_018448885.1	R	0.0502021872331157
GCF_018448885.1	N	0.046897837413379
GCF_018448885.1	D	0.0526854648730132
GCF_018448885.1	C	0.0108759822774507
GCF_018448885.1	Q	0.0467280345280196
GCF_018448885.1	E	0.0586543587039383
GCF_018448885.1	G	0.0689134621447036
GCF_018448885.1	H	0.0229176577805545
GCF_018448885.1	I	0.0696650369410834
GCF_018448885.1	L	0.105070013240326
GCF_018448885.1	K	0.0510590828064906
GCF_018448885.1	M	0.0242209128373847
GCF_018448885.1	F	0.0397345916419724
GCF_018448885.1	P	0.0424557366149472
GCF_018448885.1	S	0.0649341995907536
GCF_018448885.1	T	0.0534613995769974
GCF_018448885.1	W	0.0136938504129721
GCF_018448885.1	Y	0.033065708701359
GCF_018448885.1	V	0.0641596978225109
GCF_000764655.1	A	0.104682214294452
GCF_000764655.1	R	0.0587502144575551
GCF_000764655.1	N	0.0307857186270716
GCF_000764655.1	D	0.0519521984688308
GCF_000764655.1	C	0.0108909817039816
GCF_000764655.1	Q	0.0476453522143175
GCF_000764655.1	E	0.0581624276518302
GCF_000764655.1	G	0.0805298698021451
GCF_000764655.1	H	0.0232168094716766
GCF_000764655.1	I	0.0507404651978664
GCF_000764655.1	L	0.120006985738476
GCF_000764655.1	K	0.0384938809393202
GCF_000764655.1	M	0.0260672677376594
GCF_000764655.1	F	0.0362850642911053
GCF_000764655.1	P	0.0470391009016065
GCF_000764655.1	S	0.0567168106257083
GCF_000764655.1	T	0.0484939501812214
GCF_000764655.1	W	0.0150270312688732
GCF_000764655.1	Y	0.0261634370448788
GCF_000764655.1	V	0.0683502193814236
GCA_001544655.2	A	0.126651270469568
GCA_001544655.2	R	0.0707537258497931
GCA_001544655.2	N	0.0279100535970865
GCA_001544655.2	D	0.0555386882572282
GCA_001544655.2	C	0.00946389220332613
GCA_001544655.2	Q	0.034128656616485
GCA_001544655.2	E	0.0527060838902296
GCA_001544655.2	G	0.0803838252105094
GCA_001544655.2	H	0.0233747702256876
GCA_001544655.2	I	0.0490032528440547
GCA_001544655.2	L	0.0999608563257169
GCA_001544655.2	K	0.0329685117707248
GCA_001544655.2	M	0.024830971570549
GCA_001544655.2	F	0.0376879451176411
GCA_001544655.2	P	0.0498682855495625
GCA_001544655.2	S	0.0572106755990422
GCA_001544655.2	T	0.0534511830219389
GCA_001544655.2	W	0.0135402171742045
GCA_001544655.2	Y	0.0239366637407282
GCA_001544655.2	V	0.0766304709659233
GCA_013215465.1	A	0.0821395540963092
GCA_013215465.1	R	0.0379873132639719
GCA_013215465.1	N	0.0520795525472943
GCA_013215465.1	D	0.0546870610175206
GCA_013215465.1	C	0.0101961629988929
GCA_013215465.1	Q	0.0460756010405736
GCA_013215465.1	E	0.0576332266740371
GCA_013215465.1	G	0.0642408384119256
GCA_013215465.1	H	0.0212898434735597
GCA_013215465.1	I	0.0743375303538588
GCA_013215465.1	L	0.10285459153843
GCA_013215465.1	K	0.0615171538217388
GCA_013215465.1	M	0.0233157120229376
GCA_013215465.1	F	0.0433936791078889
GCA_013215465.1	P	0.0345946668327049
GCA_013215465.1	S	0.0701134273777759
GCA_013215465.1	T	0.0568617564918153
GCA_013215465.1	W	0.0109706704652968
GCA_013215465.1	Y	0.0315239725247273
GCA_013215465.1	V	0.064187685938741
GCF_013282725.1	A	0.0941279751045091
GCF_013282725.1	R	0.0524269477952232
GCF_013282725.1	N	0.0398025455546907
GCF_013282725.1	D	0.051393235665537
GCF_013282725.1	C	0.0100632647251907
GCF_013282725.1	Q	0.0489863835426858
GCF_013282725.1	E	0.0546193432225127
GCF_013282725.1	G	0.0730795904339971
GCF_013282725.1	H	0.0224369532029262
GCF_013282725.1	I	0.0620659276910651
GCF_013282725.1	L	0.111116339671634
GCF_013282725.1	K	0.043075710156376
GCF_013282725.1	M	0.0264244591718423
GCF_013282725.1	F	0.03758777874549
GCF_013282725.1	P	0.0439782797024452
GCF_013282725.1	S	0.0637653812893476
GCF_013282725.1	T	0.0541040300115945
GCF_013282725.1	W	0.0135493431685128
GCF_013282725.1	Y	0.028509626251351
GCF_013282725.1	V	0.0688868848930687
GCA_002281475.1	A	0.096636446249092
GCA_002281475.1	R	0.044905129366283
GCA_002281475.1	N	0.0427138198384935
GCA_002281475.1	D	0.051915192370231
GCA_002281475.1	C	0.00896279028772715
GCA_002281475.1	Q	0.0467423646083756
GCA_002281475.1	E	0.0559224622903288
GCA_002281475.1	G	0.0679153990402003
GCA_002281475.1	H	0.025045057092579
GCA_002281475.1	I	0.0647636820078595
GCA_002281475.1	L	0.103493026408167
GCA_002281475.1	K	0.0532509490102636
GCA_002281475.1	M	0.0285098183431755
GCA_002281475.1	F	0.039215626681093
GCA_002281475.1	P	0.0413962987839904
GCA_002281475.1	S	0.0602458156929371
GCA_002281475.1	T	0.0565956593227911
GCA_002281475.1	W	0.0118288164801065
GCA_002281475.1	Y	0.0285158968716853
GCA_002281475.1	V	0.0714257492546204
GCF_014641715.1	A	0.123783159984787
GCF_014641715.1	R	0.0618337564226919
GCF_014641715.1	N	0.0279988239826106
GCF_014641715.1	D	0.0510704282934799
GCF_014641715.1	C	0.00921756566029223
GCF_014641715.1	Q	0.0405302502783268
GCF_014641715.1	E	0.0514434310388778
GCF_014641715.1	G	0.0828057950618672
GCF_014641715.1	H	0.0217644658690272
GCF_014641715.1	I	0.0463093495825708
GCF_014641715.1	L	0.107430491589928
GCF_014641715.1	K	0.0391498143537646
GCF_014641715.1	M	0.0263699910332746
GCF_014641715.1	F	0.036487486898075
GCF_014641715.1	P	0.0513114955699816
GCF_014641715.1	S	0.0566842010533663
GCF_014641715.1	T	0.0527904758879786
GCF_014641715.1	W	0.0142115674829563
GCF_014641715.1	Y	0.022488482115007
GCF_014641715.1	V	0.0763189678411367
GCF_018687735.1	A	0.0995889003083248
GCF_018687735.1	R	0.0487808767764114
GCF_018687735.1	N	0.0386132473331679
GCF_018687735.1	D	0.0513768295708261
GCF_018687735.1	C	0.00966084275436793
GCF_018687735.1	Q	0.0409628947088635
GCF_018687735.1	E	0.0575273771130879
GCF_018687735.1	G	0.0757504341354503
GCF_018687735.1	H	0.0206683913952582
GCF_018687735.1	I	0.0641669915299288
GCF_018687735.1	L	0.10393025481093
GCF_018687735.1	K	0.0553478399546373
GCF_018687735.1	M	0.0263883474501187
GCF_018687735.1	F	0.0402275224155651
GCF_018687735.1	P	0.0461990998334337
GCF_018687735.1	S	0.0632597370379558
GCF_018687735.1	T	0.0498050820427402
GCF_018687735.1	W	0.0128876209377326
GCF_018687735.1	Y	0.0265602296487933
GCF_018687735.1	V	0.0682974802424071
GCA_016779445.1	A	0.106576761431885
GCA_016779445.1	R	0.0620049170547965
GCA_016779445.1	N	0.0297297224994048
GCA_016779445.1	D	0.0588682213263207
GCA_016779445.1	C	0.0109148985690247
GCA_016779445.1	Q	0.0383372436135805
GCA_016779445.1	E	0.0629907357123175
GCA_016779445.1	G	0.0798339223276556
GCA_016779445.1	H	0.0227674618312953
GCA_016779445.1	I	0.0536756188453214
GCA_016779445.1	L	0.104475375935324
GCA_016779445.1	K	0.0300922148415868
GCA_016779445.1	M	0.0251657967742194
GCA_016779445.1	F	0.0370143472061337
GCA_016779445.1	P	0.0466839307545994
GCA_016779445.1	S	0.0636073739770627
GCA_016779445.1	T	0.0541852483005663
GCA_016779445.1	W	0.0148902758419587
GCA_016779445.1	Y	0.0254721094914139
GCA_016779445.1	V	0.0727138236655333
GCA_013416485.1	A	0.107990087134232
GCA_013416485.1	R	0.0571647451510196
GCA_013416485.1	N	0.0327070104042465
GCA_013416485.1	D	0.0544947126251689
GCA_013416485.1	C	0.00900588354395608
GCA_013416485.1	Q	0.0460003386382716
GCA_013416485.1	E	0.0491274144257536
GCA_013416485.1	G	0.0776097347846628
GCA_013416485.1	H	0.0230238503171478
GCA_013416485.1	I	0.0559605664021105
GCA_013416485.1	L	0.109419235364255
GCA_013416485.1	K	0.0356635830060422
GCA_013416485.1	M	0.026864908194691
GCA_013416485.1	F	0.0357547548483883
GCA_013416485.1	P	0.0473027935289305
GCA_013416485.1	S	0.0601686797488393
GCA_013416485.1	T	0.0561239652883931
GCA_013416485.1	W	0.0139445556793546
GCA_013416485.1	Y	0.0262361776974729
GCA_013416485.1	V	0.0754370032170636
GCF_022701215.1	A	0.0890117700081471
GCF_022701215.1	R	0.0413302362668793
GCF_022701215.1	N	0.0462410511535995
GCF_022701215.1	D	0.0634731057913987
GCF_022701215.1	C	0.0100989790081298
GCF_022701215.1	Q	0.0436599698382707
GCF_022701215.1	E	0.0490405449912462
GCF_022701215.1	G	0.0691379639099308
GCF_022701215.1	H	0.0253237185598641
GCF_022701215.1	I	0.0688658149733918
GCF_022701215.1	L	0.0995961101769835
GCF_022701215.1	K	0.0603875955554785
GCF_022701215.1	M	0.0259668220978003
GCF_022701215.1	F	0.040352580214599
GCF_022701215.1	P	0.0373728093744041
GCF_022701215.1	S	0.0593094004056233
GCF_022701215.1	T	0.06089202447607
GCF_022701215.1	W	0.0108304876146232
GCF_022701215.1	Y	0.030608954913415
GCF_022701215.1	V	0.0685000606701451
GCF_024790395.1	A	0.115861144343665
GCF_024790395.1	R	0.0671446358021257
GCF_024790395.1	N	0.027210505814924
GCF_024790395.1	D	0.0551600495242335
GCF_024790395.1	C	0.0090536489343943
GCF_024790395.1	Q	0.0398880488008458
GCF_024790395.1	E	0.0619591981525792
GCF_024790395.1	G	0.0787666587835958
GCF_024790395.1	H	0.0240430763452229
GCF_024790395.1	I	0.0495468393522898
GCF_024790395.1	L	0.114878658672305
GCF_024790395.1	K	0.027806083412164
GCF_024790395.1	M	0.0252568374047076
GCF_024790395.1	F	0.036004187301764
GCF_024790395.1	P	0.048301777864337
GCF_024790395.1	S	0.0566824675866674
GCF_024790395.1	T	0.0521412970897557
GCF_024790395.1	W	0.0142599535362529
GCF_024790395.1	Y	0.0241578445829392
GCF_024790395.1	V	0.0718770866952312
GCA_009914575.1	A	0.133490694002286
GCA_009914575.1	R	0.0773579174598464
GCA_009914575.1	N	0.0261639163329708
GCA_009914575.1	D	0.0570115539520637
GCA_009914575.1	C	0.0092352781597149
GCA_009914575.1	Q	0.0349354597118816
GCA_009914575.1	E	0.0515348461907666
GCA_009914575.1	G	0.0809309939459424
GCA_009914575.1	H	0.0234023757132821
GCA_009914575.1	I	0.0453903603451114
GCA_009914575.1	L	0.0999696253718573
GCA_009914575.1	K	0.0318864035280942
GCA_009914575.1	M	0.0224262139996893
GCA_009914575.1	F	0.0352809421235807
GCA_009914575.1	P	0.0538767068338276
GCA_009914575.1	S	0.0522860965356693
GCA_009914575.1	T	0.0527660620338016
GCA_009914575.1	W	0.0126228607334893
GCA_009914575.1	Y	0.0230035638017905
GCA_009914575.1	V	0.076428129224334
GCA_016708345.1	A	0.116169372358494
GCA_016708345.1	R	0.0606825453252755
GCA_016708345.1	N	0.0313481060157207
GCA_016708345.1	D	0.0522723861436979
GCA_016708345.1	C	0.0102373898961172
GCA_016708345.1	Q	0.04478097720899
GCA_016708345.1	E	0.0522905557530513
GCA_016708345.1	G	0.0774396650472015
GCA_016708345.1	H	0.0224694869060315
GCA_016708345.1	I	0.0458277047043489
GCA_016708345.1	L	0.106429671762057
GCA_016708345.1	K	0.0418912193387842
GCA_016708345.1	M	0.0259138128530237
GCA_016708345.1	F	0.0360232255006517
GCA_016708345.1	P	0.0482671722557965
GCA_016708345.1	S	0.0602709641742703
GCA_016708345.1	T	0.0558833985069321
GCA_016708345.1	W	0.0141865149899277
GCA_016708345.1	Y	0.0227293913180867
GCA_016708345.1	V	0.0748864399415413
GCA_001303245.1	A	0.12240859639385
GCA_001303245.1	R	0.0859521288251866
GCA_001303245.1	N	0.0209188714674309
GCA_001303245.1	D	0.0571916329762875
GCA_001303245.1	C	0.00916562019821884
GCA_001303245.1	Q	0.0294979444604094
GCA_001303245.1	E	0.0643863495900074
GCA_001303245.1	G	0.0897377858433486
GCA_001303245.1	H	0.0209018130475917
GCA_001303245.1	I	0.041247259171197
GCA_001303245.1	L	0.106607250878181
GCA_001303245.1	K	0.0223557152923485
GCA_001303245.1	M	0.021260039864215
GCA_001303245.1	F	0.035526127594356
GCA_001303245.1	P	0.0537366468657778
GCA_001303245.1	S	0.0510453530896079
GCA_001303245.1	T	0.048205782279451
GCA_001303245.1	W	0.0144589790929382
GCA_001303245.1	Y	0.0235458681226684
GCA_001303245.1	V	0.0818502349469286
GCF_013416525.1	A	0.124064820853001
GCF_013416525.1	R	0.0709699662997209
GCF_013416525.1	N	0.0265686608997586
GCF_013416525.1	D	0.0533950044122749
GCF_013416525.1	C	0.00933631611754358
GCF_013416525.1	Q	0.0373186324682971
GCF_013416525.1	E	0.0536750003239027
GCF_013416525.1	G	0.0856146881968407
GCF_013416525.1	H	0.0226530368399762
GCF_013416525.1	I	0.0490100812923863
GCF_013416525.1	L	0.107094477386551
GCF_013416525.1	K	0.0320958809650286
GCF_013416525.1	M	0.0257077994336741
GCF_013416525.1	F	0.0346863829854618
GCF_013416525.1	P	0.0531733109912431
GCF_013416525.1	S	0.0549792486320508
GCF_013416525.1	T	0.0479383231627878
GCF_013416525.1	W	0.0137032446415692
GCF_013416525.1	Y	0.024348127770268
GCF_013416525.1	V	0.0736669963276629
GCF_011035165.1	A	0.0448060175092169
GCF_011035165.1	R	0.0346645969113467
GCF_011035165.1	N	0.0783063770531098
GCF_011035165.1	D	0.0420266861467167
GCF_011035165.1	C	0.0121503007613199
GCF_011035165.1	Q	0.038334227437194
GCF_011035165.1	E	0.0490406455810343
GCF_011035165.1	G	0.0517629064843456
GCF_011035165.1	H	0.0237755532981018
GCF_011035165.1	I	0.125714807501341
GCF_011035165.1	L	0.0989031057743891
GCF_011035165.1	K	0.0942975197178437
GCF_011035165.1	M	0.0220805606601911
GCF_011035165.1	F	0.0484414057595507
GCF_011035165.1	P	0.0289632580383742
GCF_011035165.1	S	0.0691351542614512
GCF_011035165.1	T	0.0457020237184828
GCF_011035165.1	W	0.00918263688349636
GCF_011035165.1	Y	0.0393101322893244
GCF_011035165.1	V	0.0434020842131696
GCA_002918705.1	A	0.101794762247129
GCA_002918705.1	R	0.0588223534124473
GCA_002918705.1	N	0.0358959853865969
GCA_002918705.1	D	0.0523205145197369
GCA_002918705.1	C	0.0102558900470256
GCA_002918705.1	Q	0.0441408294898119
GCA_002918705.1	E	0.0571844912520242
GCA_002918705.1	G	0.0746500846697731
GCA_002918705.1	H	0.0225109789336273
GCA_002918705.1	I	0.0561404651913566
GCA_002918705.1	L	0.108243289170784
GCA_002918705.1	K	0.0404289836443322
GCA_002918705.1	M	0.0272127984267046
GCA_002918705.1	F	0.038239490692989
GCA_002918705.1	P	0.0451804128863915
GCA_002918705.1	S	0.0583247750345972
GCA_002918705.1	T	0.0541072059271063
GCA_002918705.1	W	0.0152420400417314
GCA_002918705.1	Y	0.0276318897390009
GCA_002918705.1	V	0.0716727592868339
GCA_004173455.1	A	0.0936792528629697
GCA_004173455.1	R	0.0485605985414569
GCA_004173455.1	N	0.0431714095311016
GCA_004173455.1	D	0.0536851135026302
GCA_004173455.1	C	0.00949163677267808
GCA_004173455.1	Q	0.0587493678543915
GCA_004173455.1	E	0.0521785982673302
GCA_004173455.1	G	0.0676242195660291
GCA_004173455.1	H	0.0243358335578336
GCA_004173455.1	I	0.0626497653380975
GCA_004173455.1	L	0.106544302182143
GCA_004173455.1	K	0.0469784621492478
GCA_004173455.1	M	0.0251109504161527
GCA_004173455.1	F	0.0387641139799888
GCA_004173455.1	P	0.043234033301667
GCA_004173455.1	S	0.0618273852567102
GCA_004173455.1	T	0.0542936274996337
GCA_004173455.1	W	0.0125672910138434
GCA_004173455.1	Y	0.0300145098094819
GCA_004173455.1	V	0.0665395285966131
GCA_000252525.1	A	0.0603611999697741
GCA_000252525.1	R	0.0346364071433969
GCA_000252525.1	N	0.0625500617112919
GCA_000252525.1	D	0.0617767814412735
GCA_000252525.1	C	0.00947583184302662
GCA_000252525.1	Q	0.0277322989345357
GCA_000252525.1	E	0.068562504722803
GCA_000252525.1	G	0.0645323795370394
GCA_000252525.1	H	0.0162942998916904
GCA_000252525.1	I	0.0896148711619355
GCA_000252525.1	L	0.0921059922923856
GCA_000252525.1	K	0.077456487242135
GCA_000252525.1	M	0.0237349185159064
GCA_000252525.1	F	0.0498803556585476
GCA_000252525.1	P	0.0341553109493464
GCA_000252525.1	S	0.0765144454799627
GCA_000252525.1	T	0.0466789249641067
GCA_000252525.1	W	0.0100904259338556
GCA_000252525.1	Y	0.0343845243192867
GCA_000252525.1	V	0.0594619782877006
GCF_014217335.1	A	0.0874998329291456
GCF_014217335.1	R	0.0498873571172926
GCF_014217335.1	N	0.0438794891938571
GCF_014217335.1	D	0.0564989077278809
GCF_014217335.1	C	0.0110318741488668
GCF_014217335.1	Q	0.0395319342943744
GCF_014217335.1	E	0.062604048015421
GCF_014217335.1	G	0.0691539680441721
GCF_014217335.1	H	0.0230097406020788
GCF_014217335.1	I	0.0616959251047349
GCF_014217335.1	L	0.101095687789868
GCF_014217335.1	K	0.0480874471127929
GCF_014217335.1	M	0.0231634457881066
GCF_014217335.1	F	0.0406145534307443
GCF_014217335.1	P	0.0410051279614237
GCF_014217335.1	S	0.0706665161791415
GCF_014217335.1	T	0.0562130309326118
GCF_014217335.1	W	0.0133560153675485
GCF_014217335.1	Y	0.031315760944626
GCF_014217335.1	V	0.0696893373153124
GCA_021413665.1	A	0.125192530989402
GCA_021413665.1	R	0.0691931121293672
GCA_021413665.1	N	0.0274395676863479
GCA_021413665.1	D	0.0540369364389514
GCA_021413665.1	C	0.0103674461736133
GCA_021413665.1	Q	0.0333485806904896
GCA_021413665.1	E	0.056698602880502
GCA_021413665.1	G	0.0846591534652173
GCA_021413665.1	H	0.0223216768612086
GCA_021413665.1	I	0.0498611279790517
GCA_021413665.1	L	0.106944509078609
GCA_021413665.1	K	0.0376163273089247
GCA_021413665.1	M	0.0260026083196088
GCA_021413665.1	F	0.0367366720883696
GCA_021413665.1	P	0.0498259417702295
GCA_021413665.1	S	0.0504899395818743
GCA_021413665.1	T	0.0495648828015486
GCA_021413665.1	W	0.0135489604745371
GCA_021413665.1	Y	0.0223330272511512
GCA_021413665.1	V	0.0738183960309956
GCF_002939865.1	A	0.130395500504488
GCF_002939865.1	R	0.0721557753731941
GCF_002939865.1	N	0.0270909523069093
GCF_002939865.1	D	0.0584061752301703
GCF_002939865.1	C	0.00813619042987279
GCF_002939865.1	Q	0.0454689611664385
GCF_002939865.1	E	0.0476382922904835
GCF_002939865.1	G	0.0826606260578657
GCF_002939865.1	H	0.0225885798792655
GCF_002939865.1	I	0.0411159143419022
GCF_002939865.1	L	0.108467926161914
GCF_002939865.1	K	0.0271204064396324
GCF_002939865.1	M	0.0210953238481893
GCF_002939865.1	F	0.0326344940773219
GCF_002939865.1	P	0.052598231245081
GCF_002939865.1	S	0.0563779499512637
GCF_002939865.1	T	0.0531599147063115
GCF_002939865.1	W	0.0154291706880691
GCF_002939865.1	Y	0.0242914397385569
GCF_002939865.1	V	0.0731681755630706
GCF_020991325.1	A	0.12993745885451
GCF_020991325.1	R	0.070710772788378
GCF_020991325.1	N	0.0256450506469869
GCF_020991325.1	D	0.0547601529090899
GCF_020991325.1	C	0.0091661088398493
GCF_020991325.1	Q	0.0417554118421562
GCF_020991325.1	E	0.0478622324505839
GCF_020991325.1	G	0.0874448857884167
GCF_020991325.1	H	0.0225740065611498
GCF_020991325.1	I	0.0445692101725483
GCF_020991325.1	L	0.106959604118145
GCF_020991325.1	K	0.0276103528969191
GCF_020991325.1	M	0.0254604145805788
GCF_020991325.1	F	0.0336169029823911
GCF_020991325.1	P	0.0546529671776545
GCF_020991325.1	S	0.0519304495991945
GCF_020991325.1	T	0.0497155083231449
GCF_020991325.1	W	0.0141747943416998
GCF_020991325.1	Y	0.0251575284491677
GCF_020991325.1	V	0.076296186677436
GCA_020445665.1	A	0.130074693293084
GCA_020445665.1	R	0.0793374356592747
GCA_020445665.1	N	0.0226249910157956
GCA_020445665.1	D	0.0596060495485783
GCA_020445665.1	C	0.0102385375373881
GCA_020445665.1	Q	0.0327598646564164
GCA_020445665.1	E	0.0587359639083777
GCA_020445665.1	G	0.086815749172071
GCA_020445665.1	H	0.0225731590674119
GCA_020445665.1	I	0.0435671714407347
GCA_020445665.1	L	0.108645983645984
GCA_020445665.1	K	0.023673378558436
GCA_020445665.1	M	0.0227943087138489
GCA_020445665.1	F	0.0344827586206897
GCA_020445665.1	P	0.053328855052993
GCA_020445665.1	S	0.0523440480337032
GCA_020445665.1	T	0.0486411736411736
GCA_020445665.1	W	0.0142054093203518
GCA_020445665.1	Y	0.0206304976419919
GCA_020445665.1	V	0.0749199714716956
GCA_001801175.1	A	0.108020791971989
GCA_001801175.1	R	0.0604937061999474
GCA_001801175.1	N	0.0345205006162303
GCA_001801175.1	D	0.05219522382826
GCA_001801175.1	C	0.0101678002898087
GCA_001801175.1	Q	0.0401851785005234
GCA_001801175.1	E	0.0584903130656298
GCA_001801175.1	G	0.0772531082244832
GCA_001801175.1	H	0.0238679668524812
GCA_001801175.1	I	0.0555883581458429
GCA_001801175.1	L	0.106191438781772
GCA_001801175.1	K	0.0443234616158126
GCA_001801175.1	M	0.0265314225896112
GCA_001801175.1	F	0.037757643576508
GCA_001801175.1	P	0.0453986417149252
GCA_001801175.1	S	0.057183079707716
GCA_001801175.1	T	0.0505528024298555
GCA_001801175.1	W	0.0122304959235978
GCA_001801175.1	Y	0.0272146905183038
GCA_001801175.1	V	0.0718333754467025
GCF_000333895.2	A	0.0906809964540242
GCF_000333895.2	R	0.0467858688138139
GCF_000333895.2	N	0.0403292585279973
GCF_000333895.2	D	0.0576656239276283
GCF_000333895.2	C	0.0101175941076127
GCF_000333895.2	Q	0.0396920521402675
GCF_000333895.2	E	0.0655470898628856
GCF_000333895.2	G	0.0728168376659223
GCF_000333895.2	H	0.0213373998498058
GCF_000333895.2	I	0.0592713840247074
GCF_000333895.2	L	0.101951778707236
GCF_000333895.2	K	0.0486552147727442
GCF_000333895.2	M	0.027043039095254
GCF_000333895.2	F	0.0417988740407713
GCF_000333895.2	P	0.0410224147448936
GCF_000333895.2	S	0.0656154729874225
GCF_000333895.2	T	0.054970085491339
GCF_000333895.2	W	0.0129076255887165
GCF_000333895.2	Y	0.0291479960014522
[truncated: 18,001 more rows]
