# Supplementary material for: Evolutionary adaptation of bacterial proteomes to translation-impeding sequences
Source: EMBO J. 2025 Dec 9;45(6):1957–79. doi: 10.1038/s44318-025-00651-6 (PMC12992588; doi:10.1038/s44318-025-00651-6)
Supplement: Supplementary file 13 — Appendix Figures Source Data [file 44318_2025_651_MOESM13_ESM.zip › Appendix Fig. S2/enrichment analysis_full.xlsx]

## Sheet: panel A
dORF_product	count_RGPP	count_AGPP	p_value	fold_enrichment	enrichment	total_count	adjusted_p
TonB-dependent receptor	4450	125	0	64.0989	+	4575	0
YcnI family protein	2570	33	0	140.223	+	2603	0
copper chaperone PCu(A)C	1221	35	0	62.8128	+	1256	0
PepSY domain-containing protein	851	26	0	58.9328	+	877	0
thioredoxin domain-containing protein	819	42	7.0001e-292	35.1104	+	861	7.72695e-292
sigma-70 family RNA polymerase sigma factor	721	153	4.05859e-180	8.48486	+	874	2.98667e-177
copper resistance protein CopC	588	27	1.1434e-223	39.2116	+	615	1.08182e-220
DUF1775 domain-containing protein	442	10	2.04191e-181	79.5835	+	452	1.69045e-178
TolC family protein	415	79	3.31508e-109	9.45849	+	494	1.99598e-106
DsbA family protein	376	16	1.19556e-144	42.3125	+	392	7.91822e-142
protein translocase subunit SecD	328	42	2.74074e-100	14.0613	+	370	1.51266e-97
PepSY-associated TM helix domain-containing protein	257	47	2.8211e-69	9.84546	+	304	1.16776e-66
PLP-dependent cysteine synthase family protein	248	14	7.24018e-92	31.8951	+	262	3.68859e-89
TonB-dependent copper receptor	204	5	1.22946e-83	73.4617	+	209	5.81623e-81
TonB-dependent siderophore receptor	188	7	4.79628e-74	48.3571	+	195	2.11772e-71
SCO family protein	183	24	4.12017e-56	13.7291	+	207	1.36439e-53
DUF305 domain-containing protein	183	40	6.29693e-46	8.23743	+	223	1.81324e-43
efflux RND transporter periplasmic adaptor subunit	176	58	7.32624e-35	5.46368	+	234	1.7971e-32
preprotein translocase subunit SecA	167	13	1.06816e-58	23.1299	+	180	3.72338e-56
TonB-dependent receptor plug domain-containing protein	138	6	1.227e-53	41.4122	+	144	3.69382e-51
CusA/CzcA family heavy metal efflux RND transporter	133	4	6.47999e-54	59.8677	+	137	2.04367e-51
DUF1559 domain-containing protein	116	24	2.07381e-30	8.70257	+	140	4.90529e-28
transporter	112	10	1.2313e-38	20.166	+	122	3.26197e-36
CBS domain-containing protein	87	28	2.88105e-18	5.59451	+	115	5.02136e-16
DUF4625 domain-containing protein	61	0	4.99288e-28	1100	+	61	1.14027e-25
DUF3416 domain-containing protein	61	1	2.00972e-26	109.832	+	62	4.4368e-24
SusC/RagA family TonB-linked outer membrane protein	52	2	3.24107e-21	46.8138	+	54	6.31342e-19
alpha-1,4-glucan--maltose-1-phosphate maltosyltransferase	50	0	4.21313e-23	1100	+	50	8.45562e-21
SulP family inorganic anion transporter	45	16	2.74667e-09	5.06399	+	61	2.42549e-07
DUF2244 domain-containing protein	43	1	1.64481e-18	77.4228	+	44	2.94421e-16
cation:proton antiporter	38	17	6.2908e-07	4.02472	+	55	3.82238e-05
cytochrome c oxidase assembly protein	37	14	1.62337e-07	4.75855	+	51	1.15608e-05
DUF58 domain-containing protein	33	5	1.03265e-10	11.8835	+	38	1.15919e-08
DUF2796 domain-containing protein	31	2	3.05383e-12	27.9082	+	33	4.21365e-10
metallo-mystery pair system four-Cys motif protein	29	4	8.00772e-10	13.0539	+	33	7.49304e-08
nuclear export factor GLE1	26	0	2.33454e-12	1100	+	26	3.28972e-10
type 1 periplasmic binding fold superfamily protein	26	0	2.33454e-12	1100	+	26	3.28972e-10
5'-nucleotidase	25	0	6.54207e-12	1100	+	25	8.17512e-10
heavy metal-associated domain-containing protein	25	3	6.08177e-09	15.0044	+	28	5.23111e-07
carboxypeptidase-like regulatory domain-containing protein	23	10	8.30291e-05	4.14122	+	33	0.00284923
GTP-binding protein	22	9	8.95612e-05	4.4013	+	31	0.00305755
DUF2534 family protein	21	0	4.03329e-10	1100	+	21	3.92831e-08
superoxide dismutase family protein	21	3	2.34374e-07	12.6037	+	24	1.56794e-05
preprotein translocase subunit SecY	18	1	1.11566e-07	32.4096	+	19	8.25274e-06
DUF2309 domain-containing protein	17	1	2.96588e-07	30.609	+	18	1.9272e-05
copper resistance system multicopper oxidase	16	1	7.86146e-07	28.8085	+	17	4.73331e-05
TAT-dependent nitrous-oxide reductase	15	0	1.95096e-07	1100	+	15	1.31849e-05
proton-conducting transporter membrane subunit	15	0	1.95096e-07	1100	+	15	1.31849e-05
membrane protein insertion efficiency factor YidD	15	2	1.17581e-05	13.504	+	17	0.000508982
DSBA oxidoreductase	14	1	5.46712e-06	25.2074	+	15	0.000246318
zinc-regulated TonB-dependent outer membrane receptor	13	1	1.4331e-05	23.4069	+	14	0.000585892
Plug domain-containing protein	12	0	4.28938e-06	1100	+	12	0.000207362
ligand-gated channel protein	12	0	4.28938e-06	1100	+	12	0.000207362
class III signal peptide-containing protein	10	0	3.36593e-05	1100	+	10	0.00127386
maltotransferase domain-containing protein	10	0	3.36593e-05	1100	+	10	0.00127386
monovalent cation/H+ antiporter subunit A	10	0	3.36593e-05	1100	+	10	0.00127386
nitrous oxide reductase accessory protein NosL	10	0	3.36593e-05	1100	+	10	0.00127386
nitrous-oxide reductase	10	0	3.36593e-05	1100	+	10	0.00127386
pyridoxal-5'-phosphate-dependent protein subunit beta	10	0	3.36593e-05	1100	+	10	0.00127386
YbaL family putative K(+) efflux transporter	9	0	9.42852e-05	1100	+	9	0.00313794
carbohydrate porin	9	0	9.42852e-05	1100	+	9	0.00313794
efflux transporter periplasmic adaptor subunit	9	0	9.42852e-05	1100	+	9	0.00313794

## Sheet: panel B
dORF_product	count_RAPP	count_AAPP	p_value	fold_enrichment	enrichment	total_count	adjusted_p
TonB-dependent receptor	5450	722	0	29.5931	+	6172	0
copper chaperone PCu(A)C	1444	176	0	32.1652	+	1620	0
TonB-dependent copper receptor	1118	33	0	132.819	+	1151	0
protein translocase subunit SecD	1074	114	0	36.9344	+	1188	0
PepSY domain-containing protein	937	102	0	36.0139	+	1039	0
DUF305 domain-containing protein	710	119	0	23.3907	+	829	0
efflux RND transporter periplasmic adaptor subunit	620	148	5.25242e-284	16.4233	+	768	7.97543e-281
TolC family protein	530	380	7.30145e-139	5.46794	+	910	7.05519e-136
DUF1775 domain-containing protein	434	39	1.75657e-248	43.6271	+	473	2.33383e-245
PepSY-associated TM helix domain-containing protein	387	25	7.43599e-232	60.6879	+	412	8.7819e-229
YcnI family protein	280	91	2.58272e-115	12.0628	+	371	2.28764e-112
CBS domain-containing protein	266	94	7.2035e-106	11.0939	+	360	5.88969e-103
TonB-dependent siderophore receptor	215	56	1.82683e-96	15.0516	+	271	1.29449e-93
SCO family protein	177	105	4.56058e-54	6.60869	+	282	2.42372e-51
TonB-dependent receptor plug domain-containing protein	174	37	1.70896e-83	18.4365	+	211	1.0685e-80
transporter	153	79	4.64335e-51	7.59269	+	232	2.3502e-48
ubiquinol oxidase subunit II	152	3	1.5592e-100	198.634	+	155	1.18377e-97
DUF2796 domain-containing protein	137	2	7.75577e-92	268.548	+	139	5.15226e-89
copper resistance protein CopC	133	72	2.15358e-43	7.24186	+	205	9.95234e-41
multicopper oxidase family protein	118	41	3.59077e-48	11.2831	+	159	1.73483e-45
DUF1559 domain-containing protein	112	68	2.6733e-34	6.45714	+	180	1.05239e-31
Crp/Fnr family transcriptional regulator	104	82	1.57593e-26	4.97222	+	186	4.78587e-24
cytochrome ubiquinol oxidase subunit I	89	30	3.65107e-37	11.6305	+	119	1.55229e-34
copper homeostasis periplasmic binding protein CopC	75	9	5.82287e-42	32.6701	+	84	2.5788e-39
cation:proton antiporter	75	81	9.20703e-15	3.63001	+	156	1.65867e-12
PLP-dependent cysteine synthase family protein	67	39	1.06594e-21	6.73506	+	106	2.90511e-19
metallo-mystery pair system four-Cys motif protein	60	5	7.86632e-36	47.0449	+	65	3.21581e-33
carbohydrate porin	54	5	6.83343e-32	42.3404	+	59	2.42108e-29
CusA/CzcA family heavy metal efflux RND transporter	50	7	1.3662e-27	28.0029	+	57	4.27098e-25
DUF2534 family protein	47	0	2.91852e-33	1100	+	47	1.06969e-30
TraR/DksA C4-type zinc finger protein	45	30	7.31634e-14	5.88061	+	75	1.29609e-11
DUF4625 domain-containing protein	44	0	3.48749e-31	1100	+	44	1.15839e-28
protein translocase subunit SecDF	42	11	5.67891e-20	14.9688	+	53	1.40375e-17
efflux RND transporter permease subunit	41	55	6.55273e-07	2.92249	+	96	5.27644e-05
monovalent cation/H+ antiporter subunit A	37	3	1.25056e-22	48.3517	+	40	3.49795e-20
SusC/RagA family TonB-linked outer membrane protein	37	7	2.011e-19	20.7222	+	44	4.85794e-17
SulP family inorganic anion transporter	33	23	2.96931e-10	5.62493	+	56	3.84888e-08
YbaL family putative K(+) efflux transporter	32	5	1.03371e-17	25.0906	+	37	2.28903e-15
alpha-amylase	31	8	3.7318e-15	15.1916	+	39	6.83885e-13
nitrous oxide reductase accessory protein NosL	26	8	3.22532e-12	12.7413	+	34	5.27414e-10
potassium/proton antiporter	25	7	3.66687e-12	14.0015	+	32	5.90533e-10
carboxypeptidase-like regulatory domain-containing protein	24	23	2.76427e-06	4.09086	+	47	0.000194579
TAT-dependent nitrous-oxide reductase	23	14	3.59109e-08	6.44067	+	37	3.63521e-06
HupE/UreJ family protein	23	22	4.35405e-06	4.09861	+	45	0.000296661
DUF3416 domain-containing protein	22	0	5.93843e-16	1100	+	22	1.14763e-13
DUF3105 domain-containing protein	21	24	0.000101165	3.43036	+	45	0.00467515
potassium transporter TrkA	20	1	2.43738e-13	78.4082	+	21	4.24703e-11
class II fructose-bisphosphatase	20	14	9.99912e-07	5.60058	+	34	7.70149e-05
DUF1007 family protein	19	16	9.48487e-06	4.65548	+	35	0.000600087
protein translocase subunit SecF	18	2	4.3212e-11	35.2837	+	20	6.05337e-09
OprO/OprP family phosphate-selective porin	17	0	1.71642e-12	1100	+	17	2.8506e-10
putative TonB-dependent receptor	17	2	1.91716e-10	33.3235	+	19	2.6125e-08
Na+/H+ antiporter subunit A	17	3	1.03324e-09	22.2156	+	20	1.20685e-07
iron complex outermembrane recepter protein	16	2	8.45731e-10	31.3633	+	18	1.03325e-07
YHS domain-containing protein	15	6	6.37244e-07	9.80102	+	21	5.17043e-05
arsenosugar biosynthesis-associated peroxidase-like protein	14	0	2.04681e-10	1100	+	14	2.75386e-08
zinc-regulated TonB-dependent outer membrane receptor	14	2	1.61338e-08	27.4429	+	16	1.72157e-06
ferrochelatase	13	6	7.83001e-06	8.49422	+	19	0.000504494
sodium:proton antiporter NhaD	12	1	5.23683e-08	47.0449	+	13	5.20208e-06
Kef family K(+) transporter	12	2	2.9792e-07	23.5224	+	14	2.53328e-05
L-lactate dehydrogenase	12	2	2.9792e-07	23.5224	+	14	2.53328e-05
ligand-gated channel	12	2	2.9792e-07	23.5224	+	14	2.53328e-05
TonB-dependent hemoglobin/transferrin/lactoferrin family receptor	12	3	1.211e-06	15.6816	+	15	9.1289e-05
DUF899 family protein	12	5	1.08961e-05	9.40898	+	17	0.000681264
IPTL-CTERM sorting domain-containing protein	12	5	1.08961e-05	9.40898	+	17	0.000681264
efflux transporter periplasmic adaptor subunit	12	6	2.6602e-05	7.84082	+	18	0.00141376
ligand-gated channel protein	12	7	5.87826e-05	6.7207	+	19	0.0028926
peptidoglycan-associated lipoprotein Pal	10	3	1.86377e-05	13.068	+	13	0.00107081
alpha-1,4-glucan--maltose-1-phosphate maltosyltransferase	10	5	0.000130481	7.84082	+	15	0.00587662
type 1 periplasmic binding fold superfamily protein	9	0	5.91059e-07	1100	+	9	4.87005e-05
heavy metal-associated domain-containing protein	6	0	7.04439e-05	1100	+	6	0.0034034
