# Supplementary material for: Evolutionary adaptation of bacterial proteomes to translation-impeding sequences
Source: EMBO J. 2025 Dec 9;45(6):1957–79. doi: 10.1038/s44318-025-00651-6 (PMC12992588; doi:10.1038/s44318-025-00651-6)
Supplement: Supplementary file 13 — Appendix Figures Source Data [file 44318_2025_651_MOESM13_ESM.zip › Appendix Fig. S3/motif distance from Ct_full.csv]

dORF_plot_group	motif	genome_id	seqid	ORF_protein_id	motif_position	len_aa	distance
TolC family protein	RAPP	GCA_002401775.2	NVUB02000034.1	MBL1274999.1	157	160	-3
TolC family protein	RAPP	GCA_002869855.2	NEWQ02000012.1	THJ22439.1	100	105	-5
TolC family protein	RAPP	GCA_003224085.1	QHYK01000102.1	PYT96514.1	137	142	-5
TolC family protein	RAPP	GCA_003224235.1	QHYU01000057.1	PYU35352.1	137	144	-7
TolC family protein	RAPP	GCA_003225465.1	QIAH01000352.1	PYX21338.1	132	138	-6
TolC family protein	RAPP	GCA_003225535.1	QIAL01000345.1	PYX70927.1	131	137	-6
TolC family protein	RAPP	GCA_003242955.1	QJPH01000324.1	PZN78131.1	149	153	-4
TolC family protein	RAPP	GCA_003349885.1	QFXC01000008.1	RDH84043.1	140	142	-2
TolC family protein	RAPP	GCA_003485905.1	DNHK01000438.1	HAY47289.1	106	115	-9
TolC family protein	RAPP	GCA_003517725.1	DOZZ01000299.1	HCC59299.1	195	199	-4
TolC family protein	RAPP	GCA_003524365.1	DQHS01000192.1	HCS64903.1	121	126	-5
TolC family protein	RAPP	GCA_003584865.1	QVQE01000138.1	RIZ68398.1	135	138	-3
TolC family protein	RAPP	GCA_003584875.1	QVQD01000111.1	RIZ66365.1	128	131	-3
TolC family protein	RAPP	GCA_003584895.1	QVQF01000056.1	RIZ71980.1	131	134	-3
TolC family protein	RAPP	GCA_003695915.1	RFGF01000086.1	RMH34130.1	167	172	-5
TolC family protein	RAPP	GCA_003963075.1	RXJV01000111.1	RTL17394.1	120	124	-4
TolC family protein	RAPP	GCA_003972865.1	QOAX01000032.1	RTZ70147.1	107	131	-24
TolC family protein	RAPP	GCA_004172865.1	SEBV01000013.1	RYY01950.1	120	125	-5
TolC family protein	RAPP	GCA_004173475.1	SEBU01000002.1	RYY75435.1	82	87	-5
TolC family protein	RAPP	GCA_004210915.1	SEGS01000071.1	RZL61487.1	101	115	-14
TolC family protein	RAPP	GCA_004211245.1	SEGN01000017.1	RZL96183.1	98	112	-14
TolC family protein	RAPP	GCA_004296885.1	SCVN01000023.1	TAJ07342.1	145	150	-5
TolC family protein	RAPP	GCA_004297165.1	SCUJ01000006.1	TAJ93619.1	132	139	-7
TolC family protein	RAPP	GCA_004298115.1	SCRJ01000128.1	TAM48299.1	116	123	-7
TolC family protein	RAPP	GCA_004298155.1	SCRD01000023.1	TAM80090.1	113	116	-3
TolC family protein	RAPP	GCA_004299145.1	SCQD01000074.1	TAN52201.1	134	139	-5
TolC family protein	RAPP	GCA_004299305.1	SCPZ01000097.1	TAN66984.1	140	143	-3
TolC family protein	RAPP	GCA_004322395.1	SCTW01000029.1	TAK64189.1	144	147	-3
TolC family protein	RAPP	GCA_004322435.1	SCTT01000558.1	TBR16995.1	116	119	-3
TolC family protein	RAPP	GCA_005116815.1	SWDR01000031.1	TKB32962.1	147	152	-5
TolC family protein	RAPP	GCA_005893185.1	VBOS01000206.1	TMQ55598.1	141	144	-3
TolC family protein	RAPP	GCA_005893295.1	VBOY01000086.1	TMQ64446.1	137	140	-3
TolC family protein	RAPP	GCA_005893365.1	VBPB01000013.1	TMQ74116.1	141	144	-3
TolC family protein	RAPP	GCA_007280895.1	QYQN01000087.1	TSA40024.1	130	146	-16
TolC family protein	RAPP	GCA_008015755.1	SSGF01000008.1	TXI46172.1	141	144	-3
TolC family protein	RAPP	GCA_008501825.1	QQUA01000024.1	KAA3604471.1	116	129	-13
TolC family protein	RAPP	GCA_009692115.1	SHZU01000003.1	MSR02174.1	133	136	-3
TolC family protein	RAPP	GCA_009692205.1	SHZR01000018.1	MSR21050.1	107	111	-4
TolC family protein	RAPP	GCA_009861545.1	VXME01000160.1	MYN68176.1	139	143	-4
TolC family protein	RAPP	GCA_009908325.1	JAAAPI010000185.1	NBB79792.1	129	147	-18
TolC family protein	RAPP	GCA_009924985.1	RFQL01000093.1	NBV72062.1	121	125	-4
TolC family protein	RAPP	GCA_009925045.1	RFQK01000292.1	NBV76186.1	110	112	-2
TolC family protein	RAPP	GCA_011046015.1	DSBO01000186.1	HDP90022.1	133	138	-5
TolC family protein	RAPP	GCA_011090425.1	PHGD01000112.1	NGZ11495.1	146	149	-3
TolC family protein	RAPP	GCA_011773795.1	WVWW01000286.1	NIT12398.1	137	139	-2
TolC family protein	RAPP	GCA_012512505.1	JAAZEB010000001.1	NLC55211.1	143	146	-3
TolC family protein	RAPP	GCA_012960475.1	DUBE01000044.1	HIG87135.1	159	163	-4
TolC family protein	RAPP	GCA_012960925.1	DUAG01000055.1	HIE65911.1	149	153	-4
TolC family protein	RAPP	GCA_012965515.1	DTSE01000035.1	HIA50752.1	40	59	-19
TolC family protein	RAPP	GCA_013041745.1	JABDRN010000044.1	NNJ49861.1	122	124	-2
TolC family protein	RAPP	GCA_013042055.1	JABDQW010000077.1	NNJ96425.1	130	133	-3
TolC family protein	RAPP	GCA_013042495.1	JABDQB010000197.1	NNK48355.1	139	141	-2
TolC family protein	RAPP	GCA_013043565.1	JABDNZ010000006.1	NNM03485.1	107	109	-2
TolC family protein	RAPP	GCA_013112535.1	JABFGI010000001.1	NOG58887.1	109	111	-2
TolC family protein	RAPP	GCA_013112535.1	JABFGI010000001.1	NOG59441.1	118	143	-25
TolC family protein	RAPP	GCA_013112535.1	JABFGI010000003.1	NOG60342.1	118	143	-25
TolC family protein	RAPP	GCA_013112635.1	JABFGF010000007.1	NOG47005.1	129	133	-4
TolC family protein	RAPP	GCA_013138595.1	WTCM01000019.1	NOQ63022.1	124	130	-6
TolC family protein	RAPP	GCA_013139755.1	WTAG01000377.1	NOR70170.1	128	132	-4
TolC family protein	RAPP	GCA_013140465.1	JABFST010000313.1	NOS89033.1	129	141	-12
TolC family protein	RAPP	GCA_013140705.1	JABFSH010000054.1	NOT13292.1	127	130	-3
TolC family protein	RAPP	GCA_013140755.1	JABFSF010000097.1	NOT15582.1	126	129	-3
TolC family protein	RAPP	GCA_013141155.1	JABFRM010000279.1	NOT85931.1	149	152	-3
TolC family protein	RAPP	GCA_013141495.1	JABFQV010000008.1	NOU40727.1	130	133	-3
TolC family protein	RAPP	GCA_013141505.1	JABFQX010000002.1	NOU42072.1	129	132	-3
TolC family protein	RAPP	GCA_013151355.1	JAADIL010000147.1	NOX92308.1	173	175	-2
TolC family protein	RAPP	GCA_013151695.1	JAADHW010000015.1	NOX49098.1	99	103	-4
TolC family protein	RAPP	GCA_013151745.1	JAADHS010000009.1	NOY70832.1	140	147	-7
TolC family protein	RAPP	GCA_013152545.1	JAADGF010000116.1	NOZ55028.1	142	144	-2
TolC family protein	RAPP	GCA_013204155.1	JABMOK010000172.1	NQV70939.1	125	129	-4
TolC family protein	RAPP	GCA_013215775.1	JABSQO010000016.1	NQZ54253.1	134	136	-2
TolC family protein	RAPP	GCA_013215825.1	JABSQN010000001.1	NQY25688.1	139	141	-2
TolC family protein	RAPP	GCA_013348725.1	CP054689.1	QKT04147.1	124	126	-2
TolC family protein	RAPP	GCA_013360745.1	JABWBA010000019.1	NUQ70242.1	137	140	-3
TolC family protein	RAPP	GCA_013361525.1	JABFXY010000142.1	NUP11850.1	99	115	-16
TolC family protein	RAPP	GCA_013390605.1	JACAUB010000001.1	NWJ53121.1	116	120	-4
TolC family protein	RAPP	GCA_013694695.1	JACDBX010000167.1	MBA2293086.1	139	142	-3
TolC family protein	RAPP	GCA_013695765.1	JACCZW010000089.1	MBA2409942.1	121	123	-2
TolC family protein	RAPP	GCA_013696315.1	JACCYU010000189.1	MBA2492195.1	107	109	-2
TolC family protein	RAPP	GCA_013697785.1	JACCWE010000113.1	MBA2685147.1	114	120	-6
TolC family protein	RAPP	GCA_013812695.1	JACCSZ010000240.1	MBA3497277.1	137	140	-3
TolC family protein	RAPP	GCA_013813715.1	JACCRF010000094.1	MBA3342168.1	122	125	-3
TolC family protein	RAPP	GCA_013817365.1	JACDCU010000058.1	MBA3589127.1	124	137	-13
TolC family protein	RAPP	GCA_013817545.1	JACDCM010000340.1	MBA3560215.1	136	139	-3
TolC family protein	RAPP	GCA_013821905.1	PNJO01000023.1	MBA3940408.1	94	103	-9
TolC family protein	RAPP	GCA_014268975.2	CP077096.1	QXI45408.1	108	117	-9
TolC family protein	RAPP	GCA_014377395.1	JACMPS010000127.1	MBC7526719.1	164	168	-4
TolC family protein	RAPP	GCA_014378185.1	JACMOE010000556.1	MBC7673268.1	113	117	-4
TolC family protein	RAPP	GCA_014378495.1	JACMNP010000047.1	MBC7697222.1	122	124	-2
TolC family protein	RAPP	GCA_014378845.1	JACMNB010000007.1	MBC7755172.1	131	133	-2
TolC family protein	RAPP	GCA_014379275.1	JACMMA010000414.1	MBC7806983.1	147	150	-3
TolC family protein	RAPP	GCA_014381035.1	JACMIS010000198.1	MBC8135296.1	165	168	-3
TolC family protein	RAPP	GCA_014382585.1	JACNJL010000040.1	MBC8325664.1	103	125	-22
TolC family protein	RAPP	GCA_014382695.1	JACNJF010000133.1	MBC8211616.1	138	141	-3
TolC family protein	RAPP	GCA_014382705.1	JACNJE010000120.1	MBC8244863.1	107	131	-24
TolC family protein	RAPP	GCA_014529615.1	JAABVD010000042.1	MBC9867114.1	127	145	-18
TolC family protein	RAPP	GCA_014762505.1	JABURS010000009.1	MBD3617903.1	126	131	-5
TolC family protein	RAPP	GCA_014850975.1	JACXST010000001.1	MBD9359769.1	119	121	-2
TolC family protein	RAPP	GCA_014859465.1	JACUUF010000035.1	MBE0469686.1	127	130	-3
TolC family protein	RAPP	GCA_014859545.1	JACUTZ010000078.1	MBE0510663.1	138	142	-4
TolC family protein	RAPP	GCA_015075425.1	JABTUL010000001.1	MBE7436930.1	127	130	-3
TolC family protein	RAPP	GCA_015075635.1	JABTUA010000002.1	MBE7482610.1	115	131	-16
TolC family protein	RAPP	GCA_015222915.1	JADFWE010000327.1	MBE9568550.1	129	131	-2
TolC family protein	RAPP	GCA_015222965.1	JADFWF010000182.1	MBE9560191.1	124	126	-2
TolC family protein	RAPP	GCA_015222965.1	JADFWF010000350.1	MBE9561100.1	124	126	-2
TolC family protein	RAPP	GCA_015659035.1	DQNS01000060.1	HIM51498.1	152	154	-2
TolC family protein	RAPP	GCA_015660155.1	DQLO01000263.1	HIL25014.1	103	125	-22
TolC family protein	RAPP	GCA_015709715.1	CP054184.1	QOJ34022.1	147	152	-5
TolC family protein	RAPP	GCA_016125275.1	WGMB01000004.1	MBI1355459.1	160	169	-9
TolC family protein	RAPP	GCA_016178075.1	JACOUA010000178.1	MBI1874111.1	124	129	-5
TolC family protein	RAPP	GCA_016178155.1	JACOTZ010000041.1	MBI1895282.1	117	122	-5
TolC family protein	RAPP	GCA_016178725.1	JACOSV010000074.1	MBI1797612.1	135	138	-3
TolC family protein	RAPP	GCA_016178945.1	JACOSH010000266.1	MBI1789147.1	122	128	-6
TolC family protein	RAPP	GCA_016178945.1	JACOSH010000421.1	MBI1790675.1	87	91	-4
TolC family protein	RAPP	GCA_016180855.1	JACPAL010000004.1	MBI2066904.1	110	125	-15
TolC family protein	RAPP	GCA_016183865.1	JACPDT010000179.1	MBI2266232.1	115	120	-5
TolC family protein	RAPP	GCA_016184455.1	JACPCS010000071.1	MBI2186579.1	143	148	-5
TolC family protein	RAPP	GCA_016190945.1	JACPPO010000018.1	MBI2827924.1	129	134	-5
TolC family protein	RAPP	GCA_016191235.1	JACPOZ010000024.1	MBI2779052.1	141	144	-3
TolC family protein	RAPP	GCA_016191785.1	JACPVJ010000106.1	MBI3203486.1	117	134	-17
TolC family protein	RAPP	GCA_016191785.1	JACPVJ010000186.1	MBI3206436.1	119	136	-17
TolC family protein	RAPP	GCA_016194585.1	JACQBG010000009.1	MBI3567026.1	113	117	-4
TolC family protein	RAPP	GCA_016194635.1	JACQBC010000030.1	MBI3562531.1	107	109	-2
TolC family protein	RAPP	GCA_016194665.1	JACQBD010000183.1	MBI3547302.1	128	130	-2
TolC family protein	RAPP	GCA_016195505.1	JACPZN010000065.1	MBI3355625.1	137	142	-5
TolC family protein	RAPP	GCA_016196755.1	JACPXC010000041.1	MBI3298947.1	116	119	-3
TolC family protein	RAPP	GCA_016199015.1	JACQHN010000061.1	MBI4000468.1	154	160	-6
TolC family protein	RAPP	GCA_016199245.1	JACQHC010000050.1	MBI3981805.1	125	128	-3
TolC family protein	RAPP	GCA_016201185.1	JACQDG010000034.1	MBI3664915.1	106	113	-7
TolC family protein	RAPP	GCA_016205025.1	JACQJO010000029.1	MBI4063411.1	126	129	-3
TolC family protein	RAPP	GCA_016209985.1	JACQVB010000187.1	MBI4502455.1	107	111	-4
TolC family protein	RAPP	GCA_016210845.1	JACQTK010000062.1	MBI4263661.1	129	134	-5
TolC family protein	RAPP	GCA_016212845.1	JACRDR010000508.1	MBI5203238.1	128	130	-2
TolC family protein	RAPP	GCA_016213695.1	JACQZV010000190.1	MBI4888794.1	125	130	-5
TolC family protein	RAPP	GCA_016213865.1	JACQZL010000102.1	MBI4870714.1	117	121	-4
TolC family protein	RAPP	GCA_016213895.1	JACQZJ010000129.1	MBI4881110.1	159	162	-3
TolC family protein	RAPP	GCA_016215625.1	JACRIW010000117.1	MBI5171075.1	152	156	-4
TolC family protein	RAPP	GCA_016218345.1	JACREH010000103.1	MBI5612981.1	119	121	-2
TolC family protein	RAPP	GCA_016218495.1	JACRDU010000047.1	MBI5595437.1	117	120	-3
TolC family protein	RAPP	GCA_016218575.1	JACRDN010000005.1	MBI5629376.1	114	119	-5
TolC family protein	RAPP	GCA_016220035.1	JACRIO010000296.1	MBI5364884.1	123	144	-21
TolC family protein	RAPP	GCA_016220045.1	JACRIP010000440.1	MBI5368009.1	107	110	-3
TolC family protein	RAPP	GCA_016234495.1	JACRBI010000002.1	MBI5942736.1	141	145	-4
TolC family protein	RAPP	GCA_016235455.1	JACRKZ010000021.1	MBI5831312.1	123	126	-3
TolC family protein	RAPP	GCA_016706225.1	JADJKB010000003.1	MBK7579598.1	119	135	-16
TolC family protein	RAPP	GCA_016706425.1	JADJJR010000001.1	MBK7544546.1	127	131	-4
TolC family protein	RAPP	GCA_016715325.1	JADKAL010000004.1	MBK8815411.1	129	132	-3
TolC family protein	RAPP	GCA_016716265.1	JADJWQ010000001.1	MBK8975592.1	146	163	-17
TolC family protein	RAPP	GCA_016722575.1	JADKIY010000001.1	MBL0349345.1	122	126	-4
TolC family protein	RAPP	GCA_016756855.1	JAESPD010000036.1	MBL3534550.1	130	134	-4
TolC family protein	RAPP	GCA_016762975.1	JAESUV010000002.1	MBL4571521.1	129	133	-4
TolC family protein	RAPP	GCA_016762975.1	JAESUV010000005.1	MBL4571644.1	125	129	-4
TolC family protein	RAPP	GCA_016762995.1	JAESUT010000177.1	MBL4582518.1	125	129	-4
TolC family protein	RAPP	GCA_016764035.1	JAESSQ010000110.1	MBL4711650.1	124	126	-2
TolC family protein	RAPP	GCA_016764875.1	JAESQX010000056.1	MBL4820019.1	125	129	-4
TolC family protein	RAPP	GCA_016779605.1	JADHNH010000185.1	MBL6752614.1	125	127	-2
TolC family protein	RAPP	GCA_016788885.1	JAEURX010000070.1	MBL8044673.1	142	148	-6
TolC family protein	RAPP	GCA_016792765.1	JAEULD010000123.1	MBL8662799.1	110	124	-14
TolC family protein	RAPP	GCA_016793265.1	JAEUHT010000064.1	MBL8731611.1	147	156	-9
TolC family protein	RAPP	GCA_016793305.1	JAEUHU010000051.1	MBL8735208.1	151	155	-4
TolC family protein	RAPP	GCA_016793525.1	JAEUJT010000361.1	MBL9038969.1	14	104	-90
TolC family protein	RAPP	GCA_016793885.1	JAEUHE010000238.1	MBL9171338.1	141	144	-3
TolC family protein	RAPP	GCA_016794035.1	JAEUHS010000010.1	MBL8727032.1	118	144	-26
TolC family protein	RAPP	GCA_016795285.1	JAEUIC010000022.1	MBL8842138.1	167	172	-5
TolC family protein	RAPP	GCA_016795385.1	JAEUHI010000072.1	MBL9159661.1	134	154	-20
TolC family protein	RAPP	GCA_016795505.1	JAEUHH010000059.1	MBL9153246.1	105	125	-20
TolC family protein	RAPP	GCA_016868975.1	VGFD01000035.1	MBM3461292.1	107	109	-2
TolC family protein	RAPP	GCA_016871255.1	VFZH01000054.1	MBM3778419.1	135	143	-8
TolC family protein	RAPP	GCA_016872815.1	VGYY01000042.1	MBM4014236.1	177	182	-5
TolC family protein	RAPP	GCA_016874115.1	VGVA01000001.1	MBM4206474.1	120	127	-7
TolC family protein	RAPP	GCA_016934825.1	JAFGSB010000033.1	MBN2410757.1	132	136	-4
TolC family protein	RAPP	GCA_016935485.1	JAFGQW010000260.1	MBN2491682.1	173	176	-3
TolC family protein	RAPP	GCA_017642965.1	JAEPOJ010000007.1	MBO6739199.1	38	80	-42
TolC family protein	RAPP	GCA_017643365.1	JAEPNO010000002.1	MBO6792792.1	142	145	-3
TolC family protein	RAPP	GCA_017643645.1	JAEPNB010000007.1	MBO6871030.1	140	143	-3
TolC family protein	RAPP	GCA_017644045.1	JAEPMI010000012.1	MBO6939516.1	114	129	-15
TolC family protein	RAPP	GCA_017986555.1	JAGNVM010000010.1	MBP6262990.1	157	163	-6
TolC family protein	RAPP	GCA_017991005.1	JAGNMU010000144.1	MBP6773273.1	180	183	-3
TolC family protein	RAPP	GCA_018222345.1	JAAFAL010000117.1	MBR9814445.1	132	136	-4
TolC family protein	RAPP	GCA_018222965.1	JAAEZH010000001.1	MBR9919291.1	151	157	-6
TolC family protein	RAPP	GCA_018240245.1	JAFEGD010000014.1	MBS0616824.1	122	125	-3
TolC family protein	RAPP	GCA_018240865.1	JAFEEY010000015.1	MBS0502599.1	100	115	-15
TolC family protein	RAPP	GCA_018242665.1	JAFEBL010000015.1	MBS0170658.1	159	165	-6
TolC family protein	RAPP	GCA_018242685.1	JAFEBM010000010.1	MBS0181520.1	141	144	-3
TolC family protein	RAPP	GCA_018268375.1	JAFDWS010000002.1	MBS1723436.1	131	134	-3
TolC family protein	RAPP	GCA_018268395.1	JAFDWQ010000009.1	MBS1715553.1	131	136	-5
TolC family protein	RAPP	GCA_018268755.1	JAFDVW010000014.1	MBS1851863.1	133	139	-6
TolC family protein	RAPP	GCA_018268955.1	JAFDVO010000047.1	MBS1820078.1	176	179	-3
TolC family protein	RAPP	GCA_018333785.1	JAGXSU010000135.1	MBS3954512.1	138	142	-4
TolC family protein	RAPP	GCA_018660405.1	JABJKL010000164.1	MBT5032020.1	136	145	-9
TolC family protein	RAPP	GCA_018812525.1	JAHJDE010000171.1	MBU0500989.1	131	134	-3
TolC family protein	RAPP	GCA_018818065.1	JAHISV010000009.1	MBU1100813.1	133	136	-3
TolC family protein	RAPP	GCA_018819175.1	JAHJQQ010000025.1	MBU1191652.1	133	136	-3
TolC family protein	RAPP	GCA_018823285.1	JAHJIQ010000076.1	MBU1739738.1	182	200	-18
TolC family protein	RAPP	GCA_018830325.1	JAHJSQ010000086.1	MBU2570817.1	123	127	-4
TolC family protein	RAPP	GCA_018831195.1	JAHJDP010000042.1	MBU2691021.1	142	145	-3
TolC family protein	RAPP	GCA_018971525.1	JAGXAR010000045.1	MBU6481464.1	154	159	-5
TolC family protein	RAPP	GCA_019090385.1	JAHRWB010000044.1	MBV1905234.1	127	129	-2
TolC family protein	RAPP	GCA_019192445.1	JAHCMK010000003.1	MBV6629555.1	87	91	-4
TolC family protein	RAPP	GCA_019239815.1	JAFAZL010000722.1	MBV9888053.1	87	91	-4
TolC family protein	RAPP	GCA_019241535.1	JAFAWX010000170.1	MBV9624041.1	136	141	-5
TolC family protein	RAPP	GCA_019242155.1	JAFAWA010000038.1	MBV9503669.1	123	125	-2
TolC family protein	RAPP	GCA_019242155.1	JAFAWA010000260.1	MBV9505810.1	142	145	-3
TolC family protein	RAPP	GCA_019247495.1	JAFAOU010000216.1	MBV9188352.1	75	78	-3
TolC family protein	RAPP	GCA_019261985.1	JAFAQY010000063.1	MBV9398918.1	137	142	-5
TolC family protein	RAPP	GCA_019311105.1	JAFDDA010000058.1	MBW2446616.1	167	170	-3
TolC family protein	RAPP	GCA_019311115.1	JAFDDB010000102.1	MBW2415680.1	125	127	-2
TolC family protein	RAPP	GCA_019314525.1	JAFCZD010000475.1	MBW2735420.1	123	138	-15
TolC family protein	RAPP	GCA_019510405.1	JAEKKK010000012.1	MBW8768190.1	116	120	-4
TolC family protein	RAPP	GCA_019636815.1	JAHBWT010000011.1	MBX3301507.1	155	160	-5
TolC family protein	RAPP	GCA_019636835.1	JAHBWU010000002.1	MBX3328860.1	153	156	-3
TolC family protein	RAPP	GCA_019638775.1	JAHBTD010000019.1	MBX3120894.1	159	165	-6
TolC family protein	RAPP	GCA_019638795.1	JAHBTB010000003.1	MBX3111407.1	132	135	-3
TolC family protein	RAPP	GCA_019683695.1	JADGHX010000064.1	MBX5461671.1	120	127	-7
TolC family protein	RAPP	GCA_019689775.1	JADGGV010000174.1	MBX6364181.1	110	113	-3
TolC family protein	RAPP	GCA_019694835.1	JAIBBE010000012.1	MBX7131562.1	119	121	-2
TolC family protein	RAPP	GCA_019748395.1	JAIEPM010000027.1	MBX9685250.1	107	125	-18
TolC family protein	RAPP	GCA_019752015.1	JAIEMQ010000008.1	MBY0493820.1	120	122	-2
TolC family protein	RAPP	GCA_019911805.1	JAIOJV010000004.1	MBZ0070125.1	157	159	-2
TolC family protein	RAPP	GCA_019911805.1	JAIOJV010000051.1	MBZ0071121.1	136	139	-3
TolC family protein	RAPP	GCA_019912885.1	JAIOHV010000034.1	MBZ0270910.1	115	131	-16
TolC family protein	RAPP	GCA_020072785.1	JAIQGG010000001.1	MBZ5538999.1	118	121	-3
TolC family protein	RAPP	GCA_020072925.1	JAIQGA010000114.1	MBZ5563420.1	108	111	-3
TolC family protein	RAPP	GCA_020073005.1	JAIQFX010000052.1	MBZ5558944.1	107	110	-3
TolC family protein	RAPP	GCA_020073145.1	JAIQFS010000003.1	MBZ5575594.1	123	125	-2
TolC family protein	RAPP	GCA_020073325.1	JAIQFJ010000349.1	MBZ5605429.1	136	140	-4
TolC family protein	RAPP	GCA_020073345.1	JAIQFI010000007.1	MBZ5632913.1	208	212	-4
TolC family protein	RAPP	GCA_020073375.1	JAIQFG010000084.1	MBZ5644856.1	89	92	-3
TolC family protein	RAPP	GCA_020073445.1	JAIQFE010000024.1	MBZ5676493.1	207	211	-4
TolC family protein	RAPP	GCA_020073445.1	JAIQFE010000033.1	MBZ5677183.1	123	125	-2
TolC family protein	RAPP	GCA_020073485.1	JAIQFB010000012.1	MBZ5660872.1	89	92	-3
TolC family protein	RAPP	GCA_020073585.1	JAIQEV010000004.1	MBZ5700607.1	135	139	-4
TolC family protein	RAPP	GCA_020073605.1	JAIQEW010000002.1	MBZ5694291.1	91	94	-3
TolC family protein	RAPP	GCA_020341835.1	CP070838.1	UCB54490.1	129	132	-3
TolC family protein	RAPP	GCA_020354595.1	CP070650.1	UCH29784.1	144	161	-17
TolC family protein	RAPP	GCA_020425605.1	JAGQRH010000033.1	MCA8916695.1	114	130	-16
TolC family protein	RAPP	GCA_020426005.1	JAGQQW010000139.1	MCA8971085.1	146	162	-16
TolC family protein	RAPP	GCA_020437395.1	JAGQWJ010000090.1	MCB0703572.1	102	106	-4
TolC family protein	RAPP	GCA_020440825.1	JAGRNJ010000008.1	MCB1199773.1	126	130	-4
TolC family protein	RAPP	GCA_020440935.1	JAGRNC010000046.1	MCB1303268.1	112	115	-3
TolC family protein	RAPP	GCA_020444775.1	JAGRHX010000701.1	MCB1742529.1	135	138	-3
TolC family protein	RAPP	GCA_020632695.1	JACKFB010000016.1	MCB9730147.1	113	129	-16
TolC family protein	RAPP	GCA_020632925.1	JACKER010000015.1	MCB9686821.1	108	134	-26
TolC family protein	RAPP	GCA_020633055.1	JACKEJ010000005.1	MCB9657709.1	122	125	-3
TolC family protein	RAPP	GCA_020633495.1	JACKDR010000008.1	MCB9561394.1	120	136	-16
TolC family protein	RAPP	GCA_020638655.1	JACKIC010000002.1	MCB9884873.1	143	146	-3
TolC family protein	RAPP	GCA_020638675.1	JACKID010000001.1	MCB9893550.1	129	145	-16
TolC family protein	RAPP	GCA_020638735.1	JACKHZ010000008.1	MCB9876607.1	123	125	-2
TolC family protein	RAPP	GCA_020638875.1	JACKHS010000007.1	MCB9915102.1	130	140	-10
TolC family protein	RAPP	GCA_020831805.1	JAFIFX010000001.1	MCC5821666.1	93	135	-42
TolC family protein	RAPP	GCA_020831895.1	JAFIFS010000090.1	MCC5795216.1	122	124	-2
TolC family protein	RAPP	GCA_020832005.1	JAFIFN010000003.1	MCC5867094.1	123	125	-2
TolC family protein	RAPP	GCA_020845975.1	JADLET010000062.1	MCC6207339.1	136	138	-2
TolC family protein	RAPP	GCA_020846195.1	JADLEJ010000040.1	MCC6141203.1	155	160	-5
TolC family protein	RAPP	GCA_020849075.1	JADLGZ010000041.1	MCC6685714.1	130	136	-6
TolC family protein	RAPP	GCA_020849095.1	JADLGX010000560.1	MCC6653156.1	141	145	-4
TolC family protein	RAPP	GCA_020849275.1	JADLGO010000014.1	MCC6728456.1	140	151	-11
TolC family protein	RAPP	GCA_020849665.1	JADLFX010000082.1	MCC6672630.1	148	152	-4
TolC family protein	RAPP	GCA_020850355.1	JADZEX010000022.1	MCC7492069.1	104	112	-8
TolC family protein	RAPP	GCA_020850835.1	JADZDX010000050.1	MCC7102472.1	130	136	-6
TolC family protein	RAPP	GCA_020851555.1	JADZCM010000038.1	MCC7175727.1	94	96	-2
TolC family protein	RAPP	GCA_020851655.1	JADZCI010000241.1	MCC7156317.1	123	125	-2
TolC family protein	RAPP	GCA_020852955.1	JADYZW010000009.1	MCC6847365.1	118	143	-25
TolC family protein	RAPP	GCA_020853575.1	JADYYP010000029.1	MCC7012947.1	125	136	-11
TolC family protein	RAPP	GCA_020853775.1	JADYYH010000064.1	MCC6966982.1	155	161	-6
TolC family protein	RAPP	GCA_021160155.1	JAGHDB010000305.1	MCD6333168.1	119	124	-5
TolC family protein	RAPP	GCA_021163295.1	JAGGXD010000164.1	MCD6565875.1	120	122	-2
TolC family protein	RAPP	GCA_021286825.1	JAJTBP010000191.1	MCE1199490.1	115	119	-4
TolC family protein	RAPP	GCA_021296515.1	JAGWAH010000032.1	MCE2540099.1	139	143	-4
TolC family protein	RAPP	GCA_021298855.1	JAJTHI010000006.1	MCE2952585.1	159	162	-3
TolC family protein	RAPP	GCA_021404565.1	JAAWWF010000001.1	MCE7990832.1	156	160	-4
TolC family protein	RAPP	GCA_021413725.1	JAIOPU010000013.1	MCE9557433.1	127	133	-6
TolC family protein	RAPP	GCA_021414165.1	JAIOPA010000050.1	MCE9626542.1	131	134	-3
TolC family protein	RAPP	GCA_021647245.1	JAKIVC010000019.1	MCF6218463.1	133	135	-2
TolC family protein	RAPP	GCA_021647505.1	JAKIUN010000040.1	MCF6211275.1	135	138	-3
TolC family protein	RAPP	GCA_021648045.1	JAKITM010000081.1	MCF6226531.1	140	143	-3
TolC family protein	RAPP	GCA_021648125.1	JAKITK010000086.1	MCF6264788.1	91	94	-3
TolC family protein	RAPP	GCA_021648145.1	JAKITI010000028.1	MCF6237135.1	123	126	-3
TolC family protein	RAPP	GCA_021648365.1	JAKISY010000022.1	MCF6312267.1	120	142	-22
TolC family protein	RAPP	GCA_021648485.1	JAKISS010000002.1	MCF6336458.1	130	133	-3
TolC family protein	RAPP	GCA_021648685.1	JAKISI010000020.1	MCF6354716.1	147	150	-3
TolC family protein	RAPP	GCA_021738245.1	JAIPCJ010000002.1	MCF8203498.1	121	125	-4
TolC family protein	RAPP	GCA_021738485.1	JAIPBX010000054.1	MCF8232179.1	139	143	-4
TolC family protein	RAPP	GCA_021740045.1	JAIPAP010000021.1	MCF8302565.1	152	156	-4
TolC family protein	RAPP	GCA_021740045.1	JAIPAP010000058.1	MCF8303607.1	126	130	-4
TolC family protein	RAPP	GCA_021740175.1	JAIPAH010000016.1	MCF8336961.1	200	204	-4
TolC family protein	RAPP	GCA_022360875.1	JAKSBZ010000249.1	MCG8476014.1	124	128	-4
TolC family protein	RAPP	GCA_022360905.1	JAKSBX010000183.1	MCG8488324.1	162	165	-3
TolC family protein	RAPP	GCA_022446885.1	JAKVBU010000018.1	MCH2136605.1	124	142	-18
TolC family protein	RAPP	GCA_022563595.1	JADFNB010000072.1	MCH7876494.1	107	111	-4
TolC family protein	RAPP	GCA_022567475.1	JADFGZ010000031.1	MCH8266643.1	139	141	-2
TolC family protein	RAPP	GCA_022574295.1	JACZSJ010000070.1	MCH8846783.1	121	123	-2
TolC family protein	RAPP	GCA_022599775.1	JAHZLQ010000013.1	MCH9826667.1	105	129	-24
TolC family protein	RAPP	GCA_022600935.1	JAHZJL010000060.1	MCH9697124.1	115	119	-4
TolC family protein	RAPP	GCA_022616595.1	JAKEEL010000133.1	MCI0733375.1	135	145	-10
TolC family protein	RAPP	GCA_022631215.1	CP093305.1	UNK03704.1	153	157	-4
TolC family protein	RAPP	GCA_022631215.1	CP093305.1	UNK03752.1	124	137	-13
TolC family protein	RAPP	GCA_022758925.1	JAEMQF010000263.1	MCI4430260.1	124	137	-13
TolC family protein	RAPP	GCA_023134145.1	JAGLUW010000036.1	MCK4744408.1	139	142	-3
TolC family protein	RAPP	GCA_023135195.1	JAGLTQ010000013.1	MCK4863981.1	138	141	-3
TolC family protein	RAPP	GCA_023135565.1	JAGLSW010000098.1	MCK4760992.1	93	100	-7
TolC family protein	RAPP	GCA_023146115.1	JAGLCS010000084.1	MCK5859352.1	122	126	-4
TolC family protein	RAPP	GCA_023150915.1	JAKLKA010000108.1	MCK6536498.1	110	118	-8
TolC family protein	RAPP	GCA_023150915.1	JAKLKA010000122.1	MCK6536799.1	117	134	-17
TolC family protein	RAPP	GCA_023227905.1	JALOCF010000051.1	MCK9622278.1	129	132	-3
TolC family protein	RAPP	GCA_023228165.1	JALOBS010000003.1	MCK9605453.1	115	117	-2
TolC family protein	RAPP	GCA_023229605.1	JALNYY010000058.1	MCK9396237.1	127	130	-3
TolC family protein	RAPP	GCA_023486985.1	JAMDEM010000091.1	MCL5773553.1	101	104	-3
TolC family protein	RAPP	GCA_023511855.1	JAIMAR010000111.1	MCL6545695.1	91	94	-3
TolC family protein	RAPP	GCA_023511915.1	JAIMAN010000041.1	MCL6536148.1	134	137	-3
TolC family protein	RAPP	GCA_024226515.1	JAAELQ010000057.1	MCP3978497.1	133	135	-2
TolC family protein	RAPP	GCA_024226735.1	JAAELL010000371.1	MCP3918096.1	140	144	-4
TolC family protein	RAPP	GCA_024229395.1	JAAESM010000027.1	MCP4860665.1	119	132	-13
TolC family protein	RAPP	GCA_024234265.1	JACKOM010000002.1	MCP5324828.1	119	124	-5
TolC family protein	RAPP	GCA_024234395.1	JACKOH010000002.1	MCP5347168.1	156	161	-5
TolC family protein	RAPP	GCA_024234395.1	JACKOH010000002.1	MCP5348384.1	129	133	-4
TolC family protein	RAPP	GCA_024666615.1	CP088297.1	UUX96669.1	105	118	-13
TolC family protein	RAPP	GCA_024742665.1	JANSYA010000001.1	MCR9141047.1	144	149	-5
TolC family protein	RAPP	GCA_024743175.1	JANSXA010000002.1	MCR9258875.1	134	138	-4
TolC family protein	RAPP	GCA_024760525.1	CP060499.1	UVT15389.1	133	138	-5
TolC family protein	RAPP	GCA_024760545.1	CP060501.1	UVT21921.1	104	109	-5
TolC family protein	RAPP	GCA_024998565.1	JACOEM010000003.1	MCS6263533.1	152	158	-6
TolC family protein	RAPP	GCA_024998595.1	JACOEK010000003.1	MCS6296881.1	155	161	-6
TolC family protein	RAPP	GCA_024998625.1	JACOEL010000005.1	MCS6288738.1	155	161	-6
TolC family protein	RAPP	GCA_024998645.1	JACOEJ010000022.1	MCS6292640.1	151	156	-5
TolC family protein	RAPP	GCA_024998685.1	JACOEH010000039.1	MCS6305331.1	151	154	-3
TolC family protein	RAPP	GCA_024998705.1	JACOEF010000161.1	MCS6317010.1	157	163	-6
TolC family protein	RAPP	GCA_025050535.1	JALBVF010000011.1	MCS6764639.1	103	106	-3
TolC family protein	RAPP	GCA_025054835.1	JANWZQ010000079.1	MCS6776012.1	137	143	-6
TolC family protein	RAPP	GCA_025057735.1	JANWUU010000184.1	MCS7100998.1	91	105	-14
TolC family protein	RAPP	GCA_025062135.1	JANXAY010000091.1	MCS7265785.1	112	116	-4
TolC family protein	RAPP	GCA_025062235.1	JANXAE010000040.1	MCS7315049.1	97	99	-2
TolC family protein	RAPP	GCF_000019225.1	NC_010995.1	WP_012487458.1	120	124	-4
TolC family protein	RAPP	GCF_000019225.1	NC_010995.1	WP_148208931.1	118	122	-4
TolC family protein	RAPP	GCF_000024125.1	NC_013222.1	WP_148214386.1	135	139	-4
TolC family protein	RAPP	GCF_000025545.1	NC_013889.1	WP_012983458.1	100	126	-26
TolC family protein	RAPP	GCF_000093025.1	NC_014207.1	WP_148218585.1	116	118	-2
TolC family protein	RAPP	GCF_000152865.1	NZ_CH672390.1	WP_156777180.1	128	137	-9
TolC family protein	RAPP	GCF_000196015.1	NC_007974.2	WP_011519443.1	120	133	-13
TolC family protein	RAPP	GCF_000214665.1	NC_015572.1	WP_013816914.1	128	130	-2
TolC family protein	RAPP	GCF_000230695.2	NC_020541.1	WP_235645280.1	166	179	-13
TolC family protein	RAPP	GCF_000243095.1	NZ_AHJE01000121.1	WP_043422168.1	130	143	-13
TolC family protein	RAPP	GCF_000264375.1	NZ_AJXW01000027.1	WP_008435324.1	129	142	-13
TolC family protein	RAPP	GCF_000264375.1	NZ_AJXW01000022.1	WP_238532992.1	118	131	-13
TolC family protein	RAPP	GCF_000341545.2	NZ_HG422173.1	WP_005006691.1	151	156	-5
TolC family protein	RAPP	GCF_000341735.1	NZ_KB455575.1	WP_014146528.1	123	127	-4
TolC family protein	RAPP	GCF_000349205.1	NZ_APHR01000071.1	WP_152417668.1	123	126	-3
TolC family protein	RAPP	GCF_000372525.1	NZ_AQUR01000071.1	WP_018004102.1	119	132	-13
TolC family protein	RAPP	GCF_000372865.1	NZ_KB889965.1	WP_020565484.1	125	133	-8
TolC family protein	RAPP	GCF_000376845.1	NZ_AQXY01000028.1	WP_017940715.1	100	126	-26
TolC family protein	RAPP	GCF_000377905.1	NZ_KB898880.1	WP_018950514.1	97	123	-26
TolC family protein	RAPP	GCF_000383855.1	NZ_KB912877.1	WP_020158663.1	129	132	-3
TolC family protein	RAPP	GCF_000384075.1	NZ_KB913025.1	WP_019866233.1	138	148	-10
TolC family protein	RAPP	GCF_000384155.1	NZ_KB913031.1	WP_019883346.1	141	144	-3
TolC family protein	RAPP	GCF_000384255.1	NZ_KB913035.1	WP_019897634.1	125	128	-3
TolC family protein	RAPP	GCF_000384375.1	NZ_ARVX01000001.1	WP_020168077.1	168	171	-3
TolC family protein	RAPP	GCF_000421465.1	NZ_ATXB01000001.1	WP_161623996.1	125	127	-2
TolC family protein	RAPP	GCF_000424685.1	NZ_AUKJ01000017.1	WP_010961926.1	131	135	-4
TolC family protein	RAPP	GCF_000427625.1	NZ_KE386569.1	WP_231383610.1	133	136	-3
TolC family protein	RAPP	GCF_000496735.2	NZ_AYLO01000143.1	WP_051384080.1	132	135	-3
TolC family protein	RAPP	GCF_000515215.1	NZ_KI911557.1	WP_026602606.1	129	131	-2
TolC family protein	RAPP	GCF_000522985.1	NZ_CP007128.1	WP_025412751.1	119	123	-4
TolC family protein	RAPP	GCF_000527095.1	NZ_AZUN01000001.1	WP_024298701.1	130	133	-3
TolC family protein	RAPP	GCF_000607165.1	NZ_JFZG01000031.1	WP_024979368.1	124	137	-13
TolC family protein	RAPP	GCF_000695095.2	NZ_CP011454.1	WP_026848701.1	142	145	-3
TolC family protein	RAPP	GCF_000711245.1	NZ_JOMH01000001.1	WP_029889889.1	117	137	-20
TolC family protein	RAPP	GCF_000711955.1	NZ_JONR01000015.1	WP_029920256.1	147	149	-2
TolC family protein	RAPP	GCF_000715015.1	NZ_JMIW01000004.1	WP_034960317.1	132	141	-9
TolC family protein	RAPP	GCF_000730605.1	NZ_BBIS01000080.1	WP_028700052.1	107	116	-9
TolC family protein	RAPP	GCF_000733765.1	NZ_JPOG01000001.1	WP_043768207.1	94	104	-10
TolC family protein	RAPP	GCF_000733855.1	NZ_JPOJ01000001.1	WP_036303704.1	133	137	-4
TolC family protein	RAPP	GCF_000733935.1	NZ_JPON01000001.1	WP_036300539.1	128	136	-8
TolC family protein	RAPP	GCF_000744605.1	NZ_JQMG01000001.1	WP_152553386.1	129	132	-3
TolC family protein	RAPP	GCF_000766945.1	NZ_KN266216.1	WP_152600253.1	118	122	-4
TolC family protein	RAPP	GCF_000799165.1	NZ_JUGF01000001.1	WP_235272637.1	133	136	-3
TolC family protein	RAPP	GCF_000799735.1	NZ_JUHH01000001.1	WP_047551049.1	127	130	-3
TolC family protein	RAPP	GCF_000801955.1	NZ_JSZO01000003.1	WP_039596955.1	126	139	-13
TolC family protein	RAPP	GCF_000876015.1	NZ_BBQM01000011.1	WP_059411266.1	131	144	-13
TolC family protein	RAPP	GCF_000934725.1	NZ_JYNS01000016.1	WP_145998720.1	135	137	-2
TolC family protein	RAPP	GCF_000953015.1	NZ_LN794158.1	WP_144402529.1	127	131	-4
TolC family protein	RAPP	GCF_000953825.1	NZ_BBUL01000020.1	WP_062057657.1	122	126	-4
TolC family protein	RAPP	GCF_000953825.1	NZ_BBUL01000095.1	WP_152625387.1	122	127	-5
TolC family protein	RAPP	GCF_000968535.2	NC_016112.1	WP_014146528.1	123	127	-4
TolC family protein	RAPP	GCF_001183545.1	NZ_KQ236688.1	WP_049629748.1	120	125	-5
TolC family protein	RAPP	GCF_001183545.1	NZ_KQ236688.1	WP_049631308.1	119	123	-4
TolC family protein	RAPP	GCF_001320245.1	NZ_BCBA01000007.1	WP_011953088.1	106	115	-9
TolC family protein	RAPP	GCF_001425905.1	NZ_LMDY01000001.1	WP_056314590.1	124	137	-13
TolC family protein	RAPP	GCF_001447195.1	NZ_LFRI01000260.1	WP_017510856.1	125	129	-4
TolC family protein	RAPP	GCF_001458775.1	NZ_CZPZ01000012.1	WP_139077251.1	124	129	-5
TolC family protein	RAPP	GCF_001617365.1	NZ_LVJR01000023.1	WP_027485193.1	124	137	-13
TolC family protein	RAPP	GCF_001617365.1	NZ_LVJR01000077.1	WP_068095474.1	127	140	-13
TolC family protein	RAPP	GCF_001636055.1	NZ_CP011789.1	WP_063545159.1	108	117	-9
TolC family protein	RAPP	GCF_001644015.1	NZ_LUUI01000089.1	WP_066980139.1	126	128	-2
TolC family protein	RAPP	GCF_001644025.1	NZ_LUUK01000044.1	WP_157197747.1	128	130	-2
TolC family protein	RAPP	GCF_001644035.1	NZ_LUUG01000082.1	WP_064009222.1	129	131	-2
TolC family protein	RAPP	GCF_001677435.1	NZ_CP016268.1	WP_068617947.1	118	122	-4
TolC family protein	RAPP	GCF_001699815.1	NZ_MCGB01000097.1	WP_009277756.1	126	139	-13
TolC family protein	RAPP	GCF_001984095.1	NZ_LYVQ01000131.1	WP_198937882.1	115	119	-4
TolC family protein	RAPP	GCF_001999325.1	NZ_MVAR01000021.1	WP_018650492.1	96	122	-26
TolC family protein	RAPP	GCF_002005105.1	NZ_MSCV01000002.1	WP_168175317.1	115	119	-4
TolC family protein	RAPP	GCF_002007605.1	NZ_CP019799.1	WP_078044520.1	119	123	-4
TolC family protein	RAPP	GCF_002025705.1	NZ_CP018846.1	WP_079228301.1	107	116	-9
TolC family protein	RAPP	GCF_002072955.1	NZ_LPUF01000005.1	WP_080524482.1	127	130	-3
TolC family protein	RAPP	GCF_002088235.1	NZ_AQQV01000001.1	WP_146680122.1	122	126	-4
TolC family protein	RAPP	GCF_002162135.1	NZ_CP021382.1	WP_157672175.1	122	127	-5
TolC family protein	RAPP	GCF_002237535.1	NZ_CP022530.1	WP_094060735.1	110	119	-9
TolC family protein	RAPP	GCF_002355415.1	NZ_AP014936.1	WP_096461678.1	114	126	-12
TolC family protein	RAPP	GCF_002356355.1	NZ_AP018052.1	WP_157745423.1	122	124	-2
TolC family protein	RAPP	GCF_002356355.1	NZ_AP018052.1	WP_157745702.1	122	125	-3
TolC family protein	RAPP	GCF_002514735.1	NZ_KZ300477.1	WP_097441148.1	140	144	-4
TolC family protein	RAPP	GCF_002741075.1	NZ_CP016634.1	WP_011953088.1	106	115	-9
TolC family protein	RAPP	GCF_002923755.1	NZ_PGFZ01000011.1	WP_103975367.1	135	138	-3
TolC family protein	RAPP	GCF_002934365.1	NZ_PTIY01000001.1	WP_104422253.1	127	130	-3
TolC family protein	RAPP	GCF_002973605.1	NZ_NIGF01000024.1	WP_106381146.1	154	158	-4
TolC family protein	RAPP	GCF_002973605.1	NZ_NIGF01000024.1	WP_157947730.1	162	167	-5
TolC family protein	RAPP	GCF_003065385.1	NZ_CP023277.1	WP_108508244.1	121	125	-4
TolC family protein	RAPP	GCF_003069545.1	NZ_QBUW01000006.1	WP_234411304.1	118	131	-13
TolC family protein	RAPP	GCF_003151135.1	NZ_QEQK01000008.1	WP_133249204.1	121	125	-4
TolC family protein	RAPP	GCF_003260125.1	NZ_QHKO01000002.1	WP_111729048.1	130	151	-21
TolC family protein	RAPP	GCF_003335105.1	NZ_QFWQ01000005.1	WP_027485193.1	124	137	-13
TolC family protein	RAPP	GCF_003363265.1	NZ_QRBF01000007.1	WP_147292959.1	141	154	-13
TolC family protein	RAPP	GCF_003412455.1	NZ_QTJU01000017.1	WP_116849857.1	119	123	-4
TolC family protein	RAPP	GCF_003441595.1	NZ_CP031848.1	WP_162893685.1	128	130	-2
TolC family protein	RAPP	GCF_003584645.1	NZ_AP017928.1	WP_119631047.1	128	132	-4
TolC family protein	RAPP	GCF_003730115.1	NZ_RJVP01000001.1	WP_123236085.1	134	137	-3
TolC family protein	RAPP	GCF_003851545.1	NZ_BHVX01000023.1	WP_124384112.1	122	135	-13
TolC family protein	RAPP	GCF_003932495.1	NZ_QZMT01000006.1	WP_125198682.1	120	123	-3
TolC family protein	RAPP	GCF_003932505.1	NZ_QZMU01000001.1	WP_125181700.1	122	125	-3
TolC family protein	RAPP	GCF_003977615.1	NZ_RYZR01000003.1	WP_126672968.1	141	154	-13
TolC family protein	RAPP	GCF_004138485.1	NZ_ML142848.1	WP_129774557.1	97	126	-29
TolC family protein	RAPP	GCF_004362855.1	NZ_SNXW01000020.1	WP_133611337.1	140	145	-5
TolC family protein	RAPP	GCF_004366735.1	NZ_SOQX01000002.1	WP_134082116.1	128	131	-3
TolC family protein	RAPP	GCF_004661485.1	NZ_PQVH01000012.1	WP_135278444.1	127	131	-4
TolC family protein	RAPP	GCF_004683885.1	NZ_CP038440.1	WP_135063332.1	97	112	-15
TolC family protein	RAPP	GCF_005047655.1	NZ_SUKF01000003.1	WP_211242812.1	134	136	-2
TolC family protein	RAPP	GCF_005080685.1	NZ_CP039371.1	WP_011953088.1	106	115	-9
TolC family protein	RAPP	GCF_005503625.1	NZ_SCMX01000011.1	WP_137924342.1	121	134	-13
TolC family protein	RAPP	GCF_006483455.1	NZ_PPPU01000013.1	WP_140911965.1	127	130	-3
TolC family protein	RAPP	GCF_007795095.1	NZ_CP042218.1	WP_144889471.1	114	131	-17
TolC family protein	RAPP	GCF_008632455.1	NZ_CP043929.1	WP_150046167.1	127	129	-2
TolC family protein	RAPP	GCF_008801915.1	NZ_VZOV01000019.1	WP_006575723.1	137	151	-14
TolC family protein	RAPP	GCF_008806955.1	NZ_CP031727.1	WP_007638986.1	151	155	-4
TolC family protein	RAPP	GCF_008806975.1	NZ_CP031728.1	WP_151031836.1	120	125	-5
TolC family protein	RAPP	GCF_008806975.1	NZ_CP031728.1	WP_151033502.1	120	124	-4
TolC family protein	RAPP	GCF_009295635.1	NZ_WHIW01000010.1	WP_152146797.1	121	124	-3
TolC family protein	RAPP	GCF_009363635.1	NZ_CP045392.1	WP_007163835.1	105	114	-9
TolC family protein	RAPP	GCF_009498235.1	NZ_CP044205.1	WP_194270108.1	128	130	-2
TolC family protein	RAPP	GCF_009663685.2	NZ_RCOG02000028.1	WP_029050939.1	120	133	-13
TolC family protein	RAPP	GCF_009711365.1	NZ_SMMB01001257.1	WP_155207775.1	148	154	-6
TolC family protein	RAPP	GCF_009765835.1	NZ_LMUS01000001.1	WP_158908796.1	81	83	-2
TolC family protein	RAPP	GCF_009828925.2	NZ_WUTY02000001.1	WP_159653612.1	138	142	-4
TolC family protein	RAPP	GCF_009858335.1	NZ_VMSE01000001.1	WP_159355161.1	129	132	-3
TolC family protein	RAPP	GCF_010092425.1	NZ_CP048030.1	WP_162078892.1	99	126	-27
TolC family protein	RAPP	GCF_010093025.1	NZ_CP048114.1	WP_162401111.1	122	124	-2
TolC family protein	RAPP	GCF_010894405.1	NZ_JAAIYA010000002.1	WP_163990355.1	87	104	-17
TolC family protein	RAPP	GCF_011058255.1	NZ_JAALFH010000066.1	WP_165348575.1	112	129	-17
TolC family protein	RAPP	GCF_011064545.1	NZ_JAAMFG010000028.1	WP_165281048.1	111	128	-17
TolC family protein	RAPP	GCF_011089885.1	NZ_JAANBD010000027.1	WP_166050131.1	112	129	-17
TolC family protein	RAPP	GCF_013260645.1	NZ_CP053921.1	WP_173214090.1	128	137	-9
TolC family protein	RAPP	GCF_014145335.1	NZ_JACIVI010000001.1	WP_182662416.1	124	137	-13
TolC family protein	RAPP	GCF_014336955.1	NZ_QRAI01000001.1	WP_187408620.1	128	131	-3
TolC family protein	RAPP	GCF_014651995.1	NZ_BMXY01000001.1	WP_189447158.1	116	126	-10
TolC family protein	RAPP	GCF_014652515.1	NZ_BMYY01000001.1	WP_189386789.1	110	121	-11
TolC family protein	RAPP	GCF_014652535.1	NZ_BMYZ01000001.1	WP_189415658.1	120	125	-5
TolC family protein	RAPP	GCF_014652535.1	NZ_BMYZ01000002.1	WP_189419137.1	110	115	-5
TolC family protein	RAPP	GCF_014803405.1	NZ_JACYFG010000024.1	WP_191617070.1	127	145	-18
TolC family protein	RAPP	GCF_014850955.1	NZ_JACXSS010000001.1	WP_192376808.1	128	130	-2
TolC family protein	RAPP	GCF_015182315.1	NZ_PRDL01000001.1	WP_193906268.1	127	132	-5
TolC family protein	RAPP	GCF_015291625.1	NZ_CP030047.1	WP_194460666.1	21	99	-78
TolC family protein	RAPP	GCF_015354335.1	NZ_JADKYR010000004.1	WP_194749304.1	142	145	-3
TolC family protein	RAPP	GCF_015354445.1	NZ_JADKYT010000003.1	WP_194754765.1	141	144	-3
TolC family protein	RAPP	GCF_015476545.1	NZ_JADMKV010000063.1	WP_194971606.1	132	135	-3
TolC family protein	RAPP	GCF_015711015.1	NZ_CP064653.1	WP_196434708.1	123	126	-3
TolC family protein	RAPP	GCF_015767245.1	NZ_JADOTV010000008.1	WP_196888181.1	147	151	-4
TolC family protein	RAPP	GCF_015767265.1	NZ_JADPIB010000004.1	WP_196893748.1	146	150	-4
TolC family protein	RAPP	GCF_016106025.1	NZ_JABWGZ010000025.1	WP_198324053.1	131	135	-4
TolC family protein	RAPP	GCF_016132445.1	NZ_CP046056.1	WP_228346314.1	121	126	-5
TolC family protein	RAPP	GCF_016406145.1	NZ_CP066306.1	WP_011953088.1	106	115	-9
TolC family protein	RAPP	GCF_016466415.2	NZ_CP066771.1	WP_009276929.1	121	134	-13
TolC family protein	RAPP	GCF_016595505.1	NZ_JAENIL010000063.1	WP_200358320.1	118	136	-18
TolC family protein	RAPP	GCF_016745425.1	NZ_JAERVK010000001.1	WP_202050399.1	131	135	-4
TolC family protein	RAPP	GCF_016865255.1	NZ_CP033381.1	WP_165385997.1	119	121	-2
TolC family protein	RAPP	GCF_016904955.1	NZ_JADIKE010000029.1	WP_204680380.1	141	154	-13
TolC family protein	RAPP	GCF_016918765.2	NZ_CP092104.1	WP_228349906.1	107	111	-4
TolC family protein	RAPP	GCF_017354945.1	NZ_CP071503.1	WP_207355004.1	123	128	-5
TolC family protein	RAPP	GCF_017837635.1	NZ_JAGJRS010000030.1	WP_209622048.1	127	140	-13
TolC family protein	RAPP	GCF_018130545.1	NZ_JAFCKF010000003.1	WP_212015121.1	25	103	-78
TolC family protein	RAPP	GCF_018205975.1	NZ_CP073577.1	WP_173214090.1	128	137	-9
TolC family protein	RAPP	GCF_018599185.1	NZ_JAHFVL010000001.1	WP_214555086.1	127	140	-13
TolC family protein	RAPP	GCF_018687475.1	NZ_CP061292.1	WP_215372120.1	121	126	-5
TolC family protein	RAPP	GCF_019207085.1	NZ_JAATOM010000012.1	WP_218510658.1	138	152	-14
TolC family protein	RAPP	GCF_019603315.1	NZ_CP080649.1	WP_220622069.1	120	138	-18
TolC family protein	RAPP	GCF_019669905.1	NZ_AP019777.1	WP_054760693.1	127	130	-3
TolC family protein	RAPP	GCF_019669985.1	NZ_AP019782.1	WP_221047881.1	131	137	-6
TolC family protein	RAPP	GCF_019670005.1	NZ_AP019783.1	WP_221065738.1	130	137	-7
TolC family protein	RAPP	GCF_019703875.1	NZ_AP024110.1	WP_221765194.1	132	135	-3
TolC family protein	RAPP	GCF_019711435.1	NZ_JAIGNK010000001.1	WP_221572383.1	105	114	-9
TolC family protein	RAPP	GCF_020329505.1	NZ_JAGKJJ010000009.1	WP_225713248.1	21	99	-78
TolC family protein	RAPP	GCF_020447205.1	NZ_JAJAEL010000003.1	WP_228346314.1	121	126	-5
TolC family protein	RAPP	GCF_020523625.1	NZ_JAJAQH010000006.1	WP_230336575.1	129	132	-3
TolC family protein	RAPP	GCF_020531915.1	NZ_JAJAVG010000008.1	WP_230345803.1	129	132	-3
TolC family protein	RAPP	GCF_021545845.1	NZ_CP088923.1	WP_027489467.1	140	153	-13
TolC family protein	RAPP	GCF_021545845.1	NZ_CP088924.1	WP_027489467.1	140	153	-13
TolC family protein	RAPP	GCF_021602025.1	NZ_BQHW01000002.1	WP_054899642.1	108	117	-9
TolC family protein	RAPP	GCF_021602585.1	NZ_BQIP01000014.1	WP_176511489.1	107	116	-9
TolC family protein	RAPP	GCF_021845525.1	NZ_JAKJKD010000001.1	WP_237097176.1	151	156	-5
TolC family protein	RAPP	GCF_022012475.1	NZ_JAKLWS010000001.1	WP_237851802.1	131	134	-3
TolC family protein	RAPP	GCF_022605525.1	NZ_JAKQYJ010000002.1	WP_221572383.1	105	114	-9
TolC family protein	RAPP	GCF_022627325.1	NZ_JAETZZ010000024.1	WP_011953088.1	106	115	-9
TolC family protein	RAPP	GCF_022788635.1	NZ_CP076024.1	WP_243220828.1	132	135	-3
TolC family protein	RAPP	GCF_023555375.1	NZ_JAJSEE010000004.1	WP_250106057.1	120	123	-3
TolC family protein	RAPP	GCF_023555385.1	NZ_JAJSED010000001.1	WP_250074163.1	121	124	-3
TolC family protein	RAPP	GCF_023935105.1	NZ_CP096040.1	WP_252630774.1	109	118	-9
TolC family protein	RAPP	GCF_024505045.1	NZ_JANIBM010000001.1	WP_256609211.1	127	130	-3
TolC family protein	RAPP	GCF_024505055.1	NZ_JANIBL010000002.1	WP_256605293.1	119	121	-2
TolC family protein	RAPP	GCF_024505165.1	NZ_JANIBK010000037.1	WP_256615020.1	128	130	-2
TolC family protein	RAPP	GCF_024505185.1	NZ_JANIBJ010000013.1	WP_256601898.1	174	176	-2
TolC family protein	RAPP	GCF_900104095.1	NZ_FNJO01000013.1	WP_029050939.1	120	133	-13
TolC family protein	RAPP	GCF_900111015.1	NZ_FOFS01000010.1	WP_093287045.1	110	131	-21
TolC family protein	RAPP	GCF_900114325.1	NZ_FOSR01000001.1	WP_139201665.1	134	147	-13
TolC family protein	RAPP	GCF_900128525.1	NZ_FQTQ01000015.1	WP_174481829.1	128	136	-8
TolC family protein	RAPP	GCF_900155475.1	NZ_FXAM01000001.1	WP_125469070.1	130	137	-7
TolC family protein	RAPP	GCF_900163755.1	NZ_FUKI01000092.1	WP_087142920.1	131	137	-6
TolC family protein	RAPP	GCF_900170025.1	NZ_FWEX01000006.1	WP_080878009.1	155	161	-6
TolC family protein	RAPP	GCF_900187985.1	NZ_FZOA01000005.1	WP_089375490.1	133	136	-3
TolC family protein	RAPP	GCF_900188165.1	NZ_FZOS01000010.1	WP_144033772.1	96	105	-9
TolC family protein	RAPP	GCF_900277125.1	NZ_OPYN01000001.1	WP_011953088.1	106	115	-9
TolC family protein	RAPP	GCF_900403705.1	NZ_OUNR01000018.1	WP_146216197.1	155	160	-5
TolC family protein	RAPP	GCF_902728235.1	NZ_CACVBO010000001.1	WP_162025584.1	123	141	-18
TolC family protein	RAPP	GCF_905220995.1	NZ_CAJNBJ010000002.1	WP_213041597.1	159	165	-6
TolC family protein	RAPP	GCF_905397375.1	NZ_CAJPVG010000013.1	WP_009277756.1	126	139	-13
DUF305 domain-containing protein	RAPP	GCA_002027195.1	MWJO01000004.1	OPG10390.1	103	114	-11
DUF305 domain-containing protein	RAPP	GCA_002737125.1	NSHP01000017.1	PHX61093.1	128	141	-13
DUF305 domain-containing protein	RAPP	GCA_003486025.1	DNHA01000125.1	HAY42882.1	145	169	-24
DUF305 domain-containing protein	RAPP	GCA_003725745.1	RHDP01000001.1	RNL73339.1	141	152	-11
DUF305 domain-containing protein	RAPP	GCA_009380095.1	WHSL01000003.1	MQA93225.1	122	134	-12
DUF305 domain-containing protein	RAPP	GCA_009694585.1	SHUQ01000048.1	MSO27671.1	128	141	-13
DUF305 domain-containing protein	RAPP	GCA_009702725.1	WLHM01000218.1	MSY41978.1	79	92	-13
DUF305 domain-containing protein	RAPP	GCA_012396115.1	JAAXOU010000149.1	NKY15220.1	121	132	-11
DUF305 domain-containing protein	RAPP	GCA_012514505.1	JAAZAD010000442.1	NLE81758.1	121	136	-15
DUF305 domain-containing protein	RAPP	GCA_013362785.1	JABFVM010000272.1	NUT27734.1	119	130	-11
DUF305 domain-containing protein	RAPP	GCA_013364255.1	CP054936.1	QKW30983.1	95	106	-11
DUF305 domain-containing protein	RAPP	GCA_016432725.1	JACJDG010000003.1	MBJ6637711.1	120	131	-11
DUF305 domain-containing protein	RAPP	GCA_018070465.1	JAGPXT010000008.1	MBQ1025143.1	123	141	-18
DUF305 domain-containing protein	RAPP	GCA_019510245.1	JAEKKT010000134.1	MBW8795659.1	124	135	-11
DUF305 domain-containing protein	RAPP	GCA_019510245.1	JAEKKT010000346.1	MBW8801479.1	117	128	-11
DUF305 domain-containing protein	RAPP	GCA_020881835.1	CP052876.1	UER54313.1	113	127	-14
DUF305 domain-containing protein	RAPP	GCA_021568835.1	JAKGSH010000010.1	MCF4138200.1	146	157	-11
DUF305 domain-containing protein	RAPP	GCA_023614315.1	CP095474.1	URN17701.1	125	136	-11
DUF305 domain-containing protein	RAPP	GCF_000010805.1	NC_012520.1	WP_012686845.1	136	151	-15
DUF305 domain-containing protein	RAPP	GCF_000014925.1	NC_008712.1	WP_032491024.1	130	154	-24
DUF305 domain-containing protein	RAPP	GCF_000023105.1	NC_012669.1	WP_144016707.1	127	146	-19
DUF305 domain-containing protein	RAPP	GCF_000158815.1	NZ_GG657738.1	WP_007074297.1	171	188	-17
DUF305 domain-containing protein	RAPP	GCF_000158955.1	NZ_GG657757.1	WP_276327071.1	124	135	-11
DUF305 domain-containing protein	RAPP	GCF_000196675.2	NC_015314.1	WP_041763373.1	164	179	-15
DUF305 domain-containing protein	RAPP	GCF_000197735.1	NC_014550.1	WP_268240072.1	104	128	-24
DUF305 domain-containing protein	RAPP	GCF_000213055.1	NZ_CM001165.1	WP_007829665.1	122	133	-11
DUF305 domain-containing protein	RAPP	GCF_000225525.1	NZ_AGBF01000335.1	WP_086021496.1	120	131	-11
DUF305 domain-containing protein	RAPP	GCF_000225525.1	NZ_AGBF01000007.1	WP_244313286.1	127	138	-11
DUF305 domain-containing protein	RAPP	GCF_000243395.2	NZ_CM001484.1	WP_005461642.1	112	131	-19
DUF305 domain-containing protein	RAPP	GCF_000243395.2	NZ_CM001484.1	WP_005465546.1	113	132	-19
DUF305 domain-containing protein	RAPP	GCF_000244975.1	NZ_CM001440.1	WP_005453594.1	112	131	-19
DUF305 domain-containing protein	RAPP	GCF_000244975.1	NZ_CM001440.1	WP_005456448.1	113	132	-19
DUF305 domain-containing protein	RAPP	GCF_000250675.2	NC_018681.1	WP_014988104.1	172	187	-15
DUF305 domain-containing protein	RAPP	GCF_000258175.1	NZ_JH636049.1	WP_232285219.1	124	143	-19
DUF305 domain-containing protein	RAPP	GCF_000308475.2	NZ_BAFT02000075.1	WP_052383228.1	179	194	-15
DUF305 domain-containing protein	RAPP	GCF_000308795.1	NZ_BAGK01000205.1	WP_245558166.1	133	148	-15
DUF305 domain-containing protein	RAPP	GCF_000308835.1	NZ_BAGN01000200.1	WP_051182528.1	119	134	-15
DUF305 domain-containing protein	RAPP	GCF_000317595.1	NZ_AEJC01000078.1	WP_078613799.1	115	126	-11
DUF305 domain-containing protein	RAPP	GCF_000328705.1	NC_019673.1	WP_015100058.1	94	109	-15
DUF305 domain-containing protein	RAPP	GCF_000331005.1	NZ_AEJB01000623.1	WP_006382797.1	129	140	-11
DUF305 domain-containing protein	RAPP	GCF_000333955.1	NZ_CAPS01000128.1	WP_027494146.1	125	140	-15
DUF305 domain-containing protein	RAPP	GCF_000333955.1	NZ_CAPS01000005.1	WP_042937399.1	116	131	-15
DUF305 domain-containing protein	RAPP	GCF_000333955.1	NZ_CAPS01000146.1	WP_042940501.1	123	138	-15
DUF305 domain-containing protein	RAPP	GCF_000373625.1	NZ_KB891993.1	WP_018546624.1	119	130	-11
DUF305 domain-containing protein	RAPP	GCF_000376565.1	NZ_BARG01000045.1	WP_245607970.1	131	142	-11
DUF305 domain-containing protein	RAPP	GCF_000380165.1	NZ_KB904680.1	WP_018384822.1	126	137	-11
DUF305 domain-containing protein	RAPP	GCF_000381025.1	NZ_KB905822.1	WP_019548554.1	123	134	-11
DUF305 domain-containing protein	RAPP	GCF_000383615.1	NZ_KB911587.1	WP_020118984.1	118	129	-11
DUF305 domain-containing protein	RAPP	GCF_000384315.1	NZ_ARVW01000001.1	WP_020671403.1	112	129	-17
DUF305 domain-containing protein	RAPP	GCF_000426525.1	NZ_KE384533.1	WP_028474485.1	137	148	-11
DUF305 domain-containing protein	RAPP	GCF_000429025.1	NZ_KE386834.1	WP_028936859.1	117	133	-16
DUF305 domain-containing protein	RAPP	GCF_000429085.1	NZ_AUBE01000005.1	WP_028811867.1	128	139	-11
DUF305 domain-containing protein	RAPP	GCF_000444875.1	NC_021985.1	WP_020938585.1	122	133	-11
DUF305 domain-containing protein	RAPP	GCF_000482865.1	NZ_KI519516.1	WP_051386297.1	95	109	-14
DUF305 domain-containing protein	RAPP	GCF_000520595.1	NZ_KI914993.1	WP_028279937.1	135	159	-24
DUF305 domain-containing protein	RAPP	GCF_000620625.1	NZ_JIAW01000007.1	WP_051574550.1	120	135	-15
DUF305 domain-containing protein	RAPP	GCF_000620785.1	NZ_JIAI01000010.1	WP_051581209.1	126	141	-15
DUF305 domain-containing protein	RAPP	GCF_000686025.1	NZ_JMLQ01000001.1	WP_155956913.1	128	143	-15
DUF305 domain-containing protein	RAPP	GCF_000710915.1	NZ_BAUA01000108.1	WP_029899283.1	171	186	-15
DUF305 domain-containing protein	RAPP	GCF_000716335.1	NZ_KL591004.1	WP_031072296.1	137	148	-11
DUF305 domain-containing protein	RAPP	GCF_000716435.1	NZ_JNWO01000007.1	WP_051741402.1	126	137	-11
DUF305 domain-containing protein	RAPP	GCF_000716535.1	NZ_JNWV01000031.1	WP_030655187.1	125	136	-11
DUF305 domain-containing protein	RAPP	GCF_000716605.1	NZ_JNXE01000019.1	WP_033283242.1	127	138	-11
DUF305 domain-containing protein	RAPP	GCF_000716685.1	NZ_JNYC01000022.1	WP_033223131.1	132	143	-11
DUF305 domain-containing protein	RAPP	GCF_000717055.1	NZ_JNXI01000001.1	WP_051814224.1	123	134	-11
DUF305 domain-containing protein	RAPP	GCF_000717055.1	NZ_JNXI01000051.1	WP_078625813.1	120	131	-11
DUF305 domain-containing protein	RAPP	GCF_000717245.1	NZ_JNYQ01000028.1	WP_078468514.1	124	135	-11
DUF305 domain-containing protein	RAPP	GCF_000717345.1	NZ_JNZA01000031.1	WP_206738509.1	143	154	-11
DUF305 domain-containing protein	RAPP	GCF_000717875.1	NZ_JOCT01000011.1	WP_030238901.1	136	147	-11
DUF305 domain-containing protein	RAPP	GCF_000718095.1	NZ_JOEI01000019.1	WP_078490906.1	144	155	-11
DUF305 domain-containing protein	RAPP	GCF_000718775.1	NZ_JOCB01000069.1	WP_030746775.1	121	132	-11
DUF305 domain-containing protein	RAPP	GCF_000718985.1	NZ_JODL01000044.1	WP_051718223.1	128	139	-11
DUF305 domain-containing protein	RAPP	GCF_000719285.1	NZ_JOFS01000006.1	WP_031498107.1	111	122	-11
DUF305 domain-containing protein	RAPP	GCF_000719345.1	NZ_JOFX01000005.1	WP_030763192.1	145	156	-11
DUF305 domain-containing protein	RAPP	GCF_000719345.1	NZ_JOFX01000118.1	WP_030776601.1	124	135	-11
DUF305 domain-containing protein	RAPP	GCF_000719475.1	NZ_JOGO01000012.1	WP_030995749.1	122	133	-11
DUF305 domain-containing protein	RAPP	GCF_000720135.1	NZ_JOIU01000005.1	WP_030340005.1	121	132	-11
DUF305 domain-containing protein	RAPP	GCF_000720175.1	NZ_JOIX01000063.1	WP_234326816.1	149	160	-11
DUF305 domain-containing protein	RAPP	GCF_000720185.1	NZ_JOIY01000018.1	WP_037856626.1	167	178	-11
DUF305 domain-containing protein	RAPP	GCF_000720255.1	NZ_JOJE01000001.1	WP_199815445.1	122	133	-11
DUF305 domain-containing protein	RAPP	GCF_000720455.1	NZ_JOAK01000009.1	WP_030897443.1	127	138	-11
DUF305 domain-containing protein	RAPP	GCF_000720485.1	NZ_JOAX01000021.1	WP_031061718.1	119	130	-11
DUF305 domain-containing protein	RAPP	GCF_000720485.1	NZ_JOAX01000040.1	WP_245659705.1	125	136	-11
DUF305 domain-containing protein	RAPP	GCF_000720765.1	NZ_JODC01000010.1	WP_030939658.1	119	130	-11
DUF305 domain-containing protein	RAPP	GCF_000720835.1	NZ_JODT01000004.1	WP_209445274.1	121	132	-11
DUF305 domain-containing protein	RAPP	GCF_000720925.1	NZ_JOEE01000007.1	WP_157577596.1	150	164	-14
DUF305 domain-containing protein	RAPP	GCF_000721105.1	NZ_JOEV01000025.1	WP_234443173.1	130	141	-11
DUF305 domain-containing protein	RAPP	GCF_000721175.1	NZ_JOEZ01000002.1	WP_030576484.1	127	138	-11
DUF305 domain-containing protein	RAPP	GCF_000721175.1	NZ_JOEZ01000001.1	WP_051859867.1	113	124	-11
DUF305 domain-containing protein	RAPP	GCF_000721605.1	NZ_JOIZ01000037.1	WP_030871945.1	122	133	-11
DUF305 domain-containing protein	RAPP	GCF_000721705.1	NZ_JOJL01000038.1	WP_030441769.1	140	157	-17
DUF305 domain-containing protein	RAPP	GCF_000725125.1	NZ_JFCB01000003.1	WP_037929136.1	125	136	-11
DUF305 domain-containing protein	RAPP	GCF_000725495.1	NZ_JNZD01000006.1	WP_037619702.1	126	137	-11
DUF305 domain-containing protein	RAPP	GCF_000725555.1	NZ_JNZG01000006.1	WP_031146777.1	133	144	-11
DUF305 domain-containing protein	RAPP	GCF_000725805.1	NZ_KL647133.1	WP_031149072.1	149	160	-11
DUF305 domain-containing protein	RAPP	GCF_000732925.1	NZ_CP008953.1	WP_038520473.1	113	136	-23
DUF305 domain-containing protein	RAPP	GCF_000760735.1	NZ_JMEX01000009.1	WP_032364204.1	124	139	-15
DUF305 domain-containing protein	RAPP	GCF_000760735.1	NZ_JMEX01000007.1	WP_037182254.1	118	133	-15
DUF305 domain-containing protein	RAPP	GCF_000760935.2	NZ_CP049744.1	WP_037172884.1	116	131	-15
DUF305 domain-containing protein	RAPP	GCF_000760935.2	NZ_CP049746.1	WP_155291001.1	127	142	-15
DUF305 domain-containing protein	RAPP	GCF_000761215.1	NZ_CP009438.1	WP_043497287.1	123	134	-11
DUF305 domain-containing protein	RAPP	GCF_000772045.1	NZ_CP009754.1	WP_078884535.1	122	133	-11
DUF305 domain-containing protein	RAPP	GCF_000772045.1	NZ_CP009754.1	WP_078884861.1	102	113	-11
DUF305 domain-containing protein	RAPP	GCF_000829695.1	NZ_BBNN01000015.1	WP_176726251.1	118	129	-11
DUF305 domain-containing protein	RAPP	GCF_000878195.1	NZ_JXST01000002.1	WP_043984288.1	116	131	-15
DUF305 domain-containing protein	RAPP	GCF_000931445.1	NZ_CP010849.1	WP_203227182.1	141	152	-11
DUF305 domain-containing protein	RAPP	GCF_000948395.1	NZ_JYFN01000013.1	WP_052681045.1	136	155	-19
DUF305 domain-containing protein	RAPP	GCF_000954115.1	NZ_CP010797.1	WP_045196934.1	123	138	-15
DUF305 domain-containing protein	RAPP	GCF_000962825.1	NZ_JZKF01000004.1	WP_157410762.1	131	148	-17
DUF305 domain-containing protein	RAPP	GCF_000964005.1	NZ_JXYP01000009.1	WP_045821332.1	124	139	-15
DUF305 domain-containing protein	RAPP	GCF_000964005.1	NZ_JXYP01000010.1	WP_150116368.1	130	145	-15
DUF305 domain-containing protein	RAPP	GCF_000972385.1	NZ_JXTE01000010.1	WP_267886529.1	122	133	-11
DUF305 domain-containing protein	RAPP	GCF_001005085.2	NZ_LBMU02000079.1	WP_046730071.1	124	135	-11
DUF305 domain-containing protein	RAPP	GCF_001005295.1	NZ_LBMK01000002.1	WP_046777262.1	127	138	-11
DUF305 domain-containing protein	RAPP	GCF_001005295.1	NZ_LBMK01000002.1	WP_157879673.1	131	142	-11
DUF305 domain-containing protein	RAPP	GCF_001013905.1	NZ_LN831790.1	WP_029384758.1	183	194	-11
DUF305 domain-containing protein	RAPP	GCF_001184025.1	NZ_BBYG01000014.1	WP_199825053.1	122	133	-11
DUF305 domain-containing protein	RAPP	GCF_001184025.1	NZ_BBYG01000008.1	WP_234436787.1	126	137	-11
DUF305 domain-containing protein	RAPP	GCF_001270495.1	NZ_LGUR01000238.1	WP_053200703.1	119	130	-11
DUF305 domain-containing protein	RAPP	GCF_001279775.1	NZ_LGDG01000221.1	WP_199830680.1	124	135	-11
DUF305 domain-containing protein	RAPP	GCF_001280005.1	NZ_LGDW01000100.1	WP_234354612.1	132	143	-11
DUF305 domain-containing protein	RAPP	GCF_001280065.1	NZ_LGEA01000102.1	WP_053672133.1	118	129	-11
DUF305 domain-containing protein	RAPP	GCF_001282115.1	NZ_LJBR01000233.1	WP_053850481.1	117	128	-11
DUF305 domain-containing protein	RAPP	GCF_001293595.1	NZ_BBZE01000004.1	WP_199825432.1	135	146	-11
DUF305 domain-containing protein	RAPP	GCF_001310275.1	NZ_LGYZ01000027.1	WP_054811927.1	123	139	-16
DUF305 domain-containing protein	RAPP	GCF_001417775.1	NZ_BBZJ01000022.1	WP_199836053.1	119	130	-11
DUF305 domain-containing protein	RAPP	GCF_001418475.1	NZ_LIQX01000511.1	WP_063799078.1	141	152	-11
DUF305 domain-containing protein	RAPP	GCF_001418565.1	NZ_LIQQ01000779.1	WP_055535704.1	135	146	-11
DUF305 domain-containing protein	RAPP	GCF_001418655.1	NZ_LIQZ01000557.1	WP_063997387.1	102	113	-11
DUF305 domain-containing protein	RAPP	GCF_001419765.1	NZ_LIRK01000435.1	WP_157878176.1	141	152	-11
DUF305 domain-containing protein	RAPP	GCF_001419795.1	NZ_LIRL01000935.1	WP_240554302.1	133	144	-11
DUF305 domain-containing protein	RAPP	GCF_001424755.1	NZ_LMRF01000002.1	WP_056540403.1	124	142	-18
DUF305 domain-containing protein	RAPP	GCF_001424875.1	NZ_LMCT01000072.1	WP_057239353.1	113	124	-11
DUF305 domain-containing protein	RAPP	GCF_001426085.1	NZ_LMRR01000041.1	WP_057478955.1	116	131	-15
DUF305 domain-containing protein	RAPP	GCF_001426185.1	NZ_LMRP01000001.1	WP_162245349.1	127	142	-15
DUF305 domain-containing protein	RAPP	GCF_001426545.1	NZ_LMEZ01000001.1	WP_235567996.1	122	137	-15
DUF305 domain-containing protein	RAPP	GCF_001428885.1	NZ_LMIZ01000010.1	WP_057577018.1	121	132	-11
DUF305 domain-containing protein	RAPP	GCF_001509475.1	NZ_LLZG01000399.1	WP_208614735.1	124	135	-11
DUF305 domain-containing protein	RAPP	GCF_001513955.1	NZ_KQ948149.1	WP_031061457.1	117	128	-11
DUF305 domain-containing protein	RAPP	GCF_001513975.1	NZ_KQ947985.1	WP_062146517.1	119	130	-11
DUF305 domain-containing protein	RAPP	GCF_001514065.1	NZ_KQ948423.1	WP_245695099.1	123	134	-11
DUF305 domain-containing protein	RAPP	GCF_001514125.1	NZ_KQ948565.1	WP_067241526.1	123	134	-11
DUF305 domain-containing protein	RAPP	GCF_001514145.1	NZ_KQ948658.1	WP_059205567.1	128	139	-11
DUF305 domain-containing protein	RAPP	GCF_001514145.1	NZ_KQ948661.1	WP_059206922.1	118	129	-11
DUF305 domain-containing protein	RAPP	GCF_001514195.1	NZ_KQ948736.1	WP_062238065.1	123	134	-11
DUF305 domain-containing protein	RAPP	GCF_001514205.1	NZ_KQ948764.1	WP_079061516.1	124	135	-11
DUF305 domain-containing protein	RAPP	GCF_001514215.1	NZ_KQ948861.1	WP_061925256.1	129	140	-11
DUF305 domain-containing protein	RAPP	GCF_001514235.1	NZ_KQ948931.1	WP_063807370.1	134	145	-11
DUF305 domain-containing protein	RAPP	GCF_001514265.1	NZ_KQ949005.1	WP_030038719.1	119	130	-11
DUF305 domain-containing protein	RAPP	GCF_001514285.1	NZ_KQ949023.1	WP_234359966.1	115	126	-11
DUF305 domain-containing protein	RAPP	GCF_001542625.1	NZ_CP016279.1	WP_208870476.1	131	142	-11
DUF305 domain-containing protein	RAPP	GCF_001543895.1	NZ_JYIJ01000011.1	WP_066887492.1	121	142	-21
DUF305 domain-containing protein	RAPP	GCF_001598915.1	NZ_BDAP01000009.1	WP_062800747.1	126	141	-15
DUF305 domain-containing protein	RAPP	GCF_001598915.1	NZ_BDAP01000010.1	WP_156045716.1	149	164	-15
DUF305 domain-containing protein	RAPP	GCF_001611795.1	NZ_CP015098.1	WP_220451705.1	121	132	-11
DUF305 domain-containing protein	RAPP	GCF_001612685.1	NZ_BDAY01000051.1	WP_069164653.1	187	202	-15
DUF305 domain-containing protein	RAPP	GCF_001612725.1	NZ_BDAZ01000024.1	WP_062986350.1	130	145	-15
DUF305 domain-containing protein	RAPP	GCF_001613125.1	NZ_BDBT01000032.1	WP_067864080.1	145	161	-16
DUF305 domain-containing protein	RAPP	GCF_001613225.1	NZ_BDBY01000004.1	WP_063036545.1	119	134	-15
DUF305 domain-containing protein	RAPP	GCF_001613425.1	NZ_BDCI01000021.1	WP_043666195.1	172	187	-15
DUF305 domain-containing protein	RAPP	GCF_001642695.1	NZ_LWCC02000121.1	WP_166027315.1	125	136	-11
DUF305 domain-containing protein	RAPP	GCF_001645385.1	NZ_LVHI01000012.1	WP_032364204.1	124	139	-15
DUF305 domain-containing protein	RAPP	GCF_001645385.1	NZ_LVHI01000005.1	WP_068422667.1	121	136	-15
DUF305 domain-containing protein	RAPP	GCF_001645385.1	NZ_LVHI01000012.1	WP_068425711.1	111	126	-15
DUF305 domain-containing protein	RAPP	GCF_001645385.1	NZ_LVHI01000015.1	WP_068426875.1	123	138	-15
DUF305 domain-containing protein	RAPP	GCF_001654495.1	NZ_CP015849.1	WP_064537224.1	133	144	-11
DUF305 domain-containing protein	RAPP	GCF_001685355.1	NZ_CP016438.1	WP_182449232.1	118	129	-11
DUF305 domain-containing protein	RAPP	GCF_001700505.1	NZ_MAPV01000042.1	WP_031094227.1	123	134	-11
DUF305 domain-containing protein	RAPP	GCF_001704635.1	NZ_MAXF01000068.1	WP_245738050.1	134	145	-11
DUF305 domain-containing protein	RAPP	GCF_001715295.1	NZ_MDKB01000001.1	WP_254667812.1	157	168	-11
DUF305 domain-containing protein	RAPP	GCF_001746295.1	NZ_MJAH01000012.1	WP_069763763.1	118	129	-11
DUF305 domain-containing protein	RAPP	GCF_001746365.1	NZ_MJAJ01000012.1	WP_176741362.1	142	153	-11
DUF305 domain-containing protein	RAPP	GCF_001746415.1	NZ_MEHJ01000001.1	WP_069929931.1	151	162	-11
DUF305 domain-containing protein	RAPP	GCF_001746425.1	NZ_MEHK01000001.1	WP_069922968.1	127	138	-11
DUF305 domain-containing protein	RAPP	GCF_001746425.1	NZ_MEHK01000001.1	WP_069923456.1	135	146	-11
DUF305 domain-containing protein	RAPP	GCF_001751245.1	NZ_LJGU01000141.1	WP_139140967.1	179	190	-11
DUF305 domain-containing protein	RAPP	GCF_001751255.1	NZ_LJGW01000129.1	WP_275936960.1	143	154	-11
DUF305 domain-containing protein	RAPP	GCF_001751365.1	NZ_LJGT01000039.1	WP_139140745.1	150	161	-11
DUF305 domain-containing protein	RAPP	GCF_001866665.1	NZ_MLYO01000013.1	WP_071379878.1	121	132	-11
DUF305 domain-containing protein	RAPP	GCF_001894765.1	NZ_BCWV01000002.1	WP_068148020.1	128	143	-15
DUF305 domain-containing protein	RAPP	GCF_001894785.1	NZ_BCWW01000012.1	WP_027494146.1	125	140	-15
DUF305 domain-containing protein	RAPP	GCF_001894785.1	NZ_BCWW01000003.1	WP_032406167.1	116	131	-15
DUF305 domain-containing protein	RAPP	GCF_001894785.1	NZ_BCWW01000019.1	WP_032407147.1	123	138	-15
DUF305 domain-containing protein	RAPP	GCF_001905095.1	NZ_LWLS01000116.1	WP_143194350.1	150	167	-17
DUF305 domain-containing protein	RAPP	GCF_001905445.1	NZ_LIVQ01000007.1	WP_073920035.1	121	132	-11
DUF305 domain-containing protein	RAPP	GCF_001905595.1	NZ_LIXI01000010.1	WP_234422050.1	116	127	-11
DUF305 domain-containing protein	RAPP	GCF_001905725.1	NZ_LIWB01000004.1	WP_073932950.1	122	133	-11
DUF305 domain-containing protein	RAPP	GCF_001905885.1	NZ_LIYH01000004.1	WP_073756019.1	121	132	-11
DUF305 domain-containing protein	RAPP	GCF_001906585.1	NZ_JUJA01000159.1	WP_234426132.1	124	135	-11
DUF305 domain-containing protein	RAPP	GCF_001941845.1	NZ_CP018870.1	WP_045321255.1	127	138	-11
DUF305 domain-containing protein	RAPP	GCF_001953875.1	NZ_MQUR01000002.1	WP_076042924.1	134	145	-11
DUF305 domain-containing protein	RAPP	GCF_001953875.1	NZ_MQUR01000016.1	WP_076043795.1	136	147	-11
DUF305 domain-containing protein	RAPP	GCF_001953885.1	NZ_MQUS01000004.1	WP_076086262.1	127	138	-11
DUF305 domain-containing protein	RAPP	GCF_001956915.1	NZ_MLJO01000026.1	WP_207556076.1	136	152	-16
DUF305 domain-containing protein	RAPP	GCF_002005225.1	NZ_CP019724.1	WP_055418526.1	123	134	-11
DUF305 domain-containing protein	RAPP	GCF_002019855.1	NZ_CM007717.1	WP_053625509.1	135	146	-11
DUF305 domain-containing protein	RAPP	GCF_002019855.1	NZ_CM007717.1	WP_078633811.1	114	125	-11
DUF305 domain-containing protein	RAPP	GCF_002028425.1	NZ_CP020042.1	WP_079432070.1	149	160	-11
DUF305 domain-containing protein	RAPP	GCF_002043095.1	NZ_MVOC01000054.1	WP_233165292.1	122	137	-15
DUF305 domain-containing protein	RAPP	GCF_002078235.1	NZ_MSGP01000589.1	WP_081241036.1	122	133	-11
DUF305 domain-containing protein	RAPP	GCF_002091955.1	NZ_MKKY01000030.1	WP_088942452.1	119	134	-15
DUF305 domain-containing protein	RAPP	GCF_002091985.1	NZ_MKKX01000035.1	WP_084348326.1	122	137	-15
DUF305 domain-containing protein	RAPP	GCF_002095395.1	NZ_MJEI01000063.1	WP_143695077.1	148	163	-15
DUF305 domain-containing protein	RAPP	GCF_002095395.1	NZ_MJEI01000102.1	WP_143695451.1	128	143	-15
DUF305 domain-containing protein	RAPP	GCF_002095435.2	NZ_MJEJ02000033.1	WP_084835530.1	128	143	-15
DUF305 domain-containing protein	RAPP	GCF_002095435.2	NZ_MJEJ02000034.1	WP_143695997.1	150	165	-15
DUF305 domain-containing protein	RAPP	GCF_002114215.1	NZ_NCTE01000510.1	WP_085573507.1	127	138	-11
DUF305 domain-containing protein	RAPP	GCF_002154605.1	NZ_MUNE01000873.1	WP_238545412.1	124	135	-11
DUF305 domain-containing protein	RAPP	GCF_002155905.1	NZ_MUMF01000635.1	WP_202430202.1	122	133	-11
DUF305 domain-containing protein	RAPP	GCF_002155905.1	NZ_MUMF01000066.1	WP_237480956.1	97	108	-11
DUF305 domain-containing protein	RAPP	GCF_002155915.1	NZ_MUME01000308.1	WP_067389173.1	123	134	-11
DUF305 domain-containing protein	RAPP	GCF_002155965.1	NZ_MUMH01000007.1	WP_143261359.1	96	110	-14
DUF305 domain-containing protein	RAPP	GCF_002210435.1	NZ_MZMV01000014.1	WP_088643689.1	140	157	-17
DUF305 domain-containing protein	RAPP	GCF_002217755.1	NZ_BCFL01000028.1	WP_150135674.1	124	135	-11
DUF305 domain-containing protein	RAPP	GCF_002240355.1	NZ_CP016353.1	WP_091802480.1	114	131	-17
DUF305 domain-containing protein	RAPP	GCF_002242805.1	NZ_MCGQ01000044.1	WP_208643359.1	122	133	-11
DUF305 domain-containing protein	RAPP	GCF_002258315.1	NZ_NOYD01000060.1	WP_032364204.1	124	139	-15
DUF305 domain-containing protein	RAPP	GCF_002258315.1	NZ_NOYD01000014.1	WP_094613251.1	116	131	-15
DUF305 domain-containing protein	RAPP	GCF_002258785.1	NZ_NOYI01000036.1	WP_027494146.1	125	140	-15
DUF305 domain-containing protein	RAPP	GCF_002258785.1	NZ_NOYI01000020.1	WP_094679762.1	116	131	-15
DUF305 domain-containing protein	RAPP	GCF_002259405.1	NZ_NPFW01000007.1	WP_094740030.1	116	131	-15
DUF305 domain-containing protein	RAPP	GCF_002259415.1	NZ_NPFY01000038.1	WP_032370903.1	125	140	-15
DUF305 domain-containing protein	RAPP	GCF_002259415.1	NZ_NPFY01000044.1	WP_037154315.1	128	143	-15
DUF305 domain-containing protein	RAPP	GCF_002259415.1	NZ_NPFY01000025.1	WP_094721102.1	118	133	-15
DUF305 domain-containing protein	RAPP	GCF_002259415.1	NZ_NPFY01000044.1	WP_094722015.1	124	139	-15
DUF305 domain-containing protein	RAPP	GCF_002259485.1	NZ_NPGA01000022.1	WP_032370903.1	125	140	-15
DUF305 domain-containing protein	RAPP	GCF_002259485.1	NZ_NPGA01000022.1	WP_094626844.1	129	144	-15
DUF305 domain-containing protein	RAPP	GCF_002259485.1	NZ_NPGA01000009.1	WP_094686931.1	116	131	-15
DUF305 domain-containing protein	RAPP	GCF_002259485.1	NZ_NPGA01000022.1	WP_094688974.1	125	140	-15
DUF305 domain-containing protein	RAPP	GCF_002262885.1	NZ_NKYF01000010.1	WP_143517358.1	132	145	-13
DUF305 domain-containing protein	RAPP	GCF_002300165.1	NZ_MLCE01000028.1	WP_095936957.1	119	130	-11
DUF305 domain-containing protein	RAPP	GCF_002564045.1	NZ_PDJK01000002.1	WP_098510967.1	120	137	-17
DUF305 domain-containing protein	RAPP	GCF_002583555.1	NZ_BEGX01000149.1	WP_098961401.1	198	213	-15
DUF305 domain-containing protein	RAPP	GCF_002583555.1	NZ_BEGX01000063.1	WP_253258498.1	168	183	-15
DUF305 domain-containing protein	RAPP	GCF_002735905.1	NZ_PEBD01000010.1	WP_099384082.1	126	141	-15
DUF305 domain-containing protein	RAPP	GCF_002794255.1	NZ_PGGW01000061.1	WP_233221551.1	147	158	-11
DUF305 domain-containing protein	RAPP	GCF_002803065.1	NZ_NNBL01000031.1	WP_234374761.1	140	151	-11
DUF305 domain-containing protein	RAPP	GCF_002803845.1	NZ_CP024985.1	WP_030224635.1	128	139	-11
DUF305 domain-containing protein	RAPP	GCF_002843305.1	NZ_PGSG01000061.1	WP_240957811.1	136	147	-11
DUF305 domain-containing protein	RAPP	GCF_002847285.1	NZ_CP025407.1	WP_199850491.1	177	188	-11
DUF305 domain-containing protein	RAPP	GCF_002849715.1	NZ_CP018863.1	WP_074699367.1	131	155	-24
DUF305 domain-containing protein	RAPP	GCF_002849715.1	NZ_CP018863.1	WP_236777623.1	137	161	-24
DUF305 domain-containing protein	RAPP	GCF_002891435.1	NZ_POUC01000148.1	WP_245936422.1	124	135	-11
DUF305 domain-containing protein	RAPP	GCF_002910825.1	NZ_NEUB01000860.1	WP_181007583.1	127	138	-11
DUF305 domain-containing protein	RAPP	GCF_002911015.1	NZ_KZ626881.1	WP_103551219.1	129	140	-11
DUF305 domain-containing protein	RAPP	GCF_002911665.1	NZ_MTBP01000002.1	WP_146059090.1	119	132	-13
DUF305 domain-containing protein	RAPP	GCF_002920535.1	NZ_PQSS01000020.1	WP_258054699.1	125	136	-11
DUF305 domain-containing protein	RAPP	GCF_002920575.1	NZ_PQSQ01000098.1	WP_181138751.1	130	141	-11
DUF305 domain-containing protein	RAPP	GCF_002920615.1	NZ_PQSU01000024.1	WP_181140609.1	125	136	-11
DUF305 domain-containing protein	RAPP	GCF_002920635.1	NZ_PQSR01000008.1	WP_103838325.1	131	142	-11
DUF305 domain-containing protein	RAPP	GCF_002946835.1	NZ_CP026652.1	WP_099499026.1	122	133	-11
DUF305 domain-containing protein	RAPP	GCF_002954775.1	NZ_PJME01000019.1	WP_105972223.1	130	141	-11
DUF305 domain-containing protein	RAPP	GCF_002982015.1	NZ_PVLV01000490.1	WP_105871194.1	129	140	-11
DUF305 domain-containing protein	RAPP	GCF_002995495.1	NZ_PVZV01000001.1	WP_198652920.1	138	149	-11
DUF305 domain-containing protein	RAPP	GCF_003001815.1	NZ_PVMZ01000035.1	WP_146169595.1	127	144	-17
DUF305 domain-containing protein	RAPP	GCF_003001955.1	NZ_PVNH01000009.1	WP_245900918.1	110	127	-17
DUF305 domain-containing protein	RAPP	GCF_003002065.1	NZ_PVZG01000040.1	WP_146164318.1	128	145	-17
DUF305 domain-containing protein	RAPP	GCF_003032475.1	NZ_CP028369.1	WP_173985737.1	121	132	-11
DUF305 domain-containing protein	RAPP	GCF_003074055.1	NZ_CP029043.1	WP_208645924.1	122	133	-11
DUF305 domain-containing protein	RAPP	GCF_003096675.1	NZ_QEKW01000001.1	WP_133251800.1	147	161	-14
DUF305 domain-containing protein	RAPP	GCF_003097515.1	NZ_CP029188.1	WP_108907914.1	140	151	-11
DUF305 domain-containing protein	RAPP	GCF_003112535.1	NZ_BEWA01000028.1	WP_174855783.1	154	165	-11
DUF305 domain-containing protein	RAPP	GCF_003112555.1	NZ_BEWB01000002.1	WP_159106920.1	143	154	-11
DUF305 domain-containing protein	RAPP	GCF_003112575.1	NZ_BEWC01000007.1	WP_159107667.1	137	148	-11
DUF305 domain-containing protein	RAPP	GCF_003112595.1	NZ_BEWD01000012.1	WP_109035559.1	123	134	-11
DUF305 domain-containing protein	RAPP	GCF_003130705.1	NZ_CP021356.1	WP_109336176.1	136	151	-15
DUF305 domain-containing protein	RAPP	GCF_003143935.1	NZ_QFRX01000001.1	WP_181387305.1	135	146	-11
DUF305 domain-containing protein	RAPP	GCF_003143935.1	NZ_QFRX01000001.1	WP_309221682.1	143	154	-11
DUF305 domain-containing protein	RAPP	GCF_003148685.1	NZ_QGGR01000019.1	WP_146246541.1	126	143	-17
DUF305 domain-containing protein	RAPP	GCF_003172935.1	NZ_QGKS01000149.1	WP_146230998.1	140	157	-17
DUF305 domain-containing protein	RAPP	GCF_003202235.1	NZ_MASU01000002.1	WP_146239996.1	105	121	-16
DUF305 domain-containing protein	RAPP	GCF_003202285.1	NZ_MASW01000001.1	WP_112279971.1	111	128	-17
DUF305 domain-containing protein	RAPP	GCF_003217475.1	NZ_QJSP01000003.1	WP_110468458.1	129	144	-15
DUF305 domain-containing protein	RAPP	GCF_003217475.1	NZ_QJSP01000030.1	WP_146240571.1	152	167	-15
DUF305 domain-containing protein	RAPP	GCF_003236315.1	NZ_POTY01000116.1	WP_146605761.1	124	142	-18
DUF305 domain-containing protein	RAPP	GCF_003248355.1	NZ_QKWY01000001.1	WP_111335939.1	122	133	-11
DUF305 domain-containing protein	RAPP	GCF_003261055.1	NZ_CP030073.1	WP_112442846.1	120	131	-11
DUF305 domain-containing protein	RAPP	GCF_003287935.1	NZ_CP030287.1	WP_112449531.1	125	136	-11
DUF305 domain-containing protein	RAPP	GCF_003287935.1	NZ_CP030287.1	WP_112452170.1	126	137	-11
DUF305 domain-containing protein	RAPP	GCF_003287935.1	NZ_CP030287.1	WP_239515982.1	131	142	-11
DUF305 domain-containing protein	RAPP	GCF_003311645.1	NZ_QEST01000028.1	WP_258534404.1	125	136	-11
DUF305 domain-containing protein	RAPP	GCF_003325375.1	NZ_CP030862.1	WP_114056203.1	131	142	-11
DUF305 domain-containing protein	RAPP	GCF_003325375.1	NZ_CP030862.1	WP_246042495.1	126	137	-11
DUF305 domain-containing protein	RAPP	GCF_003344965.1	NZ_CP031194.1	WP_114657509.1	128	139	-11
DUF305 domain-containing protein	RAPP	GCF_003346515.1	NZ_QQNA01000061.1	WP_114623357.1	120	131	-11
DUF305 domain-containing protein	RAPP	GCF_003350535.1	NZ_QQBB01000007.1	WP_114771397.1	119	133	-14
DUF305 domain-containing protein	RAPP	GCF_003355155.1	NZ_CP031320.1	WP_208880988.1	167	178	-11
DUF305 domain-containing protein	RAPP	GCF_003369795.1	NZ_CP026730.1	WP_115743550.1	119	130	-11
DUF305 domain-containing protein	RAPP	GCF_003387475.1	NZ_QUNO01000007.1	WP_147328594.1	116	134	-18
DUF305 domain-containing protein	RAPP	GCF_003443735.1	NZ_CP031969.1	WP_007385648.1	118	129	-11
DUF305 domain-containing protein	RAPP	GCF_003583405.1	NZ_QXEC01000006.1	WP_119574173.1	121	139	-18
DUF305 domain-containing protein	RAPP	GCF_003626575.1	NZ_RBDY01000001.1	WP_230423272.1	125	136	-11
DUF305 domain-containing protein	RAPP	GCF_003626595.1	NZ_RBAK01000012.1	WP_120730994.1	150	167	-17
DUF305 domain-containing protein	RAPP	GCF_003626595.1	NZ_RBAK01000022.1	WP_147252660.1	126	143	-17
DUF305 domain-containing protein	RAPP	GCF_003634995.1	NZ_RBXR01000001.1	WP_121220662.1	105	124	-19
DUF305 domain-containing protein	RAPP	GCF_003641205.1	NZ_CP032762.1	WP_121115082.1	124	139	-15
DUF305 domain-containing protein	RAPP	GCF_003665435.1	NZ_CP023407.1	WP_163013310.1	119	130	-11
DUF305 domain-containing protein	RAPP	GCF_003671715.1	NZ_RAIF01000025.1	WP_121748434.1	121	132	-11
DUF305 domain-containing protein	RAPP	GCF_003675325.1	NZ_CP033073.1	WP_240468331.1	125	136	-11
DUF305 domain-containing protein	RAPP	GCF_003688915.1	NZ_REFU01000001.1	WP_027494146.1	125	140	-15
DUF305 domain-containing protein	RAPP	GCF_003688915.1	NZ_REFU01000001.1	WP_121871067.1	116	131	-15
DUF305 domain-containing protein	RAPP	GCF_003688995.1	NZ_PENI01000013.1	WP_183154496.1	120	131	-11
DUF305 domain-containing protein	RAPP	GCF_003725545.1	NZ_RJLN01000007.1	WP_123239537.1	134	151	-17
DUF305 domain-containing protein	RAPP	GCF_003751945.1	NZ_RJKL01000001.1	WP_071808335.1	130	147	-17
DUF305 domain-containing protein	RAPP	GCF_003752505.1	NZ_RKHO01000001.1	WP_123392456.1	128	146	-18
DUF305 domain-containing protein	RAPP	GCF_003860405.1	NZ_CP034170.1	WP_124799777.1	120	135	-15
DUF305 domain-containing protein	RAPP	GCF_003933965.1	NZ_RSAJ01000194.1	WP_125192300.1	117	128	-11
DUF305 domain-containing protein	RAPP	GCF_003949795.1	NZ_RPRY01000020.1	WP_125641166.1	152	163	-11
DUF305 domain-containing protein	RAPP	GCF_003950035.1	NZ_CP034350.1	WP_125823195.1	131	142	-11
DUF305 domain-containing protein	RAPP	GCF_003955715.1	NZ_CP034463.1	WP_244362635.1	123	134	-11
DUF305 domain-containing protein	RAPP	GCF_003963535.1	NZ_CP034539.1	WP_228473148.1	131	142	-11
DUF305 domain-containing protein	RAPP	GCF_003999195.1	NZ_RJVR01000067.1	WP_240677002.1	124	135	-11
DUF305 domain-containing protein	RAPP	GCF_003999195.1	NZ_RJVR01000184.1	WP_240677266.1	124	135	-11
DUF305 domain-containing protein	RAPP	GCF_004011865.1	NZ_RKLP01000002.1	WP_127914820.1	114	132	-18
DUF305 domain-containing protein	RAPP	GCF_004028635.1	NZ_RQJW01000007.1	WP_246101484.1	144	155	-11
DUF305 domain-containing protein	RAPP	GCF_004117935.1	NZ_SDOY01000144.1	WP_246095248.1	126	137	-11
DUF305 domain-containing protein	RAPP	GCF_004127445.1	NZ_QEXM01000025.1	WP_076689107.1	125	136	-11
DUF305 domain-containing protein	RAPP	GCF_004151105.1	NZ_PHRF01000027.1	WP_129767594.1	149	160	-11
DUF305 domain-containing protein	RAPP	GCF_004187715.1	NZ_QZWF01000140.1	WP_129803845.1	123	134	-11
DUF305 domain-containing protein	RAPP	GCF_004217615.1	NZ_SHLD01000001.1	WP_130331160.1	143	160	-17
DUF305 domain-containing protein	RAPP	GCF_004217615.1	NZ_SHLD01000001.1	WP_242624270.1	122	139	-17
DUF305 domain-containing protein	RAPP	GCF_004331455.1	NZ_SJJR01000002.1	WP_131300914.1	118	136	-18
DUF305 domain-containing protein	RAPP	GCF_004348315.1	NZ_SMKC01000077.1	WP_132930635.1	123	134	-11
DUF305 domain-containing protein	RAPP	GCF_004348415.1	NZ_SMKI01000091.1	WP_243744760.1	145	156	-11
DUF305 domain-containing protein	RAPP	GCF_004348595.1	NZ_SMKD01000063.1	WP_132392212.1	144	161	-17
DUF305 domain-containing protein	RAPP	GCF_004349105.1	NZ_SMLB01000012.1	WP_203453770.1	123	140	-17
DUF305 domain-containing protein	RAPP	GCF_004353505.1	NZ_SMNQ01000001.1	WP_126885767.1	121	132	-11
DUF305 domain-containing protein	RAPP	GCF_004362215.1	NZ_SNWR01000001.1	WP_133875878.1	128	145	-17
DUF305 domain-containing protein	RAPP	GCF_004784465.1	NZ_SRRU01000003.1	WP_190045243.1	121	132	-11
DUF305 domain-containing protein	RAPP	GCF_004784475.1	NZ_SRRT01000009.1	WP_208754173.1	121	132	-11
DUF305 domain-containing protein	RAPP	GCF_004795255.1	NZ_SSBQ01000002.1	WP_168711416.1	130	141	-11
DUF305 domain-containing protein	RAPP	GCF_004795915.1	NZ_CP039253.1	WP_136170534.1	122	137	-15
DUF305 domain-containing protein	RAPP	GCF_004801885.1	NZ_SSSM01000004.1	WP_136427433.1	136	147	-11
DUF305 domain-containing protein	RAPP	GCF_005047355.1	NZ_SUMC01000020.1	WP_136725502.1	126	137	-11
DUF305 domain-containing protein	RAPP	GCF_005146945.1	NZ_SWMS01000001.1	WP_113642652.1	106	122	-16
DUF305 domain-containing protein	RAPP	GCF_005222485.1	NZ_CP029078.1	WP_171480916.1	143	154	-11
DUF305 domain-containing protein	RAPP	GCF_005280195.1	NZ_SZPR01000026.1	WP_137303481.1	123	134	-11
DUF305 domain-containing protein	RAPP	GCF_005434945.1	NZ_SKCH01000014.1	WP_137725327.1	114	132	-18
DUF305 domain-containing protein	RAPP	GCF_005484805.1	NZ_CP039432.1	WP_137797637.1	117	135	-18
DUF305 domain-containing protein	RAPP	GCF_005670685.2	NZ_CP062008.1	WP_138158341.1	151	166	-15
DUF305 domain-containing protein	RAPP	GCF_005768555.2	NZ_VCHX02000150.1	WP_240436720.1	127	138	-11
DUF305 domain-containing protein	RAPP	GCF_005981925.1	NZ_VBVX01000026.1	WP_138900832.1	126	137	-11
DUF305 domain-containing protein	RAPP	GCF_006439015.1	NZ_RCZG01000004.1	WP_235892531.1	122	137	-15
DUF305 domain-containing protein	RAPP	GCF_006539505.1	NZ_BJND01000008.1	WP_141307800.1	135	146	-11
DUF305 domain-containing protein	RAPP	GCF_006539525.1	NZ_BJNE01000009.1	WP_128471573.1	104	128	-24
DUF305 domain-containing protein	RAPP	GCF_006540305.1	NZ_BJOR01000001.1	WP_172632762.1	128	139	-11
DUF305 domain-containing protein	RAPP	GCF_006715395.1	NZ_VFNC01000001.1	WP_260844725.1	119	130	-11
DUF305 domain-containing protein	RAPP	GCF_006716355.1	NZ_VFOW01000001.1	WP_142042205.1	130	146	-16
DUF305 domain-containing protein	RAPP	GCF_006716445.1	NZ_VFPA01000003.1	WP_142058304.1	133	146	-13
DUF305 domain-containing protein	RAPP	GCF_006717045.1	NZ_VFPH01000002.1	WP_142104749.1	125	138	-13
DUF305 domain-containing protein	RAPP	GCF_006782915.1	NZ_VCNP01000032.1	WP_142193852.1	198	209	-11
DUF305 domain-containing protein	RAPP	GCF_006782915.1	NZ_VCNP01000004.1	WP_182674789.1	127	138	-11
DUF305 domain-containing protein	RAPP	GCF_007050945.1	NZ_SPQF01000002.1	WP_223064901.1	131	142	-11
DUF305 domain-containing protein	RAPP	GCF_007096885.1	NZ_VJNO01000003.1	WP_143616499.1	126	137	-11
DUF305 domain-containing protein	RAPP	GCF_007097205.2	NZ_VJYK02000187.1	WP_228449967.1	139	150	-11
DUF305 domain-containing protein	RAPP	GCF_007176755.1	NZ_BJTV01000002.1	WP_174266171.1	121	132	-11
DUF305 domain-containing protein	RAPP	GCF_007655005.1	NZ_SZVW01000026.1	WP_234388238.1	131	142	-11
DUF305 domain-containing protein	RAPP	GCF_007829875.1	NZ_VIWV01000001.1	WP_145867929.1	120	131	-11
DUF305 domain-containing protein	RAPP	GCF_007994075.1	NZ_VIWU01000001.1	WP_147258121.1	124	137	-13
DUF305 domain-containing protein	RAPP	GCF_008042075.1	NZ_RDBN01000052.1	WP_261989547.1	132	143	-11
DUF305 domain-containing protein	RAPP	GCF_008119785.1	NZ_VSFA01000027.1	WP_148798583.1	180	197	-17
DUF305 domain-containing protein	RAPP	GCF_008312835.1	NZ_VSKS01000019.1	WP_149551765.1	124	135	-11
DUF305 domain-containing protein	RAPP	GCF_008312835.1	NZ_VSKS01000003.1	WP_208818271.1	108	119	-11
DUF305 domain-containing protein	RAPP	GCF_008329605.1	NZ_NPKO01000001.1	WP_149369623.1	122	137	-15
DUF305 domain-containing protein	RAPP	GCF_008369065.1	NZ_VDFC01000041.1	WP_149512354.1	123	134	-11
DUF305 domain-containing protein	RAPP	GCF_008642275.1	NZ_CP029189.1	WP_150260718.1	132	143	-11
DUF305 domain-containing protein	RAPP	GCF_008642275.1	NZ_CP029189.1	WP_223835646.1	138	149	-11
DUF305 domain-containing protein	RAPP	GCF_008704535.1	NZ_CP023701.1	WP_150522291.1	122	133	-11
DUF305 domain-containing protein	RAPP	GCF_008704715.1	NZ_CP023689.1	WP_125529259.1	109	120	-11
DUF305 domain-containing protein	RAPP	GCF_008704855.1	NZ_CP023691.1	WP_244329727.1	124	135	-11
DUF305 domain-containing protein	RAPP	GCF_008806595.1	NZ_VZRB01000020.1	WP_150951792.1	128	139	-11
DUF305 domain-containing protein	RAPP	GCF_008905045.1	NZ_VWMY01000005.1	WP_225858769.1	124	135	-11
DUF305 domain-containing protein	RAPP	GCF_009184865.1	NZ_CP045096.1	WP_193241454.1	122	133	-11
DUF305 domain-containing protein	RAPP	GCF_009192735.1	NZ_VTFU01000001.1	WP_152218430.1	129	153	-24
DUF305 domain-containing protein	RAPP	GCF_009193255.1	NZ_WACG01000009.1	WP_264372054.1	97	121	-24
DUF305 domain-containing protein	RAPP	GCF_009377175.1	NZ_VJZD01000061.1	WP_152888917.1	129	140	-11
DUF305 domain-containing protein	RAPP	GCF_009604385.1	NZ_WEGJ01000039.1	WP_228390562.1	97	108	-11
DUF305 domain-containing protein	RAPP	GCF_009709555.1	NZ_WJBG01000195.1	WP_155058521.1	127	138	-11
DUF305 domain-containing protein	RAPP	GCF_009709575.1	NZ_WIXO01000001.1	WP_238419590.1	130	141	-11
DUF305 domain-containing protein	RAPP	GCF_009729075.1	NZ_VTGY01000001.1	WP_155898647.1	116	131	-15
DUF305 domain-containing protein	RAPP	GCF_009729415.1	NZ_MPKW01000007.1	WP_155925817.1	112	127	-15
DUF305 domain-containing protein	RAPP	GCF_009735685.1	NZ_WHPN01000281.1	WP_156206317.1	199	210	-11
DUF305 domain-containing protein	RAPP	GCF_009739905.1	NZ_CP034279.1	WP_156695912.1	121	132	-11
DUF305 domain-containing protein	RAPP	GCF_009760925.1	NZ_VRLV01000002.1	WP_157246233.1	92	103	-11
DUF305 domain-containing protein	RAPP	GCF_009769735.1	NZ_WSRO01000002.1	WP_237330428.1	117	128	-11
DUF305 domain-containing protein	RAPP	GCF_009811555.1	NZ_BLIN01000005.1	WP_159482176.1	119	130	-11
DUF305 domain-containing protein	RAPP	GCF_009811595.1	NZ_BLIP01000001.1	WP_159489182.1	119	130	-11
DUF305 domain-containing protein	RAPP	GCF_009811635.1	NZ_BLIR01000001.1	WP_159744152.1	120	131	-11
DUF305 domain-containing protein	RAPP	GCF_009831215.1	NZ_WUTW01000001.1	WP_161100852.1	115	128	-13
DUF305 domain-containing protein	RAPP	GCF_009852415.1	NZ_WOXS01000002.1	WP_159528527.1	122	133	-11
DUF305 domain-containing protein	RAPP	GCF_009857135.1	NZ_CP047318.1	WP_236580100.1	153	164	-11
DUF305 domain-containing protein	RAPP	GCF_009862125.1	NZ_WWHX01000193.1	WP_202436899.1	97	108	-11
DUF305 domain-containing protein	RAPP	GCF_009862265.1	NZ_WWGX01000022.1	WP_237532098.1	127	138	-11
DUF305 domain-containing protein	RAPP	GCF_009863025.1	NZ_WWIR01000680.1	WP_202486586.1	121	132	-11
DUF305 domain-containing protein	RAPP	GCF_009865385.1	NZ_WWJT01000266.1	WP_202527943.1	136	147	-11
DUF305 domain-containing protein	RAPP	GCF_009901565.1	NZ_WXEW01000006.1	WP_268903466.1	129	140	-11
DUF305 domain-containing protein	RAPP	GCF_009908295.1	NZ_JAAALO010000004.1	WP_201753595.1	181	198	-17
DUF305 domain-containing protein	RAPP	GCF_009916105.1	NZ_JAAAXQ010000536.1	WP_313897012.1	147	158	-11
DUF305 domain-containing protein	RAPP	GCF_010548275.1	NZ_JAAGLT010000022.1	WP_275406861.1	107	118	-11
DUF305 domain-containing protein	RAPP	GCF_010548375.1	NZ_JAAGLY010000001.1	WP_164421109.1	114	125	-11
DUF305 domain-containing protein	RAPP	GCF_010548465.1	NZ_JAAGMD010000394.1	WP_164334462.1	122	133	-11
DUF305 domain-containing protein	RAPP	GCF_010550245.1	NZ_JAAGLU010000007.1	WP_275409192.1	104	115	-11
DUF305 domain-containing protein	RAPP	GCF_010550605.1	NZ_JAAGNI010000435.1	WP_164403610.1	123	134	-11
DUF305 domain-containing protein	RAPP	GCF_010731115.1	NZ_AP022616.1	WP_138248303.1	112	127	-15
DUF305 domain-containing protein	RAPP	GCF_010731735.1	NZ_AP022588.1	WP_163801022.1	123	138	-15
DUF305 domain-containing protein	RAPP	GCF_011008945.1	NZ_WYCT01000155.1	WP_306432919.1	143	154	-11
DUF305 domain-containing protein	RAPP	GCF_011044975.1	NZ_JAAKZV010000030.1	WP_240929533.1	110	121	-11
DUF305 domain-containing protein	RAPP	GCF_011044995.1	NZ_JAAKZW010000035.1	WP_206343641.1	135	146	-11
DUF305 domain-containing protein	RAPP	GCF_011045015.1	NZ_JAAKZY010000042.1	WP_165259623.1	108	119	-11
DUF305 domain-containing protein	RAPP	GCF_011045015.1	NZ_JAAKZY010000396.1	WP_206440991.1	126	137	-11
DUF305 domain-containing protein	RAPP	GCF_011045025.1	NZ_JAAKZX010000047.1	WP_268978816.1	134	145	-11
DUF305 domain-containing protein	RAPP	GCF_011045025.1	NZ_JAAKZX010000140.1	WP_268979139.1	112	123	-11
DUF305 domain-containing protein	RAPP	GCF_011421595.1	NZ_WTLH01000024.1	WP_165985087.1	130	141	-11
DUF305 domain-containing protein	RAPP	GCF_011758805.1	NZ_JAANOW010000003.1	WP_234901688.1	122	137	-15
DUF305 domain-containing protein	RAPP	GCF_011801125.1	NZ_CP046171.1	WP_167465164.1	148	163	-15
DUF305 domain-containing protein	RAPP	GCF_012273535.1	NZ_CP050974.1	WP_168488807.1	121	132	-11
DUF305 domain-containing protein	RAPP	GCF_012273655.1	NZ_JAAWWP010000011.1	WP_312885696.1	73	84	-11
DUF305 domain-containing protein	RAPP	GCF_012726235.1	NZ_JAASAH010000011.1	WP_277348011.1	126	137	-11
DUF305 domain-containing protein	RAPP	GCF_012726265.1	NZ_JAASAG010000011.1	WP_277349095.1	188	199	-11
DUF305 domain-containing protein	RAPP	GCF_012932915.1	NZ_VCQU01000002.1	WP_277351757.1	112	127	-15
DUF305 domain-containing protein	RAPP	GCF_012952295.1	NZ_JABBCH010000001.1	WP_169991337.1	131	155	-24
DUF305 domain-containing protein	RAPP	GCF_013044505.1	NZ_JABERD010000412.1	WP_171148134.1	111	122	-11
DUF305 domain-containing protein	RAPP	GCF_013085465.1	NZ_CP049838.1	WP_171395048.1	122	133	-11
DUF305 domain-containing protein	RAPP	GCF_013167895.1	NZ_BLWC01000001.1	WP_173317306.1	133	144	-11
DUF305 domain-containing protein	RAPP	GCF_013283785.1	NZ_JABCPZ010000021.1	WP_173522854.1	113	129	-16
DUF305 domain-containing protein	RAPP	GCF_013302895.1	NZ_VJOK01000001.1	WP_243275065.1	112	123	-11
DUF305 domain-containing protein	RAPP	GCF_013364195.1	NZ_CP054918.1	WP_176104060.1	147	158	-11
DUF305 domain-containing protein	RAPP	GCF_013387495.1	NZ_JABZEE010000001.1	WP_177147254.1	135	146	-11
DUF305 domain-containing protein	RAPP	GCF_013387495.1	NZ_JABZEE010000055.1	WP_177152867.1	131	142	-11
DUF305 domain-containing protein	RAPP	GCF_013401435.1	NZ_JACBGN010000062.1	WP_179174177.1	139	150	-11
DUF305 domain-containing protein	RAPP	GCF_013407765.1	NZ_JACBZD010000001.1	WP_179812904.1	141	152	-11
DUF305 domain-containing protein	RAPP	GCF_013778455.1	NZ_JACEHE010000011.1	WP_181658913.1	122	133	-11
DUF305 domain-containing protein	RAPP	GCF_013870515.1	NZ_JACBXA010000034.1	WP_181765144.1	182	193	-11
DUF305 domain-containing protein	RAPP	GCF_014083985.1	NZ_CP046907.1	WP_259370940.1	130	141	-11
DUF305 domain-containing protein	RAPP	GCF_014126825.1	NZ_CP059900.1	WP_182358371.1	131	160	-29
DUF305 domain-containing protein	RAPP	GCF_014141525.1	NZ_VKHS01000299.1	WP_228473866.1	156	167	-11
DUF305 domain-containing protein	RAPP	GCF_014141535.1	NZ_VKHT01000763.1	WP_182607553.1	141	152	-11
DUF305 domain-containing protein	RAPP	GCF_014156695.1	NZ_WMLF01000087.1	WP_228456284.1	141	152	-11
DUF305 domain-containing protein	RAPP	GCF_014202335.1	NZ_JACHGP010000003.1	WP_184437392.1	125	140	-15
DUF305 domain-containing protein	RAPP	GCF_014202475.1	NZ_JACHGV010000002.1	WP_221342148.1	124	135	-11
DUF305 domain-containing protein	RAPP	GCF_014203235.1	NZ_JACHIN010000024.1	WP_184974665.1	98	109	-11
DUF305 domain-containing protein	RAPP	GCF_014203325.1	NZ_JACHIV010000001.1	WP_184479874.1	156	171	-15
DUF305 domain-containing protein	RAPP	GCF_014203535.1	NZ_JACHJI010000022.1	WP_184828851.1	123	134	-11
DUF305 domain-containing protein	RAPP	GCF_014203595.1	NZ_JACHJK010000002.1	WP_184962505.1	121	132	-11
DUF305 domain-containing protein	RAPP	GCF_014203705.1	NZ_JACHJR010000001.1	WP_184912651.1	111	122	-11
DUF305 domain-containing protein	RAPP	GCF_014204795.1	NZ_JACHMB010000001.1	WP_185076443.1	116	132	-16
DUF305 domain-containing protein	RAPP	GCF_014205055.1	NZ_JACHMS010000001.1	WP_313667098.1	131	142	-11
DUF305 domain-containing protein	RAPP	GCF_014205165.1	NZ_JACHMZ010000001.1	WP_178063101.1	187	204	-17
DUF305 domain-containing protein	RAPP	GCF_014205225.1	NZ_JACHNB010000001.1	WP_185042486.1	122	139	-17
DUF305 domain-containing protein	RAPP	GCF_014207445.1	NZ_JACHEM010000015.1	WP_185035144.1	125	136	-11
DUF305 domain-containing protein	RAPP	GCF_014235185.1	NZ_CP060131.1	WP_185718810.1	112	128	-16
DUF305 domain-containing protein	RAPP	GCF_014235185.1	NZ_CP060131.1	WP_185720739.1	111	127	-16
DUF305 domain-containing protein	RAPP	GCF_014256275.1	NZ_JACCFE010000001.1	WP_185730674.1	133	148	-15
DUF305 domain-containing protein	RAPP	GCF_014281965.1	NZ_JACFTB010000002.1	WP_186627479.1	122	137	-15
DUF305 domain-containing protein	RAPP	GCF_014489635.1	NZ_CP060828.1	WP_187749905.1	151	162	-11
DUF305 domain-containing protein	RAPP	GCF_014493765.1	NZ_JACTVJ010000006.1	WP_308800963.1	128	139	-11
DUF305 domain-containing protein	RAPP	GCF_014495685.1	NZ_JACTVI010000002.1	WP_316959284.1	126	137	-11
DUF305 domain-containing protein	RAPP	GCF_014534645.1	NZ_JACVQF010000225.1	WP_188184818.1	122	133	-11
DUF305 domain-containing protein	RAPP	GCF_014596915.1	NZ_JACVWU010000004.1	WP_188287815.1	141	152	-11
DUF305 domain-containing protein	RAPP	GCF_014635345.1	NZ_BMCU01000008.1	WP_162245349.1	127	142	-15
DUF305 domain-containing protein	RAPP	GCF_014644555.1	NZ_BMKX01000002.1	WP_229677015.1	133	157	-24
DUF305 domain-containing protein	RAPP	GCF_014645795.1	NZ_BMMK01000003.1	WP_189054432.1	136	150	-14
DUF305 domain-containing protein	RAPP	GCF_014645815.1	NZ_BMML01000023.1	WP_189267574.1	124	135	-11
DUF305 domain-containing protein	RAPP	GCF_014645835.1	NZ_BMMM01000022.1	WP_229703713.1	126	137	-11
DUF305 domain-containing protein	RAPP	GCF_014645895.1	NZ_BMMP01000009.1	WP_189037763.1	203	214	-11
DUF305 domain-containing protein	RAPP	GCF_014646095.1	NZ_BMMU01000028.1	WP_189150940.1	132	143	-11
DUF305 domain-containing protein	RAPP	GCF_014647495.1	NZ_BMPH01000011.1	WP_268240072.1	104	128	-24
DUF305 domain-containing protein	RAPP	GCF_014647675.1	NZ_BMPQ01000044.1	WP_220450470.1	129	140	-11
DUF305 domain-containing protein	RAPP	GCF_014647795.1	NZ_BMPW01000042.1	WP_183227909.1	110	127	-17
DUF305 domain-containing protein	RAPP	GCF_014648075.1	NZ_BMQK01000003.1	WP_189216128.1	128	139	-11
DUF305 domain-containing protein	RAPP	GCF_014648075.1	NZ_BMQK01000029.1	WP_229821455.1	177	188	-11
DUF305 domain-containing protein	RAPP	GCF_014648415.1	NZ_BMRB01000002.1	WP_189211153.1	92	122	-30
DUF305 domain-containing protein	RAPP	GCF_014648635.1	NZ_BMRM01000010.1	WP_189300992.1	122	133	-11
DUF305 domain-containing protein	RAPP	GCF_014648815.1	NZ_BMRV01000019.1	WP_189233844.1	122	133	-11
DUF305 domain-containing protein	RAPP	GCF_014648855.1	NZ_BMRX01000006.1	WP_226483588.1	124	135	-11
DUF305 domain-containing protein	RAPP	GCF_014648915.1	NZ_BMSA01000022.1	WP_189715583.1	119	130	-11
DUF305 domain-containing protein	RAPP	GCF_014648995.1	NZ_BMSE01000002.1	WP_308432150.1	112	123	-11
DUF305 domain-containing protein	RAPP	GCF_014649115.1	NZ_BMSK01000010.1	WP_229896864.1	121	132	-11
DUF305 domain-containing protein	RAPP	GCF_014649335.1	NZ_BMSV01000005.1	WP_189533953.1	122	133	-11
DUF305 domain-containing protein	RAPP	GCF_014649375.1	NZ_BMSX01000047.1	WP_189944299.1	118	129	-11
DUF305 domain-containing protein	RAPP	GCF_014649375.1	NZ_BMSX01000017.1	WP_229911280.1	126	137	-11
DUF305 domain-containing protein	RAPP	GCF_014649495.1	NZ_BMTD01000025.1	WP_191877910.1	124	135	-11
DUF305 domain-containing protein	RAPP	GCF_014649735.1	NZ_BMTP01000006.1	WP_189551139.1	128	139	-11
DUF305 domain-containing protein	RAPP	GCF_014649915.1	NZ_BMTY01000023.1	WP_189811869.1	131	142	-11
DUF305 domain-containing protein	RAPP	GCF_014649995.1	NZ_BMUC01000015.1	WP_190099883.1	122	133	-11
DUF305 domain-containing protein	RAPP	GCF_014650035.1	NZ_BMUE01000003.1	WP_190014947.1	125	136	-11
DUF305 domain-containing protein	RAPP	GCF_014650075.1	NZ_BMUG01000008.1	WP_032755061.1	124	135	-11
DUF305 domain-containing protein	RAPP	GCF_014650075.1	NZ_BMUG01000018.1	WP_229887947.1	127	138	-11
DUF305 domain-containing protein	RAPP	GCF_014650115.1	NZ_BMUI01000013.1	WP_189817246.1	125	136	-11
DUF305 domain-containing protein	RAPP	GCF_014650435.1	NZ_BMUY01000019.1	WP_229892648.1	153	164	-11
DUF305 domain-containing protein	RAPP	GCF_014650575.1	NZ_BMVF01000009.1	WP_229865379.1	109	120	-11
DUF305 domain-containing protein	RAPP	GCF_014650595.1	NZ_BMVG01000005.1	WP_229881349.1	129	140	-11
DUF305 domain-containing protein	RAPP	GCF_014650655.1	NZ_BMVJ01000004.1	WP_308434322.1	129	140	-11
DUF305 domain-containing protein	RAPP	GCF_014650755.1	NZ_BMVO01000037.1	WP_138895453.1	131	142	-11
DUF305 domain-containing protein	RAPP	GCF_014650755.1	NZ_BMVO01000013.1	WP_189715683.1	126	157	-31
DUF305 domain-containing protein	RAPP	GCF_014650875.1	NZ_BMVU01000003.1	WP_190189257.1	126	137	-11
DUF305 domain-containing protein	RAPP	GCF_014650915.1	NZ_BMVW01000009.1	WP_189862169.1	128	139	-11
DUF305 domain-containing protein	RAPP	GCF_014650955.1	NZ_BMVY01000001.1	WP_189768001.1	120	131	-11
DUF305 domain-containing protein	RAPP	GCF_014650995.1	NZ_BMWA01000019.1	WP_189876285.1	122	133	-11
DUF305 domain-containing protein	RAPP	GCF_014651015.1	NZ_BMWB01000041.1	WP_189893581.1	122	133	-11
DUF305 domain-containing protein	RAPP	GCF_014651035.1	NZ_BMWC01000001.1	WP_190048652.1	142	153	-11
DUF305 domain-containing protein	RAPP	GCF_014651135.1	NZ_BMWH01000012.1	WP_190058169.1	142	153	-11
DUF305 domain-containing protein	RAPP	GCF_014651155.1	NZ_BMWI01000009.1	WP_003974521.1	123	134	-11
DUF305 domain-containing protein	RAPP	GCF_014654935.1	NZ_BNBF01000001.1	WP_189977267.1	123	134	-11
DUF305 domain-containing protein	RAPP	GCF_014655715.1	NZ_BNBM01000006.1	WP_190070895.1	131	142	-11
DUF305 domain-containing protein	RAPP	GCF_014656055.1	NZ_BNBR01000004.1	WP_229908997.1	121	132	-11
DUF305 domain-containing protein	RAPP	GCF_014656135.1	NZ_BNBV01000001.1	WP_189794711.1	137	148	-11
DUF305 domain-containing protein	RAPP	GCF_014656295.1	NZ_BNCD01000002.1	WP_229924342.1	141	152	-11
DUF305 domain-containing protein	RAPP	GCF_014779715.1	NZ_JACXYU010000008.1	WP_191210385.1	119	130	-11
DUF305 domain-containing protein	RAPP	GCF_014873145.1	NZ_JADBEK010000001.1	WP_192785234.1	116	132	-16
DUF305 domain-containing protein	RAPP	GCF_014873915.1	NZ_JADBEJ010000004.1	WP_192742921.1	113	136	-23
DUF305 domain-containing protein	RAPP	GCF_014905555.1	NZ_BNGS01000001.1	WP_200417229.1	133	144	-11
DUF305 domain-containing protein	RAPP	GCF_015160855.1	NZ_CP063373.1	WP_194043544.1	130	141	-11
DUF305 domain-containing protein	RAPP	GCF_015163075.1	NZ_JADDXU010000014.1	WP_228048854.1	126	137	-11
DUF305 domain-containing protein	RAPP	GCF_015477835.1	NZ_JADLQN010000007.1	WP_195004681.1	146	162	-16
DUF305 domain-containing protein	RAPP	GCF_015712165.1	NZ_JADPZX010000001.1	WP_196458348.1	137	148	-11
DUF305 domain-containing protein	RAPP	GCF_015910445.1	NZ_CP048882.1	WP_197348840.1	133	144	-11
DUF305 domain-containing protein	RAPP	GCF_015910445.1	NZ_CP048882.1	WP_197352285.1	173	184	-11
DUF305 domain-containing protein	RAPP	GCF_016107395.1	NZ_JAAIKO010000023.1	WP_198358384.1	123	134	-11
DUF305 domain-containing protein	RAPP	GCF_016107395.1	NZ_JAAIKO010000005.1	WP_269289139.1	99	110	-11
DUF305 domain-containing protein	RAPP	GCF_016107395.1	NZ_JAAIKO010000035.1	WP_307811563.1	122	133	-11
DUF305 domain-containing protein	RAPP	GCF_016464705.1	NZ_JAEHOB010000003.1	WP_307849481.1	114	131	-17
DUF305 domain-containing protein	RAPP	GCF_016482685.1	NZ_JACYHF010000002.1	WP_199582202.1	119	130	-11
DUF305 domain-containing protein	RAPP	GCF_016482825.1	NZ_JAEMNV010000004.1	WP_199704994.1	119	134	-15
DUF305 domain-containing protein	RAPP	GCF_016482825.1	NZ_JAEMNV010000005.1	WP_199705695.1	133	148	-15
DUF305 domain-containing protein	RAPP	GCF_016526145.1	NZ_JADDUE010000003.1	WP_200069586.1	156	172	-16
DUF305 domain-containing protein	RAPP	GCF_016595675.1	NZ_JAENJH010000002.1	WP_200316526.1	154	170	-16
DUF305 domain-containing protein	RAPP	GCF_016598485.1	NZ_JAEMUW010000018.1	WP_200213693.1	135	152	-17
DUF305 domain-containing protein	RAPP	GCF_016598615.1	NZ_CP066832.1	WP_181412031.1	122	133	-11
DUF305 domain-containing protein	RAPP	GCF_016598615.1	NZ_CP066831.1	WP_234048596.1	131	142	-11
DUF305 domain-containing protein	RAPP	GCF_016599145.1	NZ_JAENKO010000056.1	WP_200175615.1	140	169	-29
DUF305 domain-containing protein	RAPP	GCF_016612545.1	NZ_JAENRY010000043.1	WP_200679723.1	127	138	-11
DUF305 domain-containing protein	RAPP	GCF_016654115.1	NZ_JAEQAZ010000053.1	WP_236583895.1	126	137	-11
DUF305 domain-containing protein	RAPP	GCF_016741775.1	NZ_JAERRK010000005.1	WP_201835182.1	122	133	-11
DUF305 domain-containing protein	RAPP	GCF_016741855.1	NZ_JAERRH010000017.1	WP_201824830.1	124	135	-11
DUF305 domain-containing protein	RAPP	GCF_016745505.1	NZ_JAERUC010000012.1	WP_107411325.1	122	133	-11
DUF305 domain-containing protein	RAPP	GCF_016755875.1	NZ_BNED01000005.1	WP_202203269.1	130	141	-11
DUF305 domain-containing protein	RAPP	GCF_016804005.1	NZ_CP051486.1	WP_203186068.1	122	133	-11
DUF305 domain-containing protein	RAPP	GCF_016860545.1	NZ_BNEB01000005.1	WP_189923287.1	123	134	-11
DUF305 domain-containing protein	RAPP	GCF_016861975.1	NZ_BOMB01000012.1	WP_203657410.1	179	196	-17
DUF305 domain-containing protein	RAPP	GCF_016862315.1	NZ_BOMS01000152.1	WP_203830335.1	130	147	-17
DUF305 domain-containing protein	RAPP	GCF_016862395.1	NZ_BOMW01000043.1	WP_203682370.1	130	146	-16
DUF305 domain-containing protein	RAPP	GCF_016862455.1	NZ_BOMZ01000095.1	WP_204037839.1	126	143	-17
DUF305 domain-containing protein	RAPP	GCF_016863475.1	NZ_BOOY01000043.1	WP_203941800.1	126	143	-17
DUF305 domain-containing protein	RAPP	GCF_016863495.1	NZ_BOOZ01000009.1	WP_204005131.1	123	141	-18
DUF305 domain-containing protein	RAPP	GCF_016887965.1	NZ_JAFDVD010000020.1	WP_204132454.1	144	158	-14
DUF305 domain-containing protein	RAPP	GCF_016907435.1	NZ_JAFBBZ010000001.1	WP_193670122.1	122	158	-36
DUF305 domain-containing protein	RAPP	GCF_016907695.1	NZ_JAFBCK010000001.1	WP_204452313.1	115	128	-13
DUF305 domain-containing protein	RAPP	GCF_017068395.1	NZ_CP070615.1	WP_095866258.1	133	148	-15
DUF305 domain-containing protein	RAPP	GCF_017168235.1	NZ_JABFAO010000014.1	WP_206489955.1	125	140	-15
DUF305 domain-containing protein	RAPP	GCF_017168235.1	NZ_JABFAO010000007.1	WP_206510263.1	123	138	-15
DUF305 domain-containing protein	RAPP	GCF_017168235.1	NZ_JABFAO010000036.1	WP_307786728.1	112	127	-15
DUF305 domain-containing protein	RAPP	GCF_017168335.1	NZ_JABFAU010000008.1	WP_206489955.1	125	140	-15
DUF305 domain-containing protein	RAPP	GCF_017377795.1	NZ_JAFRDR010000010.1	WP_207843233.1	127	142	-15
DUF305 domain-containing protein	RAPP	GCF_017526105.1	NZ_CP071839.1	WP_208030941.1	122	133	-11
DUF305 domain-containing protein	RAPP	GCF_017526105.1	NZ_CP071839.1	WP_243769449.1	127	138	-11
DUF305 domain-containing protein	RAPP	GCF_017592555.1	NZ_JAGFNS010000005.1	WP_208466909.1	127	144	-17
DUF305 domain-containing protein	RAPP	GCF_017599305.1	NZ_JAGFWR010000001.1	WP_244251580.1	165	182	-17
DUF305 domain-containing protein	RAPP	GCF_017603825.1	NZ_CP072014.1	WP_208575988.1	129	153	-24
DUF305 domain-containing protein	RAPP	GCF_017614955.1	NZ_WVUH01000200.1	WP_208815472.1	150	168	-18
DUF305 domain-containing protein	RAPP	GCF_017614965.1	NZ_WVUG01000291.1	WP_208784115.1	118	129	-11
DUF305 domain-containing protein	RAPP	GCF_017639205.1	NZ_CP071139.1	WP_229875048.1	137	148	-11
DUF305 domain-containing protein	RAPP	GCF_017813245.1	NZ_JAGIQL010000030.1	WP_245179128.1	135	146	-11
DUF305 domain-containing protein	RAPP	GCF_017876755.1	NZ_JAGIOO010000001.1	WP_086785691.1	102	117	-15
DUF305 domain-containing protein	RAPP	GCF_017948485.1	NZ_JAFFSX010000003.1	WP_308298774.1	126	137	-11
DUF305 domain-containing protein	RAPP	GCF_018070025.1	NZ_JAGPYQ010000001.1	WP_210885259.1	121	132	-11
DUF305 domain-containing protein	RAPP	GCF_018070325.1	NZ_JAGPXY010000010.1	WP_210781909.1	129	146	-17
DUF305 domain-containing protein	RAPP	GCF_018070565.1	NZ_JAGPXL010000021.1	WP_308405222.1	126	137	-11
DUF305 domain-containing protein	RAPP	GCF_018070575.1	NZ_JAGPXN010000002.1	WP_210833185.1	158	175	-17
DUF305 domain-containing protein	RAPP	GCF_018128905.1	NZ_CP063808.1	WP_212670232.1	116	127	-11
DUF305 domain-containing protein	RAPP	GCF_018324205.1	NZ_AP023356.1	WP_189329993.1	120	137	-17
DUF305 domain-containing protein	RAPP	GCF_018326285.1	NZ_AP023362.1	WP_212812421.1	116	131	-15
DUF305 domain-containing protein	RAPP	GCF_018604545.1	NZ_CP075896.1	WP_251057950.1	126	137	-11
DUF305 domain-containing protein	RAPP	GCF_018614035.1	NZ_JAGGPA010000063.1	WP_215136198.1	131	142	-11
DUF305 domain-containing protein	RAPP	GCF_018614055.1	NZ_JAGGPB010000066.1	WP_214928974.1	130	141	-11
DUF305 domain-containing protein	RAPP	GCF_018614075.1	NZ_JAGGOZ010000086.1	WP_251057212.1	127	138	-11
DUF305 domain-containing protein	RAPP	GCF_018614135.1	NZ_JAGGOW010000069.1	WP_215026867.1	133	144	-11
DUF305 domain-containing protein	RAPP	GCF_018614135.1	NZ_JAGGOW010000098.1	WP_251054798.1	125	136	-11
DUF305 domain-containing protein	RAPP	GCF_018614195.1	NZ_JAGGOT010000010.1	WP_214947705.1	127	138	-11
DUF305 domain-containing protein	RAPP	GCF_018614205.1	NZ_JAGGOS010000042.1	WP_251066350.1	126	137	-11
DUF305 domain-containing protein	RAPP	GCF_018614415.1	NZ_JAGGOO010000163.1	WP_215173888.1	122	133	-11
DUF305 domain-containing protein	RAPP	GCF_018614575.1	NZ_JAGGOJ010000048.1	WP_215187476.1	134	145	-11
DUF305 domain-containing protein	RAPP	GCF_018614585.1	NZ_JAGGOI010000018.1	WP_215093942.1	118	129	-11
DUF305 domain-containing protein	RAPP	GCF_018614615.1	NZ_JAGGOK010000051.1	WP_214976285.1	124	135	-11
DUF305 domain-containing protein	RAPP	GCF_018638295.1	NZ_JABTTS010000013.1	WP_251692182.1	121	132	-11
DUF305 domain-containing protein	RAPP	GCF_018927715.1	NZ_JABRXD010000044.1	WP_179202970.1	123	134	-11
DUF305 domain-containing protein	RAPP	GCF_019049285.1	NZ_JAGMUL010000196.1	WP_217214952.1	117	128	-11
DUF305 domain-containing protein	RAPP	GCF_019049285.1	NZ_JAGMUL010000058.1	WP_308402708.1	141	152	-11
DUF305 domain-containing protein	RAPP	GCF_019049325.1	NZ_JAGMUO010000025.1	WP_217165329.1	150	161	-11
DUF305 domain-containing protein	RAPP	GCF_019049325.1	NZ_JAGMUO010000128.1	WP_217171174.1	122	133	-11
DUF305 domain-containing protein	RAPP	GCF_019090165.1	NZ_JAHRIB010000174.1	WP_217458476.1	118	129	-11
DUF305 domain-containing protein	RAPP	GCF_019263585.2	NZ_JADQDF010000001.1	WP_218589717.1	124	140	-16
DUF305 domain-containing protein	RAPP	GCF_019263585.2	NZ_JADQDF010000001.1	WP_218595132.1	117	133	-16
DUF305 domain-containing protein	RAPP	GCF_019263705.2	NZ_JADQDK010000001.1	WP_218600848.1	112	128	-16
DUF305 domain-containing protein	RAPP	GCF_019285775.1	NZ_CP079105.1	WP_066473254.1	136	151	-15
DUF305 domain-containing protein	RAPP	GCF_019396355.1	NZ_JAHKRK010000058.1	WP_219415791.1	136	149	-13
DUF305 domain-containing protein	RAPP	GCF_019396355.1	NZ_JAHKRK010000273.1	WP_219419646.1	78	91	-13
DUF305 domain-containing protein	RAPP	GCF_019400985.1	NZ_WTFF01000004.1	WP_219664344.1	122	133	-11
DUF305 domain-containing protein	RAPP	GCF_019468465.1	NZ_CP080519.1	WP_220246838.1	134	151	-17
DUF305 domain-containing protein	RAPP	GCF_019468565.1	NZ_CP080521.1	WP_220256624.1	125	138	-13
DUF305 domain-containing protein	RAPP	GCF_019599145.1	NZ_CP080647.1	WP_220645288.1	122	133	-11
DUF305 domain-containing protein	RAPP	GCF_019599145.1	NZ_CP080647.1	WP_259407997.1	122	133	-11
DUF305 domain-containing protein	RAPP	GCF_019704555.1	NZ_AP024745.1	WP_221328984.1	123	140	-17
DUF305 domain-containing protein	RAPP	GCF_019834675.1	NZ_JABUBU010000001.1	WP_222682411.1	107	122	-15
DUF305 domain-containing protein	RAPP	GCF_019890635.1	NZ_JAIOAB010000004.1	WP_019981521.1	140	151	-11
DUF305 domain-containing protein	RAPP	GCF_019933235.1	NZ_CP082945.1	WP_223659509.1	120	131	-11
DUF305 domain-containing protein	RAPP	GCF_020010905.1	NZ_JAGJBY010000001.1	WP_223786195.1	133	144	-11
DUF305 domain-containing protein	RAPP	GCF_020176795.1	NZ_JAIUKE010000116.1	WP_225014135.1	137	148	-11
DUF305 domain-containing protein	RAPP	GCF_020400605.1	NZ_JAINRD010000001.1	WP_225793314.1	164	175	-11
DUF305 domain-containing protein	RAPP	GCF_020400655.1	NZ_JAINRC010000011.1	WP_225810921.1	125	136	-11
DUF305 domain-containing protein	RAPP	GCF_020404845.1	NZ_JAIOJZ010000001.1	WP_308112523.1	143	154	-11
DUF305 domain-containing protein	RAPP	GCF_020532645.1	NZ_JAJAUZ010000003.1	WP_226732076.1	154	165	-11
DUF305 domain-containing protein	RAPP	GCF_020564935.1	NZ_JAJCXB010000008.1	WP_308409353.1	125	136	-11
DUF305 domain-containing protein	RAPP	GCF_020616555.1	NZ_CP085173.1	WP_227293381.1	142	153	-11
DUF305 domain-containing protein	RAPP	GCF_020733705.1	NZ_JAJFZM010000001.1	WP_227996690.1	119	134	-15
DUF305 domain-containing protein	RAPP	GCF_020884795.1	NZ_BBZF01000024.1	WP_229402653.1	156	173	-17
DUF305 domain-containing protein	RAPP	GCF_020991275.1	NZ_JAJLQY010000004.1	WP_230614574.1	171	182	-11
DUF305 domain-containing protein	RAPP	GCF_021173675.1	NZ_JAIHON010000012.1	WP_232031038.1	119	130	-11
DUF305 domain-containing protein	RAPP	GCF_021390475.1	NZ_JAJUWS010000051.1	WP_233876322.1	218	229	-11
DUF305 domain-containing protein	RAPP	GCF_021462825.1	NZ_JAKEEB010000010.1	WP_234515545.1	129	140	-11
DUF305 domain-containing protein	RAPP	GCF_021474405.1	NZ_JAKEIO010000009.1	WP_234845154.1	136	147	-11
DUF305 domain-containing protein	RAPP	GCF_021474405.1	NZ_JAKEIO010000010.1	WP_308287334.1	118	129	-11
DUF305 domain-containing protein	RAPP	GCF_021538895.1	NZ_JADDRL010000017.1	WP_235453877.1	121	132	-11
DUF305 domain-containing protein	RAPP	GCF_021545335.1	NZ_CP089312.1	WP_235475806.1	134	145	-11
DUF305 domain-containing protein	RAPP	GCF_021545335.1	NZ_CP089312.1	WP_235476326.1	132	143	-11
DUF305 domain-containing protein	RAPP	GCF_022230925.1	NZ_JAKKFH010000062.1	WP_238672577.1	126	143	-17
DUF305 domain-containing protein	RAPP	GCF_022347745.1	NZ_JAKRGC010000193.1	WP_239225815.1	120	131	-11
DUF305 domain-containing protein	RAPP	GCF_022347745.1	NZ_JAKRGC010000001.1	WP_308381172.1	100	111	-11
DUF305 domain-containing protein	RAPP	GCF_022513565.1	NZ_JAKWBE010000005.1	WP_240861340.1	118	129	-11
DUF305 domain-containing protein	RAPP	GCF_022524345.1	NZ_JAKWJU010000002.1	WP_241058719.1	202	213	-11
DUF305 domain-containing protein	RAPP	GCF_022698165.1	NZ_JALDAY010000003.1	WP_242764699.1	122	133	-11
DUF305 domain-containing protein	RAPP	GCF_022747945.1	NZ_JALDST010000001.1	WP_242796275.1	177	194	-17
DUF305 domain-containing protein	RAPP	GCF_022810405.1	NZ_JALGQE010000015.1	WP_027494146.1	125	140	-15
DUF305 domain-containing protein	RAPP	GCF_022810405.1	NZ_JALGQE010000019.1	WP_032364204.1	124	139	-15
DUF305 domain-containing protein	RAPP	GCF_022810405.1	NZ_JALGQE010000028.1	WP_032375198.1	124	139	-15
DUF305 domain-containing protein	RAPP	GCF_022810405.1	NZ_JALGQE010000004.1	WP_243609005.1	115	130	-15
DUF305 domain-containing protein	RAPP	GCF_022815725.1	NZ_JALGRF010000005.1	WP_243629630.1	125	136	-11
DUF305 domain-containing protein	RAPP	GCF_022846655.1	NZ_AP025667.1	WP_244334770.1	121	132	-11
DUF305 domain-containing protein	RAPP	GCF_023051145.1	NZ_JALKFS010000002.1	WP_143695997.1	150	165	-15
DUF305 domain-containing protein	RAPP	GCF_023051145.1	NZ_JALKFS010000002.1	WP_247206383.1	149	164	-15
DUF305 domain-containing protein	RAPP	GCF_023051145.1	NZ_JALKFS010000005.1	WP_247209777.1	126	141	-15
DUF305 domain-containing protein	RAPP	GCF_023072675.1	NZ_JALLGL010000353.1	WP_247472796.1	122	133	-11
DUF305 domain-containing protein	RAPP	GCF_023184515.1	NZ_JAAHBP010000001.1	WP_248500874.1	131	142	-11
DUF305 domain-containing protein	RAPP	GCF_023218175.1	NZ_JALPTH010000017.1	WP_248634983.1	136	147	-11
DUF305 domain-containing protein	RAPP	GCF_023515955.1	NZ_CP097322.1	WP_249769456.1	152	163	-11
DUF305 domain-containing protein	RAPP	GCF_023516435.1	NZ_CP097332.1	WP_249772596.1	125	138	-13
DUF305 domain-containing protein	RAPP	GCF_023516595.1	NZ_JAMGBG010000001.1	WP_240501634.1	141	152	-11
DUF305 domain-containing protein	RAPP	GCF_023534745.1	NZ_JAMHJQ010000005.1	WP_249949910.1	144	155	-11
DUF305 domain-containing protein	RAPP	GCF_023656545.1	NZ_JAMOKF010000090.1	WP_250794909.1	163	180	-17
DUF305 domain-containing protein	RAPP	GCF_023716925.1	NZ_JAMQQG010000001.1	WP_251730932.1	136	155	-19
DUF305 domain-containing protein	RAPP	GCF_023740735.1	NZ_JAMRXH010000014.1	WP_251915839.1	125	140	-15
DUF305 domain-containing protein	RAPP	GCF_024055715.1	NZ_JAMXMV010000002.1	WP_252818560.1	137	150	-13
DUF305 domain-containing protein	RAPP	GCF_024055725.1	NZ_JAMXMX010000025.1	WP_252808647.1	143	156	-13
DUF305 domain-containing protein	RAPP	GCF_024055795.1	NZ_JAMXMY010000006.1	WP_252842416.1	126	139	-13
DUF305 domain-containing protein	RAPP	GCF_024213555.1	NZ_JANAVO010000001.1	WP_254233412.1	104	118	-14
DUF305 domain-containing protein	RAPP	GCF_024438035.1	NZ_JANFQF010000035.1	WP_255974486.1	132	147	-15
DUF305 domain-containing protein	RAPP	GCF_024539675.1	NZ_JAHHIT010000009.1	WP_256914549.1	109	120	-11
DUF305 domain-containing protein	RAPP	GCF_024611995.1	NZ_CP102509.1	WP_257552967.1	120	131	-11
DUF305 domain-containing protein	RAPP	GCF_024612015.1	NZ_CP102512.1	WP_257542880.1	124	135	-11
DUF305 domain-containing protein	RAPP	GCF_024612035.1	NZ_CP102513.1	WP_257567415.1	130	141	-11
DUF305 domain-containing protein	RAPP	GCF_024753135.1	NZ_JANUGP010000003.1	WP_258777137.1	122	133	-11
DUF305 domain-containing protein	RAPP	GCF_024756275.1	NZ_JANUGQ010000003.1	WP_258785770.1	190	201	-11
DUF305 domain-containing protein	RAPP	GCF_900089595.1	NZ_LT594323.1	WP_157740385.1	140	157	-17
DUF305 domain-containing protein	RAPP	GCF_900089605.1	NZ_LT594324.1	WP_157740054.1	131	148	-17
DUF305 domain-containing protein	RAPP	GCF_900090145.1	NZ_FMHI01000001.1	WP_254665836.1	142	153	-11
DUF305 domain-containing protein	RAPP	GCF_900090225.1	NZ_FMHY01000002.1	WP_141721213.1	128	145	-17
DUF305 domain-containing protein	RAPP	GCF_900090235.1	NZ_LT607750.1	WP_157748349.1	173	190	-17
DUF305 domain-containing protein	RAPP	GCF_900090245.1	NZ_FMDN01000017.1	WP_091300285.1	199	216	-17
DUF305 domain-containing protein	RAPP	GCF_900090285.1	NZ_LT607754.1	WP_157746284.1	143	160	-17
DUF305 domain-containing protein	RAPP	GCF_900090295.1	NZ_LT607753.1	WP_088977197.1	156	173	-17
DUF305 domain-containing protein	RAPP	GCF_900090315.1	NZ_FMHZ01000002.1	WP_091098685.1	208	225	-17
DUF305 domain-containing protein	RAPP	GCF_900091425.1	NZ_LT598496.1	WP_157741674.1	178	194	-16
DUF305 domain-containing protein	RAPP	GCF_900091435.1	NZ_FMCS01000002.1	WP_091260897.1	124	141	-17
DUF305 domain-containing protein	RAPP	GCF_900091445.1	NZ_LT607733.1	WP_089002273.1	248	265	-17
DUF305 domain-containing protein	RAPP	GCF_900091465.1	NZ_FMHV01000002.1	WP_091337777.1	134	151	-17
DUF305 domain-containing protein	RAPP	GCF_900091475.1	NZ_FMIB01000002.1	WP_091311062.1	120	137	-17
DUF305 domain-containing protein	RAPP	GCF_900091475.1	NZ_FMIB01000002.1	WP_091314804.1	123	140	-17
DUF305 domain-containing protein	RAPP	GCF_900091515.1	NZ_LT607410.1	WP_197700797.1	167	184	-17
DUF305 domain-containing protein	RAPP	GCF_900091525.1	NZ_FMCU01000005.1	WP_091244873.1	195	212	-17
DUF305 domain-containing protein	RAPP	GCF_900091545.1	NZ_LT607411.1	WP_231935145.1	117	134	-17
DUF305 domain-containing protein	RAPP	GCF_900091585.1	NZ_FMHT01000003.1	WP_175440080.1	156	172	-16
DUF305 domain-containing protein	RAPP	GCF_900091595.1	NZ_FMCW01000021.1	WP_091283082.1	193	210	-17
DUF305 domain-containing protein	RAPP	GCF_900091625.1	NZ_FMIC01000002.1	WP_141719419.1	149	166	-17
DUF305 domain-containing protein	RAPP	GCF_900091845.1	NZ_FMCI01000058.1	WP_256089375.1	123	134	-11
DUF305 domain-containing protein	RAPP	GCF_900091995.1	NZ_FMDK01000400.1	WP_093598143.1	122	133	-11
DUF305 domain-containing protein	RAPP	GCF_900100315.1	NZ_FNFF01000001.1	WP_093607203.1	129	140	-11
DUF305 domain-containing protein	RAPP	GCF_900103455.1	NZ_FNHI01000001.1	WP_093652095.1	151	162	-11
DUF305 domain-containing protein	RAPP	GCF_900103585.1	NZ_FNHV01000008.1	WP_093907504.1	109	120	-11
DUF305 domain-containing protein	RAPP	GCF_900103775.1	NZ_LT629701.1	WP_156050780.1	104	118	-14
DUF305 domain-containing protein	RAPP	GCF_900104025.1	NZ_FNIQ01000002.1	WP_143018709.1	115	141	-26
DUF305 domain-containing protein	RAPP	GCF_900105245.1	NZ_FNSZ01000001.1	WP_093471636.1	129	140	-11
DUF305 domain-containing protein	RAPP	GCF_900105515.1	NZ_FNSY01000001.1	WP_093710327.1	122	133	-11
DUF305 domain-containing protein	RAPP	GCF_900105755.1	NZ_FNTQ01000001.1	WP_093505892.1	124	135	-11
DUF305 domain-containing protein	RAPP	GCF_900107045.1	NZ_FNON01000007.1	WP_143047182.1	108	126	-18
DUF305 domain-containing protein	RAPP	GCF_900109115.1	NZ_FNYV01000005.1	WP_092380565.1	123	141	-18
DUF305 domain-containing protein	RAPP	GCF_900110735.1	NZ_FOET01000006.1	WP_093659386.1	120	131	-11
DUF305 domain-containing protein	RAPP	GCF_900110755.1	NZ_FOFF01000010.1	WP_177244476.1	133	144	-11
DUF305 domain-containing protein	RAPP	GCF_900111175.1	NZ_FOGI01000001.1	WP_092774470.1	108	122	-14
DUF305 domain-containing protein	RAPP	GCF_900111805.1	NZ_FOJN01000008.1	WP_068366221.1	128	143	-15
DUF305 domain-containing protein	RAPP	GCF_900113015.1	NZ_FONV01000002.1	WP_143133628.1	119	136	-17
DUF305 domain-containing protein	RAPP	GCF_900114215.1	NZ_FOSG01000009.1	WP_093850168.1	136	147	-11
DUF305 domain-containing protein	RAPP	GCF_900119315.1	NZ_LT827010.1	WP_155123421.1	127	144	-17
DUF305 domain-containing protein	RAPP	GCF_900119315.1	NZ_LT827010.1	WP_155123519.1	132	149	-17
DUF305 domain-containing protein	RAPP	GCF_900129375.1	NZ_FQVN01000008.1	WP_073487352.1	138	153	-15
DUF305 domain-containing protein	RAPP	GCF_900129855.1	NZ_LT670819.1	WP_231976034.1	122	133	-11
DUF305 domain-containing protein	RAPP	GCF_900187385.1	NZ_FYEY01000001.1	WP_088801822.1	124	135	-11
DUF305 domain-containing protein	RAPP	GCF_900188005.1	NZ_FZNR01000039.1	WP_089299141.1	122	139	-17
DUF305 domain-containing protein	RAPP	GCF_900236475.1	NZ_LT963352.1	WP_078603002.1	135	146	-11
DUF305 domain-containing protein	RAPP	GCF_900290235.1	NZ_OLMK01000002.1	WP_219923570.1	141	152	-11
DUF305 domain-containing protein	RAPP	GCF_904528075.1	NZ_LR882035.1	WP_202564050.1	133	144	-11
efflux RND transporter periplasmic adaptor subunit	RAPP	GCA_002840935.1	PHDH01000143.1	PKP19445.1	142	146	-4
efflux RND transporter periplasmic adaptor subunit	RAPP	GCA_002842755.1	PHDU01000059.1	PKP51426.1	98	101	-3
efflux RND transporter periplasmic adaptor subunit	RAPP	GCA_002869895.2	NEWP02000002.1	THJ25426.1	154	159	-5
efflux RND transporter periplasmic adaptor subunit	RAPP	GCA_003223065.1	QHXU01000290.1	PYT12775.1	146	149	-3
efflux RND transporter periplasmic adaptor subunit	RAPP	GCA_003225055.1	QIAU01000124.1	PYY09747.1	221	226	-5
efflux RND transporter periplasmic adaptor subunit	RAPP	GCA_003531115.1	DQHT01000045.1	HCS19835.1	129	134	-5
efflux RND transporter periplasmic adaptor subunit	RAPP	GCA_003695835.1	RFHN01000002.1	RMG27225.1	109	113	-4
efflux RND transporter periplasmic adaptor subunit	RAPP	GCA_003797895.1	RKQB01000005.1	RPA68032.1	128	132	-4
efflux RND transporter periplasmic adaptor subunit	RAPP	GCA_003818205.1	RPRQ01000009.1	RPH33689.1	114	120	-6
efflux RND transporter periplasmic adaptor subunit	RAPP	GCA_003818205.1	RPRQ01000008.1	RPH33744.1	125	128	-3
efflux RND transporter periplasmic adaptor subunit	RAPP	GCA_003833075.1	RIAY01000003.1	ROS84556.1	136	139	-3
efflux RND transporter periplasmic adaptor subunit	RAPP	GCA_004298155.1	SCRD01000024.1	TAM79485.1	137	140	-3
efflux RND transporter periplasmic adaptor subunit	RAPP	GCA_004298435.1	SCSF01000105.1	TAL80148.1	104	173	-69
efflux RND transporter periplasmic adaptor subunit	RAPP	GCA_005116835.1	SWDM01000021.1	TKB72311.1	154	159	-5
efflux RND transporter periplasmic adaptor subunit	RAPP	GCA_005116945.1	SWDH01000031.1	TKB91809.1	130	135	-5
efflux RND transporter periplasmic adaptor subunit	RAPP	GCA_005217565.1	SJCO01000011.1	TKG92842.1	150	153	-3
efflux RND transporter periplasmic adaptor subunit	RAPP	GCA_007896885.1	VOIU01000013.1	TWV12387.1	107	116	-9
efflux RND transporter periplasmic adaptor subunit	RAPP	GCA_008015755.1	SSGF01000023.1	TXI44309.1	107	109	-2
efflux RND transporter periplasmic adaptor subunit	RAPP	GCA_008923315.1	WBSF01000007.1	KAB2319989.1	101	127	-26
efflux RND transporter periplasmic adaptor subunit	RAPP	GCA_009691105.1	SHVU01000016.1	MSO54521.1	31	88	-57
efflux RND transporter periplasmic adaptor subunit	RAPP	GCA_009695395.1	SIBB01000113.1	MSU27592.1	135	138	-3
efflux RND transporter periplasmic adaptor subunit	RAPP	GCA_009776995.1	WRMR01000231.1	MCL2119119.1	106	109	-3
efflux RND transporter periplasmic adaptor subunit	RAPP	GCA_009778655.1	WRFZ01000173.1	MCL1934201.1	118	128	-10
efflux RND transporter periplasmic adaptor subunit	RAPP	GCA_009783445.1	WRFY01000068.1	MCL1937384.1	120	124	-4
efflux RND transporter periplasmic adaptor subunit	RAPP	GCA_009786075.1	WQTX01000149.1	MCL2329576.1	139	142	-3
efflux RND transporter periplasmic adaptor subunit	RAPP	GCA_009919975.1	RGAU01000017.1	NBQ10869.1	115	119	-4
efflux RND transporter periplasmic adaptor subunit	RAPP	GCA_009926625.1	RFON01000035.1	NBX37439.1	115	117	-2
efflux RND transporter periplasmic adaptor subunit	RAPP	GCA_009929715.1	RZZX01000011.1	NCC09385.1	136	142	-6
efflux RND transporter periplasmic adaptor subunit	RAPP	GCA_010365115.1	JAAFGX010000088.1	NDP22315.1	137	140	-3
efflux RND transporter periplasmic adaptor subunit	RAPP	GCA_011045955.1	DSBV01000093.1	HDP75765.1	137	139	-2
efflux RND transporter periplasmic adaptor subunit	RAPP	GCA_012513315.1	JAAZCL010000040.1	NLD22835.1	123	128	-5
efflux RND transporter periplasmic adaptor subunit	RAPP	GCA_012514255.1	JAAZAP010000365.1	NLE36158.1	117	123	-6
efflux RND transporter periplasmic adaptor subunit	RAPP	GCA_012517575.1	JAAYUQ010000118.1	NLJ21002.1	138	141	-3
efflux RND transporter periplasmic adaptor subunit	RAPP	GCA_012522835.1	JAAYJR010000173.1	NLO01620.1	138	141	-3
efflux RND transporter periplasmic adaptor subunit	RAPP	GCA_012523295.1	JAAYIT010000218.1	NLO71170.1	151	154	-3
efflux RND transporter periplasmic adaptor subunit	RAPP	GCA_012728155.1	JAAYFR010000260.1	NLX66738.1	111	115	-4
efflux RND transporter periplasmic adaptor subunit	RAPP	GCA_012728465.1	JAAYFB010000064.1	NLX80285.1	144	146	-2
efflux RND transporter periplasmic adaptor subunit	RAPP	GCA_013042795.1	JABDPK010000149.1	NNK90064.1	139	143	-4
efflux RND transporter periplasmic adaptor subunit	RAPP	GCA_013140715.1	JABFSG010000038.1	NOT22709.1	147	152	-5
efflux RND transporter periplasmic adaptor subunit	RAPP	GCA_013203805.1	JABMPH010000297.1	NQU33935.1	140	143	-3
efflux RND transporter periplasmic adaptor subunit	RAPP	GCA_013203805.1	JABMPH010000440.1	NQU35230.1	140	143	-3
efflux RND transporter periplasmic adaptor subunit	RAPP	GCA_013347225.1	CP054595.1	QKS30222.1	139	143	-4
efflux RND transporter periplasmic adaptor subunit	RAPP	GCA_013373625.1	JABXHM010000083.1	NVK57523.1	101	104	-3
efflux RND transporter periplasmic adaptor subunit	RAPP	GCA_013388555.1	JACAFD010000044.1	NWF71944.1	147	152	-5
efflux RND transporter periplasmic adaptor subunit	RAPP	GCA_013816225.1	JACDEQ010000021.1	MBA3725273.1	117	121	-4
efflux RND transporter periplasmic adaptor subunit	RAPP	GCA_013824715.1	PNOH01000006.1	MBA4408648.1	153	156	-3
efflux RND transporter periplasmic adaptor subunit	RAPP	GCA_014302835.1	CP060294.1	QNK61584.1	116	119	-3
efflux RND transporter periplasmic adaptor subunit	RAPP	GCA_014377495.1	JACMPN010000447.1	MBC7544299.1	136	139	-3
efflux RND transporter periplasmic adaptor subunit	RAPP	GCA_014381035.1	JACMIS010000507.1	MBC8137068.1	145	158	-13
efflux RND transporter periplasmic adaptor subunit	RAPP	GCA_014385165.1	JACRTF010000001.1	MBC8594594.1	107	114	-7
efflux RND transporter periplasmic adaptor subunit	RAPP	GCA_014800445.1	JAAVGC010000067.1	MBD5198543.1	111	116	-5
efflux RND transporter periplasmic adaptor subunit	RAPP	GCA_014801485.1	JAAVEC010000005.1	MBD5276264.1	116	120	-4
efflux RND transporter periplasmic adaptor subunit	RAPP	GCA_014801815.1	JAAVDM010000034.1	MBD5311639.1	117	124	-7
efflux RND transporter periplasmic adaptor subunit	RAPP	GCA_014802445.1	JAAVCF010000008.1	MBD5377068.1	131	134	-3
efflux RND transporter periplasmic adaptor subunit	RAPP	GCA_015060105.1	SUZD01000001.1	MBE6208713.1	131	134	-3
efflux RND transporter periplasmic adaptor subunit	RAPP	GCA_015060695.1	SUYA01000005.1	MBE6287629.1	133	136	-3
efflux RND transporter periplasmic adaptor subunit	RAPP	GCA_015060705.1	SUXY01000066.1	MBE6274372.1	142	148	-6
efflux RND transporter periplasmic adaptor subunit	RAPP	GCA_015060765.1	SUXW01000009.1	MBE6281612.1	133	136	-3
efflux RND transporter periplasmic adaptor subunit	RAPP	GCA_015060835.1	SUXT01000051.1	MBE6268601.1	134	137	-3
efflux RND transporter periplasmic adaptor subunit	RAPP	GCA_015060905.1	SUXQ01000001.1	MBE6302439.1	134	139	-5
efflux RND transporter periplasmic adaptor subunit	RAPP	GCA_015060925.1	SUXM01000024.1	MBE6301996.1	132	136	-4
efflux RND transporter periplasmic adaptor subunit	RAPP	GCA_015060965.1	SUXN01000017.1	MBE6295890.1	135	138	-3
efflux RND transporter periplasmic adaptor subunit	RAPP	GCA_015060975.1	SUXI01000010.1	MBE6318872.1	141	144	-3
efflux RND transporter periplasmic adaptor subunit	RAPP	GCA_015061055.1	SUXH01000003.1	MBE6309807.1	139	145	-6
efflux RND transporter periplasmic adaptor subunit	RAPP	GCA_015061085.1	SUXG01000003.1	MBE6313726.1	133	138	-5
efflux RND transporter periplasmic adaptor subunit	RAPP	GCA_015061185.1	SUWZ01000004.1	MBE6328749.1	129	132	-3
efflux RND transporter periplasmic adaptor subunit	RAPP	GCA_015061245.1	SUWY01000014.1	MBE6334289.1	132	135	-3
efflux RND transporter periplasmic adaptor subunit	RAPP	GCA_015061315.1	SUWV01000038.1	MBE6339031.1	135	142	-7
efflux RND transporter periplasmic adaptor subunit	RAPP	GCA_015075445.1	JABTUJ010000023.1	MBE7502120.1	125	128	-3
efflux RND transporter periplasmic adaptor subunit	RAPP	GCA_015478775.1	JADMKP010000004.1	MBF6596838.1	139	144	-5
efflux RND transporter periplasmic adaptor subunit	RAPP	GCA_015478855.1	JADMKJ010000026.1	MBF6627458.1	148	151	-3
efflux RND transporter periplasmic adaptor subunit	RAPP	GCA_016191715.1	JACPVN010000225.1	MBI3193997.1	182	185	-3
efflux RND transporter periplasmic adaptor subunit	RAPP	GCA_016193485.1	JACPRZ010000063.1	MBI2968740.1	127	130	-3
efflux RND transporter periplasmic adaptor subunit	RAPP	GCA_016200355.1	JACQEY010000085.1	MBI3807177.1	130	135	-5
efflux RND transporter periplasmic adaptor subunit	RAPP	GCA_016209255.1	JACQWL010000288.1	MBI4624063.1	115	118	-3
efflux RND transporter periplasmic adaptor subunit	RAPP	GCA_016209605.1	JACQVS010000146.1	MBI4584982.1	133	136	-3
efflux RND transporter periplasmic adaptor subunit	RAPP	GCA_016212665.1	JACREZ010000023.1	MBI5215486.1	140	143	-3
efflux RND transporter periplasmic adaptor subunit	RAPP	GCA_016214925.1	JACRMO010000010.1	MBI5039751.1	114	117	-3
efflux RND transporter periplasmic adaptor subunit	RAPP	GCA_016218155.1	JACREQ010000008.1	MBI5538650.1	140	143	-3
efflux RND transporter periplasmic adaptor subunit	RAPP	GCA_016218155.1	JACREQ010000027.1	MBI5539084.1	108	114	-6
efflux RND transporter periplasmic adaptor subunit	RAPP	GCA_016219645.1	JACRLR010000018.1	MBI5315881.1	147	152	-5
efflux RND transporter periplasmic adaptor subunit	RAPP	GCA_016219905.1	JACRKA010000149.1	MBI5395324.1	115	118	-3
efflux RND transporter periplasmic adaptor subunit	RAPP	GCA_016649795.1	JAENWZ010000021.1	MBK5194794.1	148	151	-3
efflux RND transporter periplasmic adaptor subunit	RAPP	GCA_016699165.1	CP064963.1	QQR56276.1	113	133	-20
efflux RND transporter periplasmic adaptor subunit	RAPP	GCA_016699695.1	CP065006.1	QQS52639.1	137	140	-3
efflux RND transporter periplasmic adaptor subunit	RAPP	GCA_016705005.1	JADIZB010000042.1	MBK6348205.1	164	167	-3
efflux RND transporter periplasmic adaptor subunit	RAPP	GCA_016709225.1	JADJEE010000001.1	MBK6917478.1	26	191	-165
efflux RND transporter periplasmic adaptor subunit	RAPP	GCA_016711485.1	JADJSX010000007.1	MBK8394641.1	107	112	-5
efflux RND transporter periplasmic adaptor subunit	RAPP	GCA_016712345.1	JADJRH010000011.1	MBK8258275.1	115	129	-14
efflux RND transporter periplasmic adaptor subunit	RAPP	GCA_016713125.1	JADJPT010000011.1	MBK8064724.1	152	156	-4
efflux RND transporter periplasmic adaptor subunit	RAPP	GCA_016714605.1	JADKDL010000013.1	MBK8807545.1	137	140	-3
efflux RND transporter periplasmic adaptor subunit	RAPP	GCA_016715825.1	JADJXO010000003.1	MBK9307779.1	151	156	-5
efflux RND transporter periplasmic adaptor subunit	RAPP	GCA_016716705.1	JADJVF010000008.1	MBK9088990.1	154	167	-13
efflux RND transporter periplasmic adaptor subunit	RAPP	GCA_016718825.1	JADKCL010000006.1	MBK9449446.1	170	175	-5
efflux RND transporter periplasmic adaptor subunit	RAPP	GCA_016742255.1	JACVCB010000007.1	MBL0954281.1	116	120	-4
efflux RND transporter periplasmic adaptor subunit	RAPP	GCA_016779945.1	JADHMR010000069.1	MBL6730755.1	139	142	-3
efflux RND transporter periplasmic adaptor subunit	RAPP	GCA_016783915.1	JADHVT010000064.1	MBL7089751.1	145	149	-4
efflux RND transporter periplasmic adaptor subunit	RAPP	GCA_016790225.1	JAEUOZ010000038.1	MBL8329266.1	132	136	-4
efflux RND transporter periplasmic adaptor subunit	RAPP	GCA_016791115.1	JAEUNL010000061.1	MBL8495450.1	124	127	-3
efflux RND transporter periplasmic adaptor subunit	RAPP	GCA_016795295.1	JAEUHP010000032.1	MBL8723031.1	134	137	-3
efflux RND transporter periplasmic adaptor subunit	RAPP	GCA_016871535.1	VHCZ01000256.1	MBM3840751.1	142	145	-3
efflux RND transporter periplasmic adaptor subunit	RAPP	GCA_016900015.1	JACJJM010000013.1	MBM6670811.1	131	134	-3
efflux RND transporter periplasmic adaptor subunit	RAPP	GCA_016930375.1	JAFGGU010000002.1	MBN1788887.1	125	127	-2
efflux RND transporter periplasmic adaptor subunit	RAPP	GCA_016930735.1	JAFGGF010000306.1	MBN1821544.1	125	129	-4
efflux RND transporter periplasmic adaptor subunit	RAPP	GCA_016934035.1	JAFGTP010000048.1	MBN2281062.1	120	124	-4
efflux RND transporter periplasmic adaptor subunit	RAPP	GCA_016934395.1	JAFGSZ010000153.1	MBN2350798.1	133	137	-4
efflux RND transporter periplasmic adaptor subunit	RAPP	GCA_016936695.1	JAFGXK010000001.1	MBN2664873.1	117	120	-3
efflux RND transporter periplasmic adaptor subunit	RAPP	GCA_017302045.1	JAFLED010000112.1	MBN8221413.1	114	117	-3
efflux RND transporter periplasmic adaptor subunit	RAPP	GCA_017308235.1	JAFKFL010000010.1	MBN9487277.1	135	139	-4
efflux RND transporter periplasmic adaptor subunit	RAPP	GCA_017381865.1	JAFOBJ010000070.1	MBQ5856855.1	141	144	-3
efflux RND transporter periplasmic adaptor subunit	RAPP	GCA_017391675.1	JAFOXR010000076.1	MBQ1988124.1	140	144	-4
efflux RND transporter periplasmic adaptor subunit	RAPP	GCA_017398805.1	JAFQEZ010000085.1	MBQ3244569.1	137	140	-3
efflux RND transporter periplasmic adaptor subunit	RAPP	GCA_017399915.1	JAFQAS010000058.1	MBQ3605887.1	143	146	-3
efflux RND transporter periplasmic adaptor subunit	RAPP	GCA_017408685.1	JAFQUE010000015.1	MBQ2807778.1	138	141	-3
efflux RND transporter periplasmic adaptor subunit	RAPP	GCA_017409345.1	JAFQSX010000004.1	MBQ2838093.1	141	144	-3
efflux RND transporter periplasmic adaptor subunit	RAPP	GCA_017410245.1	JAFQRE010000006.1	MBQ2978735.1	126	130	-4
efflux RND transporter periplasmic adaptor subunit	RAPP	GCA_017415005.1	JAFQJK010000051.1	MBQ4279326.1	150	154	-4
efflux RND transporter periplasmic adaptor subunit	RAPP	GCA_017420875.1	JAFQNW010000116.1	MBQ4056628.1	142	148	-6
efflux RND transporter periplasmic adaptor subunit	RAPP	GCA_017424575.1	JAFOYQ010000055.1	MBQ2046091.1	142	145	-3
efflux RND transporter periplasmic adaptor subunit	RAPP	GCA_017428115.1	JAFRRK010000052.1	MBQ6069025.1	144	148	-4
efflux RND transporter periplasmic adaptor subunit	RAPP	GCA_017428725.1	JAFRQH010000012.1	MBQ6243797.1	116	124	-8
efflux RND transporter periplasmic adaptor subunit	RAPP	GCA_017436845.1	JAFSCJ010000015.1	MBQ7042200.1	141	145	-4
efflux RND transporter periplasmic adaptor subunit	RAPP	GCA_017438265.1	JAFRVZ010000005.1	MBR0110682.1	117	120	-3
efflux RND transporter periplasmic adaptor subunit	RAPP	GCA_017443465.1	JAFRXO010000005.1	MBQ9887769.1	117	121	-4
efflux RND transporter periplasmic adaptor subunit	RAPP	GCA_017449975.1	JAFSYK010000044.1	MBQ7710912.1	142	145	-3
efflux RND transporter periplasmic adaptor subunit	RAPP	GCA_017449975.1	JAFSYK010000071.1	MBQ7711489.1	106	111	-5
efflux RND transporter periplasmic adaptor subunit	RAPP	GCA_017451645.1	JAFTNZ010000021.1	MBQ8361548.1	136	139	-3
efflux RND transporter periplasmic adaptor subunit	RAPP	GCA_017461665.1	JAFTXI010000042.1	MBQ8223306.1	138	140	-2
efflux RND transporter periplasmic adaptor subunit	RAPP	GCA_017462065.1	JAFTRV010000056.1	MBQ8336682.1	135	139	-4
efflux RND transporter periplasmic adaptor subunit	RAPP	GCA_017464745.1	JAFTYJ010000070.1	MBQ8864136.1	143	146	-3
efflux RND transporter periplasmic adaptor subunit	RAPP	GCA_017466405.1	JAFTUF010000015.1	MBQ8760407.1	137	140	-3
efflux RND transporter periplasmic adaptor subunit	RAPP	GCA_017467015.1	JAFTTA010000103.1	MBQ8734954.1	129	132	-3
efflux RND transporter periplasmic adaptor subunit	RAPP	GCA_017471925.1	JAFURM010000003.1	MBQ8672493.1	135	140	-5
efflux RND transporter periplasmic adaptor subunit	RAPP	GCA_017472925.1	JAFUNS010000038.1	MBQ8602516.1	133	136	-3
efflux RND transporter periplasmic adaptor subunit	RAPP	GCA_017473615.1	JAFUKL010000030.1	MBQ7941951.1	138	141	-3
efflux RND transporter periplasmic adaptor subunit	RAPP	GCA_017477245.1	JAFUWY010000012.1	MBR1577289.1	116	121	-5
efflux RND transporter periplasmic adaptor subunit	RAPP	GCA_017479705.1	JAFVCA010000030.1	MBR1834690.1	140	144	-4
efflux RND transporter periplasmic adaptor subunit	RAPP	GCA_017481745.1	JAFUOV010000018.1	MBQ8565625.1	131	135	-4
efflux RND transporter periplasmic adaptor subunit	RAPP	GCA_017481945.1	JAFUOJ010000015.1	MBQ8530648.1	136	140	-4
efflux RND transporter periplasmic adaptor subunit	RAPP	GCA_017503235.1	JAFVTL010000078.1	MBR2456724.1	132	138	-6
efflux RND transporter periplasmic adaptor subunit	RAPP	GCA_017505535.1	JAFVPD010000032.1	MBR1964843.1	145	148	-3
efflux RND transporter periplasmic adaptor subunit	RAPP	GCA_017506175.1	JAFVNW010000043.1	MBR1991490.1	140	144	-4
efflux RND transporter periplasmic adaptor subunit	RAPP	GCA_017509045.1	JAFWQP010000117.1	MBR3489315.1	115	119	-4
efflux RND transporter periplasmic adaptor subunit	RAPP	GCA_017516885.1	JAFXAR010000040.1	MBR3977099.1	138	141	-3
efflux RND transporter periplasmic adaptor subunit	RAPP	GCA_017522135.1	JAFXAB010000013.1	MBR3950617.1	149	153	-4
efflux RND transporter periplasmic adaptor subunit	RAPP	GCA_017522785.1	JAFWYF010000009.1	MBR3883765.1	135	145	-10
efflux RND transporter periplasmic adaptor subunit	RAPP	GCA_017525505.1	JAFXSR010000043.1	MBR4536362.1	109	112	-3
efflux RND transporter periplasmic adaptor subunit	RAPP	GCA_017530105.1	JAFXMW010000031.1	MBR3724227.1	129	133	-4
efflux RND transporter periplasmic adaptor subunit	RAPP	GCA_017531985.1	JAFXJY010000034.1	MBR6758242.1	129	133	-4
efflux RND transporter periplasmic adaptor subunit	RAPP	GCA_017532725.1	JAFXIZ010000053.1	MBR6749976.1	143	147	-4
efflux RND transporter periplasmic adaptor subunit	RAPP	GCA_017536325.1	JAFXHQ010000071.1	MBR6691760.1	139	142	-3
efflux RND transporter periplasmic adaptor subunit	RAPP	GCA_017536695.1	JAFXGX010000074.1	MBR3616596.1	138	141	-3
efflux RND transporter periplasmic adaptor subunit	RAPP	GCA_017537565.1	JAFYKQ010000060.1	MBR4402532.1	141	145	-4
efflux RND transporter periplasmic adaptor subunit	RAPP	GCA_017545365.1	JAFWOP010000033.1	MBR3412231.1	142	148	-6
efflux RND transporter periplasmic adaptor subunit	RAPP	GCA_017546805.1	JAFYRT010000067.1	MBR5324632.1	134	137	-3
efflux RND transporter periplasmic adaptor subunit	RAPP	GCA_017547585.1	JAFYPH010000047.1	MBR5511658.1	134	138	-4
efflux RND transporter periplasmic adaptor subunit	RAPP	GCA_017547845.1	JAFYNZ010000028.1	MBR4886364.1	134	137	-3
efflux RND transporter periplasmic adaptor subunit	RAPP	GCA_017548125.1	JAFYNK010000023.1	MBR4155855.1	137	140	-3
efflux RND transporter periplasmic adaptor subunit	RAPP	GCA_017549605.1	JAFYUH010000121.1	MBR5215780.1	122	130	-8
efflux RND transporter periplasmic adaptor subunit	RAPP	GCA_017550405.1	JAFZPH010000042.1	MBR5353663.1	123	127	-4
efflux RND transporter periplasmic adaptor subunit	RAPP	GCA_017555085.1	JAFZHD010000030.1	MBR5898888.1	138	141	-3
efflux RND transporter periplasmic adaptor subunit	RAPP	GCA_017555825.1	JAFZFQ010000024.1	MBR5843605.1	126	130	-4
efflux RND transporter periplasmic adaptor subunit	RAPP	GCA_017557045.1	JAFYLO010000103.1	MBR4294199.1	134	137	-3
efflux RND transporter periplasmic adaptor subunit	RAPP	GCA_017558165.1	JAFYWE010000016.1	MBR5599730.1	135	138	-3
efflux RND transporter periplasmic adaptor subunit	RAPP	GCA_017558175.1	JAFYWH010000001.1	MBR5203595.1	140	144	-4
efflux RND transporter periplasmic adaptor subunit	RAPP	GCA_017558175.1	JAFYWH010000157.1	MBR5205508.1	143	147	-4
efflux RND transporter periplasmic adaptor subunit	RAPP	GCA_017561025.1	JAFZDU010000101.1	MBR5782041.1	140	143	-3
efflux RND transporter periplasmic adaptor subunit	RAPP	GCA_017616895.1	JAFZXE010000029.1	MBO4589231.1	106	109	-3
efflux RND transporter periplasmic adaptor subunit	RAPP	GCA_017618625.1	JAFZTV010000020.1	MBO4751556.1	106	109	-3
efflux RND transporter periplasmic adaptor subunit	RAPP	GCA_017620815.1	JAGAUI010000020.1	MBO4961459.1	143	147	-4
efflux RND transporter periplasmic adaptor subunit	RAPP	GCA_017621035.1	JAGATY010000086.1	MBO4985962.1	130	135	-5
efflux RND transporter periplasmic adaptor subunit	RAPP	GCA_017630035.1	JAGBWA010000062.1	MBO5795987.1	131	134	-3
efflux RND transporter periplasmic adaptor subunit	RAPP	GCA_017630195.1	JAGBVS010000119.1	MBO5810606.1	136	138	-2
efflux RND transporter periplasmic adaptor subunit	RAPP	GCA_017630395.1	JAGBVI010000070.1	MBO5829127.1	129	132	-3
efflux RND transporter periplasmic adaptor subunit	RAPP	GCA_017631315.1	JAGBTN010000021.1	MBO5888471.1	147	150	-3
efflux RND transporter periplasmic adaptor subunit	RAPP	GCA_017647225.1	JAGCLA010000044.1	MBO7231113.1	137	140	-3
efflux RND transporter periplasmic adaptor subunit	RAPP	GCA_017694415.1	JADIMW010000028.1	MBO8437833.1	145	149	-4
efflux RND transporter periplasmic adaptor subunit	RAPP	GCA_017694955.1	JADIMC010000036.1	MBO8475981.1	131	134	-3
efflux RND transporter periplasmic adaptor subunit	RAPP	GCA_017798145.1	CP059069.1	QTN33177.1	101	116	-15
efflux RND transporter periplasmic adaptor subunit	RAPP	GCA_017935575.1	JAGBHI010000003.1	MBP3353127.1	131	134	-3
efflux RND transporter periplasmic adaptor subunit	RAPP	GCA_017935625.1	JAGBHC010000027.1	MBP3356259.1	108	114	-6
efflux RND transporter periplasmic adaptor subunit	RAPP	GCA_017935645.1	JAGBHF010000077.1	MBP3350322.1	149	153	-4
efflux RND transporter periplasmic adaptor subunit	RAPP	GCA_017936265.1	JAGBFX010000011.1	MBP3407802.1	138	141	-3
efflux RND transporter periplasmic adaptor subunit	RAPP	GCA_017936285.1	JAGBFU010000082.1	MBP3420511.1	130	133	-3
efflux RND transporter periplasmic adaptor subunit	RAPP	GCA_017936385.1	JAGBFQ010000036.1	MBP3426604.1	143	146	-3
efflux RND transporter periplasmic adaptor subunit	RAPP	GCA_017937385.1	JAGBDR010000049.1	MBP3518474.1	130	137	-7
efflux RND transporter periplasmic adaptor subunit	RAPP	GCA_017937925.1	JAGBCQ010000022.1	MBP3567161.1	122	127	-5
efflux RND transporter periplasmic adaptor subunit	RAPP	GCA_017958985.1	JAGDBQ010000091.1	MBP5218246.1	131	134	-3
efflux RND transporter periplasmic adaptor subunit	RAPP	GCA_017962615.1	JAGCUZ010000043.1	MBP5536121.1	130	133	-3
efflux RND transporter periplasmic adaptor subunit	RAPP	GCA_017964255.1	JAGCSI010000052.1	MBP5663324.1	109	112	-3
efflux RND transporter periplasmic adaptor subunit	RAPP	GCA_017989795.1	JAGNPC010000065.1	MBP6610252.1	142	145	-3
efflux RND transporter periplasmic adaptor subunit	RAPP	GCA_017991835.1	JAGOPY010000007.1	MBP6871828.1	133	136	-3
efflux RND transporter periplasmic adaptor subunit	RAPP	GCA_017992695.1	JAGOOC010000005.1	MBP6935973.1	128	133	-5
efflux RND transporter periplasmic adaptor subunit	RAPP	GCA_018064245.1	JAGHVO010000004.1	MBP9989989.1	143	146	-3
efflux RND transporter periplasmic adaptor subunit	RAPP	GCA_018064985.1	JAGHUE010000175.1	MBQ0035134.1	117	121	-4
efflux RND transporter periplasmic adaptor subunit	RAPP	GCA_018065125.1	JAGHTY010000008.1	MBQ0060256.1	125	129	-4
efflux RND transporter periplasmic adaptor subunit	RAPP	GCA_018065305.1	JAGHTO010000006.1	MBQ0086206.1	107	110	-3
efflux RND transporter periplasmic adaptor subunit	RAPP	GCA_018065765.1	JAGHSR010000158.1	MBQ0119372.1	116	126	-10
efflux RND transporter periplasmic adaptor subunit	RAPP	GCA_018066125.1	JAGHSA010000024.1	MBQ0150085.1	107	111	-4
efflux RND transporter periplasmic adaptor subunit	RAPP	GCA_018066125.1	JAGHSA010000071.1	MBQ0151195.1	126	129	-3
efflux RND transporter periplasmic adaptor subunit	RAPP	GCA_018266105.1	JAFEBA010000009.1	MBS2034234.1	97	101	-4
efflux RND transporter periplasmic adaptor subunit	RAPP	GCA_018268375.1	JAFDWS010000002.1	MBS1723008.1	156	160	-4
efflux RND transporter periplasmic adaptor subunit	RAPP	GCA_018268835.1	JAFDVU010000040.1	MBS1855709.1	155	158	-3
efflux RND transporter periplasmic adaptor subunit	RAPP	GCA_018335795.1	JAGXRP010000031.1	MBS3999572.1	117	121	-4
efflux RND transporter periplasmic adaptor subunit	RAPP	GCA_018335795.1	JAGXRP010000037.1	MBS4000234.1	125	128	-3
efflux RND transporter periplasmic adaptor subunit	RAPP	GCA_018336075.1	JAGXRB010000379.1	MBS4062379.1	133	136	-3
efflux RND transporter periplasmic adaptor subunit	RAPP	GCA_018385335.1	JAHAZN010000063.1	MBS7285115.1	127	131	-4
efflux RND transporter periplasmic adaptor subunit	RAPP	GCA_018648265.1	JABGRN010000005.1	MBT3382641.1	139	142	-3
efflux RND transporter periplasmic adaptor subunit	RAPP	GCA_018710935.1	DVIX01000026.1	HIS33922.1	140	145	-5
efflux RND transporter periplasmic adaptor subunit	RAPP	GCA_018711305.1	DVIL01000038.1	HIR95199.1	114	119	-5
efflux RND transporter periplasmic adaptor subunit	RAPP	GCA_018712275.1	DVHI01000056.1	HIR62720.1	116	121	-5
efflux RND transporter periplasmic adaptor subunit	RAPP	GCA_018714085.1	DVNY01000001.1	HIU88627.1	138	142	-4
efflux RND transporter periplasmic adaptor subunit	RAPP	GCA_018714665.1	DVNA01000001.1	HIU54175.1	140	143	-3
efflux RND transporter periplasmic adaptor subunit	RAPP	GCA_018715295.1	DVLY01000053.1	HIT97648.1	144	149	-5
efflux RND transporter periplasmic adaptor subunit	RAPP	GCA_018715745.1	DVLA01000076.1	HIT49077.1	114	119	-5
efflux RND transporter periplasmic adaptor subunit	RAPP	GCA_018780265.1	JADMJV010000012.1	MBT9582308.1	105	108	-3
efflux RND transporter periplasmic adaptor subunit	RAPP	GCA_018816765.1	JAHIUX010000075.1	MBU1010704.1	138	141	-3
efflux RND transporter periplasmic adaptor subunit	RAPP	GCA_018816945.1	JAHIVC010000099.1	MBU1014461.1	126	129	-3
efflux RND transporter periplasmic adaptor subunit	RAPP	GCA_018830105.1	JAHJTC010000004.1	MBU2556750.1	128	131	-3
efflux RND transporter periplasmic adaptor subunit	RAPP	GCA_018970825.1	JAGWVP010000078.1	MBU6281478.1	111	117	-6
efflux RND transporter periplasmic adaptor subunit	RAPP	GCA_019113395.1	DXHL01000019.1	HIW10594.1	145	151	-6
efflux RND transporter periplasmic adaptor subunit	RAPP	GCA_019114285.1	DXFT01000146.1	HIX03953.1	136	140	-4
efflux RND transporter periplasmic adaptor subunit	RAPP	GCA_019114445.1	DXFL01000019.1	HIX27237.1	123	126	-3
efflux RND transporter periplasmic adaptor subunit	RAPP	GCA_019114715.1	DXEZ01000018.1	HIX53526.1	134	138	-4
efflux RND transporter periplasmic adaptor subunit	RAPP	GCA_019114945.1	DXEN01000016.1	HIX85564.1	132	135	-3
efflux RND transporter periplasmic adaptor subunit	RAPP	GCA_019115485.1	DXDM01000059.1	HIY50158.1	131	134	-3
efflux RND transporter periplasmic adaptor subunit	RAPP	GCA_019115825.1	DXCV01000064.1	HIY88958.1	129	134	-5
efflux RND transporter periplasmic adaptor subunit	RAPP	GCA_019116285.1	DXBX01000084.1	HIZ33939.1	128	132	-4
efflux RND transporter periplasmic adaptor subunit	RAPP	GCA_019118325.1	DWZE01000014.1	HJA82567.1	130	135	-5
efflux RND transporter periplasmic adaptor subunit	RAPP	GCA_019118725.1	DWYO01000318.1	HJA89020.1	136	142	-6
efflux RND transporter periplasmic adaptor subunit	RAPP	GCA_019119305.1	DWXH01000027.1	HJB85134.1	135	140	-5
efflux RND transporter periplasmic adaptor subunit	RAPP	GCA_019120125.1	DWVR01000084.1	HJC94707.1	133	136	-3
efflux RND transporter periplasmic adaptor subunit	RAPP	GCA_019163175.1	JAFLKN010000043.1	MBV5315192.1	140	143	-3
efflux RND transporter periplasmic adaptor subunit	RAPP	GCA_019264445.1	JAHVAB010000009.1	MBW0182382.1	152	156	-4
efflux RND transporter periplasmic adaptor subunit	RAPP	GCA_019429045.1	JAHYJL010000014.1	MBW6459401.1	141	144	-3
efflux RND transporter periplasmic adaptor subunit	RAPP	GCA_019429205.1	JAHYIT010000076.1	MBW6536176.1	138	141	-3
efflux RND transporter periplasmic adaptor subunit	RAPP	GCA_019429325.1	JAHYJA010000163.1	MBW6502246.1	141	144	-3
efflux RND transporter periplasmic adaptor subunit	RAPP	GCA_019454985.1	JACFNF010000007.1	MBW7847224.1	145	150	-5
efflux RND transporter periplasmic adaptor subunit	RAPP	GCA_019550975.1	SDWH01000008.1	MBW9199677.1	133	137	-4
efflux RND transporter periplasmic adaptor subunit	RAPP	GCA_019634595.1	JAHCBC010000002.1	MBX3741032.1	119	135	-16
efflux RND transporter periplasmic adaptor subunit	RAPP	GCA_019636275.1	JAHBXY010000210.1	MBX3472138.1	123	138	-15
efflux RND transporter periplasmic adaptor subunit	RAPP	GCA_019637395.1	JAHBVR010000002.1	MBX3166491.1	97	101	-4
efflux RND transporter periplasmic adaptor subunit	RAPP	GCA_019637435.1	JAHBVO010000001.1	MBX3149099.1	127	145	-18
efflux RND transporter periplasmic adaptor subunit	RAPP	GCA_019694835.1	JAIBBE010000002.1	MBX7131147.1	127	130	-3
efflux RND transporter periplasmic adaptor subunit	RAPP	GCA_019745415.1	JAIETF010000086.1	MBX9941901.1	128	148	-20
efflux RND transporter periplasmic adaptor subunit	RAPP	GCA_019747685.1	JAIEQN010000630.1	MBX9582359.1	161	180	-19
efflux RND transporter periplasmic adaptor subunit	RAPP	GCA_019747875.1	JAIEQI010000049.1	MBX9569364.1	107	127	-20
efflux RND transporter periplasmic adaptor subunit	RAPP	GCA_020073115.1	JAIQFU010000081.1	MBZ5582391.1	89	91	-2
efflux RND transporter periplasmic adaptor subunit	RAPP	GCA_020161145.1	JAIUPQ010000006.1	MCA0177244.1	156	160	-4
efflux RND transporter periplasmic adaptor subunit	RAPP	GCA_020201335.1	JAIVGZ010000007.1	MCA1798465.1	222	231	-9
efflux RND transporter periplasmic adaptor subunit	RAPP	GCA_020355985.1	CP070628.1	UCH91832.1	149	154	-5
efflux RND transporter periplasmic adaptor subunit	RAPP	GCA_020430285.1	JAGQKC010000029.1	MCA9471897.1	158	165	-7
efflux RND transporter periplasmic adaptor subunit	RAPP	GCA_020438105.1	JAGQVE010000014.1	MCB0822557.1	139	142	-3
efflux RND transporter periplasmic adaptor subunit	RAPP	GCA_020441045.1	JAGRMV010000130.1	MCB1198335.1	63	68	-5
efflux RND transporter periplasmic adaptor subunit	RAPP	GCA_020636095.1	JACJYN010000015.1	MCB9352425.1	143	161	-18
efflux RND transporter periplasmic adaptor subunit	RAPP	GCA_020636535.1	JACJXT010000011.1	MCB9032741.1	123	126	-3
efflux RND transporter periplasmic adaptor subunit	RAPP	GCA_020636675.1	JACJXK010000009.1	MCB9017822.1	117	120	-3
efflux RND transporter periplasmic adaptor subunit	RAPP	GCA_020636845.1	JACJXD010000001.1	MCB9000470.1	114	120	-6
efflux RND transporter periplasmic adaptor subunit	RAPP	GCA_020639075.1	JACKHI010000001.1	MCB9854239.1	102	108	-6
efflux RND transporter periplasmic adaptor subunit	RAPP	GCA_020847975.1	JADLBD010000070.1	MCC6363765.1	91	94	-3
efflux RND transporter periplasmic adaptor subunit	RAPP	GCA_020861095.1	JAJBTC010000034.1	MCC8186372.1	123	128	-5
efflux RND transporter periplasmic adaptor subunit	RAPP	GCA_021201335.1	JAJQFD010000034.1	MCD7900019.1	133	137	-4
efflux RND transporter periplasmic adaptor subunit	RAPP	GCA_021201795.1	JAJQEF010000037.1	MCD7963642.1	137	141	-4
efflux RND transporter periplasmic adaptor subunit	RAPP	GCA_021201865.1	JAJQEE010000085.1	MCD7976834.1	139	144	-5
efflux RND transporter periplasmic adaptor subunit	RAPP	GCA_021202275.1	JAJQDI010000026.1	MCD8032028.1	123	128	-5
efflux RND transporter periplasmic adaptor subunit	RAPP	GCA_021204335.1	JAJPZM010000214.1	MCD8268781.1	128	131	-3
efflux RND transporter periplasmic adaptor subunit	RAPP	GCA_021286705.1	JAJTBW010000103.1	MCE1168479.1	111	115	-4
efflux RND transporter periplasmic adaptor subunit	RAPP	GCA_021371855.1	JAJFVL010000008.1	MCE5344996.1	119	122	-3
efflux RND transporter periplasmic adaptor subunit	RAPP	GCA_021531385.1	JAFBIR010000014.1	MCF2604320.1	124	129	-5
efflux RND transporter periplasmic adaptor subunit	RAPP	GCA_021531775.1	JAFBIU010000002.1	MCF2657818.1	123	128	-5
efflux RND transporter periplasmic adaptor subunit	RAPP	GCA_021738535.1	JAIPBU010000020.1	MCF8223114.1	118	126	-8
efflux RND transporter periplasmic adaptor subunit	RAPP	GCA_021740625.1	JAIOZK010000026.1	MCF8399154.1	130	134	-4
efflux RND transporter periplasmic adaptor subunit	RAPP	GCA_021740905.1	JAIOYV010000035.1	MCF8456527.1	141	144	-3
efflux RND transporter periplasmic adaptor subunit	RAPP	GCA_022009815.1	CP091725.1	UKI24859.1	127	134	-7
efflux RND transporter periplasmic adaptor subunit	RAPP	GCA_022360175.1	JAKSDI010000171.1	MCG8329995.1	143	147	-4
efflux RND transporter periplasmic adaptor subunit	RAPP	GCA_022509045.1	JAFLTZ010000011.1	MCH5215727.1	130	135	-5
efflux RND transporter periplasmic adaptor subunit	RAPP	GCA_022511025.1	JAFLSI010000011.1	MCH5305246.1	137	142	-5
efflux RND transporter periplasmic adaptor subunit	RAPP	GCA_022511065.1	JAFLSG010000001.1	MCH5308291.1	136	139	-3
efflux RND transporter periplasmic adaptor subunit	RAPP	GCA_022511245.1	JAFLRV010000001.1	MCH5327384.1	127	132	-5
efflux RND transporter periplasmic adaptor subunit	RAPP	GCA_022563855.1	JADFMN010000001.1	MCH7903038.1	131	136	-5
efflux RND transporter periplasmic adaptor subunit	RAPP	GCA_022567555.1	JADFGT010000013.1	MCH8273807.1	120	124	-4
efflux RND transporter periplasmic adaptor subunit	RAPP	GCA_022648295.1	JALCME010000003.1	MCI1681463.1	107	112	-5
efflux RND transporter periplasmic adaptor subunit	RAPP	GCA_022648295.1	JALCME010000005.1	MCI1681859.1	130	135	-5
efflux RND transporter periplasmic adaptor subunit	RAPP	GCA_022771265.1	JALFCG010000058.1	MCI6118404.1	116	120	-4
efflux RND transporter periplasmic adaptor subunit	RAPP	GCA_022771625.1	JALFCW010000079.1	MCI6081286.1	125	129	-4
efflux RND transporter periplasmic adaptor subunit	RAPP	GCA_022772475.1	JALEZQ010000013.1	MCI6251681.1	129	136	-7
efflux RND transporter periplasmic adaptor subunit	RAPP	GCA_022775005.1	JALFJR010000022.1	MCI7007830.1	124	129	-5
efflux RND transporter periplasmic adaptor subunit	RAPP	GCA_022775105.1	JALFIX010000136.1	MCI6829146.1	122	133	-11
efflux RND transporter periplasmic adaptor subunit	RAPP	GCA_022865305.1	JALHSP010000116.1	MCJ7448834.1	123	126	-3
efflux RND transporter periplasmic adaptor subunit	RAPP	GCA_023138875.1	JAGLOO010000015.1	MCK5135261.1	125	129	-4
efflux RND transporter periplasmic adaptor subunit	RAPP	GCA_023227695.1	JALNVE010000138.1	MCK9156221.1	136	139	-3
efflux RND transporter periplasmic adaptor subunit	RAPP	GCA_023229245.1	JALNZU010000002.1	MCK9447625.1	127	132	-5
efflux RND transporter periplasmic adaptor subunit	RAPP	GCA_023229985.1	JALNYF010000047.1	MCK9339646.1	135	138	-3
efflux RND transporter periplasmic adaptor subunit	RAPP	GCA_023369685.1	SACZ01000003.1	MCL3780551.1	120	123	-3
efflux RND transporter periplasmic adaptor subunit	RAPP	GCA_023383055.1	JAHDYP010000009.1	MCL4176709.1	137	140	-3
efflux RND transporter periplasmic adaptor subunit	RAPP	GCA_023511675.1	JAIMBC010000035.1	MCL6502030.1	200	213	-13
efflux RND transporter periplasmic adaptor subunit	RAPP	GCA_023663655.1	JAMPGZ010000003.1	MCM1093034.1	129	136	-7
efflux RND transporter periplasmic adaptor subunit	RAPP	GCA_023663705.1	JAMPGY010000004.1	MCM1108148.1	161	176	-15
efflux RND transporter periplasmic adaptor subunit	RAPP	GCA_023665805.1	JAMPDJ010000025.1	MCM1373231.1	127	132	-5
efflux RND transporter periplasmic adaptor subunit	RAPP	GCA_023666645.1	JAMPBP010000011.1	MCM1450081.1	112	116	-4
efflux RND transporter periplasmic adaptor subunit	RAPP	GCA_023954375.1	JAMLIC010000032.1	MCO5169925.1	121	137	-16
efflux RND transporter periplasmic adaptor subunit	RAPP	GCA_023954375.1	JAMLIC010000044.1	MCO5170665.1	127	130	-3
efflux RND transporter periplasmic adaptor subunit	RAPP	GCA_023957315.1	JAMLHE010000002.1	MCO5250331.1	115	118	-3
efflux RND transporter periplasmic adaptor subunit	RAPP	GCA_024331045.1	JANDJC010000068.1	MCP9453479.1	165	170	-5
efflux RND transporter periplasmic adaptor subunit	RAPP	GCA_024331085.1	JANDJG010000162.1	MCP9450908.1	172	177	-5
efflux RND transporter periplasmic adaptor subunit	RAPP	GCA_024331095.1	JANDJE010000052.1	MCP9473268.1	160	165	-5
efflux RND transporter periplasmic adaptor subunit	RAPP	GCA_024331125.1	JANDJI010000001.1	MCP9468653.1	172	177	-5
efflux RND transporter periplasmic adaptor subunit	RAPP	GCA_024398125.1	JAKSJO010000006.1	MCQ2130362.1	81	86	-5
efflux RND transporter periplasmic adaptor subunit	RAPP	GCA_024398315.1	JAKSJH010000124.1	MCQ2119718.1	125	128	-3
efflux RND transporter periplasmic adaptor subunit	RAPP	GCA_024398535.1	JAKSIY010000093.1	MCQ2111549.1	113	116	-3
efflux RND transporter periplasmic adaptor subunit	RAPP	GCA_024399535.1	JAKSNU010000030.1	MCQ2329851.1	116	120	-4
efflux RND transporter periplasmic adaptor subunit	RAPP	GCA_024400415.1	JAKSMS010000049.1	MCQ2298268.1	146	149	-3
efflux RND transporter periplasmic adaptor subunit	RAPP	GCA_024400415.1	JAKSMS010000062.1	MCQ2298392.1	105	110	-5
efflux RND transporter periplasmic adaptor subunit	RAPP	GCA_024400505.1	JAKSMP010000049.1	MCQ2295576.1	71	74	-3
efflux RND transporter periplasmic adaptor subunit	RAPP	GCA_024400545.1	JAKSMO010000035.1	MCQ2274499.1	143	151	-8
efflux RND transporter periplasmic adaptor subunit	RAPP	GCA_024400545.1	JAKSMO010000056.1	MCQ2274896.1	136	142	-6
efflux RND transporter periplasmic adaptor subunit	RAPP	GCA_024400565.1	JAKSMQ010000050.1	MCQ2279119.1	148	151	-3
efflux RND transporter periplasmic adaptor subunit	RAPP	GCA_024400665.1	JAKSML010000005.1	MCQ2296087.1	144	146	-2
efflux RND transporter periplasmic adaptor subunit	RAPP	GCA_024400835.1	JAKSMC010000029.1	MCQ2277060.1	130	133	-3
efflux RND transporter periplasmic adaptor subunit	RAPP	GCA_024401025.1	JAKSLV010000076.1	MCQ2251135.1	135	147	-12
efflux RND transporter periplasmic adaptor subunit	RAPP	GCA_024401115.1	JAKSLP010000011.1	MCQ2238485.1	130	133	-3
efflux RND transporter periplasmic adaptor subunit	RAPP	GCA_024401455.1	JAKSLA010000033.1	MCQ2194808.1	131	136	-5
efflux RND transporter periplasmic adaptor subunit	RAPP	GCA_024401475.1	JAKSKZ010000010.1	MCQ2217863.1	130	135	-5
efflux RND transporter periplasmic adaptor subunit	RAPP	GCA_024401515.1	JAKSKY010000023.1	MCQ2224822.1	132	135	-3
efflux RND transporter periplasmic adaptor subunit	RAPP	GCA_024401555.1	JAKSKV010000053.1	MCQ2232701.1	147	150	-3
efflux RND transporter periplasmic adaptor subunit	RAPP	GCA_024401615.1	JAKSKS010000126.1	MCQ2208205.1	114	117	-3
efflux RND transporter periplasmic adaptor subunit	RAPP	GCA_024401855.1	JAKSKH010000023.1	MCQ2168300.1	126	134	-8
efflux RND transporter periplasmic adaptor subunit	RAPP	GCA_024401865.1	JAKSKI010000063.1	MCQ2181708.1	107	111	-4
efflux RND transporter periplasmic adaptor subunit	RAPP	GCA_024401945.1	JAKSKC010000036.1	MCQ2177940.1	107	111	-4
efflux RND transporter periplasmic adaptor subunit	RAPP	GCA_024402135.1	JAKSJN010000001.1	MCQ2159677.1	105	110	-5
efflux RND transporter periplasmic adaptor subunit	RAPP	GCA_024743405.1	JANSWP010000071.1	MCR9289714.1	160	164	-4
efflux RND transporter periplasmic adaptor subunit	RAPP	GCA_025144665.1	CP102294.1	UWN57546.1	126	131	-5
efflux RND transporter periplasmic adaptor subunit	RAPP	GCA_025144995.1	CP102250.1	UWN58702.1	111	115	-4
efflux RND transporter periplasmic adaptor subunit	RAPP	GCA_025144995.1	CP102250.1	UWN59583.1	140	145	-5
efflux RND transporter periplasmic adaptor subunit	RAPP	GCA_025146565.1	CP102258.1	UWN87788.1	130	135	-5
efflux RND transporter periplasmic adaptor subunit	RAPP	GCA_025147325.1	CP102262.1	UWO03824.1	130	135	-5
efflux RND transporter periplasmic adaptor subunit	RAPP	GCA_025147485.1	CP102263.1	UWO07310.1	131	136	-5
efflux RND transporter periplasmic adaptor subunit	RAPP	GCA_025148635.1	CP102269.1	UWO49276.1	137	142	-5
efflux RND transporter periplasmic adaptor subunit	RAPP	GCA_025151045.1	CP102285.1	UWP44818.1	119	125	-6
efflux RND transporter periplasmic adaptor subunit	RAPP	GCA_025151215.1	CP102286.1	UWP47852.1	130	136	-6
efflux RND transporter periplasmic adaptor subunit	RAPP	GCF_000010505.1	NC_010729.1	WP_012458688.1	134	139	-5
efflux RND transporter periplasmic adaptor subunit	RAPP	GCF_000011065.1	NC_004663.1	WP_011108102.1	130	136	-6
efflux RND transporter periplasmic adaptor subunit	RAPP	GCF_000012745.1	NC_007404.1	WP_148202986.1	117	138	-21
efflux RND transporter periplasmic adaptor subunit	RAPP	GCF_000012825.1	NC_009614.1	WP_011965416.1	161	167	-6
efflux RND transporter periplasmic adaptor subunit	RAPP	GCF_000012845.1	NC_009615.1	WP_008774100.1	112	119	-7
efflux RND transporter periplasmic adaptor subunit	RAPP	GCF_000012845.1	NC_009615.1	WP_227742545.1	127	130	-3
efflux RND transporter periplasmic adaptor subunit	RAPP	GCF_000025985.1	NC_003228.3	WP_005790614.1	128	133	-5
efflux RND transporter periplasmic adaptor subunit	RAPP	GCF_000025985.1	NC_003228.3	WP_010992882.1	156	161	-5
efflux RND transporter periplasmic adaptor subunit	RAPP	GCF_000154845.1	NZ_DS981495.1	WP_007570161.1	136	143	-7
efflux RND transporter periplasmic adaptor subunit	RAPP	GCF_000156195.1	NZ_GG688321.1	WP_007751602.1	130	136	-6
efflux RND transporter periplasmic adaptor subunit	RAPP	GCF_000157915.1	NZ_EQ973648.1	WP_008144673.1	134	139	-5
efflux RND transporter periplasmic adaptor subunit	RAPP	GCF_000172175.1	NZ_ABJL02000008.1	WP_021967327.1	130	137	-7
efflux RND transporter periplasmic adaptor subunit	RAPP	GCF_000172635.2	NC_018632.1	WP_230633693.1	101	104	-3
efflux RND transporter periplasmic adaptor subunit	RAPP	GCF_000186225.1	NC_014933.1	WP_013548796.1	131	138	-7
efflux RND transporter periplasmic adaptor subunit	RAPP	GCF_000187895.1	NZ_DS990130.1	WP_007560800.1	134	140	-6
efflux RND transporter periplasmic adaptor subunit	RAPP	GCF_000190575.1	NC_015164.1	WP_144005196.1	129	132	-3
efflux RND transporter periplasmic adaptor subunit	RAPP	GCF_000195635.1	NZ_GL882621.1	WP_009124439.1	131	138	-7
efflux RND transporter periplasmic adaptor subunit	RAPP	GCF_000205165.1	NZ_GL883865.1	WP_253271078.1	122	125	-3
efflux RND transporter periplasmic adaptor subunit	RAPP	GCF_000210075.1	NC_021017.1	WP_008024755.1	130	136	-6
efflux RND transporter periplasmic adaptor subunit	RAPP	GCF_000212915.1	NZ_CM001167.1	WP_006743436.1	143	148	-5
efflux RND transporter periplasmic adaptor subunit	RAPP	GCF_000213555.1	NZ_GL891983.1	WP_044216044.1	143	150	-7
efflux RND transporter periplasmic adaptor subunit	RAPP	GCF_000213575.1	NZ_GL892005.1	WP_018074799.1	144	151	-7
efflux RND transporter periplasmic adaptor subunit	RAPP	GCF_000233955.1	NZ_JH376593.1	WP_230315468.1	122	125	-3
efflux RND transporter periplasmic adaptor subunit	RAPP	GCF_000243215.1	NZ_JH594598.1	WP_009138017.1	131	134	-3
efflux RND transporter periplasmic adaptor subunit	RAPP	GCF_000296465.1	NZ_JH815205.1	WP_008862764.1	131	134	-3
efflux RND transporter periplasmic adaptor subunit	RAPP	GCF_000315485.1	NZ_JH992942.1	WP_009130747.1	130	135	-5
efflux RND transporter periplasmic adaptor subunit	RAPP	GCF_000330725.2	NZ_AMZY02000019.1	WP_040481242.1	129	133	-4
efflux RND transporter periplasmic adaptor subunit	RAPP	GCF_000374365.1	NZ_KB894136.1	WP_018668045.1	130	135	-5
efflux RND transporter periplasmic adaptor subunit	RAPP	GCF_000374585.1	NZ_KB894643.1	WP_022340426.1	134	140	-6
efflux RND transporter periplasmic adaptor subunit	RAPP	GCF_000375405.1	NZ_AQWS01000017.1	WP_018109265.1	141	146	-5
efflux RND transporter periplasmic adaptor subunit	RAPP	GCF_000377645.1	NZ_KB898489.1	WP_018914288.1	215	298	-83
efflux RND transporter periplasmic adaptor subunit	RAPP	GCF_000378065.1	NZ_KB899152.1	WP_026292144.1	134	139	-5
efflux RND transporter periplasmic adaptor subunit	RAPP	GCF_000378225.1	NZ_KB905143.1	WP_018986872.1	107	113	-6
efflux RND transporter periplasmic adaptor subunit	RAPP	GCF_000379665.1	NZ_KB903360.1	WP_018337519.1	137	142	-5
efflux RND transporter periplasmic adaptor subunit	RAPP	GCF_000379805.1	NZ_KB903533.1	WP_156825642.1	143	147	-4
efflux RND transporter periplasmic adaptor subunit	RAPP	GCF_000379945.1	NZ_KB904147.1	WP_018360783.1	135	144	-9
efflux RND transporter periplasmic adaptor subunit	RAPP	GCF_000380985.1	NZ_KB905699.1	WP_019540119.1	141	146	-5
efflux RND transporter periplasmic adaptor subunit	RAPP	GCF_000381365.1	NZ_KB905468.1	WP_025819002.1	129	134	-5
efflux RND transporter periplasmic adaptor subunit	RAPP	GCF_000382445.1	NZ_KB905472.1	WP_229031805.1	117	122	-5
efflux RND transporter periplasmic adaptor subunit	RAPP	GCF_000384155.1	NZ_KB913031.1	WP_019881026.1	107	113	-6
efflux RND transporter periplasmic adaptor subunit	RAPP	GCF_000423825.1	NZ_KE384096.1	WP_028990662.1	136	142	-6
efflux RND transporter periplasmic adaptor subunit	RAPP	GCF_000427095.1	NC_021487.1	WP_016483322.1	150	154	-4
efflux RND transporter periplasmic adaptor subunit	RAPP	GCF_000427365.1	NZ_KE386488.1	WP_147288426.1	147	150	-3
efflux RND transporter periplasmic adaptor subunit	RAPP	GCF_000428105.1	NZ_ATZH01000013.1	WP_027324787.1	130	136	-6
efflux RND transporter periplasmic adaptor subunit	RAPP	GCF_000428125.1	NZ_ATZI01000006.1	WP_161625900.1	139	146	-7
efflux RND transporter periplasmic adaptor subunit	RAPP	GCF_000499785.1	NZ_HG726023.1	WP_042371428.1	128	133	-5
efflux RND transporter periplasmic adaptor subunit	RAPP	GCF_000512915.1	NZ_CP007034.1	WP_025278842.1	130	133	-3
efflux RND transporter periplasmic adaptor subunit	RAPP	GCF_000513195.1	NZ_CBVI010000095.1	WP_074435160.1	130	137	-7
efflux RND transporter periplasmic adaptor subunit	RAPP	GCF_000515275.1	NZ_KI911560.1	WP_029147827.1	107	109	-2
efflux RND transporter periplasmic adaptor subunit	RAPP	GCF_000613805.1	NZ_BAJR01000014.1	WP_148296619.1	136	141	-5
efflux RND transporter periplasmic adaptor subunit	RAPP	GCF_000614125.1	NZ_BAKJ01000055.1	WP_128809717.1	131	136	-5
efflux RND transporter periplasmic adaptor subunit	RAPP	GCF_000614145.1	NZ_BAKK01000009.1	WP_025074545.1	131	137	-6
efflux RND transporter periplasmic adaptor subunit	RAPP	GCF_000626635.1	NZ_CP007451.1	WP_038562502.1	142	145	-3
efflux RND transporter periplasmic adaptor subunit	RAPP	GCF_000711235.1	NZ_JOMI01000007.1	WP_051697892.1	140	147	-7
efflux RND transporter periplasmic adaptor subunit	RAPP	GCF_000745965.1	NZ_JQKI01000100.1	WP_157467442.1	125	128	-3
efflux RND transporter periplasmic adaptor subunit	RAPP	GCF_000745965.1	NZ_KN050789.1	WP_157468153.1	120	123	-3
efflux RND transporter periplasmic adaptor subunit	RAPP	GCF_000747525.1	NZ_CP009278.1	WP_038696635.1	130	134	-4
efflux RND transporter periplasmic adaptor subunit	RAPP	GCF_000766945.1	NZ_KN266212.1	WP_152600225.1	127	133	-6
efflux RND transporter periplasmic adaptor subunit	RAPP	GCF_000769115.1	NZ_JQZV01000013.1	WP_036792322.1	136	139	-3
efflux RND transporter periplasmic adaptor subunit	RAPP	GCF_000808575.1	NZ_JWLW01000014.1	WP_230633693.1	101	104	-3
efflux RND transporter periplasmic adaptor subunit	RAPP	GCF_000832545.1	NZ_JXRA01000034.1	WP_160292093.1	112	115	-3
efflux RND transporter periplasmic adaptor subunit	RAPP	GCF_000949475.1	NZ_JRHC01000006.1	WP_045033083.1	142	145	-3
efflux RND transporter periplasmic adaptor subunit	RAPP	GCF_000969825.1	NZ_KQ033919.1	WP_028730569.1	112	115	-3
efflux RND transporter periplasmic adaptor subunit	RAPP	GCF_000969825.1	NZ_KQ033920.1	WP_225608016.1	128	131	-3
efflux RND transporter periplasmic adaptor subunit	RAPP	GCF_000969835.1	NZ_KQ033912.1	WP_044214751.1	112	117	-5
efflux RND transporter periplasmic adaptor subunit	RAPP	GCF_000969835.1	NZ_KQ033913.1	WP_228100026.1	126	129	-3
efflux RND transporter periplasmic adaptor subunit	RAPP	GCF_000974365.1	NZ_BAZW01000083.1	WP_062128626.1	136	139	-3
efflux RND transporter periplasmic adaptor subunit	RAPP	GCF_001006485.1	NZ_JUET01000078.1	WP_046825467.1	143	146	-3
efflux RND transporter periplasmic adaptor subunit	RAPP	GCF_001183865.1	NZ_CP012020.1	WP_049637534.1	107	113	-6
efflux RND transporter periplasmic adaptor subunit	RAPP	GCF_001261715.1	NZ_CVRU01000005.1	WP_050708136.1	139	146	-7
efflux RND transporter periplasmic adaptor subunit	RAPP	GCF_001261735.1	NZ_CVRP01000001.1	WP_050699703.1	146	153	-7
efflux RND transporter periplasmic adaptor subunit	RAPP	GCF_001282625.1	NZ_CTEJ01000002.1	WP_053826687.1	142	145	-3
efflux RND transporter periplasmic adaptor subunit	RAPP	GCF_001305595.1	NZ_CP012402.1	WP_045583189.1	47	59	-12
efflux RND transporter periplasmic adaptor subunit	RAPP	GCF_001314995.1	NZ_CP012938.1	WP_004306814.1	130	136	-6
efflux RND transporter periplasmic adaptor subunit	RAPP	GCF_001424665.1	NZ_LMQS01000004.1	WP_235559775.1	103	107	-4
efflux RND transporter periplasmic adaptor subunit	RAPP	GCF_001443605.1	NZ_CP013118.1	WP_057951980.1	118	121	-3
efflux RND transporter periplasmic adaptor subunit	RAPP	GCF_001458695.1	NZ_LN885086.1	WP_158023132.1	155	160	-5
efflux RND transporter periplasmic adaptor subunit	RAPP	GCF_001590605.1	NZ_CP014504.1	WP_068401864.1	115	118	-3
efflux RND transporter periplasmic adaptor subunit	RAPP	GCF_001598055.1	NZ_CP014844.1	WP_134502713.1	163	167	-4
efflux RND transporter periplasmic adaptor subunit	RAPP	GCF_001688725.2	NZ_CP015401.2	WP_065539290.1	129	135	-6
efflux RND transporter periplasmic adaptor subunit	RAPP	GCF_001757105.1	NZ_MDHN01000010.1	WP_170826564.1	87	90	-3
efflux RND transporter periplasmic adaptor subunit	RAPP	GCF_001953635.1	NZ_MEJH01000003.1	WP_076011298.1	95	98	-3
efflux RND transporter periplasmic adaptor subunit	RAPP	GCF_002088275.1	NZ_AQQS01000007.1	WP_083590909.1	99	129	-30
efflux RND transporter periplasmic adaptor subunit	RAPP	GCF_002157145.1	NZ_CP021361.1	WP_094097866.1	157	162	-5
efflux RND transporter periplasmic adaptor subunit	RAPP	GCF_002159645.1	NZ_NFJB01000041.1	WP_140392888.1	127	135	-8
efflux RND transporter periplasmic adaptor subunit	RAPP	GCF_002159975.1	NZ_NFJR01000009.1	WP_087409056.1	131	134	-3
efflux RND transporter periplasmic adaptor subunit	RAPP	GCF_002160055.1	NZ_NFJV01000046.1	WP_087340877.1	136	141	-5
efflux RND transporter periplasmic adaptor subunit	RAPP	GCF_002161555.1	NZ_NFHZ01000002.1	WP_087423098.1	131	134	-3
efflux RND transporter periplasmic adaptor subunit	RAPP	GCF_002161765.1	NZ_NFIN01000025.1	WP_239416426.1	133	136	-3
efflux RND transporter periplasmic adaptor subunit	RAPP	GCF_002205645.1	NZ_NIOF01000003.1	WP_088384636.1	154	158	-4
efflux RND transporter periplasmic adaptor subunit	RAPP	GCF_002222615.2	NZ_CP022412.2	WP_005678904.1	130	136	-6
efflux RND transporter periplasmic adaptor subunit	RAPP	GCF_002251245.1	NZ_NPJG01000124.1	WP_094381861.1	131	135	-4
efflux RND transporter periplasmic adaptor subunit	RAPP	GCF_002251365.1	NZ_NPJH01000079.1	WP_094402092.1	128	133	-5
efflux RND transporter periplasmic adaptor subunit	RAPP	GCF_002251435.1	NZ_NPJI01000110.1	WP_141210566.1	129	133	-4
efflux RND transporter periplasmic adaptor subunit	RAPP	GCF_002811945.1	NZ_NPDX01000002.1	WP_125232007.1	107	112	-5
efflux RND transporter periplasmic adaptor subunit	RAPP	GCF_002834145.1	NZ_PHNT01000009.1	WP_101068016.1	221	226	-5
efflux RND transporter periplasmic adaptor subunit	RAPP	GCF_002849695.1	NZ_CP018937.1	WP_005781232.1	129	134	-5
efflux RND transporter periplasmic adaptor subunit	RAPP	GCF_002973605.1	NZ_NIGF01000021.1	WP_106381038.1	140	143	-3
efflux RND transporter periplasmic adaptor subunit	RAPP	GCF_002993325.1	NZ_PVNO01000024.1	WP_240618833.1	101	104	-3
efflux RND transporter periplasmic adaptor subunit	RAPP	GCF_002998435.1	NZ_CP027231.1	WP_106040153.1	130	135	-5
efflux RND transporter periplasmic adaptor subunit	RAPP	GCF_003096695.1	NZ_QEKY01000007.1	WP_243405661.1	137	142	-5
efflux RND transporter periplasmic adaptor subunit	RAPP	GCF_003113265.1	NZ_PUIV01000033.1	WP_108918216.1	28	135	-107
efflux RND transporter periplasmic adaptor subunit	RAPP	GCF_003114815.1	NZ_BFAZ01000009.1	WP_108960425.1	116	120	-4
efflux RND transporter periplasmic adaptor subunit	RAPP	GCF_003122085.1	NZ_QEXV01000006.1	WP_109253750.1	86	263	-177
efflux RND transporter periplasmic adaptor subunit	RAPP	GCF_003201355.1	NZ_QICL01000012.1	WP_110310744.1	137	144	-7
efflux RND transporter periplasmic adaptor subunit	RAPP	GCF_003259615.1	NZ_QLLR01000001.1	WP_111631960.1	115	118	-3
efflux RND transporter periplasmic adaptor subunit	RAPP	GCF_003308995.1	NZ_QFFJ01000002.1	WP_113617706.1	110	113	-3
efflux RND transporter periplasmic adaptor subunit	RAPP	GCF_003337555.1	NZ_QPJK01000011.1	WP_114471439.1	146	150	-4
efflux RND transporter periplasmic adaptor subunit	RAPP	GCF_003363715.1	NZ_QREV01000009.1	WP_115498716.1	130	134	-4
efflux RND transporter periplasmic adaptor subunit	RAPP	GCF_003363715.1	NZ_QREV01000042.1	WP_115500479.1	111	115	-4
efflux RND transporter periplasmic adaptor subunit	RAPP	GCF_003437535.1	NZ_QSQT01000003.1	WP_117670543.1	134	140	-6
efflux RND transporter periplasmic adaptor subunit	RAPP	GCF_003438995.1	NZ_QSUN01000027.1	WP_122127299.1	128	136	-8
efflux RND transporter periplasmic adaptor subunit	RAPP	GCF_003443615.1	NZ_CP031967.1	WP_118490178.1	101	104	-3
efflux RND transporter periplasmic adaptor subunit	RAPP	GCF_003464595.1	NZ_QRZF01000004.1	WP_021967327.1	130	137	-7
efflux RND transporter periplasmic adaptor subunit	RAPP	GCF_003464595.1	NZ_QRZF01000017.1	WP_118487244.1	145	148	-3
efflux RND transporter periplasmic adaptor subunit	RAPP	GCF_003473295.1	NZ_QRMP01000007.1	WP_199652987.1	130	137	-7
efflux RND transporter periplasmic adaptor subunit	RAPP	GCF_003473295.1	NZ_QRMP01000003.1	WP_233545597.1	126	132	-6
efflux RND transporter periplasmic adaptor subunit	RAPP	GCF_003477995.1	NZ_QUEM01000005.1	WP_147401027.1	135	140	-5
efflux RND transporter periplasmic adaptor subunit	RAPP	GCF_003479425.1	NZ_QUHC01000017.1	WP_148315414.1	137	142	-5
efflux RND transporter periplasmic adaptor subunit	RAPP	GCF_003480915.1	NZ_QUKD01000002.1	WP_122360624.1	112	117	-5
efflux RND transporter periplasmic adaptor subunit	RAPP	GCF_003480915.1	NZ_QUKD01000001.1	WP_199715364.1	126	129	-3
efflux RND transporter periplasmic adaptor subunit	RAPP	GCF_003569915.1	NZ_KZ984446.1	WP_158384151.1	144	148	-4
efflux RND transporter periplasmic adaptor subunit	RAPP	GCF_003584565.2	NZ_CP031010.1	WP_119502367.1	106	109	-3
efflux RND transporter periplasmic adaptor subunit	RAPP	GCF_003610535.1	NZ_RAPN01000006.1	WP_120275766.1	127	131	-4
efflux RND transporter periplasmic adaptor subunit	RAPP	GCF_003634345.1	NZ_RBXN01000009.1	WP_022600680.1	124	128	-4
efflux RND transporter periplasmic adaptor subunit	RAPP	GCF_003712195.1	NZ_RDSD01000010.1	WP_122968770.1	140	145	-5
efflux RND transporter periplasmic adaptor subunit	RAPP	GCF_003721225.1	NZ_RIZI01000192.1	WP_148039481.1	148	152	-4
efflux RND transporter periplasmic adaptor subunit	RAPP	GCF_003859795.1	NZ_RQYI01000045.1	WP_124932161.1	130	138	-8
efflux RND transporter periplasmic adaptor subunit	RAPP	GCF_003860135.1	NZ_RQYN01000028.1	WP_124751890.1	144	147	-3
efflux RND transporter periplasmic adaptor subunit	RAPP	GCF_003952185.1	NZ_RXFS01000003.1	WP_125948374.1	158	163	-5
efflux RND transporter periplasmic adaptor subunit	RAPP	GCF_003991565.1	NZ_CP032819.1	WP_127075420.1	139	144	-5
efflux RND transporter periplasmic adaptor subunit	RAPP	GCF_004011805.1	NZ_RCHJ01000025.1	WP_128002455.1	147	151	-4
efflux RND transporter periplasmic adaptor subunit	RAPP	GCF_004341375.1	NZ_SLXO01000005.1	WP_132708494.1	106	110	-4
efflux RND transporter periplasmic adaptor subunit	RAPP	GCF_004342845.1	NZ_SLXB01000003.1	WP_106068973.1	129	134	-5
efflux RND transporter periplasmic adaptor subunit	RAPP	GCF_004368965.1	NZ_SORO01000001.1	WP_134151968.1	112	118	-6
efflux RND transporter periplasmic adaptor subunit	RAPP	GCF_004569505.1	NZ_SPPK01000001.1	WP_135103888.1	144	151	-7
efflux RND transporter periplasmic adaptor subunit	RAPP	GCF_004769235.1	NZ_RQFG01000005.1	WP_135634446.1	112	117	-5
efflux RND transporter periplasmic adaptor subunit	RAPP	GCF_004769575.1	NZ_RQGA01000003.1	WP_135575666.1	101	106	-5
efflux RND transporter periplasmic adaptor subunit	RAPP	GCF_004769635.1	NZ_RQGH01000026.1	WP_135643526.1	116	120	-4
efflux RND transporter periplasmic adaptor subunit	RAPP	GCF_004770045.1	NZ_RQFO01000016.1	WP_135572871.1	112	114	-2
efflux RND transporter periplasmic adaptor subunit	RAPP	GCF_004770265.1	NZ_RQGQ01000017.1	WP_135588094.1	112	117	-5
efflux RND transporter periplasmic adaptor subunit	RAPP	GCF_004770475.1	NZ_RQHK01000017.1	WP_135695607.1	107	112	-5
efflux RND transporter periplasmic adaptor subunit	RAPP	GCF_004770765.1	NZ_RQFK01000026.1	WP_135601657.1	116	121	-5
efflux RND transporter periplasmic adaptor subunit	RAPP	GCF_004770905.1	NZ_RQHT01000014.1	WP_135745265.1	112	117	-5
efflux RND transporter periplasmic adaptor subunit	RAPP	GCF_004793475.1	NZ_SRYZ01000050.1	WP_136011120.1	131	136	-5
efflux RND transporter periplasmic adaptor subunit	RAPP	GCF_004793765.1	NZ_SRYM01000048.1	WP_236651551.1	127	130	-3
efflux RND transporter periplasmic adaptor subunit	RAPP	GCF_004803695.1	NZ_CP039393.1	WP_136410107.1	137	140	-3
efflux RND transporter periplasmic adaptor subunit	RAPP	GCF_005117025.1	NZ_SWCO01000001.1	WP_136780574.1	101	104	-3
efflux RND transporter periplasmic adaptor subunit	RAPP	GCF_006363955.1	NZ_CP040948.1	WP_140002033.1	107	109	-2
efflux RND transporter periplasmic adaptor subunit	RAPP	GCF_006538325.1	NZ_BJKK01000026.1	WP_131095686.1	101	104	-3
efflux RND transporter periplasmic adaptor subunit	RAPP	GCF_008806975.1	NZ_CP031728.1	WP_151032200.1	116	122	-6
efflux RND transporter periplasmic adaptor subunit	RAPP	GCF_009193295.2	NZ_CP059973.1	WP_008024755.1	130	136	-6
efflux RND transporter periplasmic adaptor subunit	RAPP	GCF_009193325.2	NZ_CP059856.1	WP_143865029.1	130	136	-6
efflux RND transporter periplasmic adaptor subunit	RAPP	GCF_009557455.1	NZ_CP045651.1	WP_118458327.1	140	145	-5
efflux RND transporter periplasmic adaptor subunit	RAPP	GCF_009557455.1	NZ_CP045651.1	WP_118459072.1	111	117	-6
efflux RND transporter periplasmic adaptor subunit	RAPP	GCF_009646335.1	NZ_WJBU01000027.1	WP_153586889.1	143	147	-4
efflux RND transporter periplasmic adaptor subunit	RAPP	GCF_009766105.1	NZ_LMUH01000026.1	WP_158824199.1	127	131	-4
efflux RND transporter periplasmic adaptor subunit	RAPP	GCF_009811415.1	NZ_BLIG01000007.1	WP_236552042.1	101	104	-3
efflux RND transporter periplasmic adaptor subunit	RAPP	GCF_009906855.1	NZ_CP047650.1	WP_160554249.1	124	142	-18
efflux RND transporter periplasmic adaptor subunit	RAPP	GCF_009935865.1	NZ_QWEL01000002.1	WP_161875962.1	134	138	-4
efflux RND transporter periplasmic adaptor subunit	RAPP	GCF_010093025.1	NZ_CP048114.1	WP_162401536.1	133	136	-3
efflux RND transporter periplasmic adaptor subunit	RAPP	GCF_010448835.1	NZ_CP048409.1	WP_163346295.1	141	144	-3
efflux RND transporter periplasmic adaptor subunit	RAPP	GCF_010500835.1	NZ_JAAAMJ010000034.1	WP_163046139.1	99	129	-30
efflux RND transporter periplasmic adaptor subunit	RAPP	GCF_010500925.1	NZ_QVMG01000028.1	WP_163176182.1	154	159	-5
efflux RND transporter periplasmic adaptor subunit	RAPP	GCF_010500955.1	NZ_QVMJ01000005.1	WP_163211766.1	131	134	-3
efflux RND transporter periplasmic adaptor subunit	RAPP	GCF_010500955.1	NZ_QVMJ01000030.1	WP_229128684.1	110	115	-5
efflux RND transporter periplasmic adaptor subunit	RAPP	GCF_010500965.1	NZ_QVMI01000011.1	WP_163175090.1	131	137	-6
efflux RND transporter periplasmic adaptor subunit	RAPP	GCF_010500965.1	NZ_QVMI01000022.1	WP_229058571.1	129	134	-5
efflux RND transporter periplasmic adaptor subunit	RAPP	GCF_010500995.1	NZ_QVMK01000018.1	WP_163218074.1	123	127	-4
efflux RND transporter periplasmic adaptor subunit	RAPP	GCF_010500995.1	NZ_QVMK01000021.1	WP_229058571.1	129	134	-5
efflux RND transporter periplasmic adaptor subunit	RAPP	GCF_010501055.1	NZ_QVMO01000007.1	WP_163306174.1	143	147	-4
efflux RND transporter periplasmic adaptor subunit	RAPP	GCF_010501075.1	NZ_QVMN01000001.1	WP_229128684.1	110	115	-5
efflux RND transporter periplasmic adaptor subunit	RAPP	GCF_010586825.1	NZ_JAAAGB010000004.1	WP_163324208.1	142	145	-3
efflux RND transporter periplasmic adaptor subunit	RAPP	GCF_010882175.1	NZ_WKLH01000002.1	WP_163714549.1	127	131	-4
efflux RND transporter periplasmic adaptor subunit	RAPP	GCF_010975005.1	NZ_JAAIVC010000076.1	WP_163261397.1	56	228	-172
efflux RND transporter periplasmic adaptor subunit	RAPP	GCF_011038785.1	NZ_JAAKDT010000036.1	WP_165157399.1	112	116	-4
efflux RND transporter periplasmic adaptor subunit	RAPP	GCF_011038785.1	NZ_JAAKDT010000012.1	WP_241159964.1	127	130	-3
efflux RND transporter periplasmic adaptor subunit	RAPP	GCF_011299555.1	NZ_CP049857.1	WP_166109748.1	138	143	-5
efflux RND transporter periplasmic adaptor subunit	RAPP	GCF_011799805.1	NZ_WXUB01000001.1	WP_167604659.1	142	145	-3
efflux RND transporter periplasmic adaptor subunit	RAPP	GCF_011927845.1	NZ_JAATLI010000006.1	WP_147344454.1	137	142	-5
efflux RND transporter periplasmic adaptor subunit	RAPP	GCF_012113595.1	NZ_CP050831.1	WP_167966945.1	135	141	-6
efflux RND transporter periplasmic adaptor subunit	RAPP	GCF_012272835.1	NZ_JAAWWK010000008.1	WP_168451912.1	104	124	-20
efflux RND transporter periplasmic adaptor subunit	RAPP	GCF_013009555.1	NZ_CP046176.1	WP_007836723.1	160	166	-6
efflux RND transporter periplasmic adaptor subunit	RAPP	GCF_013265555.1	NZ_CP041345.1	WP_173074905.1	133	135	-2
efflux RND transporter periplasmic adaptor subunit	RAPP	GCF_013409575.1	NZ_JACCCY010000001.1	WP_179398728.1	140	145	-5
efflux RND transporter periplasmic adaptor subunit	RAPP	GCF_013618865.1	NZ_JABSOE010000019.1	WP_181214502.1	137	144	-7
efflux RND transporter periplasmic adaptor subunit	RAPP	GCF_014196225.1	NZ_JACIDI010000006.1	WP_021647207.1	130	136	-6
efflux RND transporter periplasmic adaptor subunit	RAPP	GCF_014196915.1	NZ_JACIEP010000004.1	WP_183306439.1	144	151	-7
efflux RND transporter periplasmic adaptor subunit	RAPP	GCF_014200595.1	NZ_JACHCG010000001.1	WP_183867693.1	115	118	-3
efflux RND transporter periplasmic adaptor subunit	RAPP	GCF_014200605.1	NZ_JACHCE010000001.1	WP_183878396.1	114	117	-3
efflux RND transporter periplasmic adaptor subunit	RAPP	GCF_014202215.1	NZ_JACHGB010000001.1	WP_183964011.1	121	161	-40
efflux RND transporter periplasmic adaptor subunit	RAPP	GCF_014207135.1	NZ_JACHCC010000011.1	WP_184628245.1	114	117	-3
efflux RND transporter periplasmic adaptor subunit	RAPP	GCF_014287585.1	NZ_JACOOJ010000035.1	WP_186930923.1	130	134	-4
efflux RND transporter periplasmic adaptor subunit	RAPP	GCF_014287585.1	NZ_JACOOJ010000001.1	WP_255489003.1	99	104	-5
efflux RND transporter periplasmic adaptor subunit	RAPP	GCF_014334015.1	NZ_CP060488.1	WP_117935380.1	130	136	-6
efflux RND transporter periplasmic adaptor subunit	RAPP	GCF_014647335.1	NZ_BMOZ01000007.1	WP_124315679.1	137	142	-5
efflux RND transporter periplasmic adaptor subunit	RAPP	GCF_014647375.1	NZ_BMPB01000007.1	WP_183671445.1	126	129	-3
efflux RND transporter periplasmic adaptor subunit	RAPP	GCF_014647375.1	NZ_BMPB01000013.1	WP_221267787.1	107	112	-5
efflux RND transporter periplasmic adaptor subunit	RAPP	GCF_014750685.1	NZ_JAAXGE010000011.1	WP_022139356.1	136	142	-6
efflux RND transporter periplasmic adaptor subunit	RAPP	GCF_014750685.1	NZ_JAAXGE010000003.1	WP_191031337.1	108	113	-5
efflux RND transporter periplasmic adaptor subunit	RAPP	GCF_014837055.1	NZ_JACSPQ010000010.1	WP_191710361.1	133	137	-4
efflux RND transporter periplasmic adaptor subunit	RAPP	GCF_014837065.1	NZ_JACSPP010000018.1	WP_225226360.1	135	138	-3
efflux RND transporter periplasmic adaptor subunit	RAPP	GCF_015155755.1	NZ_VWPI01000006.1	WP_227672323.1	16	64	-48
efflux RND transporter periplasmic adaptor subunit	RAPP	GCF_015354335.1	NZ_JADKYR010000003.1	WP_194748947.1	107	111	-4
efflux RND transporter periplasmic adaptor subunit	RAPP	GCF_015354345.1	NZ_JADKYS010000005.1	WP_194742393.1	107	109	-2
efflux RND transporter periplasmic adaptor subunit	RAPP	GCF_015354445.1	NZ_JADKYT010000001.1	WP_194752661.1	107	113	-6
efflux RND transporter periplasmic adaptor subunit	RAPP	GCF_015476655.1	NZ_JABFHF010000003.1	WP_194973249.1	148	152	-4
efflux RND transporter periplasmic adaptor subunit	RAPP	GCF_015550595.1	NZ_JADNBB010000017.1	WP_129733347.1	140	145	-5
efflux RND transporter periplasmic adaptor subunit	RAPP	GCF_015550595.1	NZ_JADNBB010000005.1	WP_249388833.1	112	115	-3
efflux RND transporter periplasmic adaptor subunit	RAPP	GCF_016097405.1	NZ_JAEHGD010000001.1	WP_198244569.1	127	129	-2
efflux RND transporter periplasmic adaptor subunit	RAPP	GCF_016652235.1	NZ_JAEPKU010000049.1	WP_201111463.1	144	151	-7
efflux RND transporter periplasmic adaptor subunit	RAPP	GCF_016900355.1	NZ_JACJKA010000022.1	WP_204476412.1	133	137	-4
efflux RND transporter periplasmic adaptor subunit	RAPP	GCF_016919165.1	NZ_JAFFPS010000027.1	WP_205269558.1	101	106	-5
efflux RND transporter periplasmic adaptor subunit	RAPP	GCF_017377855.1	NZ_JAFREP010000037.1	WP_207862421.1	138	144	-6
efflux RND transporter periplasmic adaptor subunit	RAPP	GCF_017939745.1	NZ_JAGKQQ010000001.1	WP_210652271.1	70	121	-51
efflux RND transporter periplasmic adaptor subunit	RAPP	GCF_018255755.1	NZ_CP073766.1	WP_212006082.1	110	113	-3
efflux RND transporter periplasmic adaptor subunit	RAPP	GCF_018362775.1	NZ_JAGYXY010000003.1	WP_213347773.1	127	131	-4
efflux RND transporter periplasmic adaptor subunit	RAPP	GCF_018390535.1	NZ_JAHBBW010000016.1	WP_117710793.1	130	135	-5
efflux RND transporter periplasmic adaptor subunit	RAPP	GCF_018619335.1	NZ_JAHHDX010000016.1	WP_034325333.1	101	104	-3
efflux RND transporter periplasmic adaptor subunit	RAPP	GCF_018860805.1	NZ_JAHKQR010000002.1	WP_216024610.1	96	99	-3
efflux RND transporter periplasmic adaptor subunit	RAPP	GCF_019239235.1	NZ_JAAZTS010000001.1	WP_204970757.1	134	139	-5
efflux RND transporter periplasmic adaptor subunit	RAPP	GCF_019583405.1	NZ_SZUU01000001.1	WP_010992882.1	156	161	-5
efflux RND transporter periplasmic adaptor subunit	RAPP	GCF_019583405.1	NZ_SZUU01000004.1	WP_220391406.1	129	134	-5
efflux RND transporter periplasmic adaptor subunit	RAPP	GCF_020091405.1	NZ_CP081903.1	WP_074435160.1	130	137	-7
efflux RND transporter periplasmic adaptor subunit	RAPP	GCF_021730445.1	NZ_JADNRM010000010.1	WP_237039698.1	134	139	-5
efflux RND transporter periplasmic adaptor subunit	RAPP	GCF_022009635.1	NZ_CP091716.1	WP_058142325.1	160	164	-4
efflux RND transporter periplasmic adaptor subunit	RAPP	GCF_022267555.1	NZ_CP073586.1	WP_238841651.1	140	144	-4
efflux RND transporter periplasmic adaptor subunit	RAPP	GCF_022538055.1	NZ_JAKZAM010000013.1	WP_241125889.1	133	137	-4
efflux RND transporter periplasmic adaptor subunit	RAPP	GCF_022538115.1	NZ_JAKZAL010000013.1	WP_241142406.1	133	137	-4
efflux RND transporter periplasmic adaptor subunit	RAPP	GCF_022549225.1	NZ_JAKZFD010000009.1	WP_241397827.1	157	161	-4
efflux RND transporter periplasmic adaptor subunit	RAPP	GCF_022809355.1	NZ_JAKZMM010000013.1	WP_243324166.1	133	137	-4
efflux RND transporter periplasmic adaptor subunit	RAPP	GCF_023111095.1	NZ_JALGYW010000028.1	WP_247980870.1	144	148	-4
efflux RND transporter periplasmic adaptor subunit	RAPP	GCF_023336905.1	NZ_JAMBLS010000007.1	WP_249054518.1	131	137	-6
efflux RND transporter periplasmic adaptor subunit	RAPP	GCF_023502205.1	NZ_JAMFLG010000001.1	WP_249717533.1	133	137	-4
efflux RND transporter periplasmic adaptor subunit	RAPP	GCF_023667495.1	NZ_JAMOZL010000005.1	WP_250769006.1	136	143	-7
efflux RND transporter periplasmic adaptor subunit	RAPP	GCF_023744375.1	NZ_JAMRUP010000019.1	WP_251968095.1	133	137	-4
efflux RND transporter periplasmic adaptor subunit	RAPP	GCF_024330105.1	NZ_JANDHW010000004.1	WP_255026436.1	125	130	-5
efflux RND transporter periplasmic adaptor subunit	RAPP	GCF_024623065.1	NZ_JANJZR010000017.1	WP_128824266.1	131	137	-6
efflux RND transporter periplasmic adaptor subunit	RAPP	GCF_024701975.1	NZ_JANLNM010000005.1	WP_257862586.1	157	162	-5
efflux RND transporter periplasmic adaptor subunit	RAPP	GCF_024741135.1	NZ_JANSUY010000005.1	WP_258423145.1	133	137	-4
efflux RND transporter periplasmic adaptor subunit	RAPP	GCF_900083545.1	NZ_LT559262.1	WP_147625830.1	121	124	-3
efflux RND transporter periplasmic adaptor subunit	RAPP	GCF_900091655.1	NZ_LT594621.1	WP_021987558.1	134	139	-5
efflux RND transporter periplasmic adaptor subunit	RAPP	GCF_900091655.1	NZ_LT594621.1	WP_068688516.1	135	138	-3
efflux RND transporter periplasmic adaptor subunit	RAPP	GCF_900095135.1	NZ_LT605205.1	WP_076928454.1	139	144	-5
efflux RND transporter periplasmic adaptor subunit	RAPP	GCF_900095795.1	NZ_LT608328.1	WP_154670067.1	138	141	-3
efflux RND transporter periplasmic adaptor subunit	RAPP	GCF_900100975.1	NZ_FNFX01000004.1	WP_245652796.1	105	111	-6
efflux RND transporter periplasmic adaptor subunit	RAPP	GCF_900104585.1	NZ_FNVX01000004.1	WP_071145316.1	137	142	-5
efflux RND transporter periplasmic adaptor subunit	RAPP	GCF_900104655.1	NZ_FNWD01000002.1	WP_071134707.1	142	145	-3
efflux RND transporter periplasmic adaptor subunit	RAPP	GCF_900106755.1	NZ_FNNN01000002.1	WP_010539270.1	130	136	-6
efflux RND transporter periplasmic adaptor subunit	RAPP	GCF_900108035.1	NZ_FNVS01000001.1	WP_103982031.1	127	130	-3
efflux RND transporter periplasmic adaptor subunit	RAPP	GCF_900108345.1	NZ_FNVV01000013.1	WP_071148800.1	134	139	-5
efflux RND transporter periplasmic adaptor subunit	RAPP	GCF_900113005.1	NZ_FONW01000007.1	WP_139218284.1	147	151	-4
efflux RND transporter periplasmic adaptor subunit	RAPP	GCF_900120175.1	NZ_FQLF01000007.1	WP_101760471.1	105	133	-28
efflux RND transporter periplasmic adaptor subunit	RAPP	GCF_900128455.1	NZ_LT635783.1	WP_072541810.1	133	137	-4
efflux RND transporter periplasmic adaptor subunit	RAPP	GCF_900128475.1	NZ_LT635838.1	WP_139247636.1	135	140	-5
efflux RND transporter periplasmic adaptor subunit	RAPP	GCF_900128495.1	NZ_LT635801.1	WP_072532052.1	135	142	-7
efflux RND transporter periplasmic adaptor subunit	RAPP	GCF_900128505.1	NZ_LT669940.1	WP_235848678.1	112	115	-3
efflux RND transporter periplasmic adaptor subunit	RAPP	GCF_900128505.1	NZ_LT669941.1	WP_235848720.1	128	131	-3
efflux RND transporter periplasmic adaptor subunit	RAPP	GCF_900129655.1	NZ_FQWK01000001.1	WP_039951117.1	130	135	-5
efflux RND transporter periplasmic adaptor subunit	RAPP	GCF_900130125.1	NZ_FQXY01000008.1	WP_022139356.1	136	142	-6
efflux RND transporter periplasmic adaptor subunit	RAPP	GCF_900142015.1	NZ_FQZN01000026.1	WP_073314417.1	130	135	-5
efflux RND transporter periplasmic adaptor subunit	RAPP	GCF_900155425.1	NZ_LT700189.1	WP_075964400.1	130	136	-6
efflux RND transporter periplasmic adaptor subunit	RAPP	GCF_900155425.1	NZ_LT700189.1	WP_075965186.1	111	115	-4
efflux RND transporter periplasmic adaptor subunit	RAPP	GCF_900155865.1	NZ_LT707006.1	WP_077153309.1	131	137	-6
efflux RND transporter periplasmic adaptor subunit	RAPP	GCF_900162725.1	NZ_LT799418.1	WP_080904410.1	127	132	-5
efflux RND transporter periplasmic adaptor subunit	RAPP	GCF_900162725.1	NZ_LT799418.1	WP_234997992.1	111	119	-8
efflux RND transporter periplasmic adaptor subunit	RAPP	GCF_900167455.1	NZ_FUWJ01000012.1	WP_085937296.1	120	140	-20
efflux RND transporter periplasmic adaptor subunit	RAPP	GCF_900178525.1	NZ_FXDJ01000007.1	WP_139822891.1	115	121	-6
efflux RND transporter periplasmic adaptor subunit	RAPP	GCF_900184685.1	NZ_FXXL01000006.1	WP_141560906.1	137	142	-5
efflux RND transporter periplasmic adaptor subunit	RAPP	GCF_900186615.1	NZ_LT896588.1	WP_234347457.1	122	125	-3
efflux RND transporter periplasmic adaptor subunit	RAPP	GCF_900240225.1	NZ_OEPV01000001.1	WP_145996321.1	134	137	-3
efflux RND transporter periplasmic adaptor subunit	RAPP	GCF_900241005.1	NZ_OEST01000004.1	WP_101544030.1	130	135	-5
efflux RND transporter periplasmic adaptor subunit	RAPP	GCF_900291465.1	NZ_LT985808.1	WP_157948286.1	130	133	-3
efflux RND transporter periplasmic adaptor subunit	RAPP	GCF_900292045.1	NZ_OLMS01000002.1	WP_106829616.1	127	131	-4
efflux RND transporter periplasmic adaptor subunit	RAPP	GCF_900343125.1	NZ_OPYL01000007.1	WP_108823294.1	144	151	-7
efflux RND transporter periplasmic adaptor subunit	RAPP	GCF_900638305.1	NZ_LR134506.1	WP_025836841.1	157	162	-5
efflux RND transporter periplasmic adaptor subunit	RAPP	GCF_902364365.1	NZ_CABJDN010000004.1	WP_118464040.1	130	137	-7
efflux RND transporter periplasmic adaptor subunit	RAPP	GCF_903181435.1	NZ_CAEUHO010000001.1	WP_175628562.1	131	137	-6
efflux RND transporter periplasmic adaptor subunit	RAPP	GCF_903772925.1	NZ_LR812090.1	WP_179982473.1	101	104	-3
efflux RND transporter periplasmic adaptor subunit	RAPP	GCF_918741295.1	NZ_CAKKNB010000003.1	WP_230181393.1	146	150	-4
DUF1775 domain-containing protein	RAPP	GCA_004134995.1	REGP01000001.1	RXZ38842.1	134	139	-5
DUF1775 domain-containing protein	RAPP	GCA_004298545.1	SCQX01000177.1	TAM87262.1	135	140	-5
DUF1775 domain-containing protein	RAPP	GCA_005883335.1	VAXM01000043.1	TML34476.1	201	205	-4
DUF1775 domain-containing protein	RAPP	GCA_005883355.1	VAXG01000112.1	TML57260.1	202	206	-4
DUF1775 domain-containing protein	RAPP	GCA_005883445.1	VAZL01000061.1	TMK21453.1	80	84	-4
DUF1775 domain-containing protein	RAPP	GCA_005885085.1	VAXY01000019.1	TML05745.1	200	204	-4
DUF1775 domain-containing protein	RAPP	GCA_005885245.1	VAWR01000025.1	TML97266.1	207	211	-4
DUF1775 domain-containing protein	RAPP	GCA_008012315.1	SSEL01000006.1	TXH38130.1	132	135	-3
DUF1775 domain-containing protein	RAPP	GCA_008015235.1	SSFF01000001.1	TXH91374.1	125	128	-3
DUF1775 domain-containing protein	RAPP	GCA_008365375.1	QOKW01000003.1	KAA0682962.1	136	140	-4
DUF1775 domain-containing protein	RAPP	GCA_009377445.1	WHUA01000010.1	MPY75766.1	133	138	-5
DUF1775 domain-containing protein	RAPP	GCA_009377755.1	WHTM01000073.1	MPZ59497.1	150	154	-4
DUF1775 domain-containing protein	RAPP	GCA_009919365.1	RGBZ01000125.1	NBP83215.1	187	190	-3
DUF1775 domain-containing protein	RAPP	GCA_009931615.1	CP046620.1	QHQ33851.1	159	163	-4
DUF1775 domain-containing protein	RAPP	GCA_010031785.1	RGZA01000015.1	NDE90020.1	140	146	-6
DUF1775 domain-containing protein	RAPP	GCA_013348785.1	CP054691.1	QKT06339.1	172	177	-5
DUF1775 domain-containing protein	RAPP	GCA_013416455.1	JACCES010000013.1	NYT25445.1	125	130	-5
DUF1775 domain-containing protein	RAPP	GCA_013416455.1	JACCES010000018.1	NYT25950.1	137	142	-5
DUF1775 domain-containing protein	RAPP	GCA_016521575.1	JAEKDP010000010.1	MBK0329168.1	116	124	-8
DUF1775 domain-containing protein	RAPP	GCA_016869215.1	VGEP01000047.1	MBM3530429.1	142	146	-4
DUF1775 domain-containing protein	RAPP	GCA_017307955.1	JAFKFV010000021.1	MBN9434841.1	124	128	-4
DUF1775 domain-containing protein	RAPP	GCA_017308075.1	JAFKFX010000028.1	MBN9469188.1	113	117	-4
DUF1775 domain-containing protein	RAPP	GCA_017308495.1	JAFKES010000094.1	MBN9581672.1	157	177	-20
DUF1775 domain-containing protein	RAPP	GCA_017308595.1	JAFKER010000019.1	MBN9597697.1	138	142	-4
DUF1775 domain-containing protein	RAPP	GCA_017644005.1	JAEPMJ010000001.1	MBO6900547.1	128	132	-4
DUF1775 domain-containing protein	RAPP	GCA_017745595.1	WMBV01000050.1	MBO9357625.1	137	142	-5
DUF1775 domain-containing protein	RAPP	GCA_017993425.1	JAGOMQ010000006.1	MBP7000748.1	150	156	-6
DUF1775 domain-containing protein	RAPP	GCA_017995835.1	JAGOID010000094.1	MBP7242963.1	127	133	-6
DUF1775 domain-containing protein	RAPP	GCA_018222585.1	JAAFAB010000001.1	MBR9820048.1	114	119	-5
DUF1775 domain-containing protein	RAPP	GCA_018223125.1	JAAEZA010000042.1	MBR9864758.1	85	89	-4
DUF1775 domain-containing protein	RAPP	GCA_018336035.1	JAGXRD010000011.1	MBS4045179.1	143	149	-6
DUF1775 domain-containing protein	RAPP	GCA_018524345.1	JADQAZ010000001.1	MBT0956129.1	118	123	-5
DUF1775 domain-containing protein	RAPP	GCA_018798885.1	CP076362.1	QWK92351.1	117	120	-3
DUF1775 domain-containing protein	RAPP	GCA_018820005.1	JAHJOS010000120.1	MBU1304571.1	124	128	-4
DUF1775 domain-containing protein	RAPP	GCA_019234175.1	JAFALP010000296.1	MBV8480402.1	189	193	-4
DUF1775 domain-containing protein	RAPP	GCA_019240015.1	JAFAZB010000231.1	MBV9837923.1	200	202	-2
DUF1775 domain-containing protein	RAPP	GCA_019635715.1	JAHBYY010000015.1	MBX3567710.1	126	130	-4
DUF1775 domain-containing protein	RAPP	GCA_019635735.1	JAHBYX010000003.1	MBX3572807.1	126	130	-4
DUF1775 domain-containing protein	RAPP	GCA_019637175.1	JAHBWD010000001.1	MBX3185371.1	110	128	-18
DUF1775 domain-containing protein	RAPP	GCA_019745455.1	JAIETD010000036.1	MBX9931598.1	113	126	-13
DUF1775 domain-containing protein	RAPP	GCA_020441135.1	JAGRMS010000065.1	MCB1340212.1	114	118	-4
DUF1775 domain-containing protein	RAPP	GCA_020741775.1	DYYG01000013.1	HJE22798.1	130	133	-3
DUF1775 domain-containing protein	RAPP	GCA_020846275.1	JADLEG010000259.1	MCC6471193.1	140	145	-5
DUF1775 domain-containing protein	RAPP	GCA_022340315.1	JAJDOD010000006.1	MCG6882184.1	116	124	-8
DUF1775 domain-containing protein	RAPP	GCA_023954305.1	JAMLIG010000001.1	MCO5160584.1	126	130	-4
DUF1775 domain-containing protein	RAPP	GCA_023954335.1	JAMLIE010000001.1	MCO5156259.1	130	134	-4
DUF1775 domain-containing protein	RAPP	GCA_023954375.1	JAMLIC010000037.1	MCO5170298.1	128	132	-4
DUF1775 domain-containing protein	RAPP	GCA_024231975.1	JAAEQB010000078.1	MCP4563372.1	117	121	-4
DUF1775 domain-containing protein	RAPP	GCA_024707075.1	JANQAK010000003.1	MCR6734229.1	122	126	-4
DUF1775 domain-containing protein	RAPP	GCA_024742275.1	JANSYS010000022.1	MCR9073492.1	132	137	-5
DUF1775 domain-containing protein	RAPP	GCA_024742605.1	JANSYC010000173.1	MCR9178570.1	134	140	-6
DUF1775 domain-containing protein	RAPP	GCA_025152745.1	CP104040.1	UWM77682.1	122	126	-4
DUF1775 domain-containing protein	RAPP	GCF_000009265.1	NC_008380.1	WP_011652125.1	122	126	-4
DUF1775 domain-containing protein	RAPP	GCF_000019725.1	NC_010505.1	WP_012322263.1	112	125	-13
DUF1775 domain-containing protein	RAPP	GCF_000023185.1	NC_012850.1	WP_012757585.1	122	126	-4
DUF1775 domain-containing protein	RAPP	GCF_000092045.1	NC_007761.1	WP_011425501.1	122	126	-4
DUF1775 domain-containing protein	RAPP	GCF_000169415.1	NZ_AAYA01000008.1	WP_050772437.1	78	82	-4
DUF1775 domain-containing protein	RAPP	GCF_000172795.2	NZ_CP020947.1	WP_085737352.1	122	126	-4
DUF1775 domain-containing protein	RAPP	GCF_000186385.1	NC_014958.1	WP_043816752.1	152	157	-5
DUF1775 domain-containing protein	RAPP	GCF_000192745.1	NC_015259.1	WP_013653306.1	104	115	-11
DUF1775 domain-containing protein	RAPP	GCF_000196275.1	NC_008025.1	WP_011530266.1	112	117	-5
DUF1775 domain-containing protein	RAPP	GCF_000203975.2	NZ_AFCF02000009.1	WP_019296704.1	108	112	-4
DUF1775 domain-containing protein	RAPP	GCF_000220565.1	NZ_AFPM01000062.1	WP_010138383.1	114	119	-5
DUF1775 domain-containing protein	RAPP	GCF_000236565.1	NZ_AHAM01000020.1	WP_008833992.1	134	138	-4
DUF1775 domain-containing protein	RAPP	GCF_000252445.1	NC_017805.1	WP_014695446.1	163	169	-6
DUF1775 domain-containing protein	RAPP	GCF_000262405.1	NZ_JH660641.1	WP_009490637.1	122	126	-4
DUF1775 domain-containing protein	RAPP	GCF_000271845.1	NZ_JH719395.1	WP_003579463.1	122	126	-4
DUF1775 domain-containing protein	RAPP	GCF_000292525.1	NZ_AEYF01000018.1	WP_007629208.1	122	126	-4
DUF1775 domain-containing protein	RAPP	GCF_000299875.1	NZ_AMRK01000004.1	WP_157789803.1	129	133	-4
DUF1775 domain-containing protein	RAPP	GCF_000300335.1	NZ_AMRM01000002.1	WP_008593970.1	130	134	-4
DUF1775 domain-containing protein	RAPP	GCF_000300515.1	NZ_AMSI01000012.1	WP_009451578.1	130	134	-4
DUF1775 domain-containing protein	RAPP	GCF_000308295.2	NZ_HG326652.1	WP_019197028.1	122	126	-4
DUF1775 domain-containing protein	RAPP	GCF_000336555.1	NZ_KB375281.1	WP_157169993.1	133	137	-4
DUF1775 domain-containing protein	RAPP	GCF_000373205.1	NZ_KB890687.1	WP_018465104.1	110	114	-4
DUF1775 domain-containing protein	RAPP	GCF_000378445.1	NZ_KB899699.1	WP_019008801.1	121	127	-6
DUF1775 domain-containing protein	RAPP	GCF_000379605.1	NZ_KB902579.1	WP_112864722.1	129	133	-4
DUF1775 domain-containing protein	RAPP	GCF_000381345.1	NZ_KB906399.1	WP_019585691.1	113	118	-5
DUF1775 domain-containing protein	RAPP	GCF_000419765.1	NZ_ATTQ01000006.1	WP_022715301.1	123	127	-4
DUF1775 domain-containing protein	RAPP	GCF_000422965.1	NZ_AUHB01000009.1	WP_156886947.1	114	118	-4
DUF1775 domain-containing protein	RAPP	GCF_000425185.1	NZ_AULH01000006.1	WP_156899335.1	114	118	-4
DUF1775 domain-containing protein	RAPP	GCF_000425945.1	NZ_KE384481.1	WP_028061574.1	235	240	-5
DUF1775 domain-containing protein	RAPP	GCF_000427665.1	NZ_KE386572.1	WP_051328652.1	118	122	-4
DUF1775 domain-containing protein	RAPP	GCF_000496075.1	NZ_AWXZ01000008.1	WP_152527809.1	121	124	-3
DUF1775 domain-containing protein	RAPP	GCF_000497575.1	NZ_APJI01000004.1	WP_024577663.1	133	138	-5
DUF1775 domain-containing protein	RAPP	GCF_000518665.1	NZ_JAEA01000012.1	WP_154664218.1	123	127	-4
DUF1775 domain-containing protein	RAPP	GCF_000518785.1	NZ_JAEG01000001.1	WP_028735076.1	119	123	-4
DUF1775 domain-containing protein	RAPP	GCF_000599865.1	NZ_JHAC01000033.1	WP_034358142.1	109	113	-4
DUF1775 domain-containing protein	RAPP	GCF_000622365.1	NZ_JASC01000014.1	WP_025053606.1	116	119	-3
DUF1775 domain-containing protein	RAPP	GCF_000647975.1	NZ_JFKE01000004.1	WP_035259618.1	121	124	-3
DUF1775 domain-containing protein	RAPP	GCF_000688295.1	NZ_JHZF01000011.1	WP_051630189.1	112	116	-4
DUF1775 domain-containing protein	RAPP	GCF_000735585.1	NZ_JNNO01000047.1	WP_152558451.1	124	128	-4
DUF1775 domain-containing protein	RAPP	GCF_000739015.1	NZ_JPUG01000051.1	WP_036348271.1	122	126	-4
DUF1775 domain-containing protein	RAPP	GCF_000739935.1	NZ_BBJU01000014.1	WP_234936069.1	131	135	-4
DUF1775 domain-containing protein	RAPP	GCF_000745175.1	NZ_JQNI01000002.1	WP_034384165.1	106	109	-3
DUF1775 domain-containing protein	RAPP	GCF_000769405.2	NZ_CP053439.1	WP_033182750.1	122	126	-4
DUF1775 domain-containing protein	RAPP	GCF_000812665.2	NZ_CP014327.1	WP_052274668.1	142	146	-4
DUF1775 domain-containing protein	RAPP	GCF_000813985.1	NZ_JWLJ01000013.1	WP_039543645.1	100	107	-7
DUF1775 domain-containing protein	RAPP	GCF_000816845.1	NZ_CP006877.1	WP_039846767.1	123	127	-4
DUF1775 domain-containing protein	RAPP	GCF_000936425.1	NZ_AVFK01000004.1	WP_044427359.1	147	153	-6
DUF1775 domain-containing protein	RAPP	GCF_000960975.1	NZ_CP010803.1	WP_045679681.1	109	113	-4
DUF1775 domain-containing protein	RAPP	GCF_000960975.1	NZ_CP010803.1	WP_144409406.1	114	118	-4
DUF1775 domain-containing protein	RAPP	GCF_000969415.1	NZ_JZEX01000045.1	WP_046107141.1	119	122	-3
DUF1775 domain-containing protein	RAPP	GCF_000969445.1	NZ_JZEY01000061.1	WP_046106032.1	125	129	-4
DUF1775 domain-containing protein	RAPP	GCF_000971295.1	NZ_LANJ01000044.1	WP_156458249.1	123	127	-4
DUF1775 domain-containing protein	RAPP	GCF_001005825.1	NZ_LBHV01000001.1	WP_137326759.1	120	124	-4
DUF1775 domain-containing protein	RAPP	GCF_001006805.1	NZ_LN811353.1	WP_046864147.1	245	249	-4
DUF1775 domain-containing protein	RAPP	GCF_001006805.1	NZ_LN811360.1	WP_046867208.1	130	134	-4
DUF1775 domain-containing protein	RAPP	GCF_001007995.1	NZ_CP011389.1	WP_046842934.1	162	165	-3
DUF1775 domain-containing protein	RAPP	GCF_001017175.1	NZ_LCYG01000028.1	WP_047189236.1	127	131	-4
DUF1775 domain-containing protein	RAPP	GCF_001017175.1	NZ_LCYG01000116.1	WP_150117830.1	150	154	-4
DUF1775 domain-containing protein	RAPP	GCF_001050155.1	NZ_LFVY01000017.1	WP_244468041.1	148	152	-4
DUF1775 domain-containing protein	RAPP	GCF_001187535.1	NZ_LFIO01001467.1	WP_049735098.1	122	126	-4
DUF1775 domain-containing protein	RAPP	GCF_001202025.1	NZ_LGHS01000019.1	WP_050525864.1	95	99	-4
DUF1775 domain-containing protein	RAPP	GCF_001420005.1	NZ_LJAK01000012.1	WP_056037605.1	112	116	-4
DUF1775 domain-containing protein	RAPP	GCF_001422245.1	NZ_LMMM01000004.1	WP_156462555.1	130	134	-4
DUF1775 domain-containing protein	RAPP	GCF_001423265.1	NZ_LMND01000030.1	WP_056284543.1	112	125	-13
DUF1775 domain-containing protein	RAPP	GCF_001424185.1	NZ_LMOM01000032.1	WP_056300398.1	167	179	-12
DUF1775 domain-containing protein	RAPP	GCF_001424985.1	NZ_LMDA01000025.1	WP_156387158.1	125	129	-4
DUF1775 domain-containing protein	RAPP	GCF_001425445.1	NZ_LMQU01000010.1	WP_156464050.1	130	134	-4
DUF1775 domain-containing protein	RAPP	GCF_001425605.1	NZ_LMRG01000023.1	WP_156373753.1	127	131	-4
DUF1775 domain-containing protein	RAPP	GCF_001426565.1	NZ_LMFA01000021.1	WP_056335312.1	124	128	-4
DUF1775 domain-containing protein	RAPP	GCF_001426685.1	NZ_LMFB01000041.1	WP_156383360.1	127	131	-4
DUF1775 domain-containing protein	RAPP	GCF_001427875.1	NZ_LMHK01000001.1	WP_156385679.1	123	127	-4
DUF1775 domain-containing protein	RAPP	GCF_001485435.1	NZ_BCMS01000001.1	WP_153013642.1	159	162	-3
DUF1775 domain-containing protein	RAPP	GCF_001509835.1	NZ_JXTJ01000017.1	WP_066478971.1	113	117	-4
DUF1775 domain-containing protein	RAPP	GCF_001578105.1	NZ_CP014275.1	WP_152534451.1	116	120	-4
DUF1775 domain-containing protein	RAPP	GCF_001644565.1	NZ_CP011387.1	WP_157451111.1	131	143	-12
DUF1775 domain-containing protein	RAPP	GCF_001650025.1	NZ_LVVY01000061.1	WP_067451256.1	125	129	-4
DUF1775 domain-containing protein	RAPP	GCF_001650875.1	NZ_LXYI01000078.1	WP_067297171.1	113	117	-4
DUF1775 domain-containing protein	RAPP	GCF_001652265.1	NZ_LWBS01000143.1	WP_064247123.1	122	126	-4
DUF1775 domain-containing protein	RAPP	GCF_001657485.1	NZ_LXFU01000024.1	WP_064648192.1	122	126	-4
DUF1775 domain-containing protein	RAPP	GCF_001662075.1	NZ_LYPL01000014.1	WP_064685471.1	122	126	-4
DUF1775 domain-containing protein	RAPP	GCF_001664485.1	NZ_CP013630.1	WP_064838589.1	122	126	-4
DUF1775 domain-containing protein	RAPP	GCF_001687365.1	NZ_LGLV01000020.1	WP_068958634.1	127	131	-4
DUF1775 domain-containing protein	RAPP	GCF_001700515.1	NZ_MAUD01000103.1	WP_141698405.1	183	209	-26
DUF1775 domain-containing protein	RAPP	GCF_001719615.1	NZ_MDVX01000011.1	WP_069300634.1	113	117	-4
DUF1775 domain-containing protein	RAPP	GCF_001854865.1	NZ_MDDW01000005.1	WP_071006371.1	120	124	-4
DUF1775 domain-containing protein	RAPP	GCF_001854885.1	NZ_MDDV01000004.1	WP_071015740.1	127	131	-4
[truncated: 10,655 more rows]
