# Supplementary material for: Evolutionary adaptation of bacterial proteomes to translation-impeding sequences
Source: EMBO J. 2025 Dec 9;45(6):1957–79. doi: 10.1038/s44318-025-00651-6 (PMC12992588; doi:10.1038/s44318-025-00651-6)
Supplement: Supplementary file 13 — Appendix Figures Source Data [file 44318_2025_651_MOESM13_ESM.zip › Appendix Fig. S4/deepTMHMM prediction result_full.csv]

motif	dORF_plot_group	protein_class	n
RAPP	TolC family protein	GLOB	19
RAPP	TolC family protein	SP	486
RAPP	TolC family protein	SP+TM	6
RAPP	TolC family protein	TM	20
RGPP	TolC family protein	GLOB	26
RGPP	TolC family protein	SP	380
RGPP	TolC family protein	SP+TM	3
RGPP	TolC family protein	TM	6
RAPP	DUF305 domain-containing protein	GLOB	6
RAPP	DUF305 domain-containing protein	SP	654
RAPP	DUF305 domain-containing protein	SP+TM	32
RAPP	DUF305 domain-containing protein	TM	18
RGPP	DUF305 domain-containing protein	GLOB	8
RGPP	DUF305 domain-containing protein	SP	138
RGPP	DUF305 domain-containing protein	SP+TM	16
RGPP	DUF305 domain-containing protein	TM	22
RAPP	efflux RND transporter periplasmic adaptor subunit	BETA	1
RAPP	efflux RND transporter periplasmic adaptor subunit	GLOB	15
RAPP	efflux RND transporter periplasmic adaptor subunit	SP	591
RAPP	efflux RND transporter periplasmic adaptor subunit	SP+TM	1
RAPP	efflux RND transporter periplasmic adaptor subunit	TM	12
RGPP	efflux RND transporter periplasmic adaptor subunit	GLOB	13
RGPP	efflux RND transporter periplasmic adaptor subunit	SP	161
RGPP	efflux RND transporter periplasmic adaptor subunit	TM	2
RAPP	DUF1775 domain-containing protein	GLOB	10
RAPP	DUF1775 domain-containing protein	SP	410
RAPP	DUF1775 domain-containing protein	SP+TM	2
RAPP	DUF1775 domain-containing protein	TM	13
RGPP	DUF1775 domain-containing protein	SP	221
RGPP	DUF1775 domain-containing protein	SP+TM	3
RGPP	DUF1775 domain-containing protein	TM	218
RGPP	sigma-70 family RNA polymerase sigma factor	GLOB	26
RGPP	sigma-70 family RNA polymerase sigma factor	SP	19
RGPP	sigma-70 family RNA polymerase sigma factor	TM	680
RGPP	thioredoxin domain-containing protein	GLOB	6
RGPP	thioredoxin domain-containing protein	SP	16
RGPP	thioredoxin domain-containing protein	SP+TM	54
RGPP	thioredoxin domain-containing protein	TM	744
RAPP	copper resistance protein CopC	GLOB	2
RAPP	copper resistance protein CopC	SP	39
RAPP	copper resistance protein CopC	TM	92
RGPP	copper resistance protein CopC	SP	6
RGPP	copper resistance protein CopC	SP+TM	2
RGPP	copper resistance protein CopC	TM	580
RAPP	SCO family protein	GLOB	3
RAPP	SCO family protein	SP	147
RAPP	SCO family protein	TM	27
RGPP	SCO family protein	SP	121
RGPP	SCO family protein	SP+TM	1
RGPP	SCO family protein	TM	61
RAPP	CBS domain-containing protein	GLOB	6
RAPP	CBS domain-containing protein	SP	257
RAPP	CBS domain-containing protein	TM	3
RGPP	CBS domain-containing protein	GLOB	7
RGPP	CBS domain-containing protein	SP	79
RGPP	CBS domain-containing protein	TM	1
RGPP	DsbA-related	TM	14
RGPP	DsbA-related	GLOB	9
RGPP	DsbA-related	SP	22
RGPP	DsbA-related	SP+TM	10
RGPP	DsbA-related	TM	335
RAPP	PLP-dependent cysteine synthase family protein	GLOB	2
RAPP	PLP-dependent cysteine synthase family protein	SP	63
RAPP	PLP-dependent cysteine synthase family protein	TM	2
RGPP	PLP-dependent cysteine synthase family protein	GLOB	11
RGPP	PLP-dependent cysteine synthase family protein	SP	231
RGPP	PLP-dependent cysteine synthase family protein	TM	6
RAPP	transporter	GLOB	7
RAPP	transporter	SP	142
RAPP	transporter	TM	4
RGPP	transporter	GLOB	3
RGPP	transporter	SP	105
RGPP	transporter	TM	4
RAPP	DUF1559 domain-containing protein	GLOB	6
RAPP	DUF1559 domain-containing protein	SP	104
RAPP	DUF1559 domain-containing protein	TM	2
RGPP	DUF1559 domain-containing protein	GLOB	4
RGPP	DUF1559 domain-containing protein	SP	107
RGPP	DUF1559 domain-containing protein	TM	5
RAPP	cation:proton antiporter	GLOB	1
RAPP	cation:proton antiporter	SP	72
RAPP	cation:proton antiporter	TM	2
RGPP	cation:proton antiporter	GLOB	1
RGPP	cation:proton antiporter	SP	36
RGPP	cation:proton antiporter	TM	1
RAPP	CusA/CzcA family heavy metal efflux RND transporter	GLOB	3
RAPP	CusA/CzcA family heavy metal efflux RND transporter	SP	48
RGPP	CusA/CzcA family heavy metal efflux RND transporter	GLOB	12
RGPP	CusA/CzcA family heavy metal efflux RND transporter	SP	119
RGPP	CusA/CzcA family heavy metal efflux RND transporter	SP+TM	1
RGPP	CusA/CzcA family heavy metal efflux RND transporter	TM	1
RAPP	Crp/Fnr family transcriptional regulator	GLOB	4
RAPP	Crp/Fnr family transcriptional regulator	SP	98
RAPP	Crp/Fnr family transcriptional regulator	TM	2
RAPP	DUF2796 domain-containing protein	GLOB	3
RAPP	DUF2796 domain-containing protein	SP	130
RAPP	DUF2796 domain-containing protein	TM	4
RGPP	DUF2796 domain-containing protein	SP	31
RAPP	multicopper oxidase family protein	GLOB	7
RAPP	multicopper oxidase family protein	SP	108
RAPP	multicopper oxidase family protein	TM	3
RAPP	ubiquinol oxidase subunit II	GLOB	4
RAPP	ubiquinol oxidase subunit II	SP+TM	8
RAPP	ubiquinol oxidase subunit II	TM	140
RAPP	cytochrome ubiquinol oxidase subunit I	GLOB	6
RAPP	cytochrome ubiquinol oxidase subunit I	SP	82
RAPP	cytochrome ubiquinol oxidase subunit I	TM	1
RAPP	SulP family inorganic anion transporter	GLOB	2
RAPP	SulP family inorganic anion transporter	SP	31
RGPP	SulP family inorganic anion transporter	GLOB	4
RGPP	SulP family inorganic anion transporter	SP	41
RAPP	DUF4625 domain-containing protein	SP	44
RGPP	DUF4625 domain-containing protein	SP	61
RAPP	metallo-mystery pair system four-Cys motif protein	GLOB	3
RAPP	metallo-mystery pair system four-Cys motif protein	SP	55
RAPP	metallo-mystery pair system four-Cys motif protein	TM	2
RGPP	metallo-mystery pair system four-Cys motif protein	GLOB	1
RGPP	metallo-mystery pair system four-Cys motif protein	SP	22
RGPP	metallo-mystery pair system four-Cys motif protein	SP+TM	1
RGPP	metallo-mystery pair system four-Cys motif protein	TM	5
RAPP	efflux RND transporter permease subunit	GLOB	3
RAPP	efflux RND transporter permease subunit	SP	35
RAPP	efflux RND transporter permease subunit	SP+TM	1
RAPP	efflux RND transporter permease subunit	TM	2
RAPP	DUF3416 domain-containing protein	GLOB	22
RGPP	DUF3416 domain-containing protein	GLOB	60
RGPP	DUF3416 domain-containing protein	SP	1
RAPP	copper homeostasis periplasmic binding protein CopC	SP	68
RAPP	copper homeostasis periplasmic binding protein CopC	SP+TM	2
RAPP	copper homeostasis periplasmic binding protein CopC	TM	5
RAPP	carboxypeptidase-like regulatory domain-containing protein	GLOB	1
RAPP	carboxypeptidase-like regulatory domain-containing protein	SP	23
RGPP	carboxypeptidase-like regulatory domain-containing protein	GLOB	4
RGPP	carboxypeptidase-like regulatory domain-containing protein	SP	19
RAPP	TraR/DksA C4-type zinc finger protein	GLOB	15
RAPP	TraR/DksA C4-type zinc finger protein	SP	28
RAPP	TraR/DksA C4-type zinc finger protein	SP+TM	2
RAPP	DUF2534 family protein	SP	6
RAPP	DUF2534 family protein	SP+TM	22
RAPP	DUF2534 family protein	TM	19
RGPP	DUF2534 family protein	SP	2
RGPP	DUF2534 family protein	SP+TM	4
RGPP	DUF2534 family protein	TM	15
RAPP	carbohydrate porin	GLOB	1
RAPP	carbohydrate porin	SP	51
RAPP	carbohydrate porin	TM	2
RGPP	carbohydrate porin	SP	9
RAPP	alpha-1,4-glucan--maltose-1-phosphate maltosyltransferase	GLOB	10
RGPP	alpha-1,4-glucan--maltose-1-phosphate maltosyltransferase	GLOB	49
RGPP	alpha-1,4-glucan--maltose-1-phosphate maltosyltransferase	SP	1
RAPP	TAT-dependent nitrous-oxide reductase	SP	23
RGPP	TAT-dependent nitrous-oxide reductase	SP	15
RGPP	cytochrome c oxidase assembly protein	TM	37
RAPP	monovalent cation/H+ antiporter subunit A	GLOB	2
RAPP	monovalent cation/H+ antiporter subunit A	SP	34
RAPP	monovalent cation/H+ antiporter subunit A	TM	1
RGPP	monovalent cation/H+ antiporter subunit A	GLOB	1
RGPP	monovalent cation/H+ antiporter subunit A	SP	7
RGPP	monovalent cation/H+ antiporter subunit A	TM	2
RAPP	YbaL family putative K(+) efflux transporter	SP	30
RAPP	YbaL family putative K(+) efflux transporter	TM	2
RGPP	YbaL family putative K(+) efflux transporter	SP	9
RAPP	DUF3105 domain-containing protein	SP	21
RAPP	HupE/UreJ family protein	GLOB	2
RAPP	HupE/UreJ family protein	SP	17
RAPP	HupE/UreJ family protein	SP+TM	1
RAPP	HupE/UreJ family protein	TM	3
RGPP	DUF2244 domain-containing protein	GLOB	2
RGPP	DUF2244 domain-containing protein	SP	36
RGPP	DUF2244 domain-containing protein	TM	5
RAPP	nitrous oxide reductase accessory protein NosL	SP	25
RAPP	nitrous oxide reductase accessory protein NosL	TM	1
RGPP	nitrous oxide reductase accessory protein NosL	SP	10
RAPP	alpha-amylase	GLOB	3
RAPP	alpha-amylase	SP	28
RGPP	DUF58 domain-containing protein	GLOB	1
RGPP	DUF58 domain-containing protein	SP	31
RGPP	DUF58 domain-containing protein	TM	1
RAPP	DUF1007 family protein	GLOB	2
RAPP	DUF1007 family protein	SP	16
RAPP	DUF1007 family protein	TM	1
RAPP	type 1 periplasmic binding fold superfamily protein	SP	9
RGPP	type 1 periplasmic binding fold superfamily protein	GLOB	1
RGPP	type 1 periplasmic binding fold superfamily protein	SP	25
RAPP	class II fructose-bisphosphatase	SP	20
RAPP	heavy metal-associated domain-containing protein	GLOB	1
RAPP	heavy metal-associated domain-containing protein	SP	5
RGPP	heavy metal-associated domain-containing protein	SP	25
RAPP	potassium/proton antiporter	SP	25
RGPP	GTP-binding protein	SP	22
RAPP	ligand-gated channel protein	SP	12
RGPP	ligand-gated channel protein	SP	12
RAPP	efflux transporter periplasmic adaptor subunit	GLOB	1
RAPP	efflux transporter periplasmic adaptor subunit	SP	11
RGPP	efflux transporter periplasmic adaptor subunit	SP	8
RGPP	efflux transporter periplasmic adaptor subunit	TM	1
RGPP	nuclear export factor GLE1	SP	1
RGPP	nuclear export factor GLE1	TM	25
RGPP	5'-nucleotidase	GLOB	1
RGPP	5'-nucleotidase	SP	24
RGPP	superoxide dismutase family protein	TM	21
RAPP	YHS domain-containing protein	BETA	3
RAPP	YHS domain-containing protein	GLOB	1
RAPP	YHS domain-containing protein	SP	10
RAPP	YHS domain-containing protein	TM	1
RAPP	potassium transporter TrkA	SP	18
RAPP	potassium transporter TrkA	TM	2
RAPP	Na+/H+ antiporter subunit A	SP	17
RAPP	ferrochelatase	GLOB	1
RAPP	ferrochelatase	SP	1
RAPP	ferrochelatase	TM	11
RGPP	preprotein translocase subunit SecY	GLOB	1
RGPP	preprotein translocase subunit SecY	SP	17
RGPP	DUF2309 domain-containing protein	GLOB	1
RGPP	DUF2309 domain-containing protein	SP	15
RGPP	DUF2309 domain-containing protein	TM	1
RAPP	iron complex outermembrane recepter protein	SP	16
RAPP	DUF899 family protein	GLOB	12
RAPP	IPTL-CTERM sorting domain-containing protein	SP	1
RAPP	IPTL-CTERM sorting domain-containing protein	TM	11
RAPP	OprO/OprP family phosphate-selective porin	GLOB	1
RAPP	OprO/OprP family phosphate-selective porin	SP	16
RGPP	copper resistance system multicopper oxidase	GLOB	2
RGPP	copper resistance system multicopper oxidase	SP	14
RGPP	membrane protein insertion efficiency factor YidD	GLOB	4
RGPP	membrane protein insertion efficiency factor YidD	SP	11
RGPP	proton-conducting transporter membrane subunit	SP	14
RGPP	proton-conducting transporter membrane subunit	TM	1
RAPP	Kef family K(+) transporter	SP	12
RAPP	L-lactate dehydrogenase	GLOB	2
RAPP	L-lactate dehydrogenase	SP	10
RAPP	arsenosugar biosynthesis-associated peroxidase-like protein	GLOB	14
RAPP	ligand-gated channel	SP	12
RAPP	peptidoglycan-associated lipoprotein Pal	GLOB	1
RAPP	peptidoglycan-associated lipoprotein Pal	SP	9
RAPP	sodium:proton antiporter NhaD	SP	12
RGPP	Plug domain-containing protein	SP	11
RGPP	Plug domain-containing protein	TM	1
RGPP	class III signal peptide-containing protein	GLOB	2
RGPP	class III signal peptide-containing protein	SP	8
RGPP	maltotransferase domain-containing protein	GLOB	10
RGPP	nitrous-oxide reductase	SP	10
RGPP	pyridoxal-5'-phosphate-dependent protein subunit beta	GLOB	1
RGPP	pyridoxal-5'-phosphate-dependent protein subunit beta	SP	9
