# Supplementary material for: Evolutionary adaptation of bacterial proteomes to translation-impeding sequences
Source: EMBO J. 2025 Dec 9;45(6):1957–79. doi: 10.1038/s44318-025-00651-6 (PMC12992588; doi:10.1038/s44318-025-00651-6)
Supplement: Supplementary file 13 — Appendix Figures Source Data [file 44318_2025_651_MOESM13_ESM.zip › Appendix Fig. S6/aln_cluster_SLIV_07330.txt]

>WP_206348464.1
M-----------------------------------------------------------
--------------------------------------------------------AKRT
AVLRSA-----------PA-----------------------------------------
----------------------------------------------------QALALLAA
LALLL-------------GAPAP-----------------------AV----PAP-----
------------------------------------------------------------
----------------------------------------------AS-----A------
--------------------------------------------------P---------
------------------DSS------------------AP-------------------
------------------------------------------A----------AP-----
----RT----AGAHT-------------ADG-PC----AAEC-DR---------V-PLL-
HRGA-AAE-------------------------------------RN-------------
------APHP-AGASL-----------------PR-R-IR-PAGPT-PGI-R-PP-APLP
---HSADL---PPYTA-RHPGRAPPPPPGS--------------------------
>WP_257635185.1
M-----------------------------------------------------------
--------------------------------------------------------RPAP
---RTI-----------PP----------------------------AG-----------
-----------H--------RL----A--------------------G----TLVVLLAV
LLALV-------------PADTA-----------------------RA----AS------
------------------------------------------------------------
----------------------------AP----------------AP-----H------
--------------------------------------------------P---------
------------------APA------------------AT-------------------
------------------------------------------S----------AE-----
----RP----DTAPH-------------ADD-AW----AAAR-AA---------W-ARA-
RHDH-LGE-------------------------------------RP-------------
------SLPD-HHATH-----------------PR-G-TD-TG-PA-AGT-R-TA-GPCA
---CAPVP---SGRWA-QQRGRAPPASPGT--------------------------
>WP_200393967.1
M-----------------------------------------------------------
--------------------------------------------------------AQRT
---RAS-----------ST----------------------------SG-----------
----------GRN------LTP------------------------------VTGALLAA
LFTLL-------------GVLGL----QGIP---------------AA----AS------
------------------------------------------------------------
--------P------VAS----------APVAA----AAYQ---SLAPAAE-IP------
--------------------------------------------------P---------
------------------VTSV-----------------AT-------------------
------------------------------------------------------------
----TA----DTRSN-------------ADD-KC----TNSC-GQ---------Q-PRV-
GRAT-PGE-------------------------------------WH-------------
------TLSP-GGVSV-----------------PS-S-LV-LPLPE-SGP---QL-PLSQ
---GTFTP---PQHSE-RHSGRGPPPSNGI--------------------------
>WP_152885808.1
M-----------------------------------------------------------
--------------------------------------------------------ARSS
---HAP-----------AR----------------------------SC-----------
----------VL--------GA----S--------------------A----VIAILLAS
LAALL-------------TAATP-----------------------GG----AS------
------------------------------------------------------------
--------P------------------GTPVDARGTTAS-----TAAPRSA-TASPS---
------------------------------------------------TSP---------
------------------TAS--------------GP--AA-------------------
------------------------------------------A----------TV-----
----RA----QRGHH-------------ADD-GQ----PALR-AG---------A-ARI-
QRPA-VGE-------------------------------------RH-------------
------SPPP-ALGTP-------------------------GC-PSGALA-R-AVHASAA
---TPPVST-SAQPTY-DVRLRAPPRRPGN--------------------------
>WP_073950766.1
M-----------------------------------------------------------
--------------------------------------------------------HHAP
---RGA-----------PS-----------------------------------------
-----------------------------------------------R----PLVLLSAV
LLALL-------------ALFT------------------------GS----PS------
------------------------------------------------------------
--------P-------------------YPAAV--VSAAHGV-TDGLP-----A------
--------------------------------------------------P---------
------------------AHTD---------HH-PG---APTAPDHR-------------
------------------------------------------A----PRHPGPVDTGGDT
GRGDPP----GGAPR-------------ADD-QC----GAVC-ST---------Q-SGT-
RQEA-HGE-------------------------------------RP-------------
------PQHA-QPVTA-----------------VQ-E-AM-VA-AP-PSR-R-VA-PVGG
---YVPCP---VGHVV-RVGGRAPPGGQVLSS-HCRR--PPGG------------R
>WP_073950766.1
M-----------------------------------------------------------
--------------------------------------------------------HHAP
---RGA-----------PS-----------------------------------------
-----------------------------------------------R----PLVLLSAV
LLALL-------------ALFT------------------------GS----PS------
------------------------------------------------------------
--------P-------------------YPAAV--VSAAHGV-TDGLP-----A------
--------------------------------------------------P---------
------------------AHTD---------HH-PG---APTAPDHR-------------
------------------------------------------A----PRHPGPVDTGGDT
GRGDPP----GGAPR-------------ADD-QC----GAVC-ST---------Q-SGT-
RQEA-HGE-------------------------------------RP-------------
------PQHA-QPVTA-----------------VQ-E-AM-VA-AP-PSR-R-VA-PVGG
---YVPCP---VGHVV-RVGGRAPPGGQVLSS-HCRR--PPGG------------R
>WP_051813543.1
M-----------------------------------------------------------
--------------------------------------------------------HRVS
---RST------------------------------------------------------
--------------------AP------------------------------ALLVLLAA
ALLLLP---------PVLRAFAADATATGHPV--------------AATPAHPSA-----
--HA--------------------------------------------------------
------FLPAA-TANGTTAHPSAHVSVPAPA---PHTGDPRH--TPVPRTG--APRG---
TPAAHTG----------D--------------------------------P---------
---------------RGTAAP------------------AA-------------------
-HT---------------------------------------G----------GP-----
----RS----DTSPR-------------ATA-PC----PAAC-VL---------H-AGP-
RPEP-QRE-------------------------------------RP-------------
------AAPG-HPVTA-----------------AP-V-TA-VP-AP-GPG-R-AP-PSPA
---PAAAS---PAPAV-PGRDRAPPAPSGT--------------------------
>WP_239758403.1
M-----------------------------------------------------------
--------------------------------------------------------RHGS
---RTA------------------------------------------------------
----------------------------------------------------PLAVLAAV
VLALL-------------ATLGV-----------------------AG----PG------
------------------------------------------------------------
----------------------------AT-------GG--------P-----S------
--------------------------------------------------A---------
------------------GVA------------------TA-------------------
------------------------------------------V----------GH-----
----HG----DGPPR-------------ADA-GQ----GLDH-VL---------R-ASV-
RHQR-HGE-------------------------------------HP-------------
------TPRE-HLALR-----------------DQ-G-TP-VVVLP-RLG-R-LA-APTG
---DVPFP---DPDPT-QDRGRAPPVLSGT--------------------------
>WP_150478737.1
M-----------------------------------------------------------
--------------------------------------------------------HRTA
---RTV-----------PC----------------------------TG-----------
----------SA--------RS------------------------------RVAVLAAV
VLVLL-------------AALGI-----------------------AG----PP------
------------------------------------------------------------
--------P------GAT--------VGTT-------GW--------P-----V------
--------------------------------------------------A---------
------------------GVV------------------AG-------------------
------------------------------------------A----------DR-----
----HG----DTRPRA------------ADD-GC----DTVC-AV---------R-AAT-
SQES-HSE-------------------------------------HP-------------
------APRG-HLATC-----------------VP-G-TR-VT-PP-GAA-RPLP-APAA
---HTPSS---CSHAP-HDRGRAPPATSGI--------------------------
>WP_150478737.1
M-----------------------------------------------------------
--------------------------------------------------------HRTA
---RTV-----------PC----------------------------TG-----------
----------SA--------RS------------------------------RVAVLAAV
VLVLL-------------AALGI-----------------------AG----PP------
------------------------------------------------------------
--------P------GAT--------VGTT-------GW--------P-----V------
--------------------------------------------------A---------
------------------GVV------------------AG-------------------
------------------------------------------A----------DR-----
----HG----DTRPRA------------ADD-GC----DTVC-AV---------R-AAT-
SQES-HSE-------------------------------------HP-------------
------APRG-HLATC-----------------VP-G-TR-VT-PP-GAA-RPLP-APAA
---HTPSS---CSHAP-HDRGRAPPATSGI--------------------------
>WP_103545451.1
M-----------------------------------------------------------
--------------------------------------------------------TTGP
---RGR-----------V------------------------------------------
----------PH--------SP-FRAAA-------------------A----AFAAFAAV
LLAL-----------------GV-----------------------TG----GA------
------------------------------------------------------------
----------------EF----------VP-------RA--------G-----PPAS---
------------------------------------------------VPP---------
------------------ASP------------------VP-------------------
------------------------------------------S----------SS-----
----SS----DTRPY-------------SDD-AY----VCAR-AL---------L-TRL-
ERDA--GE-------------------------------------RT-------------
------VHAG-RLLFT-----------------AA-H-TP-LI-PP-RPA-R-PA-PVAG
---HAPPA---AAHMP-SDLGRAPPATSST--------------------------
>WP_103545451.1
M-----------------------------------------------------------
--------------------------------------------------------TTGP
---RGR-----------V------------------------------------------
----------PH--------SP-FRAAA-------------------A----AFAAFAAV
LLAL-----------------GV-----------------------TG----GA------
------------------------------------------------------------
----------------EF----------VP-------RA--------G-----PPAS---
------------------------------------------------VPP---------
------------------ASP------------------VP-------------------
------------------------------------------S----------SS-----
----SS----DTRPY-------------SDD-AY----VCAR-AL---------L-TRL-
ERDA--GE-------------------------------------RT-------------
------VHAG-RLLFT-----------------AA-H-TP-LI-PP-RPA-R-PA-PVAG
---HAPPA---AAHMP-SDLGRAPPATSST--------------------------
>WP_103938960.1
M-----------------------------------------------------------
--------------------------------------------------------GDRR
---RGHA----------LT----------------------------EG-----------
----------ET-----------------------------------G----RITRFVIL
TLGLL-------------GFVVF-------P---------------GA------------
------------------------------------------------------------
-------GP-------------------SP-------VG--------SGIG--P------
--------------------------------------------------R---------
------------------TGA------------------AQPPP----------------
------------------------------------------A--------HQAPGRG--
----RA----GTAGG-------------ATG---Q--------TS---------T-AET-
RSVA-SST-------------------------------------SA-------------
------APPY-TALQE------------ADPVTPAGG-AE-IALPRRSHT---VP-PDTR
---TAVPT---GPRSL-PSRGRAPPASTGS--------------------------
>WP_103938960.1
M-----------------------------------------------------------
--------------------------------------------------------GDRR
---RGHA----------LT----------------------------EG-----------
----------ET-----------------------------------G----RITRFVIL
TLGLL-------------GFVVF-------P---------------GA------------
------------------------------------------------------------
-------GP-------------------SP-------VG--------SGIG--P------
--------------------------------------------------R---------
------------------TGA------------------AQPPP----------------
------------------------------------------A--------HQAPGRG--
----RA----GTAGG-------------ATG---Q--------TS---------T-AET-
RSVA-SST-------------------------------------SA-------------
------APPY-TALQE------------ADPVTPAGG-AE-IALPRRSHT---VP-PDTR
---TAVPT---GPRSL-PSRGRAPPASTGS--------------------------
>WP_189747441.1
M-----------------------------------------------------------
--------------------------------------------------------R---
------------------------------------------------------------
-----------R--------RL----A--------------------S----VLTVLLTV
LLPLV-------------PAWPA-----------------------AG----AH------
------------------------------------------------------------
-----------------V----------GP-------SG--------P-----L------
--------------------------------------------------A---------
------------------AAA------------------AT-------------------
------------------------------------------A----------VP-----
----HP----ALDLH-------------ADD-GC----TPVC-AA---------Q-PRA-
RHDQ-PAG-------------------------------------RP-------------
------TAPD-QHPAT----------------TAHLG-GG-AA-PG-GHA-R-TS-SAPG
---PVPVS---PGRAS-HDSGRAPPVSSGT--------------------------
>WP_191850572.1
M-----------------------------------------------------------
--------------------------------------------------------R---
------------------------------------------------------------
-----------R--------RL----A--------------------S----VLTVLLTV
LLPLV-------------PAWPA-----------------------AG----AH------
------------------------------------------------------------
-----------------V----------GP-------SG--------P-----L------
--------------------------------------------------A---------
------------------AAA------------------AT-------------------
------------------------------------------A----------VP-----
----HP----ALDLH-------------ADD-GC----TPVC-AA---------Q-PRA-
RHDQ-PAG-------------------------------------RP-------------
------TAPD-QHPAT----------------TAHPG-GG-AA-PC-GHA-R-TS-FAPG
---PVPVS---PGRAS-HDSGRAPPVSSGT--------------------------
>WP_109029627.1
M-----------------------------------------------------------
--------------------------------------------------------R---
------------------------------------------------------------
-----------R--------RL----A--------------------S----VLTVLLTV
LLPLV-------------PAWPA-----------------------AG----AQ------
------------------------------------------------------------
-----------------V----------GP-------SG--------P-----L------
--------------------------------------------------A---------
------------------AAA------------------AT-------------------
------------------------------------------A----------VP-----
----HP----ALDLH-------------ADD-GC----TPVC-AA---------Q-PRA-
RHDQ-PAG-------------------------------------RP-------------
------TAPD-QHPAT----------------TAHLG-GG-AV-PG-GHA-R-TS-FAPG
---PVPVS---PGRAS-HDSGRAPPVSSGI--------------------------
>WP_216586197.1
M-----------------------------------------------------------
--------------------------------------------------------ARGS
---STA-----------PR----------------------------RV-----------
----------GH--------GP----A--------------------A----ALAVLFAV
LTALF-------------LPPSY-----------------------GG----AA------
------------------------------------------------------------
----------------EH----------RP------SSS--------V-----A------
--------------------------------------------------S---------
------------------VVE---GRV--TA--------AF-------------------
------------------------------------------E----------IT-----
----RA----DSGAQ-------------ADD-GH----S----AA---------L-LRS-
LRDV-PGE-------------------------------------RP-------------
------TPPH-TAAVV-----------------AP-R-ET-VG-PP-RRG-P-TD-APAL
--LVPPAS---APPTG-RHQGRAPPLPPGT--------------------------
>WP_106411297.1
M-----------------------------------------------------------
--------------------------------------------------------TVHV
---PGR-----------A------------------------------------------
----------AR--------LP-LKAAA-------------------A----VLAAFAAV
LLTL-----------------GF-----------------------TP----GTV-----
------------------------------------------------------------
--------P------ASA-------VAEAP-------AA--------P-----A------
------------------------------------------------YFP---------
------------------ASP------------------GT-------------------
------------------------------------------P----------TY-----
----SS----GTQPH-------------SDE-GY----VAAR-TV---------F-VRP-
ERDV--GE-------------------------------------RN-------------
------VAAG-PLLFT-----------------PA-H-TP-RV-PP-RPA-R-PA-PAAG
---HAPPA---AAHVP-ADLGRAPPAASSV--------------------------
>WP_010043631.1
M-----------------------------------------------------------
--------------------------------------------------------HRTA
---RTA-----------PG----------------------------TS-----------
----------SA--------RP----RV-------------------A----VLAILAAV
LLVLP-------------AALGI-----------------------AG----PP------
------------------------------------------------------------
--------P------G------------TT-------GE--------P-----V------
--------------------------------------------------T---------
------------------GAV------------------AA-------------------
------------------------------------------V----------GR-----
----HG----DTGPR-------------ADD-GC--HSDTAC-AV---------R-AAP-
RQEP-HSE-------------------------------------HP-------------
------APRG-HLATC-----------------GR-G-TD-IT-PADGAA-R-RP-APAA
---HVPSS---DAHAP-RDRGRAPPATSGI--------------------------
>WP_010043631.1
M-----------------------------------------------------------
--------------------------------------------------------HRTA
---RTA-----------PG----------------------------TS-----------
----------SA--------RP----RV-------------------A----VLAILAAV
LLVLP-------------AALGI-----------------------AG----PP------
------------------------------------------------------------
--------P------G------------TT-------GE--------P-----V------
--------------------------------------------------T---------
------------------GAV------------------AA-------------------
------------------------------------------V----------GR-----
----HG----DTGPR-------------ADD-GC--HSDTAC-AV---------R-AAP-
RQEP-HSE-------------------------------------HP-------------
------APRG-HLATC-----------------GR-G-TD-IT-PADGAA-R-RP-APAA
---HVPSS---DAHAP-RDRGRAPPATSGI--------------------------
>WP_100202642.1
M-----------------------------------------------------------
--------------------------------------------------------TRRS
TVPSAV-----------PSS--------------------------PAG-----------
-----CAQPAGD--------VP----G--------------------G----AAGVLLAA
VALLL-------------GVLAS-----------------------AA----AA------
------------------------------------------------------------
----------------------------VP-------GG-------GP----HA------
------------------------------------------------------------
---------------------------------------AS-------------------
------------------------------------------------------------
----RT----DVRHS-------------ADE-PC----PAGC-EG---------V-PLL-
HRGT-TAE-------------------------------------RQ-------------
------AVPP-GGTAV-----------------PV-R-AAYPP-PPRAGT-R-AY-AAVP
---GAAGP---GPDTV-RHRGRAPPPPPGT--------------------------
>WP_158712569.1
M-----------------------------------------------------------
--------------------------------------------------------HHPA
---RTA-----------PR----------------------------SG-----------
----------SA--------RR-------------------------S----AVAVLAGV
VVMLL-------------AAVGL-----------------------AG----PA------
------------------------------------------------------------
----------------------------TT-------GG--------S-----A------
--------------------------------------------------A---------
------------------VAA------------------AA-------------------
------------------------------------------A----------GH-----
----YA----DAGPH-------------ADD-GC----GLVR-IA---------R-AAS-
RQDP-HRE-------------------------------------PP-------------
------APHC-HPAPC-----------------PQ-G-TT-VT-PP-RPA-G-LT-ESTG
---HVPSS---GCHAP-PDRGRAPPGASGT--------------------------
>WP_189898465.1
M---------------------------------------ID------------------
------------------------------------------------------------
---ETP-----------PR-----------------------------------------
----------------------------------------------------ALTLLTAV
LLTLL-------------GLLTGF---HAAPVV-------------AG----QPE-----
------------------------------------------------------------
----------------------------AP-----------------P-----V------
------GHHAR---------------TTVH--------------------A---------
-----------------HTAP----------H-------TT-------------------
-------------LH---------------------------A----------DA-----
----AP----HAPPH-------------AGD-QC----ADAC-TA---------Q-AGV-
RHEL-HGE-------------------------------------RP-------------
------APPG-HLAIT-----------------PD-T-TA-AP-AT-TPA-R-TP-PSRA
---PDPAS---PGHPV-PDRGRAPPAPSGT--------------------------
>WP_190207618.1
M-----------------------------------------------------------
--------------------------------------------------------TRAP
---RR------------PR-----------------------------------------
--------------------RP----A--------------------A----PLTALLAV
LSVLF-------------PAGGLLDG--------------------AG----TG------
------------------------------------------------------------
--------P------LTT----------APASV--VAAA------SVPSS---T------
--------------------------------------------------P---------
------------------GTA------------------ASVPS-----------GTP--
----------VTPVD---------------------------A----------AR-----
----TP----HTVPH-------------ADDHPC----PTPC-AA---------Q-ART-
RHEH-LGD-------------------------------------RP-------------
------APPD-QHVTP-----------------PS-P-GT-AA-PA-AVR-T-AA-RPAY
---PPPLS---ARRAT-HDRGRAPPAPSGT--------------------------
>WP_119729484.1
M-----------------------------------------------------------
--------------------------------------------------------SDHR
---RSHA----------PA----------------------------DG-----------
----------EA-----------------------------------G----RLARLLVL
ALGLL-------------GFVMF-------P---------------GA------------
------------------------------------------------------------
-------GL-------------------PS-------AG--------SGIG--I------
--------------------------------------------------R---------
------------------TGA------------------AQQPP----------------
------------------------------------------A--------HQAPGRG--
----RV----GATVL-------------QNA-PT---------GQ---------L-TET-
-----GPA-------------------------------------SA-------------
------APPP-HAVAP------------ADPALPARD-VR-APAPAPLGA---AA-AGHG
---PLAAD---GVRTT-PPRGRAPPVSTGS--------------------------
>WP_119729484.1
M-----------------------------------------------------------
--------------------------------------------------------SDHR
---RSHA----------PA----------------------------DG-----------
----------EA-----------------------------------G----RLARLLVL
ALGLL-------------GFVMF-------P---------------GA------------
------------------------------------------------------------
-------GL-------------------PS-------AG--------SGIG--I------
--------------------------------------------------R---------
------------------TGA------------------AQQPP----------------
------------------------------------------A--------HQAPGRG--
----RV----GATVL-------------QNA-PT---------GQ---------L-TET-
-----GPA-------------------------------------SA-------------
------APPP-HAVAP------------ADPALPARD-VR-APAPAPLGA---AA-AGHG
---PLAAD---GVRTT-PPRGRAPPVSTGS--------------------------
>WP_164335342.1
M-----------------------------------------------------------
--------------------------------------------------------STDR
---PGH-----------A------------------------------------------
----------AR--------LP-HR-VV-------------------A----GLLALTAV
LLTL-----------------AF-----------------------TD----GA------
------------------------------------------------------------
----------------RL----------VP-------AG--------E-----ASSP---
------------------------------------------------DAP---------
------------------AAP------------------AA-------------------
------------------------------------------S----------FE-----
----PY----DSHPH-------------TDE-AY----SGSG-TL---------L-LRS-
LRDA--GE-------------------------------------RT-------------
------APSG-HLLFT-----------------PP-Y-TP-RV-PH-GPV-R-PA-PVAG
---HGPLV---AAYVP-SDLGRAPPSSTSA--------------------------
>WP_121894731.1
MS-------------VRPH--------------------AVP-----------GP-----
-------------------------------------------------------AARRP
---TAI-----------PR----------------------------TA-----------
----------AG--------GP----A--------------------R----QLAVLAAV
LLALL-------------TTAFA-------P---------------AD----AR------
------------------------------------------------------------
--------P-------------------GP-------GA------SAP-----V------
--------------------------------------------------T---------
------------------ASAIADGHEDRAVHHDEGVRLSA-------------------
------------------------------------------A----------VH-----
----RF----DTGPR-------------ADE-NH----YAVG-AA---------R-AGT-
RDEQ-RAE-------------------------------------RP-------------
------GPPG-HQAAT-----------------AA-T-AA-AL-PVPAAT-R-AP-WYRA
---VPSPS---GTDAT-RQRGRAPPPPSGS--------------------------
>WP_164321393.1
M-----------------------------------------------------------
--------------------------------------------------------VRFT
---HTV-----------PG----------------------------TR-----------
----------DP--------GP----G--------------------L----VWAVLVAV
LVALL-------------GPSVL-----------------------GS----EH------
------------------------------------------------------------
----------------PR----------VP-------GG--------A-----V------
--------------------------------------------------A---------
------------------AA----------------------------------------
------------------------------------------E----------AV-----
----PT----QGEPY-------------ADN-AD----PDDS-TA---------A-VRG-
HRDA-TGE-------------------------------------RH-------------
------APPV-SAPGA-----------------SH-G-TA-TG-PL-QPA-R-AP-LSAV
---DPPAS---EQPAI-RHGVRAPPSLSGI--------------------------
>WP_055714965.1
M-----------------------------------------------------------
--------------------------------------------------------RQAL
---RAV-----------PA----------------------------AG-----------
-----------Q--------RF----A--------------------A----ALVLLLAA
LMTAM-------------PTPPA-------------------------------------
------------------------------------------------------------
----------------LA----------GP-------TSL-----SAP-----S------
--------------------------------------------------V---------
------------------LAT------------------PS-------------------
------------------------------------------------------------
----AP----SASPR-------------ADA-SC----AFDC-AV---------Q-VLA-
RQEH-LGE-------------------------------------RP-------------
------TLPE-HHATD-----------------PR-D-PA-LL-PA-EET-Y-AP-APSA
---YPAVS---PGRSA-HDRGRAPPASTGI--------------------------
>WP_169443715.1
M-----------------------------------------------------------
--------------------------------------------------------TERR
-----------------PN-----------------------------------------
--------------------------A--------------------AV-STGLGTLLAL
VAVLL-------------GVGIP-----------------------GP----AV------
------------------------------------------------------------
--------P-------------------AP-------AV--------P-----L------
------------------------------------------------------------
------------------AGA------------------AI-------------------
-------------V----------------------------A----------AP-----
----TADDNDNDRPETH---DRPGTG--ATESVC----DAAE-AA---------P-PHA-
FRDT-GSE-------------------------------------RH-------------
------LAHP-GGAAL-----------------CG-G-TY-VPRLR-PWA-R-PL-PATP
---VADGD---LLRGA-RHLGRAPPAPSGN--------------------------
>WP_169443715.1
M-----------------------------------------------------------
--------------------------------------------------------TERR
-----------------PN-----------------------------------------
--------------------------A--------------------AV-STGLGTLLAL
VAVLL-------------GVGIP-----------------------GP----AV------
------------------------------------------------------------
--------P-------------------AP-------AV--------P-----L------
------------------------------------------------------------
------------------AGA------------------AI-------------------
-------------V----------------------------A----------AP-----
----TADDNDNDRPETH---DRPGTG--ATESVC----DAAE-AA---------P-PHA-
FRDT-GSE-------------------------------------RH-------------
------LAHP-GGAAL-----------------CG-G-TY-VPRLR-PWA-R-PL-PATP
---VADGD---LLRGA-RHLGRAPPAPSGN--------------------------
>WP_171141234.1
M-----------------------------------------------------------
--------------------------------------------------------ARTV
---HTV-----------PR----------------------------KG-----------
----------GP--------GP----A--------------------SA-AVLIAVLLVV
LTACL-------------YPLSY-----------------------AD----PS------
------------------------------------------------------------
----------------PH----------GP-------DR--------A-----V------
--------------------------------------------------A---------
------------------VS----------------------------------------
------------------------------------------G----------AV-----
----QA-----DGPR-------------ADD-GH----SAVC-PT---------P-VRT-
SRDV-PVD-------------------------------------RL-------------
------TAPL-TAVLA-----------------SH-P-RP-VP-PP-WSA-Y-GD-TRAP
---RLPCH---LHEVT-RHQDRAPPALPGT--------------------------
>WP_067252988.1
M-----------------------------------------------------------
--------------------------------------------------------RPAY
---RAV-----------PT----------------------------AA-----------
----------RH--------RL----TEGTAGTAFVARTAFTALLALTP-LTALTGLLAL
LALFL-------------APAPA-----------------------ST----VT------
------------------------------------------------------------
----------------------------AP----------------TP-----A------
-------TAGR---------------------------------------S---------
------------------ASV------------------AS-------------------
------------------------------------------A-------SDVAW-----
----QP----DSGPR-------------ADD-PC----AGPY-AA---------Q-VRS-
PYDH-LGE-------------------------------------RP-------------
------HPPD-HRAAP-----------------PR-R-VT-TA-PA-VGV-A-AS-APPL
---PTPAL---HDRSA-YDRGRAPPRPPGI--------------------------
>WP_067252988.1
M-----------------------------------------------------------
--------------------------------------------------------RPAY
---RAV-----------PT----------------------------AA-----------
----------RH--------RL----TEGTAGTAFVARTAFTALLALTP-LTALTGLLAL
LALFL-------------APAPA-----------------------ST----VT------
------------------------------------------------------------
----------------------------AP----------------TP-----A------
-------TAGR---------------------------------------S---------
------------------ASV------------------AS-------------------
------------------------------------------A-------SDVAW-----
----QP----DSGPR-------------ADD-PC----AGPY-AA---------Q-VRS-
PYDH-LGE-------------------------------------RP-------------
------HPPD-HRAAP-----------------PR-R-VT-TA-PA-VGV-A-AS-APPL
---PTPAL---HDRSA-YDRGRAPPRPPGI--------------------------
>WP_007504384.1
M-----------------------------------------------------------
--------------------------------------------------------AGSS
---RRV-----------PH----------------------------PA-----------
----------RA--------AA----G--------------------A----VIAALAAV
LTVFL-------------GQLPC-----------------------GD------------
------------------------------------------------------------
----------------------------VP------FGG--------P------------
------------------------------------------------------------
------------------ASV------------------SS-------------------
-----------------------------------------------------AV-----
----HT----GTAVH-------------ADD-GR----GDSA-----------EP-VRG-
PRET-PGE-------------------------------------RH-------------
------TPPA-SGCRP-----------------ET-G-GT-AARP------R-TP-VPAA
---VPPAS---APSAQ-RHQGRAPPFVRGM--------------------------
>WP_030831203.1
M-----------------------------------------------------------
--------------------------------------------------------TADR
---RGR-----------S------------------------------------------
----------AR--------LP-YRAAA-------------------A----ALAAFAAV
LLTL-----------------GF-----------------------AH----AA------
------------------------------------------------------------
----------------DL----------VP-------AA---------------------
------------------------------------------------------------
------------------ASP------------------AP-------------------
------------------------------------------S----------AY-----
----QS----DTRPY-------------GDD-AY----VGAR-TP---------L-TRP-
ERDA--GE-------------------------------------RT-------------
------VPAG-HLLFT-----------------AA-Y-TP-PV-PP-RPA-R-PA-PAAG
---HAPPA---AAHMP-SDLGRAPPTASST--------------------------
>WP_210893148.1
M-----------------------------------------------------------
--------------------------------------------------------AERV
---RATS----------SP----------------------------AG-----------
----------HR--------AP------------------------------VTGVLLAA
LFTLL-------------GVLGL----QGNP---------------AA----AS------
------------------------------------------------------------
--------N------DAL----------TSATA----AAHH---SQEPGP---A------
--------------------------------------------------P---------
------------------ASTSTS---------------AP-------------------
------------------------------------------A-------PAPAPAKA--
----QA----DTRTG-------------VDG-SC----TTTC-GQ---------P-PRA-
GRVT-AGE-------------------------------------WH-------------
------APPP-GGVSA-----------------PP-G-LV-VPLPE-PGL---SP-PTAL
---GAFAP---SQHTT-QHSGRGPPPPAGI--------------------------
>WP_012998536.1
M-----------------------------------------------------------
--------------------------------------------------------ARGS
---SPA-----------PR----------------------------RG-----------
----------GL--------AP-------------------------A----ALAVLLAV
LTALF-------------LPPSH-----------------------GG----AE------
------------------------------------------------------------
-----------------H----------RP------SSR--------V-----A------
--------------------------------------------------S---------
------------------AAG---GHV--TS--------AF-------------------
------------------------------------------E----------II-----
----RA----DSGAQ-------------ADD-GH----G----AA---------L-LRS-
PRDV-SGD-------------------------------------RL-------------
------PSPH-TAALA-----------------AP-R-ET-AG-PP-RRG-P-TA-APAA
--LPSPIP---PPPTG-RHQGRAPPPPPGT--------------------------
>WP_012998536.1
M-----------------------------------------------------------
--------------------------------------------------------ARGS
---SPA-----------PR----------------------------RG-----------
----------GL--------AP-------------------------A----ALAVLLAV
LTALF-------------LPPSH-----------------------GG----AE------
------------------------------------------------------------
-----------------H----------RP------SSR--------V-----A------
--------------------------------------------------S---------
------------------AAG---GHV--TS--------AF-------------------
------------------------------------------E----------II-----
----RA----DSGAQ-------------ADD-GH----G----AA---------L-LRS-
PRDV-SGD-------------------------------------RL-------------
------PSPH-TAALA-----------------AP-R-ET-AG-PP-RRG-P-TA-APAA
--LPSPIP---PPPTG-RHQGRAPPPPPGT--------------------------
>WP_150154891.1
M-----------------------------------------------------------
--------------------------------------------------------TAHA
---PGR-----------A------------------------------------------
----------AR--------LP-LRAAA-------------------A----VLAAFAAV
LLTL-----------------GF-----------------------TP----GTT-----
------------------------------------------------------------
--------P------PRP--------SPLP-------GG--------P-----A------
------------------------------------------------YFP---------
------------------ASP------------------GT-------------------
------------------------------------------P----------TY-----
----SS----GTQPH-------------SDE-AY----VAAR-TV---------L-TRP-
ERDD--GE-------------------------------------RN-------------
------LFAG-PLLFT-----------------PA-Y-TP-RV-PP-RPA-R-PA-PSAG
---HAPPA---AAHVP-ADLGRAPPPASST--------------------------
>WP_031034694.1
M---------------RPEHDTAPAHDTAPAHRAARTHRGTPP-----------------
-------------------------------------------------------RRPAP
---RTA-----------PH-----------------------------------------
-----------R--------TA----A--------------------T----ALGVLLAV
LLALV-------------PAWPA-----------------------AG----AQ------
------------------------------------------------------------
-----------------A----------AP-----QAGG--------A-----A------
--------------------------------------------------P---------
------------------VAA------------------GA-------------------
------------------------------------------A----------VP-----
----HP----DLDLH-------------ADD-GC----TPVC-AS---------P-VRA-
RHDH-LGE-------------------------------------RP-------------
------TAPD-HHAAA----------------AAR-G-TG-TV-AR-ILT-R-TS-AAPG
---PVLVS---PGRAS-HDSGRAPPGPSGI--------------------------
>WP_190079660.1
M-----------------------------------------------------------
--------------------------------------------------------ARFA
---HTA-----------AR----------------------------SR-----------
----------GPA--ESRTRGP----A--------------------A----LSAVLLAV
LVTLL-------------GPSVL-----------------------GS----EH------
------------------------------------------------------------
----------------PW----------PP-------GG--------T-----V------
--------------------------------------------------A---------
------------------GADTA----------------ASAGSM------------P--
-H----------------------------------------A----------VD-----
----PA----PSEPY-------------AEN-AE----PGDP-AA---------T-VRS-
HRDA-TGE-------------------------------------RH-------------
------APPL-SAPGA-----------------SR-N-TA-AD-PR-PLP-V-AP-GPAA
---LPPAS---AYPAL-GHGVRAPPSPSGN--------------------------
>WP_057580975.1
M-----------------------------------------------------------
--------------------------------------------------------ARRT
---HTV-----------PL----------------------------SG-----------
----------GRGRGLVRGRDP----A--------------------A----VPAEVHAV
LIMLFVLFILFALLGP-LGTPAL-----------------------VG----AE------
------------------------------------------------------------
----------------VP----------AP-------RE--------V-----T------
--------------------------------------------------H---------
------------------AA----------------------------------------
------------------------------------------G----------VS-----
----PT----HDTPR-------------TQD-AD----PAVP-SA---------T-VRS-
GRDA-AGE-------------------------------------RP-------------
------TPPA-PAAHP-----------------QL-G-AA-GA-PL-LPG-R-TP-APPA
---DSPAP---DRPAH-RPGVRAPPALSGT--------------------------
>MBR8639953.1
M-----------------------------------------------------------
--------------------------------------------------------ARSL
---PAV-----------PR----------------------------GG-----------
----------RR--------GP----T--------------------A----LLAVLLAV
LTALL-------------PPPSY-----------------------GD----TQ------
------------------------------------------------------------
----------------AH----------PP-------GS--------A-----A------
------------------------------------------------------------
---------------------------------------PT-------------------
------------------------------------------G----------AV-----
----QT----ASGPR-------------ADE-VH----SADC-AA---------L-IRS-
PRDL-PGE-------------------------------------RF-------------
------SPPA-AATLT-----------------SY-C-GP-SS-PS-SFV-R-TA-LPAA
---STPVS---APSVD-RHRGRAPPPDPGT--------------------------
>WP_217164163.1
M-----------------------------------------------------------
--------------------------------------------------------R---
------------------------------------------------------------
-----------R--------RL----A--------------------T----VLTVLLAV
LLPLV-------------PAWPA-----------------------AG----AH------
------------------------------------------------------------
-----------------V----------GP-------SG--------P-----L------
--------------------------------------------------A---------
------------------AAT------------------AT-------------------
------------------------------------------A----------VP-----
----HP----ALDHH-------------ADD-GC----TPVC-AA---------Q-PRA-
RHDQ-PAE-------------------------------------RP-------------
------TAPD-HHAAT----------------APH-A-PG-AT-PG-ART-R-TS-AAPG
---PVPVS---PGRTS-HDNGRAPPVSSGT--------------------------
>WP_030038084.1
M-----------------------------------------------------------
--------------------------------------------------------ARCT
---RTV-----------PR----------------------------AV-----------
----------GP--------RP----V--------------------A----ALLSLLAV
LVALL-------------SPPVL-----------------------GS----SH------
------------------------------------------------------------
----------------PH----------AP-------SG--------A-----V------
--------------------------------------------------S---------
------------------AA----------------------------------------
------------------------------------------E----------IT-----
----SA----PCKPF-------------VKH-AD----PVVC-TA---------A-VLI-
QRDV-TGE-------------------------------------RH-------------
------VPPV-PAPDE-----------------PS-R-TA-VG-LL-QSA-R-TP-LSAV
---RPPRS---RQPAA-CHGVRAPPSLSGTHI--SSLLS-----------------
>WP_218517343.1
M-----------------------------------------------------------
--------------------------------------------------------ARSL
---HTV-----------PR----------------------------AG-----------
----------GL--------GP----A--------------------A----VIAVLLAV
LTALL-------------NSPAH-----------------------GS----TY------
------------------------------------------------------------
----------------------------LT-------YG--------A-----A------
--------------------------------------------------P---------
------------------TS----------------------------------------
------------------------------------------G----------AA-----
----QT----GSEPY-------------ADD-GH----SAVR-NT---------L-VRS-
QRDT-PGE-------------------------------------RL-------------
------SPSA-TATLT-----------------SY-C-GA-HS-PP-SCA-R-TP-LLAA
---NPPAS---LRPAD-RHQGRAPPPAPGT--------------------------
>WP_168104090.1
M-----------------------------------------------------------
--------------------------------------------------------ARPS
---RAASRAA-VPRTTPPR----------------------------TAGPRAATPRTGA
PRAAVRRAPARR--------RP----V--------------------T----CLALLLML
LALCA-------------GTPQA-----------------------AT----PF------
------------------------------------------------------------
----------------HG----------AP-------GT--------A-----G------
--------------------------------------------------P---------
------------------PY--------------------A-------------------
------------------------------------------A----------AA-----
----GP----DAGPS-------------AED-GH----PASR-PA---------P-VRA-
QRDT-TGD-------------------------------------RP-------------
------AAPL-HAAVT-----------------PR-C-PA-TT-PP-RAV-R-AA-PPGP
---RPGPH---PAGTE-RRRDRAPPAPAAS--------------------------
>WP_168104090.1
M-----------------------------------------------------------
--------------------------------------------------------ARPS
---RAASRAA-VPRTTPPR----------------------------TAGPRAATPRTGA
PRAAVRRAPARR--------RP----V--------------------T----CLALLLML
LALCA-------------GTPQA-----------------------AT----PF------
------------------------------------------------------------
----------------HG----------AP-------GT--------A-----G------
--------------------------------------------------P---------
------------------PY--------------------A-------------------
------------------------------------------A----------AA-----
----GP----DAGPS-------------AED-GH----PASR-PA---------P-VRA-
QRDT-TGD-------------------------------------RP-------------
------AAPL-HAAVT-----------------PR-C-PA-TT-PP-RAV-R-AA-PPGP
---RPGPH---PAGTE-RRRDRAPPAPAAS--------------------------
>WP_168104090.1
M-----------------------------------------------------------
--------------------------------------------------------ARPS
---RAASRAA-VPRTTPPR----------------------------TAGPRAATPRTGA
PRAAVRRAPARR--------RP----V--------------------T----CLALLLML
LALCA-------------GTPQA-----------------------AT----PF------
------------------------------------------------------------
----------------HG----------AP-------GT--------A-----G------
--------------------------------------------------P---------
------------------PY--------------------A-------------------
------------------------------------------A----------AA-----
----GP----DAGPS-------------AED-GH----PASR-PA---------P-VRA-
QRDT-TGD-------------------------------------RP-------------
------AAPL-HAAVT-----------------PR-C-PA-TT-PP-RAV-R-AA-PPGP
---RPGPH---PAGTE-RRRDRAPPAPAAS--------------------------
>WP_093852352.1
M-----------------------------------------------------------
--------------------------------------------------------VQRS
AALRAA-----------PV-----------------------------------------
------------------------------------------------------RVLLTA
LVLLL-------------GAVAP-----------------------AA----SAL-----
------------------------------------------------------------
---------------------------AAP-------AASA---LAAP----GS------
--------------------------------------------------P---------
------------------GHA------------------A--------------------
------------------------------------------------------P-----
----NA----AGART-------------ADG-PC----AAEC-DR---------T-PLL-
HRDA-AAE-------------------------------------PH-------------
------APHP-AGAAL-----------------PV-R-AR-RARTT-AGI-R-PP-APPP
---HTAAR---PPYTA-RHQGRAPPPSPDS--------------------------
>WP_115744899.1
M-----------------------------------------------------------
--------------------------------------------------------R---
------------------------------------------------------------
-----------N--------RL----A--------------------T----VLTVLLAV
LLPLV-------------PAWPA-----------------------AG----AQ------
------------------------------------------------------------
-----------------V----------GP-------GG--------P-----L------
--------------------------------------------------A---------
------------------AAA------------------AT-------------------
------------------------------------------A----------VP-----
----HP----ALDLH-------------ADD-GC----TPVC-AA---------Q-SRA-
RHDH-LAE-------------------------------------RP-------------
------TVPD-HHAAT----------------AGR-D-AG-SG-AG-AHA-R-TS-ATPG
---PVPVS---PGRAS-HDSGRAPPVSSGI--------------------------
>WP_148012612.1
M-----------------------------------------------------------
--------------------------------------------------------HDAS
---RPARH--------------------------------------VTG-----------
----------GR--------RR----ATGSG----------------AV-LTAVAVLSAL
LLALF-------------TTVTV-----------------------SG----PPT-----
------------------------------------------------------------
---------------GRT----------GQVGDGAMAAG-------LP-----A------
--------------------------------------------------R---------
------------------TGD------------------AT-------------------
-----------------------------------------------------DD-----
----RP----GAVPL-------------AHE-EC----AAVC-SV---------R-AGG-
RSAS-GAE-------------------------------------RP-------------
------APPV-HQATT-----------------AD-R-AA-VP-AP-VPL-H-TP-PGTE
---SAHRS---PGLPV-PDRGRAPPGPSGS--------------------------
>WP_189767657.1
M-----------------------------------------------------------
--------------------------------------------------------AERI
---RATA----------PS----------------------------DG-----------
----------HR--------AP------------------------------VTGALLAA
LFTLL-------------GVLGL----QGVP---------------AA----AS------
------------------------------------------------------------
--------T------DAL----------RTSVAV-AVAAQHG-PAQAPAPA-LA------
--------------------------------------------------P---------
------------------ASASAP---------------AP-------------------
------------------------------------------A-------PAPAPAKA--
----QA----DTRTG-------------VHD-TC----VTAC-GQ---------P-PRA-
GRVT-AGE-------------------------------------WH-------------
------APPP-GGLSL-----------------PP-G-LV-VPRPA-TGL---PL-PDAL
---GAVTP---SPHSA-QYSGRGPPPSTGI--------------------------
>WP_051713917.1
M-----------------------------------------------------------
--------------------------------------------------------TAAP
---RGQ-----------R------------------------------------------
----------TR--------LP-FRAVA-------------------A----VLAAFAAV
LLTL-----------------GF-----------------------SG----GG------
------------------------------------------------------------
---------------TEL----------VP-------A----------------------
--------------------------------------------------P---------
------------------APY------------------GP-------------------
------------------------------------------S----------AY-----
----ES----DTRPY-------------GDD-AY----VGSR-TP---------H-TRP-
ERDA--GE-------------------------------------RA-------------
------VPAG-HALFT-----------------AA-D-TP-RI-PP-RPA-R-PA-PAAG
---HAAPA---AAHMP-SDLGRAPPAASST--------------------------
>WP_189707184.1
M-----------------------------------------------------------
--------------------------------------------------------RPAP
---RTVL----------PA----------------------------RG-----------
-----------H--------GI----A--------------------A----ALTVLVAV
LLTLL-------------TPAATH----------------------AA----PDGPVPHT
AASATDPAARFATRTPRADAARFATRTSRPDAARFATGISRPDSAASATDTSRPDQAVSA
TGATGTLLP-H-TTASAT----------DPARF--AATGT-----PRP-----E------
--------------------------------------------------P---------
------------------AAA------------------AA-------------------
------------------------------------------H----------TP-----
----GP----DSGPH-------------AEA-PC----ATGC-AA---------PATRA-
RHDH-GAE-------------------------------------RP-------------
------APPD-HHATP-----------------AH-G-T--AV-PL-VGV-R-TS-ARPA
---PQPAV---PGPTP-YDRGRAPPAPTGT--------------------------
>WP_104634181.1
M-----------------------------------------------------------
--------------------------------------------------------R---
------------------------------------------------------------
-----------H--------RL----A--------------------T----VLTVLLTV
LLPLV-------------PAWPA-----------------------AG----AQ------
------------------------------------------------------------
-----------------V----------GP-------GG--------P-----L------
--------------------------------------------------A---------
------------------AAA------------------AT-------------------
------------------------------------------A----------VP-----
----HP----ALDLH-------------ADD-GC----TPVC-AA---------Q-PRA-
RHDQ-VGE-------------------------------------RP-------------
------AAPD-QHAAT----------------AAR-T-AG-TA-PG-AHA-R-TS-ATPG
---PVPVS---PGRAS-HDSGRAPPVSSGT--------------------------
>WP_159058447.1
M-----------------------------------------------------------
--------------------------------------------------------ARGL
---LTV-----------PR----------------------------RG-----------
----------DL--------GP----A--------------------A----LIAVLLAV
LTALF-------------LPSSY-----------------------GS----TA------
------------------------------------------------------------
----------------PR----------MP-------DR--------V-----A------
--------------------------------------------------S---------
------------------AT----------------------------------------
------------------------------------------E----------AV-----
----QA----VGGTR-------------ADD-GH-------C-AA---------L-LRS-
PRDV-PGE-------------------------------------RL-------------
------SPPS-TATVA-----------------SS-C-RP-VS-PP-SPV-H-TA-SPAA
--VSPPAT---PHSTG-RHQGRAPPPPSGT--------------------------
>WP_249829114.1
M-----------------------------------------------------------
--------------------------------------------------------RQAL
---RAV-----------PA----------------------------AG-----------
-----------H--------RF----A--------------------A----ALVLLLAV
LTTAM-------------PTPSSLTGLTSLTGLT----------PLTG----LT------
--------------------------------------------------------PLTG
LTPL---TPLT-RLNTLA----------GP-------TSL-----SVP-----S------
--------------------------------------------------A---------
------------------LAT------------------PS-------------------
------------------------------------------------------------
----VP----SASPR-------------ADT-SC----AVDC-AV---------Q-VLA-
RQGH-SGE-------------------------------------RP-------------
------TLPE-HHATD-----------------PR-D-PA-LL-PA-EGT-Y-AP-ATSA
---YPAVS---PGRSA-HDRGRAPPASTGI--------------------------
>WP_197990948.1
M-----------------------------------------------------------
--------------------------------------------------------HRSP
---RTA-----------PG---------------------------VRG-----------
----------RR--------RP----A--------------------A----ALAALVAA
LVLAL-------------AVAGT-----------------------GA----PG------
------------------------------------------------------------
----------------------------PP-------AG--------P-----V------
--------------------------------------------------T---------
------------------AGA------------------AA-------------------
-----------------------------------------------------AQ-----
----HL----DAAQH-------------ADD-GS----LPGP-TA---------R-VRL-
PRDP-LGE-------------------------------------RT-------------
------TPPG-HHPLP-----------------PR-G-AA-AV-PS-GPV-R-TA-PATS
---DLPLA---TVPQS-RDRGRAPPVPPGS--------------------------
>WP_184826245.1
M-----------------------------------------------------------
--------------------------------------------------------TPDR
---TGP-----------A------------------------------------------
----------AR--------LP-LR-AG-------------------A----ALAALAAV
LLALA---------------PGF-----------------------TD----GV------
------------------------------------------------------------
----------------RL----------VP-------SA--------S-----A------
------------------------------------------------PVP---------
------------------AVP------------------AS-------------------
------------------------------------------A----------FH-----
----PT----GTHPH-------------TDD-AY----VGAC-TL---------L-VRP-
QRDA--GE-------------------------------------RT-------------
------VPTG-PLLFT-----------------PP-H-TP-RV-PP-RPA-R-PA-PVTG
---HAPAG---TAHVP-SVLGRAPPTSSST--------------------------
>WP_161163380.1
------------------------------------------------------------
------------------------------------------------------------
------------------------------------------------------------
----------------------------------------------------MLVALLAV
LLALT-------------PAWPA-----------------------PG----VR------
------------------------------------------------------------
-----------------V----------AA-------GG--------P-----L------
--------------------------------------------------P---------
------------------VHS------------------VT-------------------
------------------------------------------A----------VP-----
----RP----DTGFH-------------ADD-GC----PSTC-AT---------Q-ARP-
RHDH-LGE-------------------------------------RP-------------
------SAPG-HLAVT-----------------AH-G-SG-AV-PA-AHGRR-AP-TTRG
---SPSVS---PGRTG-HDRGRAPPAPSGI--------------------------
>WP_100568360.1
M-----------------------------------------------------------
--------------------------------------------------------HPAP
---STD-----------PA-----------------------------------------
--------------------------S--------------------R----ALAFLTAA
LLALL-------------AVFTT-----------------------GS----PP------
------------------------------------------------------------
--------P-------------------LP----------------TP-----A------
--------------------------------------------------P---------
------------------AAA------------------AS-------------------
-----------------------------------------VADLEPGQHSGSAPGDGRP
GTDERP----VDAPH-------------AGQ-GC----TVVC-SA---------Q-DGT-
RQEF-HGD-------------------------------------RP-------------
------VAHG-QFATT-----------------ED-V-TD-VP-LP-APG-R-TR-PVPV
---TVAAR---TVHVV-QDGGRAPPRTFGI--------------------------
>WP_033311721.1
M-----------------------------------------------------------
--------------------------------------------------------PYSA
---RTA-----------PG----------------------------VG-----------
----------SA--------RS----PH-------------------R----IAALPAVL
VLVVL-------------AALGI-----------------------AA----PA------
------------------------------------------------------------
--------P------G------------TA-------GA--------G-----V------
--------------------------------------------------P---------
------------------AAP------------------AA-------------------
------------------------------------------A----------AP-----
----QR----YDETR-------------AGD-GC----D----AV---------R-AAI-
RHEQ-HSE-------------------------------------HP-------------
------GPRG-HFGVC-----------------GR-S-AD-VA-PGGVPG-P-PQ-VPSR
---HLPCS---QPPAD-QEQGRAPPVSSGT--------------------------
>MQA79422.1
M-----------------------------------------------------------
-------------------------------------------------------VRDVE
---RRLL----------PT-----------------------------------------
----------------------------------------------------ALATLLAA
LTLLL-------------GVAGA-----------------------ST----TTL-----
------------------------------------------------------------
----------------------------ASRTA---NAG--------------A------
--------------------------------------------------E---------
------------------GGS------------------AT-------------------
------------------------------------------T--------GQAT-----
----ST----SGGRL-------------AVR-------ERTA-AA---------T-SRT-
HRGT-SAA------------------------------AAAFGSARAGSVAAAGG-----
------APSG-VVATS----------------------------PA-DVA-SFAM-ASLG
VAVATPADRPTIGREG-VPSGRGPPSASGV--------------------------
>WP_043446789.1
M-----------------------------------------------------------
--------------------------------------------------------HRSQ
---RTA-----------PR----------------------------AG-----------
----------GRP-------ST----A--------------------A----VIGVLLAA
LLSLV-------------GAAGT-----------------------DS----APL-----
------------------------------------------------------------
----------------------------PP-------TG--------T-----A------
--------------------------------------------------T---------
------------------AYA------------------AA-------------------
------------------------------------------V----------LH-----
----SG----DRGPS-------------ADD-GY----VASR-VA---------P-ART-
ERGV-RGE-------------------------------------RS-------------
------APPA-HAVAI-----------------LR-C-VV-VA-PR-AAA-R-NL-PSFA
---DPRTG---TRDAA-PRCGRAPPPPPGT--------------------------
>WP_101256395.1
M-----------------------------------------------------------
--------------------------------------------------------DQRS
AVLRFA-----------PA-----------------------------------------
------------------------------------------------------RALPAV
LALLL-------------GALAP-----------------------TV----SAL-----
------------------------------------------------------------
---------------GSAL--------GSA-------HASA---ASAA----SA------
--------------------------------------------------P---------
------------------PGA------------------AP-------------------
-----------------------------------------------------NA-----
----AA----AAAQT-------------ADG-PC----AAEC-DR---------T-PLL-
HRDA-AAE-------------------------------------RH-------------
------APHP-AGAAL-----------------PV-R-AR-PARTT-AGI-R-PP-APPP
---HTAAR---PPYTA-RPQGRAPPPPPDS--------------------------
>WP_042171654.1
M-----------------------------------------------------------
--------------------------------------------------------NATP
---PGR-----------AA----------------------------RT-----------
----------AR--------LP-LR-AV-------------------A----VLAALASV
LLTL-----------------GFG--LTDDPRAVRAARSPVHDAPAAP----GPV-----
-----------------------------------------------------------A
PGP---FGP------ASA----------VP-------GA--------P-----APDGPGP
S---------------------------------------------AADPP---------
------------------AAP---------------------------------------
------------------------------------------G----------AG-----
----SS----DARPH-------------TDD-GC-----TAR-TV---------P-LRP-
QRDA--GE-------------------------------------RT-------------
------VPAG-HLLFT-----------------PA-H-TP-RI-PP-RPA-R-PA-PAAG
---HAPPA---AAHMP-ADLGRAPPGPSST--------------------------
>WP_210927306.1
M-----------------------------------------------------------
--------------------------------------------------------HHTA
---RTT-----------PG----------------------------TS-----------
----------GV--------RH-------------------------P----GVAMLAAV
VLTLL-------------TALGL-----------------------AG----PA------
------------------------------------------------------------
----------------------------GT-------GG--------P-----T------
--------------------------------------------------A---------
------------------DLA------------------AA-------------------
------------------------------------------A----------GH-----
----HR----DTVPR-------------ADD-GC----GTTC-TV---------R-ATT-
RQEP-HPE-------------------------------------RP-------------
------APRC-HPVTC-----------------GQ-G-TA-VT-PP-GPA-R-LS-TRTG
---HTSAS---EPRAS-HDRGRAPPHTSGT--------------------------
>WP_189561594.1
M-----------------------------------------------------------
--------------------------------------------------------TTDP
---RGR-----------A------------------------------------------
----------PR--------LP-FRAAA-------------------A----AFAAFAAV
LLAL-----------------GV-----------------------TG----GA------
------------------------------------------------------------
----------------ES----------VP-------GA--------A-----SRAP---
------------------------------------------------LTP---------
------------------ASP------------------AP-------------------
------------------------------------------T----------SY-----
----SS----DTRPY-------------SDD-AY----VGVR-AL---------L-TRL-
ERDA--GE-------------------------------------RT-------------
------VFDG-HLLFT-----------------PA-Y-AP-LM-TP-RPA-R-PA-PAAG
---HAPPA---AAHVP-SDLGRAPPVASST--------------------------
>WP_031506394.1
M-----------------------------------------------------------
--------------------------------------------------------AQRT
---TAPS----------PR----------------------------PG-----------
--------RAGRTGVD---ARP-H--G--------------------G----ASGVLLAL
LALLL-------------GGLAP-----------------------SV----AAV-----
------------------------------------------------------------
---------------GGTSR--------TE-------GAHG-----AP-----AAGD---
--------------------------------------------------P---------
------------------GSP------------------AS---L---------------
------------------------------------------------------------
----------ASLPYV------------VAA-PC----AVGC-ER---------P-PLL-
YRDA-AGE-------------------------------------RH-------------
------AAHP-GGATL-----------------PG-R-AH-PPRPT-RGA-R-PS-EVPP
---DAAGN---PPHTK-RHPGRAPPSPPGP--------------------------
>WP_159074259.1
M-----------------------------------------------------------
--------------------------------------------------------TERT
---RVAS----------PT----------------------------AG-----------
----------HR--------AP------------------------------VTGVLLAA
LFTLL-------------GVLGL----QGNP---------------AA----AS------
------------------------------------------------------------
--------Y------DAL----------TSVTV----AAHD---SRALATA-TA------
--------------------------------------------------P---------
------------------ASAT-----------------AT-------------------
------------------------------------------A-------TATAQAQADT
R---QA----DTRTG-------------VDD-TC----TTVC-GQ---------P-PRA-
GRVT-AGE-------------------------------------WH-------------
------ASPP-GGVPV-----------------PP-G-LV-VPLAK-PGL---PL-PTAL
---GAFTP---SQHSE-QHSGRGPPPPTDI--------------------------
>WP_147312400.1
M-----------------------------------------------------------
--------------------------------------------------------SDRR
---RGAA----------PG--------------------------TVEA-----------
----------ER-----------------------------------G----RFARCVII
ALGLV-------------GFVMF-------P---------------GA------------
------------------------------------------------------------
-------WP-------------------SP-------SG--------PGIG--V------
--------------------------------------------------R---------
------------------TGA------------------AQ-PP----------------
------------------------------------------A--------HQSPGRG--
----RA---VIGAPG-------------GSG-PI---------AP---------P-AET-
RPAS-----------------------------------------SA-------------
------APPH-DLVQV------------ADPAVPPGG-GQ-FSAPDRRLA---AR-PQVR
---AAVA----GLPVP-ATRGRAPPGSTGS--------------------------
>WP_147312400.1
M-----------------------------------------------------------
--------------------------------------------------------SDRR
---RGAA----------PG--------------------------TVEA-----------
----------ER-----------------------------------G----RFARCVII
ALGLV-------------GFVMF-------P---------------GA------------
------------------------------------------------------------
-------WP-------------------SP-------SG--------PGIG--V------
--------------------------------------------------R---------
------------------TGA------------------AQ-PP----------------
------------------------------------------A--------HQSPGRG--
----RA---VIGAPG-------------GSG-PI---------AP---------P-AET-
RPAS-----------------------------------------SA-------------
------APPH-DLVQV------------ADPAVPPGG-GQ-FSAPDRRLA---AR-PQVR
---AAVA----GLPVP-ATRGRAPPGSTGS--------------------------
>WP_215167957.1
M-----------------------------------------------------------
--------------------------------------------------------RPTP
---DAV-----------PT----------------------------AA-----------
-----------H--------RF----A--------------------A----TLSALLAL
LALLAV------LLTPTFPAYAD-----------------------PG----AG------
-----------ELPGPAATAERTSTSPGRP-----------PDTAATPDAATTPDAAVSP
DTPN---AP-D-A---PD----------AP-DA--PDAP-------DA-----P------
--------------------------------------------------D---------
------------------APD------------------AP-------------------
------------------------------------------D----------AE-----
----RA----DAAPR-------------ADD-PC----AVGC-VP---------Q-LRT-
RHPH-SAE-------------------------------------RP-------------
------SPPD-HHTAD-----------------PH-G-TA-TP-AA-ARP-H-VP-APSA
---CPPVS---PGRPA-HDRGRAPPDASGT--------------------------
>WP_030179008.1
M-----------------------------------------------------------
--------------------------------------------------------R---
------------------------------------------------------------
-----------H--------RL----A--------------------T----VLTVLLTV
LLPLV-------------PAWPA-----------------------AG----AQ------
------------------------------------------------------------
-----------------V----------GP-------GG--------P-----L------
--------------------------------------------------V---------
------------------AAA------------------AT-------------------
------------------------------------------A----------VP-----
----HP----ALDLH-------------ADD-GC----TPVC-AA---------Q-PRA-
RHDQ-PGE-------------------------------------RP-------------
------AAPD-QPAAT----------------AAH-A-AG-AA-PG-ARA-H-TS-AAPG
---PVPVS---PGRTR-HDSGRAPPVSSGD--------------------------
>WP_073944073.1
M-----------------------------------------------------------
--------------------------------------------------------RRAF
---RTI-----------PP-------PVA-----------------AAG-----------
-----------H--------RL----A--------------------T----TFTLLLAV
LLAAV-------------PADTV-----------------------HT----AA------
------------------------------------------------------------
----------------------------AP----------------VP-----D------
--------------------------------------------------P---------
---------------AAVAAA------------------AT-------------------
------------------------------------------G----------AE-----
----RP----DTGPR-------------VDD-AC----AAGC-TA---------Q-ART-
RHDH-LGE-------------------------------------RP-------------
------NLPD-HHATD-----------------PR-G-SA-AA-AA-AGA-G-TS-APSA
---HSLVS---PGRSA-HDRGRAPPAPAGT--------------------------
>WP_248510929.1
M-----------------------------------------------------------
--------------------------------------------------------HDTA
---RTA-----------PV----------------------------TG-----------
----------TT--------RP----RS-------------------P----VAAAVAVV
VLAVL-------------ATLGI-----------------------VA----PS------
------------------------------------------------------------
--------H------G------------TS-------GT--------G-----V------
--------------------------------------------------P---------
------------------GAS------------------AA-------------------
------------------------------------------A----------DH-----
----HR----YDGTR-------------ADD-GC----DAAR-TV---------R-AAT-
RHEP-HGE-------------------------------------HP-------------
------APRG-HLGTR-----------------GR-S-AD-TV-PCPVPG-P-HQ-ASTG
---PVPSS---QPHAA-QDQGRAPPMFSGT--------------------------
>WP_191885734.1
M-----------------------------------------------------------
--------------------------------------------------------RPTP
---RTA-----------PAPGTTPAPPIAAPPRATPALRTAPAPRTPPS-----------
-----------H--------RL----A--------------------A----TLTALLAV
LLTLV-------------PAGPA-----------------------AG----AG------
------------------------------------------------------------
-----------------L----------AL-----------------P-----A------
--------------------------------------------------T---------
------------------VPA------------------AT-------------------
------------------------------------------T----------VP-----
----RP----DTGFR-------------ADD-GC----ATTC-AT---------Q-VRA-
RHDH-LGE-------------------------------------RP-------------
------APPD-RLATA-----------------TR-L-TG-VA-PA-AHR-R-AT-AAPG
---SVPAS---PGRTS-HDRGRAPPASSGT--------------------------
>WP_191885734.1
M-----------------------------------------------------------
--------------------------------------------------------RPTP
---RTA-----------PAPGTTPAPPIAAPPRATPALRTAPAPRTPPS-----------
-----------H--------RL----A--------------------A----TLTALLAV
LLTLV-------------PAGPA-----------------------AG----AG------
------------------------------------------------------------
-----------------L----------AL-----------------P-----A------
--------------------------------------------------T---------
------------------VPA------------------AT-------------------
------------------------------------------T----------VP-----
----RP----DTGFR-------------ADD-GC----ATTC-AT---------Q-VRA-
RHDH-LGE-------------------------------------RP-------------
------APPD-RLATA-----------------TR-L-TG-VA-PA-AHR-R-AT-AAPG
---SVPAS---PGRTS-HDRGRAPPASSGT--------------------------
>WP_053913818.1
MPQAAVGRPLAYAGLPGPRHGGVPARPPDPGRRPGET--GTPPVRDTTTATATGTGTGTG
TGTQDGAGAPGALGAPRALHLPGMSGAPTRHPIRVRAGHTGLGARTAAARVPVPGRRPAA
G--RAR----------------------------------------RRG-----------
-----------R--------GL----AVAAA--------------PSA----AVGTLLAV
LLTLL-------------PSWPQ-----------------------AG----AR------
------------------------------------------------------------
-----------------V----------AP-------GG--------P-----L------
--------------------------------------------------P---------
------------------AHS------------------ST-------------------
------------------------------------------A----------VP-----
----RP----DSGYH-------------PDD-GC----TATC-GA---------Q-ARP-
RHDQ-LVE-------------------------------------RP-------------
------APPE-HHATV-----------------AR-H-PGSAT-RA-VHG-R-GS-AAPV
---PVPVS---PGRSA-HDRGRAPPAPSGT--------------------------
>WP_167996900.1
M-----------------------------------------------------------
------------------------------------------------------------
------------------------------------------------------------
-----------------------------------------------A----AVAVLAFL
LLVLA---------------PGP-----------------------AA----QA------
------------------------------------------------------------
------------GLTGVA----------VP-------GA--------------V------
------------------------------------------------------------
------------------AAS------------------AV-------------------
------------------------------------------S----------AD-----
----PS----GVRPA-------------ADD-AY----MGSS-PV---------V-LRP-
PRDA--GE-------------------------------------RS-------------
------VPAG-PLLFT-----------------PP-Y-TP-AI-PP-RPA-P-PA-PVHG
---NAPPD---AAHLP-GDLGRAPPAASST--------------------------
>WP_064534257.1
M-----------------------------------------------------------
------------------------------------------------------------
---RRA-----------PC-----------------------------------------
----------------------------------------------------TAALLTAV
LLLLLS---------PVLGVLAA-----------------------GA------------
------------------------------------------------------------
----------------------------AP-------AH-------LP-----V------
--------------------------------------------------T---------
------------------ALH------------------QE-------------------
-----------------------------------------------------TE-----
----RAG---RTAPR-------------AAD-HRDHVSPAAC-VL---------Q-AGP-
RSEP-HRD-------------------------------------RP-------------
------AAPG-HPAAA-----------------TV-P-AA-AV-PAPGPG-R-AP-PPGG
---TAPAA---SARPV-PDRDRAPPAPSGTRHP-----------------------
>WP_161229599.1
M-----------------------------------------------------------
--------------------------------------------------------RPAP
---RSA-----------PR-----------------------------------------
-----------R--------PL----P--------------------V----AVVLLLAA
LLAFV-------------PTWPE-----------------------SA----LA------
------------------------------------------------------------
----------------------------GL-------SA--------R-----A------
--------------------------------------------------Q---------
------------------APV------------------SA-------------------
------------------------------------------T----------QP-----
----LP----DGDFH-------------AED-GC----ATAC-AA---------Q-FRP-
RHDH-TGE-------------------------------------RL-------------
------APAD-HFATL-----------------TR-T-AV-AT-GT-SRE-R-TQERPPG
---TVPVS---PGRAS-HDRGRAPPASNGI--------------------------
>WP_141359773.1
M-----------------------------------------------------------
--------------------------------------------------------HPAP
---STA-----------PS-----------------------------------------
--------------------------S--------------------R----ALAFLTAA
LLTLL-------------AVFTT-----------------------GS----PP------
------------------------------------------------------------
--------P-------------------LP----------------AP-----A------
------------------------------------------------------------
------------------TAA------------------AS-------------------
-----------------------------------------VADLAPGPRSGSAPGGGHS
GFDERP----ADAPH-------------AGQ-GC----TVVC-SG---------Q-DGT-
RQEF-HGD-------------------------------------RP-------------
------VAHG-QFATA-----------------ED-V-TD-IP-LP-APG-R-TR-PVPV
---TVAAR---TVHVV-QDGGRAPPRAFGI--------------------------
>WP_125492313.1
M-----------------------------------------------------------
--------------------------------------------------------S---
------------------------------------------------------------
-----------R--------RL----S--------------------L----VLTVLFGV
LLPLV-------------PAWPA-----------------------VG----VH------
------------------------------------------------------------
-----------------V----------GP-------GG-------RP-----L------
--------------------------------------------------A---------
------------------AAA------------------VT-------------------
------------------------------------------G----------LP-----
----HP----APDLH-------------ADD-GC----TPAC-AA---------Q-PRA-
RHDQ-PGE-------------------------------------GP-------------
------TAPD-RQATA----------------TAH-G-TG-TC-PG-ART-R-TV-AAPG
---PVPVS---PGRGS-HDSGRAPPLSSGP--------------------------
>WP_107463822.1
M-----------------------------------------------------------
--------------------------------------------------------RQAL
---RAV-----------RA----------------------------AG-----------
-----------Q--------WF----A--------------------A----ALVLLLAV
LTTAT-------------PAPSA-------------------------------------
------------------------------------------------------------
----------------PA----------GP-------TS--------P-----S------
--------------------------------------------------A---------
------------------LAS------------------PT-------------------
------------------------------------------A----------PT-----
----AH----SASPR-------------ADD-SC----AFDC-AV---------H-VLV-
RQGH-PGE-------------------------------------RP-------------
------TLPE-HHATD-----------------PR-D-PA-LL-PA-QGT-Y-AP-APSA
---YQAAS---PGRSA-HDRDRAPPASTGI--------------------------
>WP_064730458.1
M-----------------------------------------------------------
--------------------------------------------------------R---
------------------------------------------------------------
-----------R--------RL----A--------------------T----VLTVLLGV
LLPLV-------------PAGTG-----------------------AD----VH------
------------------------------------------------------------
-----------------A----------GP-------GG--------P-----L------
--------------------------------------------------A---------
------------------AAT------------------AA-------------------
------------------------------------------A----------VP-----
----HP----APDLH-------------ADD-GC----TPAC-AA---------Q-PRA-
RHDQ-PGE-------------------------------------GP-------------
------AAPD-HRATT----------------TAH-G-AG-TA-DG-APA-R-TA-AMPG
---PAPVS---PGRTN-HDSGRAPPLSSGP--------------------------
>WP_151787647.1
M-----------------------------------------------------------
--------------------------------------------------------ARTA
---RVV-----------PR----------------------------AA-----------
-----------------------------------------------G----PVAVLLAV
LLALL-------------SPPVH-----------------------AA----PH------
------------------------------------------------------------
--------P-------------------SP------------------------------
------------------------------------------------------------
------------------TSL------------------TA-------------------
------------------------------------------------------------
----------GGVPS-------------VDD-GH----DHVR-PA---------A-VRG-
QGDA-PAE-------------------------------------RP-------------
------APPA-VPAAR--------------------S-AP-HR-EP-SYA-R-TP-LRAA
---AVPRQ---AHPGH-DHHRRAPPSASGI--------------------------
>WP_052413969.1
M-----------------------------------------------------------
--------------------------------------------------------RSAL
---RTV-----------PA----------------------------TA-----------
-----------H--------RP----A--------------------G----PLAVLLAL
LLALV-------------LVPVD-----------------------VA----PE------
------------------------------------------------------------
----------------------------DP-------GG--------P-----APG----
--------------------------------------------------P---------
------------------TAA------------------GA-------------------
------------------------------------------G----------PR-----
----PA----DTGHR-------------ADA-PS----DSGC-PA---------Q-ART-
RYGG-PAEHLH---------------------------------PHP-------------
------QAPD-HKATP-----------------AR-R-TT-GA-PR-LAA-P-AP-ARSA
---YLPVS---PGRSA-HDRGRAPPAPTST--------------------------
>WP_234847813.1
M-----------------------------------------------------------
--------------------------------------------------------HPIT
---RTA-----------PV----------------------------PG-----------
----------AA--------RH----RS-------------------P----VTALPAVV
VVAVL-------------AALGF-----------------------VI----PP------
------------------------------------------------------------
--------A------G------------PS-------GA--------G-----V------
--------------------------------------------------S---------
------------------GPP------------------VA-------------------
------------------------------------------A----------DR-----
----LH----HDATR-------------ADD-GC----GVAC-AV---------R-AAT-
RAEQPHAE-------------------------------------PP-------------
------APCG-HSGMC-----------------GR-T-RD-TA-LLRLTG-P-SA-RPAG
---PAPAA---QPPVE-QDRGRAPPVSSGT--------------------------
>WP_159055590.1
M-----------------------------------------------------------
--------------------------------------------------------ARSA
---YAV-----------SR----------------------------MR-----------
----------NPG-------AA----A--------------------A----VRAVVLAV
FLTLL-------------GSALP-----------------------GA----AQ------
------------------------------------------------------------
----------------SR----------TA-------SN--------P-----V------
--------------------------------------------------V---------
------------------VA----------------------------------------
------------------------------------------G----------SE-----
----PA----SAQAH-------------LEA-AE----PAVS-PA---------A-VRS-
QAEV-TGE-------------------------------------RH-------------
------APPG-TAPCP-----------------TP-L-AA-PD-LL-QPM-P-PV-ATTE
---CPPA-----RAAF-RHAGRAPPSPSGI--------------------------
>WP_143629970.1
M-----------------------------------------------------------
--------------------------------------------------------RPAP
---RTPLRA--------PARLLTI---------------------PVPA-----------
------LRASARLL-----TIP----AL------------------LA--LTIPALLALT
ILTLLA------------GPLSPVR--PAPPATP------------AAD-AFPAV-VP--
------------TSGPQATGHHRA------------------------------------
PVPTS--APTV-RLDAQPG------VTPAP---GPRTAGDH----RAP-----VPTP---
--APTVRLDAQ---------------PGVTPAPGPRTAGEH-----RAPVPDL-------
------------------ASS------------------AS-------------------
---------LTAPLE---------------------------AR----EGGEAAPGS---
----HPADDSRAVPL-------------ADE-PW----AGVR-PA---------R-AAV-
GHEG-HGE-------------------------------------RP-------------
------APPG-PLTGA----------------VPV---TA-PL-QP-GGG-R-AE-GPER
---DSSSW---SDQAA-TDHGRAPPATARA--------------------------
>WP_210868097.1
M--------------------------PLPWR----------------------------
----DGAAA-----------------------------------------------RPAA
G--RAR----------------------------------------GRG-----------
-----------R--------GL----AVAAP--------------VFA----AVGTLLAV
LLTLL-------------PSWPQ-----------------------AG----AR------
------------------------------------------------------------
-----------------V----------AP-------GG--------P-----L------
--------------------------------------------------P---------
------------------AHS------------------ST-------------------
------------------------------------------A----------VP-----
----RP----DSGYH-------------PDD-GC----TATC-GA---------Q-ARP-
RHDQ-LVE-------------------------------------RP-------------
------APPE-HHATV-----------------AR-H-PGGTT-RA-VHG-R-SS-AASV
---PAPVS---PGRSA-HDRGRAPPVSSGI--------------------------
>WP_189918949.1
M-----------------------------------------------------------
--------------------------------------------------------ARCP
---HTV-----------AR----------------------------AG-----------
----------GRS-------LA----P--------------------V----AAAVLFAV
LVALS-------------GLSAL-----------------------VC----QG------
------------------------------------------------------------
----------------TS----------AG-------AG--------T-----A------
--------------------------------------------------P---------
------------------AA----------------------------------------
------------------------------------------L----------SA-----
----SV----PDGPS-------------ADD-AR----SAVS-PA---------V-ARS-
QRDA-GGE-------------------------------------PR-------------
------TPAV-PALAP-----------------AP-D-SP-AA-PL-RLA-P-VP--RAA
---EPSAP---TRPAP-RHGVRAPPSSSGC--------------------------
>WP_129798216.1
M-----------------------------------------------------------
--------------------------------------------------------HPAS
---RTG-----------QG----------------------------TA-----------
----------DG--------RP----V--------------------A----ALAVLAAV
LLALL-------------TALPV-----------------------DS----PQ------
------------------------------------------------------------
--------P-------------------AP-------VS--------A-----V------
--------------------------------------------------P---------
------------------AGA------------------VM-------------------
-----------------------------------------------------AD-----
----GH----DTGSP-------------TGD-GW----VTAC-TT---------P-AGT-
RPAL-IGE-------------------------------------RT-------------
------PPHA-HLAAS-----------------AH-D-RA-AA-LP-LVG-R-PP-ASPS
---PTPPR---ADHAP-SDRGRAPPAPPAPDT-FPSPFFPPRGADRSRGVPPEALR
>WP_190100712.1
M-----------------------------------------------------------
--------------------------------------------------------TTAP
---RGR-----------V------------------------------------------
----------PR--------RP-FRAAA-------------------A----AVAAFAAV
LLAL-----------------GV-----------------------TG----GT------
------------------------------------------------------------
----------------EC----------VP-------GA--------A-----SRAS---
------------------------------------------------LTG---------
------------------ESP------------------AP-------------------
------------------------------------------T----------SY-----
----SS----DTRPY-------------SDD-AY----VGVR-AL---------L-TRL-
ERDA--GE-------------------------------------RT-------------
------MFDG-HLLFT-----------------PA-Y-AP-LM-PP-RPA-R-PA-PAAG
---HAPPA---AAYVP-SDLGRAPPVASST--------------------------
>WP_184906925.1
M-----------------------------------------------------------
--------------------------------------------------------LRSA
---RTG-----------LV----------------------------IG-----------
----------ST--------RP----RS-------------------P----VGALMAAV
VLAVL-------------ATLGI-----------------------AA----PP------
------------------------------------------------------------
--------P------G------------TA-------GT--------A-----V------
--------------------------------------------------A---------
------------------GAP------------------VA-------------------
------------------------------------------A----------DH-----
----HR----YDGTR-------------ADD-GC----DAAC-TV---------R-AAT-
RHEQPHGE-------------------------------------HP-------------
------APRG-HLGTC-----------------GR-S-AD-TT-PCRLPG-A-YG-TPAD
---RVAPS---QPGTA-QDQGRAPPVFSGT--------------------------
>WP_184906925.1
M-----------------------------------------------------------
--------------------------------------------------------LRSA
---RTG-----------LV----------------------------IG-----------
----------ST--------RP----RS-------------------P----VGALMAAV
VLAVL-------------ATLGI-----------------------AA----PP------
------------------------------------------------------------
--------P------G------------TA-------GT--------A-----V------
--------------------------------------------------A---------
------------------GAP------------------VA-------------------
------------------------------------------A----------DH-----
----HR----YDGTR-------------ADD-GC----DAAC-TV---------R-AAT-
RHEQPHGE-------------------------------------HP-------------
------APRG-HLGTC-----------------GR-S-AD-TT-PCRLPG-A-YG-TPAD
---RVAPS---QPGTA-QDQGRAPPVFSGT--------------------------
>WP_055611925.1
M-----------------------------------------------------------
--------------------------------------------------------AQQT
---RAS-----------SA----------------------------SD-----------
----------SRN------LTP------------------------------IAGALLSA
LFALL-------------GVLGL----QGIP---------------AA----AS------
------------------------------------------------------------
--------P------VTP----------ASV-A----AAHQ---SPAPAAE-IP------
--------------------------------------------------P---------
------------------ATSV-----------------AT-------------------
------------------------------------------------------------
----KA----DTRSN-------------AED-KC----TTTC-GQ---------Q-PRV-
GRTT-PGE-------------------------------------WH-------------
------TLTP-GGVSV-----------------PP-S-LV-LPLPE-SGP---QL-PLSQ
---GTFTP---PQHSE-RHSGRGPPPSNGI--------------------------
>WP_184572936.1
M-----------------------------------------------------------
--------------------------------------------------------AKPH
---RATSRPVSRPTAAPPA---------------------------SRG-----------
--------AASRS------RHP--RQT--------------------A----TAGRLLTA
LLALV-------------GLFTV----LG-----------------GS----AE------
------------------------------------------------------------
--------------QTQR----------AP-----------------------A------
--------------------------------------------------S---------
------------------WAS------------------AV-------------------
------------------------------------------S----------AA-----
----TS----SADAH-------------ADA-PC----HTTL-CG---------A-VRA-
HREI-PGE-------------------------------------RH-------------
------APPP-NGGPL-----------------PQ-C-PA-LLRPE-PGA---PL-PSAP
---EPAKP---PEHTV-FHIGRAPPPSAGT--------------------------
>WP_184572936.1
M-----------------------------------------------------------
--------------------------------------------------------AKPH
---RATSRPVSRPTAAPPA---------------------------SRG-----------
--------AASRS------RHP--RQT--------------------A----TAGRLLTA
LLALV-------------GLFTV----LG-----------------GS----AE------
------------------------------------------------------------
--------------QTQR----------AP-----------------------A------
--------------------------------------------------S---------
------------------WAS------------------AV-------------------
------------------------------------------S----------AA-----
----TS----SADAH-------------ADA-PC----HTTL-CG---------A-VRA-
HREI-PGE-------------------------------------RH-------------
------APPP-NGGPL-----------------PQ-C-PA-LLRPE-PGA---PL-PSAP
---EPAKP---PEHTV-FHIGRAPPPSAGT--------------------------
>WP_189869074.1
M-----------------------------------------------------------
--------------------------------------------------------RPAP
---RTA-----------PA----------------------------RV-----------
-----------H--------RL----A--------------------A----TLTALLAV
LLTLV-------------PASPA-----------------------AD------------
------------------------------------------------------------
-------------------------------------AG--------P-----A------
--------------------------------------------------P---------
------------------VRA------------------AT-------------------
------------------------------------------T----------VP-----
----HP----ESGHH-------------ADD-TC----ATVC-AA---------Q-ARA-
RHDH-LGE-------------------------------------RP-------------
------APPD-HLAAT-----------------SH-G-TD-AA-PA-ARG-R-TP-AASG
---HAAVS---PGRAS-HDRGRAPPAPSGT--------------------------
>WP_078636465.1
M-----------------------------------------------------------
--------------------------------------------------------RPAP
---RAV-----------PT----------------------------AA-----------
-----------------------------------------------A----RLAVLLAV
LLALV-------------PGVSAP----------------------AA----PDL-----
------------------------------------------------------------
---------------SGA----------GA-------GA-------GA-----G------
--------------------------------------------------A---------
------------------GTG------------------VA-------------------
------------------------------------------V----------AT-----
----AV----DSGPR-------------ADD-AC----ATGC-PA---------Q-ARV-
RHDH-GGE-------------------------------------RP-------------
------SAPD-HPVTT-----------------TR-T-PV-VA-PA-AGA-P-AS-ARAA
---HPSVS---PGRTA-HDRGRAPPTPTGT--------------------------
>WP_055419513.1
M-----------------------------------------------------------
--------------------------------------------------------HPAR
---RTA-----------PADRTTPA------GRTAPAGRAAAPP--APG-----------
-----------H--------RL----A--------------------A----TLAALLAV
LLVLV-------------PAWPV-----------------------AG----AG------
------------------------------------------------------------
-----------------T----------TV-------PG--------P-----V------
--------------------------------------------------P---------
------------------APA------------------AT-------------------
------------------------------------------A----------VP-----
----HP----DAGYH-------------ADD-NC----ATGC-AA---------Q-VRP-
RHDH-LAE-------------------------------------RP-------------
------APPD-RLATV-----------------TR-A-AG-TA-PA-AHR-R-TS-AAPR
---PVPVS---PGRAS-HDRGRAPPVSSGN--------------------------
>WP_055419513.1
M-----------------------------------------------------------
--------------------------------------------------------HPAR
---RTA-----------PADRTTPA------GRTAPAGRAAAPP--APG-----------
-----------H--------RL----A--------------------A----TLAALLAV
LLVLV-------------PAWPV-----------------------AG----AG------
------------------------------------------------------------
-----------------T----------TV-------PG--------P-----V------
--------------------------------------------------P---------
------------------APA------------------AT-------------------
------------------------------------------A----------VP-----
----HP----DAGYH-------------ADD-NC----ATGC-AA---------Q-VRP-
RHDH-LAE-------------------------------------RP-------------
------APPD-RLATV-----------------TR-A-AG-TA-PA-AHR-R-TS-AAPR
---PVPVS---PGRAS-HDRGRAPPVSSGN--------------------------
>WP_121435200.1
M-----------------------------------------------------------
--------------------------------------------------------REAH
W----------------PA-----------------------------------------
-----------------------------------------------R----PVARLLVV
ALGLL-------------GIVVG-------P---------------AG----TGA-----
------------------------------------------------------------
--------------HGGT----------SP-------TG--------TISG--V------
--------------------------------------------------R---------
------------------NGA------------------AQ-------------------
----------------------------------------------------QAP-----
--------------------------------------------------------ART-
RSST-------KH--------------------------------RP-------------
------SPHE-HAVVASPDVRSAPAVQPSLVVLPATV-GE-VRPPSRRAV-R----AVPA
---RVPPD---IAPRG-VPRGRAPPSLPRI--------------------------
>WP_051857841.1
M-----------------------------------------------------------
--------------------------------------------------------TAGP
---RGR-----------S------------------------------------------
----------TR--------LP-FRGAA-------------------A----ALAAFAAV
LMAL-----------------GV-----------------------TG----GA------
------------------------------------------------------------
----------------GL----------VP-------GA--------V-----PPSS---
--------------------------------------------------P---------
------------------AAS------------------TP-------------------
------------------------------------------S----------SY-----
----SS----GTRPY-------------SDD-AY----VGAR-TV---------L-TRP-
ERDV--GE-------------------------------------RA-------------
------VSAG-HPLFT-----------------AA-Y-TP-PV-PP-RPA-R-PA-PVAG
---HVPSA---AAHMP-SDLGRAPPAVSST--------------------------
>WP_176953860.1
M-----------------------------------------------------------
--------------------------------------------------------HPDV
---RTT-----------PR----------------------------CR-----------
----------TA--------RR-------------------------P----AAALLAAV
VLALL-------------AVLGA-----------------------AG----PS------
------------------------------------------------------------
--------P------A------------AP------LHQ--------P-----A------
--------------------------------------------------V---------
------------------TAA------------------SA-------------------
------------------------------------------A----------DH-----
----HR----PARPH-------------ADD-GC----EPDC-GV---------R-AAT-
RKDS-PAE-------------------------------------HP-------------
------APRG-PFTAR-----------------GK-E-TA-LP-AP-GRA-R-AP-APAA
---RLPIP---DPHAPRADRGRAPPTHSGT--------------------------
>WP_031085322.1
M-----------------------------------------------------------
--------------------------------------------------------R---
------------------------------------------------------------
-----------R--------RL----G--------------------A----VLTVLLTV
LLPLV-------------PAWPA-----------------------AG----AR------
------------------------------------------------------------
-----------------V----------GP-------DG--------P-----L------
--------------------------------------------------A---------
------------------AAV------------------AT-------------------
------------------------------------------A----------VP-----
----HP----ALDLH-------------ADD-GC----TPVC-AA---------Q-PRA-
RHDQ-PAE-------------------------------------RP-------------
------AAPD-HHATA----------------TGH-R-AG-AV-PG-SRP-R-TS-AAPG
---PAPVS---PGRTS-HDSGRAPPVSSGI--------------------------
>WP_189149053.1
M-----------------------------------------------------------
--------------------------------------------------------ARFA
---HDV-----------PR----------------------------TR-----------
----------GQ--------GL----A--------------------A----VSAALLAV
LIILL-------------SSSVL-----------------------GS----EH------
------------------------------------------------------------
----------------RR----------VQ-------SG--------A-----V------
--------------------------------------------------F---------
------------------VA----------------------------------------
------------------------------------------E----------AV-----
----SA----QSEPH-------------ADN-AD----AAVT-TA---------A-VRP-
HRDV-TGD-------------------------------------HP-------------
------APPV-LDPGA-----------------SR-G-TA-AG-PL-RPA-Q-PP-FSTV
---GAPAS---AQPAH-RHGVRAPPSLSGF--------------------------
>WP_107482078.1
------------------------------------------------------------
------------------------------------------------------------
------------------------------------------------------------
-----------------------------------------------------LTALLAV
LLVLL-------------PARPA-----------------------PG----AR------
------------------------------------------------------------
-----------------V----------AP-------EG--------P-----L------
--------------------------------------------------P---------
------------------AHS------------------VT-------------------
------------------------------------------A----------VP-----
----RP----DAGLH-------------ADD-GC----PGTC-AA---------Q-ARP-
RHDH-LGE-------------------------------------RP-------------
------SAPD-HLAVT-----------------AH-G-AG-AV-PS-ARGRR-SP-ATPG
---SPSVS---PGRAH-HDRGRAPPAPSGT--------------------------
>WP_067479749.1
M-----------------------------------------------------------
--------------------------------------------------------RDPQ
DPARSPSQL--TPQPVPPS----------------------------AG-----------
---------DER-----------------------------------G----RLARLLIV
ALGLL-------------GFVVV-------P---------------SV----GTA-----
------------------------------------------------------------
--------------TASA----------GS-------AG--------AAAG--I------
--------------------------------------------------R---------
------------------AGT---------------------------------------
------------------------------------------S-----------------
----QP----GTGTS-------------ART------------RA---------A-AKT-
RNES-RGESRSETRSETRTESRSESRSESRSEFRNEARGASRGDSRPGHAELSAALLRHL
IGAP--APAH-DAAVP-----------------PP-T-TD-LP-PS-RAA-H-AV-RAER
---PATVH---TAPRG-APRGRAPPRSTGF--------------------------
>WP_128558419.1
M--------------------------------------------------SGGP-----
-------------------------------------------------------VRAGL
---DAA-----------PA-----------------------------------------
--------------------RR----AG------------------LPK---SARLLCVT
LLAIL-------------GVLLP-----------------------GR----TE------
------------------------------------------------------------
--------A------------------GTPVAW---TAGHG---VSAP-----V------
--------------------------------------------------T---------
------------------AQG---------------------------------------
------------------------------------------A--------DRAP-----
----SS-FHLDASVT-------------STD-SC---------VT-----------PRA-
HRGV-PAE-------------------------------------HP-------------
------LAHP-GGVTT-----------------AG---IL-LPRPP-TAG-R-PM-PRAP
---DTAAG---RPLST-ACSGRAPPLPTGI--------------------------
>WP_046915321.1
M-----------------------------------------------------------
--------------------------------------------------------ARGL
---PTV-----------PR----------------------------GG----------A
P---------GL--------GP----A--------------------T----VLAVLVAV
LTALL-------------LPPVY-----------------------GG----AP------
------------------------------------------------------------
-----------------R----------VP-------DR--------V-----A------
--------------------------------------------------S---------
------------------AVE---GRV--VS--------AF-------------------
------------------------------------------E----------VA-----
----RA----DSGAP-------------ADD-GH----R----AV---------L-LRS-
PRDV-PGE-------------------------------------RP-------------
------APPV-TVAVA-----------------AH-R-AT-VG-PP-WLV-R-TT-SPAA
--ATPPAA---PPPTG-RHQGRAPPSAPGT--------------------------
>WP_046915321.1
M-----------------------------------------------------------
--------------------------------------------------------ARGL
---PTV-----------PR----------------------------GG----------A
P---------GL--------GP----A--------------------T----VLAVLVAV
LTALL-------------LPPVY-----------------------GG----AP------
------------------------------------------------------------
-----------------R----------VP-------DR--------V-----A------
--------------------------------------------------S---------
------------------AVE---GRV--VS--------AF-------------------
------------------------------------------E----------VA-----
----RA----DSGAP-------------ADD-GH----R----AV---------L-LRS-
PRDV-PGE-------------------------------------RP-------------
------APPV-TVAVA-----------------AH-R-AT-VG-PP-WLV-R-TT-SPAA
--ATPPAA---PPPTG-RHQGRAPPSAPGT--------------------------
>WP_187117732.1
M-----------------------------------------------------------
--------------------------------------------------------ARRT
---AAVSRR--------PV---------------------------GAG-----------
---------ADR--------------AR-------------------A----LRAAVVAV
LVGVL-------------GLLSS----ASQPAY-------------AS----AAL-----
------------------------------------------------------------
-------SPASFTTQAAA-------ATGSP-------GA-----VETP-----A------
--------------------------------------------------P---------
-----------------RGATN------------PG---ATNPG----------------
------------------------------------------G-----------------
----PA----PAGPTA----GSASVGRDADQ-TR-GPEPEVR-GS---HGRPGGTWPRL-
YADH-SGT-------------------------------------RH-------------
----TVAPPG---ATL----------------LPV---PV-VFTPP-VGW-R-AP-PTAP
---YTAPD---TRHLT-PYSGRAPPPPLGS--------------------------
>WP_189855860.1
M-----------------------------------------------------------
--------------------------------------------------------RPAP
---RTV-----------PH----------------------------RG-----------
-----------H--------RI----A--------------------A----TLAALFAL
IAVLL-------------TPTPV-----------------------PV----PG------
------------------------------------------------------------
--------P-------------------AT-------GA-------YA-----A------
--------------------------------------------------S---------
------------------MAA------------------TT-------------------
------------------------------------------G----------VQ-----
----PP----DSGPR-------------ADD-AC----VTGC-TA---------QAART-
RLDH-LGE-------------------------------------RP-------------
------SPSD-HHATA-----------------AH-G-TT-VV-PS-ATTLR-TP-ARSA
---LPPAS---PGRTA-HNRDRAPPAPTGT--------------------------
>WP_208883720.1
M-----------------------------------------------------------
-------------------------------------------------------VRRTV
---RGSA----------PS---------------------------VRG-----------
--------------------GP----G--------------------A----AVGQLLAI
LAVLLC------------GLLQP-----------------------GA----AG------
------------------------------------------------------------
--------------GAATVL----GQGQWP-------GG-------LAGHG-HA------
--------------------------------------------------S---------
------------------TAA-H------APHH-SG---ATVT-----------------
------------------------------------------T----------VP-----
----HR----DGGPA-------------GDR------TPASL-TAPDSH----AP-DGA-
ARDT-AAE-------------------------------------RQH------------
------FPHG-HGQANGPGA-----------ALPAHH----VPRPG-HGA-W-TQ-AYPC
---GAPVP---APYAG-PCTDRGPPAPAGS--------------------------
>WP_143641625.1
M-----------------------------------------------------------
--------------------------------------------------------AQQT
---RAS-----------AT----------------------------ST-----------
----------SRN------LTP------------------------------ITGALLSA
LFALL-------------GVLGL----QGIP---------------AA----AS------
------------------------------------------------------------
--------P------AAP----------TPVAA----AAHQ---SPAPAAA-IP------
--------------------------------------------------P---------
------------------ATSV-----------------AT-------------------
------------------------------------------------------------
----QA----DTRSN-------------ADD-KC----TTAC-GQ---------Q-PRV-
GRAT-PGE-------------------------------------WH-------------
------TLSP-GGVSV-----------------PT-S-LV-LPLPE-PGQ---QL-PLSQ
---GTFTP---PQHSE-RHSGRGPPPSNGI--------------------------
>WP_104781688.1
M-----------------------------------------------------------
--------------------------------------------------------HHIA
---RTA-----------PV----------------------------VG-----------
----------TT--------RP----RS-------------------P----VTAVL-AV
VVAVL-------------AVLGL-----------------------VT----PP------
------------------------------------------------------------
--------P------G------------AP-------GT--------G-----P------
--------------------------------------------------S---AHVTSA
DHLRHGGTRTAADHLRHGGTR------------------TE-------------------
------------------------------------------A----------DH-----
----LR----YDGTRTEANHARYDGAC-ADD-GC----DAAR-VV---------R-AAG-
RHEQPHGE-------------------------------------HP-------------
------APRG-PSGTC-----------------DR-S-AH-AI-PFRLPN-P-HG-PPTR
---RVPAS---QPHVA-QDQGRAPPVFSGT--------------------------
>WP_081237753.1
M-----------------------------------------------------------
--------------------------------------------------------TTHR
---TGP-----------V------------------------------------------
----------AR--------LP-LL-AG-------------------V----AFATLAAL
LLTLA---------------PGF-----------------------TQ----EV------
------------------------------------------------------------
----------------RI----------VP-------FV--------S-----V------
------------------------------------------------------------
------------------SAP------------------AP-------------------
------------------------------------------S----------MH-----
----PP----DTRPY-------------LDD-AY----VGAG-TV---------L-IRP-
QRDG--GE-------------------------------------RT-------------
------MSAG-PPLLA-----------------PP-H-AP-RV-PP-RPA-R-PA-PVAG
---HVPTD---TAHVP-SDLGRAPPAASSA--------------------------
>WP_081237753.1
M-----------------------------------------------------------
--------------------------------------------------------TTHR
---TGP-----------V------------------------------------------
----------AR--------LP-LL-AG-------------------V----AFATLAAL
LLTLA---------------PGF-----------------------TQ----EV------
------------------------------------------------------------
----------------RI----------VP-------FV--------S-----V------
------------------------------------------------------------
------------------SAP------------------AP-------------------
------------------------------------------S----------MH-----
----PP----DTRPY-------------LDD-AY----VGAG-TV---------L-IRP-
QRDG--GE-------------------------------------RT-------------
------MSAG-PPLLA-----------------PP-H-AP-RV-PP-RPA-R-PA-PVAG
---HVPTD---TAHVP-SDLGRAPPAASSA--------------------------
>WP_054099721.1
M-----------------------------------------------------------
--------------------------------------------------------R---
------------------------------------------------------------
-----------R--------RL----A--------------------T----VLTVLLTV
LLPLV-------------PAWPA-----------------------AG----SH------
------------------------------------------------------------
-----------------A----------GA-------RG--------P-----L------
--------------------------------------------------A---------
------------------AAA------------------AT-------------------
------------------------------------------A----------VP-----
----HP----ALDLH-------------ADD-GC----TPVC-AA---------Q-PRA-
RHDL-PAG-------------------------------------RP-------------
------TAPD-QHPAT----------------TAH-P-EGCAA-PG-GHA-R-TS-FAPG
---PVPAS---PGRTS-HDSGRAPPVSSGI--------------------------
>WP_129305148.1
M-----------------------------------------------------------
------------------------------------------------------------
------------------------------------------------------------
-----------------------------------------------------FAVLVAL
LAVLF-------------GPSAQH---LAHP---------------AA----AA------
------------------------------------------------------------
--------------AARSVR--------AD-------GGRH-----AAGGA--V------
--------------------------------------------------R---------
------------------AAR------------------AEIGR----------------
-------------LDDRRPSGGRGG---------------RLA-------RGVAV-----
----SA----AGGHH-------------ATG-GQ---Y-----AV---------A-ARA-
LRDT-PRD-------------------------------------QP-------------
------TPAA-PAAVL-----------------PA-W-TA-HC-PHWAGV---RA-PLAR
---HRSTF---ARPAD-RHRMRAPPAPPGS--------------------------
>WP_190216986.1
M-----------------------------------------------------------
--------------------------------------------------------HAIR
---RAV------------------------------------------------------
--------------------------LS-------------------P----AVALLTAV
LLALP-------------AVLGF-----------------------GA----SP------
------------------------------------------------------------
--------L------A------------TR------------------------------
------------------------------------------------------------
------------------DVP------------------AA-------------------
------------------------------------------V----------GA-----
----Q--------TQ-------------ADE-KW---DTAAS-PA---------R-PVA-
RHEA-HTD--------------------------------------P-------------
------APRA-HPAFG-----------------DP-G-PL-PV-PP-RSW-R-LP-APAG
---KALCP---APHTP-PDRGRAPPATSGT--------------------------
>WP_188178903.1
M-----------------------------------------------------------
--------------------------------------------------------RPAP
---RTA-----------PT----------------------------RG-----------
-----------H--------RL----A--------------------V----TLTALLAV
LLILV-------------PASSA------------------------E----AR------
------------------------------------------------------------
-----------------V----------AP-------AG--------A-----A------
--------------------------------------------------P---------
------------------VRA------------------AT-------------------
------------------------------------------T----------VP-----
----HP----ESGHH-------------ADD-TC----ATVC-AA---------Q-ARA-
RHDH-LGE-------------------------------------RP-------------
------APPD-HLTTS-----------------PR-G-TD-AA-PA-AHG-R-TP-AASG
---PAAPS---PGRTS-HDRGRAPPAPSGT--------------------------
>WP_131741123.1
M----------------------------------------------------GY-----
-------------------------------------------------------MRVLS
---RF-------------------------------------------------------
----------------------------------------------------ARVRLLVL
ALGVA-------------GIAVP-------------------------------------
------------------------------------------------------------
----------------------------APA----VTGG-------VPGAV--V------
--------------------------------------------------R---------
------------------VAG------------------AE-------------------
----------------------------------------------------NASARERI
S---RP----GTGGH-------------RET------------AV---------P-AAA-
RHAA-AGA-------------------------------------QL-------------
-----------THAGL-----------------PVGG-VE-VAPPSRAAV-R----AVAV
---PAAPV---LVVRH-APRGRAPPSTTRI--------------------------
>WP_190054285.1
M-----------------------------------------------------------
--------------------------------------------------------SRRN
---RREARPP-TPQPA-PR---------------------------APG-----------
-------ATVGD--------RP----A--------------------A----AVAAWAAL
LLMLL-------------TAVIP-----------------------AG----PRL-----
------------------------------------------------------------
----------------------------AP-------AD--------A-----V------
--------------------------------------------------P---------
------------------TGV---------------------------------------
------------------------------------------V----------GA-----
----AP----GTGRH-------------ADD-GC----ATAC-VL---------Q-AAT-
RHEQ-HGE-------------------------------------RP-------------
------SPPG-QFATL-----------------AD-A-EA-TA-PR-HLA-R-PA-ASPS
---PAAFL---TDPAP-ADRGRAPPPPSGI--------------------------
>WP_151539118.1
M-----------------------------------------------------------
--------------------------------------------------------REPR
---RS------------PA-----------------------------------------
----------------------------------------------------AARWLLAV
ALGLL-------------GLAGA-------P---------------AA----KTL-----
------------------------------------------------------------
--------------TAGA----------HG-------GG--------GGAI--A------
--------------------------------------------------R---------
------------------AAI---------------------------------------
------------------------------------------A-----------------
----RA----ATVQH-----------------------VTGR-AS---------A-PRT-
THAT-AAA-------------------------------------RH------------H
TGPS--APVT-PGAFA-----------------PA-G-PD-VR-P--ALV-R-TVRPAAR
---FTEPV---VAPTG-APRGRAPPTSTRI--------------------------
>WP_067461812.1
M-----------------------------------------------------------
--------------------------------------------------------VDLR
APDRPTV----------PA-----------------------------------------
-----------------------------------------------G----RLARLLVV
AFGLV-------------GFMVT-------P---------------AA----TTA-----
------------------------------------------------------------
--------------SAAT----------AS-------AG----------IG--V------
--------------------------------------------------R---------
------------------AGT------------------AQ-------------------
----------------------------------------------------NAPVRG--
----RV-----SSPR-------------PDP-RL----ETAA-GV---------V-AAA-
---------------------------------------------RQ------------I
TG----TPAQVPQAAL-----------------PESG-SP-IRPPAGRIV-R----PVMA
---PAPPV---VAPRA-VPRGRAPPLSTRI--------------------------
>WP_108710140.1
M-----------------------------------------------------------
--------------------------------------------------------ARTA
---RPA-----------PC----------------------------AT-----------
-----------------------------------------------G----PVVVLLAV
LLALL-------------SPPVH-----------------------GT----PH------
------------------------------------------------------------
--------P-------------------SP------------------------------
------------------------------------------------------------
------------------APS------------------AG-------------------
------------------------------------------------------------
----------SGAPR-------------ADD-GH----DHVR-PA---------V-VRG-
QGDA-PAE-------------------------------------RP-------------
------ATPA-EPASR--------------------Y-EP-HS-GP-AQA-R-AF-RTAA
---LAPDH---AHPAH-APHRRAPPPTSGI--------------------------
>WP_163013191.1
M-----------------------------------------------------------
--------------------------------------------------------TTCR
---RRR-----------S------------------------------------------
----------AL--------LP-FRAAS-------------------A----ALAAFAAV
LLTL-----------------GF-----------------------TG----GT------
------------------------------------------------------------
----------------EP----------VS-------AT--------G-----AF-----
--------------------------------------------------S---------
------------------APV------------------SR-------------------
------------------------------------------S----------AY-----
----SS----DTLPH-------------GDD-AY----VGAR-TL---------F-SRP-
ERDA--GE-------------------------------------RT-------------
------VPAG-HLLFT-----------------AA-H-TP-PV-PP-RPA-R-PA-PVAG
---HAPPA---AAHVP-SDLGRAPPPASST--------------------------
>WP_016468706.1
M-----------------------------------------------------------
--------------------------------------------------------APPS
---YTA-----------PR----------------------------RG-----------
----------RP--------HP----A--------------------A----ALLVLFAA
LVAFF-------------AGAAP-----------------------DE------------
------------------------------------------------------------
----------------------------TPTAV---TGA--------P-----A------
--------------------------------------------------A---------
---------------------------------------AT-------------------
------------------------------------------V----------AA-----
----HG----DDAPQ-------------ADD-GR----LTAH-LA---------V-ART-
HSET-AGK-------------------------------------RL-------------
------GSPP-LPAGA-----------------AQ-A-AL-LPRPG-AGD---AP-PAGA
---PRAAS---AEHAA-AHHGRGPPPPPSS--------------------------
>WP_062664931.1
M-----------------------------------------------------------
--------------------------------------------------------ARTA
---RAV-----------PR----------------------------AA-----------
-----------------------------------------------G----PVAVLLSV
LLALL-------------SPPAH-----------------------AA--APAH------
------------------------------------------------------------
--------R-------------------SP------------------------------
------------------------------------------------------------
------------------AFP------------------AA-------------------
------------------------------------------------------------
----------GGAPW-------------ADD-GH----DHVR-PA---------V-VRG-
QGDA-PAE-------------------------------------RP-------------
------APPA-LPTAG--------------------G-TP-HR-EP-PHA-R-TP-PGAF
---AVPDH---IHHGH-DHHRRAPPRASGI--------------------------
>WP_162625097.1
M-----------------------------------------------------------
--------------------------------------------------------ARST
---HTV-----------AR----------------------------TG-----------
----------HL--------GP-------------------------A----VIAALFAV
LIALL-------------SPPAY-----------------------GS----TH------
------------------------------------------------------------
----------------PH----------VP-------DG--------A-----M------
--------------------------------------------------L---------
------------------TS--------------------A-------------------
------------------------------------------S----------AT-----
----QH----HGGPH-------------ADD-EH----RAVLHSA---------T-TRS-
PGD--TGE-------------------------------------RP-------------
------SPPA-LAALA-----------------PS-P-TA-DG-PP-QPT-S-TP-LPAL
---PAPGP---AQAAD-RHPMRAPPSSPGT--------------------------
>WP_140180009.1
M-----------------------------------------------------------
--------------------------------------------------------SDHR
---RSHA----------PV----------------------------DG-----------
----------EA-----------------------------------G----RLARLLVL
ALGLL-------------GFVML-------P---------------GA------------
------------------------------------------------------------
-------GL-------------------SS-------AG--------LGIG--I------
--------------------------------------------------R---------
------------------TGA------------------AQQPP----------------
------------------------------------------A--------HQT-GRG--
----RA----AAAPT-------------ASA--A---------GQ---------V-VEE-
-----AQV-------------------------------------WA-------------
------APPP-HAAAL------------ADLALPAHE-AG-PPAPASSGL---AV-VEHG
---PLVAS---SVRTA-PPRGRAPPVSTGL--------------------------
>WP_140180009.1
M-----------------------------------------------------------
--------------------------------------------------------SDHR
---RSHA----------PV----------------------------DG-----------
----------EA-----------------------------------G----RLARLLVL
ALGLL-------------GFVML-------P---------------GA------------
------------------------------------------------------------
-------GL-------------------SS-------AG--------LGIG--I------
--------------------------------------------------R---------
------------------TGA------------------AQQPP----------------
------------------------------------------A--------HQT-GRG--
----RA----AAAPT-------------ASA--A---------GQ---------V-VEE-
-----AQV-------------------------------------WA-------------
------APPP-HAAAL------------ADLALPAHE-AG-PPAPASSGL---AV-VEHG
---PLVAS---SVRTA-PPRGRAPPVSTGL--------------------------
>WP_140180009.1
M-----------------------------------------------------------
--------------------------------------------------------SDHR
---RSHA----------PV----------------------------DG-----------
----------EA-----------------------------------G----RLARLLVL
ALGLL-------------GFVML-------P---------------GA------------
------------------------------------------------------------
-------GL-------------------SS-------AG--------LGIG--I------
--------------------------------------------------R---------
------------------TGA------------------AQQPP----------------
------------------------------------------A--------HQT-GRG--
----RA----AAAPT-------------ASA--A---------GQ---------V-VEE-
-----AQV-------------------------------------WA-------------
------APPP-HAAAL------------ADLALPAHE-AG-PPAPASSGL---AV-VEHG
---PLVAS---SVRTA-PPRGRAPPVSTGL--------------------------
>WP_089223780.1
M-----------------------------------------------------------
--------------------------------------------------------ARRR
---APAAR---------PR-----------------------------G-----------
----------SR--------RS----AR-------------------A----VAGTLAAT
LFALL-------------GLLVP-----------------------AA----AA------
------------------------------------------------------------
--------T-------------------GP-------GD-------AP------------
--------------------------------------------------P---------
----------------HRAAA---------------------------------------
------------------------------------------G-----------------
----DL----DSGPH-------------AAGPPAARP-YADC-TA---------P-ART-
WRDA-PGE-------------------------------------RH-------------
------SPPL-DGAAS-----------------SA-R-TA-LPCPR-YVT---PR-PAAA
---GTATA---SAHAS-LRRGRAPPSSTGI--------------------------
>WP_089223780.1
M-----------------------------------------------------------
--------------------------------------------------------ARRR
---APAAR---------PR-----------------------------G-----------
----------SR--------RS----AR-------------------A----VAGTLAAT
LFALL-------------GLLVP-----------------------AA----AA------
------------------------------------------------------------
--------T-------------------GP-------GD-------AP------------
--------------------------------------------------P---------
----------------HRAAA---------------------------------------
------------------------------------------G-----------------
----DL----DSGPH-------------AAGPPAARP-YADC-TA---------P-ART-
WRDA-PGE-------------------------------------RH-------------
------SPPL-DGAAS-----------------SA-R-TA-LPCPR-YVT---PR-PAAA
---GTATA---SAHAS-LRRGRAPPSSTGI--------------------------
>WP_190176396.1
M-----------------------------------------------------------
--------------------------------------------------------HRAR
---RTA-----------PR-----------------------------------------
----------------------------------------------------ALAVLTAV
LLALL-------------GLAGAH----------------------AG----PY------
------------------------------------------------------------
--------P------ADT----------AP-----ARAA------TTA-----T------
--------------------------------------------------A---------
------------------ATT------------------AT-------------------
------------------------------------------T----------AV-----
----LT----APAPH-------------AHD-VC----PDAC-VS---------R-AGV-
RHDR-HGE-------------------------------------RP-------------
------DPPG-RHAVA-----------------VP---AP-VL-PDRVST-R-AS-PGFP
---PLIVT---LPSPV-PDRGRAPPTPSGVRH--PSADAPV--------------R
>WP_167531667.1
M-----------------------------------------------------------
--------------------------------------------------------TADR
---RGR-----------A------------------------------------------
----------AR--------LP-CR-LV-------------------A----ALAALAAV
LLAL-----------------GF-----------------------TG----GD------
------------------------------------------------------------
----------------PL----------AP-------AA--------P-----APAT---
----------------------------------------------APFSP---------
------------------ASP------------------SP-------------------
------------------------------------------A----------TY-----
----ST----DTRPY-------------GDD-AY----VGAR-TL---------L-VRP-
ERDT--GA-------------------------------------GT-------------
------EFAG-PLLFT-----------------PA-H-TP-PV-PP-RPA-R-PA-PAAG
---HAPPA---AAHMP-ADLGRAPPTASST--------------------------
>WP_150505094.1
M-----------------------------------------------------------
--------------------------------------------------------RPAS
---RTI-----------PP----------------------------SG-----------
----QRSSAAVH--------RL----A--------------------G----ILGVLLAV
LLALV-------------PAHTA-----------------------HA----AG------
------------------------------------------------------------
----------------------------GP----------------KD-----D------
--------------------------------------------------R---------
------------------AAT------------------AT-------------------
------------------------------------------S----------AQ-----
----LA----DHGTR-------------ADS-PC----AAGC-AT---------Q-PRT-
RHDP-LGE-------------------------------------RP-------------
------GLPD-HHATD-----------------PG-E-VA-AGRPA-VGS-R-TP-AVPA
---HALVS---PGRST-HDRGRAPPAPTGN--------------------------
>WP_107445337.1
M-----------------------------------------------------------
--------------------------------------------------------ARRT
---PTV-----------PL----------------------------AG-----------
----------GR--------IP----A--------------------A----VPAAAHAV
LLVLLV------LLGP-SGPPAP-----------------------GG----AD------
------------------------------------------------------------
----------------LP----------AP-------GG--------L-----T------
--------------------------------------------------H---------
------------------AA----------------------------------------
------------------------------------------G----------VP-----
----SA----HGTPH-------------AQD-AD----PAVP-SA---------T-VRS-
GRDV-TGE-------------------------------------RH-------------
------TPPL-PASHP-----------------PR-G-AT-GG-PL-RAG-R-TPVGPPP
---DPPAS---ALPAH-GHGVRAPPSFSGT--------------------------
>WP_053139099.1
M-----------------------------------------------------------
--------------------------------------------------------RPAG
---RTA-----------PA----------------------------TV-----------
-----------H--------PL----A--------------------A----ALTALLAV
LLTLV-------------PAGSA-----------------------TG----TG------
------------------------------------------------------------
-----------------G----------AA-------AV--------A-----P------
--------------------------------------------------P---------
------------------AHA------------------VT-------------------
------------------------------------------T----------AP-----
----HP----AADHH-------------ADD-GC----ATPC-SD---------R-ARA-
RHDH-LGE-------------------------------------RP-------------
------APPD-RPATA-----------------PR-S-AG-AA-PA-AGG-R-TP-AGSG
---AVALS---PGRTH-HDRGRAPPAPSGT--------------------------
>WP_217137145.1
M-----------------------------------------------------------
--------------------------------------------------------TADR
---RGR-----------P------------------------------------------
----------AR--------LP-YRAAA-------------------A----ALAAFAAV
LLTL-----------------GC-----------------------TG----GT------
------------------------------------------------------------
----------------EP----------VP-------A----------------------
------------------------------------------------------------
------------------APP------------------AP-------------------
------------------------------------------S----------AY-----
----ES----DTRPY-------------GDD-AY----VGAR-AL---------L-TRP-
ERDA--GE-------------------------------------RT-------------
------VPAG-HPLFT-----------------AA-H-TP-PV-PP-RPA-R-PA-PTAG
---HAPPA---AAHMP-SDLGRAPPPTSST--------------------------
>WP_217137145.1
M-----------------------------------------------------------
--------------------------------------------------------TADR
---RGR-----------P------------------------------------------
----------AR--------LP-YRAAA-------------------A----ALAAFAAV
LLTL-----------------GC-----------------------TG----GT------
------------------------------------------------------------
----------------EP----------VP-------A----------------------
------------------------------------------------------------
------------------APP------------------AP-------------------
------------------------------------------S----------AY-----
----ES----DTRPY-------------GDD-AY----VGAR-AL---------L-TRP-
ERDA--GE-------------------------------------RT-------------
------VPAG-HPLFT-----------------AA-H-TP-PV-PP-RPA-R-PA-PTAG
---HAPPA---AAHMP-SDLGRAPPPTSST--------------------------
>WP_256648875.1
M-----------------------------------------------------------
--------------------------------------------------------RPAP
---RDAI----------PA----------------------------AG-----------
-----------R--------RF----A--------------------V----TLIALLAV
LLALV-------------PADTV-----------------------RA----AS------
------------------------------------------------------------
----------------------------GP----------------VA-----H------
--------------------------------------------------P---------
------------------ASV------------------AT-------------------
------------------------------------------G----------AE-----
----RP----DTGPR-------------ADD-PC----AAGC-AA---------Q-ARV-
RHDH-LGE-------------------------------------RP-------------
------CPPD-HHATD-----------------PR-D-TG-AD-PA-VGT-R-TS-APSA
---YAPVS---PGRSA-HDRGRAPPAPAGI--------------------------
>WP_162929400.1
MVD-----------RAKGA--------------------GVSG-----GGVSGGS-----
-------------------------------------------------------VHQRD
---GAG-----------PA-----------------------------------------
--------------------RP----AR------------------LAP---SARLLCAA
LLAVL-------------GVLLP-----------------------GQ----TY------
------------------------------------------------------------
--------P------------------GAPLTG---IASET---TGAP-----A------
--------------------------------------------------T---------
------------------AQG---------------------------------------
---------------------------------------------------DRVP-----
----TS-FGLDSSVT-------------STD-HC---------VT-----------PRA-
HRGV-PVE-------------------------------------QP-------------
------LAHP-GAVTS-----------------AG---IL-LPRPP-TAG-Q-PM-PRAP
---DATAE---RPLVT-ACSGRAPPLPTGI--------------------------
>WP_234767853.1
M-----------------------------------------------------------
--------------------------------------------------------PDAA
---RIA-----------PG----------------------------TS-----------
----------AT--------AP-VR-RF-------------------P----AAALLAAV
LLALL-------------TTLGA-----------------------AA----PP------
------------------------------------------------------------
-----------------------------------------------------V------
--------------------------------------------------V---------
------------------GTP------------------VT-------------------
------------------------------------------V----------GQ-----
----HQ----DDGPR-------------AHD-GC----DAGC-VV---------R-AVT-
RHDP-HSE-------------------------------------HP-------------
------APRG-PLLTH-----------------GQ-A-SD-AVTPS-HRV-R-PP-APPV
---HSPSS---QPRTA-PDRGRAPPVSSGT--------------------------
>WP_234767853.1
M-----------------------------------------------------------
--------------------------------------------------------PDAA
---RIA-----------PG----------------------------TS-----------
----------AT--------AP-VR-RF-------------------P----AAALLAAV
LLALL-------------TTLGA-----------------------AA----PP------
------------------------------------------------------------
-----------------------------------------------------V------
--------------------------------------------------V---------
------------------GTP------------------VT-------------------
------------------------------------------V----------GQ-----
----HQ----DDGPR-------------AHD-GC----DAGC-VV---------R-AVT-
RHDP-HSE-------------------------------------HP-------------
------APRG-PLLTH-----------------GQ-A-SD-AVTPS-HRV-R-PP-APPV
---HSPSS---QPRTA-PDRGRAPPVSSGT--------------------------
>WP_184991957.1
M-----------------------------------------------------------
--------------------------------------------------------HRAA
---RTA-----------PG----------------------------NS-----------
----------SA--------RP------------------------------RAAVLAAV
VLTLL-------------AVLGI-----------------------AG----PP------
------------------------------------------------------------
--------P------G------------AT-------GE--------P-----V------
--------------------------------------------------A---------
------------------GAV------------------AG-------------------
------------------------------------------V----------GR-----
----HG----DTGPR-------------ADD-GC----DTEC-AV---------R-AAP-
RQEP-HSE-------------------------------------QP-------------
------APRG-LLATC-----------------VP-G-TD-AV-PP-GAA-R-LP-APAA
---HTPSP---GPHTL-HDRGRAPPATSGI--------------------------
>WP_184991957.1
M-----------------------------------------------------------
--------------------------------------------------------HRAA
---RTA-----------PG----------------------------NS-----------
----------SA--------RP------------------------------RAAVLAAV
VLTLL-------------AVLGI-----------------------AG----PP------
------------------------------------------------------------
--------P------G------------AT-------GE--------P-----V------
--------------------------------------------------A---------
------------------GAV------------------AG-------------------
------------------------------------------V----------GR-----
----HG----DTGPR-------------ADD-GC----DTEC-AV---------R-AAP-
RQEP-HSE-------------------------------------QP-------------
------APRG-LLATC-----------------VP-G-TD-AV-PP-GAA-R-LP-APAA
---HTPSP---GPHTL-HDRGRAPPATSGI--------------------------
>WP_052680469.1
M-----------------------------------------------------------
--------------------------------------------------------HSAP
---RTA-----------PT----------------------------PW-----------
-----------------------------------------------Y----RIVAALCL
LLALL-------------TTANAA----------------------AA----PD------
------------------------------------------------------------
---------------ARS----------RP-----------------P-----L------
--------------------------------------------------S---------
------------------ATA------------------AS--------------G----
------------------------------------------S----------AE-----
----RA----HDGLH-------------ADA-PH----AEND-PL---------P-VAA-
RETQ-PGE-------------------------------------RP-------------
------SAPD-HHATT-----------------SR-T-TA-AT-LA-AAV-R-AR-EPRT
----TTTS---PSPPL-HDRNRAPPAPPGI--------------------------
>QKW28519.1
M-----------------------------------------------------------
--------------------------------------------------------RPAY
---RPA------------L----------------------------VP-----------
----------AP--------VP-VR-GT-------------------R----AYALLTAV
LLLLL-------------TLFAV-----------------------FT----VS------
------------------------------------------------------------
------------------------------------------------------------
-TANGTGTSTT---------------TTT--------TSTSTSTTS----N---------
------------------SGT------------------ST-------------------
------------------------------------------G----------GT-----
----ST----GGGPR-------------ADD-QC----PAAC-AA---------P-AGV-
RLER-HGE-------------------------------------RP-------------
------APPGRHTAAA-----------------PV-D-AP-AV-PPPAPA-R-TP-PARA
---PAHAS---LSHPV-PDRDRAPPALSGA--------------------------
>WP_053669446.1
M-----------------------------------------------------------
--------------------------------------------------------QPIA
---RPA-----------PV----------------------------VA-----------
----------TT--------GP----RS-------------------P----AAWVLAVV
VAAVL-------------AVLGL-----------------------LS----PP------
------------------------------------------------------------
--------P------G------------AP-------GT--------G-----A------
--------------------------------------------------S---GERRTA
DRLQHDGTHAAVGHLRHDGTH------------------TA-------------------
------------------------------------------P----------DH-----
----LR----HHEAR-------------GDD-GC----DAAR-VV---------R-AAT-
RHEPAHGD-------------------------------------HP-------------
------APRG-YSGTC-----------------DR-S-TH-AT-QRLLPG-P-RG-PATL
---RVPAS---PSRVA-QDQGRAPPVSSGT--------------------------
>WP_141758056.1
M-----------------------------------------------------------
--------------------------------------------------------ARFA
---HTA-----------SR----------------------------TR-----------
----------GP--------GP----G--------------------L----VWAVLLAV
LVALL-------------SPSAL-----------------------SS----TH------
------------------------------------------------------------
----------------PG----------AP-------AG--------A-----L------
--------------------------------------------------L---------
------------------AA----------------------------------------
------------------------------------------E----------QE-----
----SA----HGEPY-------------ADS-PD----PAVS-TA---------A-VRS-
HRDA-TGE-------------------------------------RH-------------
------VPPV-SAPGA-----------------SH-N-TA-TD-PL-RPA-Q-PP-ASAA
---DPPAS---EQPAL-PHGMRAPPSLSGI--------------------------
>WP_073936833.1
M-----------------------------------------------------------
--------------------------------------------------------TADR
---RGR-----------S------------------------------------------
----------AR--------LP-SRAAA-------------------A----ALAAFAAV
LLIL-----------------GF-----------------------TH----GA------
------------------------------------------------------------
----------------EL----------SP-------AA---------------------
------------------------------------------------------------
------------------ASS------------------AA-------------------
------------------------------------------S----------AY-----
----QS----DTRPY-------------GDD-AY----VGAR-TP---------L-TRP-
ERDA--GE-------------------------------------RT-------------
------VPAG-HLLFT-----------------AA-H-TP-PV-PP-RPA-R-PA-PAAG
---HAPPA---AAHMP-SDLGRAPPTASST--------------------------
>WP_159052288.1
M---------------------------------------------------TGT-----
------------------------------------------------------------
---RTG-----------VR-----------------------------------------
----------------------------------------------------VRGLLATV
VWTLL-------------ATLGV-----------------------TA----PTA-----
------------------------------------------------------------
--------P-------------------APAAV---AAG--------P------------
------------------------------------------------------------
------------------SAA------------------VS-------------------
-----------------------------------------------------VH-----
--HLHA---------------------DAYD-DH----DTAR-AA---------S-AAT-
RHAA-QRD-------------------------------------HP-------------
------TPPR-PAPAAG----------------TA-D-PA-VA-PP-GPA-R-WT-SPGA
---ERPVPQ--RPHHA-RDRGRAPPARSGT--------------------------
>WP_125194753.1
M-----------------------------------------------------------
--------------------------------------------------------AGSV
---DAR-----------VR----------------------------VR-----------
----------RS--------RT----A--------------------A----VWAVLLTV
VLALP-------------GSSVL-----------------------SG----ER------
------------------------------------------------------------
----------------FL----------AG-------GG--------P-----V------
--------------------------------------------------L---------
------------------AAVAQHGEP----HQ----NSGA-------------------
------------------------------------------S----------GD-----
----GA----DSGHR-------------ADG-VD----PGVG-AV---------V-VRS-
HGDA-AAE-------------------------------------RH-------------
------APFA-SVQDS-----------------PPAARTG-LG-PE-----Q-PP-LATG
---GPPVS---DLPAH-RHGIRAPPEASGI--------------------------
>WP_208035859.1
M-----------------------------------------------------------
--------------------------------------------------------HHAA
---RSA-----------PG----------------------------TG-----------
----------GA--------RP-------------------------P----ATAVLAAV
VLTLL-------------AALGV-----------------------AG----PA------
------------------------------------------------------------
--------P------A---------------------GG--------P-----A------
--------------------------------------------------A---------
------------------HPV------------------AA-------------------
------------------------------------------A----------VH-----
----HR----DTRPH-------------ADA-AC----DTAC-TV---------R-AAM-
RQEP-HRE-------------------------------------HA-------------
------APRG-PLATC-----------------VD-G-TT-VT-PG-GAA-W-FP-GPSD
---HVPSS---RPRAP-HDRDRAPPAASGT--------------------------
>WP_112466983.1
M-----------------------------------------------------------
--------------------------------------------------------HHAP
---RGA-----------PS-----------------------------------------
-----------------------------------------------H----PLALLTTV
LLTLL-------------ALFT------------------------GS----PS------
------------------------------------------------------------
--------P-------------------HPATE--VSAADGD-TGTLP-----A------
--------------------------------------------------P---------
------------------AHAD---------HH-PA---APP------------------
------------------------------------------A----QQHPDPADAGGDA
GRGDPP----GGAPR-------------TGE-QC----GAVC-SL---------Q-SGT-
RQET-HGE-------------------------------------RP-------------
------PQHA-QPATA-----------------VQ-E-AV-VA-AP-PSR-R-VT-AAHG
---YVPCP---VGHVI-QAGGRAPPGGCGI--------------------------
>WP_112466983.1
M-----------------------------------------------------------
--------------------------------------------------------HHAP
---RGA-----------PS-----------------------------------------
-----------------------------------------------H----PLALLTTV
LLTLL-------------ALFT------------------------GS----PS------
------------------------------------------------------------
--------P-------------------HPATE--VSAADGD-TGTLP-----A------
--------------------------------------------------P---------
------------------AHAD---------HH-PA---APP------------------
------------------------------------------A----QQHPDPADAGGDA
GRGDPP----GGAPR-------------TGE-QC----GAVC-SL---------Q-SGT-
RQET-HGE-------------------------------------RP-------------
------PQHA-QPATA-----------------VQ-E-AV-VA-AP-PSR-R-VT-AAHG
---YVPCP---VGHVI-QAGGRAPPGGCGI--------------------------
>WP_233452601.1
M-----------------------------------------------------------
--------------------------------------------------------TADR
---RGR-----------A------------------------------------------
----------AL--------LP-CR-LL-------------------A----VLTALAAV
LLTL-----------------GS-----------------------AG----DA------
------------------------------------------------------------
----------------RP----------LP-------AA------THL-----APS----
------------------------------------------------VPA---------
------------------TTA------------------HPSPSLSPGDAHLSPSGSPGD
AHLSPSGSSTDAHLS---PSGSPGDVHVSPSGSSTDAHLPPST----------AH-----
----AY----DTRPY-------------GDD-AY----VGAR-TL---------L-VRP-
ERDA--GE-------------------------------------RT-------------
------LPAG-PQLFT-----------------AA-H-TP-PV-PP-RPA-R-PA-PAAG
---HAPPA---AAHVP-SDLGRAPPAASST--------------------------
>WP_133886218.1
M-----------------------------------------------------------
--------------------------------------------------------R---
------------------------------------------------------------
-----------R--------RL----A--------------------T----VLTVLLTL
LLPLF-------------QAGPG-----ADAH--------------AG----DH------
------------------------------------------------------------
-----------------T----------GH-------AG--------A-----L------
--------------------------------------------------A---------
------------------VAG------------------AT-------------------
------------------------------------------A----------VP-----
----HP----APDLH-------------MDD-GC----APDC-AV---------Q-PRA-
RHDQ-PAE-------------------------------------RP-------------
------AAPD-QPAAA----------------PSR-G-AG-AV-PA-SRT-R-AP-AGSG
---PVPAS---PGRTS-HDSGRAPPVSSGIRD-TAHP-------------------
>WP_051087368.1
M-----------------------------------------------------------
------------------------------------------------------------
------------------------------------------------------------
---------------------------------------------------------LAT
LLALV-------------GIAQP-----------------------AV----AG------
------------------------------------------------------------
--------------HGTA----------AN-------AGHG------A-----V------
--------------------------------------------------P---------
------------------ATAP-----------------AD-------------------
-----------------------------------------------------VH-----
----HTG---SPDSH-------------ADDTPW---------TR---------P-SRV-
CRDD-TGH-------------------------------------RL---------LP--
------VPAG-TPAAA-----------------PA------VL-PA-PGT-D-TV-RPAP
---GTAPC---GRWAA-PHRGRAPPPPPGT--------------------------
>WP_051767476.1
M-----------------------------------------------------------
--------------------------------------------------------TAGR
---RGR-----------S------------------------------------------
----------A---------LP-SRAAA-------------------A----ALAAFTAV
LLAL-----------------GF-----------------------IH----GA------
------------------------------------------------------------
----------------EL----------AP-------A----------------------
------------------------------------------------------------
------------------SSA------------------VA-------------------
------------------------------------------S----------AH-----
----QS----DTRPY-------------GDD-AC----VGAR-TL---------F-VRP-
ERDA--GE-------------------------------------RT-------------
------VPTG-HPLLT-----------------AA-Y-TP-PV-PP-RPI-R-PA-PAAG
---HAPPA---AAHTP-SDLGRAPPSTSST--------------------------
>WP_107071667.1
M-----------------------------------------------------------
--------------------------------------------------------R---
------------------------------------------------------------
-----------R--------RL----A--------------------S----VLTVLLTV
LLPLV-------------PAWPA-----------------------AG----AH------
------------------------------------------------------------
-----------------A----------GP-------SG--------P-----L------
--------------------------------------------------A---------
------------------AAA------------------AT-------------------
------------------------------------------A----------VP-----
----HP----ALDLH-------------ADD-GC----TPVC-AA---------Q-PRA-
RHDQ-PAG-------------------------------------RP-------------
------AAPD-QHPVT----------------TPYPG-GG-AA-PG-GHA-R-TS-SDPG
---PVPVS---PGRAS-HDSGRAPPVSSGT--------------------------
>WP_189214685.1
M-----------------------------------------------------------
--------------------------------------------------------RPAP
---HAV-----------PT----------------------------GG-----------
-----------R--------RL----A--------------------A----AFTTLLAV
LLTLV-------------PT--------------------------AG----PH------
------------------------------------------------------------
-----------------T----------VT-------AG--------P-----L------
--------------------------------------------------P---------
------------------AAA------------------AT-------------------
------------------------------------------A---------PAA-----
----HPL--GDTDRH-------------ADD-A-------GA-TA---------Q-PRAV
RHDH-LGE-------------------------------------RP-------------
------SPAD-HHATT-----------------AS-H-GP-AV-PA-AGA-R-TP-PPDA
---LPAVS---PGRTA-HDRGRAPPAPPGT--------------------------
>WP_143064642.1
M-----------------------------------------------------------
--------------------------------------------------------NEAS
---RTR------------------------------------------------------
--------------------RM-C--A--------------------A----ATAALVAA
LLTLV-------------TAFAV-----------------------AG----AP------
------------------------------------------------------------
---------------VRH----------AP-------AD--------P-----A------
--------------------------------------------------P---------
------------------SRA------------------AA-------------------
------------------------------------------V----------AA-----
----AH----HTGPL-------------ADD-AC----LTTC-TA---------R-ARA-
LRTP-LGE-------------------------------------RT-------------
------TPPG-DLAIL-----------------PL-S-TS-AV-RA-QPP-R-AP-PSSE
---HPPLT---TRHTP-CDRGRAPPAPSSI--------------------------
>WP_127182302.1
M-----------------------------------------------------------
--------------------------------------------------------PSVQ
---RALL----------PS-----------------------------------------
----------GR----------------------------------------RIATALVV
FVALV-------------TTGAL-----------------------AA------------
------------------------------------------------------------
--------P-------------------VP-------ASH-------PVASLSV------
--------------------------------------------------P---------
------------------ASA---------------------------------------
------------------------------------------G----------SP-----
----HQ----DVVPY-------------ADG-PF----RSDS-PH---------Q-VRT-
VRDQ-LAE-------------------------------------RL-------------
------DLPD-QQAAG-----------------GD-G-GQ-VV-PG-PGV-R-AV-ASDG
---WAPGF---RGRAR-HDRDRAPPAPVDV--------------------------
>WP_019633905.1
M-----------------------------------------------------------
--------------------------------------------------------STDA
---RFR------------------------------------------------------
----------------------------------------------------APARVLLA
ALALL-------------GVLAG-------P---------------AH----PA------
------------------------------------------------------------
--------------TARA----------AA-----FSAAHL---TAAPVST--T------
--------------------------------------------------R---------
------------------AAA-------------PARRLAA-------------------
------------------------------------------A----------APSADPY
S---RS----SAGAA----RPDSSFA--APS-SV---PDSARVAA---------P-GRP-
RAAE-AGEPRG----------------------------------RH---PASGDLVVAA
AGSRAVAAPV-PLAVL-----------------PGGG----VA-PP-PVV-R-LRRRGPR
---AVAPF---DAPAP-AARGRAPPASTGI--------------------------
>WP_190074753.1
M-----------------------------------------------------------
--------------------------------------------------------RPAS
---RTI-----------PT----------------------------AA-----------
-----------Q--------RL----A--------------------T----TLTVLFAV
LLALV-------------PAHAA-----------------------SG----PG------
------------------------------------------------------------
-----------------------------------------------H-----S------
--------------------------------------------------P---------
------------------AVA------------------AT-------------------
------------------------------------------S----------TQ-----
----LA----DTAPR-------------ADD-PC----AAGC-AT---------Q-ARP-
RHDP-LGE-------------------------------------RP-------------
------HHPD-HHATA-----------------PG-C-VV-AARPD-AAT-H-TP-AASA
---HTPTS---PCRSA-HDRGRAPPAPTGI--------------------------
>WP_059202715.1
M-----------------------------------------------------------
--------------------------------------------------------RPAS
---RTV-----------PT----------------------------AA-----------
----------GP--------RL----T--------------------TT-LTTLTTLLAF
LAVLL-------------ATVPA-----------------------AT----TP------
------------------------------------------------------------
----------------------------AP----------------AP------------
----------R---------------------------------------P---------
------------------TSV------------------AA-------------------
------------------------------------------G---------IGW-----
----QP----GTGPR-------------VDD-PC----AGPY-AA---------H-VRS-
PYDH-LGE-------------------------------------RP-------------
------HPPD-HRATH-----------------PR-R-IT-AA-PA-AGA-G-TS-PPPA
---CTPVL---HDRSA-YDRGRAPPPPPGT--------------------------
>WP_215204573.1
M-----------------------------------------------------------
--------------------------------------------------------INDP
---RGR-----------L------------------------------------------
----------PR--------SP-FRAAA-------------------A----AFAAFAAV
LLAL-----------------GV-----------------------AG----GA------
------------------------------------------------------------
----------------EF----------VP-------RA--------G-----SPAS---
------------------------------------------------APP---------
------------------PSP------------------VS-------------------
------------------------------------------S----------SH-----
----SS----DTRPY-------------SDD-AY----VCAR-TL---------L-TRL-
ERDA--GE-------------------------------------RT-------------
------VYAG-HLLFT-----------------AA-H-TP-PM-PP-RPA-R-PA-PAAG
---HAPPA---AAHMP-SDLGRAPPMASST--------------------------
>WP_221353652.1
M-----------------------------------------------------------
--------------------------------------------------------AQPA
---RAV-----------PV----------------------------SPAR---------
-----NRAPADR--------GP------------------------------VTRMLLAT
LFTVL-------------GVLGL----QGGP---------------AG----AL------
------------------------------------------------------------
--------P------GAP----------APVAV----AAHQ---GPAPAAY-GS------
--------------------------------------------------P---------
------------------AAHT-----------------AT-------------------
------------------------------------------A-------PTAPT-----
----AT----GSTRS-------------ADD-TC----TAPC-GR---------P-PRA-
GRAA-PAE-------------------------------------WH-------------
------VPPP-GGVCV-----------------PP-G-LL-LPLPE-PGP---PL-PAAP
---GAFTP---PQHCA-HHSGRGPPPPTGS--------------------------
>WP_252428547.1
M-----------------------------------------------------------
--------------------------------------------------------DEAS
---PTA-----------------------------------------RG-----------
--------------------RP----AR-------------------AATSTPVAVLLAL
VTALV-------------TAVAV-----------------------LG----TP------
------------------------------------------------------------
---------------ARH----------SP-------AD--------P-----A------
--------------------------------------------------P---------
------------------TRT--------------SLSVAA-------------------
------------------------------------------V----------AH-----
----AH----DTTPF-------------ADD-AC----ATTC-TS---------R-ARA-
HRDP-LGE-------------------------------------RT-------------
------TPPG-QVVTL-----------------PR-G-TT-AT-PA-QPL-R-AP-PSSE
---QPPPL---AEHTT-HDRGRAPPTPSST--------------------------
>WP_217455890.1
M-----------------------------------------------------------
--------------------------------------------------------AQRT
---CAAS----------SR----------------------------NG-----------
----------GR--------SP------------------------------VTSMALAA
LFALL-------------GVLGL----QNGS---------------AQ----AS------
------------------------------------------------------------
--------P------GTP----------TPVAA----AVHH---GPAGPGG-VA------
--------------------------------------------------P---------
------------------ARSA-----------------A--------------------
------------------------------------------------------------
-----A----DTRSS-------------TDD-AC----TTDC-GQ---------P-PRV-
GRTT-QGE-------------------------------------WH-------------
------VPSP-GGVPV-----------------PP-G-PG-LCLPE-PGP---QL-PLSP
---GTPAS---PQPSA-SHSGRGPPTPTGI--------------------------
>WP_189232109.1
M-----------------------------------------------------------
----------------------------------------------------------SP
---RA------------------------------------------GG-----------
-----------G--------RL----A--------------------A----ALTVLLAV
LLALV-------------PAWPA-----------------------PG----AR------
------------------------------------------------------------
-----------------V----------AP-------GG--------P-----L------
--------------------------------------------------P---------
------------------GHS------------------VT-------------------
------------------------------------------A----------LP-----
----RP----DSGFH-------------ADD-GC----PSTC-AT---------Q-ARP-
RHDH-LGE-------------------------------------RP-------------
------SAPD-HLAVT-----------------AH-R-TG-VA-PA-AHERR-TP-TPPG
---SPSVS---PGRTG-HDRGRAPPAPPGT--------------------------
>WP_226025290.1
M-----------------------------------------------------------
--------------------------------------------------------R---
------------------------------------------------------------
-----------H--------RL----A--------------------T----VLTVLLTV
LLPLV-------------PAWPA-----------------------AG----AR------
------------------------------------------------------------
-----------------V----------GP-------GG--------P-----L------
--------------------------------------------------A---------
------------------AAA------------------AT-------------------
------------------------------------------A----------VP-----
----HP----ALDLH-------------ADD-GC----TPVC-AA---------Q-PRA-
RHDQ-LDE-------------------------------------RP-------------
------AAPD-HHGAT----------------LAH-P-AG-TA-PG-AHA-R-TS-AAAG
---PVPVS---PGRTR-HDSGRAPPVSSGT--------------------------
>WP_184565174.1
M-----------------------------------------------------------
--------------------------------------------------------HHSA
---RTA-----------PV----------------------------AG-----------
----------ST--------RP----RF-------------------R----VAVLPAVV
LLALL-------------AALGI-----------------------AA----PS------
------------------------------------------------------------
--------P------G------------TT-------GP--------G-----V------
--------------------------------------------------A---------
------------------AAT------------------AA-------------------
------------------------------------------P----------VH-----
----HR----YDEKR-------------ADD-GC----DAAC-AA---------R-AVT-
RHEQ-HSE-------------------------------------HP-------------
------GPRG-HFGPG-----------------DR-S-AD-VT-PCRVTG-R-PQ-AASG
---HMPSS---QPPSD-REQGRAPPVSSGT--------------------------
>WP_062725200.1
M-----------------------------------------------------------
--------------------------------------------------------PDAA
---PIA-----------PG----------------------------TN-----------
----------GT--------APQVR-HT-------------------P----AVALLAAV
LLALL-------------TTLGA-----------------------AA----PP------
------------------------------------------------------------
-----------------------------------------------------V------
--------------------------------------------------V---------
------------------GAP------------------VA-------------------
------------------------------------------A----------AQ-----
----HR----DDGPR-------------ADD-GC----DAAC-AV---------R-AAT-
RNDP-PSE-------------------------------------HP-------------
------APRV-PLLAP-----------------GQ-D-TD-TAAPA-QGV-R-PP-ATTP
---HSPSS---QPHTA-HDRGRAPPVSSGT--------------------------
>WP_062725200.1
M-----------------------------------------------------------
--------------------------------------------------------PDAA
---PIA-----------PG----------------------------TN-----------
----------GT--------APQVR-HT-------------------P----AVALLAAV
LLALL-------------TTLGA-----------------------AA----PP------
------------------------------------------------------------
-----------------------------------------------------V------
--------------------------------------------------V---------
------------------GAP------------------VA-------------------
------------------------------------------A----------AQ-----
----HR----DDGPR-------------ADD-GC----DAAC-AV---------R-AAT-
RNDP-PSE-------------------------------------HP-------------
------APRV-PLLAP-----------------GQ-D-TD-TAAPA-QGV-R-PP-ATTP
---HSPSS---QPHTA-HDRGRAPPVSSGT--------------------------
>WP_093661706.1
M-----------------------------------------------------------
--------------------------------------------------------DQRS
AVLRAA-----------PV-----------------------------------------
------------------------------------------------------RALLAV
AALLL-------------GALAP-----------------------AA----SAL-----
------------------------------------------------------------
----------------------------------------------VP-----A------
--------------------------------------------------P---------
------------------PAA---------------------------------------
------------------------------------------------------P-----
----GA----AGAQT-------------ADG-PC----AAEC-DR---------T-PLL-
HRDT-AAE-------------------------------------RH-------------
------APHP-AGAAL-----------------PA-R-AR-PARPA-AGI-R-PP-APPP
---HTAGR---PPYTA-RHQGRAPPPPPGS--------------------------
>WP_158806370.1
M-----------------------------------------------------------
--------------------------------------------------------ARSG
---YAH-----------ER----------------------------LR-----------
----------GS--------AA----A--------------------A----MWAVLLTV
VVTLL-------------GSSTL-----------------------SG----GH------
------------------------------------------------------------
----------------SL----------TG-------GD--------P-----V------
--------------------------------------------------S---------
------------------AAA---------------------------------------
------------------------------------------------------------
----GQ----HREPH-------------ADD-AD----PAVA-SA---------A-IRN-
QGDA-TAE-------------------------------------RH-------------
------APLA-SVQSA-----------------PP---GA-QG-GF-RPA-R-PP-CTAD
---GPPVP---QHQAH-HHGVRAPPATSGI--------------------------
>WP_094054082.1
M-----------------------------------------------------------
--------------------------------------------------------DLTS
---RRR------------------------------------------------------
----------HR--------------A--------------------T----LAAVLAAL
VLTLL-------------STLTN-----------------------GAG-LSPA------
------------------------------------------------------------
--------P-----VLAH----------GP------TSGVAYDPTPGP-----A------
------------------------------------------------TGP--TYGQA--
------------------AAAVEDA--------------AA-------------------
------------------------------------------G----------VG-----
----HR----DTGTR-------------VDG-GC----DTDC-AV---------R-AAV-
RQES-QGE-------------------------------------HP-------------
------APRS-HPVAG-----------------AQ-R-TA-AP-PPGAGA-R-LR-APAP
---SLAVA---PPPLS-PGLERAPPRRPAPDAPFPSP-------------------
>WP_094054082.1
M-----------------------------------------------------------
--------------------------------------------------------DLTS
---RRR------------------------------------------------------
----------HR--------------A--------------------T----LAAVLAAL
VLTLL-------------STLTN-----------------------GAG-LSPA------
------------------------------------------------------------
--------P-----VLAH----------GP------TSGVAYDPTPGP-----A------
------------------------------------------------TGP--TYGQA--
------------------AAAVEDA--------------AA-------------------
------------------------------------------G----------VG-----
----HR----DTGTR-------------VDG-GC----DTDC-AV---------R-AAV-
RQES-QGE-------------------------------------HP-------------
------APRS-HPVAG-----------------AQ-R-TA-AP-PPGAGA-R-LR-APAP
---SLAVA---PPPLS-PGLERAPPRRPAPDAPFPSP-------------------
>WP_030147281.1
M-----------------------------------------------------------
------------------------------------------------------------
----TS-----------PC----------------------------PR-----------
----------SA--------RP-------------------------P----AVAVLATV
VLTLL-------------AALGL-----------------------AG----PG------
------------------------------------------------------------
----------------------------AA-------GG--------P-----T------
--------------------------------------------------A---------
------------------DVA------------------AA-------------------
------------------------------------------A----------GH-----
----HR----DTGPR-------------ADD-RC----DTAC-AV---------R-AAT-
RHEP-HSE-------------------------------------QP-------------
------APRG-QFATG----------------CGH-G-TD-VA-PP-GSE-R-LP-APVG
---HIPSS---GPHVP-HDRGRAPPELSGT--------------------------
>WP_130440365.1
M-----------------------------------------------------------
--------------------------------------------------------ARFT
---HTV-----------PR----------------------------TR-----------
----------GP--------GP----G--------------------L----VRTVLLAL
FIALL-------------GPSVL-----------------------GG----AH------
------------------------------------------------------------
----------------HP----------AP-------VG--------A-----L------
--------------------------------------------------L---------
------------------AAE---------------------------------------
------------------------------------------E----------KS-----
----SA----HSEPH-------------ADR-AD----QAVS-TT---------A-VRG-
QREA-PGD-------------------------------------RH-------------
------APPV-SDPAA-----------------SS-G-TT-TG-PL-QPA-R-SP-VPAV
---GPPAS---EQPAH-RQVVRAPPFPSGF--------------------------
>WP_244328896.1
M-----------------------------------------------------------
--------------------------------------------------------TAGP
---RGR-----------S------------------------------------------
----------TR--------LP-FRGAA-------------------A----VLAAFAAV
LLTL-----------------GV-----------------------TG----GA------
------------------------------------------------------------
----------------GL----------VP-------GA--------L-----SASS---
-------------------------------------------------PA---------
------------------VSP------------------AP-------------------
------------------------------------------S----------SY-----
----SS----DTRPY-------------GDD-AY----VGAR-TV---------L-TRP-
ERDA--GE-------------------------------------RT-------------
------VSAG-HPLFT-----------------AA-Y-TP-PV-PP-RPA-R-PA-PVAG
---HVPST---AAHMP-SDLGRAPPAASST--------------------------
>WP_159765651.1
M-----------------------------------------------------------
--------------------------------------------------------RRAL
---HAV-----------PA----------------------------AG-----------
-----------H--------RM----A--------------------V----TLVLLLAV
LIPGT-------------QALSSLATPSSLARSS----------ASAA----PS------
--------------------------------------------------------AVSA
SAPS---AP-S-ALVEHA----------RP-------GP-------AP-----D------
--------------------------------------------------P---------
------------------VAA------------------GT-------------------
------------------------------------------A----------AA-----
----HT----YTAPR-------------VEA-SC----ALDC-AV---------Q-VLA-
RQGQ-HGE-------------------------------------RP-------------
------SLPE-HHATD-----------------DLGG-PT-GL-PA-EGT-Y-AP-VPSA
---RPAVS---PGRSA-HDRGRAPPASSGI--------------------------
>WP_189593394.1
M-----------------------------------------------------------
------------------------------------------------------------
---HAA-----------SA----------------------------GG-----------
----------IT--------RP----RS-------------------P----AGAVLAVV
VLAVL-------------TTLGI-----------------------AA----PQ------
------------------------------------------------------------
--------L------G------------TR-------GT--------G-----V------
--------------------------------------------------A---------
------------------DAP------------------MA-------------------
------------------------------------------A----------DL-----
----HR----YDGTR-------------ADD-GC----DAAC-VV---------R-AAT-
RHEQPHGE-------------------------------------HP-------------
------APRG-HLGTH-----------------GQ-S-AD-TT-PCRLPS-P-YG-APTE
---HVPSS---QPHTA-RDRGRAPPVFSGT--------------------------
>WP_159536988.1
M-----------------------------------------------------------
--------------------------------------------------------SADR
---TGP-----------A------------------------------------------
----------AR--------LP-LR-AG-------------------A----VLAALAAV
LLTLA---------------LGF-----------------------TD----GA------
------------------------------------------------------------
----------------RL----------VP-------SP--------S-----AQGLAAP
GAPQPPGPRATVVPGPPSALPAPVLPAPVLPVP-------------APPVP---------
------------------APP------------------SP-------------------
------------------------------------------A----------FH-----
----PA----DTRPY-------------TDD-AY----IGTA-TL---------L-VRP-
QRDA--GE-------------------------------------RT-------------
------VPAG-PLLFT-----------------PA-H-TP-RV-PP-RPA-R-PA-PVSG
---HVPAG---TAHVP-SDLGRAPPTASST--------------------------
