# Supplementary material for: Evolutionary adaptation of bacterial proteomes to translation-impeding sequences
Source: EMBO J. 2025 Dec 9;45(6):1957–79. doi: 10.1038/s44318-025-00651-6 (PMC12992588; doi:10.1038/s44318-025-00651-6)
Supplement: Supplementary file 13 — Appendix Figures Source Data [file 44318_2025_651_MOESM13_ESM.zip › Appendix Fig. S6/aln_cluster_SLIV_33595.txt]

>WP_079001669.1
------MTA-GWC---SRTVRAAVFAAVCVLLAALGHVLMSGRHVPWW-----ALAGGAV
ATAAAGWCLAGRERGLP-LIVAVVVAAQTALHSAFSVAQS---MTGGQHPAPSE------
--TGA-----AQ------------HDM----------STH---------------MS-GM
H----------MG-------SP-------GA-----G------AM-P--------MH---
-------SMD---------------A---------------------VD-----------
-----LGH--------S---------------AGH----------V------M-------
-------------------D----G----------------SSS----SGMFAAHLLAAL
LAGLWLAHGERAVFRILRAVAGWL----AAPLR-LPL---V---VP-AP---PHR-----
-PRPRP-RRR---GPTRVPR-LLLLVHAITSRGPPLGTAVA-------------------
----
>WP_030640536.1
------MTA-GWG---VRTVRTAVFAAVCVVLAALGHVLMSGRDVPAW-----ALAAGLA
ATGAAGWCLTRRERGPA-LIVPLVVAVQAALHSAFSLALT---ASPSATPPLT-------
---ER-----TP-------------------------ASMD-------------------
-----------MA-------SM-------PM-----D------AM-N-------------
------------------------------------------------------------
----------------M---GH----------MAH----------S------M-------
-----------------DGA----G----------------PPA----SGMLAAHLLAAL
LTGLWLAYGEQAAFRILRAVAGWL----AAPLR-LLL---A---QP-VA---ADR-----
-PDLRL-RRP---RSDRAPS-LDLLIHAITSRGPPTGTAVV-------------------
----
>WP_030640536.1
------MTA-GWG---VRTVRTAVFAAVCVVLAALGHVLMSGRDVPAW-----ALAAGLA
ATGAAGWCLTRRERGPA-LIVPLVVAVQAALHSAFSLALT---ASPSATPPLT-------
---ER-----TP-------------------------ASMD-------------------
-----------MA-------SM-------PM-----D------AM-N-------------
------------------------------------------------------------
----------------M---GH----------MAH----------S------M-------
-----------------DGA----G----------------PPA----SGMLAAHLLAAL
LTGLWLAYGEQAAFRILRAVAGWL----AAPLR-LLL---A---QP-VA---ADR-----
-PDLRL-RRP---RSDRAPS-LDLLIHAITSRGPPTGTAVV-------------------
----
>WP_189955726.1
------MTA-GWC---ARAIRAAVFAAMCVLLAALGHVLMSGADVPAW-----ALAAGGA
VTGAVGWCLAGRERGLP-LIVTVVVAAQTVLHEAFSYAQS---ASGTSG-----------
---GS-----AS------------MDM----------GGMG-----------------SM
G----------MG-------SM-------ET-----G------AM-H--------RG---
-------------------------H---------------------TG-----------
-----MSP--------M---DH----------MGH----------S------M-------
------------------DG----G----------------SSS----FGMLAAHLLAAV
LCGLWLAYGEKAAFRILRATAGWL----AAPLR-LLL---A---LP-AT---PDR-----
-PRVHL-RRR---RPDRAPR-LLLLVHAITSRGPPVGTAVV-------------------
----
>WP_089103638.1
------MTA-GWC---SRALRAAVFAVVCVLLAALGHVMMSGSEAPAW-----ALAAGVA
VTGAVGWCLTWREREPL-PIVAAVVAAQAMLHEGFSFARP---ATVASVSAAVMN-----
--MGD-------------------------------------------------------
-----------AS-------SM-------DM-----GSMR-GDSM---------------
-------GMA---------------H----------------------------------
-----MDH--------M---DP----------VGH----------S------L-------
-------------------A----GT---------------SPS----SGMLAAHLVAAL
LCGLWLAYGEKAAFRITRAVAGWL----TAPLR-LLL---A---LP-PA---ACQ-----
-PPGRP-RRR---QADRTPY-LLLLVHAITSRGPPARAAVV-------------------
----
>WP_030154176.1
------MTP-GRC---CRAFRAALFAAICVLLASLGHLLMSGTTVPWW-----AMAAAVA
ATGAVAWFLAGRERGLL-AVTSATVAVQAALHTGFSLAQA---AARPSMDR---------
----------------------------------PLPPGT--------------------
-----------GG----------------HA-----HH-----AA-H-------------
-------AMAD---------GG---M------------TMHT----QMP-----------
-----MPM--------H---MP----------AGH----------G------I-------
-------------------G----S----------------TSS----TGMLAAHLLAAL
LCGLWLAYGEQGAFRVLRALAGLL----LVPLR-WAF---R---LP-VP---ADR-----
-PRPRV-GPD---LRARPLR-GLLLVHAITSRGPPPGTAVI-------------------
----
>WP_043678114.1
------MTA-GWC---SRTVRAAMFAAVCVVLAALGHVLMSGRHVPAW-----ALLTGLA
ATGAAGWSLAGRERGLP-LVVTAVVATQAALHSAFSLAQS---EQASTS-----------
------------------------------------------------------------
-----------MG-------SM-------HM-----G------SM-H--------MD---
-------AMD---------------S---------------------MD-----------
-----MGHM------DM---AH----------MSD----------S------A-------
-----------------GGG----G----------------VSS----FGMYAAHLLAAL
LCGLWLAHGERAAFRVLRAVAGRL----AAPLR-LLL---A---LP-AP---PDR-----
-PRVRG-CRP---RSDRAPR-LLLLVHTIISRGPPIGTAAV-------------------
----
>WP_071368069.1
------MTA-GWC---LRMTRAAVFAAVCLLLAALGHVLMSGTAVPWW-----ALASAAV
VTGGAAWCLAGRERGLL-LVCSVMVAVQTALHLWFSCAQG---LLTPSPL----------
---PA-----PR-------------------------GGMV------DSA-----LS-TD
H----------MA-------SVL------RM-----SD-----VM---------------
-------PTT----------PG--AQ------------ARE-----LMG-----------
----ATDS--------M---PG----------MGH----------T------M-------
-------------------G----G----------------TSS----AGMLAAHLLAAL
LCGLWLAYGERAAFRILRAVAGWL----AAPLR-LPL---T---LP-AP---PHR-----
-PRIRA-RRS---HSARTPH-RLLLVHAITSRGPPVGTAVV-------------------
----
>WP_121895928.1
------MTA-GWC---SRTTRAALFAAVSVLLAALGHVLMSGRHVPAW-----ALAAGVV
AAGAAGWCLAGRERGLP-LIVTVVVAAQTALHSAFSLAQS---VPGGTGS----------
---GAG---MNS------------MGM----------GAMG-------------------
-----------GG-------SMAES----HM-----G------VA-H--------MG---
-----VGHMD----------LG---H---------------------MD-----------
-----SGH--------V---DH----------LGL----------R------V-------
-------------------A----G----------------TPS----YGMLTAHLLAAL
LCGLWLAHGERAAFRVLRAVAARL----AAPLR-LLR---A---LP-GA---PDR-----
-PRPHV-RRS---RSDRAPR-RRLLVHAITTRGPPTGATVA-------------------
----
>WP_067317778.1
------MTA-GWC---SRTVRAAVFAAVCVLLAALGHVMMSGRHVPWW-----ALAAGVA
VTGAAGWSLAGRERGLP-LIVTVVVVAQTALHEAFSLAQS---ASGGP------------
----------VS------------TA----------------------------------
-----------MG-------SM-------PM-----D------SM-D--------MG---
-------TMN----------MG---G---------------------MSH------TG--
----HMGQ--------M---AH----------MGH----------S------M-------
------------------GG----G----------------SSS----FGMFAAHLLAAV
LCGLWLACGERAAFRILRAVAAWL----AAPLR-LLL---A---LP-VT---PVR-----
-PCPRL-RRR---RSHRAPR-LLLLVHSIISRGPPAGVAVA-------------------
----
>WP_030937297.1
------MTA-GWC---SRTVRAAVFAAVCVLLAALGHILMSGSDVPAW-----ALAAGAA
GTGGVGWCLAGRERGLP-SIVAVVVAAQTVLHKAFSFAQS---TTEAAG-----------
---SS-----AS------------MDM----------SG---------------------
-----------LG-------SV-------HM-----D-----------------------
-------------------------S---------------------MD-----------
-----MAH--------M---DH----------MGH----------A------A-------
------------------TG----T----------------SPS----AGMLLAHLLAAL
LCGLWLAYGEKAAFRILRAVAGWL----AAPLR-LLL---A---LP-DT---PER-----
-PRPYL-RRR---RSDREPR-LLLLVHAITSRGPPVGTAVA-------------------
----
>WP_143642132.1
------MTA-GWC---ARTIRAAVFAVVCVLLAALGHVLMSGSTVPWW-----TMAAGFV
ATSGVGWCLAGRERGLT-LVVSAVALAQGALHWTFSLAQS---AVSASGT----------
---DS-----VA------------HPMS------GDPSGMH-------------------
-----------MG-------ST-------SM-----D------AI-D--------MA---
-------SM------------G---S---------------------MD-------MGHS
A---HAEQ--------L---GH----------MAH----------D------M-------
-------------------G----G----------------TSS----FGMLAAHTLAAL
LSGLWLAHGERAAFRVLRAVAGWL----AAPLR-LPT---A---LSAAP---HHP-----
-PRPRP-TRE---RSQRVPR--LTLAHTIISRGPPAGTAVS-------------------
----
>WP_232655675.1
------MTA-GWC---SRTVRAAVFAAVCVLLAALGHTLMSGSDVPAW-----ALAAGAV
ATGVAGWCLAGRERGLP-LIVAIVVAAQTVLHEAFSFAQS---AIEPTG-----------
---SS-----AS------------MSM----------SG---------------------
-----------MG-------SM-------HM-----D-----------------------
-------------------------S---------------------MD-----------
-----MGH--------V---DH----------MGH----------A------A-------
------------------AG----T----------------SPS----AAMLAAHLLAAL
LCGLWLAYGEKAAFRILRALAGWL----AAPLR-LLL---A---LP-AT---PER-----
-PHPHI-GRR---HSDRAPR-LLLLVHAITYRGPPAETAVV-------------------
----
>WP_031032499.1
------MTA-GWC---LRATRAAVLAAVCVLLAALGHVLMSGAPLPGG-----ALVAAVA
ATGGAGWSLAGRERGLL-PVSSVVVAAQAALHLWFSCAQD---LSTPQAS----------
---PA-----PS------------------------------------------------
--------------------PMP------HM-----SH-----AL-H-------------
--------------------AG--GP------------VPG-----PDP-----------
----AMSG--------M---P---------------------------------------
-----------------------------------------GAS----AGMLAAHLLAAL
LTGVWLAYGERAVFRVLRAAAARL----AAPLR-LLL---A---LP-AP---PHR-----
-PGGAA-RPG---RAARRPR-RLLLVYALTSRGPPAGSAAA-------------------
----
>WP_242434179.1
--------------------------------------MNSPQTVQQW------------
----ARYVLCGADPTPAEAAHAYDIAVRAGL------TQH---LRHTPGYD---------
------------------------------------------------------------
-----------VG-------AMT------SM-----G---------H-------DAA---
-------TMTD------------------------------------MS-----------
----GMAG--------M---HD----------MGH-----------------M-------
-------------------T----G----------------AAH----WGMLAAHLLAAV
LCGLWLAQGERAAFALVRACADRA----FVPLR-LVL---A---VL-VP---LAR-----
-PPACR-PSP---RSRRRLR-QLVLAHTLTTRGPPGAIAVF-------------------
----
>WP_189751320.1
------MRA-GWC---SRTLRAAVFAAVCVLLASLGHVMMSGTAVPWW-----AMAGGAV
VTGGTAWLLAGRERGPV-AVGSLVVVAQAVLHASFALTQA---AVHPRIP----------
---GA-----GSLGRQW-------LGYLLC----GSPPGPG---PR-HGA-----M--PT
S----------MA-------SMDH-----TM-----G------GM-H-------SMG---
-------P---------------------------------------MD-----------
----HMGA--------T---HL----------PGH----------G------M-------
-------------------S----G----------------MSS----AAMLTAHLLAAL
LCGLWLAYGERAAFRILRVLAGWL----VAPLR-LVL---R---LP-VP---PYR-----
-PRLRA-RRG---RSDGTLR-RLLLTRAVTSRGPPAGCAVA-------------------
----
>WP_066999608.1
------MTA-GWC---SRTVRAAVFAAVCVLLAALGHVMMSGRHVPWW-----ALAAGMA
VTGVAGWSLAGRERGLP-LIVTVVVVAQTVLHEAFSLAQS---ASGGT------------
----------AS------------MD----------------------------------
-----------MG-------SM-------PM-----D------SM-D--------MG---
-------SMG----------TG---G------------------------------TG--
----HMDH--------M---AH----------MGH----------S------M-------
------------------GG----G----------------SSS----FGMLAAHLLAAL
LCGLWLAYGERAAFRILRAVGARL----AAPLR-LLL---A---LP-VT---PVR-----
-PGLRV-RRR---RSHRAPR-LLLLVHSIISRGPPAGVAVA-------------------
----
>WP_107055869.1
------MTT-GWG---ARTLRAAVFAAVCVLLAALGHVMMSGVHVPWW-----TLAAGLG
ATGAVGWGLAGRERGLP-LIVSAVVAAQTALHTGFSLAQP---GTGAVRT----------
---GS-------------------LDM----------AHMA-------------------
---H-------MG-------AMSHPG-QTDV-----G------PMAY-----TEPMGQ--
-----MGHMTPLH------SPG---SLD------------------SLD-----------
----FMDP--------L---GV----------MAR-----------------L-------
------------------GE----G----------------SSS----LGMLGAHLLAAL
LCGLWLACGERAAFRILRAVAGRL----AAPLR-LLL---A---LP-EP---THR-----
-PRPPA-RRR---RSARAPR-LLLLVHSIISRGPPVGGAVA-------------------
----
>WP_186285777.1
------MTA-GWC---TRTIRAAVFAAVCVLLAALGHVLMSGSHVPAW-----ALAAGVA
ATSAVGWLLAGHERGLP-LIVTVVVAAQTGLHSAFSWAQS---ASGPA------------
------------------------------------------------------------
-----------------------------HE-----H------SM-D--------MS---
-------------------------H----------------------------------
-----MAH--------M---DH----------MSA----------D------T-------
-----------------AAP----A----------------SSS----PGMLAAHLLAAL
LCGLWLAYGEKAAFRILRAVAGWL----AAPLR-LLL---A---LP-AP---PER-----
-PRLRV-GRR---RADRVPR--LLLAHAITSRGPPVGLAVA-------------------
----
>WP_187284580.1
------MTA-GWG---VRTIRAAVFASVCVLLAALGHVLMSGQTVPWW-----TLAAGAV
LTGGAGWCLAGRERGLP-LVVSVVVAAQGGLHTAFEYAQS---STA--------------
----------TA------------QDM----------SSMSSHPGS-MDP-----MS-VD
A----------MS-------SVN------SMG--SVG------SM-S--------MG---
-------------------------H---------------------MG-----------
-----TEH--------M----D----------MGH----------Q------M-------
-------------------G----G----------------TSS----LGMFAAHTLAAL
LCGLWLGHGERAAFRILRAVAGWL----AAPLR-LSL---A---LP-AP---PHR-----
-PRLSP-RRG---RSDRAPR-LLPLVHTITSRGPPAGIAVI-------------------
----
>WP_071378919.1
------MTA-GWC---ARATRAAVFAAMCVLLAALGHVLMSGTDVPTW-----ALAAGGA
VTGAVGWCLAGRERGLP-LIVTVVVAAQTVLHEAFSYAQS---TTGTSD-----------
---GS-----AS------------MEM----------SG---------------------
-----------MG-------SM-------DM-----G------AM-H--------GG---
-------------------------H---------------------TG-----------
-----MSP--------M---DH----------MGH----------S------M-------
------------------DG----G----------------SSS----FGMLAAHLLAAV
LSGLWLAYGEKAAFRILRAAAGRL----AAPLR-LLL---A---LP-DT---PDR-----
-PRVHL-RRR---RAGRAPR-LLLLVHAITSRGPPVGTAVV-------------------
----
>WP_055724864.1
------MTA-GWC---ARTGRAVMFAAVCVVLAALGHVLMSGAGLPLW-----ALGAAFG
ITVAAGCALAGRERGLP-AVVGGVVAVQALLHQGFSAVQR---TDSGAADT---------
----------AG------------------------------------------------
-----------MA----------------DM-----ADMP---GM-H--------MDM--
-------GMP---------------H---------------------MD-----------
-----MSH-------------A----------GGH----------D-----GM-GVP---
----------------LTDA----S----------------TAS----YGMLLAHLLAAL
LCGLWLAYGERAVFRALRAVGAWL----AAPLR-LVL---A---VA-VP---PEF-----
-PRPLW-RRG---RSGRTPV-QRLLVHSLTSRGPPRGCAAV-------------------
----
>WP_210869074.1
------MTA-GWA---SRTVRAAVFAAVCVLLAALGHVLMSGTPVPWW-----ALTAGTA
ATGGAAWRLAGRERGRL-LVGSVTVAAQTALHTAFSLAQA---LASPGPS----------
---DP-----GALAGRW-------RDHLLC----AAHDGM------------------AA
S----------AA-------PMDH-----HA-----H---------H-------------
-------GVSSAL-------SG-------------------------AG-----------
---GAADP--------A---AA----------AQH----------T------M-------
-------------------G----G----------------LSP----AGMLAAHLLAAL
LCGLWLAHGERAAFRIVRALAGWF----VAPLR-PLL-RPA---LP-PP---PAD-----
-P--HA-RRT---GDVRCPR-RLLLAHAITSRGPPAVVAVA-------------------
----
>WP_179174477.1
------MTS-DRW---CRAVRAAVFAATCVLLAAIGHTLMSGAGVPGW-----ALAAAFA
TTAGAAWALAGRERRLS-AVTAAAVAVQGVLHELFSLAQA---PVPHPPV----------
---HS-----TA------------AGM----------GGGHGTPRE-HGA----------
-----------AG-------TV-------GM-----D------GM-D-------------
-------GMA-----------G--------------------------------------
----TAGP------DGM----H----------GMH----------G------T-------
-------------------A----G----------------MSG----SGMLAAHLLAAL
LCGLWLAYGEQAAFRILRALAGWF----LAPLG-LLP---R---LT-AH---PHR-----
-PRLRS-RRP---HRGSALR-RLLLAHAFGTRGPPSGIAVV-------------------
----
>WP_229335007.1
------MTP-GRC---CRAFRAALFAAVCVLLASLGHLLMSGATVPWW-----ALAAAAA
ATGAAAWFLADRERGLS-AVTCATVAVQAVLHTAFSLAQA---AARPSALP---------
----------------------------------PPVPGT--------------------
-----------GG----------------HA-----HH-----AA-H-------------
-------AMAD---------GG---T------------AM------PMQ-----------
-----MPM--------Q---MS----------DGH----------V------L-------
-------------------G----S----------------ASS----TGMLAAHLLAAL
LCGLWLAYGEQGAFRVLRALAGLL----LVPLR-WAF---R---LP-VP---ADR-----
-PRPRV-RPG---RRAGTLR-GLLLVHAITSRGPPPGTAVI-------------------
----
>WP_200395122.1
------MTA-GWG---TRTVRAAVFAAVCVLLAALGHVMMSGSPVPWW-----TMAAGGV
LTGGAGWCLAGRERGLP-LIVSVVVVAQGLLHAGFSLAQS---GSAG-------------
------------------------RDM----------DSTPMD----FTP-----MA-SA
H----------MG-------SV-------PM-----G------SI-H--------TDS--
-----ADAMD----------MG---H---------------------MG-----------
-----SGP--------M---AH----------PAH----------D------M-------
-------------------D----G----------------MSS----LGMLIAHLLAAL
LCGLWLAYGERAAFRILRAVAGRL----AAPLR-LLL---A---LP-VP---PHR-----
-PRVRV-PRR---SPDRSLR-RLLLVHAITSRGPPVGTAVA-------------------
----
>WP_125194246.1
------MTA-GWC---ARTVRAAVFAAVCVLLAALGHVLMSGAQVPGR-----TLAAGLV
ATGGAGWCLAGRERGLP-LIVAVVVAAQTALHSAFSLAQP---TVAAPD-----------
------------------------------------------------------------
-----------MG-------GT-------HM-----E------SM-H--------MS---
-------GMD---------------S---------------------LD-----------
----------------A---AP----------MGT----------S------S-------
------------------GV----D----------------ALSFLVPFGMYAAHLLAAL
LTGLWLAYGERAVFRVLRAAAGWL----AAPLRLLLL---A---SP-VV---PER-----
-PR-PA-RRP---RSQRAPR-LVLLSHAITHRGPPAGTAVV-------------------
----
>WP_189768476.1
------MTA-GWG---ARTVRAAVFAAVCVLLAALGHVLMSGSAVPWW-----TMAAGFA
GTCGLGWSLAGRERGLL-LVVSATVLAQGALHSVFSWAQS---GPRSGSRSMSG------
---GS-----GT-------------------------GGL--------------------
-----------VG-----HLDMAHSA---HM-----TH-----SA-H--------MA---
-------DSAY---------TG---H---------------------AA-----------
----HMGHAAH---LGQ---QA----------VAH----------D------M-------
-------------------G----G----------------ISS----FGMLAAHVTAAL
LSGLWLAHGERAAFRLLRTVAGWL----AAPLR-LPT---V--VAP-VP---AYQ-----
-PVRTP-VRE---RAERVP--GAPLADPVLSRGPPAGTAVG-------------------
----
>WP_093904190.1
------MTA-GWC---VRTVRAAVFAAVCVLLAALGHVLMSGATVPWW-----TLAAGVL
LTGGAGWCLAGRERGLP-LVVTVVVAAQGGLHAAFEYAQS---LAPGATG----------
----------TG------------HAM----------GSSD--------------MG-SA
H----------MG-------SM-------DMG--HMGMS----HM-S--------AGHMS
-GRDTVGNMS----------VG---N---------------------MS-----------
-----VGH--------M----D----------MSH----------D------M-------
-------------------A----S----------------MSS----LGMLAAHTLAAL
LCGLWLGHGERAAFRILRAVAGWL----AAPLR-LSL---V---LP-VP---PHR-----
-PRLRP-HRA---RSDRAPR-LLPLVHTITSRGPPAGTAVV-------------------
----
>WP_053126408.1
------MTA-GWC---SRTTRAAVFAAVCVLLATLGHVLMSGTSVPWW-----ALAPATV
VTAGAAWCLAGRERGLV-LVPSVAVVAQTALHAWFSYAQE---RSLPPAA----------
---PR-----PS------------ASV----------GGMA------DGT-----PS-MD
H----------MA-------SMA------HM-----GH-----AA-H-------------
-------SMT----------HG--AS------------TTG-----ATG-----------
----VTDS--------M---AG----------MGH----------A------M-------
-------------------G----G----------------MSS----SGMLAAHLLAAL
LSGLWLAHGERAAFRVLRAVAGRL----AAPLR-LSL---A---LP-AL---PHR-----
-PRLLT-RRG---RSARRPR-RLFLVYAITSRGPPTGTAVV-------------------
----
>WP_189873864.1
------MTA-GWC---ARTVGAAVFAAVCVLLASLGHVMMSGIAVPWW-----ALTAGAV
AVGGSAWWPAGRERGPL-LVVSCAVVAQAVLHSSFALAQA---VVRPRPP----------
---GE------SLVRQW-------LDLLLC----ATPPGR--PSGE-ADA-----V--SV
S----------AG-------PMEH-----GA-----H------GM-H-------VMG---
-------T---------------------------------------TA-----------
----QSAS--------A---DA----------MTH----------G------M-------
-------------------A----G----------------MSS----TGMLAAHLLAAV
LSGLWLAHGERAAFRVLRALAARL----VAPLR-LLL---P---LP-AP---AHR-----
-PRVRA-RRR---GSDRAPH-RFLLTHAITSRGPPPGSAVA-------------------
----
>WP_212670104.1
------MTA-GWC---ARTLRAAVFAAVCVLLAALGHVLMSGAHVPGW-----TLAAGLV
ATGCAGWCLAGRERGLP-LIVAVVVGAQTALHSAFSLAQP---APAAQD-----------
------------------------------------------------------------
-----------TG-------VM-------HM-----A------SM-H--------TS---
-------GMD---------------A---------------------ID-----------
-----AAPM------DT---AP----------MGT----------S------S-------
------------------GV----D----------------ALSFWMPFGMYAAHLLAAL
LTGLWLAYGERAAFRILRAVAGRL----VAPLR-LLL---A---LP-AT---PHR-----
-PRLRV-CRP---RSERGPR-ALLLVHAITHRGPPPGTAVA-------------------
----
>WP_187746311.1
------MTA-GWC---ARTGRAAMFAAVCVLLAALGHVTMSGAGLPAW-----ALAAAFG
ATGAVAWTLAGRERGLP-AVVAGVLAVQTLLHQGFSAVQH---AGTPDTAG---------
------------------------------------------------------------
-----------MA-------SM-------DM-----SQMP---SM-A---------HM--
-------GMP---------------H----------------------------------
---------------------------------AH----------D-----GM-TSS---
----------------GADA----S----------------TSS----PGMLLAHLLAAL
LCGLWLAYGERAAFRIARAVGARL----AAPLR-LAL---A---VA-VP---PEF-----
-PRPRW-RGR---HSARAPK-SRLLVHSLTSRGPPPGCAAA-------------------
----
>WP_109493260.1
------MTA-GWC---SRTVRAAVFAAVCVLLAALGHVLMSGGHVPAW-----ALTAGAV
GTGGAGWCLAGRERGLP-LIVTVVVIAQTALHQAFSLAQQ---APGEPASLPVN------
--TGA-------------------MQT----------GSMD-------------------
-----------MG------VGM-------DM---GVG------MM-H--------TH---
-------SMG----------IG---H---------------------LA-----------
-----MRHM------RM---DH----------MGQ----------V------I-------
----------------DGGA----G----------------SSS----YGMFAAHLLAAV
LTGLWLAYGEKAAFRILRAVAARL----AAPLR-LLL---A---LP-VP---GDR-----
-PRIRR-GRP---RSDRAPA-LRLLVHAITSRGPPAGTAVV-------------------
----
>WP_155055986.1
------MAA-GWC---SRTVRAAVFAAVCVLLAALGHALMSGAQVPAW-----TLAAGVA
GTGGVGWCLAGRERGLA-LVVTVVVVTQAALHQALSYAQS---VSGVPS-----------
---MH-----QD------------MGM----------SHMG-------------------
-----------MS----------------HM-----G------MA-H-------------
-----------------------------------------------MD-----------
-----MSH--------M---DH----------MGAMASD------S------MSSMSPMP
PMSSTTSMASMASMVSTSMS----D----------------SSS----LGMLAAHLLAAS
LSGLWLAYGERAAFRILRAVAGWF----AAPLR-LLL---A---LP-TP---PHH-----
-PRPSV-RRR---RSERAPR-LLLLIHAITSRGPPLGTAVI-------------------
----
>WP_200422926.1
------MTV-GWC---SRATRAAVFAAVCVLLAALGHVTMSGSHVPAW-----ALAAGAA
VTGAVGWCLAGRERGLP-LIVAVVVAAQAMLHSAFSLAQP---AGAGPAFG---------
---SM-----AS------------PDM----------GSLA--------------SM-GD
H----------MG-------SM-------DV-----G------SM-P--------MD---
-------SMD----------MR---A---------------------MG-----------
-----MSP--------M---AH----------LGH----------S------S-------
-------------------G----G----------------TSS----LGMLAAHLLAAL
LCGLWLACGEKAAFRILRAVAGRL----AAPLR-LLL---A---LP-LT---PDR-----
-PRTRV-HRR---RSHRAPC-LLLLVHAITHRGPPVGTAVV-------------------
----
>WP_103835016.1
------MDA-GGC---CRAVRAAVFAAVCVLLAAAGHVLMSGLPLPWW-----ALAAGAA
AAGGTAWCLAGRERGLP-LVVSVAVAAQGVLHTAFSLAQT---ADGPPAP----------
------------------------------------------------------------
-----------TH-------AMHH-----DM-----SH-----SMRH-------------
-------GM---------------------------------------------------
----------------P---HG----------MAH----------D------M-------
-------------------A----G----------------MSS----TGMFAAHLLAAV
LCGLWLAYGERAAFRILRTLAGWF----AAPLR-LLL---V---LP-VP---PRR-----
-PRIRA-RRA---RTVRAPR-RLLLVHVLTTRGPPAGTAVV-------------------
----
>WP_215122945.1
------MTA-GRC---SRTLRAAVFAAVCVLLTSLGHVMMSGTAVPWW-----AMAAGAV
VTGGAAWWWGGWERGPV-LVGSATVVAQAVLHALFSLAQA---VVQPESA----------
---GS-----GSLVQLW-------MNHLQG----ASHSGPG---AE-SDS-----M--AT
S----------MD-------SLGH-----MM-----G------AT-H-------ATH---
-------SMAT---------TD------------------------GMD-----------
----HEGI--------A---HS----------LHQ----------G------M-------
-------------------S----G----------------MSS----TGMLAAHLLAAL
VCGLWLAHGERAAFRIVRALAGWL----TAPLR-LLL---R---MP-VP---PHR-----
-PQARA-RRD---RSDRAPH-GFLLTYAITSRGPPLGTAAVV------------------
----
>WP_026151046.1
------MRA-GWC---ARTVRAVMFAAVCVVLAALGHVLMSGRHVPVW-----ALAAGLA
ATGVAGWSLAGRERGRT-LIVTLVVATQAALHSAFSLAQP---ATGTATG----------
---QP-----VS------------MD----------------------------------
-----------MG-------SA-------DM-----G------SM-H--------MS---
-------ATD---------------S---------------------MD-----------
-----MGH------------------------MSA----------T--------------
------------------TT----G----------------TSS----PGMLAAHLLAAL
LCGLWLAHGERAAFRVLRSVAGRL----AAPLR-LLL---A---LP-VP---PHR-----
-PRFRP-RRP---RSERAPR-LLLLVHAITSRGPPLGTAVA-------------------
----
>WP_244335651.1
------MTA-GWC---SRTVRAAVFAAVCVVLAALAHVMMSGTHLPAW-----AFALGAV
ATGAVGWALAARERGLP-LIVATVVATQVALHTAFSHAQS---IIEGTPAR---------
---GT-----GA-------------------------GGA--------------------
-----------AG-------SM-------GM-----SHM----SM-Y---PADMSMS---
-------RMS----------MD---H---------------------MS-----------
-----TSH------------SA----------MSH----------A------V-------
-----------------APD----G----------------APS----YGMLAAHLFAAV
VTGLWLAYGEKAAFRIMRAIAGRL----AAPLL-LLL---G---FK-VT---TDH-----
-PRIRV-PRS---RSRRV-R-GLLLVHAITSRGPPPGTAVI-------------------
----
>WP_062704685.1
------MTA-GRC---GRTIRAAVFAAVCVLLAALGHVLMSGAAVSWW-----ALTAGLA
VTGGAGWCLAGRERGLP-LVVSLVVVTQGVLHSVFERAQS---TATSAAGPDITP-----
--PGSG---GQG------------HAM----------ESM------------------GH
D----------MS-------AM-------PM-----D------SM-D--------MG---
-------HMA----------MD---H---------------------AA-----------
----HMGH--------M---GS----------MGH----------D------M-------
-------------------G----G----------------MSS----FGMLAAHTLAAL
LCGLWLAHGERAAFRVLRAVAGWL----AAPLR-LLF---A---VV-AP---PRR-----
-LRVRR-HRA---RSERVPR-RLLLVHSITPRGPPARTAVV-------------------
----
>WP_127181664.1
------MTV-RGW---CRTVRAGVFAAVCVVLAALGHATMSGASVPWW-----AMAAGAA
ATGAAGWLLAGRERGRA-VIVAVVTAAQAVLHETFSLAQT---LTPARGA----------
---GS-----TSM------------------------HATL-----------------TH
ST-----P---TH-------SM-------DM-----H------SM-E------MPMP---
-------SMG---------------G---------------------MD-----------
-----MGA--------G---AHAVGGM-AGLHQAH----------G------M-------
-------------------S----G----------------AAS----VGMFAAHLVAAV
LCGLWLAHGERAVFQVLRATAAWL----AAPLR-LLV---A---LP-AP---ADR-----
-PSAHR-RRA---PAADAPV-RLLLVSSLTFRGPPAGAAVV-------------------
----
>WP_246424982.1
---------------------------------------MSAHQVPLA-----GIAAGFA
AVFAVALAPAGRERGYA-TILGWMLWSQFGLHLLFTAAQL---LAEPGGAAP--------
------------------------------------------------------------
-----------AG---------------------------------H-------------
------------------------------------------------------------
--------------------------------LGH----------T------LPAAP---
----------------QGDG----G----------------EGG----AGMLAVHVAAAA
VSSWWLRTGEAAAFRLARHLRGLL----AGALP-RVV---R---PRWAP---APR-----
-PTAPA-----PVRSVPRPP-AAVLRHALVVRGPPLLLAAH-------------------
----
>WP_229886503.1
-----------------------MFAALCVLLAATGHVLMSGAAVPWW-----ALGAAFA
ATAAAAWALADRERGLL-GVTLAAVAVQCALHAAFSLVQA---PPDRSLPATAGA-----
--QGA-----GV------------------------------------------------
-----------LP------ESAA------HA-----HH-----AA-H-------------
-------GMHE---------MA---A---------------------AS-----------
----AGAA--------E---TA----------VAH----------G------S-------
-------------------A----A----------------ASS----TGMLAAHLLAAV
LCGLWLAHGERASFRVLRAVATRL----WSPLR-LLV-DPH---RP-AT---PLP-----
-PRLRA-RRP---RRRRPLR-RLFLVHAITSRGPPAGTAVR-------------------
----
>WP_026179554.1
------MRP-GWC---SRTMRAAMFAAVCVVLASLAHVMMSGNHVPPW-----ALSAGLV
ATGTAGWCLAGRERGLP-LIVTVVVVSQTMLHSAFSLTRS---ASADTD-----------
-----------------------------------------------------------M
A----------MG-------SM-------QP-----G------SM-D-------------
-----------------------------------------------M------------
--------------------------------AAS----------S--------------
------------------AG----G----------------TPS----TGMLVAHLFAAL
LCGLWLAHGEKAAFRILRVVIGRL----AAPLR-LLL---A---LP-AP---TDR-----
-PRLRR-RRL---RSDRAPH-SLLLVHSITSRGPPARTAVV-------------------
----
>WP_221351087.1
------MTA-GWG---VRTVRAAVFAVVCVLLAALGHVMMSGSPVAWW-----AMAAGTA
ATGAAGWCLAGRERGLP-LIVSVVVVTQGALHWSFSLAQS---ATGPAAP----------
---G------AG------------AEA----------GSVH------RH------SS-MD
A----------VD-------AM-------DV-----G------HMGH--------AG---
-------HMG----------SG---H---------------------LD-----------
-----ASP--------V---GH----------AVH----------D------M-------
-------------------D----A----------------ASS----LGMLAAHLLAAL
LCGLWLAYGERAAFRILRAVAGRL----AAPLR-LLL---A---LP-TP---PHR-----
-PRLHV-RRG---SSDRSPR-RLLLVHAITSRGPPVGTAAI-------------------
----
>WP_189147654.1
------MTA-GWC---SRTLRAAVFAAVCVLLAALGHVMMSGSRVPWW-----TLVAGAA
VTGAAGWCLTGRERGVP-LIVSVVVVAQTALHSAFSLAQS---GTHPAVSAPG-------
---GM-----AS------------MDM----------SSMD------MSS-----M--GH
D----------MG-------SL-------PM-----N------SA-H--------MDVA-
-------HMD---------------S---------------------MD-----------
-----MAH--------M---DH----------FGH----------A------I-------
-------------------G----D----------------TSS----FGMLSAHLLAAL
LCGLWLGHGERAAFRVLRAVGGRL----TAPLR-LLL---A---LP-TP---PHR-----
-PRIRV--RL---RSDRVPR-GRLLVHAITSRGPPVGTAVV-------------------
----
>WP_188291812.1
------MTA-GWC---TRTIRAAVFAAVCVLLAALGHVLMSGSHVPGR-----TLLAGAA
VTGGVGWALAGRERGLP-LILAVVVAAQTGLHAGFSSAQS---QGRPA------------
------------------------GDM----------GPAP-----------------HL
H----------AG------HAM-------PV-----D------VM-D-------------
------------------------------------------------------------
-----MGH--------A--HAH----------MES----------A------S-------
-------------------D----G----------------SSS----FGMLAAHLLAAL
LTGLWLAHGERAAFRILRAVAGWL----AAPLR-LSL---AR--LV-VP---PRR-----
-LRIRA-RRR---RSERAPR--LLLVHAITSRGPPVGPAVA-------------------
----
>WP_062238432.1
------MTA-GWC---SRTLRAAVFAAVCVLLAALGHVLMSGAHVPGW-----TLAAGLV
VTGCAGWCLAGRERGLP-LIVAVAVSAQTALHTAFSLAQP---TSAAPD-----------
------------------------------------------------------------
-----------MG-------AM-------HM-----E------SM-H--------TS---
-------GMD---------------S---------------------MD-----------
----------------S---AQ----------LGA----------S------S-------
------------------GV----D----------------ALAYWLPFGMYAAHLIAAL
VTGLWLAYGERAVFRILRAVAGRL----VAPLR-LLL---A---LP-AT---PHR-----
-PRVRT-RRA---RSERAPR-LVLLVHAITHRGPPPGTTVA-------------------
----
>WP_030226259.1
------MGA-GWC---LRTTRAAVFAAVCVLLAALGHVMMSGSSVPWW-----ALAVAVA
ACGGTAWCLAGRERGLL-LVSSVVVAAQSALHEWFSYAQE---LSTSS------------
------------------------MSV----------GGTA------HGT-----PS-TH
H----------MA-------SMA------HT-----GH-----AM-H-------------
-------SMT----------HD--GS------------AVV-----PTG-----------
----AMDP--------V---TG----------IGH----------L------M-------
-------------------G----GE---------------MSS----PGMLAAHLLAAL
LSGLWLAHGERAAFRILRAVAGRL----AAPLR-LLL---A---LP-AP---PRR-----
-PGVVL-RRG---RTDRSPR-RLLLVYAITSRGPPAGTAVL-------------------
----
>WP_226070614.1
-----------------------------MTLAVSGHMVMSGPAPSPW-----AAAAAFL
AVLVAAAAFTGRERGRA-AVILAALAAQALLHGAFSAFSA---SAASSAAVPGAPH----
-GDGS-----AG----------PPAGRVLC------------------------------
----------------------------------------------H-------------
---------AP---------PA---A---------------------QD-----------
---PACAA--------V---DG----------AAH----------A------L-------
-------------------P---------------------AQT----PGMIGAHLVVAL
LSAWWLWRGERAVFALLRWAALRV----LLPAL-RPA---S---RL-AP---PSA-----
-DRAV--RAP---ESAPVPR-QLLLVRRTGSRGPPPPWAARAAA------RRHGRALPA-
----
>WP_226070614.1
-----------------------------MTLAVSGHMVMSGPAPSPW-----AAAAAFL
AVLVAAAAFTGRERGRA-AVILAALAAQALLHGAFSAFSA---SAASSAAVPGAPH----
-GDGS-----AG----------PPAGRVLC------------------------------
----------------------------------------------H-------------
---------AP---------PA---A---------------------QD-----------
---PACAA--------V---DG----------AAH----------A------L-------
-------------------P---------------------AQT----PGMIGAHLVVAL
LSAWWLWRGERAVFALLRWAALRV----LLPAL-RPA---S---RL-AP---PSA-----
-DRAV--RAP---ESAPVPR-QLLLVRRTGSRGPPPPWAARAAA------RRHGRALPA-
----
>WP_237403772.1
-----------------------MFAALCVLLAATGHLLMSGTAVPWW-----ALSVAFP
GTAATAWALAGRERGLL-AVTTAAVAVQAVLHACFSLSQS---LAAPAAAAAP-------
--HGS-----GSMRMQAQMQLQMQMSPMPWMPWMPQRPGAG-------------------
-----------MP------EASA------HA-----HH-----AL-H-------------
-------GAAE---------AA---T---------------------GP-----------
----TGGP--------L---PG----------GLH----------E------A-------
-------------------L----A----------------MSP----AGMLAAHLLAAV
LCGLWLAHGERAVFSVVRAVAVRL----WTPLR-LLL---R---TA-VP---ARR-----
-PPVRV-RRG---HGHRAPR-RLLLAHAITSRGPPTGTAVL-------------------
----
>WP_190072089.1
------MTA-GWC---ARTIRAAMFASVCVLLAALGHVLMSGATVPWW-----TLAAGAL
VTGGAGWCLAGRERGLP-LVMSVVMVAQGGLHAAFEFTQS---SAGDGAG----------
----------AG------------HDM----------GSMSMHDGS-MDS-----M----
------------------------------------G------AM-S--------GG---
-------HMS---------------H---------------------MG-----------
----------------M----G----------MGH----------D------M-------
-------------------G----G----------------TSS----LGMFAAHTLAAL
LCGLWLGHGERAAFRILRAVAGWL----AAPLR-LSL---T---LP-AP---PHR-----
-PRLRP-RRG---RSDRAPR-LLPLVHTITSRGPPAGIAVS-------------------
----
>WP_046725241.1
-----------------------MFAALCVLLAAAGHIHASGQPLPWW-----APALALP
ATGGATWFLTGRERGVP-VVLSATVVAQLALHQAFSLTTA---ASGAHGPA---------
------------------------------------------------------------
----------------------------------------------H-------------
------------------------------------------------------------
--------------------------------AGH----------P------D-------
-------------------P----A----------------SAG----PGMALAHLAAAL
ASGLWLAHGERAVFRIARAAGAWL----LAPLR-LLR---R---AP-FT---ARRRCPAG
IPRARR-WRP---RAA---------LRIVTTRGPPAGSAVL-------------------
----
>WP_079103344.1
------MTA-GWG---VRTVRAAVFAVVCVLLAALGHVMMSGSPVAWW-----SVAAGTA
ATGGVGWCLAGRERGLP-LIVSVVVVVQGLLHSSFSLAQS---ATGRVTP----------
---GQG----TS------------QGT----------GSTR------THP-----MS-MD
A----------MD-------AM-------DM-----G------SM-G--------SG---
-------HMS----------AG---H---------------------MG-----------
-----SGS--------M---GQ----------PAH----------D------M-------
-------------------G----G----------------MSS----LGMLAAHLVAAL
LCGLWLAYGERAAFRILRAVAGRL----AAPLR-LLL---A---LP-TP---PHR-----
-PRLPV-RRV---SSDRSPR-RLLLAHAITSRGPPAGSAAT-------------------
----
>WP_078621520.1
------MTA-GWV---ARTGRAAVFAAVCVVLAALGHVMMSGDHVPLW-----TLAAGWA
AVGAAGWTLAGRERGLP-LITTVAVVAQTVLHTAFSLASP---AAH--------------
------------------------------------------------------------
--------------------DM-------DM-----S------AMPH--------GTH--
-------TMPL--------------H----------------------------------
-----TGA--------D---TH----------MAS-------------------------
-------------------A----G----------------HSS----LGMLAAHLLAAM
LCGLWLGYGERAVFRVLRAVGGRL----AASLR-RLF---L---AP-VP---QAR-----
-PSVRVRRRR---RSDRAPR-LLLLVHAITSRGPPAGAAAV-------------------
----
>WP_190054372.1
------MTA-GWC---ARAIRAAVFAAVCVVLAALGHVMMSGDHVPPS-----TLVAGWA
VTGVAGWCLAGRERGLR-LVVAVAVAVQTALHSAFSLAPQ---APDAGAA----------
---GD-----AH----------------------------------------------SL
S----------AH-------SM-------DM-----G------SMGH-------GMG---
-------SMD---------------S----------------------------------
----MSQH--------M---GH----------MGH----------A------P-------
-------------------G----G----------------DSS----LGMLAAHLLAAL
LCGLWLGHGERAAFRLLRAVGGWL----AAPLR-LLI---A---LP-AP---PP------
-PPVRV-RRP---SSDRAPR-LLLLVHAITSRGPPAGAAAA-------------------
----
>WP_128430204.1
------MTA-GWG---VRTIRAAVFASVCVLLAALGHVLMSGATVPWW-----TLAAGAV
LTGGAGWCLAGRERGLP-LVVSVVVVAQGGLHAAFEFAQS---STI--------------
----------TG------------RDM----------GSTAMDAGS-MDP-----MS---
-----------MD---------------------SVG------SM-S--------MGHMG
-----MSHMD----------VG---H---------------------MG-----------
-----MGT--------M----G----------MGH----------D------M-------
-------------------A----G----------------TSS----FGMFAAHTLAAL
LCGLWLGHGERAAFRILRAVAGWL----AAPLR-LSL---A---LP-VP---PHR-----
-PRLRP-RRG---RSDRAPR-LLPLVHTITSRGPPAGIAVV-------------------
----
>WP_189786094.1
------MTA-GWC---LRTGRAAMFAAVCVLLASLGHVLMSGSPVPWW-----TMAAGVA
ATGAVGWCLAGRERGLP-LIVSVVVAAQTALHTGFSLAQP---SSTA-------------
------------------------------------------------------------
-----------VG-------TM-------DM-----G------SA-H--------VN---
-------HTV---------------S---------------------MDP------TG--
----HMGH--------V---DH----------TGY----------L------L-------
-------------------D----GSF--------------ASS----SGMLAAHLLAAL
LCGLWLAYGERAAFDLLRAVAGWL----AAPLR-LPL---A---LP-LP---PER-----
-PRPRV-RRG---RSDRSPR-RLLLVHAITSRGPPAGTAVV-------------------
----
>WP_108705716.1
------MGA-GWG---VRALRAAVFASVCVLLAALGHTLMSGAAVPWW-----TLVAGLL
ATCGVGWCLAGRERGLP-LVVSVVVVAQGALHAVFELAQG---VGVGEAS----------
----------AG------------MGR----------GPIG------EDHTALHQTA-LH
H----------TG-------PD-------HM-----G------AA-H--------TA---
-------HTV----------VD---NMG----------AA------PTG-----------
-----TPP--------M----S----------MAH----------D------M-------
-------------------S----G----------------DAS----LAMFAAHTLAAL
LCGLWLGHGERAAFQILRAVAGWL----AAPLR-LIL---L---LPAAP---PDR-----
-PRLRP-RRA---RSERAPR-LLPLVHTITSRGPPAGPAVV-------------------
----
>WP_153290528.1
------MTV-GWC---SRTVRAAVFAAVCVLLAALGHVMMSGDEVPPW-----VLGASAV
VIGGTGWALAGRERGLP-LIVTAVLVTQAALHTAFSLART---SASATPTT---------
----------DT------------PGM----------GSMS--------------AG-DM
S----------NG-------AMSAG--TMPM-----G------PE-P--------MG---
-------SMN-------------------------------------ME-----------
----AMGA--------M---NH----------MGD----------A------A-------
-------------------G----G----------------TSS----LGMLAAHLLAAL
LCGLWLAHGERAAFRVLRALASRL----AAPLR-LFL---A---LP-AP---VVR-----
-PRPAP-RRH---RPARAPR-LLLLVHAITSRGPPAGTAVV-------------------
----
>WP_257542677.1
------MTA-GWG---SRTARAAMFAAVCVLLAALGHVMMSGSQVPWW-----AMAAGAA
ATGAVGWCLAGRERGLP-LITSVVVAAQTALHSGFELVQS---AGPMA------------
------------------------------------------------------------
-----------------------------DR-----G------SA-H--------MI---
-------HTA---------------P---------------------TAA------AG--
----HMDH--------V---DH----------TGY----------L------L-------
-------------------D----GSSASSSSFLASLASAYASS----AGMFTAHLLAAL
LCGLWLAYGERAAFGLLRAVAGWL----AAPLR-LSL---A---LP-AA---PER-----
-PRPRV-RRG---RSDRSPR-RLLLVHAITSRGPPAGTAVI-------------------
----
>WP_200689716.1
------MTA-GWG---ARAVRSAMFAAVCVVLAALGHVLMSGRHVPGW-----ALAVGLA
VTGVAAWSVAGRERGLP-LIVTLVVATQAALHSAFSLAQP---ATGQR------------
----------MS------------MDM----------GSAD-------------------
-----------MG-------SM-------HM-----S------AM-D-------SMS---
----STDSMD---------------S---------------------MD-----------
-----MAH------------------------MSA----------N------P-------
-----------------IAG----G----------------TSS----PGMLTAHLLAAF
LCGLWLAHGERAAFRLLRAVATRL----AAPLR-LLL---A---LP-AP---PHR-----
-PRFRP-HRP---RSERAPR-LLLLVHAITSRGPPLGTAV--------------------
----
>WP_200305750.1
------MTA-GWG---SRTVRAAMFAAVCVLLAALGHVMMSGNHVPWW-----ALSAGAA
ATGAVGWFLAGRERGLP-LITSVVVTAQTALHAGFELAQS---SSPMGS-----------
------------------------------------------------------------
-----------GG-------SM-------DM-----G------SA-H--------MI---
-------HTV---------------H---------------------TGA------AG--
----HMNH--------A---NP----------TGY----------F------L-------
-------------------D----G-----------------TS----SGMVAAHLLAAL
LCGLWLASGERAAFDLLRAVAGWL----AAPLR-LSL---A---LP-AA---PER-----
-PRPRV-RRG---RSDRSPL-RLLLVHAITSRGPPAGTAVI-------------------
----
>WP_126389255.1
------MTA-GWG---VRTVRAAMFAAVCVLLAALGHILMSGAAVPWW-----TLAAGAL
LTGGAGWCLAGRERGLA-LVVSVVVVAQGGLHAAFEYAQS---LAPGGMA----------
----------AG------------HDM----------GSTSAH----MGPN---TMG-ST
H----------MG-------SM-------DMG--NTGMS----DM-S--------ADHMS
-----SSHMS----------AG---H---------------------MS-----------
-----VGP--------M----D----------MGH----------D------M-------
-------------------A----G----------------MSS----FGMLAAHTLAAL
LCGLWLGHGERAAFRILRAVAGWL----AAPLR-LSL---T---LP-AP---PYR-----
-PRLRP-PRA---RSDRAPR-LLPLVHTITSRGPPTGIAVV-------------------
----
>WP_240870909.1
------MTA-GWC---SRTVRAAVFAAVCVLLAALGHILMSGTDVPAW-----ALAAGVV
ATGAVGWSLAGRERGLP-LIVAVVVATQTALHEAFSLAQS---MTEASG-----------
---SS-----GS------------MDM----------SN---------------------
-----------MG-------PM-------HM-----G------PM-H--------ME---
-------PMH----------TG---S---------------------MD-----------
-----MTH--------M---DH----------MGH----------A------A-------
------------------AG----T----------------SPT----AGMLGAHLLAAL
LCGLWLAYGEKAAFRILRAVAGRL----AAPLR-LLL---T---LP-DT---PER-----
-PRPHL-RRR---RSDRAPR-LLLLVHTIISRGPPAGTAVA-------------------
----
>WP_229920358.1
-----------------------MFAALCVLLAATGHLLMSGTAVPWW-----ALAVALP
GTAVTAWALAGRERGLL-AVTAAAVAVQALLHAGFTLAQS---LA-PAAPTA--------
---GS-----GQ------------MSQ--------PPPGVE-------------------
-----------MP------EAAA------HV-----HH-----AM-H-------------
-------GAAD---------AP---S------------ALTAAIGATGV-----------
----TGGP--------L---PG----------AMH----------E------A-------
-------------------A----G----------------MSP----TGMLAAHLLAAV
LCGLWLAHGERAAFRVVRAVAARL----WTPLR-LLL---R---TA-VP---ARR-----
-PTVRM-RRR---RARRAPR-RLLLAHAITSRGPPAGTAVL-------------------
----
>WP_103844678.1
------MTV-GGC---TRATRAAVFAAVCVLLAALGHVTMSGSHVPAW-----ALAAGAA
VTGAVGWCLAGRERGLP-LIVAVVVAAQAMLHTAFSLAQA---AGAGPELG---------
---ST-----AS------------LDL----------GFPA--------------ST-GD
D----------MG-------SM-------DM-----G------SM-P--------MD---
-------SMD----------MR---A---------------------MG-----------
-----MGP--------M---AH----------LGH----------C------T-------
-------------------G----G----------------TSS----LGMLAAHLLAAL
LCGLWLACGEKAAFRILRAVAGRL----AAPLR-LLL---A---LP-LT---PDR-----
-PRTRV-RRR---GSHRAPR-LLLIVHAITHRGPPVGTAVV-------------------
----
>WP_079051544.1
------MTV-GWC---VRAIRAAVFAVVCVLLAALGHVLMSGAAVAWW-----TMAAGAV
LTGGAGWCLAGRERGLP-LVVSVVVVAQGGLHAAFELAQS---SSAR-------------
----------AG------------HDM----------SSMAHHTGS-MDA----------
-----------MG-------AV-------DMG--ALG------SM-G--------MG---
-------HMS----------VG---H---------------------MG-----------
-----VGH--------M----T----------MGH----------D------M-------
-------------------T----G----------------TSS----YGMFAAHTLAAL
LCGLWLGHGERAAFRILRAVAGWL----AAPLR-LSL---A---LP-AP---PHR-----
-PRLRP-RRG---RSDRAPR-LLPLVHTITSRGPPAGTAVV-------------------
----
>WP_184966888.1
------MTA-GWC---ARTTRAAMFAAVCVLLAALGHVMMSGAAVPWW-----ALLAGFA
ATSGVGWCLAGRERGLP-LVVSVVALAQGALHSVFSLTQP---SAPGAGT----------
---GM-----TG------------MHM----------GSSH-------------------
-----------MG-------SL-------HM-----D------AM-D--------MG---
-------AMGSM---NALGSTG---S---------------------MG-------MG--
----HAGH--------L---GH----------MAH----------D------M-------
-------------------G----G----------------GSA----FGMFAAHALAAL
LSGLWLAYGERTAFRLLRAVAAWL----AAPLW-LPL---AL--LP-AP---PSR-----
-PRPRP-ARE---RTEREPR--LLLAHTIISRGPPAGPAVV-------------------
----
>WP_148014045.1
------MTA-GWC---SRTVRAAVFAVVCVLLAALGHVMMSGAEPPPW-----VLGFSIV
LIGGAGWGLAGRERGLP-LIVAAVTAAQAALHAAFSLAQA---SASVPPAR---------
---GG--SAMDS------------PGM----------GAMF--------------AG-DM
S----------SG-------AM-------PM-----G------PD-H--------LD---
-------SMS-------------------------------------MG-----------
----AMPG--------M---AP----------MGD----------M------A-------
-------------------G----G----------------VSS----LGMLAAHLLAAL
LCGLWLAHGERAAFRVLRALATRL----AAPLR-LLL---A---LP-VP---VGC-----
-RLPRP-RRP---RPVRAPR-LLLLVHAITSRGPPVGTAVV-------------------
----
>WP_200689749.1
------MRP-GWC---SRALRAAVFAAVCVLLASLAHVMMSGSRVPAW-----ALAAGFV
ATGAAGWCLTGRERGLP-LIVTVVVAAQALLHSAFSFVQS---ASGGTAVT---------
----------------------------------------------------------HT
T----------MG-------SM-------RM-----G------SM-D--------MG---
--------------------AS---H---------------------MD-----------
---------------------------------------------S------M-------
------------------PM----G----------------DTS----TGMLVAHLLAAL
LCGLWLAHGEKAAFRILRAVAGRL----LAPLR-LLL---A---PP-AP---IDR-----
-PRIRG-RRL---ASDRAPR-LLLLVHAIVSRGPPARTAVV-------------------
----
>WP_203614050.1
------MTA-GWC---ARTVRAAVFAAVCVLLAALGHVLMSGAHVPGR-----TLAASLV
LTGLAGWCLAGRERGLP-LIVAVVVTAQTALHCAFSLAQS---TSTASD-----------
------------------------------------------------------------
-----------MG-------GM-------HM-----E------SM-H--------MS---
-------GMD---------------S---------------------ME-----------
----------------A---AH----------MGA----------S------S-------
------------------GV----G----------------ALSYWLPFGMYAAHLIAAL
LTGFWLAYGERAAFRILRAVAARL----VAPLR-LLL---A---LP-AT---PHR-----
-PRLRA-RRP---RSQRAPR-LLLLGHAITHRGPPPGTAVA-------------------
----
>WP_067793666.1
------MEL-WSV---VRPVRAAMFATTCTGLAAGGH-LAAGGTVEPL-----ILVACFV
MMFVPALALTHREHSIV-TILPAVASCQVVLHLVLSRCCVMHGMSTAPDTV---------
------------------------------------------------------------
-----------AA---------------------------------H-------------
--------------------GA-------------------------LPGE---------
----------------M---------------AAH----------G------MPAEA---
-------------------D----G----------------SPG----FSMLLMHAVAVL
ITSWWLERGEAALCAFVSCVASWA----LRSLV---------WLRP-AAAHGPAR-----
-PRPVL------WARHPLP--AQVLQHVMVRRGPPAVTGTLVSV----------------
----
>WP_196456833.1
------MTV-GWC---SRTVRAAVFAAVCVLLAALGHVLMSGSHVPWW-----ALAAGAA
VTGAAGWGLAGRERGLP-LIVTVVVTAQTALHSAFSAAQS---AATAQDVLHPH------
--PGA-----MG------------HDM----------SA---------------------
---------------------M-------HM-----G------ST-H--------TH---
-------SMD---------------A---------------------ID-----------
-----VGH--------T---GG----------LSF----------V------M-------
-------------------D----G----------------SSS----FGMLAAHLLAAL
LCGLWLAHGERAAFRILRAVAGWL----AAPLR-LPL---A---VP-AP---PHR-----
-PRPHP-RRR---GSARSPR-RLLLVHAITSRGPPVGAAV--------------------
----
>WP_228625822.1
------MTA-GWC---ARTVRAAVFAAFCVLLAALGHVLMSGTDVPAW-----ALAAGGS
ATGAVAWCLAGRERGLP-LIVTVVVAAQAVLHEAFAYAQS---VSGGS------------
----------AS------------AHM----------GGTD-----------------SM
D----------MG-------SM-------QM-----G------SM-D--------MG---
-------------------------H---------------------MG-----------
-----MSH--------M---DH----------VSH----------S------M-------
------------------GS----G----------------LSS----FGMFAAHLLAAV
LCGLWLACGEKAAFRILRAVAGRL----AAPIR-LLL---A---LP-VT---PDR-----
-PRVRV-RRR---RSDRAPR-LLLLVHAITSRGPPVGTAVV-------------------
----
>WP_165265316.1
------MTA-GWC---SRTVRAAVFAAVCVLLAALAHVMMSGSTVPWW-----AMAAGAV
ATGGAGWCLAGRERGLP-LIVSVVVVAQTVLHSAFELARS---AAHPETS----------
---GT-----AS-------------------------GPVG--------------TA-TV
P----------TG-------SM-------DM-----G------SMGH-------------
-------DMR---------------S---------------------MD-----------
-----MGH--------MG-ADP----------VAH----------H------M-------
-------------------D----G----------------TSS----FGMLAAHLLAAL
LCGLWLAHGERAAFRILRAVAGCL----AAPLR-LAL---A---RP-TP---PHR-----
-PRIRV-HRS---RSDRAPR-RLLLVHAITSRGPPAGTAVV-------------------
----
>WP_062668182.1
------MTA-GWG---VRTLRAGVFGSVCVLLAALGHTLMAGAAVPWW-----TLVAGAL
ATGGAGWCLAGRERGLP-LVVSVVVVAQGGLHAVFELAGR---GHVVGDPM---------
----------AG-------------------------DPMA------GDH-----TA-GS
H----------MA-------PG-------HI---PSG------HM-S--------LN---
-------HMSSDY-----MDAA---H---------------------TD-------MHHP
M---SIAH-------EM---GH---------DVPH----------V------M-------
-------------------G----D----------------GAP----LGMLAAHTLAAL
LCGLWLGHGERAAFRILRAVAGWL----AAPLR-VVL---L---LP-AP---PVR-----
-PRPRP-RRA---RSDRAPR-LLPLVHSLTSRGPPAGPAVV-------------------
----
>WP_234762725.1
------MTA-GCG---VRAIRAAMFASVCVLLAALGHVLMSGASVPWW-----TLAAGAV
LTGGLGWCLAGRERGLP-LVVSVVVVAQGGLHAAFEFAQS---STV--------------
----------AG------------YGM----------GSMSVGSMS-VGH-----MG-MG
H----------MD-------AS-------HM-----G------AH-D--------MG---
-----ADHMG----------AS---H---------------------MG-----------
-----TSP--------M----D----------VGH----------D------M-------
-------------------A----G----------------MSS----FGMFAAHTLAAL
LCGLWLGHGERAAFRILRAVAGWL----AAPLR-LSL---A---LP-EP---PHR-----
-PRPRP-RRG---RSDRAPR-LLPLVHTITSRGPPPGIAVV-------------------
----
>WP_046728734.1
------MTA-GWS---SRALRAAVFAAVCVMLAALGHVMMSGSEVPAR-----ALAAGAA
VTGAVGWWLTGRERGPL-PIVVAVVAVQAVLHEGFSFARP---MAAASDTAAS-------
---GT-------------------------------------------------------
-----------AA-------SL-------RM-----GLMR-GDAA---------------
-------GVAA---------MD---HMR------------------DMD-----------
----RMGH--------M---DR----------MGH----------S------L-------
-------------------A----GT---------------SPS----YGMLAVHLVAAL
LCGMWLAYGERAAFRITRAVAGWL----TAPLR-LLL---A---RP-GA---AYR-----
-PLDRP-RRR---DADRTPY-LLLLVDAITSRGPPVRAAVV-------------------
----
>WP_103543407.1
------MTT-GWC---SRTLRAAVFAALCVLLTSLGHVMMSGTAVPWW-----AMAAGAA
VTGGAAWRLAVRERGPA-LVGSATVAAQAMLHASFSFAQA---IVHPEPT----------
---GS-----RSLVQQW-------VGYLLC----DSPSGTS---AE-HDA-----M----
-----------SA-------SMDH-----TM-----G------AM-H-------SMG---
-------S---------------------------------------MD-----------
----HMVA--------A---PS----------LDH----------G------M-------
-------------------G----G----------------MSS----TGMLAAHLLAAL
LCGLWLAHGERAAFRILRALAGWL----VAPLR-LIL---R---LP-AP---PDR-----
-PRVRA-RRG---RSDGTLR-QLLLTYAITSRGPPAGTAVAA------------------
----
>WP_079041520.1
------MTA-GWG---ARTVRAAVFAAVCVLLAALGHVLMSGSAVPWW-----TMSAGFA
VTSGVGWALAGRERGLP-LVVSVVVVAQGALHSAFSWGRS---AAPVSGN----------
---GS-----TA------------QDM----------SGMS--------------AG-SM
P----------AG-------SM-------SM-----D------AM-D--------MG---
-------ST------------G---S---------------------GH-------IGHA
A---HAEH--------L---GH----------LAH----------G------T-------
-------------------G----G----------------MSS----LGMLAAHTLAAL
LTGLWLAHGERAAFRLLRAVAGRL----AAPLF-LPL--AA---LP-VP---PRR-----
-PRLRP-TRE---RAERIPR--LTLTHTIISRGPPAGTAVV-------------------
----
>WP_217453684.1
------MTA-GWC---SRSLRAAVFAALSVLLAALGHVMMSGSAVPWW-----AIAAAVS
VTGGVAWRLAGRERGPV-GVASVTVVAQAVLHASFSFAQA---VAHPQPS----------
---GD-----RSLVQQW-------LGYLTC----GSPTGPG---GR-HST-----M--PA
S----------MD-------SMDH-----ST-----G------AM-H-------AMG---
-------S---------------------------------------MD-----------
----HMET--------A---QA----------MDH----------G------M-------
-------------------G----G----------------VSS----TGMLVAHLLAAL
LCGLWLARGERAAFRILRAFTGWL----VAPLR-LIL---R---LP-AP---PHR-----
-PRLRV-RRD---RSHHALR-QLLLTHAITSRGPPAGTAVA-------------------
----
>WP_073492004.1
------MTA-GWC---SRTLRAAVFAAVCVLLAALGHVLMSGSRVPWW-----TLAAGAA
ATGAVGWCLAGRERGLP-LVVSVVVAAQTALHSAFSLARS---GAHPVAPASG-------
---DT-----AS------------MDM----------SSG------------------AH
D----------MG-------SM-------HM-----G------SL-H--------VD---
-------SVD---------------S---------------------MD-----------
-----TGH--------M---DH----------LGH----------A------V-------
-------------------G----G----------------TSS----FGMVSAHLLAAL
LCGLWLAYGERAAFRILRAVVGRL----TVPLR-LPL---A---LP-TP---PDR-----
-PRLRV--RR---RSDRAPR-TLLLVHAITSRGPPVGTAVV-------------------
----
>WP_229900449.1
------------------------------------------------------------
-----GWCLAGRERGLP-LIVTVVVAAQTVLHEAFAYAQS---ASAGPAAM---------
---DM-----GS------------MDM----------GSTH--------------MG-SP
H----------MG-------AM-------HM-----G------SM-H--------MG---
-------HMG--------------PH----------------------------------
----PVGP--------A---GH----------MGH----------S------M-------
------------------GG----G----------------SSS----AGMLAAHLLAAA
LCGLWLAYGEKAAFRILRAVAGWL----AAPLR-FLL---A---LP-VT---PDR-----
-PRFRV-RRR---RSDRAPR-LLLLVHAITSRGPPAETAVA-------------------
----
>WP_031224626.1
------MTA-GWC---ARTIRAAVFAAVCVLLAALGHVLMSGSDVPAW-----ALAAGVA
VTGAVGWCLAVRERGLP-LIVTAVVAAQAVLHEAFSYAQS---ASGGS------------
----------AS------------VDA----------SG---------------------
-----------MG-------SM--------------G------SM-G--------MG---
-------HTG----------MS---H---------------------MD-----------
-------H--------A---GH----------MGH----------S------M-------
------------------DG----G----------------SSS----FGMLAAHLLAAL
LCGLWLAYGEKAAFRILRAVAGWL----AAPLR-LLF---A---SP-VT---PDR-----
-PRVHL-RRR---RSDRAPR-LLLLGHAITSRGPPAGTAVV-------------------
----
>WP_242620763.1
-MKPV-MDA-GWC---VRTVRAAVFAAVCVLLAAVGHIMMAGGAVPWW-----ALLAGGL
ATGGAGWVLAGQERGLT-LIMALVVGAQTVLHWGFSLAQS---AVGPTAS----------
---GA-----VG-------------------------GATP-------------------
-----------MG-------SMGH-----DM-----G------AT-H--------MG---
-------SMDT---------TGMHAHSM----------SMQM----SMG-----------
-----MSH--------S---AHMSAGSEAG--LGHW---------L------V-------
-------------------S----G----------------MPS----LGMSGAHLVAAV
LCGLWLGYGERVVHRLLRAAAGWL----AAPLR-LVL---T---LP-AL---RPP-----
-PRRLV-RRS---RSRWTPY-HLRLVHAITTRGPPLRAAVA-------------------
----
>WP_086699245.1
------MAA-GWG---VRTVRAAVFAAVCVVLAALGHVLMSGRDVAAW-----ALAAGLA
ATGGAGWCLTGRERGPA-LIVPLVVAAQTALHSAFSLAQS---ASASPAPLFS-------
---RP-----TG------------------------------------------------
-----------MP---------------SDM-----S------GM-D--------MA---
-------------------------H----------------------------------
-----MAH--------M---GN----------MGH----------S------M-------
-----------------GSG----G----------------WPV----SGMTAAHLLAAC
LTGLWLAYGEQAAFRILRTVAGWL----AAPLR-LLL---A---VP-VA---TGR-----
-PDHRP-RRP---RSDRAPS-LALLIHAITSRGPPVGTAVV-------------------
----
>WP_055612413.1
------MTA-GWC---ARTIRAAVFAVVCVLLAALGHVLMSGSTVPWW-----TMAAGFV
ATSGVGWCLAGRERGLT-LVVSAVALVQGALHWTFSLAQS---AASGSGT----------
---DS-----VA------------HHMS------GDPSGMP-------------------
-----------MG-------ST-------SM-----D------AI-D--------MA---
-------SM------------G---S---------------------MD-------MGHS
A---HAGQ--------L---GH----------MAH----------D------M-------
-------------------G----G----------------TSS----FGMLAAHTLAAL
LSGLWLAHGERAAFRVLRAVAGWL----AAPLR-LPI---A---LSAVP---HHR-----
-PCPRP-TRE---RSERVPR--LTLAHTIISRGPPAGTAVA-------------------
----
>WP_031227129.1
------MTA-GWG---SRTVRAAVFAAVCVVLAALGHVLMSGRDVPAW-----AWATGLV
ATGAVGWCLTGRERGPR-LIVPLVVVAQTALHSAFSLAQS---ASGSTPPMAS-------
---GH-----AG-------------------------TAIH--------------MG-MG
D----------MG-------SMSIGS-MGSM-----D------SM-D--------MG---
-------HMG---------------H---------------------TS-----------
-----MNP--------L---QH----------MGH----------S------L-------
-----------------GAG----D----------------ASS----SGMAAAHLLAAL
LTGLWLAYGEKAAFRILRAAAGRL----AAPLR-LLL---A---LP-LA---GER-----
-PDQRL-CRP---RSDRAPS-LDLLIHAITSRGPPVGTAVA-------------------
----
>WP_031481545.1
------MTA-GWC---VRTIRAAVFAAVCVLLAALGHVLMSGATVPWW-----TLAAGVL
LTGGAGWCLAGRERGLV-LVVTVVVAAQGGLHAAFEYAQS---ATATA------------
----------AG------------HDM----------GAVSPHTGS-MDA-----M----
------------------------------------G------AM-E--------MG---
-------HMG----------AD---H---------------------MS-----------
-----MGH--------T----S----------MGH----------D------M-------
-------------------A----G----------------TSS----LGMLAAHTLAAL
LCGLWLGHGERAAFRILRAVAGWL----AAPLR-LSL---A---LP-AP---PHR-----
-PRLRP-RRG---RSDRAPR-LLPLVHTITSRGPPAGIAVF-------------------
----
>WP_190031504.1
------MNP-GRN---CRAIRAAMFAVTCVLLASLGHVLMSRTAVAWW-----AMAVAVA
AVGAAAWVLADRERGLV-SVTAATVAVQAALHTGFSMAQA---AAHPSGP----------
---GG-----GT----------------------AAPPGA--------------------
-----------GG----------------HV-----HSM----AA-H-------------
-------AMAG---------GG---T------------AVPM----SMP-----------
---MPMPA--------A---MP----------AGH----------A------M-------
-------------------G----S----------------ASP----VGMLAAHLLAAL
LCGLWLAYGEQGAFRVLRAVAGWL----LVPLR-LAF---R---LP-AP---PDR-----
-PRLTA-RRD---GGSRPPR-GLLLAHAITSRGPPVGIAVI-------------------
----
>WP_067249551.1
------MTA-GWC---TRTLRAAMFAAVCVLLAALGHVLMSGDHVPVW-----ALAAGAA
VTGAAGWCLAGRERGPA-SVVAVVVAAQALLHRAFEYAQT---VGADTGA----------
----------QP------------PTV----------PSM--------------------
--------------------TT-------SM-----Q------GM-D--------MA---
-------HM--------------------------------------VG-----------
----------------M---GH----------MSHAGSGGRGVLLN------V-------
-------------------V----G----------------SSS----SGMFAAHLLAAL
LCGLWLAHGERAAFRVLRAVAGRL----AAPLR-LLL---A---LP-LA---PAR-----
-PRVRP-RRR---HRERVPR--LLLVHAITSRGPPVGAAAV-------------------
----
>WP_033283923.1
------MTA-GWC---ARTVRAAMFAAVCVLLAALAHVLMSGRHVPVW-----ALAAGLA
ATGAAAWSLAGRERGLP-LIVTLVVATQAALHSAFSLAQP---ATAGES-----------
----------AA------------MDM----------GSAD--------------MG-SM
H----------MG-------SA-------DM-----G------SM-H--------MS---
-------ATD---------------S---------------------MD-----------
-----MGH------------------------MSA----------T--------------
------------------TT----G----------------TSS----PGMLTAHLLAAL
LCGLWLAHGERATFRVLRAVAGRL----TAPLR-LLL---A---LP-AP---PHR-----
-PRLRP-RRP---RSERAPR-LLLLVHAITSRGPPPGTAVV-------------------
----
>WP_164312749.1
------MTA-GWD---VRTIRAAVFAAVCVLLAALGHVLMSGSTVPWW-----TMSAGFA
ATSGVGWTLAGRERGFP-LVVSVVVVAQAALHSVFSWGQS---VAPGSGT----------
---GS-----VA------------QDM----------SGMP-------------------
-----------MG-------SI-------SV-----D------AM-D--------MG---
-------TT------------G---S---------------------MS-------MGHA
A---HAEH--------L---GH----------MAH----------D------A-------
-------------------G----G----------------MSS----LGMLAAHTLAAV
LTGLWLAYGERAAFRLLRAVAGWL----AAPLR-LPL--AA---LP-VP---PRR-----
-PSLRP-TRE---RAERIPR--LTLTHTIISRGPPAGTAVI-------------------
----
>MBJ6637318.1
------MTA-GWG---SRAARAAVFAAVCVLLAALGHVLMSGRHVPGW-----TLAAGLA
VTGAAGWALTGRERGLP-LVVTVVVAAQTGLHEAFSLAQP---STATTGSATT-------
---GS-----AG------------------------------------------------
-----------MG-------AM-------DMG--ATG------SM-NAGSPGAGLMG---
-------HMSH---------MS---H---------------------MG-----------
----RMAH--------MAGTGH----------MRH----------T--------------
------------------GD----G----------------GFS----AGMLTAHLLAAL
LCGLWLAHGEKAAFRILRAAAARL----AAPLG-LLL---A---LP-VT---PAR-----
-PRPRL-RRR---RSARAPR-LLLLVHSIVSRGPPAGAAAV-------------------
----
>WP_055615322.1
------MTA-GRG---IREVRAVVFAAVCVVLAALGHVMMSGSSVPWW-----TMAAGGV
VTGGAGWCLAARERGLP-LIVTVVVVAQGLLHTGFSLAQS---AAPPVAWGSMGSGGGGS
MPMGS-----AG------------RGM----------DSEH--------------MG-AA
A----------MD-------SV-------HM-----G------SV-H--------TGS--
-----TDAMD----------MG---H---------------------MG-----------
-----SGP--------M---AH----------PAH----------D------M-------
-------------------D----G----------------MSS----LGMLAAHLLAAL
LCGLWLAYGERAAFRILRAVAGRL----AAPLR-LLL--HA---MP-AP---PHR-----
-PRVRV-PRR---SPDRSPR-RLLLVHAITSRGPPVGTAVA-------------------
----
>WP_062717540.1
------MTA-GWG---VRTIRAAMFASVCVLLAALGHVLMSGASVPWW-----TLAAGAV
LTGGAGWCLAGRERGLP-LVVSVVVVAQGGLHAAFEFAQS---AAG--------------
----------AG------------RDM----------GSMS--AGH-MGMG---HMD-GS
H----------MG-------SD-------HMG---AG------HM-S--------AG---
-------HMG----------AG---HMSAGHVGAGDMGVG------PMG-----------
-----TSP--------M----D----------MGH----------D------M-------
-------------------A----G----------------MSS----LGMFAAHTLAAL
LCGLWLGHGERAAFRILRAVAGWL----AAPLR-LSL---A---LP-VP---PTR-----
-PRPRP-RRG---RSDRAPR-LLPLVHTITSRGPPPGIAVV-------------------
----
>WP_254385513.1
------MTP-GRC---CRAVRAAMFAATCVLLSSLGHILMSGTSVPWW-----GMAAAFA
ATSATGWLLAGRERGLT-AVVSATVGVQAALHGGFSLAQA---AVARSQEP---------
---GAS---LASLGRRW-------VQYLLC-----APSGTG---GT-AQD-----V--VQ
DI---------HG------LAGA------HS-----AH-----GL-H-------------
-------GTAD---------NA---A------------SLVS----TLP-----------
---LPMP---------M---PG----------AAH----------A------M-------
-------------------G----S----------------MSP----AGMLAGHLLAAL
LCGLWLAHGERGAFRVLRAVAARL----LVPLG-LFL---R---LP-AP---AHR-----
-PRVRL-PRN---HRVRTPR-GLLLADALTSRGPPHGIAVV-------------------
----
>WP_078614625.1
------MAA-GWC---SRTVRAAVFAVVCVLLAALAHVLMSGRHVPGW-----TLAAGLA
VTGAAGWSLAGRERGLP-LVVTAVLAAQTVLHEAFSLAQP---AVAYPA-----------
---GT-----AG------T------------------GRTH-----------------SG
A----------TG-------SM-------DM-----S------AM-G-------PMN---
-------GMS---------------P---------------------TD-----------
-----MGS----P---AS-GDP----------TGH----------A------M-------
------------------HG----G----------------ASS----LGMLAAHLLAAL
LCGLWLAYGERAAFRILRAVAGRL----AAPLR-LLL---A---LP-VP---ADR-----
-PRPRT-RRR---RSGRAPR-LVRLVHSIISRGPPAGVAVA-------------------
----
>WP_148001865.1
-----------------------MFAAVCVLLAATGHVLMSGQDLPTT-----VLGPALA
GTFGLAWILAGREQGLL-AVTAATVAVQTMLHTVFSRSQS---QGSPPPGRP--------
------------------------------------------------------------
-----------VAD----TAAAAHA----AM-----G---------H--------TG---
-------HLG----------MA---G---------------------MD-----------
-----PAHGS--GRGTSVGSGA----------VAH----------D------M-------
-------------------TEMS-EM---------------SSS----LGMVSAHLLAGL
LSGLWLAYGERAAFRLVRSLPLWRFRSPLRPLR-LLL---AA-VVP-VA---PAR-----
-PRIRR-VRA---EDERAPR-RLLLAHSVITRGPPRALAVS-------------------
---F
>WP_079083622.1
------MTS-GWG---TRTVRAAVFAAVCVLLAALGHVLMSGRHVPAW-----ALAGGTL
LTGAAAWCLAGRERGLP-TVVGLAVAAQTALHEGFSLAQP---VAAEPG-----------
---RM-----AE------------PGM----------AGAD--------A-----MG-AT
D----------MG-------TM-------DM-----G------SA-H--------MGLMH
MGPTHLHSMD---------------P---------------------MD-----------
----------------M---AH----------MGA----------D------H-------
-----------------TGA----G----------------SSS----LGMLAAHLLAAL
LCGLWLAYGERAAFRLLRAVAGWL----AAPLR-LLL---A---LP-TP---AHR-----
-PRTGR-PRR---RSERAPR-LLLLSHAITTRGPPAGTAVA-------------------
----
>WP_129802754.1
------MTA-GWC---SRTVRAAVFAAVCVLLAALGHVLMSGSHVPWW-----ALAGGAA
VTAGGGWCLAGRERGLP-LIVAVVATAQTALHSAFSLAQS---ATGGQHTVPSD------
--TGA-----VG------------HDM----------SAA--------------------
H----------MS-------SM-------HM-----G------SM-P--------MH---
-------SMD---------------A---------------------MD-----------
-----LGH--------T---------------AGH----------A------M-------
-------------------G----G----------------SSS----SGMIAAHLLAAL
LSGLWLAHGERAAFRILRAVAGWL----AAPLR-LPL---A---VP-AP---PQA-----
-PRPRP-RRR---SSARSPR-RLLLVHAITLRGPPLGTAVV-------------------
----
>WP_051133287.1
-----------------------MFALICVLLSAAGHSLTSAHTISLS-----TLVLATG
FLTALAWSVADREQGLT-AITVGLLAGQGALHLWFTADVS--------------------
------------------------------------------------------------
-----------GG----------------HA-----D---------H-------------
------------------------------------------------------------
--------------------AA----------MAH----------R------L-------
-------------------A----D----------------TGT----PAMLGAHGLAAL
LCALWLRRGERTAFALAATLYARI----VLPLL-LLV-------PP-LP---AVR-----
TPVVTR-PST---DHDNPVT-TEFLLHAMVRRGPPHRIASYLPSVATAVTGRGVRAFPGR
RAVG
>WP_172639351.1
------MTA-GWC---LRTVRAAMFAAVCVLLASLGHVLMSGSSVPWW-----AMAAGVA
ATGAVGWCLAGRERGLP-LIVAVVVAAQTALHTGFSLAQP---SSTG-------------
------------------------------------------------------------
-----------VD-------AV-------DM-----G------SA-H--------MN---
-------HTV---------------S---------------------MGP------TD--
----HMGH--------V---DH----------TGY----------L------L-------
-------------------D----GSFASS----------FAPS----SGMLAAHLLAAL
LCGLWLAYGERAAFNLLRAVAGWL----AAPLR-LPL---A---LP-LP---PER-----
-PRPRV-RRG---RSDRSPR-RLLLVHAITSRGPPAGTAVI-------------------
----
>WP_067154210.1
------MTA-PDT---CRTVRAAMFAALCVLLTALGHALMSDAPVPWW-----ALGCGFV
ATGATAWALAGRERGFG-PVVAFAVGTQTVLHELFSWAQT---TARPAAQP---------
------------------------MDMRM-------------------------------
-----------TG------MSTT------HM-----S---------H-------------
------------------------------------------------------------
-----MGH--------M---GS----------MGH----------D------M-------
-------------------ADMPLG----------------MSS----SGMFAAHLLAAL
LCGLWLAHGERAAFRILRAFAGRL----FAPLR-LMP---L---SA-AP---PRP-----
-ARRRA-RPD---RTVRAPR-QLFLVHAITSRGPPAGTAVV-------------------
----
>WP_254373694.1
------MTP-SRS---CRAVRAAVFAAACVLLAALGHVLMSGADAPWW-----AMCTAFA
TSGAMAWVLAGRERGFL-TVAFAVVTTQAALHSGFSLAQA---VVRPQLAD---------
---G------ASLGRQW-------AQYLLC-------GASEAKPLR------------PA
D----------MP-------SMGE-----HA-----HH-----TM-H-------------
-------AMPD--------------HT---------------------------------
----------------V---MP----------VSH----------G------M-------
-------------------G----D----------------MSP----SGMLAAHLLAAL
LCGLWLAHGEQAAFRILRSLAAWI----AAPLR-LPL---R---LP-AY---PYR-----
-PRIRV-RRA---RPAQALR-QLLLVHAITSRGPPSGIAVF-------------------
----
>WP_234316032.1
-MSPA-MEPVVRC---LRALRAAMFAALCVLLAATGHVLMSGTAVPWW-----ALPVGFG
AAAVTAWSLAGRERGIL-PVTGAAVAVQAVLHSGFSLAQS---LARSLAGPA--------
-------------------------------------PESA-------------------
-----------AA------EAPV------HA-----HH-----AM-H-------------
-------GTAD---------AA---S---------------------AS-----------
----PAMH--------M---AG----------GGH----------GST-AMPA-------
-------------------A----F----------------MSP----AGMLIVHLLAAV
LCGLWLAHGERALFRVLRAVAARL----WVPLC-LLL---R---PA-AV---GHR-----
-PRLRV-RRR---RRPRAPR-RLFLVHAITSRGPPTATAVL-------------------
----
>WP_191848863.1
------MSA-GWC---LRTTRAAVFAAVCVLLAALGHVTMSDASVPWW-----ALAVPLV
ICGGAAWCLAGRERGLL-PVSFAVVAAQTALHEWFSYAQA---LSTSP------------
------------------------MHM----------DGPP------EFT-----PS-GY
R----------PG-------ATT------HT-----GH-----AV-H-------------
-------SLT----------HG--ES------------AMG-----ATD-----------
----VIDP--------A---TG----------IGH----------T------V-------
------------------SG----G----------------MSS----TGMLAAHLLAAV
LTGLWLAHGERATFRVLRAVAGRL----AAPLR-LLL---A---LP-EP---SCR-----
-PRVVL-SRG---RSDRRPR-RPLLVYVITSRGPPEGTAVV-------------------
----
>WP_166631798.1
------MTA-GRC---TRTVRAAVFAAVCVLLAALGHVLMSGSTVPWW-----AVGAGFA
VTGTVAWGLAGRERGLA-TVVLLVVVVQAVLHSAFESAQS---WAATAAGP---------
---GT-----GS------------TGH----------TGHV-------------------
-----------TG-------SMGHDPSGMSMDVTSPGSIS-VDSG-H--------MA---
-------HTADLS-----TGMG---G---------------------MD-----------
-----VMP--------M---GH----------MSH----------D------M-------
-------------------S----G----------------GSS----FGMLAAHTLAAL
LCGLWLAHGERAAFRVLRAVAHRV----AAPLH-LPL---A---VP-AP---LPR-----
-PRPRP-RRD---RSDRAPR-LLLLSYSIASRGPPAGTAVV-------------------
----
>WP_141307210.1
------MTV-GWC---SRTVRAAVFAAVCVLLAALGHVLMSGHHVPWW-----ALATGAA
VTGAAGWGLAGRERGLP-LIVTVVVTAQTALHSAFSVAQS---ATAGQDAVHTH------
--TGA-----MG------------HDM----------SAMP--------------MG-AA
H----------MS-------SM-------PM-----G------ST-H--------TH---
-------SMD---------------A---------------------MD-----------
-----LGP--------T---GG----------MSS----------V------M-------
-------------------D----G----------------SSS----FGMLAAHLLAAL
LCGLWLAHGERAAFRILRAVAGWL----AAPLR-LPL---T---VP-AP---PHR-----
-PRPRP-RRR---ESARSPR-RLLLVHAITSRGPPLGSAV--------------------
----
>WP_007385296.1
------MTA-GWC---ARTVRAAVFAAVCVLLAALGHVLMSGAPVPGW-----TLAAGLA
VTGCAGWCLAGRERGLP-LIVAVVVAAQTALHSAFSLTQP---TTAGQD-----------
------------------------------------------------------------
-----------MG-------GM-------HM-----E------SM-H--------MS---
-------GMD---------------S---------------------LD-----------
----------------A---AP----------AGT----------S------S-------
------------------GV----G----------------ALSFLVPFGMYAAHLLAAL
LTGLWLAYGERAAFRILRAVGARL----VAPLR-LLF---A---LP-AT---PHR-----
-PRLRV-RRA---RSQRAPR-LLLLVHAITHRGPPPGTAVA-------------------
----
>WP_028808471.1
------MTA-GWC---SRTVRAAVFAAVCVLLAALGHVLMSGAPVPGW-----TLAAGLA
VTGCAGWCLAGRERGLP-LIVAVVVAAQTALHSAFSFAQP---TTAAQD-----------
------------------------------------------------------------
-----------MG-------GM-------HM-----E------SM-H--------MS---
-------GMD---------------S---------------------LD-----------
----------------A---AP----------AGT----------S------S-------
------------------GV----G----------------ALSFLVPFGMYAAHLLAAL
LTGLWLAYGERAAFRILRAVGARL----VAPLR-LLL---A---LP-AT---PHR-----
-PRLRA-RRA---RSQRAPR-LLLLVHAITHRGPPPGTAVA-------------------
----
>WP_114256929.1
------MTA-GWC---ARAIRAAVFAAVCVVLAALGHVMMSGDHVPLP-----TLVAGWA
ATGAAGWCLAGRERGLR-LVVAVAVAVQTALHSAFSLAPQ---AQGTGPA----------
---TG-----TP----------------------------------------------AP
D----------AH-------SM-------DM-----A------SMGH-------GAG---
-------SME---------------S----------------------------------
----MSAH--------M---GH----------MGH----------A------P-------
-------------------G----G----------------DSS----LGMLAAHLLAAL
LCGLWLGHGERAAFRLLRAVGGRL----AAPLR-LLL---A---LP-TP---AP------
-PPVRV-RRA---SSDRAPR-LSLLVHAITSRGPPAGAAAA-------------------
----
>WP_245727745.1
-----------------------MFAAVCVLLAATGHILMSGRGVPAW-----TLSLAFA
ATVAVTWVLASRERGLL-AVTAASVVVQSALHTAFSWSQP---TTSMPTTV---------
-------------------------------------PSMPM----------------SM
S----------M-----------------PM-----GDAH---AA-H------AHMS---
-------HAA----------MG---H---------------------VD-----------
-----MTPSV-----GMISGAP----------AEH----------D------M-------
-------------------T----DM---------------SSS----FGMLSAHLLAAL
LSGLWMAYGEQAAFRLLRAASLRL----FRPLC-PLL---AF-FVP-VA---RNR-----
-PRFRP-VRA---GDERAPR-QLLLAHSLISRGPPQALAVL-------------------
----
>WP_239756339.1
------MTA-GWG---TRTTRAAMFAAVCVLLAALGHVLMSGGHVPWW-----ALVVGIA
ATGAVGWCLAGRERGLP-LITSVVVAAQTALHWGFELAQP---LAQPPASASTASG----
-GTAS-----VS-------------------------GAM----------------G-GS
S----------SG-------AM-------DM-----G------SA-H--------MN---
-------HTV---------------H---------------------MGP------AG--
----HMDH--------G---DL----------TGY----------L------L-------
-------------------D----GTFAS------------ASS----SGMFAAHLLAAL
LCGLWLAHGERAAFALLRAVAGWL----AAPLR-LSL---A---LP-VA---AER-----
-PRPRV-RRG---RTDRALR-SLVLVHAITSRGPPAGTAVS-------------------
----
>WP_086741734.1
------------------------------------------------------------
---------------LP-LITAVVVAAQTALHSAFSFAQS---GTPDLGHT---------
----------AH------------------------------------------------
-----------LA------YAN-------HM-----A------HMAH--------AG---
-------HM--------------------------------------VD-----------
--PGRTGH------------SA----------AGP----------V------L-------
-------------------S----G----------------SSS----SGMLAAHLLAAL
LCGLWLAHGERAAFRILRAVAGWL----AAPLR-LPL---AP-LVV-AP---PPR-----
-PRV---RRR---RSHRTPS-GLLLVHAITSRGPPPGTAVA-------------------
----
>WP_105968628.1
------MTA-DLG---VRTLRAAVFAAVCVLLAALGHVLMSGSSVDWR-----TLLAGTV
VTGGAGWCLAGRERGLP-LVVGVVVVTQGALHSAFSLTRG---ATGSAGT----------
---AT-----DS------------MDM----------AHAG-------------------
-----------TD------TGM-------SM------------AA-T-------------
------------------------------------------------------------
-----MGH--------M---AH----------GGH----------D------TEFL----
----------------SSSF----L----------------STS----YGMLAAHTLAAL
LCGLWLAYGERAAFRILRSVAGRL----VAPLR-LAL---A---RP-AT---PDR-----
-PRLRP-RRG---HSDRAPR-LLPLVHVITSRGPPTRIAVA-------------------
----
>WP_121745363.1
------MTA-GWC---SRTVRAAVFAAVCVLLAALGHILMSGTAVPWW-----AMAAGAL
ATGGAAWWLADRERGPL-AVVCVAVAAQTVLHTSFSLAQA---TKRPPSS----------
---DD-----ESLARRW-------LDVLLC----RAASG---PGGE-YGA-----M--PT
S----------MD--------TDH-----GP-----H------AG-H-------SMP---
-------G---------------------------------------MG-----------
----AMDA--------M---DP----------AGH----------A------M-------
-------------------G----G----------------MSS----TGMLTAHLVAAL
LCGLWLAHGERAVFRVLRCLATRL----VAPLR-LLF---R---LP-AP---PHR-----
-PRVRA-RRA---ASDRAPR-RLLLAHAITSRGPPAGVAVA-------------------
----
>WP_225810119.1
-------------------MRTAVFAAVCVVLAALGHVLMSGRDAPAW-----ALAAGLA
GTGGAGWCLTGRERGPA-LVVPLVVAAQAALHSAFSLART---AAPGTPSPPVP------
----------AG------------------------------------------------
-----------MG-------AM-------PA-----D------AV-D-------------
------------------------------------------------------------
-----MGH--------M---AH----------MAH----------S------T-------
-----------------DGT----G----------------WPA----SGMLAAHLLAAL
LTGLWLAYGERAAFRVLRAVAGRL----AVPLR-LLL---A---LP-AP---ADH-----
-PGPRP-RRP---RSDRAPG-LELLCHAITSRGPPTGTAVV-------------------
----
>WP_189932305.1
------MTA-GWC---SRTVRAAVFAAVCVLLAALGHVLMSGGGVPWW-----ALGAGAA
VTGAAGWCLAGRERGLP-LIVTVVVAAQTALHSAFSLAQS---TTGTMAAGDT-------
---GS-----MN------------MDM---------HPGM------------------GM
D----------MG--------M-------SM-----G------SM-S--------MD---
-------------------------A---------------------MD-----------
-----MAS--------M---GH----------APH----------S------M-------
-----------------TGV----G----------------TSS----YGMLAAHLLAAL
LCGLWLAYGERAAFRILRAVAGWL----AAPLR-LLF---A---RP-VA---PEG-----
-PRVRV-RRR---RAERAPR-LLLLVHAIISRGPPAETAVL-------------------
----
>WP_149551758.1
------MTA-GWC---SRTVRAAVFAAVCVLLAALGHVMMSGSDVPAW-----TLGAGAA
ATGTVGWCLAGRERGLP-AVVAVAVAAQTALHSAFSLAQP---AAGARA-----------
---SM-----GG------------HDM----------GPRH--------------GD-PR
P----------MD-------AV-------DM-----G------SL-H--------MD---
-------AVH----------TG---S---------------------LH-----------
-----MGHATAHPLSHMG-GDH----------TGH----------A------M-------
----------------SGGG----D----------------SSS----FGMLAAHLLAAL
LTGLWLAYGERAAFRILRSVAGWL----AAPLR-SLF---A---LP-VV---PAL-----
-PPARP-GRP---RSDRVPG-LALLVHAITSRGPPVGAAVV-------------------
----
>WP_055544142.1
------MTS-GPV---FRLARAAVFAAVCVVVTALGHTLMSGAALPWW-----AVGYAFA
ATAAAAWWLTGRERGAP-TVVSATVVAQLALHELFGFAQR---LGAAPGA----------
-------------------------------------GAT--------------------
-----------GG------DGMA------HM-----NH-----MN-H-------------
-------AMRMPM-------PA---HSG-----------------AGTD-----------
---SATAS--------GPD-------------AGEW-------IMS------L-------
-------------------F----G----------------HSA----LGMFLAHVVAAL
ICALWLWRGEAAAFRTGRALAAAL----FVPLR-LVL---RVLVAA-LP---PAP-----
-PRVGT------LVPVPRLR-GVLLQYAVSRRGPPVLPVSS-------------------
----
>WP_243868968.1
---------------------------MCVVVSGLGHALSSGGPVPLP-----ALGGAFV
LALAAGWWLTGRAHGAP-VVVGASAVGQAALHYLFGALPLCLPARGTPGPN---------
---GA-----PG-------------------------GGR--------------------
-----------AG------TTM-------SM-----A------HA-H--------Q----
-------EMT----------AD---S---------------------AD-----------
----LMAL------R-M---TY----------DGH-------------------------
-----------------------------------------APT----AGMAAAHLLAGL
LCGWWLWRGERAVRQLARSLALFI----GTPLR-LAWRVLS---RT-GT---GHH-----
-PRPAA-RVPVPHRTPRRPG-LRVVLDPVSRRGPPLLPSCR-------------------
----
>WP_003994797.1
------MTA-GWC---ARTTRAAVFAAVCVVLAALGHVMMSGDHVPPR-----TLAAGWA
VTGVAGWCLAGRERGLR-LVVAVAVAVQTALHSAFSLMSP---SPPAGTA----------
---GS-----RA-------------------------------------------AD-SM
H----------MG-------SM-------HM-----G------ST-H--------MGST-
-------HMGSL-------HME---S---------------------VD-----------
-----AGA--------M---GH----------AGH----------L------P-------
-------------------G----G----------------DSS----LGMLAAHLLAAL
LCGLWLGHGERAVFRLLRAVAGRL----AAPLR-LLF---A---LP-AP---PP------
-PPVRV-RRP---SSDRAPR-LLLLVHAITSRGPPVRAAAV-------------------
----
>WP_249829195.1
------MIA-GWG---TRTVRAAMFAAVCVLLAALGHVTMSGSPVPWW-----AMGAAAA
ATGGVGWCLAGRERGLP-LIVSVVLAAQTALHSGFSLTQP---SHPAGADGPVTGG---S
ANGGSV---GGS------------VDW----------GSVD--------------GG-FG
G----------PS-------AM-------DM-----G------SA-H--------MQ---
-------HSV---------------H---------------------TGS------AG--
----HMGH--------A---DH----------TGY----------L------M-------
-------------------D----GPF--------------TAS----SGMLAAHLLAAL
LCGLWLAYGERAAFGLLRAVAGWL----AAPLR-MAL---S---LA-VP---PGR-----
-PRPRV-RRG---RSDRSPR-RLLLVHTLTSRGPPAGIAVS-------------------
----
>WP_030605060.1
------MTA-GWC---SRTVRAAVFAAVCVLLASLGHVMMSGRHVPAW-----VLAAGVA
VTGAVGWFLAGRERGLP-LIVAVVVAAQTALHSAFSLAQS---SGRGTA-----------
---GS-----AT------------AD----------------------------------
-----------MT-------SM-------DM-----G------SM-H--------MH---
-------SMD---------------A---------------------MD-----------
-----MG-------------------------VSH----------S------T-------
-------------------S----G----------------SST----FDMLAAHLLAAL
LCGLWLAYGEKAAFRILRAAAGRL----AAPLR-LLL---A---LP-LV---PDR-----
-PRLRV-RRH---GSDRTPR--LLLVHAITSRGPPLGTAVA-------------------
----
>WP_069761767.1
------MTA-GWC---SRTVRAAVFAAVCVLLAALGHVLMSGTHVPGW-----TLAAGLV
VTGCAGWCLTGRERGLP-LIVAVVVGAQTALHAAFSLAQP---APAAPD-----------
------------------------------------------------------------
-----------VG-------AM-------HM-----E------SM-H--------TS---
-------GMD---------------S---------------------MD-----------
----------------M---SP----------MGT----------S------A-------
------------------GV----G----------------ALSFWMPFGMYAAHLLAAL
LTGLWLAHGERAAFRILRAVAGRL----AAPLR-LLL---A---LP-AT---PHR-----
-PRLRV-RRP---RSEREPR-LLLLVHAITHRGPPLGTAVA-------------------
----
>WP_107449306.1
------MTA-GRC---ARTIRAAVFAAVCVLLAALGHVLMSGATVSWW-----ALAAGLA
VTGGAGWCLAGRERGPA-LVVSLVVVTQGVLHSVFERAQS---TATSADGPDTTP-----
--PGSG---GQG------------HAM----------ESM------------------GH
S----------MS-------AM-------PM-----D------SM-D--------MG---
-------HMA----------TD---H---------------------AA-----------
----HMGH--------M---GS----------VGH----------H------M-------
-------------------G----G----------------MSS----FGMLAAHTLAAL
LCGLWLGHGERAAFRGLRAVAGWL----AAPLQ-LLF---A---VV-AP---PRR-----
-LRVRL-RRA---RSERVPR-RLLLVHSITPRGPPAGTAVV-------------------
----
>WP_086727360.1
------MAA-GRC---ARAMRAAVFAAVCVLLAALGHVMMSGRDVPAW-----AMAAGAA
VTGGVGWVLGARERGLS-LIVAVVVVAQTALHSAFSFAQS---SSTASDA----------
------------------------MDM----------PGMG------AGS-----MGMSM
N----------MG-------GM-------SP-----G------SM-D--------MA---
-------HMG----------MV---H---------------------TA-----------
----QLTT--------T---DS----------MTH----------P------M-------
-------------------G----W----------------TSS----IGMLAAHLLAAL
LSGLWLAHGEKAAFRILRAVAGWL----AAPLR-LLL---A---LP-LV---PNR-----
-PRIHG-RRR---RSDQVLR-LLLLSHAITSRGPPAGTAVA-------------------
----
>WP_189262419.1
------MTA-GWC---ARTIRSAVFAAVCVLLAALGHVMMSGNRVPGW-----ALVTALA
LTATLGWALSGRERGLT-LVVSAAVGAQTALHSGFSAAQA---WTSGMAPM---------
---GS-----AH------------MDM-------------------------------AG
N----------TA-------AM-------NM-----G------SM-H--------MG---
-------PA---------------------------------------------------
----PTDP--------V---EY----------LGF----------G------T-------
-------------------G----G----------------TAS----TGMFAAHLVAAL
LCGLWLGHGERAAFRIVRAVAGRL----VAPLR-LLL---A---LP-AT---PER-----
-PRPRL-RRR---RSDRAPR-LLLLVHAITSRGPPVRTAVA-------------------
----
>WP_010982053.1
------MTA-GWC---ARAIRAAVFAAVCVLLAALGHVLMSGSTVPWW-----TMTAGFA
ATTGVGWCLAGRERGLA-LVVPAAVVAQGALHSAFSLAQS---AASDTGA----------
---GG-----VA------------HGM----------RGMS-------------------
-----------MS-------AT-------SM-----D------AM-D--------MR---
-------------------------S---------------------AP-------MGCS
E---QPGQ--------L---GH----------LVH----------D------M-------
-------------------G----G----------------GSS----FGMLAAHALAAV
LSGLWLAYGERAAFRVLRAVAGWL----AAPLR-LSL---A---LP-AP---PCR-----
-PRLVP-TRE---RSERVPR--LSLAHTIISRGPPAGMAVA-------------------
----
>WP_220647311.1
------MTA-GWG---TRTTRAAMFAAVCVLLAALGHVMMSGGHVPWW-----ALAVGAA
ATGAAGWCLAGRERGLP-LITSVVVAAQTALHGGFELAQP---SGSAGAGAM--------
--DGA-----AN-------------------------GAA----------------N-ST
A----------NG-------AM-------DM-----G------SA-H--------MN---
-------HTV---------------H---------------------MGP------TG--
----HMDH--------V---DP----------TGY----------L------L-------
-------------------D----GAY--------------ASS----SGMFAAHLLAAL
LCGLWLAHGERAAFTLLRAVAGWL----AAPLR-LSL---A---LP-VA---AER-----
-PRPRV-RRG---RTDRSPR-RLLLVHAITSRGPPAGTAVS-------------------
----
>WP_031043744.1
------MTA-GWC---ARTVRAAVFAAVCVLLAALGHVLMSGAPVPGR-----TLAAGLA
VTGGAGWCLAGRERGLP-LIVAVVVAAQTALHSTFSLTQP---TAAARD-----------
------------------------------------------------------------
-----------MG-------GM-------HM-----E------SM-H--------MG---
-------GMD---------------S---------------------LD-----------
----------------A---A-----------VGT----------S------S-------
------------------GV----G----------------ALSFLVPFGMYAAHLLAAL
LTGLWLAYGERAAFRVLRAVAARL----VGPLR-LLL---A---LP-AT---PHR-----
-PRPRT-RRA---RSRRAPR-LLLLVHAITHRGPPAGTAVA-------------------
----
>WP_234513794.1
------MTA-GWC---ARTTRAAVFAAVCVLLAALGHVLMSGSEVPSW-----ALAAGLA
LTWGAGWCLAGRERGLP-LVVTTVVTAQTVLHEAFSFAQS---ASGAPG-----------
---AA-----ASAGG---------MGM----------DGMR------SMA-----MG-ST
E----------MG-------SMEVGS--TGM-----D------SM-D--------MG---
-------SMD----------MSPMGH---------------------MG-----------
-----TSP--------M---DH----------LGH----------S------L-------
-----------------AGG----G----------------SSS----FGMLAAHLLAAL
LCGLWLAFGERAAFRILRAVAGWL----AAPLR-LLF---A---VP-AT---PDR-----
-PRLRV-RRR---RSDRAPR-LLLLVHAITSRGPPVGTAVV-------------------
----
>WP_030605977.1
------MTA-GWC---SRTLRAAVFAAVCVLLAALGHVLMSGRHVPGW-----TLAAGLV
VTGSAGWCLAGRERGLP-LIVAVVVTVQTLLHSAFSLAQP---APAAPD-----------
------------------------------------------------------------
-----------MG-------AM-------HM-----E------SM-H--------RS---
-------GMG---------------S---------------------MD-----------
----------------M---SH----------MGT----------S------A-------
------------------GD----G----------------TSS----SGMLAAHLLAAL
LCGLWLAHGERAAFRILRAVAGWL----AAPLR-LLL---A---LP-AI---PHR-----
-PRLRA-RRR---RSDRAPR-LLLLVHAITLRGPPLGTAVA-------------------
----
>WP_093718340.1
------MTA-GRC---TRAFRAAVFAAVCVLLAALGHVLMSGSHVPAW-----ALAAAVA
ATGAVGWLLGGRERGLP-LVVTVVVAAQSGLHSGFSWAQS---VSSG-------------
------------------------------------------------------------
T----------AD-------GA-------GE-----H------AL-H--------MS---
-------------------------H----------------------------------
-----MGH-------------H----------MSAGADAG----SG------A-------
-----------------DAT----A----------------VSS----PGMLAAHLLAAL
LCGLWLAYGEQSAFRILRAVAGWL----AAPLR-LLL---A---LP-VP---PER-----
-PRPRA-DRG---DAERVPC--LLLAHAITSRGPPVGPAVA-------------------
----
>WP_143659600.1
--------------------------------------------------------MAFL
GIWAGALAFTGRERGRA-AVITAALATQALLHVLFSFGQL---RAEPPPTA---------
-RSSS-----AQ----W------MAERVLC-------PAE-AHALS-HSEA----LRVVH
D----------AG------LTS-------HL-----AHG-------H-------------
----------P---------PG---S---------------------GG-----------
---GPGAS--------V---AE----------AAH----------S------L-------
-------------------P---------------------GGT----AGMIAAHLAVAL
LSAGWLWSGERAVFALLRWAVLRV----LVPVP-RSA---P---SP-AP-----A-----
-PGGRAVPGP---DGSRVLR-QLLLVRRTGSRGPPAPAAALAAA------RRHGRVSPA-
----
>WP_216722241.1
------MTA-GWC---LRATRAAVFAAVCVLLAALGHVLMSGSPLPRW-----VLAVAVA
VTGGAGWSLAGRERGLL-LVPSAVVAAQAVLHVWFSRVQE---LPRPPAS----------
---PV-----PP------------------------------------------------
-----------TA-------SMP------HM-----SH-----TV-H-------------
--------------------AG--GS------------ATG-----PDP-----------
----AMAG--------------------------------------------M-------
-------------------P----E----------------ASS----AGMFAAHLLAAL
LTGLWLAYGERAAFRVLRAAAARL----AAPLR-LVL---A---LP-AP---ARR-----
-PRAAA-RRG---RAARRPR-RLLLVYAITSRGPPAGTAAV-------------------
----
>WP_308404933.1
------------------------------------------MTVPWP-----AVLLASA
IAGATGWALTDRERGFP-AVLSSVVAVQAVLHAWFALAQV---TLRPADS----------
---GG-----ASIMAQW-------IQHVLC------------------------------
-----------AA------PAV-------TM----ADH-----TH-H-------------
-------TMAG---------MA---G---------------------MP-----------
----GMSD-------GM----A----------MGT----------G------Q-------
-------------------G----G----------------IAP----FGMLSAHLLAAV
LCGLWLAFGERAAFQCLRACAGWI----VAPLR-LPG---A---VP-TS---SAP-----
-PPARV-DLP---HTVDRPR-QLLLAHAITSRGPPTGTAVL-------------------
----
>WP_187825119.1
------MTA-GWG---ARTVRAAVFAAVCVLLAALGHAMMAGEPMPPG-----TLAAGWA
GTAVAGWCLAGRERGLL-LVVTVVLAAQAALHAAFSFVPS---AGGCAAL----------
----------DA------------MDM----------DATG-------------------
-----------TA-------SM-------HM-----G------SM-H--------VS---
-------HTG-------------------------------------TG-----------
----LMDH--------A---DH----------MAH----------S------V-------
------------------TG----G----------------SYS----PGMLAAHLLAAL
LCGLWLGYGERAAFRLLRAVAGRL----AAPLR-LLG---A---LP-AP---PHR-----
-PLLRM-RRR---RSDRAPR-LLLLVHAITTRGPPTGSAAV-------------------
----
>WP_241714106.1
------MDT-GWC---ARTVRAAVFAAVCVLLAAVGHIMMSGCAVPWW-----ALLAGFA
ATGGACWVLTGRERGLT-LIVTLVVGGQTVLHWGFSLAQS---AVGPTAS----------
---GS-----AG------------GGM----------GAMP-------------------
-----------MG-------SMGH-----DM-----G------SM-D--------MS---
-------SMDM---------SGLHAH------------SMQM----HMG-----------
-----MSH--------S---AHMCAGAEVS--PGHW---------P------V-------
-------------------S----G----------------MPS----LGMSGAHLVAAV
LCGLWLGYGERVAYRLLRAVAGWL----AAPLR-LVR---I---LP-AL---PRR-----
-PRRLV-RRT---RSRWAPH-RLHLVHAITTRGPPLRTAVV-------------------
----
>WP_201452606.1
------MIA-GWG---TRTVRAALFAAVCVLLAALGHVTMSGSPVPWW-----AMGAAAA
VTGGVGWCLAGRERGLP-LIVSVVLAAQTALHSGFSLVQP---AHPAAAEGPVDGG---T
THGGSA--HGGS------------VHQ----------GSVH--------------EG-FG
G----------GG-------AM-------DM-----G------SA-P--------MH---
-------HTV---------------P---------------------SGS------AG--
----HLGH--------A---DH----------AGN----------L------M-------
----------------GGMD----APF--------------TAS----SGMLAAHLLAAL
LCGLWLAYGERAAFGLLRAVAGWL----AAPLR-MAL---A---LA-VP---PER-----
-PRPRL-RRD---RSDRSPR-RLLLVHTLTSRGPPAGIAVS-------------------
----
>WP_193241650.1
------MTT-GWG---SRTTRAAMFAAVCVLLAALGHVMMSGRHVPWW-----AMAAGGV
AVGAVGWCLAGRERGVP-LITSVVVAAQTALHSGFELAQS---TTHTAHNSL--------
--MGA-----MS-------------------------SPD----------------S-AD
S----------AG-------LM-------DM-----G------SA-H--------MV---
-------HTV---------------P---------------------TAG------AG--
----PMDH--------V---DH----------TGY----------L------L-------
-------------------D----GSSASSSSLLSSLASMYASS----SGMFAAHLLAAL
LCGLWLAYGERAAFGLLRAVAGWL----AAPLR-LSL---A---LP-VA---AER-----
-PRPRV-RRG---RSDRSPR-RLLLVHAITSRGPPAGTAVI-------------------
----
>WP_194238447.1
------MTA-GRC---SRALRAAMFAAVCVLFAVQGHALTSGVEVPWW-----ALVAGAV
VTGAMAWCLAGRERGLL-AVGSLVVATQAALHASFSLAQA---VVRPEPA----------
---DG-----TPLAQRW-------LAYLLC----SSPRGGS---HS-DGT--------AM
T----------AH-------PMSH-----DM-----S------GM-D-------------
----------------------------------------------GAG-----------
----GMGS--------M---ES----------TGH----------V------M-------
-------------------E----G----------------MSS----TGMLLAHLVAAL
VCGLWLAHGERAAFRILRLLAGWL----VAPLR-LLL---R---VP-AP---PHR-----
-PRLRA-RRD---GAVRALR-QLLLVHAITSRGPPAGTAVL-------------------
----
>WP_030347507.1
------MTA-GWC---ARAIRAAVFAAVCVLLAALGHVLMSGSDVPAW-----ALAAGGA
VTGAVGWCLAGRERGLP-LVVTVVVAAQTVLHEAFSYAQS---ASGTSD-----------
---GS-----AF------------MDM----------SDMG------SMG-----TG-SM
R----------MG-------SM-------DM-----G------AM-H--------MD---
-------------------------H---------------------TG-----------
-----MSP--------M---DH----------MGH----------S------M-------
------------------DG----G----------------SSS----FGMLAAHLLAAV
LCGLWLAYGEKAAFRILRAAAGWL----AAPLR-LLL---A---LP-ET---PDR-----
-PRVHL-RRR---RSDRAPR-LLLLIHAITSRGPPVGTAVA-------------------
----
>WP_208030664.1
------MTA-GWC---ARAIRAAVFAAMCVLLAALGHVLMSGSDVPAW-----ALAAGGA
VTGAVGWCLAGRERGLP-LIVTVVVAAQTVLHEAFSCAQS---TSGTSD-----------
---GS-----AS------------MGM----------SG---------------------
-----------MG-------SM-------DM-----G------AM-P--------VD---
-------------------------H---------------------TG-----------
-----MSP--------M---DH----------MGH----------S------M-------
------------------DG----G----------------SSS----FGMLAAHLLAAV
LCGLWLACGEKAAFRILRAAVGWL----AAPLR-LLL---A---LP-GT---PDR-----
-PRVHL-RRR---RSARAPR-LLLLVHAITSRGPPVGTAVV-------------------
----
>WP_168528182.1
------MTA-GWC---SRTVRAAVFAAVCVLLAALGHVMMSGGEVPPR-----VLGASVV
VIGGTGWGLAGRERGLP-LIVSAVMVTQAALHSTFSLAQA---SASASPPT---------
----------ST------------PGM----------GSIS--------------AG-VM
S----------TG-------AMSTG--AMPM-----G------AM-P--------MGPAH
-----MDSMN-------------------------------------TG-----------
----VMGA--------M---DH----------MGD----------G------A-------
-------------------G----G----------------ASS----LGMLAAHLVAAL
LCGLWLAHGERAAFRILRALAARL----AAPLR-LLL---A---LP-AP---GGH-----
-PRPRL-RRH---RPARAPR-LLLLVHAITSRGPPAGTAVV-------------------
----
>WP_069782510.1
------MTA-GWC---ARAIRAAVFAAMCVLLAALGHVLMSGSDVPAW-----ALAAGGA
VTGAVGWSLAGRERGLP-LIVTVVVAAQTVLHEAFSYAQS---TSGTSD-----------
---GS-----AS------------MDM----------SGMDAM-DS-SMG-----MG-SM
R----------MG-------SM-------DM-----G------AM-N--------MD---
-------------------------H---------------------TG-----------
-----MSP--------M---DH----------MGH----------S------M-------
------------------DG----G----------------SSS----FGMLAAHLLAAV
LSGLWLAYGEKAAFRILRATAGWL----AAPLR-LLL---A---LP-GT---PDR-----
-PRVHL-RRR---RSDRAPR-LLLLVHAITSRGPPVGTAVV-------------------
----
>WP_190036244.1
------MTA-GWG---VRTVRAAVFAAVCVLLAALGHVLMSGVPVPWW-----AMAGGGV
ATAAAGWALAGRERGLA-VVVTVVVVAQTVLHEAFSLAQS---ALPGAAPAPGGAA----
--AGG-----TG------------SGA----------GGLP-----RRDP-----M--AH
D----------MG-------SMD------TM---PTG------SM-S--------LD---
-------HMA----------LD---HVSL--------E--------SMD-----------
-----LAH--------T---HH----------LGH----------S------T-------
-------------------P----D----------------TSS----FGMLAAHLLAAL
LCGLWLAHGERAAFRILRAVAGRL----AAPLR-LLA---A---LP-TP---PHR-----
-PRLCV--RP---RSERAPR-RLLIVLAITSRGPPVGTAVA-------------------
----
>WP_242764695.1
------MTA-GWC---SRTVRAAVFAAVCVLLAALGHVMMSGAHVPSW-----ALAAGAA
GTGAAGWCLAGRERGRA-LIVTVVLAAQTALHTAFALAQS---TSANADG----------
------------------------HGM----------GSMG--------------SS-TS
S----------SS-------SS-------SM-----S------SM-D--------MS---
-------GVDSMQSMRDMGDMG---S---------------------MP-----------
-----MGG--------S---VH----------LGH----------T------A-------
-------------------D----G----------------TAS----LGMLAAHLLAAL
LCGLWLAYGERAAFRILRAVAGWL----AAPLR-LLL---A---LP-VP---PHR-----
-PRPRP-RRR---ASDREPR-LLLLVHAITSRGPPVGTAVA-------------------
----
>WP_081238524.1
------MTA-GWC---CRAVRAAVFAAVCALLAALGHGTVSGSAVPWW-----AVAAAAV
TVGGATWCLAGRERGLL-LVVSVAMATQAVLHTWYSLAQA---IAQRHEPH---------
----------LA------------------------------------------------
-----------RP-------TT-------RH-----P------ARAH-------------
-------GTP----------LE---H----------------------------------
-----VAH--------L---DH----------MGS----------D------T-------
-------------------A----G----------------ISS----VGMFAAHVLVVL
LCGLWLGYGERAAFRILRTLAGWF----VAPLR-LPL---L---LP-TP---PHR-----
-PGVRP-QRD---RSARAPR-QFLLVHTITSRGPPTATAVT-------------------
----
>WP_191885218.1
------MRA-GWC---CRTVRAAVFAAVCVLLAALGHLLMSGAAVPWW-----AVVAGAS
ASGGAAWWLAGRERGPF-AVVGLAVAAQAVLHASFSLAQA---GAHLGAY----------
---GD-----TSLVGRW-------LDVLLC----RMPSG---PGAA------------PM
P----------TG-------AAVH-----GG-----H------AV-H-------PPH---
-------D----------------------------------------------------
-----VNG--------A---DA----------VGH----------A------M-------
-------------------G----S----------------MSP----SGMLAAHLVAAL
LCGLWLAHGERAAFRIVRSLAARL----VAPLR-LPL---R---PA-AP---PHR-----
-PRAGH-RRA---ASDRAPR-RLSTAHAITSRGPPAGAAVA-------------------
----
>WP_189320669.1
------MTV-GWC---SRTLRAAVFAAVCVLLAALGHVMMSGGRVPWW-----VLVAGAA
VTGAVGWCLAGRERGLP-LIVSVVVVAQTALHSAFSLTQS---GAHPAASAPG-------
---DM-----AS------------MDM----------SSM------------------GH
D----------MG-------SM-------PM-----H------SV-H-------------
--------MD---------------S---------------------MD-----------
-----MAH--------M---DH----------LGH----------T------T-------
-------------------G----G----------------TSS----FGMLSAHLLAAL
LCGLWLAHGERAAFRILRAVGGWL----AAPLR-LLL---V---LP-TP---PHR-----
-PRIRV--RR---RSDRAPR-RLMLVHAITSRGPPVGTAVV-------------------
----
>WP_037617027.1
------MTA-GWC---TRVLRAVMFAAVCVVLAALGHVMMSGSPVAWW-----ALAGAGA
GTAGAGWCLAGRERGLA-LVVSVVVLAQAALHIVFSIARS---LTPTATGS---------
--MGM-----GS------------MDM----------SSMD-------------------
-----------MG-------STGRG--MSGM-----G------SM-D--------MG---
-------SMG-------------------------------------TG-----------
----PLAH--------L---FP----------GGA----------G------T-------
-------------------G----S----------------LSS----LGMLAAHALAAL
LCGLWLAHGERAVFRVLRAMAGRL----AAPLR-LLL---A---LP-EP---PYR-----
-PVLRP-RRR---TSDRAPR-LLLLVHAITSRGPPVGSAVA-------------------
----
>WP_051787220.1
-----------------------MFAAVCVLLAATGHILMSGRGVPAW-----TLSLVFA
ATVAVTWVLASRERGLL-AVTGASVVVQSALHAAFSWSQP---TTATA------------
---------------------------------------MPM----------------PM
P----------MGDVHAAHTHMSHA----AM-----GHVH---AA-H------THMS---
-------HAA----------MG---H---------------------VD-----------
-----LSSSV-----GMISEVP----------AGH----------D------M-------
-------------------T----NM---------------SAS----FGMLSAHLLAAL
LSGLWMAYGERAAFRLLSAASLRL----FRPLH-PLL---AS-FVP-VV---RSR-----
-RHFRP-VRA---GDERVPR-QLLLAHAVISRGPPQALAVL-------------------
----
>WP_189561476.1
------MTA-GWC---FRTTRAAVFAAVCVLLAALGHVLMSGTTVPWW-----ALGGATA
VVGGAVWCLAGRERGLL-LVSSAVLAAQTALHTWFSYAQE---LAAGSGSP---------
---GA-----GP------------HPV----------TPV--------------------
-----------TS-------AA-------HA-----H---------H--------LD---
-------HTT----------HG--AH---------------------TD-----------
---HAAHA--------V---TG----------AGH----------T------L-------
-------------------E----G----------------MSS----AGMLAAHLLAAL
LCGLWLAHGERAAFRILRAVAGWL----AAPLR-LPL---A---LP-AP---PHR-----
-PRVAA-RRG---RDARTPR-GLLLVHTITSRGPPTGTAVA-------------------
----
>WP_188278848.1
------MTA-GWC---ARTVRAAVFAALCVLLAALGHVLMSGSDVPAW-----ALAAGTA
VTGVVGWCLAGRERGLP-LIVAVVVAAQTALHSAFSLAQS---AAVGT------------
----------AA------------RDA----------GAMS--------------SM-RM
S----------MG-------SM-------RM-----D------SM-C--------MG---
-------RVN---------------H---------------------MD-----------
-----MGH--------M---DH----------MGP----------L------M-------
-----------------GGG----D----------------ASS----FGMLAAHVVAAL
LTGLWLACGEKAAFRILRAVAGWL----AAPLR-LLF---A---LP-AA---PDR-----
-PCVRR-GRP---RSDRAPS-LRLLLHAITSRGPPAGLAVL-------------------
----
>WP_064726036.1
------MTA-GWC---CRATRAAVFAAVCVLLAVLGHVLMSDASVPWW-----SLVAALG
ATGGAAWCLAGRERGVL-AVSSVVMVAQTALHQWFSYAQR---LTVPPAG----------
---GT-----NG-------------------------------------A-----SD-AG
H----------TA-------AVA------HL-----GH-----AM-H-------------
-------PAA----------HG--GS------------AAP-----PTG-----------
----AVDS--------M---TG----------FAQ----------V------M-------
-------------------E----A----------------MSA----SGMLAAHLLAAL
LSGLWLAYGERAAFRVLRAVAGLL----AAPLR-LLL---A---LP-VP---PHR-----
-PRVAP-RRA---GDALRPP-RLLLVHAITSRGPPAGPAVV-------------------
----
>WP_235474328.1
------MTA-GWG---ARTLRAAVFAAVCVLLAALGHVLMSGSSVSWR-----TLVAGTV
VMGGAGWCLAGRERGLP-LVVGVVVVAQGALHSAFSFTRS---TAGTST-----------
----------DS------------MDM----------THIG-------------------
-----------MD------ADM-------GM------------DM-D--------MDT--
-------GMV-------------------------------------MG-----------
-----LGH--------M---AH----------GGH----------G------T-------
-------------------D----AL---------------SSS----YGMLAAHTLAAL
LCGLWLAYGERAAFRILRAVAGRL----AAPLR-LAL---A---RP-AT---PDR-----
-PRLRP-RRG---SSDRTPR-LLLLVHAITSRGPPTGLAVI-------------------
----
>WP_201049668.1
------MTA-GWG---ARTVRSAVFAAVCVVLAALGHVLMSGRHVPAW-----ALAAGLA
VTAGAAWSLAGRERGLP-LIVTLVVATQAALHSAFSLAQP---ATQRT------------
------------------------------------------------------------
--------------------AM-------DM-----G------SM-H--------MG---
-------AAD---------------S---------------------MD-----------
-----MGH------------------------MSV----------A------P-------
-----------------TTS----A----------------TSS----PGMLTAHLLAAL
LCGLWLAHGERAAFRLLRAVATRL----AAPLR-LLL---A---LP-AP---PHR-----
-PRLRP-RRP---RSDRAPR-LLLLVHAITSRGPPLGTAVV-------------------
----
>WP_171398786.1
------MTA-GWC---TRTLRAALFAAVCVLLAALGHVMMSGSEVPAW-----ALAAGVA
VTGIAGWCLAGRERGLA-LIVTVVVAAQTALHSAFSLAGP---ESGDA------------
----------AS------------AGM----------GVMG-------------------
-----------MG-------SM-------RM-----D------SM-D--------MDMG-
-------HMA---------HVS---H---------------------LDHASHTGHMG--
----HMSH--------M---SH----------VGE----------A------A-------
-----------------GEG----G----------------SSS----FGMLAAHLLAAL
LCGLWLAHGEKAAFRILRAVAGRL----AAPLR-LLL---A---LP-VT---PDR-----
-PRVRF-RRR---GSARAPR-LLLLTHAITTRGPPSGTAAAV------------------
----
>WP_067384869.1
------MTA-GWG---ARTVRAAVFAAVCVLLAALGHVLMSGSTVPWW-----TMAAGFA
ATTGVGWCLAGRERGLA-LVVPAAVVAQGALHSAFSLAQS---AASGAGT----------
---GS-----VA------------HAM----------SGMS-------------------
-----------MG-------ST-------SM-----D------AM-D--------MG---
-------SM------------G---P---------------------VS-------TGSS
E---HAEH--------L---GQ----------LAH----------G------V-------
-------------------G----G----------------TSS----FGMLAAHALAAV
LSGLWLAYGERAAFRVLRAVAGWL----AAPLR-LSL---A---LP-AP---PRR-----
-PRLRP-TRE---RSERVPR--LPLAHTIISRGPPAGIAVA-------------------
----
>WP_015658677.1
------MTA-GWC---TRTIRAAVFAAVCVLLAALGHVLMSGRQVPVW-----ALVGGVA
VTAVVGWVLAARERGLP-LIVTVVVAAQTGLHSAFSAAQS---TPARD------------
------------------------------------------------------------
-----------MG-------AG-------HM-----H------SM-D-------------
-------------------------A---------------------MD-----------
-----VRH--------M---DH----------GGS----------M------M-------
----------------AAAD----S----------------SSS----FGMLAAHLLAAL
LCGLWLAYGERAAFRILRAVAGWL----VAPLR-LLL---A---LP-AP---PER-----
-PRLHA-DRR---RADRVPR--LLLAHAITSRGPPAGFAVA-------------------
----
>WP_189741894.1
------MNP-VRC---FRALRAAMFAALCVLLAATGHLLMSGAAVPWW-----ALSVAFP
GTAATAWALAGRERGLL-AVTTAAVAVQAVLHAGFSLSQS---LAGPAAPT---------
---GS-----GQMP---------SMSSMSSMVRMSQPPAAG-------------------
-----------MP------EAPA------HL-----HH-----AL-H-------------
-------GAAD---------AA---S------------AV------TGA-----------
----AGGP--------L---PG----------GVH----------E------A-------
-------------------A----A----------------MSP----VGMLAAHLLAAV
MCGLWLAHGERAVFRVVRAVAGRL----WTPLR-LLL---R---TA-VP---AHR-----
-RPVRI-RRR---RRHRAPR-RLFLVHAITSRGPPAGTAVL-------------------
----
>WP_067436774.1
------MTA-GWC---SRTVRAAVFAAVCVVLAALGHVLMSGSSVPAW-----TLAAGVA
ATGAVGWGLAGRERGLP-LVVTVVVAAQTALHSAFSLAQS---TSPAPSATGFG------
---GT-----AS------------MDM----------GH---------------------
-----------MG-------QP-------GV-----D------RM-D--------MS---
-------HMD----------MG---Y---------------------AD-----------
-----MGH--------A---DH----------IGH----------S------M-------
-----------------DGG----G----------------SAS----SGMLAAHLLAAL
LTGLWLAYGERAAFRILRAVAGWL----AAPLR-LPL---L---LP-AA---PDR-----
-PRPRV-RRP---RSDRAPS-LRLLVHAITSRGPPLGTAVS-------------------
----
>WP_076097314.1
------MTA-GWC---ARTIRAAVFAAVCVLLAALGHVLMSGSDVPAW-----ALAAGVA
VTGAAGWCLAGRERGLP-LIVTAVVAAQTVLHEAFSYAQS---ASGGS------------
----------AS------------ADV----------SGT--------------------
------------------------------------G------SM-G--------MG---
-------HMG----------TS---H---------------------MDH------MS--
----QMGH--------M---GH----------MGH----------S------M-------
------------------DS----G----------------SSS----FGMLAAHLLAAL
LCGLWLAYGEKAAFRILRAVAGWL----AAPLR-LLF---A---SP-LT---PDR-----
-PRVHL-RRR---RSDRAPR-LLLLGHAITSRGPPVGTAVV-------------------
----
>WP_121889958.1
------MTA-GWC---SRTVRAAVFAAVCVLLAALGHVMMSGSSVPAW-----TLAAGAA
ATGAVGWCLAGRERGLP-LIVTVVVAAQTALHSAFSLAQS---ASAGT------------
----------AS------------ADR----------GDMG------SRH-----M--SM
D----------MG-------SI-------QP-----D------SM-D--------MS---
-------HMD----------VT---H---------------------MA-----------
-----MGHM------GM---GH----------MGH----------S------M-------
------------------GG----G----------------SAS----FGMLAAHLMASL
LTGLWLAYGEKAAFRILRAVAGWL----AAPLR-LLL---A---AP-VT---VGR-----
-PRVRP-GRP---RSDRAPS-LLLLVHAITSRGPPAGTAVI-------------------
----
>WP_053199994.1
------MTA-GWG---VRTIRAAVFASVCVLLAALGHVLMSGVGVPWW-----TLAAGAV
LTGGAGWCLAGRERGLP-LVVSVVVVAQGGLHAAFEFAQS---SSAT-------------
----------TA------------HDM----------GSMPTHAGS-ADP-----MS-ME
H----------MG-------SM-------PMD--SMG------SM-S--------VEHMG
-----MGHMG----------VS---H---------------------TG-----------
-----IGH--------M----G----------LGH----------D------M-------
-------------------A----G----------------SSS----FGMFAAHTLAAL
LCGLWLGHGERAAFRILRAVAGWL----AAPLR-VSL---D---LP-VP---PHR-----
-PRLRP-RRG---RSDRAPR-LLPLVHTITSRGPPAGIAVV-------------------
----
>WP_056562023.1
-----------------------MFAAVCVLLAATGHVLMSGRDLSVP-----ALGLALA
GTLAVAWILARRERGLL-AVTAATVAVQSALHAVFSWSQR---QEALPPGQP--------
------------------------------------------------------------
-----------ASD----QTATAHA----AM-----G---------H--------MG---
--------------------MG---H---------------------AD-----------
-----MAHEA--MGHALPGSAS----------FPH----------D------M-------
-------------------T----DM---------------SSS----LGMLSAHLLAAL
LSGLWMAYGERAAFRLVRSLPLWRFRSLLRPLR-LLL---VA-VVP-LP---PRR-----
-PRIRS-VRA---GDARAPR-QPPFSYSVISRGPPRALAVF-------------------
----
>WP_046259283.1
------MTA-GWC---SRTVRAAVFAAVCVLLAALGHVMMSGSDVPVW-----ALAAGAV
VTGGVGWCLAGRERGLP-LIVAVVVAAQTGLHSAFSLAQS---AAGGTGS----------
----------AG------------HDM----------GSMD-------------------
-----------MG-------AM-------HM-----G------SM-H--------MH---
-------SMD---------------S---------------------MD-----------
-----MGH--------M---DH----------TGH----------S------M-------
-------------------T----G----------------SLS----LGMLAAHLLAAS
LCGLWLAYGERAAFRILRAVAGWL----AAPLR-LLL--AA---LP-IP---PER-----
-PRVRA-HRP---SSDRVPR--LLLVHAITSRGPPVGTAVV-------------------
----
>WP_230215995.1
------MTA-GWA---TRTTRAAMFAAVCVLLAALGHVLMSGAQVPWW-----ALAVGAV
ATGAAGWCLAGRERGLP-LITSVVVAAQTALHWGFELARP---SGSAEA-----------
--------------------------------------------------------G-AV
S----------VD-------AM-------DM-----G------SA-H--------MS---
-------HTV---------------H---------------------MGP------NA--
----HMDH--------V---DP----------TGH----------L------L-------
-------------------D----GAY--------------TSS----SGMFAAHLLAAL
LCGLWLAHGERAAFALLRAVAGRL----AAPLR-LVL---A---LP-VA---VER-----
-PRLRV-RRG---RTDRSPR-RLLLVHAITSRGPPAGTAVS-------------------
----
>WP_059207178.1
------MTA-GWC---SRTVRAAVFAAVCVLLAALGHVLMSGTHMPGW-----TLAAGLA
VTGCAGWCLTGRERGLP-LIVAVVVGAQTALHAAFSLAQP---TAAPQD-----------
------------------------------------------------------------
-----------VG-------AM-------HM-----E------SM-H--------TG---
-------GMD---------------S---------------------ID-----------
----------------V---SP----------MGT----------S------A-------
------------------GV----G----------------ALSFWMPFGMYAAHLIAAL
LTGLWLAYGERAAFRILRAVAGRL----AAPLR-LLL---A---LP-AT---PHR-----
-PRLRV-RRP---RSEREPR-LLLLVHAITHRGPPLGTAVA-------------------
----
>WP_229915168.1
-----------------------MFAAVCVLLAATGHVLMSGRDLPAL-----VLGPAFA
GTFAAAWVLAGRERGPA-AVTTTAVAVQGVLHEAFSRAQG---PAPGPD-----------
------------------------------------------------------------
-----------AGA----APPMDHT----AM-----G---------H--------MG---
-------HMA---------------H---------------------LG-----------
-----MSH-------GSPGGGA----------PVH----------D------M-------
-------------------A----DM---------------ASS----PGMLSAHLLAAL
LSGLWLAHGERAFFRLVRALPLGRRRS-LRPLW-RLL---SA-VVP-AP---ARP-----
-PRVRS-VRT---GDAPAPR-RLLLARPIVSRGPPPASAVL-------------------
----
>WP_208868037.1
------MTA-GWC---SRTVRAAVFAAVCVLLAALGHVMMSGQPVPWW-----TLSGGFG
ATGVLGWCLAGRERGRL-AVLNLVVAAQTALHSAFSLAQS---AAPTAGRV---------
----------------------------------------------------------PH
T----------TG-------PADHVHH--HMTSAAMG------PA-HTDAVDGMSMG---
-------HTY----------VG---H---------------------MG-----------
-----AGH--------V---DP----------AQA----------G------A-------
-------------------V----D----------------PAS----LGMLAAHLAAAL
LTGLWLAYGERAAFRILRAVAGWL----TAPMR-LLL---A---LP-AP---PHR-----
-PRLRG-RR----RPSRASR-LLPLVYAIVSRGPPVGSAVA-------------------
----
>WP_188185376.1
------MTV-GWG---CRATRAAVFAAVCVLLAALGHRMMSDSTVPWW-----AIAAAFV
GAGGMAWCLTGRERGLP-LVASAAMAAQTALHVWYSLAET---AARPHRPA---------
----------PA------------------------------------------------
-----------MP-------AA-------HH-----H------ALWN-------------
-------GTP----------PE---H----------------------------------
-----MAH--------Q---GP----------MDP----------D------M-------
-------------------A----G----------------MSS----TGMVAAHLLAAL
LCSLWLAYGERAAFRILRTLAGWL----LAPLR-TPL---L---PP-AP---PHR-----
-PRVRP-RRN---RAARTPR-QVLLVHAITSRGPPAGTAVV-------------------
----
>WP_128378257.1
------MTM-GWG---SRAVRAAVFAAVCVLLAALGHVMMSGAPVPGW-----LLAVATV
TTGATAWFLADRERGLP-LVVSLAVGSQAVLHTAFSLTHA---AGRGATST---------
------------------------GGM----------GGT-------GDT-----GG-AG
G----------MG-------AMGHA----GM-----GGPLSVDSA-H--------LR---
-------SMP----------ME---S---------------------MG-----------
-----ANP--------L---DH----------LLP----------A------P-------
-------------------F----G----------------TAS----SGMLAAHLLAAL
LCGVWLAHGERAAFRILRALGGWL----VAPLR-LPL---L---PP-VP---PHR-----
-PRVRV-RRD---HTVSRPR-DLLLVHAITSRGPPAGTAVV-------------------
----
>WP_256914220.1
------MTA-GWG---ARTVRAAVFAAVCVLLAALGHALMAGSAVPWW-----TVSAGFA
ATAAVGWALADRERGLT-TVVSVVVVAQGALHSAFSWALQ---AAPGAGA----------
---AP-----SA------------SGT----------NHLH-----------------GM
HHQHGRRPTDVMD-------GM-------VM-----D------GM-D-------------
-------GMS----------ME---S---------------------MA-----------
-----DGH--------L---GS----------TAH----------G--------------
-------------------D----G----------------MSS----LGMLAAHTAAAL
LTGLWLAYGERAAFRLLRTVAARL----AAPLR-LPL---AV--LP-VP---ARR-----
-PRVRP-TRE---RAERLPR--LTLTHTIISRGPPAATAVI-------------------
----
>WP_067444768.1
MFSPTGSGA-GRC---ARTLRAEVFAAVCVLLAAVGHVLMSGTTVPWW-----ALTAGLA
VTGGAGWSLAGRERGLP-LVVSLVVVTQGVLHSGFELAQS---TATGATGPDTMP-----
--SDSR---GPG------------HAM----------ESM------------------GH
D----------MS-------AM-------PT-----H------SM-G--------MG---
-------HMA----------TD---H---------------------AT-----------
----HLGH--------V---GS----------MGH----------D------M-------
-------------------G----G----------------MSS----FGMLAAHTLAAL
LCGLWLAHGERAAFRVMRAVAGRL----AAPLR-LLF---A---VV-TP---PRR-----
-LRVRL-HRL---RSERVPR-HLPLVHSITPRGPPTGTAVV-------------------
----
>NUR43730.1
------MTT-GWC---SRTVRAAVFAAVCVLLAALGHVLMSGADVPAW-----ALAVGVT
GTGAVGWGLAGRERGLP-LIVTAVVVVQTVLHQAFSLAQT---APDESTA----------
------------------------MGM-------------H-------------------
-----------MD------MDMDA-----GM-----G------SM-H-------------
------------------------------------------------------------
-----MGH--------P---MH----------GGG----------G------V-------
-------------------V----G----------------SSS----YGMLAAHLLAAL
LTGLWLAYGEKAAFRILRAVAARL----AAPLR-LLL---A---LP-TP---TDR-----
-PRVRR-GRP---RSDRAPA-LRLLIHAITSRGPPVGPAVG-------------------
----
>WP_181362031.1
------MIA-GWG---TRTVRAALFAAVCVLLAALGHVTMSGSPVPWW-----AMGAAAA
ATGGLGWCLAGRERGLP-LIVSVVLAAQTALHSGFSLAQP---SHPAGADGPVNGG---S
LGGGSV--GGGS------------AGG----------GSVD--------------GG-FG
G----------AS-------AM-------DM-----G------SA-H--------MN---
-------HTV---------------H---------------------MGS------AG--
----HLGH--------A---DH----------TGY----------L------M-------
-------------------D----GPF--------------TAS----SGMLAAHLLAAL
LCGLWLAYGERAAFGLLRAVAGWL----AAPLR-MAL---A---LA-VP---PGR-----
-PRPRV-RRH---RSDRSPR-RLLLVHTLTSRGPPAGITVS-------------------
----
>NUT27251.1
------MTA-GWG---VRTIRAAVFASVCVLLAALGHVLMSGDTVPWW-----TLAAGAL
ATGGAGWCLAGRERGLP-LVVSVVVVAQGGLHTFFEFAQS---GAAAAAGTGAAS-----
--TGS-----AGA----------RHDM----------GSM--------------------
-----------AG-------SLAT-----HMG--SGG------SM-D--------MA---
-------HMG----------SA---H---------------------TG-----------
-----MSH--------M----P----------MGH----------E------M-------
-------------------T----G----------------TSS----LGMFAAHTLAAL
LCGLWLGHGERAAFRILRAVAGWL----AAPLR-LSL---V---LP-TP---PHR-----
-PRLRP-RRG---RSDRAPR-LLPLVHTITSRGPPAGIAVV-------------------
----
>WP_228077576.1
---------------------------------------MSGDSVSWP-----TLGVVFL
GVWIGVVAFTDRERGPV-AVIASALGTQALLHVTLSLGHV---VGPAPAPA---------
------------------------------------------------------------
--------------------ARPHP----AP-----GD-----AA-H-------------
--------------------AA---T---------------------VT-----------
----------------L----T----------GAH----------EE-------------
-------------------H---------------------GST----AWMLAAHLALAL
LSAVWLWWGERALFRLLGRAADRV----WPPPP-PLA---T---PP-TA---STP-----
-PRRRR-VGP---DDQREPP-WPGWARRFGSRGPPPLRALPAPL------PRPHRARPA-
----
>WP_244290642.1
-----------------------MFAALCVLLAATGHLLMSGVPVPWW-----ALAVAFP
GTAATAWALAGRERGLL-AVTTAAVAVQAVLHTGFTLAQS---LVGPAAPT---------
---GS-----GQ------------MSSMAPMAGMTRPPGVG-------------------
-----------TP------AATA------HA-----HH-----AM-H-------------
-------GATD---------TA---S------------AL------AGA-----------
----TGGP--------L---PV----------GVH----------E------A-------
-------------------G----A----------------MSP----AGMLAAHLLAAV
LCGLWLAHGERAAFRVVRAVAGRL----WTPMR-LLL---R---TA-VP---AHR-----
-PPVRV-RRR---RRNRAPR-RLFLVHAITSRGPPAGTAVL-------------------
----
>WP_052757718.1
-----------------------MFAALCVLLAATGHMLMSGAPVPWW-----ALSSGFV
ATAGTAWSLAGRERGIL-AVTVTAVAVQTVLHSGFSLAQS---LAPPAGPA---------
------------------------MTALP-----AMPDGTA-------------------
-----------GA------EAAG------HA-----HH-----AL-H-------------
-------ATVA---------AP---A------------AG------HMA-----------
----VGGH--------M---AG----------AGH----------ESS-AMPV-------
-------------------L----L----------------MSP----AGMVLAHLLAAV
LCGLWLAHGERGLFRVVRAVAARL----RAPLR-LLL---S---TV-AP---AHR-----
-PRPRV-RRR---RRTHAPR-QLFLVHAITTRGPPTATAVL-------------------
----
>WP_189997049.1
------MRA-GWC---SRTLRAAVFAAVCVLLAALGHVVMSGAAVPWW-----AMAAGAA
MTGGTAWLLAARERGPT-AVGSLVVAAQAVLHASFTLTQA---VVHPRPP----------
---GG-----GSLGRQW-------LGYLLH----GSPPGPG---PR-HGV-----M--PT
S----------MA-------SMDH-----TM-----G------SM-H-------SMG---
-------P---------------------------------------MA-----------
----HMGA--------A---HP----------PGH----------S------M-------
-------------------S----G----------------MSS----AGMLTAHLLAAL
LCGLWLAYGERAAFRILRVLAGWL----VAPLR-LTL---R---LP-VP---PYR-----
-PRLRA-RRG---RSDGTLR-RLLLTRAVTSRGPPVGCAVA-------------------
----
>WP_235459754.1
------MTA-GWC---SRTIRAAVFAAVCVLLAALGHVLMSGSDVPAW-----ALAAGVA
LTGAAGWCLAGRERGLP-LVVTVVVAAQTVLHEAFAYAQS---VSGGP------------
----------VS------------MDM----------GGMG------SRN-----VG-SM
D----------LG------GSM-------RR-----D------SM-D--------MS---
-------RMD---------------H---------------------MS-----------
----HMDH--------V---GH----------VGH----------S------M-------
------------------DG----G----------------SSS----FGMLAAHLLAAL
LCGLWLAHGERAAFRILRAVAGWL----AAPLR-LLL---A---LP-VT---PDR-----
-PCPGV-RRR---RSERTPR-RPQLADSITSRGPPVGSAVV-------------------
----
>WP_076682679.1
------MTS-GPA---FRLARAAVFAAVCVVATALGHALMSGAPLPWW-----AVGYAFA
ATSAAAWWLTGCERGAL-AVTGATVASQLGLHELFGLAQR---VSAPAPAAVP-------
---AS-----APVS-----------------------TAT--------------------
-----------GG----------------GM-----DH-----TG-H-------------
-------PMPVPV-------PA--------------------------------------
---SPHAA--------MPD-EG----------VSHW-------IMS------V-------
-------------------F----G----------------HSA----LGMFLAHLTAAL
LCALWLWRGEAAVFRTGRALAAAV----FVPLR-LVL---TALAVS-LP---PAP-----
-PHVGA------LAPVPRLR-GVLLQHAVSRRGPPVLPASS-------------------
----
>WP_076682679.1
------MTS-GPA---FRLARAAVFAAVCVVATALGHALMSGAPLPWW-----AVGYAFA
ATSAAAWWLTGCERGAL-AVTGATVASQLGLHELFGLAQR---VSAPAPAAVP-------
---AS-----APVS-----------------------TAT--------------------
-----------GG----------------GM-----DH-----TG-H-------------
-------PMPVPV-------PA--------------------------------------
---SPHAA--------MPD-EG----------VSHW-------IMS------V-------
-------------------F----G----------------HSA----LGMFLAHLTAAL
LCALWLWRGEAAVFRTGRALAAAV----FVPLR-LVL---TALAVS-LP---PAP-----
-PHVGA------LAPVPRLR-GVLLQHAVSRRGPPVLPASS-------------------
----
>WP_076682679.1
------MTS-GPA---FRLARAAVFAAVCVVATALGHALMSGAPLPWW-----AVGYAFA
ATSAAAWWLTGCERGAL-AVTGATVASQLGLHELFGLAQR---VSAPAPAAVP-------
---AS-----APVS-----------------------TAT--------------------
-----------GG----------------GM-----DH-----TG-H-------------
-------PMPVPV-------PA--------------------------------------
---SPHAA--------MPD-EG----------VSHW-------IMS------V-------
-------------------F----G----------------HSA----LGMFLAHLTAAL
LCALWLWRGEAAVFRTGRALAAAV----FVPLR-LVL---TALAVS-LP---PAP-----
-PHVGA------LAPVPRLR-GVLLQHAVSRRGPPVLPASS-------------------
----
>WP_171141391.1
------MTV-RGW---CRAVRAGVFAAVCVLLAALAHATMSGVPVPWW-----AMSAGGV
ATAVAGWLLAGRERGRT-LVVAVVTAVQAVLHESFERAQT---LASAPESRPAA------
---ST-----GT-------------------------GAMD-----------------MH
S----------MG-------SM-------DM-----G------SP-G--------MG---
-------SMG---------------G---------------------MD-----------
-----MGA--------G---THAVHGM-AGLGHVH----------G------M-------
-------------------S----G----------------AAS----VGMLAAHLLAAV
LCGLWLAHGERAVFRVLRAAASWL----AAPLR-LLL---A---LP-AP---ADR-----
-PSVRG-RRT---AVVDAPV-RLLLCSSLTFRGPPAGAAVV-------------------
----
>WP_190152348.1
------MTA-GRG---ARTVRAAVFAAVCVLLAALGHVLMSDSTVPWW-----TMSAGFA
VTSVVGWTLAGRERGLP-TVVSVVVVAQGALHSAFSWSGS---AAAGSGA----------
---VT-----SA------------QGM----------NGMS-------------------
-----------MS-------PM-------PM-----D------AM-D--------PG---
-------PMGSMAPTGSMGAGG---S---------------------PG-------MGQA
AHSLSAGP--------L---GH----------MAH----------G--------------
-------------------A----G----------------MSS----LGMLAAHTLAAL
LTGLWLAYGERAAFRLLRAVGGWL----AAPLR-LPL--VV---LP-VP---ARR-----
-PRLRP-ARE---RAERLPR--LTLTHTIISRGPPAGTAVI-------------------
----
>WP_240528113.1
-MSPA-MEP-VRC---LRALRAAMFAALCVLLAAVGHLLMSGAAVPWW-----ALSVGFA
AAAGTAWSLADRERGIL-AVTGAAVAVQAVLHCGFSLAQS---LARPPAEPAL-------
---S------------------------------APPTGTA-------------------
-----------GG------EAAV------HA-----HH-----AV-H-------------
-------PAAD---------AA---S---------------------AA-----------
----AAMH--------G---AG----------GGH----------EAS-ALPM-------
-------------------A----S----------------MSP----AGMLIAHLLAAV
LCGLWLAHGERALFRVVRAVAARL----RAPLR-LLL---R---PV-TA---AHR-----
-PRPRV-RRP---RRTRAPR-QLFLVHAITSRGPPTATAVL-------------------
----
>WP_145884601.1
------MTA-GWC---SRTVRAAVFAAVCVLLAALGHVMMSGQHVPGW-----ALAAGLA
VTGAAGWSLAGRERGVP-LIVTVVVAAQAALHEAFSFAQS---ASAP-------------
------------------------------------------------------------
-----------MP-------SM-------PM-----D------SM-D--------MG---
-------SMG---------------H---------------------MD-------MS--
----GTDH--------L---AH----------MGH----------T------M-------
------------------GD----G----------------SSS----FGMLAAHLFAAL
LCGLWLAYGEQAAFRILRAAAARL----AAPLR-LLL---A---LP-DT---PVR-----
-PRPRV-RRR---RSRRAPR-LLLLVHSIISRGPPAGVAVA-------------------
----
>WP_062639959.1
------MTA-GRC---TRTLRAALFAAVCVLLAALGHVTMSGAEVPVW-----ALVAGVA
VTGAAGWCLAGRERGLP-LIVTVVVAAQTALHSAFSLAGS---EPGGA------------
----------AS------------VGM----------DALG-------------------
-----------TG-------SM-------RM-----D------SM-D--------MSMGI
-------GMG---------HVS---HIG------------------PMD---HMQHIG--
----HMGH--------M---SH----------MGE----------G------A-------
-----------------GVG----G----------------SSS----FGMLAAHLLAAL
LCGLWLAHGEKAAFRILRAVAGRL----AAPLR-LLL---A---LP-VP---PDR-----
-PRVRF-RRR---DSARAPR-LLLLTHAITTRGPPLGPAAA-------------------
----
>WP_020113720.1
------MTA-GWG---SRTTRAAMFAAVCVLLAALGHVLMSGSHVPWW-----AMVAGAV
LTGAVGWCLAGRERGLP-LITSVVVAAQTALHWGFERAQS---STTTAVSGRTDA-----
--MSS-----MS-------------------------GTG----------------S-TG
S----------AD-------LM-------DM-----G------SA-H--------LT---
-------HTV---------------P---------------------MDA------AG--
----HLGH--------V---DH----------TGY----------L------L-------
-------------------D----GSSASSSSLMSSLASLYTSS----SGMLAAHLLAAL
LCGLWLAYGERAAFGLLRTVAGWL----AAPLR-LSL---A---LP-LA---AER-----
-PRPRV-RRG---RADRSPR-RLLLVHAITSRGPPAGTAVI-------------------
----
>WP_046913245.1
------MTA-GWG---SRTTRAAMFAAVCVLLAALGHVLMSGSHVPWW-----AMAAGAV
LTGAVGWCLAGRERGLP-LITSVVVAAQTALHWGFEQAQS---STTTAVDGRTDA-----
--MSS-----MS-------------------------GMG----------------S-TG
S----------AD-------LM-------DM-----G------SA-H--------LT---
-------HTV---------------P---------------------MGT------AG--
----HLGH--------V---DH----------TGY----------L------L-------
-------------------D----GSSASSSSLMSSLASLYASS----SGMLAAHLLAAL
LCGLWLAYGERAAFGLLRTVAGWL----AAPLR-LSL---A---LP-LA---AER-----
-PRPRV-RRG---RADRSPR-RLLLVHAITSRGPPAGTAVI-------------------
----
>WP_234327691.1
-MSPA-MEP-DRC---LRAFRAAMFAALCVLLAATGHLLMSGTPVPWW-----ALPAGFV
AAAAGAWSLAGRERGIL-PVTGAAVAVQAVLHSGFSLAQS---LVRPAAQGA--------
------------------------------------------------------------
-----------PS------SAVG------HA-----HH-----AG-H-------------
-------AMAD---------AA---S---------------------DP-----------
----HVLR--------A---AG----------VGQ----------DGSMAVPT-------
-------------------V----L----------------VSQ----TGMLAAHLLAAV
LCGLWLAHGERALFRAVRAVAARV----RVPLC-LLL---R---PA-AL---AHR-----
-PRPQV-VPR---REPRTPR-RLFLVHAITSRGPPAATAVL-------------------
----
>WP_171141753.1
------MTA-GWC---SRTVRAAVFAAVCVLLAALGHVLMSGSDVPVW-----TLAAGAV
ATGGVGWGLAGRERGLP-LIVAVVVVAQTGLHSAFSLAQS---AAADTGA----------
----------TA------------HD----------------------------------
-----------MG-------AM-------HM-----G------SM-H--------MH---
-------SMD---------------S---------------------MD-----------
-----MGH--------A---DH----------VSH----------S------M-------
-------------------T----G----------------SSS----LGMFAAHLLAAA
LCGLWLAHGERAAFRILRAVAGWL----AAPLR-LLL--AA---LP-VT---PER-----
-PRVRA-HRP---SSDRVPR--LLLVHAITSRGPPVGTAVA-------------------
----
>WP_208780145.1
------MTA-GWC---SRTVRAAVFAAVCVVLAALGHVMMSGSHVPAW-----ALSAGTA
ATGVAGWCLAGRERGLP-LIVTVVVAAQTALHEAFSLAQS---ATGTSG-----------
---SA-----TA------------MDM----------SG---------------------
-----------MG-------SM-------DM-----S------TM-D--------MS---
-------------------------T---------------------MD-----------
-----AAP--------M---HP----------TSH----------T------A-------
------------------AV----G----------------SPS----LGMLAAHLMAAL
LCGLWLAYGERAAFRILRAVAGRL----AAPLR-LFL---V---PP-VT---PER-----
-PRPHP-RRR---CSDRAPR-LLLLVHAITSRGPPAATAVV-------------------
----
>WP_109777263.1
------MNP-VRC---LRALRAAVFAALCVVLAATGHLLMSGAAVPWW-----ALTVAFP
STAATAWALAGRERGLL-AVTTAAVAVQAVLHTGFALSQS---LVGPAAPS---------
---GS-----GQMS---------SMSSMAPMARTARPTGLG-------------------
-----------TP------EATA------HT-----HH-----AM-H-------------
-------GATD---------AA---S------------TL------TGA-----------
----TGGP--------L---PG----------GMH----------E------A-------
-------------------G----A----------------MSP----VGMLAAHLLAAL
LCGLWLAHGERAAFRVVRAVAGRL----WTPLR-LLL---R---TV-VP---AHR-----
-PPVRI-RRR---RHNRAPR-RLFLVHAITSRGPPAGTAVL-------------------
----
>WP_126269554.1
------MTV-RGG---CRATRAGVFAAVCVLLAALGHAMMSGTPVPWW-----AMGAGAA
ATGAAGWLLAGRERGRT-LIVAVVTAVQAVLHETFSLAQT---LSPTAAPKPRI------
---GA--------------------------------GAMP-------------------
-----------MG-------AM-------DM-----G------SM-G-----AMDMG---
-------FM------------G---G---------------------MD-----------
-----MGS--------A---AHLGHGA-VGMDHMH----------G------M-------
----------------GGTS----G----------------AAT----VGMFAAHLVAAV
LCGLWLAYGERAVFRLLRAAAAWL----AAPLR-LLL---A---LP-VP---SGP-----
-PRVRR-WRG---AACPAPV-RLLLCSALTFRGPPTGAAVI-------------------
----
>WP_069773445.1
------MTA-GRG---VRTVRAAVFAAVCVLLAALGHVLMSGSTVPWW-----TMSAGFA
ATSAVGWTLAGRERGLP-TVVSVVVLAQGALHSGFSWSRP---TASGSGT----------
---GP-----SA------------QSV----------NGMS-------------------
-----------MG-------SM-------PM-----D------AM-D--------SG---
-------SMGAM---GSMGSGG---S---------------------LG-------MGQA
VHSVSAGH--------L---GH----------MAH----------G--------------
-------------------E----G----------------MSS----PGMLAAHTLAAL
LTGLWLAYGERAAFRLLRAVAGWL----AAPLR-LPL--TA---LP-VP---VRR-----
-SGLRP-TRE---HAERLPR--LTLTHTIISRGPPAGTAVI-------------------
----
>WP_210576953.1
------MTA-GWC---SRTVRAAVFAAVCVLLAALGHVLMSGAHVPAW-----TLAAGVA
GTGVVGWGLAGRERGLA-LVVTVVVVAQTALHQAFSYAQS---VSGSTSM----------
------------------------------------------------------------
-----------TS-------DM-------DM-----G------AA-H-------------
-----------------------------------------------MD-----------
-----SSH--------M---DH----------MGHTASH------S------MPSMSSMP
SM---------------SSV----F----------------SMS----FGMLAAHLLAAL
LSGLWLAYGERAAFGILRTVAGRL----AAPLR-LLL---A---LP-TP---PHR-----
-PRLVV-RRR---RSERAPR-LLLLVHAITSRGPPLGTAVI-------------------
----
>WP_218512407.1
------MTV-GWC---SRTVRAAVFAAVCVLLAALGHVLMSGSHVPWW-----VLATGAA
VTGAAGWGLACRERGLP-LIVTVVVTAQTALHTAFSIAQS---AAAEQDVVHTH------
--TGA-----MG------------HGM----------SASH--------------MG-AA
H----------MA-------SM-------PM-----G------ST-H--------TH---
-------SMD---------------A---------------------ID-----------
-----VGH--------I---GG----------MGP----------V------M-------
-------------------D----G----------------SSS----FGMLAAHLLAAL
LCGLWLAHGERAAFRILRAVAGWL----AAPLW-LPL---A---VP-AP---PHR-----
-PRPRP-RRR---RPARSPR-RLLLVHAITSRGPPLGTAV--------------------
----
>WP_191873827.1
------MTA-GWC---SRTVRAAVFAAVCVVLAALGHVLMSGQDVPAW-----TLAAGLT
ATGGVGWCLTGRERGPW-LVVPLVVAAQAALHTAFSLAQP---ASGSPLPPAS-------
---GL-----AG-------------------------TGTH-------------------
-----------MG-------SM-------PM-----D------SM-D--------MG---
-------HMG---------------H---------------------TS-----------
-----MRH--------M---AH----------MGH----------A------M-------
------------------GG----D----------------TSS----FGMLAAHLLAAL
LTGLWLAYGERAAFRVLRAVAGWL----AAPLR-LLL---A---LP-VT---GDR-----
-PDRRL-RRP---RSDRQPS-LDLLIHAITSRGPPAGTAVV-------------------
----
>WP_053852962.1
------MTA-GWC---ARTVRAAVFAAVCVLLAALGHVLMSGADVPGR-----TLAAGLV
ATGCAGWCLAGRERGLP-LIVAVVVAAQTALHSAFSLAQS---TAAAPG-----------
------------------------------------------------------------
-----------MG-------GM-------HR-----E------ST-H--------MS---
-------GMD---------------S---------------------LD-----------
----------------A---AS----------MGT----------S------S-------
------------------GV----D----------------ALSFLVPFGMYAAHLLAAL
LTGLWLAYGERAAFRILRAFAARL----VAPLR-LLL---A---LP-AT---PHR-----
-PRPRM-RRS---RSRRGPR-LLLLVHAISHRGPPAGIAVA-------------------
----
>WP_043729559.1
------MTV-GWS---VRAIRAAVFASVCVVLAALGHVLMSGAGVPWW-----SLAVGLL
ATGGAGWCLAGRERGLL-LIVSVVVAAQGGLHGVFELAQP---SGNSG------------
------------------------QDM----------GAMP---GG-ADPMGMSSMG-GA
H----------MG-------AG-------TM---ASG------TM-G-----SGTMGS--
------GTMG----------AG---TMG----------SD------PTG-----------
-----SGA--------M---GG----------MSH----------D------M-------
-------------------A----G----------------MSS----FGMLAAHTLAAL
LCGLWLAHGERAAFRILRAVAGWL----AAPLN-LPL---A---PP-AP---AHP-----
-PRPVP-RRA---RSERAPR-LLPLVHTITSRGPPAGTAVV-------------------
----
>WP_114662132.1
------MTA-GRC---LRTVRAALFAAVCVLLAALGHVMMSGSPVPWW-----TMAAAAL
ATGGAGWCLAGRERRLP-LIVSVVAVAQGALHSAFSLGQS---AAGPAG-----------
------------------------HDA----------GSPH-------------------
-----------MD-------AA-------AM-----G------HM-G--------AG---
-------HMS----------AG---H---------------------MS-----------
-----AAH--------M---AH----------SGH----------D------M-------
-------------------D----G----------------VSS----SGMLAAHLLAAL
LCGVWLAYGERAVFRVLRALARRL----AAPSR-LLF---A---LA-AP---PHR-----
-PRVGP-RRD---FSDRAPR-LLVLVHAITSRGPPEGAAAV-------------------
----
>WP_107064633.1
-----------------------MFAALCVLLAAIGHMLMSGAAVPWW-----ALSVGFA
AASGAAWSLAGRERGIL-AVTGAAVAVQAVLHSAFSLAQP---LAGSAAEPAL-------
---Q---------------------------------SGTA-------------------
-----------GA------EAAV------HA-----HH-----AV-H-------------
-------PMAE---------AA---S---------------------AP-----------
----TAMH--------M---AG----------GGH----------EAS-AVPM-------
-------------------A----F----------------MSP----AGMLIAHLLAAV
LCGLWLAHGERALFRVVRAVAARL----RAPLR-LLL---R---PV-TA---AHR-----
-PRLRV-RRP---RRTRVLR-QLFLVHAITSRGPPAATAVL-------------------
----
>WP_150211055.1
-----------------------MFAAVCVLLAALGHVLMSGAPVAGW-----TIAAGFA
GTAAAAWLLAARERGLL-VVTSAAVAAQALLHSAFSLGLP---SGHQPSP----------
---GS------------------------C-----APPAA--------------------
-----------GS------AAPAH-----HL-----H------AG-H-------------
--------------------AG---Q---------------------IG-----------
--QAATDG--------A---VP----------AGH----------D------M-------
-------------------A----C----------------MSP----TGMTAAHLLAAL
LCGLWLAYGEQALFRLLRSFTGRF----LTPLW-LLL---R---RP-VPL-HPQP-----
-PRLRV-RRE---RRARPLR-RLLLDHAITSRGPPPGTAVR-------------------
----
>WP_217213629.1
------MTA-GWG---VRTIRAAIFASVCVLLAALGHVLMSGASVPWW-----TLAAGAV
LTGGAGWCLAGRERGLP-LVVSVVVLAQGGLHAAFEFAQS---SAD--------------
----------AG------------HDM----------GHMS--AGH-MGTV---HMD-GS
H----------MG-------SP-------HMG---AG------HM-D--------AG---
-------HMD----------AG---HVS----------MS------PMG-----------
-----MSP--------M----D----------MGH----------D------M-------
-------------------A----G----------------MSS----FGMFAAHTLAAL
LCGLWLGHGERAAFRILRAVAGWL----AAPLR-LSF---A---LP-VP---PHR-----
-PRLRP-RRG---RSDRAPR-LLPLVHTITSRGPPPGTAVV-------------------
----
>WP_225098996.1
------MTA-GWC---ARAIRAAVFAAMCVLLAALGHVLMSGTDVPAW-----ALAAGGA
ATGAVGWCLAGRERGLP-LIVTVVVAAQTVLHEAFSYAQS---ASGSAG-----------
---GS-----AS------------MHM----------SGMS--------G-----MS-SM
D-----------S-------SL-------DM-----G------AM-H--------MD---
-------------------------H---------------------TG-----------
-----MSP--------M---DH----------MGH----------S------M-------
------------------DG----G----------------SSS----FGMLAAHLLAAV
LCGLWLAYGEKAAFRILRASAGWL----AAPLR-LLL---A---LP-AP---PDR-----
-PRVRL-RRR---HSDRAPR-LLLLVHAITSRGPPVGTAVV-------------------
----
>WP_055637327.1
------MTA-GWC---TRTLRAAMFAAVCVLLAALGHVLMSGDHVPAW-----ALAAGAA
ATGAVGWCLAGRERGPV-SVVAVVVAAQTLLHWAFEYAQT---VGAHAAVK---------
---GM-----GS------------MSV----------DAMDA-----MDA-----MD-AT
T--------DAAG-------GMA------GM-----G------GM-D--------MV---
-------HM--------------------------------------AG-----------
-----MGH--------M---GH----------MGHTGSGGRGVLES------V-------
-------------------A----G----------------LSS----SGMFAAHLLAAL
LCGLWLAHGERAAFRVLRALAGRL----AAPLR-LLL---A---LP-LA---PER-----
-PRIRP-RRR---RSQRAPR--LLLVHAITSRGPPLGAAAV-------------------
----
>WP_079159969.1
------MTA-GWC---SRTLRAAVFAAVCVLLAALGHILMSGTAVPWW-----AMAAGAS
ATGTTAWWLAGRERGPL-AVTGVAVAAQTALHASFSLAQA---TGGPRSS----------
---GE-----ESLSRRW-------LDILLC----RMPSG---PGAE-RGT-----M--PM
S----------TG-------GADH-----GL-----H------LG-H-------SMP---
-------G----------------------------------------------------
-----LDA--------A---GP----------AGH----------A------V-------
-------------------G----G----------------TSS----AGMLTAHLVAAL
LCGLWLAHGERAVFRVVRCLAARL----VAPLR-LPL---R---LP-AP---PHR-----
-PRVRV-RRA---SSGRTQR-RLLLAHAITSRGPPAGVAVV-------------------
----
>WP_079049040.1
------MTA-GWC---ARATRAAVFAAVCVLLAALGHVLMSGSDVPAW-----ALAAGGA
VTGAVGWGLAGRERGLP-LIVTVVVAAQTVLHEAFSYAQS---TSGTSD-----------
---GS-----AS------------MGM----------SG---------------------
-----------MG-------SM-------DM-----G------AL-H--------MD---
-------------------------H---------------------TG-----------
-----ISP--------M---DH----------MGH----------S------M-------
------------------DG----G----------------SSS----SGMLAAHLLAAV
LCGLWLAYGEKAAFRILRAAAGWL----AAPLQ-LLL---A---LP-AT---PNR-----
-PRVHL-RRR---RSDRAPR--LLLVHAITSRGPPVGTAVA-------------------
----
>WP_189592469.1
------MTA-GWC---SRAGRAAVFAAVCVVLAALGHVMMAEAVVAWW-----ALAAGAA
AVGGSAWLLAGRERGLH-VVVPFTVAAQTALHAWFSATQT---AVSPAPA----------
-------------------------------------PSM------------------PA
H----------TH-------AMEHGTHSLPM-----SH-----SG-H-------GMD---
-------GMAS---------MG---H--------------------GMD-----------
----GMDT--------L---AS----------AGH----------G------M-------
-------------------A----G----------------MSS----TGMLAAHLLAAL
LCGLWLAHGERAAFRILRALAGWL----VAPLR-LLL---R---LP-AP---PHR-----
-PRVRA-RRG---DSARAPR-RLLLTHAITTRGPPVGTAVA-------------------
----
>WP_150504694.1
------MTA-GWG---VRTIRAAVFASVCVLLAALGHVLMSGWAVPWW-----TLAAGAV
LTGGAGWCLAGRERGLP-LVVSVVVAAQGGLHTTFEFAQS---ST---------------
----------TA------------HDM----------GSMSTHGGS-MDP-----MS-MD
A----------MN-------SIG------SMG--SAG------SM-S--------MG---
-------------------------H---------------------MG-----------
-----MEH--------M----D----------MGH----------D------M-------
-------------------G----V----------------TSS----FGMFAAHTLAAL
LCGLWLGHGERAAFRILRAVAGWL----AAPLR-LSL---I---LP-TP---PHR-----
-PRLRP-RRG---HSDRAPR-LLPLVHTITSRGPPTGIAVS-------------------
----
>WP_116022116.1
-MP---SPA-GFAWPLPRAVRAGVFAAVCVAFAVSAH--LRAAEVVWTPAAAVVLPAAFG
GAFGLTWILAGARLGTV-GTAVWACTAQFVLHVCLGMVDG---PSAAS------------
------------------------------------------------------------
-----------HG----------------------ASHG----VL-H-------------
--------------------EA---S----------------------------------
----------------T----Q----------GGH-------------------------
------------------------A----------------SVS----DGVIVAHLLAGV
AFTLLLRHGESAV-AVVSGFFGGT----ARAVL-LLF---R---LP-VP---EA------
-PELVHVGSR---ERRPTPRRLLVWSSPRVRRGPPFVES---------------------
----
>WP_026179203.1
------MTV-GGW---CRTLRAGVFAAACVLLAALGHVMMSGTSVPWW-----TMGGGAA
ATGMAGWFLAGRERGRG-LIVAVVVAAQTVLHETFSLGQN---LMPGSGT----------
---AP-----AG------------------------------------------------
-----------MG-------GM-------DM-----G------SS-D-------------
-------SMS----------MD---S---------------------MD-----------
-----MSG--------M---AHMAHGS-GGMGHAH----------T------M-------
-------------------T----G----------------SAS----LGMLAAHLLAAV
LCGLWLAYGERAVFRVLRAAAARL----VAPLR-MLL---A---LP-VP---ARR-----
-PSVRR-RRT---AAYRSSLAHFLLCYSVTSRGPPTGPAVV-------------------
----
>WP_189184144.1
------MTA-GWC---CRTVRAAMFAAVCVLLAALGHVMMSDSSVAWW-----ALAGGAL
AACGVGWCLAGRERGLP-LIVSVVVVAQGALHSAFSLAQS---ASSSSGSMDMGVL----
-STGS-----MG------------HDM----------GSP------------------GH
D----------IG-------SM-------RM-----D------SM-D--------MA---
-------HMG---------------R---------------------MG-----------
-----SDG--------M---AY----------PGS----------D------A-------
-------------------G----G----------------MSS----SGMLAAHLLAAL
LCGLWLAYGERAAFRILRALAGRL----AAPLR-LLL---A---LP-TP---PHR-----
-PRLRA-RRG---SSDRAPQ-RLLLVHAITSRGPPVGTAVA-------------------
----
>WP_215116625.1
------MTA-GWC---ARTVRAAVFAALCVLLAALGHVLMSGSAVPWW-----TLAAGFA
VTSGAGWALAGRERGFP-LVVTVVVVAQGTLHSAFSWGQS---TAPGSGT----------
---GA----GVP------------SDM----------GSMG-------------------
-----------MG-------SM-------GM-----GHAA--HAQ-H--------MG---
-------HI------------G---H---------------------ISH------MGHI
S---HMGH--------M---GHMD-------PMAH----------G------T-------
-------------------G----D----------------PSS----LGMLAAHLLAAL
LTGVWLAFGERAAFRLLRAVAGRL----AAPLR-LPL---P---LP-VP---PRR-----
-PRLRP-TRE---RAERVPR--LTFAYTIVSRGPPAGTAVV-------------------
----
>WP_189219224.1
------MTA-GWG---ARAARAAMFAAVCVLLAALGHAMMSGHDVAWW-----TLAAALA
VTGTAGWCLAGRERGLP-LVVSVVVAAQTVLHGAFSLAHA---GTGPA------------
------------------------------------------------------------
--------------------GVAHP----HT---------------H-------------
------------------------AH---------------------MG-----------
----LADP--------A---GA----------TAH----------A------G-------
-------------------G----A----------------SPS----AGMFAAHLLAAL
LCGLWLAYGERAVFRLLRVLAGRL----AAPLR-LLL---A---RP-VP---PLR-----
-PLPRP-RRD---RDDRSPR-LLLLVCALTRRGPPVGTAVR-------------------
----
>WP_168491684.1
------MTA-GWC---SRTVRAAVFAVVCVLLAALGHVMMSGGTVPWW-----ALGASGA
VIGGAGWCLAGRERGLP-LIVSAVVAAQAALHSVFSLAQS---SGSLGVW----------
---GAAASVFTG------------HDM----------NSMP-------------------
-----------TG-------PM-------SM-----S------SM-P---PNYVSMD---
-------STR----------MD---A---------------------MD-----------
-----MGA--------M---DH----------LGH----------A------A-------
-------------------D----GT---------------SSS----LGMLAAHLLAAL
LCGVWLAHGELAVFRVLRALAGLL----AAPLR-LPL---A---LP-AP---VSR-----
-PRPRV-RRV---RSARAPR-RLLLVHAITSRGPPAGTAVV-------------------
----
>WP_079065091.1
------MTA-GWC---SRTVRAAVFAVVCVLLAALGHVMMSGGTVPWW-----ALGASGA
VIGGAGWCLAGRERGLP-LIVSAVVAAQAVLHSVFSLAQS---SGSLGVW----------
---GAAASVFTG------------HDM----------NSMP-------------------
-----------TG-------PM-------SM-----S------SM-S---PNSVPMD---
-------STR----------MG---A---------------------MD-----------
-----MGA--------M---DH----------PGH----------A------A-------
-------------------D----GT---------------SSS----LGMLAAHLLAAL
LCGLWLAHGERAVFRVLRALAGLL----AAPLR-LPL---T---LP-AP---VSR-----
-PRPRV-RRD---RSARAPR-RLLLVHAITSRGPPAGTAVV-------------------
----
>WP_234308553.1
-MSPA-MEPVVRC---LRALRAVMFAALCVVLAATGHMLMSGTAVPWW-----ALPLGFG
AAAATAWSLAGHERGIL-CVTGAAVAVQAVLHSAFSVAQS---LVGPASPAAS-------
------------------------------------------------------------
-----------PD------VVGG------HT-----HH-----AA-L-------------
-------WASD---------AA---S---------------------AP-----------
----TAVH--------P---AG----------VGH----------HGSGVLPP-------
-------------------V----L----------------ASS----TGMLIVHLSAAV
LCGLWLAHGERALFRVLRAVGARL----WVPLR-LLL---R---PA-AV---AHR-----
-TRARV-RRR---RGPRAPR-RLSLVHAITSRGPPTATAVL-------------------
----
>WP_071364328.1
------MTA-GWC---ARTIRAAVFAAVCVLLAALGHVLMSGNDVPVW-----ALAAGVA
VTGAAGWCLAGRERGLP-LIVTVVVAAQTVLHEAFSYAQS---ASGGS------------
----------AS------------MGM----------SSIN-----------------HM
D----------MG-------SM-------QR-----G------SM-D--------MG---
-------HMG----------MS---H---------------------MS-----------
-----HSH--------M---DD----------MGY----------S------M-------
------------------DG----G----------------SSS----FGMLAAHLLAAL
LCGLWLAYGEQAAFRILRAVAGWL----AAPLR-LLL---A---LP-IT---PDR-----
-PRVHI-RRR---RSDRAPR-LLLLVHTITSRGPPVGTAVV-------------------
----
>WP_121544817.1
------MTA-GWG---ARTGRAAVFAAVCVVLAALGHVTMSGHPAPLR-----TLMAGWA
VTGAAGWGLAGRERGLP-LVTAVAVAAQTVLHTAFSLAGP---AGAH-------------
------------------------------------------------------------
--------------------SM-------DM-----A------PMPH--------GTH--
-------TMPMP--------PG-------------------------TG-----------
-----MPA--------E---AH----------MAP----------S--------------
-------------------A----G----------------HSP----AGMLAAHLLAAL
LCGLWLGYGERAVFRVLRAVGGWL----AAPVR-LLF---G---TP-RP---PRR-----
-PAPRV-RRR---RADRAPR-LLLLVHAITSRGPPAGAAAV-------------------
----
