# Supplementary material for: Evolutionary adaptation of bacterial proteomes to translation-impeding sequences
Source: EMBO J. 2025 Dec 9;45(6):1957–79. doi: 10.1038/s44318-025-00651-6 (PMC12992588; doi:10.1038/s44318-025-00651-6)
Supplement: Supplementary file 13 — Appendix Figures Source Data [file 44318_2025_651_MOESM13_ESM.zip › Appendix Fig. S6/aln_cluster_SLIV_16130.txt]

>WP_019981521.1
------------------------------------------------MSSG--------
--A-R-----I-------------------------------R--S------A-------
-TS---------RAG---R-------ALLVLAVLAGVFAMHALS--P--A--G-----M-
----------------P--------A---S------------------------------
---------------------------------GE-------------------------
-H-G--------------------A-----M-----------------------------
---------------------------TALAAS---------------------------
---------------------------------GH-------A-----------------
-------------------------T-----------A---P--M---------------
----------------------------R--------------------------H----
--------------------------------PA--------G------AGRAPMLRDET
C--RPSSGAS----------------------D-S-------G---G-------------
----T-----A-----------------------MTH-AGG-TCA-AAGTS-A-SYAP--
P-A-P---LPA-PG-LT--A----P--A--P-A-V-----ART------GPA-A----EP
AG--GRA------PP-------------------DL--AELQLLRI--------------
------
>WP_232031038.1
------------------------------------------------MTARA-------
--Q-R----PG-------------------------------A--P------P-------
-PL---------GRW---R-------ALLVLGLLAGLLGMHGLA--P--T--G-----A-
----------------G--------T---G-H----------------------------
---------------------------------E--------------------------
-H-G--------------------------------------------------------
---------------------------PE-------------------------------
----------------------------------H-------RT----------------
-------------------------------------V---G--V---------------
----------------------------S--------------------------T----
---------------------------------V--------Q------AG---------
C--HGE------------------------------------G---G-------------
----G-----G-----------------------LHH-ADP-TCK-ASTVS-G-GPAL--
P-V-L---VAD-AV-TT--L----V--D--A-D-A-----VRT------RPG-T----AP
DG--ARA------PP-------------------SL--AELQLLRI--------------
------
>WP_053625509.1
------------------------------------------------MDVQ--------
--V-K----RA-------------------------------M--K------P-------
-FG---------LRS---Y-------LLLVLAVLAGLVAMHGLG--P--G--AS----V-
----------------P--------A---G-A-HA-------------------------
------------AAS-----------------SH--------------------------
-Q-A--------------------------------------------------------
-------------------------SAAG-------------------------------
----------------------------------H-------------------------
----------------------EK-A-----------A---S--D---------------
----------------------------A--------------------------P----
---------------------------------C--------H------DG---------
C--VHAGDPVD---------------------G-G-------R---G-------------
----G-----H-----------------------AEH-ADA-TCA-AAGTA-G-APVL--
P-A-P---AVL-PG-TI--D----V--E--A-V-L-----AHG------IIP-D----AT
AC--GRA------PP-------------------SL--SELQLLRI--------------
------
>WP_202527943.1
------------------------------------------------MHGH--------
--G-Q----HP----------------------------------R------R-------
-PL---------RRC---R-------VLSVLAVLIGLLGMHALA--P--G--G-----G-
----------------T--------E---H-T-EQAR------------------VEHAR
----------VEHAP-----------------VE--------------------------
-H-I--------------------------------------------------------
----R----------------------AE-------------------------------
----------------------------------H-------G-----------------
-------------------------------------A---M--A---------------
----------------------------L--------------------------G----
---------------------------------A--------M------DD---------
C--PGG--------------------------D-GHC-----G---G-------------
----G-----R-----------------------LHH-ADP-TCA-SGALA-D-GPQL--
P-A-L---APA-PA-GG--A----V--P--A-G-V-----PSP------SLP-T----AP
DS--ARA------PP-------------------SL--AELQLLRI--------------
------
>WP_030776601.1
------------------------------------------------MTSC--------
--V-Q----LS-------------------------------S--R------R-------
-PA---------GRL---F-------ALLVMAVLTGLLGMYALG--P--G--G-----T-
----------------P--------P---P-R----------------------------
-------------TK-----------------AG--------------------------
-H-D--------------------T-----V-----------------------------
---------------------------VA-------------------------------
----------------------------------V-------------------------
------------------------PA-----------A---G--V---------------
----------------------------S--------------------------H----
---------------------------------A--------S------AG---------
C--SHT--------------------------D-G-------G---S-------------
----D-----H-----------------------LDH-ADG-SCA-AAGIG-S-AYTP--
P-P-L---TSA-LP-D---A----S--P--A-A-V-----SVT------QAA-A----ST
RS--ARA------PP-------------------DL--SELQLLRI--------------
------
>WP_031061457.1
------------------------------------------------MTSS--------
--E-Q----RT-------------------------------A--R------P-------
-P-----------LW---R-------ALLLLGLLVGILGMHALA--P--G--G-----G-
----------------M--------A---G------------------------------
------------------------------------------------------------
-H-E--------------------G-----------------------------------
----G----------------------SA-------------------------------
----------------------------------H-------M-----------------
-------------------------T-----------T---A--S---------------
----------------------------A--------------------------V----
---------------------------------I--------D------TV---------
C--H------------------------------DGC-----G---S-------------
----G-----H-----------------------LHH-ADA-TCT-SGALS-G-APAL--
P-A-L---VPD-PS-GS--T----P--G--A-V-G-----LRD------RRA-T----AQ
EG--ARA------PP-------------------SL--AELQLLRI--------------
------
>WP_308409353.1
------------------------------------------------MTWT--------
--L-Q----RH-------------------------------V--R------P-------
------------RRT---F-------MLLVLAVLAGLLAMHGLA--P--G--G-----L-
----------------P--------A---G------------------------------
------------------------------------------------------------
-H-A--------------------A-----MSA---------------------------
-------------------------PSGT-------------------------------
----------------------------------H-------LT----------------
------------------------PA-----------A---S--V---------------
----------------------------H--------------------------E----
---------------------------------A--------G------DA---------
C--EHVSG------------------------H-G-------A---G-------------
----G-----H-----------------------MHH-ADA-TCA-AAGTS-T-APAPIT
P-A-L---LPS----G---P----D--A--D-V-A-----PPG------WPA-T----PA
AA--GRA------PP-------------------DL--TQLQLLRI--------------
------
>WP_037172884.1
------------------------------------------------MHSV--------
--D-R----H--------------------------------G--R------RG------
--S---------AVM---T-------TVLIAVSIFGVLLMHSVT--P--T--T-------
-----------------------------T-V----------------------------
------------SG-------------------A--------------------------
-H-P--------------------A-----M-----------------------------
-------------------------ASES-------------------------------
----------------------------------R-------------------------
------------------------HG-----------S---A--DQVA------------
-------------------------------------------------------A----
---------------------------------A--------E------PD---------
C--PS-------------------------------------------------------
----------------------------------AHQ-MMH-PCA-GTTAS-W-PALS-G
P-M-AG--NA---I-D---V----M--L--V-T-T-----DGI------GGR-A----QF
AA--ERA------PPWT---------------LWEL--DRSVTLRV--------------
------
>WP_051814224.1
------------------------------------------------MNNP--------
--A------RA-------------------------------Q--R------P-------
-AL---------RRW---H-------VLCVLGLLTGLLGMHGLA--P--G--G-----G-
----------------L--------S---Q-R----------------------------
---------------------------------A--------------------------
-H-V--------------------M-----QG----------------------------
------------------------------------------------------------
----------------------------------H-------------------------
----------------------QGQM-----------A---P--A---------------
----------------------------S--------------------------V----
---------------------------------S--------T------TH---------
L--M-P--------------------------Y-LHC-----A---D-------------
----G-----H-----------------------VRH-ADA-TCA-SGAVG-G-GPVL--
P-P-L---VPD-PV-PV--G----E--G--E-S-A-----VRA------YAV-V----DT
DG--ARA------PP-------------------SL--AELQLLRI--------------
------
>WP_057239353.1
------------------------------------------------MHPE--------
----R----------------------------------------R------R-------
-HR---------AHL---R-------VLLVLATLLGVLAMHGLG--A--V--P-----A-
----------------V--------S---A-P----------------------------
------------SAM-----------------SAE-------------------------
-HHP--------------------Q-----------------------------------
------------------------------------------------------------
----------------------------------H-------------------------
------------------------------------------------------------
------------------------------------------------------------
------------------------------------------------------------
---PHDEG------------------------DGG-------H---D-------------
----S-----H-----------------------DSH-AGP-MCL-SGAVATPFAPAP--
P-G-P---AAP-YA-S---G----V--A--A-P-A-----PVG------ATS-G----EP
DG--GRA------PP-------------------SL--AELQLLRR--------------
------
>WP_104112244.1
------------------------------------------------M-----------
--G------------------------------------------R------TH------
------------PLL---R-------LALFVAVAFGVFGMHTFG--H--P--AG------
----------------P-------------------------------------------
----------------------------D---AA--------------------------
-H-A--------------------S-----A-----------------------------
-------------------------AHGS-------------------------------
--------------------------------TGH-------------------------
------------------------DA----G-----------------------------
-------------------------------------------------------A----
---------------------------------A-------HE-----IAA---------
A--PDAAHG----------------------PD-GSP-----G---H-------------
---RD-----------------------------GTH-AFT-VCL-AVLGG-A-LVLG-V
L-A-LL--RR---------R----RR-G--T-G-T-----PTG------PWS-R----VN
RP--DRG------PPR---------P---AI-GLRL--RAVTVLRT--------------
------
>WP_188944954.1
------------------------------------------------MSRG--Q-----
--SPNL---AILNV---------------VDT------AAPLR--R------PV------
------------AAA---RV----GVAATILLVIWGVFAMHVLG--A--H--D-----QD
GG----H-------AMP--------A--TA-P----------------------------
------------ADAMDMQAV------QAV--PAAPA-------------------PQ--
-HHTDH------------------A-VHHPAD----------------------------
-------------------------PPAQ-------------------------------
----------------------------------H-------------------------
------------------------VA-----------A--AG--QPRHF-----------
------------------------TP-----------------------------A----
---------------------------------A--------------------------
A--PAVDVDRT-----------D-----------AAAVR--TG---H-------------
----G-----R-----------------------PMD-SMA-GCV-LFLVT-V-AGLI-L
S-L-LLA-LAT----AG--A----GR-R-HA-G----------------PAS-A----WA
PW--RRG------PPG-------------PP-PPRL---ALCVLRV--------------
------
>WP_141719419.1
------------------------------------------------MRTT--------
---------V-----------------------------------T------AA------
------------RGA---R-------LLLLFCTLLGLAAMHTIG--H--D--S-------
------H---------P-------------------------------------------
--------------------------------TG--------------------------
-H-S--------------------A-----------------------------------
-------------------------EPSA-------------------------------
------------------------------------------------------------
------------------------HA-----------V---A--GPGPH-----------
P-DG------------------ADAAMPPRHDT--------VLEYAAVATF----Q----
---------------------------------A--------V------AG---------
C--AGDCV------------------PDRLLPF-GGA-----G-----------------
----G-----------------------------ELP-GWG-VCL-AVLGA-F-VVTL-L
A-A-AL--L----S-A---V----AR-A--V-G-P-----PGR------GTA-G----TF
PS--PRA------PPH---------R---PV-GLRL--ATVSVLRR--------------
------
>WP_156206317.1
------------------------------------------------MSSK--------
--A-R--FFPA-------------------------------R--Q------Q-------
-PV---------RRT---R-------ALFVLTLLAGLLGMHGLA--P--A--A-----A-
----------------L--------P---T-A-HGH------------------------
------------GSG-----------------PGH-------------------------
-H-A--------------------Q-----QV----------------------------
----R----------------------PA-------------------------------
---------------------------------QH-------TGPA--------------
----QPI----------RHTGPVQPAQHGH-PVPHLVS--HP--VPHDVRHHIR------
--DVRDTQDHVREHVRHRGQDRQHAQHGAGER-----------------------H----
---------------------------------A--------G------AS--------L
C--HRV--------------------------P-GEP---------G-------------
----G-----H-----------------------SVH-ADQ-SCS-SAAVS-A-AVSL--
P-G-L---TPS-VG-E---V----P--A--A-G-H-----APA------RGA-H----GP
PG--GRA------PP-------------------TL--AELQLLRI--------------
------
>WP_112449531.1
------------------------------------------------MTST--------
--L-Q----PS-------------------------------S--R------R-------
-LA---------GRG---F-------VPLVLAVLAGVLAMHGLG--P--G--P-----A-
----------------P--------T---K-A-S--------------------------
------------ATA-----------------DG--------------------------
-H-V--------------------M-----A-----------------------------
---------------------------MV-------------------------------
----------------------------------H-------------------------
-------------------------D-----------D---A--A---------------
----------------------------Q--------------------------Q----
---------------------------------V--------A------GD---------
C--SHT--------------------------D-G-------G---M-------------
----G-----H-----------------------AEH-ADA-TCA-AAAVG-A-AYAP--
P-V-L---AAA-LD-T---G----P--A--P-V-V-----LTG------SAA-G----TP
ES--GRA------PP-------------------DL--ADLQLLRI--------------
------
>WP_031061718.1
------------------------------------------------M-----------
------------------------------------------S--T------P-------
-PV---------RRW---R-------ALLVLGLLAGLLGMHALE--P--V--A-----V-
----------------S--------A---A-T----------------------------
-------------SH-----------------QH--------------------------
-H-G--------------------A-----V-----------------------------
---------------------------AS-------------------------------
------------------------------------------------------------
-------------------------------------T---V--L---------------
----------------------------A--------------------------A----
---------------------------------H--------H------GG---------
C--ADGA-------------------------D-GCGC----G---T-------------
----H-----R-----------------------VHH-ADA-TCA-SGAVP-G-GPVL--
P-D-L---VPG-VL-VP--P----E--T--A-D-V-----PRV------AAP-T----SE
HG--SRA------PP-------------------SL--AELQLLRI--------------
------
>WP_257542880.1
------------------------------------------------MTRL--------
--G-Q----RK----------------------------------R------PR------
------------PRS---F-------GLLVCALLLGLLGMHGLG--P--V--P-----A-
----------------L--------H---E-P----------------------------
--------------------------------VG--------------------------
-H-D--------------------R-----PT----------------------------
-------------------------A-TS-------------------------------
----------------------------------H-------------------------
-------------------------A-----------G---V--V---------------
----------------------------V--------------------------S----
---------------------------------M--------P------GE---------
C--GHDA-------------------------G-G-------G---S-------------
----G-----H-----------------------VHH-ADP-TCA-SASVA-G-APAV-V
P-V-L---VPD-VV-SS--A----E--P--T-D-V-----RTP------SAG-S----GP
DG--GRA------PP-------------------SL--SELQLLRI--------------
------
>WP_308405222.1
------------------------------------------------MTGRL-------
--P-L----RP-------------------------------S--R------P-------
-PL---------GRV---R-------GLLLLALFAGLFGMHALG--P--G--G-----A-
----------------V--------V---D-R----------------------------
--------------------------------AQ--------------------------
-H-S--------------------P-----------------------------------
----H--------------------SVAAVA-----------------------------
---------------------------------LH-------------------------
-----------------------------------------S--D---------------
----------------------------A--------------------------G----
---------------------------------D--------E------YV---------
C--HGS--------------------------G-G-------L---G-------------
----G-----H-----------------------AHH-ADP-TCA-SGALG-A-GPVL--
P-L-P---AAD-AV-GA--V----T--S--V-D-G-----PRG------SFA-V----AP
EG--GRA------PP-------------------TL--AELQLLRI--------------
------
>WP_210885259.1
------------------------------------------------MTAP--------
--V-R-----A-------------------------------A--H------R-------
-PA---------GRL---F-------VLLVLAVLAGVLGMHALA--P--G--G-----V-
----------------P--------A----------------------------------
-------------AG-----------------AG--------------------------
-H-E--------------------M-----A-----------------------------
---------------------------TAM------------------------------
----------------------------------A-------------------------
-------------------------A-----------D---N--V---------------
----------------------------P--------------------------H----
---------------------------------A--------D------AG---------
C--SHT--------------------------D-G-------G---S-------------
----G-----H-----------------------LAH-ADG-TCA-AAGTS-A-AYTP--
P-A-L---ADA-IL-D---V----P--A--A-E-S-----PVA------AVT-G----WS
HE--GRA------PP-------------------DL--SELQLLRI--------------
------
>WP_269289139.1
------------------------------------------------------------
------------------------------------------------------------
--------------------------------MITGLLGMHALG--A--S--G-----A-
----------------Q--------M----------------------------------
--------------------------------PG--------------------------
-H-R--------------------M-----A-----------------------------
-------------------------AVTA-------------------------------
----------------------------------H-------------------------
-------------------------------------T---V--A---------------
----------------------------A--------------------------P----
---------------------------------P--------M------GD---------
C--PDGS-------------------------H-G-------C---D-------------
----G-----P-----------------------VHH-ADV-TCA-SGAVG-D-ALALAD
P-G-L---ALA-CL-----T----F--A--S-Q-A-----AVP------WLY-G----TA
EG--GRA------PP-------------------TL--AELQLLRI--------------
------
>WP_269289139.1
------------------------------------------------------------
------------------------------------------------------------
--------------------------------MITGLLGMHALG--A--S--G-----A-
----------------Q--------M----------------------------------
--------------------------------PG--------------------------
-H-R--------------------M-----A-----------------------------
-------------------------AVTA-------------------------------
----------------------------------H-------------------------
-------------------------------------T---V--A---------------
----------------------------A--------------------------P----
---------------------------------P--------M------GD---------
C--PDGS-------------------------H-G-------C---D-------------
----G-----P-----------------------VHH-ADV-TCA-SGAVG-D-ALALAD
P-G-L---ALA-CL-----T----F--A--S-Q-A-----AVP------WLY-G----TA
EG--GRA------PP-------------------TL--AELQLLRI--------------
------
>WP_020671403.1
------------------------------------------------MERK--------
--G-------------------------------------------------AG------
------------RFA---T-------WVLFCALGLGIVAMHHVG--S--E--P-------
------------------------------------------------------------
----------------------------G---AGH-------------------------
-H-EM-------------------A-----AG----------------------------
-------------------------TVVS-------------------------------
------------------------------------------------------------
------------------------LA---------------T------------------
-------------------------------------------------------A----
---------------------------------G--------S------HA---------
G--PGHSTD---------------------------------H---H-------------
----G-----------------------------PHE-LFH-SCL-AILLG-L-IALA-L
L-R-LL--RN-----A---T----GE----T-C-A-----PVR------RKR-P----SR
GF--ARA------PPFR------------AG-RDFL--HLACVLRL--------------
------
>WP_046730071.1
------------------------------------------------MRPT--------
--E-L----TA-------------------------------E--R------P-------
-PH---------RRW---R-------ALLVLGVLAGLLGMHALA--P--G--G-----L-
----------------M--------G---A------------------------------
------------------------------------------------------------
-H-D--------------------G-----HG----------------------------
----R----------------------AV-------------------------------
----------------------------------P-------A-----------------
-------------------------T-----------A---V--M---------------
----------------------------V--------------------------V----
---------------------------------A--------Y------DG---------
C--AGD--------------------------D-GHC-----G---G-------------
----G-----H-----------------------AHH-ADA-TCA-SGALS-G-GPAL--
P-A-P---APD-PV-HV--P----V--P--A-R-T-----ALS------RQA-T----AP
DG--ARA------PP-------------------DL--AELQLLRI--------------
------
>WP_214947705.1
------------------------------------------------MTST--------
--P-Q----HG-------------------------------S--R------R-------
-PA---------GRG---M-------LLLVLAVLAGVLAMHGLA--P--G--G-----V-
----------------A--------V---A-H----------------------------
-------------VD-----------------AG--------------------------
-H-G------------------RGT-----V-----------------------------
---------------------------MA-------------------------------
----------------------------------H-------------------------
-------------------------D-----------D---A--G---------------
----------------------------H--------------------------P----
---------------------------------V--------G------ED---------
C--SHA--------------------------A-D-------GR-AG-------------
----G-----H-----------------------ASH-ADA-TCS-ATGLS-T-SYAP--
P-A-L---TAA-FS-G---T----P--A--N-V-G-----LTD------GSI-A----AT
QT--GRA------PP-------------------DL--AQLQLLRI--------------
------
>WP_189794711.1
------------------------------------------------MSSG--------
--A-RI------------------------------------P--R------A-------
-AG---------HAR---W-------ALLVLAVLTGLLGMHALS--P--G--G-----M-
----------------P--------A---V-GEHAA------------------------
-----------MTVM-----------------AG--------------------------
-H-H--------------------R-----AVP---------------------------
-------------------------PENG-------------------------------
----------------------------------H-------------------------
------------------------RA-----------A---P--V---------------
----------------------------H--------------------------R----
---------------------------------P--------G------DS---------
C--RQPTAP-----------------------D-S-------G---G-------------
----P-----S-----------------------MRH-DGG-TCT-AAGVA-T-GYAP--
P-A-L---PAG-PA-DQ--E----G--H--A-L-A-----PRT------APQ-P----RH
SD--GRA------PP-------------------DL--AELQLLRI--------------
------
>WP_078633811.1
------------------------------------------------MTTG--------
--L-V-----F-------------------------------R--N------R-------
-PG---------GRF---L-------VLLVMVVLCGLLGMHGLA--P--G--G-----V-
----------------P-------------------------------------------
--------------------------------EG--------------------------
-H-S--------------------M-----A-----------------------------
---------------------------MA-------------------------------
----------------------------------Q-------------------------
-------------------------A-----------A---V--G---------------
----------------------------E--------------------------H----
---------------------------------V--------D------AG---------
C--SHT----------------------------------------S-------------
----D-----H-----------------------LDH-ADG-TCA-AAGIG-S-SYAP--
P-A-L---SVA-VL-D---V----P--V--P-S-A-----LPV------DLL-A----SA
ES--ARA------PP-------------------DL--SELQLLRI--------------
------
>WP_145867929.1
------------------------------------------------MSRS--------
--T-R-----S-------------------------------S--S------R-------
-PA---------GRL---F-------VVLVMAVLAGVLGMHGLA--P--D--G-----V-
----------------P--------A---A-H----------------------------
-------------SG-----------------AG--------------------------
-H-A--------------------G-----M-----------------------------
------------------------------------------------------------
----------------------------------T-------------------------
-------------------------A-----------D---R--A---------------
----------------------------V--------------------------H----
---------------------------------A--------D------AD---------
C--AHT--------------------------E-G-------G---P-------------
----G-----H-----------------------LDH-ADG-ACA-AAGTS-S-TYTP--
P-A-P---ASA-SL-D---A----P--A--A-P-A-----RTT------ADA-R----AP
RD--GRA------PP-------------------DL--SELQLLRI--------------
------
>WP_146059090.1
------------------------------------------------MSRV--------
--GPR----------------------------------------R--------------
------------RAV---R-------VLGIVLLLAGLMAMHGFQ--V--T--V-------
------------------------------------------------------------
----------------------------N---TM--------------------------
-D-A--------------------S-----G-----------------------------
-------------------------LMTV-------------------------------
----------------------------------H-------------------------
------------------------ATH----------AQHDA------------------
------------------------------------------T-HAQHE-----------
------------------------------------------------------------
K--PSS----------------------------PREH----R---H-------------
----------------------------------DHP-GGE-VCL-WLLVA-L-FALV-L
A-A-LG-------------RCALDRV-G--R-A-P-----ARG------PGA-R----TD
VR--GRA------PPTR-----------------TI--FQLAVLRL--------------
------
>WP_234422050.1
------------------------------------------------MTVG--------
--E-P----RT-------------------------------P-PR------PQ------
-PV---------LWL---R-------LLLVPGLTLGLVGLHALG--T--A--A-----A-
----------------L--------P---S-S----------------------------
-------------GA-----------------TE--------------------------
-H-M--------------------S-----------------------------------
----H-------------------------------------------------------
----------------------------------H-------------------------
------------------------VA-----------A---A--Q---------------
----------------------------A--------------------------G----
---------------------------------P--------Q------CL---------
C--PDDA-------------------------P-G-------P---T-------------
----R-----H-----------------------GGH-ADQ-RCA-STALP-G-SPGI--
------------------------AD-T--P-A-A-----LPL------ALD-Y----EP
AG--GRA------PP-------------------ML--TELQILRI--------------
------
>WP_183227909.1
------------------------------------------------MQQP--------
--S-D----R-----------------------------------I------RL------
------------RLV---R-------LVLMACTVLGLATMHTLG--H--R--H-----TH
------------------------------------------------------------
----------------------------D---PG--------------------------
-H-V--------------------M-----------------------------------
------------------------------------------------------------
------------------------------------------------------------
------------------------AA-----------I---A------------------
------------------------------------------------------------
-------------------------------------------------GG---------
------------------------------------------G---HHDE----------
-SAPGP----D-----------------------PSV-TWS-VCL-AVLTA-L-GVLV-L
L-------L------G---R---PPR-LWTA-G-P---DPRPG------AAP-A----RS
AA--SRA------PPR---------R---PV-GLRV--ASISVLRL--------------
------
>WP_203830335.1
------------------------------------------------MTST--------
--T-A----A-----------------------------------T------IG------
------------RTA---R-------TVLVLCTVFGLATMHTLG--H--A--G-----VR
AE----------------------------------------------------------
------------------------------------------------------------
-H-P--------------------G-----------------------------------
-------------------------TAAM-------------------------------
------------------------------------------------------------
------------------------TT-----------V---S--AATAL-----------
---T------------------GASFVAA--------------------------P----
---------------------------------A--------A------ET---------
C--PDDHCT-------------------------GHH-----D---H-------------
----D-----------------------------QMS-VWS-VCL-AILGG-L-TVIV-L
L-A-LA--L----L-A---G----AR-P--D-L-R-----PRG------AGA-S----RR
PA--TRA------PPI---------A---GA-GLTL--ASTAVLRI--------------
------
>WP_155291001.1
------------------------------------------------MSDG--------
--A-R----R--------------------------------R--S------SA------
--A---------SAF---S-------VLRTVLIALGVVLMHTTL--P--V--P-------
-------------------------------T----------------------------
------------AA-------------------A--------------------------
-H-D--------------------A-----M-----------------------------
-------------------------PAPG-------------------------------
----------------------------------P---------VS--------------
----SVV----------VHHSADTPT-----------V---D--VETV------------
-------------------------------------------------------A----
---------------------------------A--------D------MS---------
C--PS-------------------------------------------------------
----------------------------------GHD-MVH-PCI-GTVSS-F-SALS-V
P-T-GT--AE---L-M---P----V--L--D-N-A-----SGR------VVA-I----VA
RA--GRA------PPWA---------------VYSL--DKSVFLRV--------------
------
>WP_078625813.1
------------------------------------------------------------
----------M----------------------------------R------PH------
-AM---------VRS---F-------GLLVWAVLLGLLGMHGLG--P--V--S-----G-
----------------A--------A---A-A-M--------------------------
--------------------------------SG--------------------------
-H-D--------------------R-----VA----------------------------
-------------------------V-VA-------------------------------
----------------------------------H-------------------------
-------------------------T-----------D---V--V---------------
----------------------------A--------------------------S----
---------------------------------M--------P------DG---------
C--DHGD-------------------------G-G-------C---T-------------
----G-----H-----------------------TAH-ADP-TCA-SASVG-G-APAM-V
P-T-L---LPD-VV-AG--A----E--P--G-E-T-----RTS------PDG-S----GP
DG--GRA------PP-------------------SL--SELQLLRI--------------
------
>WP_030038719.1
------------------------------------------------MNSP--------
--E-Q----LL-------------------------------A--P------P-------
-PA---------RSW---R-------ALLVLGLWAGLLAMHGLA--P--G--G-----V-
----------------V--------H---E------------------------------
------------------------------------------------------------
-H-A--------------------G-----P-----------------------------
----L-------------------------------------------------------
----------------------------------H-------G-----------------
-------------------------------------T---A--Q---------------
----------------------------V--------------------------E----
---------------------------------V--------Q------DD---------
C---GH--------------------------G-GGC-----G---G-------------
----G-----H-----------------------LAH-ADA-TCA-AAAVS-G-APTL--
P-A-L---VPD-PV-AA--T----V--R--A-G-F-----VRS------YAV-A----AP
DS--ARA------PP-------------------SL--AELQLLRI--------------
------
>WP_169580989.1
------------------------------------------------MNAIVLN-----
PVQ-RP---RV------------------------------W---R--------------
------------WAV---A-------VLFTVGVMAGLLGMHTFS--A--G----------
------------------------------------------------------------
------------------------------------------------------------
-H-S--G---P-------------A-----A-----------------------------
-------------------------GAMS-------------------------------
-----------------------------VEIEAH-------------------------
------------------------------------------------------------
-------------------------------------------------------S----
--------------------------------HG--------D------SD---------
-------------------------------RE-GDA-----GL--G-------------
----GCADCAH----------------------PEHHELVM-ACVLALLAT---LLVL-V
V--------------------------P--S---------SAA------STG-R----DA
PS--RRG------PPAIV-------RA-IGARHPSL--HELSISRT--------------
------
>WP_156112206.1
------------------------------------------------MRDQ--------
--A-R----V--------------------------------------------------
------------SFA---R-------LAALCALVFGVLAMHHVT--T--T--P-----LA
-----------------------------S-A----------------------------
------------APGSD-----------S---AH--------------------------
-H-T--------------------V-----G-----------------------------
-------------------------HQA--------------------------------
------------------------------------------------------------
------------------------------------------------------------
----------------------------------------------GAG------P----
---------------------------------E--------M------PA---------
D--P---P----------------------------------I---H-------------
----P-----P-----------------------DHD-SFH-MCL-AVLLA-A-TLAL-A
V-W-LL--L----R-T---A----RE-Q--R-V-R-----PRR------ASG-P----AG
RA--GRG------PPFA--------P---ST-SVFL--SSLCILRV--------------
------
>WP_139794593.1
------------------------------------------------MPGQ--------
--L-R----V--------------------------------------------------
------------TFA---R-------LVALCALTLGVLAMHHVT--T--G--T-----LA
-----------------------------E-P----------------------------
------------TAS-----------------SH--------------------------
-H-G--------------------P-----G-----------------------------
----------------------------H-------------------------------
------------------------------------------------------------
------------------------------------------------------------
--------------------------------------------YGHPA------P----
---------------------------------D--------P------SG---------
A--PDDT-----------------------------------D---H-------------
----A-----P-----------------------DHG-AFH-LCL-AVLVA-A-TLTL-A
I-W-LL--L----R-T---A----RT-R--R-I-R-----LPR------AAG-P----AG
RA--GRG------PPFA--------P---TT-SAFL--SSLCILRV--------------
------
>WP_228456284.1
------------------------------------------------------------
------------------------------------------------------------
---------------------------------------MHGLS--P--S--G-----G-
----------------L--------D---G-TGSG-HH----------------------
-----------GTAD-----------------AAL---------------------P---
-H-T--------------------A---P-APPAEPPAEA--------------------
--TRH-----VGT--------QRI-TQAATAG----------------------------
---------------L--T---------------H-------GVTADP------------
-----------------HAPGPGERA-----------G---A--S---------------
----------------------------T--------------------------R----
---------------------------------A--------D------QA---------
C--SHGT-----------------------------------G---G-------------
----G-----H-----------------------PRH-ADG-TCA-AGAVS-A-APAL--
S-A-P---ATG-TD-TA--T-------D--V-A-P-----AFG------RVA-P----AA
SA--SRA------PP-------------------SL--AELQLLRI--------------
------
>WP_053200703.1
------------------------------------------------------------
------------------------------------------------------------
--------------------------MLLLLGLLAGLFGMHALG--P--G--N-----V-
----------------V--------A---A-S-SSTS-------------------P-HH
----------ASPAS-----------------SH--------------------------
-H-A--------------------P-----A-----------------------------
----R--------------------AMNG-------------------------------
----------------------------------R-------------------------
-------------------------------------T---T--A---------------
----------------------------M--------------------------T----
---------------------------------D--------E------AV---------
C--HGS--------------------------D-S-------G---G-------------
----G-----H-----------------------AQH-ADP-TCA-SGSIG-A-GPVL--
P-A-P---APD-PG-GA--T----A--A--G-D-L-----DGR------SAT-A----AT
EG--GRA------PP-------------------SL--AELQILRT--------------
------
>WP_112452170.1
------------------------------------------------MTSA--------
--E-R----LT-------------------------------S--R------R-------
-PA---------GRG---F-------VLLVLAVLAGVLAMHGLG--P--K--P-----M-
----------------F--------A---A-A-SY-------------------------
------------PAQ-----------------VR--------------------------
-H-A--------------------A-----P-----------------------------
---------------------------VP-------------------------------
----------------------------------H-------------------------
-------------------------E-----------Q---A--A---------------
----------------------------H--------------------------Q----
---------------------------------A--------D------GN---------
C--SHS--------------------------A-G-------G---S-------------
----E-----H-----------------------LDH-ADA-ICA-ATGVG-V-PYSP--
P-P-L---ISA-VD-T---A----L--P--A-A-A-----LLG------GVQ-V----GT
AS--GRA------PP-------------------DL--SELQLLRI--------------
------
>WP_245659705.1
------------------------------------------------MTHY--------
--G-L----PG----------------------------------R------PQ------
-RM---------LRL---W-------GLLVGALLLGLLGMHGLG--P--V--P-----G-
----------------I--------A---T-A----------------------------
--------------------------------SG--------------------------
-H-H--------------------R-----MAAD--------------------------
-------------------------SRAA-------------------------------
------------------------------------------------------------
-------------------------------------G---P--M---------------
----------------------------V--------------------------C----
---------------------------------G--------V------GQ---------
C--GQD--------------------------D-H-------G---D-------------
----G-----H-----------------------VDH-ASG-MCV-SASIA-G-PPSL--
P-A-P---LPG-VV-NG--A----E--P--T-D-A-----RTC------GFV-S----GP
AS--DRA------PP-------------------SL--SELQLLRI--------------
------
>WP_245659705.1
------------------------------------------------MTHY--------
--G-L----PG----------------------------------R------PQ------
-RM---------LRL---W-------GLLVGALLLGLLGMHGLG--P--V--P-----G-
----------------I--------A---T-A----------------------------
--------------------------------SG--------------------------
-H-H--------------------R-----MAAD--------------------------
-------------------------SRAA-------------------------------
------------------------------------------------------------
-------------------------------------G---P--M---------------
----------------------------V--------------------------C----
---------------------------------G--------V------GQ---------
C--GQD--------------------------D-H-------G---D-------------
----G-----H-----------------------VDH-ASG-MCV-SASIA-G-PPSL--
P-A-P---LPG-VV-NG--A----E--P--T-D-A-----RTC------GFV-S----GP
AS--DRA------PP-------------------SL--SELQLLRI--------------
------
>WP_201824830.1
------------------------------------------------MHST--------
--G-Q----HL----------------------------------R------R-------
-PL---------RRY---R-------ALSVLAVLVGLLGMHALA--P--G--G-----G-
----------------A--------A---H-A----------------------------
-------------AH-----------------TE--------------------------
-H-A--------------------------------------------------------
----R----------------------TG-------------------------------
----------------------------------H-------G-----------------
-------------------------------------T---V--A---------------
----------------------------L--------------------------G----
---------------------------------T--------M------DD---------
C--PGG--------------------------D-GHC-----G---G-------------
----G-----R-----------------------LHH-ADP-TCA-SGAVN-D-GPQL--
P-A-P---SPA-LS-GA--A----V--P--Q-A-V-----QRP------CAD-A----AP
DG--ARA------PP-------------------SL--AELQLLRI--------------
------
>WP_249949910.1
------------------------------------------------MRRWS-------
--S-R----GR-------------------------------T--R------P-------
-AG--------PRIL---L-------LSLVTAVLTGLLAMHGLS--S--V--P-----P-
----------------P--------E---A------------------------------
------------------------------------------------------------
-H-T--------------------A-----SAPSSSA-----------------------
-------------------------SASATGPRS--------------------------
--------------S------------SVPAPSAH-------------------------
-------------------------------------A--MA--A---------------
----------------------------G--------------------------A----
---------------------------------V--------D------GD---------
C--AHQG-------------------------G-G-------G---G-------------
----G-----H-----------------------LDH-ADA-TCA-AAGVG-A-GPGL--
P-T-P---LAS-AL-PAG-P----L--D--V-P-A-----ALR------QAP-G----TA
TG--DRA------PP-------------------SL--SELQLLRI--------------
------
>WP_189944299.1
------------------------------------------------MTSS--------
--T-R-----S-------------------------------S--R------R-------
-PA---------GPL---F-------ALLVLTVLAGILGMHALA--P--S--G-----A-
----------------P--------A---P-E----------------------------
------------------------------------------------------------
-H-A--------------------M-----T-----------------------------
---------------------------MA-------------------------------
----------------------------------H-------------------------
-------------------------A-----------P---A--T---------------
----------------------------E--------------------------K----
---------------------------------A--------S------AA---------
C--SHT--------------------------D-G-------G---S-------------
----G-----H-----------------------LAH-ADG-TCA-AAGIG-S-AYAP--
P-A-L---AGA-LP-D---A----P--A--A-A-G-----VPI------AAP-T----SA
VQ--GRA------PP-------------------DL--SELQLLRI--------------
------
>WP_307811563.1
------------------------------------------------MIGQ--------
--A-R----RV----------------------------------R------PQ------
-PG---------LRP---F-------VLLVFAVIVGVLGMHALG--A--T--G-----P-
----------------Q--------M----------------------------------
--------------------------------PD--------------------------
-H-A--------------------M-----P-----------------------------
-------------------------ATAT-------------------------------
----------------------------------Y-------------------------
-------------------------------------A---A--V---------------
----------------------------A--------------------------S----
---------------------------------P--------M------GD---------
C--PSDS-------------------------H-G-------C---D-------------
----G-----R-----------------------AHH-ADV-TCA-SGAVD-G-ALALAD
P-A-L---AGE-CL-----T----F--S--S-E-V-----ATP------LLY-G----TA
DG--GRA------PP-------------------TL--AELQLLRI--------------
------
>WP_030897443.1
------------------------------------------------MTHT--------
--C-R----PT-------------------------------N--R------R-------
-PSA-------RGAA---L-------LVLVLAVLAGILGMHALG--P--A--P-----A-
----------------R--------A---A-L----------------------------
------------PPD-----------------AH--------------------------
-H-A--------------------T-----A-----------------------------
---------------------------VD-------------------------------
----------------------------------H-------------------------
------------------------GA-----------P---A--V---------------
----------------------------G--------------------------Q----
---------------------------------A--------G------ED---------
C--SHP--------------------------D-G-------G---P-------------
----V-----H-----------------------PEH-ADA-TCA-AAGTA-S-AYTP--
P-A-L---AEA-LV-G---V----P--A--V-F-P-----SEA------AEA-P----AA
AA--ARA------PP-------------------DL--AELQLLRI--------------
------
>WP_091311062.1
------------------------------------------------MLKE--------
--P-R----L-----------------------------------R------RQ------
------------TLS---R-------LMLLVALTFGVFGMHTFG--H--P--S-------
------DL--------P------------A-P----------------------------
----------------------------G---AG--------------------------
-H-M--------------------T-----------------------------------
-------------------------PAAQ-------------------------------
-------------------------------KIEH-------------------------
------------------------------------------------------------
------------------------------------------------------------
------------------------------------------------------------
L--PAAAHG--------------------HGHH-GSH-----G---H-------------
----S-----D-----------------------GLH-AFT-VCL-AVLGG-V-LVLS-S
L-S-LL--RQ---------R----RW-D--R-Y-V-----PTG------SRS-W----AT
GR--RRA------PPR---------R---SI-GLHL--TAVSVMRT--------------
------
>WP_155898647.1
------------------------------------------------------------
--------------------------------------MTHRS--T------RP------
--R---------AIG---W-------AVGLLVLIAGIVGMHSLI--V--T--S-----A-
----------------------------HP-T----------------------------
------------SH----------------------------------------------
-H-A--------------------R-----A-----------------------------
-------------------------AAHR-------------------------------
----------------------------------H-------------------------
------------------------AS-----------A---P--AA--------------
------------------------QTSLS--------------------------D----
---------------------------------A--------C-------D---------
C--N--------------------------------------------------------
----------------------------------GHN-GFH-ACV-FVMTE-L-LTIL-G
L-A-LL--YW---L-G---V----AP-E--R-H-V-----QAR------IRQ-A----LR
RR--QRA------PPWT---------------VLTL--EELSLLRI--------------
------
>WP_240861340.1
------------------------------------------------MTARA-------
--Q-E----RG-------------------------------A---------P-------
-PS---------VGW---R-------ALVVLGLLAGLLGMHALA--P--G--G-----G-
----------------M--------E---T------------------------------
------------------------------------------------------------
-H-S--------------------A-----A-----------------------------
----R-------------------------------------------------------
----------------------------------H-------T-----------------
-------------------------------------T---T--V---------------
----------------------------A--------------------------G----
---------------------------------P--------H------GG---------
C--SGD-----------------------------DC-----G---G-------------
----G-----H-----------------------LKH-ADQ-TCA-SAAVS-G-GPTL--
P-A-L---APD-PV-TV--P----A--R--A-D-I-----PCP------YAG-T----AP
DG--ARA------PP-------------------SL--AELQLLRI--------------
------
>WP_208784115.1
------------------------------------------------MTARA-------
--Q-E----RG-------------------------------A---------P-------
-PS---------VGW---R-------ALVVLGLLVGLLGMHALA--P--G--G-----G-
----------------M--------E---T------------------------------
------------------------------------------------------------
-H-S--------------------A-----A-----------------------------
----P-------------------------------------------------------
----------------------------------H-------T-----------------
-------------------------------------S---V--V---------------
----------------------------A--------------------------G----
---------------------------------P--------H------GG---------
C--SGD-----------------------------DC-----G---G-------------
----G-----H-----------------------LRH-ADQ-TCA-SAAVS-G-GPTL--
P-A-L---TPD-PV-TV--P----A--R--A-D-I-----PCP------YAG-T----AP
DG--ARA------PP-------------------SL--AELQLLRI--------------
------
>WP_093710327.1
------------------------------------------------MTVR--------
--S-R-----S-------------------------------L--S------H-------
-RA---------GLL---Y-------ALLVLTVLGGILGMHALP--S--G--P-----S-
----------------P--------A---I-R----------------------------
-------------SG-----------------HG--------------------------
-H-M--------------------A-----V-----------------------------
---------------------------TA-------------------------------
----------------------------------D-------------------------
-------------------------A-----------E---S--G---------------
----------------------------S--------------------------A----
---------------------------------A--------A------GL---------
C--AHT--------------------------A-G-------G---T-------------
----D-----H-----------------------LHH-ADQ-TCA-AAGVG-S-PYTP--
P-A-L---STA-FS-D---S----P--F--A-A-P-----WSA------SVP-E----SA
LA--ARA------PP-------------------DL--SELQLLRI--------------
------
>WP_103838325.1
------------------------------------------------MTSG--------
--V-C-----T-------------------------------G--S------W-------
-VS---------RAR---W-------VLLVMAVLAGVLAMHALS--P--S--G-----T-
----------------P--------S---A------------------------------
---------------------------------GQ-------------------------
-H-V--------------------M-----V-----------------------------
---------------------------GAPGTE---------------------------
---------------------------------GH-------R-----------------
-------------------------A-----------A---A--A---------------
----------------------------P--------------------------A----
---------------------------------H--------A------DDCA-------
C--RHLSNA-----------------------G-H-------G---G-------------
----M-----V-----------------------MDH-SGG-TCA-AGGTA-A-SYVP--
P-A-L---PPA-LT-VP--G----E--C--A-A-A-----FHG------PPV-A----GT
AD--GRA------PP-------------------DL--SELQLLRI--------------
------
>WP_066887492.1
MR---------------------------------------------WLQGR--------
--S-A----P-----------------------------------G------RS------
------------TAG---R-------LLLLLAVLLGVAAMHVLG--H--P--R-------
------------------------------------------------------------
--------------------------------TG--------------------------
-H-E--------------------T-----R-----------------------------
-------------------------SAVT-------------------------------
----------------------------------H-------G-----------------
-------------------------------------V---I--APGEH-----------
------------------------ASVP---------------------------S----
---------------------------------T--------A------EG---------
C-----------------------------------------GT-CH----------TTT
PD--G-----H-----------------------GFD-PTS-VCM-AVLAG-S-LLLL-I
P-L-LR-------------RWG-----S--G-Q-V--------------FAL-A----GN
LI--RRA------PPATGL-----AP---PW-ALSL--PELSVLRL--------------
------
>WP_045321255.1
------------------------------------------------MTST--------
--R-P----PV-------------------------------N--R------R-------
-PSV-------SGAA---L-------RVLVLAVLAGILGMHALG--P--A--P-----A-
----------------R--------A---T-L----------------------------
------------PPE-----------------AH--------------------------
-H-A--------------------M-----A-----------------------------
---------------------------AD-------------------------------
----------------------------------H-------------------------
------------------------GA-----------P---A--G---------------
----------------------------G--------------------------R----
---------------------------------T--------A------GD---------
C--SHP--------------------------D-G-------G---S-------------
----G-----H-----------------------SGH-ADA-TCA-AAGTA-S-GYTP--
P-A-L---AES-PA-G---A----S--A--V-S-S-----SAP------AAP-P----AA
AV--PRA------PP-------------------DL--AELQLLRI--------------
------
>WP_045321255.1
------------------------------------------------MTST--------
--R-P----PV-------------------------------N--R------R-------
-PSV-------SGAA---L-------RVLVLAVLAGILGMHALG--P--A--P-----A-
----------------R--------A---T-L----------------------------
------------PPE-----------------AH--------------------------
-H-A--------------------M-----A-----------------------------
---------------------------AD-------------------------------
----------------------------------H-------------------------
------------------------GA-----------P---A--G---------------
----------------------------G--------------------------R----
---------------------------------T--------A------GD---------
C--SHP--------------------------D-G-------G---S-------------
----G-----H-----------------------SGH-ADA-TCA-AAGTA-S-GYTP--
P-A-L---AES-PA-G---A----S--A--V-S-S-----SAP------AAP-P----AA
AV--PRA------PP-------------------DL--AELQLLRI--------------
------
>WP_132930635.1
------------------------------------------------MTWQRY------
--P-H----PA------------------------------W---RV-------------
-PR---------WAA---G-------PLTVFALLAGLVAMHGIG--P--W--P-----A-
----------------V--------P---A-A----------------------------
--------------------------------PT--------------------------
-H-Q--------------------S-----E-----------------------------
---------------------------MA-------------------------------
------------------------------------------------------------
-------------------------A-----------A-DGM--S---------------
----------------------------V--------------------------T----
---------------------------------A--------E------RL---------
C-------------------------------H-G-------S---G-------------
----G-----H-----------------------PEH-ADP-ACA-AAAVG-G-APGP--
Q-A-P---ELS-PL-AV--A----D--A--TRA-G-----VPG------PGP-A----HD
LG--GRA------PP-------------------SL--NQLQLLRI--------------
------
>WP_192785234.1
------------------------------------------------MARR--------
--S-L----L--------------------------------------------------
------------PGL---P-------WLLPLLIAFGVAGMHTLG--H--L--A-----SH
------------------------------------------------------------
------------------------------------------------------------
-H-G--------------------G-----------------------------------
-------------------------AVAQ-------------------------------
------------------------------------------------------------
------------------------GSH----------V--HA------------------
------------------------SPVGSFGTDR---------------------S----
---------------------------------E--------A------AI---------
C--SRDAA----------------------------------------------------
----G------------------------------FD-PSD-VCL-AVLTS-V-IALL-L
A-V-AW-------A-A---A---LCR-H--A-G-------MGG------WGS-P----AR
TA--ARA------PPR-------------RL-APGP--AVLSVMRI--------------
------
>WP_190099883.1
------------------------------------------------MTAS--------
--T-C-----S-------------------------------S--S------R-------
-PA---------GRL---F-------VLLVLAVLAGVLGMHGLA--P--G--G-----V-
----------------P--------A---A-Q----------------------------
-------------AA-----------------AG--------------------------
-H-E--------------------M-----V-----------------------------
---------------------------MA-------------------------------
----------------------------------A-------------------------
-------------------------A-----------D---G--V---------------
----------------------------P--------------------------H----
---------------------------------A--------D------GG---------
C--AHT--------------------------D-G-------G---L-------------
----G-----H-----------------------LDH-ADG-TCS-AAGTA-S-AYTP--
P-A-L---TGT-VL-H---A----P--A--L-P-S-----PVT------AAT-G----RP
HD--GRA------PP-------------------DL--FELQLLRI--------------
------
>WP_051718223.1
------------------------------------------------MNQR--------
--L-H----PR-------------------------------L--R--------------
-PL---------QAR---L-------VLLVLAVLTGLAAMHGPA--T--A--G-----L-
----------------P--------D---K-P------------------------P---
------------VQP-----------------AG--------------------------
-H-S--------------------M-----ST----------------------------
-------------------------FAAS-------------------------------
------------------------------ADESH-------------------------
------------------------------------------------------------
----------------------------C--------------------------S----
---------------------------------D--------S------KA---------
C--ADCR-------------------------H-G-------A---D-------------
----G-----H-----------------------VDH-ADP-TCA-AAGTS-G-APVL--
P-T-P---APA-TV-A---A----A--T--D-A-S-----AAA------QRP-A----DS
LD--SRA------PP-------------------SL--SELQLLRI--------------
------
>WP_155373608.1
------------------------------------------------MRRL--------
--S-T----A-----------------------------------R------PG------
------------RTA---R-------VLLLLVTLVGLAAMHTLG--H--G--T-------
------------------------------------------------------------
--------------------------------AA--------------------------
-H-A--------------------A-----------------------------------
-------------------------MTPM-------------------------------
-----------------P---------------AHATAA--EGTATMA------------
---DGTVTMA-----DGTVTMADGTA-----------TMADG------------------
--------------------------------------------TATTAGAPAE-VV---
---------------------------------PW--------------SG---------
C--PDGHC------------------ARLSAPP-ARH-----D---A-------------
----G------------------------------MD-WWD-VCV-AVLTA-L-GVLL-V
L-F-WL--A----G-V---V----SR-R--R-A-------AGL------SHF-R----AG
AA--SRG------PPV---------R---GL-GLTL--ATVSVMRH--------------
------
>WP_252482139.1
------------------------------------------------MTTA--------
--L-R----P-----------------------------------R------PM------
--R---------VLG---L-------ALLVFTISFSVLAMHQVT--H--P--G-------
------EGRQ----AAP--------G--TA-A----------------------------
------------VAA-------------A---GH--------------------------
-H-G--------------------------------------------------------
------------------------------------------------------------
------------------------------------------------------------
------------------------------------------------------------
-------------------------------------------------------E----
---------------------------------Q--------H------AG---------
S--HGDHGS---AP----------------------------G-----------------
----G-----H-----------------------DST-LLH-LCL-GLIVT-A-IGLL-A
L-H-LL-------G-----W----LR-R--D-P-AA--ALTGL------RAH-L----VR
TV--PRG------PPVK---------------LFDL--DTLCVLRR--------------
------
>WP_169381122.1
------------------------------------------------MIFG--------
--E-R----------------------------------------S--------------
------------WPM---R-------AAIVLALLAGLVGMHQLP--V--A--G-----M-
------------------------------------------------------------
------------------------------------------------------------
-H-D--R-----------------A-----A-----------------------------
-------------------------TALP-------------------------------
------------------------------------------------------------
-------------------------------------A--PA--SPGVA-----------
-------------------------------------------------------TV---
---------------------------------A--------H-----------------
---PETSAL-------------------HRDHS-GD------GD--H-------------
----G-----G---------------------------LLH-LCL-AVLTA-L-GLLA-A
A-A-AL--LGL-------------VRHP----V-P-----ALR------NRT-Q----VR
IR--PRG------PPP-------------PV-PRRL--AQLCVLRN--------------
------
>WP_013287116.1
------------------------------------------------MRQV--------
----R----VG----------------------------------RPP----AR------
------------APL---R-------LALLVAVTLGVFGMHTLG--H--P--G-------
------E---------P-------------------------------------------
----------------------------G---AA--------------------------
-H-A--------------------S-----T-----------------------------
-------------------------AHRS-------------------------------
------------------------------------------------------------
------------------------------------------------------------
------------------------------------------------------------
-------------------------------------------------AA---------
A--PAAEHG----------------------PD-GSP-----G---H-------------
---RG-----------------------------GEH-AFT-VCL-AVLGG-A-LILG-V
L-S-LL--RS---------R----HR-G--A-R-T-----PTG------HRR-R----VI
SP--DRG------PPR---------R---PI-GLRL--RAVTVLRT--------------
------
>WP_030746775.1
------------------------------------------------MRTT--------
--G-Q----HL----------------------------------R------R-------
-PL---------RRH---R-------ALSVLALLIGLLGMHALA--P--G--G-----G-
----------------A--------G---H-A----------------------------
---------------------------------E--------------------------
-H-P--------------------------------------------------------
----R----------------------GT-------------------------------
----------------------------------H-------M-----------------
-------------------------------------A---V--V---------------
----------------------------L--------------------------D----
---------------------------------A--------V------DD---------
C--PGP--------------------------D-GHC-----G---G-------------
----H-----R-----------------------LHH-ADP-GCA-SGAVD-G-GPRL--
P-A-P---VPD-PV-TP--P----A--P--V-R-R-----PVD------GPA-T----AP
DG--ARA------PP-------------------DL--AELQLLRI--------------
------
>WP_141721213.1
------------------------------------------------MRTK--------
--A-A----P-----------------------------------M------TG------
------------RMA---R-------LLLLLCTLVGLAAMHTLG--H--G--A-------
------H---------G--------P--AG-R----------------------------
----------------------------S---GG--------------------------
-H-D--------------------S-----------------------------------
------------------------------------------------------------
------------------------------------------------------------
-----------------------------------------G--H---------------
------------------------HPAVAAL------------------------A----
---------------------------------A--------V------ET---------
C--PGDGC------------------HAGVLPL-RDL-----G-----------------
----G-----------------------------DPS-GWS-VCL-AVLGA-F-AVAL-L
V-T-VL--L----R-A---A----SR-L--A-G-P-----GLG------RPH-R----AT
RG--PRA------PPL---------R---PY-GLRL--AAVSVLRR--------------
------
>WP_239515982.1
------------------------------------------------MTVR--------
--E-P----RT-------------------------------P-PQ------PQ------
-PM---------PRL---R-------LLLVLGLTLGLLGMHALG--T--A--A-----A-
----------------L--------P---S-T----------------------------
-------------GG-----------------TE--------------------------
-H-M--------------------S-----------------------------------
----H-------------------------------------------------------
----------------------------------H-------------------------
------------------------VA-----------A---A--Q---------------
----------------------------A--------------------------G----
---------------------------------P--------Q------YL---------
C--PDDD-------------------------P-G-------P---T-------------
----R-----H-----------------------GGH-ADQ-MCA-SAALP-G-SPGI--
A-A-P---DTA-PL-TGM-PSG-IAD-A--S-A-A-----LPL------APA-Y----EP
AG--GRA------PP-------------------ML--AELQILRI--------------
------
>WP_143018709.1
------------------------------------------------MAAD--------
---------------------------------------------R------GG------
MAV---------PLG---R--------TWILVLLAAVFLMHGIP--S--T--A-----VG
----------------------------NG-A----------------------------
----------------------------T---PGA-------------------------
-H-AET------------------A-----AG----------------------------
-------------------------PDIA-------------------------------
------------------------------------------------------------
------------------------TA---------------S------------------
-------------------------------------------------------A----
---------------------------------A---------------HP---------
A--PDSR-------------------------D-GRTDHDSSS---H-------------
----S-----T-----------------------ASH-AWN-ACL-AVLLM-G-MAVL-V
L-L-VV------------------RR-S--S-ALP-------------------------
-D--HRA------PPRLPGAVSWVSP---PR-PPEL--SVLCLLRT--------------
------
>WP_248634983.1
------------------------------------------------MSPG--------
--H-RI---------------------------------------R------PV------
-RP---------AAY---R-------LLLVLAVLAGVVAMHGLA--P--G--P-----L-
----------------T--------M---G-V-TAA--------------------P---
------------AAH-----------------SGH-------------------------
-H-G--------------------S-----ERP---------------------------
-------------------------SGTA-------------------------------
------------------------------------------------------------
------------------------RT-----------A---A--E---------------
----------------------------H--------------------------V----
---------------------------------A--------G------DH---------
C--DHLAAPG----------------------G-G-------H---R-------------
----G-----H-----------------------LEH-ADP-TCA-ASGVS-T-APVP--
A-P-L---APG-TV-E---A----A--T--A-E-V-----PRA------QLS-A----AT
AT--DRA------PP-------------------DL--ARLQLLRI--------------
------
>WP_226483588.1
------------------------------------------------MSSP--------
--E-Q----HV-------------------------------R--R------P-------
-PV---------RWR---R-------AVCVLGLLAGLLGMHGLA--P--G--G-----G-
----------------L--------P---E------------------------------
------------------------------------------------------------
-H-S--------------------A-----R-----------------------------
----H-----S-------------LPSPA-------------------------------
----------------------------------H-------------------------
-----------------------------------------R--A---------------
----------------------------G--------------------------A----
---------------------------------A--------H------AG---------
C--GED--------------------------G-GAC-----G---G-------------
----G-----H-----------------------LRH-ADS-VCA-SGAVG-Q-APVL--
P-G-L---VPD-PV-PA--A----P--C--A-G-A-----APA------YAA-G----AP
DG--ARA------PP-------------------SL--AELQLLRI--------------
------
>WP_229911280.1
------------------------------------------------MMKA--------
--E-Q----HP-------------------------------E--A------P-------
-PM---------RRW---R-------ALLVLGLLAGLLAMHALA--P--G--G-----T-
----------------V--------H---E------------------------------
------------------------------------------------------------
-H-A--------------------G-----P-----------------------------
----Q-------------------HTTAV-------------------------------
----------------------------------H-------M-----------------
-------------------------T-----------A---A--A---------------
----------------------------V--------------------------S----
---------------------------------A--------H------DD---------
C--AGD--------------------------G-GHC-----G---G-------------
----G-----P-----------------------LHH-ADP-ACA-AAAVS-G-APAL--
P-A-L---APG-PV-AA--P----V--H--A-D-A-----VRS------YAT-G----AP
DG--SRA------PP-------------------SL--AELQLLRI--------------
------
>WP_225014135.1
------------------------------------------------MATI--------
--S-P----S------------------------------------------PA------
-PP---------SAV---R-------TALILALLAGVLAMHGLA--Q--H--G-----A-
----------------P--------GPGYT-A----------------------------
------------SGS-----------------TG--------------------------
-H-T--------------------A---P-AAR---------------------------
-------------------------GTAA-------------------------------
-----------------P----------------H-------------------------
----------------------GGPS-----------G---A------------------
-------------------------------------------------------A----
-------------------------------GRA-----HGTD-----PAP---------
C------------------------------GG-G-------A---E-------------
----G-----S-----------------------GGH-AAT-MCL-ADSTA-T-GYTA--
P-V-L---TEA-GT-AL--P----A--P--G-T-P-----ATA------AGA-P----RA
VP--GRA------PP-------------------DL--SELQLLRI--------------
------
>WP_149551765.1
------------------------------------------------MTRS--------
--I-R-----S-------------------------------S--S------R-------
-PA--------PGRL---L-------VLLVMTVLTGVLGMHGLV--P--A--G-----V-
----------------P--------A---A-Q----------------------------
-------------TS-----------------AG--------------------------
-H-H--------------------R-----A-----------------------------
---------------------------TA-------------------------------
----------------------------------A-------------------------
-------------------------A-----------E---D--V---------------
----------------------------P--------------------------H----
---------------------------------A--------S------GG---------
C--SHT--------------------------D-G-------G---P-------------
----S-----H-----------------------LEH-ADG-TCA-AAGVG-S-AYTP--
P-A-L---TGT-TLPT---A----P--P--A-A-S-----PAA------ASA-G----AP
HD--GRA------PP-------------------DL--SELQLLRI--------------
------
>WP_057478955.1
------------------------------------------------MESV--------
--I-R----R--------------------------------S--R------PG------
--F---------ASA---T-------GLLIVLTVLGVLLMHSVT--P--V--M-------
-----------------------------S-P----------------------------
------------GN-------------------H--------------------------
-H-T--------------------A-----M-----------------------------
-------------------------ASVS-------------------------------
----------------------------------H-------------------------
------------------------HD-----------E---P--IEVA------------
-------------------------------------------------------A----
---------------------------------A--------R------PD---------
C--PS-------------------------------------------------------
----------------------------------AHQ-MMH-PCA-GTTVS-W-PTLS-V
P-S-TS--VE---V-V---D----S--F--L-S-E-----AGI------GGR-T----DA
IS--ERA------PPWT---------------LWEL--DRSVTLRV--------------
------
>WP_093659386.1
------------------------------------------------------------
------------------------------------------------------------
------------------M-------VLLVLAVLAGVVAMHGLG--P--F--G-----A-
----------------A--------V---P-S-DA---------------------PRS-
-----------TALA-----------------AG--------------------------
-H-A--------------------M-----PADA--------------------------
-------------------------GTAA-------------------------------
----------------------------------HG------------------------
-------------------------------------S---P--G---------------
----------------------------G--------------------------A----
---------------------------------A--------G------DA---------
C--AHPD-------------------------H-G-------T---D-------------
----G-----H-----------------------PNH-ADA-TCA-AVGTS-G-PPVL--
P-T-L---LAS-AA-A---P----A--A--D-A-A-----AAG------PAP-S----AA
LA--GRA------PP-------------------SL--SELQLLRI--------------
------
>WP_225858769.1
------------------------------------------------MTRL--------
--G-Q----LA----------------------------------R------PQ------
-SP---------LRF---G-------GLLVCALLLGLLGMHGLG--P--V--P-----E-
-----------------------------A-D----------------------------
--------------------------------AG--------------------------
-H-D--------------------R-----TA----------------------------
-------------------------T-AA-------------------------------
----------------------------------P-------------------------
-------------------------M-----------R---V--M---------------
----------------------------A--------------------------S----
---------------------------------M--------P------HQ---------
C--DHGE-------------------------G-G-------C---T-------------
----G-----H-----------------------AEH-ADP-TCA-SASVA-G-SPAV-V
P-V-L---LPD-VV-AC--A----G--A--P-T-A-----STP------PTD-S----GP
DG--GRA------PP-------------------SL--SELQLLRI--------------
------
>WP_111335939.1
------------------------------------------------MTTR--------
--S-R-----T-------------------------------R--N------R-------
-PT---------GRL---Y-------ALLVLAVLAGILGMHALP--A--S--P-----F-
----------------P--------A---V-R----------------------------
--------------------------------AD--------------------------
-H-A------------------RTM-----A-----------------------------
---------------------------MP-------------------------------
----------------------------------H-------------------------
-------------------------A-----------E---T--G---------------
----------------------------S--------------------------T----
---------------------------------G--------A------GQ---------
C--AHS--------------------------A-G-------G---T-------------
----G-----H-----------------------VGH-ADQ-MCA-ATGIG-S-PYTP--
P-A-L---SAA-FS-A---G----P--A--V-A-V-----RPE------SVP-E----SA
RD--ARA------PP-------------------DL--SELQLLRI--------------
------
>WP_229875048.1
------------------------------------------------MDHQ--------
--A-T----RA-------------------------------M--K------P-------
-PV---------LRS---H-------LLLILAVLVGLVAMHGLG--P--G--A-----V-
----------------P--------A---S-A-AA---------------------P---
------------GCA-----------------AA--------------------------
-G-G--------------------------------------------------------
-------------------------AALA-------------------------------
----------------------------------H-------------------------
---------------------GTAAA-----------D---E--H---------------
----------------------------A--------------------------M----
---------------------------------Q--------H------DR---------
A--VRADGPAG---------------------D-G-------S---G-------------
----G-----H-----------------------TQH-ADA-TCA-AAGTA-G-APVL--
P-S-P---AAA-PS-GV--A----A--V--P-V-L-----GPG------IGT-S----GA
VG--GRA------PP-------------------SL--SELQFLRI--------------
------
>WP_159489182.1
------------------------------------------------MPSR--------
--P-Y----VP-------------------------------P--R------P-------
-AA---------RRW---R-------VLCVLGLLAGLLGMHGLA--P--V--A-----A-
----------------A--------P---S------------------------------
--------------------------------TA--------------------------
-H-D--------------------------------------------------------
------------------------------------------------------------
----------------------------------H-------RM----------------
-------------------------------------S---V--V---------------
----------------------------A--------------------------K----
---------------------------------A--------H------AH---------
C--P----------------------------D-GDC----GG---T-------------
----G-----H-----------------------VHH-ADP-TCA-SAALH-G-PPAP--
P-A-L---APS-LG-SP--V----Q--P--S-E-A-----AGA------GEP-V----NR
DG--GRA------PP-------------------SL--AELQLLRI--------------
------
>WP_067389173.1
------------------------------------------------MTST--------
--A-Q----PT-------------------------------S--R------R-------
-PA---------GCG---F-------LLLMLAVLAGLLGMHALG--P--T--G-----G-
----------------L--------P---T-R----------------------------
-------------AH-----------------SG--------------------------
-H-G--------------------V-----V-----------------------------
---------------------------MT-------------------------------
----------------------------------H-------------------------
-------------------------A-----------A---D--T---------------
----------------------------F--------------------------V----
---------------------------------V--------S------EN---------
C--TPG--------------------------S-G-------G---A-------------
----V-----H-----------------------LTH-ADG-TCA-APGVA-S-SYSP--
P-A-L---AAA-LI-D---T----P--A--A-S-T-----LSD------GMP-E----PS
AS--TRA------PP-------------------DL--SELQLLRI--------------
------
>WP_013019411.1
------------------------------------------------MLWR--------
------------------------------------------------------------
------------HPA---V-------RLLLLVLAFGVAGMHTLG--H-------------
------H-----------------------------------------------------
--------------------------------EG--------------------------
-H-D--------------------T-----S-----------------------------
-------------------------SSMP-------------------------------
---------------------------------GHA------------------------
-------------------------------------VHDEA------------------
-------------------------------------------------------A----
---------------------------------A--------S------DAVT----V--
T--PPT------------------------------------------------------
----G-----------------------------DMN-PSQ-MCL-AVLTA-G-AALA-L
A-L-IA---------A---R----TR-Q--R-V-P-----ASR-W-R-PRLR-A----SR
RS--SRG------PPRS-----------IPV-SLLT--AQVTVLRI--------------
------
>WP_191886537.1
------------------------------------------------MTRS--------
--A-P-----S-------------------------------I--S------R-------
-PA---------GRL---L-------TLLVMAVLAGLLGMHGLA--P--G--------V-
----------------P--------T---G-H----------------------------
-------------AD-----------------PG--------------------------
-H-TD-----P----------GRVR-----A-----------------------------
---------------------------MS-------------------------------
----------------------------------A-------------------------
-------------------------V-----------D---G--V---------------
----------------------------P--------------------------HEGRA
PGTDDAPQAFGAH----GTDGARQTYGTDGAPYA--------D------RA---------
C--AHT--------------------------D-G-------G---T-------------
----G-----H-----------------------VVH-ADG-TCA-ATGTA-S-AYTP--
P-A-L---TGA-AS-D---A----P--A--A-A-S-----PAV------AAV-R----AP
GD--VRG------PP-------------------DL--SELQLLRI--------------
------
>WP_139191291.1
------------------------------------------------MSWA--------
--R-R----LVA---------------------------------RP-------------
------------AAP---V-------ALLLGVLVFGLLAMHHVL--A--A--T-------
----------------P-------------------------------------------
------------AAQ-------------S---VS--------------------------
-H-A--------------------A-----TT----------------------------
----H-------------------DTSAQ-------------------------------
---------------------------------DH-------------------------
-------------------------------------V--AS------------------
----------------------AQEPVAVA-------------------------AT---
---------------------------------A-------QN------SD---------
T--PP-------------------------------------G---H-------------
----G-----D-----------------------NHH-VLN-PCL-AVLAS-A-LLLA-L
A-L-LL--FGI--------P----AN-P--I-R-A-----PRR------RTH-P----TL
SS--GRG------PPFL------------PT-SVRL--ASLCVLRV--------------
------
>WP_122978299.1
------------------------------------------------MIAA--------
--A-R----------------------------------------RV----PAA------
------------ALV---R-------WALLAGTLLGLAAMHTIG--H--R--G-----PG
G-----HM------GDP--------G----------------------------------
----------------------------A---TG--------------------------
-HPG--------------------A-----------------------------------
------------------------RPAAA-------------------------------
------------------------------------------------------------
------IM----------------TA-----------M---A--QP--------------
------------------------VPIAAAGL-----------------------A----
---------------------------------T--------D------AV---------
C--PDGHCD---------------------------------G---H-------------
----------H-----------------------PMS-GWN-ACQ-AVLQV-V-TAAV-L
L-A-LL--L----L-V---A----GR-G--S-G-G-----VRA------TVP-R----RA
WP--PRG------PPG---------P---GW-GLTI--ASVAALRI--------------
------
>WP_198652920.1
------------------------------------------------MTGN--------
--R-R----QV-------------------------------N--T------L-------
-PT---------GGV---F-------VLLALLVTAGLVGMHGLT--A--S--A-----L-
----------------P--------A---A-A-PA-------------------------
------------AAADGM---------RQ---AS--------------------------
-H----------------------------------------------------------
---------------------------SA-------------------------------
----------------------------------H-------AA----------------
------------------------TAQRPDGG--RL-----A--APEER-----------
----------------------------A--------------------------A----
---------------------------------A--------D------SP---------
C--SHHS-----------------------------------S---G-------------
----D-----H-----------------------AGH-SVA-DCA-ATGVG-T-AHLP--
P-A-P---PFR-PH-A-----------P--A---A-----TAV------TAL-Q----RT
SA--ERA------PP-------------------DL--ARLQLLRI--------------
------
>WP_208870476.1
------------------------------------------------MLST--------
--G-P----RA-------------------------------P--R------P-------
-PR---------RRQ---R-------VLLVLAVLVGLLGMHALG--P--G--G-----G-
----------------P--------G---H-A----------------------------
---------------------------------E--------------------------
-H-G--------------------G-----PEP---------------------------
---GR----------------------PA-------------------------------
----------------------------------HHTAT---A-----------------
-------------------------------------T---V--A---------------
----------------------------S--------------------------A----
---------------------------------A--------R------DD---------
C--PDA--------------------------D-GHC-----G---G-------------
----G-----R-----------------------LHH-ADP-ACA-SGALN-G-GPQL--
P-A-P---VPD-PV-AV--P----A--P--D-P-C-----PRS------RTA-T----DP
EG--ARA------PP-------------------SL--AELQLLRI--------------
------
>WP_157740054.1
------------------------------------------------MRTE--------
--A-A----L-----------------------------------T------TG------
------------RWV---R-------LLLLLCTLVGLAAMHTLG--H--G--A-------
------H---------G--------A--AG-R----------------------------
----------------------------S---GG--------------------------
-H-D--------------------G-----------------------------------
------------------------------------------------------------
------------------------------------------------------------
-----------------------------------------G--HIGG------------
------------------------RPAAAAP------------------------T----
---------------------------------M--------V------ES---------
C--PGDGC------------------HAGVLPL-RDL-----G-----------------
----G-----------------------------DPS-GWS-VCL-AVLGA-F-AVAL-L
V-A-VL--L----R-A---G----SR-P--G-G-L-----TLG------GPA-R----AA
RG--PRA------PPP---------R---PY-GLRL--ATASVLRR--------------
------
>WP_244329727.1
------------------------------------------------MKSSR-------
--L-F----TP-------------------------------P--R------A-------
-AA---------QRW---R-------VWCVLGLLAGLLGMHGLG--P--A--V-----A-
----------------A--------P---S------------------------------
--------------------------------SS--------------------------
-H-E--------------------------------------------------------
------------------------------------------------------------
----------------------------------H-------RMT---------------
------------------------VA-----------T---V--A---------------
----------------------------A--------------------------T----
---------------------------------V--------Q------AH---------
C--PG---------------------------D-SDC----GG---T-------------
----G-----H-----------------------VHH-ADS-TCA-SAALH-G-PPTP--
P-A-L---TPS-LD-CP--V----Q--P--A-A-A-----AGV------GAP-S----KR
DG--GRA------PP-------------------DL--AELQLLRI--------------
------
>WP_189817246.1
------------------------------------------------MTGT--------
--R-A----RA-------------------------------P--R------P-------
-PQ---------RRH---R-------GLLVLALLAGLLGMHALA--P--G--G-----G-
----------------M--------A---H-A----------------------------
-------------GV-----------------SG--------------------------
-P-A--------------------------------------------------------
----R----------------------AA-------------------------------
----------------------------------H-------G-----------------
-------------------------------------A---V--A---------------
----------------------------V--------------------------S----
---------------------------------A--------P------DD---------
C--PDA--------------------------A-GHC-----G---G-------------
----H-----R-----------------------LHH-ADP-SCA-SGALD-G-GPQL--
P-V-P---APD-PA-AV--V----A--P--A-A-C-----PRP------GPA-T----AP
DG--ARA------PP-------------------DL--TELQLLRI--------------
------
>WP_189923287.1
------------------------------------------------MTTT--------
--E-Q----RL-------------------------------A--P------P-------
-PS---------PRW---RT------ALLVLGLLAGLLAMHALA--P--G--G-----A-
----------------V--------H---G------------------------------
------------------------------------------------------------
-H-G--------------------G-----PS----------------------------
----R-------------------------------------------------------
----------------------------------P-------S-----------------
-------------------------T-----------A---V--A---------------
----------------------------V--------------------------A----
---------------------------------A--------D------DG---------
C--AGH--------------------------G-GDC-----G---G-------------
----G-----H-----------------------ARH-ADA-TCA-AAAVS-G-TPAP--
P-L-L---VPD-AL-AV--P----A--R--A-E-S-----VRS------CAS-G----AP
DG--ARA------PP-------------------SL--AELQLLRI--------------
------
>WP_189267574.1
------------------------------------------------MRPT--------
--E-Q----PA-------------------------------P--R------P-------
-PY---------RRW---R-------ALLVLGLLTGLLGMHALA--P--G--G-----V-
----------------L--------G---P------------------------------
------------------------------------------------------------
-H-G--------------------G-----HQ----------------------------
----Q----------------------AA-------------------------------
----------------------------------S-------A-----------------
-------------------------T-----------M---V--M---------------
----------------------------A--------------------------T----
---------------------------------A--------Y------ES---------
C--SGH--------------------------D-GHC-----G---D-------------
----H-----H-----------------------AHH-ADA-TCV-SGAVS-G-GPAL--
P-V-L---VPD-PV-AA--L----A--G--D-C-L-----APS------RPA-A----AP
DG--ARA------PP-------------------DL--AELQLLRI--------------
------
>WP_189037763.1
------------------------------------------------MTSK--------
----RS--VPS------------------------------WARARVC---APV------
-RR---------GCA---T-------AVLVAVVLSGLLAMHGLG--T--A--A-----P-
----------------P--------G---P-A----------------------------
-----------AAAG-----------------SG--------------------------
-H-A--------------------A-----AGVHSGEHGGVQGGGGHSGVQSGSVPGGGH
SGCPH-----H--------------LAAA-------------------------------
----------------------------------H-------APGPGS------------
----------------GEPEQGAHDADVHSG-TAHG-A--DG--S---------------
----------------------------A--------------------------T----
---------------------------------R--------G------AG---------
T--AHEAEGDG---------------------A-G-------H---G-------------
----G-----H-----------------------IAH-ADA-ACA-AQGTS-G-APDL--
P-V-P---VAG-TA-SETPA----V--P--G-G-G-----AGL------AGT-A----AA
VP--ERA------PP-------------------SL--HQLQLLRI--------------
------
>WP_189037763.1
------------------------------------------------MTSK--------
----RS--VPS------------------------------WARARVC---APV------
-RR---------GCA---T-------AVLVAVVLSGLLAMHGLG--T--A--A-----P-
----------------P--------G---P-A----------------------------
-----------AAAG-----------------SG--------------------------
-H-A--------------------A-----AGVHSGEHGGVQGGGGHSGVQSGSVPGGGH
SGCPH-----H--------------LAAA-------------------------------
----------------------------------H-------APGPGS------------
----------------GEPEQGAHDADVHSG-TAHG-A--DG--S---------------
----------------------------A--------------------------T----
---------------------------------R--------G------AG---------
T--AHEAEGDG---------------------A-G-------H---G-------------
----G-----H-----------------------IAH-ADA-ACA-AQGTS-G-APDL--
P-V-P---VAG-TA-SETPA----V--P--G-G-G-----AGL------AGT-A----AA
VP--ERA------PP-------------------SL--HQLQLLRI--------------
------
>WP_208818271.1
------------------------------------------------------------
------------------------------------------------------------
--------------M---R-------VLLVLGLLAGLLGMHALS--P--G--G-----V-
----------------V--------A---A-D----------------------------
--------------------------------AH--------------------------
-H-S--------------------S-----F-----------------------------
----A----------------------SA-------------------------------
----------------------------------H-------AV----------------
-------------------------------------A---A--T---------------
----------------------------G--------------------------S----
---------------------------------D--------E------YV---------
C--HGD----------------------------S-------G---H-------------
----G-----H-----------------------AEH-ADA-TCA-AGAVG-A-GPVL--
S-A-P---LSD-AV-GT--L----P--P--A-D-S-----VRG------VFA-T----AP
DG--GRA------PP-------------------TL--AELQLLRI--------------
------
>WP_166027315.1
------------------------------------------------MVSS--------
--T-S------------------------------------WS--H------R-------
-PA---------RRS---F-------VLLVMTVLTGVLGMHGLA--P--G--G-----A-
----------------L--------P---A-Q-AH-------------------------
------------ATH-----------------AT--------------------------
-H-A--------------------M-----A-----------------------------
---------------------------AG-------------------------------
----------------------------------H-------------------------
-------------------------A-----------A---D--A---------------
----------------------------L--------------------------P----
---------------------------------A--------D------IA---------
C--SHG--------------------------L-D-------G---P-------------
----H-----H-----------------------LAH-ADG-TCA-AAGVT-V-PYTP--
P-T-P---DTG-PV-G---P----P--S--D-T-S-----MPA------KDM-A----ST
DG--GRA------PP-------------------DL--SELQLLRV--------------
------
>WP_209445274.1
------------------------------------------------MRTT--------
--G-Q----HP-------------------------------W--R--------------
-PL---------GRY---R-------ALSVLAVLIGLLGMHALA--P--G--G-----G-
----------------A--------G---H-A----------------------------
---------------------------------E--------------------------
-Q-A--------------------------------------------------------
----H----------------------AT-------------------------------
----------------------------------H-------G-----------------
-------------------------------------M---A--A---------------
----------------------------L--------------------------V----
---------------------------------A--------A------DD---------
C--PGG--------------------------D-GHC-----G---G-------------
----H-----R-----------------------LHH-ADP-SCA-SGALD-G-GPRL--
P-A-P---APD-PV-TG--P----A--P--A-P-C-----RLA------VWA-T----AP
DG--ARA------PP-------------------DL--AELQLLRI--------------
------
>WP_196458348.1
M---------------------------------------------SAVTST--------
--A-Q----QT-------------------------------R--R------G-------
-PA---------GRG---T-------LLLLPAVLAGLLAMHGLA--P--G--A-----P-
----------------T--------A---P-H-ADS--------------------PVR-
------------HAA-----------------AS--------------------------
-H-A--------------------E-----A-----------------------------
---------------------------LPR------------------------------
----------------------------------H-------------------------
-------------------------T-----------P---T--A---------------
----------------------------H--------------------------E----
---------------------------------P--------G------QA---------
C--AHATE------------------------D-G-------T---S-------------
----G-----H-----------------------LDH-ADA-NCT-ASGIG-T-SYSP--
P-L-L---TPA-VA-N---A----S--A--V-LLA-----TPG------RAG-R----EA
ES--GRA------PP-------------------DL--AELQLLRI--------------
------
>WP_078490906.1
------------------------------------------------MKRWS-------
--S-R----SR-------------------------------T--R------P-------
-AG--------PRVL---L-------LLLVASVMTGLLAMHGLS--P--A--P-----S-
----------------M--------E---A------------------------------
------------------------------------------------------------
-H-A--------------------A-----SAPASTA-----------------------
-------------------------SGSAMGPRS--------------------------
--------------S------------PVPAPSGH-------------------------
-------------------------------------V--MA--A---------------
----------------------------G--------------------------A----
---------------------------------V--------D------GD---------
C--VHQG-------------------------H-G-------G---G-------------
----G-----H-----------------------LDH-ADA-TCA-AAGVS-A-GPAL--
P-T-P---LAS-AL-PAG-P----L--D--V-A-A-----ALR------QAP-G----TT
TG--DRA------PP-------------------SL--SELQLLRI--------------
------
>WP_089299141.1
------------------------------------------------MTER--------
--R-L----P-----------------------------------P------IG------
------------RVA---R-------TVLLLSTVLGLAFMHTLG--H--S--G-----LQ
GA----------------------------------------------------------
----------------------------T---AG--------------------------
---T--------------------A-----------------------------------
-------------------------MANL-------------------------------
------------------------------------------------------------
------------------------TA-----------A---A--TPAVE-----------
-------------------------------------------------------AF---
---------------------------------I--------A------DP---------
C--PDGHCD---------------------------------G---H-------------
----G-----------------------------QHG-AWS-VCS-AILTA-L-AAVI-L
A-M-VA--L----L-L---A----AR-R--G-P-G-----VAP------ATM-A----RR
SG--PRA------PPR---------S---RT-GLTL--ASTAVLRI--------------
------
>WP_051741402.1
------------------------------------------------MARP--------
--G-H----PA----------------------------------L------PQ------
-PT---------LRN---C-------GLLVAALLLGLLGMHGLG--P--V--P-----M-
----------------A--------E---P-A----------------------------
--------------------------------PG--------------------------
-H-T--------------------A-----TV----------------------------
-------------------------T-TV-------------------------------
----------------------------------A-------------------------
-------------------------L-----------G---E--K---------------
----------------------------A--------------------------S----
---------------------------------T--------P------DP---------
C--DLDS-------------------------G-D-------C---G-------------
----S-----H-----------------------MAH-ADA-TCA-SASVA-G-TPAV-I
P-V-L---QPD-VA-AC--A----E--V--P-D-G-----RTS------LTD-G----GP
EG--GRA------PP-------------------SL--AELQLLRI--------------
------
>WP_115743550.1
------------------------------------------------MTRS--------
--T-R-----S-------------------------------S--S------R-------
-PA---------GRL---F-------VLL---VLAGVLGMHGLG--P--G--A-----T-
----------------P--------L---G-Q----------------------------
-------------AG-----------------AG--------------------------
-H-E--------------------M-----V-----------------------------
---------------------------MT-------------------------------
----------------------------------A-------------------------
-------------------------A-----------D---G--V---------------
----------------------------P--------------------------H----
---------------------------------A--------D------GG---------
C--THT--------------------------D-G-------G---S-------------
----S-----H-----------------------LEH-ADG-TCA-AAGIG-S-AYTP--
P-A-L---AGA-LL-N---A----P--A--T-P-V-----PAA------AFP-G----SP
HD--GRA------PP-------------------DL--SELQLLRI--------------
------
>WP_251692182.1
------------------------------------------------MTSS--------
--T-H----RP-------------------------------S--H------R-------
-PA---------GRW---L-------VLLVMTVLAGVLGMHALA--P--G--G-----V-
----------------P--------A---A-H----------------------------
-------------AN-----------------AG--------------------------
-H-E--------------------M-----V-----------------------------
---------------------------RT-------------------------------
------------------------------------------------------------
-------------------------------------V---D--A---------------
----------------------------P--------------------------H----
---------------------------------S--------G------EG---------
C--SHA--------------------------H-H-------E---P-------------
----G-----H-----------------------LNH-ADG-TCS-ATGVG-S-PYAP--
P-A-L---TAA-AV-D---A----P--A--A-T-P-----FSA------TAP-V----SA
RA--SRA------PP-------------------DL--SELQLLRI--------------
------
>WP_308432150.1
------------------------------------------------------------
------------------------------------------------------------
-----------------------------MLGLLVGLLGMHGLA--P--G--G-----G-
----------------L--------P---G-Q----------------------------
---------------------------------G--------------------------
-H-G--------------------E-----QA----------------------------
----H--------------------APQA-------------------------------
----------------------------------A-------A-----------------
---------------------PRSHV-----------R---E--T---------------
----------------------------H--------------------------E----
---------------------------------P--------R------TQ---------
V--M-P--------------------------Y-GHC-----G---D-------------
---CG-----H-----------------------VQH-ADA-TCA-SGAVG-G-GPVL--
P-P-L---VPD-PV-PV--G----E--G--E-S-A-----VRA------YAV-V----DT
EG--ARA------PP-------------------SL--SELQLLRI--------------
------
>WP_179812904.1
------------------------------------------------MCIT--------
----R----SP----------------------------------RT-----PV------
-TP---------ALT---R-------AAGVLALLVGLLGMHGLA--A--P--A-----GF
-------------------------A----------------------------------
--------------------------------TER-------------------------
-H-P--------------------A---P-AP----------------------------
-------------------------PAAATA-----------------------------
-----------------P-------------LDPH-------------------------
--------------------------------------------APGHR-----------
-------------------------------------------------------A----
----------------G--R-------------A-------GP------PD---------
--HPEERRED-----HR---------------Q-G-------GV----------------
----D-----H-----------------------ATH-VGP-SCL-APGVV-G-GPELPV
P-------GPA-PL-SG--T----GG-Q--A-A-P-----AHA------NLA-P----AG
EA--DRA------PP-------------------DL--AALSVLRI--------------
------
>WP_179812904.1
------------------------------------------------MCIT--------
----R----SP----------------------------------RT-----PV------
-TP---------ALT---R-------AAGVLALLVGLLGMHGLA--A--P--A-----GF
-------------------------A----------------------------------
--------------------------------TER-------------------------
-H-P--------------------A---P-AP----------------------------
-------------------------PAAATA-----------------------------
-----------------P-------------LDPH-------------------------
--------------------------------------------APGHR-----------
-------------------------------------------------------A----
----------------G--R-------------A-------GP------PD---------
--HPEERRED-----HR---------------Q-G-------GV----------------
----D-----H-----------------------ATH-VGP-SCL-APGVV-G-GPELPV
P-------GPA-PL-SG--T----GG-Q--A-A-P-----AHA------NLA-P----AG
EA--DRA------PP-------------------DL--AALSVLRI--------------
------
>WP_208254646.1
------------------------------------------------MNRQ--------
--G-V----S-----------------------------------R--------------
------------AAA---------------LMLLLGLFVMHGVT--A--S--P-------
------------------------------------------------------------
----------------------------S---PV--------------------------
-H-V--------------------S-----D-----------------------------
-------------------------PLTM-------------------------------
------------------------------------------------------------
-------------------------------------S-MSASMAPQGS-----------
------------------------MSAMGQSVMK--------------------QSVM--
---------------------------------G--------Q--HVAMTS---------
---PSEH-----------------------------------G-----------------
----G-----H---------------------GVDCA-AGA-ICF-ALLIM---ALVL--
--A-LA--LG---------R----PM-G--L-L-P-----LHA------VWA-W----LT
QR--RRG------PPEP--------R------PPSV--YQLSVLRL--------------
------
>WP_268890353.1
------------------------------------------------------------
------------------------------------------------------------
--------------------------------MLAGLFLMHGLT--A--S--P-------
------------------------------------------------------------
----------------------------S---PV--------------------------
-H-V--------------------T-----E-----------------------------
-------------------------PVLM-------------------------------
--------------------------------AAH-------------------------
-----------------------------------------E------------------
-------------------------------------------------------T----
---------------------------------M--------D------HT---------
---AGAAVT----------------------AS-PGGM----A-----------------
----G-----H---------------------TAGCA-AGT-ICF-ALLAM---ALAF--
--A-VA--LG---------R----PA-T--P-P-P-----LRT------GPS-W----GR
VR--RRG------PPRA--------R------PPTC--YSLCVLRL--------------
------
>WP_167585688.1
------------------------------------------------MRWT--------
--A-G----LL-------------------------------I--R------RS------
------------MSL---R-------LLLVAALAVGLSAMHVLA--G--G--S-------
------------------------------------------------------------
----------------------------G---QQ--------------------------
-Q-A--------------------Q-----A-----------------------------
-------------------------RGHL-------------------------------
------------------------------------------------------------
----------------------NAPV-----------V---A------------------
------------------------------GT-----------PSAHGA------M----
---------------------------------A--------V------DA---------
S--TVDASQTLVSPT-----------WAS-------QV----S-----------------
----D-----H----------------------VHHP-SV--DCV-LFL-S-A-GVAM-L
G-V-LL--AW---V-A---ARA--LR-P--S-S-WPA--DPWL------ATV-M----VS
TP--WRG------PPPW---------------RWPR--IRLCVIRV--------------
------
>WP_130345903.1
------------------------------------------------MSGA--------
--Q-Q----HD----------------------------------R------RTG-----
-WR---------PGA---L-------GLLIGAVIAGIIGMHGLS--P--GL-P-----A-
---------------LP--------A----------------------------------
--------------------------------PAH-------------------------
-H-G--------------------S-----A-----------------------------
-------------------------PSVT-------------------------------
----------------------------------H-------------------------
------------------------------------------------------------
-------------------------------------------------------S----
-------------------------------------------------GE---------
C-------------------------------DSGDC---------G-------------
----G-----H-----------------------STH-LGP-ECQ-SGALNHT-APVV-L
D-LAL---DSA-VC-A---PRH--VR-P------------ATA------AVD-A----AR
GS--GRG------PP-------------------SL--SQLSILRI--------------
------
>WP_234426132.1
------------------------------------------------MTVRA-------
--Q-L----RR-------------------------------A--S------A-------
-PL---------MWS---P-------ALLVLGLLVGLVGMHGLA--P--G--G-----A-
----------------T--------T---V-T----------------------------
--------------------------------GH--------------------------
-H-F--------------------S-----T-----------------------------
---------------------------AA-------------------------------
----------------------------------H-------AD----------------
-------------------------------------M---A--V---------------
----------------------------M--------------------------S----
---------------------------------A--------Q------SV---------
C--HDD--------------------------G-D-------G---T-------------
----G-----R-----------------------AHH-ADA-ACS-SGAVG-A-GPAL--
P-V-L---LPD-PA-GQ--T----A--S--P-V-G-----GHR------SME-A----EP
EG--GRA------PP-------------------SL--AELQLLRI--------------
------
>WP_114623357.1
------------------------------------------------MRRP--------
--P-R-------------------------------------G-GH--------------
-PH---------PRT---R-------LALLLAVVAGLLAMHGLA--P--A--S-----A-
----------------L--------A---S------------------------------
------------------------------------------------------------
-H-P--------------------V-----SG----------------------------
-------------------------GMAA-------------------------------
----------------------------------HD------------------------
--------------------------------------------V---------------
----------------------------A--------------------------AD---
---------------------------------A---------------AH---------
C--AAPGHR-----------------------D---------G---G-------------
----G-----H-----------------------AEH-ADA-TCA-ATGTS-G-GPVL--
PSA-L---APG-PL-QD--P----DR-P------T-----AAW------PAG-A----GG
RG--DRA------PP-------------------SL--SLLPLLRI--------------
------
>WP_204037839.1
------------------------------------------------MNQS--------
--P-A----I-----------------------------------A------VG------
------------RTA---R-------TVVLLATALGLALMHTLG--H--T--G-----VR
AD--------------V-------------------------------------------
------------------------------------------------------------
-H-Q--------------------A-----------------------------------
-------------------------MAGM-------------------------------
------------------------------------------------------------
------------------------AS-----------Q--VS------------------
--GT------------------GAMQVMV--------------------------S----
---------------------------------A--------A------DP---------
C--QGGHCD-------------------------GHG-----G---H-------------
----G------------------------------SG-LWS-ACL-AILAG-L-AVAV-L
L-L-VL--A----A-A---I----AR-R--Q-P-------MPS------PGA-L----RV
RS--PRA------PPD---------R---PT-GLTL--ASTAVLRI--------------
------
>WP_227996690.1
------------------------------------------------MV----------
--------------------------------------ESHAP--P------RA------
--T---------GLT---R-------LLGVPALLAGVVAMHAGV--F--T--I-----A-
----------------P-------EH--HA-A----------------------------
------------AT----------------------------------------------
-H-S--------------------A-----M-----------------------------
-------------------------AVDE-------------------------------
----------------------------------H-------------------------
------------------------VR-----------A---P--AG--------------
------------------------MDCGG--------------------------D----
---------------------------------G--------C-------D---------
------------------------------------------------------------
----------------------------------GHT-GLH-GCV-FILTA-V-ALAL-M
L-V-LL--YR---I-A---N----DR-P--R-G-G-----VST------PRG-H----RH
QR--ERA------PPWT---------------VPSL--AELSILRI--------------
------
>WP_252808647.1
MV-------------------------------------------GSEMSSG--------
--Q-S----------------------------------------R------AGA-----
PVV---------SPG---A-------LLLLTLTVLGLFAMHGLQ--A--T--A-------
------------------------------------------------------------
----------------------------S---PADT------------------------
-H-P--------------------A-----A-----------------------------
-------------------------LSLV-------------------------------
----------------MP-------------ADTH-------------------------
------------------------PADV---------S--LA--MPAMG-----------
------------------------RSETA--------------------------A----
---------------------------------GH-------H------GP---------
T--PS-----------------------------------------H-------------
-DSPG-----H-----------------------RHP-GGG-MCL-ALLVM-A-TLLI-L
S-A-VF--VR---------R----RR-R-WA-P-V-----GRP------AGR-G----KD
RL--GRA------PP-----------------PPSI--FQLSVLRR--------------
------
>MQA93225.1
------------------------------------------------MNPV--------
----R-------------------------------------S--R--------------
------------------RL----P-LGGYLLLLAGLFAMHGLQ--A--T--P-----S-
----------------P--------S-----P----------------------------
---------------------------LA---AAV-------------------------
-H-A--------------------A-----------------------------------
-------------------------VAEP-------------------------------
--------------------------------VGH-------------------------
------------------------DA------------------TPSV------------
-------------------------------------------------------AL---
---------------------------------A---------------AH---------
L--SGDHQ----------------------------------GF-PH-------------
----G-----------------------------DHP-GGM-ICL-AMLLL-A-GLVFGA
A-A-ML---------G---R----TR-P--A-I-A---ALTCG------SVR-T----VR
RT--PRA------PPP------------------VF--IRLCVQRV--------------
------
>WP_187749905.1
------------------------------------------------MAGVNRA-----
--E-P----RA-------------------------------V--R------S-------
-SL--------RGWP---S-------LVCLLGVLVGLLAMHGLA--P--G--G-----A-
----------------H--------A----------------------------------
--------------------------------VG--------------------------
-H-E--------------------R-----AGGMSA------------------------
-------------------------GAGA-------------------------------
-----------------PAA----------GSDTQ-------------------------
------------------------PAGSDMPS-----A---S--V---------------
----------------------------A--------------------------A----
--------------------------------HAF-------DTE--TLSG---------
C--SED----------------------------GH------C---G-------------
----G-----H-----------------------ARH-ADA-TCA-AAKVS-G-TPVP--
A-G-P---VPD-PV-AV--A----V--P--D-E-I-----VRC------RVG-A----DS
EA--ARA------PP-------------------SL--AELQLLRI--------------
------
>WP_063807370.1
------------------------------------------------------------
------------------------------------------------------------
-MA---------GPW---R-------VLLLLGLLAGLFGMHALA--P--G--G-----T-
----------------V--------A---A-G-SHAS-------------------PASH
----------ASHAS-----------------PH--------------------------
-H-A--------------------S-----A-----------------------------
----P--------------------ASAPATA----------------------------
-----------------------------PTMGSR-------------------------
-------------------------------------T---T--A---------------
----------------------------M--------------------------T----
---------------------------------D--------E------TA---------
C--HGS--------------------------A-P-------G---G-------------
----G-----H-----------------------AQH-ADP-TCA-SGAVG-A-GPVL--
P-A-L---APD-PG-GA--A----V--A--G-D-L-----DRR------SAR-A----TT
EG--GRA------PP-------------------SL--AELQILRT--------------
------
>WP_189977267.1
------------------------------------------------MTGT--------
--R-A----PA-------------------------------P--R------P-------
-PR---------RPC---R-------ALLVLAVLAGLLGMHALA--P--G--G-----G-
----------------M--------A---H-A----------------------------
---------------------------------G--------------------------
-H-A--------------------------------------------------------
----H----------------------TPV------------------------------
----------------------------------A-------V-----------------
-------------------------------------T---V--A---------------
----------------------------V--------------------------T----
---------------------------------A--------P------DD---------
C--PDG--------------------------A-GHC-----G---G-------------
----H-----Q-----------------------LHH-ADS-GCV-SGAPD-G-GPQL--
P-V-P---VPG-PV-AV--L----A--P--A-G-C-----PRP------GPA-R----AP
EG--ARA------PP-------------------DL--AELHILRI--------------
------
>WP_105972223.1
------------------------------------------------MTARP-------
--Q-RTRRPRR-------------------------------P--H------P-------
-PH---------WWA---R-------ACVVLGLLAGVLAMHGLG--P--G--G-----G-
----------------T--------T---D-S----------------------------
--------------------------------AH--------------------------
-H-G--------------------H-----RA----------------------------
---------------------------QA-------------------------------
----------------------------------M-------TM----------------
-------------------------------------R--QA--G---------------
----------------------------P--------------------------A----
---------------------------------E--------E------SV---------
C--HGG--------------------------D-S-------H---G-------------
----G-----H-----------------------SAH-ADA-TCA-SGAVP-A-GHTF--
P-A-L---TPD-PS-GA--P----N--P--A-A-Y-----AAH------SLP-R----SP
EG--ARA------PP-------------------SL--AELQLLRI--------------
------
>WP_142042205.1
------------------------------------------------MSWL--------
----R----------------------------------------R------VS------
------------RSG---W-------RFVLFLVAIGVAGMHTTG--H--L--G-----GD
----------------------------HS-A----------------------------
-----------L--------------------PGA-------------------------
-H-S--------------------M-----------------------------------
-------------------------AETS-------------------------------
-----------------------------GEPVGH-------------------------
-------------------GGIDTVA-----------V-VTA------------------
--------------------------------Q-----------------F-T--AID--
--------T---------------------V--A-------LD------SP---------
----------------------------------G------PGV----------------
----G---------------------------------PMQ-MCL-AIVSL-T-GLLL-L
V-R-LL-----------------WCR-AGASVG-A-----LVS------RPS-R----RL
PA--PRA------PPVDA--------------GLRM--VEVSVLRI--------------
------
>WP_071808335.1
------------------------------------------------MTTA--------
--E-S----A-----------------------------------S------LG------
------------HAV---R-------WAVLLCTLFGLATMHTLG--H--A--S-----MP
MD---SH-------DH---------S-VVE-S----------------------------
----------------------------S---AG--------------------------
-H-S--------------------A-----T-----------------------------
------------------------------------------------------------
------------------------------------------------------------
------------------------------------------------------------
----------------------GESFVGVHEK-----------------------A----
---------------------------------V--------A------GP---------
C--PDGHCG---------------------------------GQ--H-------------
----G-----------------------------AMA-GWS-ICL-AILGG-L-AIAG-L
F-A-AL--L----L-A---R----PK-S--R-A-R-----GPS------RVV-T----SS
RA--SRA------PPW---------R---GQ-GLRV--ASLAVLRI--------------
------
>WP_208614735.1
------------------------------------------------MTTRA-------
--Q-L----HS-------------------------------A--R------S-------
-PR---------GRW---R-------VLLVLGLLAGLLGMHALS--P--G--G-----A-
----------------M--------A---V-G----------------------------
--------------------------------AH--------------------------
-H-S--------------------S-----H-----------------------------
----A----------------------PA-------------------------------
----------------------------------H-------AG----------------
-------------------------------------M---A--M---------------
----------------------------G--------------------------S----
---------------------------------D--------E------YV---------
C--HGD----------------------------S-------G---D-------------
----G-----H-----------------------AEH-ADA-TCA-SGAVG-T-GPVL--
P-A-P---LPD-PV-GT--L----A--P--A-D-S-----GHG------FLA-T----TP
DG--GRA------PP-------------------TL--AELQLLRI--------------
------
>WP_171480916.1
------------------------------------------------MTARA-------
--Q-R----TA-------------------------------V--P------P-------
-PA---------VRW---R-------SVLVLALLAGVFAMHALA--P--G--G-----G-
----------------A--------G----------------------------------
------------------------------------------------------------
-H-T--------------------S-----A-----------------------------
-------------------------VAPA-------------------------------
----------------------------------H-------RTMTAV------------
------------------ADAHQPMT-----------A--VA-DA---------------
-----------------------SRTMTA--------------------------V----
---------------------------------A--------D------AG---------
T--RAD--------------------------A-GRH-----G---G-------------
----G-----H-----------------------LRH-ADQ-SCA-SGAVN-G-GPSL--
P-G-L---AVG-PV-VD--A----A--P--A-G-A-----VPG------RRA-A----AP
DG--ARA------PP-------------------SL--AELQLLRI--------------
------
>WP_031094227.1
------------------------------------------------MTST--------
--M-Q----PS-------------------------------S--R------R-------
-PA---------GRG---F-------LLLVLAVLAGVLAMHGLA--P--G--S-----A-
----------------P--------T---K-A-S--------------------------
------------AVA-----------------GG--------------------------
-H-A--------------------M-----M-----------------------------
---------------------------PA-------------------------------
----------------------------------H-------------------------
-------------------------E-----------E---A--G---------------
----------------------------H--------------------------Q----
---------------------------------V--------V------GD---------
C--SHG--------------------------D-G-------G---A-------------
----N-----H-------------------------H-ADA-TCA-ATGTG-A-PYAP--
P-V-P---AAA-LD-A---G----P--V--P-V-A-----LPG------SAA-G----TP
ES--GRA------PP-------------------DL--AELQLLRI--------------
------
>WP_005465546.1
------------------------------------------------MTGL--------
--E------------------------------------------R------RS------
------------ALA---R-------WLLVCSVLLGLVLMHHVANQH-------------
------------------------------------------------------------
--------------------------------IE--------------------------
-H-G--------------------D-----P-----------------------------
-------------------------SATV-------------------------------
------------------------------------------------------------
------------------------------------------------------------
------------------------QQVTT--------------------------E----
---------------------------------H--------D------IA---------
E--HDGSSA----P----------------------------S---H-------------
----E-----G-----------------------SSV-LAH-LCF-AVLVG-S-IVLL-I
P-V-RL--IR---------R----FR-D--T-V-T-----RLR------PLA-A----RT
GG--GRA------PPI---------P--LPVPAGFA--YDLCVLRL--------------
------
>WP_253874669.1
------------------------------------------------MNGR--------
--G-V----S-----------------------------------R--------------
------------GAA---L-------ALLLGALLAGLFLMHGVS--A--S--P-------
------------------------------------------------------------
----------------------------S---PI--------------------------
-H-F--------------------S-----D-----------------------------
-------------------------PVQV-------------------------------
------------------------------------------------------------
-----------------------------------------A------------------
-------------------------------------------------------S----
---------------------------------A--------H------HM---------
---PDGM-------------------PGPSVSA-HAAM----A---H-------------
----D---------------------------MGGCL-GGT-VCL-ALLVF---GVLA--
--V-AL--AG---------R----SV-A--L-L-P-----ARP------PSG-E----AW
TR--RRG------PPSA--------R------PPDL--HRLCVLRL--------------
------
>WP_073725767.1
------------------------------------------------MTRS--------
--T-P-----S-------------------------------I--S------R-------
-PA---------GRL---L-------TLLVTAVLAGLLGMHGLA--P--G--------V-
----------------P--------T---A-H----------------------------
-------------AG-----------------TGTS-----------------SGAH---
-H-T--------------------D-----A-----------------------------
---------------------------MA-------------------------------
----------------------------------A-------------------------
------------------------HA-----------D---G-AA---------------
----------------------------T--------------------------L----
---------------------------------A--------D------RV---------
C--GHS--------------------------D-G-------G---S-------------
----G-----H-----------------------VDH-ADG-TCA-AAGTA-S-AYTP--
P-P-L---TGA-TA-D---A----P--D--A-A-S-----PAV------TAT-G----TP
QD--GRG------PP-------------------DL--SELQLLRI--------------
------
>WP_277349095.1
------------------------------------------------MPFVIA------
--E-RA---PE-------------------------------S--ESYG--APACRR---
QRR---------AWA---P-------PLLVVALLYGLLAMHGLG--T--A--A-----S-
----------------P--------A---A-S-HAHES----------------------
-----------EASV-----------------AS--------------------------
-H-S--------------------T-----------------------------------
----H--------------------PAHS-------------------------------
------------------------------MGSMH-------SMRSA-------------
--------------------RPAQPATQAHP------S--EA-VVPVDS-----------
----------------------------ADPAGE---------------------AR---
--------TYGPH---A--TPPLPEHQ-----HA---------------DECE-------
C-------------------------------D-G-------M---N-------------
----G-----H-----------------------AAH-ADA-TCA-ASGTS-G-GPAM--
D-G-A---AFA-AA-TG--P----R--Y--A-T-G-----LEGCR--------P----VT
GG--ERA------PP-------------------SL--HRLQLLRI--------------
------
>WP_240554302.1
------------------------------------------------MTRV--------
--E-P----CA-------------------------------V--R------S-------
-PL--------RGWP---A-------LACVLGVLVGLLAMHGLA--P--G--G-----L-
----------------H--------A----------------------------------
--------------------------------VG--------------------------
-H-E--------------------R-----TGGTAV------------------------
-------------------------SVAA-------------------------------
-----------------PVM---------SGAGAH-------------------------
--------------------------------------------V---------------
--D-------------------------V--------------------------S----
---------------------------------A---------------GG---------
C--AED----------------------------GH------C---G-------------
----G-----H-----------------------ARH-ADA-TCA-AAKVM-G-APVL--
A-G-P---VAD-PV-AV--A----V--P--G-E-A-----VRS------VVR-G----DA
EA--ARA------PP-------------------SL--AELQLLRI--------------
------
>WP_006382797.1
------------------------------------------------MTARA-------
--Q-RQ---RR-------------------------------T--H------P-------
-PS---------WWA---R-------ALVVLGLLAGVLAMHGLG--P--G--G-----M-
----------------S--------G---G-T----------------------------
------------ADA-----------------SH--------------------------
-H-G--------------------R-----HA----------------------------
---------------------------QP-------------------------------
----------------------------------M-------SA----------------
-------------------------------------R---S--G---------------
----------------------------P--------------------------S----
---------------------------------D--------E------SV---------
C--HGM--------------------------G-S-------H---G-------------
----G-----H-----------------------SQH-ADA-TCA-SGAVP-A-GHTF--
P-A-L---APD-PT-GA--T----A--L--A-D-R-----ADH------SPA-R----SP
EG--ARA------PP-------------------SL--AELQLLRI--------------
------
>WP_099384082.1
------------------------------------------------MTRT--------
-------------------------------------QRTEPA--V------VG------
--S---------TAT---V-------AASAFAALLAVLLMHSVP--M--V--H-----A-
----------------PA----------HG-V----------------------------
------------AGAHAAVTTHHE------------------------------------
-H-A--------------------G-----H-----------------------------
-------------------------TTMA-------------------------------
----------------------------------P-------------------------
------------------------PA-----------M---A--A---------------
-------------------------------------------------------D----
---------------------------------S--------T-------H---------
W--T--------------------------------------------------------
----------------------------------THT-ALA-LCM-ALITV-A-SVLL-I
V-R-RL--LG---H-Q---G----A--D--A-A-P-----RIH------VPG-N----GR
YA--SRA------PPWA---------------APSL--DKLSILRI--------------
------
>WP_203941800.1
------------------------------------------------MQGC--------
--A-R-------------------------------------------------------
------------AAF---R-------LVLLLAVTFGVFGMHTVG--H--V--G-------
------------------------------------------------------------
--------------------------------TA--------------------------
-H-A--------------------A-----M-----------------------------
-------------------------PQGS-------------------------------
------------------------------------------------------------
------------------------HS-----------V---D--VPPT-EIPAMA-----
------------------------MPV----------------------------E----
---------------------------------P--------V------LS---------
A--AGSVSA---------------------------------G---G-------------
----G-----S----------------------LMLD-PTA-ICL-AVLSA-V-GVLA-L
M-R-LA--R----R-R---R----AG-R--V-L-P---GRAAG------RSQ-A----GS
TS--ERA------PPG---------R---RV-GLVV--AQLSVLRV--------------
------
>WP_086785691.1
------------------------------------------------------------
------------------------------------------------------------
--------------------------MLLVFSVSLAVLVMHQIT--H--P--G-------
------HGGH--------------------------------------------------
------------------------------------------------------------
-H-Q--------------------A-----------------------------------
-------------------------AAHG-------------------------------
----------------------------------H-------------------------
------------------------QGHG--------LV--RA------------------
-------------------------------------------------------A----
---------------------------------P--------D------AP---------
P--PGD----------------------------------------H-------------
----G-----------------------------GLT-ATH-LCA-GLVVT-A-LGLL-A
L-V-LL---------G---W----QR-R--D-RGS---EAGGA------GGT-L----VR
AT--PRA------PPPK---------------LFDL--STLGVLRL--------------
------
>WP_189551139.1
------------------------------------------------MSTR--------
--R-H----PR-------------------------------S--A------R-------
-PP---------AYR---K-------ALLILAVLAGVLAMHGLA--P--G--T-----A-
----------------V--------P---A-H----------------------------
--------------------------------AGG-------------------------
-H-A--------------------H-----A-----------------------------
-------------------------GPAA-------------------------------
----------------------------------H-------LR----------------
-------------------------------------P---A--A---------------
----------------------------H--------------------------V----
---------------------------------T--------G------DA---------
C--EHV--------------------------D-ADR----DG---A-------------
----G-----H-----------------------ARH-ADS-TCA-AAGVS-G-APAQ--
P-T-L---PAG-TV-P---V----A--D--G-T-A-----PPA------RPA-G----AT
AP--GRA------PP-------------------DL--AQLQLLRI--------------
------
>WP_177244476.1
------------------------------------------------MNGPE-------
--Q-Q----RL-------------------------------A--S------P-------
-PV---------RRW---R-------ALLVLGLLAGLLGMHALA--P--T--G-----A-
----------------V--------H---E------------------------------
------------------------------------------------------------
-H-A--------------------G-----P-----------------------------
----Q-------------------------------------------------------
----------------------------------H-------MRMTAS------------
--------------------SAVAVS-----------I---A--S---------------
----------------------------A--------------------------S----
---------------------------------T--------D------GG---------
C--PGG--------------------------D-GHC----GG---G-------------
----G-----H-----------------------LHH-ADP-TCV-AAAVS-G-APAQ--
P-A-L---VPD-PV-AV--P----A--R--A-D-A-----VRS------YAI-A----AP
DG--ARA------PP-------------------SL--AELQLLRI--------------
------
>WP_206343641.1
------------------------------------------------M-----------
----S-----T-------------------------------R--S------R-------
-PA---------GRL---L-------VLLVLAVLTGVLGMHALP--P--G--G-----V-
----------------P--------M---A-H----------------------------
-------------PKAMAHGG------ERATVAG--------------------------
-H-A--------------------A-----V-----------------------------
---------------------------AGDATF---------------------------
--------------------------------AGH-------------------------
-------------------------A-----------A---V--A---------------
----------------------------G--------------------------Q----
---------------------------------A--------T------VH---------
C--AHG--------------------------G-H-------G---S-------------
----Q-----H-----------------------LEH-ADG-TCA-AAGIG-S-PYAP--
P-A-L---TTA-VV-D---T----P--A--G-S-V-----VPA------GVF-A----GA
ER--GRA------PP-------------------DL--AELQLLRI--------------
------
>WP_201835182.1
------------------------------------------------MTGS--------
--R-P----HA-------------------------------P--R------P-------
-PQ---------RRC---R-------ALFVLAVLAGLLGMHALA--P--G--G-----G-
----------------M--------G---H-P----------------------------
---------------------------------G--------------------------
-H-E--------------------------------------------------------
----W----------------------AA-------------------------------
----------------------------------H-------G-----------------
-------------------------------------A---V--V---------------
----------------------------A--------------------------G----
---------------------------------A--------P------DD---------
C--MDG--------------------------D-GHC-----G---G-------------
----H-----R-----------------------PHH-ADP-SCA-SAAVD-G-GPQL--
P-A-P---VPD-PL-TA--P----A--A--A-P-C-----LRS------GPA-G----AP
EG--ARA------PP-------------------DL--SELQLLRI--------------
------
>WP_259370940.1
------------------------------------------------MVLG--------
--E------PS----------------------------------RS-----PQ------
-QV---------LRA---P-------VLLVLAVLAGLVGMHGLG--A--A--G-----L-
----------------P--------V---P-A-HR-------------------------
------------AVS-----------------AAH-------------------------
-H-T--------------------------------------------------------
-------------------------APAS-------------------------------
----------------------------------H-------------------------
------------------------QA-----------A---D--A---------------
----------------------------T--------------------------A----
---------------------------------P--------P------HA---------
C--PGGQ-------------------------D-G-------P---A-------------
----G-----H-----------------------GSH-ADP-ACS-SASVP-S-SPTA--
P-V-A---AVG-IH-HP--D----A--A--D-R-Q-----PAL------RVP-A----GP
DG--GRA------PP-------------------SL--AELQLLRI--------------
------
>WP_220451705.1
------------------------------------------------MNSP--------
----------A-------------------------------Q--R------P-------
-AV---------RRW---Y-------VLCVLGLLAGLLGMHGLA--P--G--G-----G-
----------------L--------S---R-Q----------------------------
---------------------------------A--------------------------
-H-V--------------------M-----QG----------------------------
------------------------------------------------------------
----------------------------------H-------------------------
----------------------QART-----------S---Q--A---------------
----------------------------S--------------------------V----
---------------------------------S--------P------TH---------
V--M-P--------------------------Y-LHC-----G---D-------------
----G-----H-----------------------VRH-ADA-TCA-SGAVG-G-GPVL--
P-P-L---VPD-PV-PV--A----A--G--E-S-A-----VRG------YAV-A----DP
DG--ARA------PP-------------------SL--AELQLLRI--------------
------
>WP_028811867.1
------------------------------------------------MSQQ--------
--A-W----CA-------------------------------A--R------P-------
-RG---------VRL---Y-------ALLVLTVLAGLVAMHGLA--P--G--V-----P-
----------------P--------G---P-S-AA-------------------------
------------VAE-----------------VR--------------------------
-H-A--------------------------------------------------------
-------------------------ASPS-------------------------------
----------------------------------H-------------------------
-----------------------------------------A--G---------------
----------------------------V--------------------------A----
---------------------------------D--------G------ED---------
G--AHAGHG-E---------------------G-G-------A---G-------------
----G-----H-----------------------AEH-ADP-TCA-AGGTS-G-APAL--
P-V-P---APA-GV-V---A----C--P--P-A-N-----APA------LLL-A----AT
PG--ARA------PP-------------------TL--SQLQLLRI--------------
------
>WP_147252660.1
------------------------------------------------MTRP--------
----A----A-----------------------------------R------IT------
------------HLG---R-------FVLLACTLIGVAAMHTLG--H--D--P-----SS
MR--------------P-------------------------------------------
----------------------------D---GA--------------------------
-H-T--------------------G-----------------------------------
-------------------------HATA-------------------------------
------------------------------------------------------------
-------------------------------------V--LA------------------
------------------------VPA---------------------------------
---------------------------------A--------Y------DG---------
Y--AGDDCR-----------------HDAVEPA-GH------G---G-------------
----G-----------------------------HLP-GWQ-VCL-AIVTA-V-AFAV-A
L-G-VL--L----I-A---R----TS-L--V-R-------PGP------RPG-H----RA
PS--CRA------PPQ---------P---RI-GLHL--AAVSVLRV--------------
------
>WP_226732076.1
------------------------------------------------MVIA--------
--E-Q-----P-------------------------------R--T------R-------
-PA---------GRR---F-------VLLVLVVLAGILGMHALT--P--G--P-----A-
----------------A--------A---P-P-AVA--------------------AAQ-
------------AAAQAAA-----------TTGG--------------------------
-H-A--------------------A-----TDD---------------------------
----H-----R--------------AGAAAG-----------------------------
----------------------------------H-------GSA---------------
-----------------ADGHDSGTG-----------R---A--A---------------
----------------------------G--------------------------R----
---------------------------------A--------V------ED---------
C--SHT--------------------------A-G-------G---S-------------
----G-----H-----------------------VDH-ADA-TCA-AAGVS-T-TYVP--
P-A-L---LPA-LV-V---P----E--A--G-T-S-----LAS------AVP-Q----GA
AG--SRA------PP-------------------DL--AELQLLRI--------------
------
>WP_226732076.1
------------------------------------------------MVIA--------
--E-Q-----P-------------------------------R--T------R-------
-PA---------GRR---F-------VLLVLVVLAGILGMHALT--P--G--P-----A-
----------------A--------A---P-P-AVA--------------------AAQ-
------------AAAQAAA-----------TTGG--------------------------
-H-A--------------------A-----TDD---------------------------
----H-----R--------------AGAAAG-----------------------------
----------------------------------H-------GSA---------------
-----------------ADGHDSGTG-----------R---A--A---------------
----------------------------G--------------------------R----
---------------------------------A--------V------ED---------
C--SHT--------------------------A-G-------G---S-------------
----G-----H-----------------------VDH-ADA-TCA-AAGVS-T-TYVP--
P-A-L---LPA-LV-V---P----E--A--G-T-S-----LAS------AVP-Q----GA
AG--SRA------PP-------------------DL--AELQLLRI--------------
------
>WP_125641166.1
M---------------------------------------------APVTAA--------
--D-Q----LL-------------------------------S--R------R-------
-PA---------GRG---F-------VLLVLCVLAGLFGMHALT--P--G--P-----TA
--------------PLP--------T--GA-H-AAM--------------------PH--
------------APT-----------------AG--------------------------
-H-G--------------------A-----------------------------------
---------------------------AA-------------------------------
----------------------------------H-------GAVAS-------------
--------------------GTGVPSVSGAP----G-A---S-VA---------------
----------------------------S--------------------------V----
---------------------------------A--------E------PG---------
C--GHS--------------------------A-G-------G---S-------------
----G-----H-----------------------LRH-ADA-TCA-AAGTV-S-AWTP--
P-A-P---APA-RV-V---R----T--A--G-P-A-----LAG------ALA-V----AT
QP--GRA------PP-------------------DL--AELQLLRI--------------
------
>WP_119574173.1
------------------------------------------------MRGE--------
----A----A-----------------------------------T------TG------
------------RWA---R-------FVLLACTLFGLASMHSLG--H--E--P-----MI
GA----------------------------------------------------------
--------------------------------AG--------------------------
-H-G--------------------S-----H-----------------------------
-------------------------VEA--------------------------------
------------------------------------------------------------
------------------------------------------------------------
------------------------APA---------------------------------
------------------------------------------------------------
C--ADGHCI----P-----------PAAPAAPA-SEE----PG---H-------------
----G-----------------------------DGA-GWA-VCL-AITAG-F-ALAV-V
L-A-VL--L----L-R---A----TR-G--R-R-------PRG------RTP-T----PS
NG--GRA------PPAR--------V---PI-GLTT--TAVSVLRI--------------
------
>WP_007385648.1
------------------------------------------------MTSS--------
--E-Q----PS-------------------------------A--R------P-------
-P-----------LW---R-------ALLLLGLLVGVLGMHALA--P--G--G-----G-
----------------L--------G---A------------------------------
------------------------------------------------------------
-H-E--------------------G-----------------------------------
----R----------------------SA-------------------------------
----------------------------------H-------MA----------------
-------------------------T-----------A---A--A---------------
----------------------------V--------------------------A----
---------------------------------V--------D------TV---------
C--H------------------------------DGC-----G---S-------------
----G-----H-----------------------LHH-ADA-TCT-SGAVS-G-GPAL--
P-A-L---VPD-PS-GS--T----P--G--T-V-E-----LCA------QTA-A----AQ
EG--ARA------PP-------------------SL--AELQLLRI--------------
------
>WP_031072296.1
------------------------------------------------MSRQ--------
--G-WR--AVA-------------------------------A--R------P-------
-HG---------ARA---Y-------ALLVLAVLAGVLAMHGLG--P--A--L-----A-
----------------S--------P---A-APHSV------------------------
-----------AVAG-----------------AH--------------------------
-H-G--------------------S-----TA----------------------------
-------------------------SAAS-------------------------------
----------------------------------R-------------------------
-----------------------------------------T--A---------------
----------------------------V--------------------------S----
---------------------------------A--------P------ED---------
C--VHAGHGDN---------------------G-T-------D---G-------------
----G-----H-----------------------AEH-ADT-TCA-AGGTS-T-APVL--
P-A-P---APA-GT-D---P----G--A--P-P-G-----TTA------LVN-G----AT
SG--VRA------PP-------------------AL--SELQLLRI--------------
------
>WP_253674548.1
------------------------------------------------MVGD--------
---------------------------------------------R------HDAN----
ARS---------GLR---L-------ALLVLTLAAGVLAMHQIA--R--P--SW------
----------------P--------TP-PS-P----------------------------
------------AAALATD---------H---RGH-------------------------
-H-A--------------------G-----------------------------------
-------------------------DRAE-------------------------------
----------------------------------H-------------------------
------------------------HA---------------G--SPGGE-----------
-------------------------------------------------------A----
---------------------------------A------LGD------RD---------
GGLGGDHGQ-------------------------GHGG----G---H-------------
----G-----T-----------------------VHT-GLH-LCL-GLVVT-A-LGLL-V
L-R-LL---------G---R----TR-P--T-P-A---TRQPA------LAWCGG---AP
PP--ERG------PPTG---------------SLLL--PALCVWRL--------------
------
>WP_183154496.1
------------------------------------------------MTGT--------
--E-R----HP----------------------------------S------P-------
-PP---------RRW---R-------VLLVLGLLAGLLGMHALA--P--G--G-----A-
----------------V--------A---H-Q----------------------------
---------------------------------G--------------------------
-H-G--------------------------------------------------------
----P----------------------GP-------------------------------
----------------------------------R-------G-----------------
-------------------------------------T---A--V---------------
----------------------------V--------------------------A----
---------------------------------A--------E------PD---------
C--PD---------------------------D-GNC-----G---G-------------
----H-----H-----------------------ARH-ADP-TCA-SGAVS-W-GPGL--
P-A-L---VPH-PV-TA--V----V--R--A-D-R-----VGA------RPA-A----AP
EG--ARA------PP-------------------SL--AELQLLRI--------------
------
>WP_159528527.1
------------------------------------------------MTAS--------
--T-R-----C-------------------------------S--S------R-------
-PA---------GRL---F-------VLLVLAVLAGVLGMHGLA--P--G--G-----V-
----------------P--------A---A-Q----------------------------
-------------TA-----------------AS--------------------------
-H-E--------------------M-----V-----------------------------
---------------------------MA-------------------------------
----------------------------------A-------------------------
-------------------------A-----------D---G--V---------------
----------------------------P--------------------------H----
---------------------------------A--------D------GG---------
C--AHT--------------------------D-G-------G---S-------------
----G-----H-----------------------LDH-ADG-TCA-AAGTA-S-AYTP--
P-A-L---TGT-VL-H---A----P--A--A-P-S-----LTT------AAT-G----SP
HD--GRA------PP-------------------DL--SELQLLRI--------------
------
>WP_169991337.1
------------------------------------------------MSYG--------
--A-A---------------------------------------PRLSLHL-RP------
------------TVA---L-------LLGVAAIIFGIIGMHILN--V--S--HQ----AS
---------------VP--------A----------------------------------
----------------------------A---PG--------------------------
-H-S--------------------T-----SVS---------------------------
-------------------------ADTA-------------------------------
----------------------------------H-------------------------
------------------------AAHH---------V--PA--ADTAI--P--------
-------------------------------------------------------S----
---------------------------------A--------D------TANGI-LPAGG
C-----------------------------N---GPC-----A-----------------
----G-----------------------------GHHLMAA-VCV-LMTIV-A-GFVL-L
F-------VPK-WL-----R----LR--------------------------------SG
DG--LRA------PPNAVGPGVPALR------PPSL--VQLSISRT--------------
------
>WP_225810921.1
------------------------------------------------MTGS--------
--R-A----HA-------------------------------P--R------P-------
-PR---------RRH---R-------GLLVLALLAGLLGMHALA--P--G--G-----G-
----------------M--------G---H-A----------------------------
-------------GH-----------------AG--------------------------
-V-A--------------------------------------------------------
----R----------------------AA-------------------------------
----------------------------------S-------G-----------------
-------------------------------------A---V--A---------------
----------------------------V--------------------------S----
---------------------------------A--------P------DD---------
C--PDA--------------------------A-GHC-----G---G-------------
----Q-----R-----------------------MHH-ADP-SCV-SGALD-G-GPRL--
P-V-P---AAD-PV-AV--V----A--P--A-A-C-----PRP------GPA-T----AP
DD--ARA------PP-------------------DL--AELQLLRI--------------
------
>WP_208466909.1
------------------------------------------------MTTT--------
--A-V----T-----------------------------------T------VG------
------------RTA---R-------LALLLATALGLALMHTLG--H--T--G-----VR
DD--------------P-------------------------------------------
------------------------------------------------------------
-H-P--------------------A-----------------------------------
-------------------------ITGM-------------------------------
------------------------------------------------------------
------------------------ST-----------T---A--AGAA------------
----------------------GMLSAVA--------------------------T----
---------------------------------A--------V------QP---------
C--PDGHCD-------------------------GHG-----G---H-------------
----G------------------------------SG-AWS-ACL-AILTG-L-AVIV-M
L-L-WL--L----T-V---V----RG-H--R-L-------LPV------PAV-L----RA
MS--PRA------PPD---------R---PT-GLTL--ASAAVLRI--------------
------
>NKY15220.1
------------------------------------------------MISG--------
--T-G-----P-------------------------------G--R------R-------
-PT---------GRL---F-------ALLVAAVLAGVLGMHALG--P--D--G-----A-
----------------R--------V---T------------------------------
-------------PA-----------------PG--------------------------
-H-G--------------------A-----V-----------------------------
---------------------------TA-------------------------------
----------------------------------E-------------------------
-------------------------A-----------P---V--D---------------
----------------------------P--------------------------R----
---------------------------------T--------D------GG---------
C--AHP--------------------------D-G-------V---P-------------
----G-----H-----------------------PDH-ADG-TCA-AAGTG-S-AYAP--
P-A-L---IRD-LT-E---E----S--R--A-S-A-----PAA------SAA-A----PT
ES--GRA------PP-------------------DL--SELQLLRV--------------
------
>WP_078884535.1
------------------------------------------------MTRS--------
--T-R-----S-------------------------------S--S------R-------
-PA---------GRL---F-------VLLVMAVLAGVLGMHGLA--P--G--A-----T-
----------------V--------A---V-Q----------------------------
-------------AA-----------------TG--------------------------
-H-E--------------------M-----V-----------------------------
---------------------------MV-------------------------------
----------------------------------P-------------------------
-------------------------A-----------D---G--V---------------
----------------------------P--------------------------H----
---------------------------------A--------G------GG---------
C--THT--------------------------D-G-------G---S-------------
----S-----H-----------------------LDH-ADG-TCA-AAGIG-S-AYTP--
P-A-L---TGT-LL-N---A----P--A--T-P-A-----PAA------AFP-G----AS
HG--GRA------PP-------------------DL--SELQLLRI--------------
------
>WP_234443173.1
------------------------------------------------MTRL--------
--V-Q----HP----------------------------------R------PH------
-RT---------VRSSGSF-------GLLVAALLLGLLGMHGLG--P--V--Q-----E-
----------------S--------H---E-P----------------------------
--------------------------------TG--------------------------
-P-D--------------------R-----IV----------------------------
-------------------------A-GA-------------------------------
----------------------------------H-------------------------
-------------------------P-----------G---V--V---------------
----------------------------M--------------------------S----
---------------------------------E--------P------GE---------
C--DHGE-------------------------G-G-------C---P-------------
----G-----H-----------------------VTH-ADP-TCA-SASVP-G-TPVV-V
P-V-L---EPD-VV-AR--T----GP-A--P-D-V-----RTS------PDG-S----GP
DG--GRA------PP-------------------SL--SELQLLRI--------------
------
>WP_223659509.1
M-----------------------------------------------LPRR--------
--P------YE-------------------------------L--T------P-------
-PA---------RRC---R-------ALFVLALLAGLLGMHALA--P--A--V-----T-
----------------S--------A---P-H------------------------P---
------------------------------------------------------------
-H-G--------------------------------------------------------
------------------------------------------------------------
----------------------------------P-------RM----------------
-------------------------------------S---A--M---------------
----------------------------G--------------------------T----
---------------------------------A--------H------AH---------
C--HG---------------------------A-GDC----GA---G-------------
----G-----K-----------------------LHH-ADT-TCA-SGALE-A-TPTP--
P-A-L---MPS-PI-RP--A----E--P--E-S-V-----ADA------GES-K----GR
DG--GRA------PP-------------------SL--AELQLLRI--------------
------
>WP_037154315.1
------------------------------------------------MQSA--------
--V-E----R--------------------------------G--R------RG------
--T---------ASA---I-------GALIALTVFGVLLMHSVT--P--M--SM----S-
----------------VTG----SMS--MS-M----------------------------
------------GI-------------------G--------------------------
-H-A--------------------S-----T-----------------------------
-------------------------AAPS-------------------------------
----------------------------------H-------------------------
----------------------DADS-----------V---S--IPVM------------
-------------------------------------------------------A----
---------------------------------G--------E------HD---------
C--PS-------------------------------------------------------
----------------------------------GHQ-MMH-PCV-GTTPS-W-PALT-V
P-A-LS--TT---S-DL--A----T--P--T-S-V-----NRL------VGR-A----DC
TL--ERA------PPWT---------------LWEL--DRSVTLRV--------------
------
>WP_157431659.1
------------------------------------------------MNGR--------
--G-V----S-----------------------------------R--------------
------------SAA---L-------LLLGLGLFAGLFAMHGIT--A--T--P-------
------------------------------------------------------------
----------------------------S---PT--------------------------
-H-V--------------------S-----G-----------------------------
-------------------------PALA-------------------------------
--------------------------------VAH-------------------------
-----------------------------------------A------------------
-------------------------------------------------------A----
---------------------------------P--------L------HG---------
--EPQQAAM----------------------TS-PMDM----A-----------------
----G-----H---------------------DSGCM-AGM-VCF-AFLAG---ALLL--
--A-FA--AW---------R----VV-E--L-L-P-----VPT------GSV-W----GR
VI--PRG------PPRT--------R------PPSI--YQLSVMRL--------------
------
>WP_223093065.1
------------------------------------------------MIGS--------
--A-H----V-----------------------------------R------PG------
------------RTA---R-------VMLLLATLFGLAAMHTLG--H--H--G-----PH
LS----------------------------------------------------------
--------------------------------LG--------------------------
-H-H--------------------------HRD---------------------------
----H--------------------PAVM-------------------------------
------------------------------------------------------------
-----------------------------------------A------------------
----------------------EDAPATA--------------------------AV---
-------------------------------MRA--------A------AE---------
----------------------------LTAPI--------RG-----------------
----G-----D-----------------------RPS-GWD-LCV-AVLVA-F-TVLL-L
A-A-LL--L----R-A--------RR-A--A-A-T-----PSR------AGR-S----SP
AQ--PRG------PPV---------R---RF-GLSL--ATVSVLRI--------------
------
>WP_058939997.1
------------------------------------------------MAST--------
--R-T----VT-------------------------------S--R------H-------
-PV---------GCL---L-------SSLVLAVLAGVLGMHGLV--P--G--S-----M-
----------------P--------V---A-A----------------------------
-------------AH-----------------TG--------------------------
-H-H--------------------T-----A-----------------------------
---------------------------PA-------------------------------
----------------------------------T-------------------------
-------------------------A-----------A---E--V---------------
----------------------------P--------------------------R----
---------------------------------L--------V------GD---------
C--SHS--------------------------D-G-------G---A-------------
----G-----H-----------------------VAH-ADG-TCA-AAGTG-S-AYTP--
P-A-L---TAT-VS-A---V----P--T--A-V-A-----PGD------GLR-A----ST
AS--GRG------PP-------------------DL--SELQLLRI--------------
------
>WP_224498050.1
------------------------------------------------MSAA--------
--A------------------------------------------R--------------
------------AWT---A-------ALLLAAVFLG----HGLQ--C--G--S-----SS
-------------------------T-----A----------------------------
--------------------------------EGHA------------------------
-H-A--------------------A-----M-----------------------------
-------------------------TEVV-------------------------------
------------------------------------------------------------
-------------------------------------L--VA------------------
-------------------------------------------------------S----
---------------------------------A-------LQ-----PAG---------
I--PAHHDA----------------------VDDGATDH------RH-------------
----G----------------------------LPGH-LLA-VCL-AVVAV-G-LAVL-L
G-T----------------------------------------------AGA-S----SR
SV--RRG------PPPSARSSTTAWR--VPARPPDI--LTLCVLRI--------------
------
>WP_309240004.1
------------------------------------------------M-----------
------------------------------------------------------------
------------------L-------ALLGLGLLAGLFLMHGVT--A--T--P-------
------------------------------------------------------------
----------------------------S---PL--------------------------
-H-V--------------------S-----E-----------------------------
-------------------------PVLTTPSS---------------------------
------------GSPAPPH---------HAAMPEH-------------------------
-----------------------------------------A------------------
-------------------------------------------------------T----
---------------------------------A--------R-----MDD---------
---PPARGF--------------------RMGG-PAGM----GM----------------
----D-----M----------------------AGCI-AGA-VCF-ALLTL-A-ALAL--
--A-AL--AG---------R----AL-D--P-P-S-----PLA------GTS-S----VR
LR--RRG------PPRA--------R------PPSV--YRLSVLRL--------------
------
>WP_173985737.1
------------------------------------------------MTTP--------
--K-Q----RL-------------------------------A--P------T-------
-PV---------RRW---Y-------ALLVFGLLAGLLAMHALA--P--G--G-----A-
----------------V--------R---E------------------------------
------------------------------------------------------------
-H-A--------------------A-----P-----------------------------
----Q-------------------------------------------------------
----------------------------------H-------T-----------------
-------------------------R-----------A---V--V---------------
----------------------------V--------------------------S----
---------------------------------A--------H------EH---------
C--TAD--------------------------H-GGC-----D---G-------------
----G-----H-----------------------LHH-ADP-TCA-AASVS-G-APTL--
A-P-L---VPD-PV-AV--P----V--R--T-D-A-----PRS------CAT-R----GP
GE--ARA------PP-------------------SL--AELQLLRI--------------
------
>WP_174855783.1
------------------------------------------------MTRP--------
--E-Q----HL-------------------------------S--A------P-------
-PG--------WRRR---W-------GLLVFAVLVGLLAMHALA--P--G--G-----A-
----------------G--------H---E------------------------------
------------------------------------------------------------
-H-S--------------------G-----G-----------------------------
----H-------------------------------------------------------
----------------------------------A-------VGRPG-------------
----------------------AAQT-----------A---A--VTVSAVGEIGA-----
AREV--------SAARE-----VGAAREV--------------------------S----
---------------------------------A--------H------DD---------
C--AGG--------------------------G-GGC-----G---G-------------
----G-----H-----------------------LQH-ADP-TCA-AAAVS-G-TPAL--
P-A-L---VPD-PV-AV--P----G--P--D-D-S-----LCP------YAA-D----AP
DG--ARA------PP-------------------SL--AELQLLRI--------------
------
>MBW8795659.1
------------------------------------------------MRHPT-------
--E-Q----PA-------------------------------P--R------P-------
-PH---------RRW---R-------ALLVLGLLAGLFGMHALA--P--G--G-----L-
----------------M--------G---V------------------------------
------------------------------------------------------------
-H-G--------------------G-----PE----------------------------
----Q----------------------PV-------------------------------
----------------------------------S-------R-----------------
-------------------------A-----------A---V--T---------------
----------------------------A--------------------------T----
---------------------------------A--------Y------DG---------
C--SG---------------------------G-GHC-----G---G-------------
----G-----H-----------------------AHH-ADA-TCA-SGAVS-G-GRAL--
P-T-P---VPD-PV-PV--R----P--A--A-C-Q-----AAS------RPA-T----AP
DG--ARA------PP-------------------DL--AELQLLRI--------------
------
>WP_032375198.1
------------------------------------------------MHSV--------
--I-R----R--------------------------------L--R------RG------
--V---------ASS---A-------GLLIVLTVFGVLLMHSVT--P--T--T-----S-
----------------MAD----PMS--TS-M----------------------------
------------SG-------------------R--------------------------
-H-A--------------------S-----M-----------------------------
-------------------------APPS-------------------------------
----------------------------------A-------------------------
------------------------VE-----------S---S--VQVA------------
-------------------------------------------------------F----
---------------------------------G--------K------HD---------
C--PS-------------------------------------------------------
----------------------------------AHQ-MMH-PCV-GTTVS-W-PALT-V
P-A-LS--VD---I-D---F----A--P--T-T-A-----SGM------GGR-T----ES
TR--GRA------PPWT---------------LWEL--DRSVTLRV--------------
------
>WP_202203269.1
------------------------------------------------MAGH--------
--E-P----RT----------------------------------Q------PQS-----
RPV---------PRL---G-------PLLALALLIGLLGMHGLG--T--A--S-----S-
----------------L--------P---T-T----------------------------
-------------GV-----------------TV--------------------------
-H-V--------------------S-----------------------------------
----H-------------------------------------------------------
----------------------------------H-------------------------
------------------------AT-----------A----------------------
----------------------------A--------------------------D----
---------------------------------P--------L------YL---------
C--GGNEH------------------------Q-V-------P---V-------------
----R-----D-----------------------ADH-ADQ-MCA-SAALP-G-APSV--
A-T-P---DTA-PL-TGM-PSG-HVR-A--Q-P-A-----PSL------ALA-H----EP
AG--GRA------PP-------------------LL--ADLQVLRT--------------
------
>WP_199825432.1
M---------------------------------------------LSVSTP--------
--E-P----SV-------------------------------R--R------P-------
-PV---------WWW---R-------AVCLLGVLAGVLGMHGLA--P--G--G-----G-
----------------L--------P---P-E----------------------------
------------------------------------------------------------
-H-P--------------------A-----PY----------------------------
----A--------------------AAPR-------------------------------
----------------------------------H-------VPGP--------------
----------------------AVPA-----------S---V--L---------------
----------------------------P--------------------------V----
---------------------------------T--------V------HA---------
C--AAE--------------------------D-G-S-----G---G-------------
----G-----R-----------------------LRH-ADA-ACA-SGALA-A-GPAL--
P-A-L---VPD-PV-AA--P----A--R--H-G-A-----AHS------RTA-G----AP
DA--ARA------PP-------------------SL--AELQLLRI--------------
------
>WP_238545412.1
------------------------------------------------MPSP--------
--A-E----CR-------------------------------P--S------P-------
-PA---------WRW---R-------ALLVLGVLAGLLGMHALG--P--A--G-----G-
----------------L--------M---S------------------------------
--------------------------------GA--------------------------
-H-E--------------------R-----PA----------------------------
-------------------------AMTT-------------------------------
------------------------------------------------------------
------------------------AV-----------T---T--A---------------
----------------------------A--------------------------S----
---------------------------------A--------H------SG---------
C-------------------------------D-GAC-----G---G-------------
----S-----H-----------------------IHH-ADP-TCA-SPALG-G-GPTL--
S-A-P---PST-PV-AD--C----G--H--DLA-A-----ARP------GTA-P----SP
AD--GRA------PP-------------------TL--AELQLLRI--------------
------
>WP_093505892.1
------------------------------------------------MHPT--------
--E-Q----TA-------------------------------P--R------P-------
-PH---------RRR---R-------ALLVLGLLAGLFGMHALA--P--G--G-----L-
----------------M--------G---M------------------------------
------------------------------------------------------------
-G-G--------------------G-----HE----------------------------
----R----------------------AV-------------------------------
----------------------------------P-------R-----------------
-------------------------P-----------A---V--V---------------
----------------------------V--------------------------T----
---------------------------------A--------Y------DG---------
C--SGD--------------------------D-GHC-----G---G-------------
----D-----H-----------------------AHH-ADA-TCA-SGAVS-G-GPAV--
P-A-P---VPD-PV-PV--L----A--A--A-C-R-----AAS------RQA-T----AP
DG--ARA------PP-------------------DL--AELQLLRI--------------
------
>WP_225793314.1
------------------------------------------------MTGSV-------
-GI-R-----P-------------------------------S--D------R-------
-PS---------GRL---F-------VLLVLAVLAGVLGMHALG--P--G--G-----T-
----------------S--------A---A-K----------------------------
-------------PR-----------------PAMQMD----------------------
-H-G-------------------GA-----A-----------------------------
---------------------------QA-------------------------------
----------------------------------Q-------------------------
-------------------AEPGFRA-----------P---A--T---------------
----------------------------P--------------------------Q---P
PGTDHAPPAQAP------VTGHTPAEPTPVAKPA--------G------DA---------
C--SHT--------------------------E-G-------G---S-------------
----G-----H-----------------------LAH-ADR-TCA-AAGTA-S-AYAP--
P-A-PA--ADA-LP-G---V----P--D--A-A-R-----VPK------ARP-A----AT
AP--DRA------PP-------------------DL--AELQLLRI--------------
------
>WP_233876322.1
------------------------------------------------MSGR--------
----RS---GT-------------------------------G--R------RGVALRVS
RWT---------RTR---R-------AIRVLPLLLGVLLLHGIG--T--A--A-----L-
-------------------------A--HA-A----------------------------
------------VTA-----------------PGH-------------------------
-H-P--------------------A-----A-----------------------------
----H--------------------PDAGYAAGYADHAGYAAGYAEYVGHAGHARHAGHA
DHARHVEHVDHVGGGERPGHAGHDPRTGSAEPTGH-------ADHHG-------------
----------------------QGAAHPFT-------A--VP-GTPGHP-----------
---------------------------SAPDR-----------------------A----
---------------------------------A--------DVR----EP---------
C-----------------------------------------------------------
----G-----H-----------------------AER-TEV-TCH-AAGVA-L-APAP--
P-F-P---TGSIPV-----P----V--L--S-A-A-----PPA------VRP-C----AL
LD--RRA------PP-------------------SL--SELQLLRV--------------
------
>WP_233876322.1
------------------------------------------------MSGR--------
----RS---GT-------------------------------G--R------RGVALRVS
RWT---------RTR---R-------AIRVLPLLLGVLLLHGIG--T--A--A-----L-
-------------------------A--HA-A----------------------------
------------VTA-----------------PGH-------------------------
-H-P--------------------A-----A-----------------------------
----H--------------------PDAGYAAGYADHAGYAAGYAEYVGHAGHARHAGHA
DHARHVEHVDHVGGGERPGHAGHDPRTGSAEPTGH-------ADHHG-------------
----------------------QGAAHPFT-------A--VP-GTPGHP-----------
---------------------------SAPDR-----------------------A----
---------------------------------A--------DVR----EP---------
C-----------------------------------------------------------
----G-----H-----------------------AER-TEV-TCH-AAGVA-L-APAP--
P-F-P---TGSIPV-----P----V--L--S-A-A-----PPA------VRP-C----AL
LD--RRA------PP-------------------SL--SELQLLRV--------------
------
>WP_123392456.1
------------------------------------------------MTR---------
---------------------------------------------T------RH------
------------PGA---R-------AALLLLALLGLLAMHGLS--A--H--G-----AA
G-----HHG-----ART--------T--EP-T----------------------------
------------TAEPT-----------T---AQ--------------------------
-H-A--------------------Q-----H-----------------------------
-------------------------AAAT-------------------------------
------------------------------------------------------------
------------------------SA-----------A---T--SAATS-----------
-------------------------------------------LEPGLA------P----
---------------------------------A--------T------PV---------
A--P------------------------------------------G-------------
----E-----E-----------------------GTS-AAG-LCL-AVLLL-G-LLAL-L
A-L---------------------RR-D--R-P-R-----LLP------DRS-S----VV
AP--TRA------PPA---------R--DPD-PPDL--SRLCVLRC--------------
------
>WP_240436720.1
------------------------------------------------MTRF--------
--G-Q----FA----------------------------------Q------PH------
-ST---------VRS---C-------GLLVCALLLGLLGMHGLG--P--V--P-----E-
----------------A--------A---P-A----------------------------
--------------------------------SG--------------------------
-H-D--------------------R-----MV----------------------------
-------------------------S-AV-------------------------------
----------------------------------Y-------------------------
-------------------------TGV---------D---V--M---------------
----------------------------A--------------------------S----
---------------------------------M--------P------GA---------
C--DHGE-------------------------G-G-------C---Q-------------
----G-----H-----------------------TDH-ADP-TCA-SASLA-G-GPVV-A
P-V-F---LPD-MA-AC--V----G--A--A-D-V-----PAS------SV--V----DL
DG--GRA------PP-------------------SL--SELQLLRI--------------
------
>QKW30983.1
------------------------------------------------MSSL--------
--A---------------------------------------------------------
--------------------------A-----------AGHDAG--P--V--R-----H-
----------------P--------A---A-G----------------------------
--------------------------------AD--------------------------
-H-A--------------------A-----------------------------------
------------------------------------------------------------
------------------------------------------------------------
-----------------------------------------P------------------
-------------------------------------------------------R----
---------------------------------P--------D------RA---------
C--RPSPGAT----------------------D-G-------G---G-------------
----A-----A-----------------------MTH-AGG-TCA-AAGTS-A-PYAP--
P-A-L---LPA-PG-LA--S----A--A--P-A-V-----ART------GPA-A----EP
AG--GRA------PP-------------------DL--AELQLLRI--------------
------
>WP_308287334.1
------------------------------------------------MNSP--------
--R-R----RA-------------------------------P--R------L-------
-VL---------RPW---H-------VLGVLGLLAGLLGMHGLA--P--G--G-----G-
----------------L--------P---G-A----------------------------
---------------------------------A--------------------------
-H-G--------------------Q-----HM----------------------------
----D--------------------ALTV-------------------------------
------------------------------------------------------------
------------------------------------------------------------
------------------------------------------------------------
------------------------------------------R------TQ---------
F--V-P--------------------------Y-AHC-----G---D-------------
----G-----H-----------------------VQH-ADA-TCA-SGAVS-G-GPVL--
P-P-L---VPD-PV-PA--A----V--R--E-S-A-----VRV------YAV-V----DT
EG--ARA------PP-------------------SL--SELQLLRI--------------
------
>WP_086021496.1
------------------------------------------------MRVC--------
------------------------------------------------------------
-PA---------GRR---P-------LLLILALLTGLLAMHGLA--P--A--V-----V-
----------------P--------M---G-G----------------------------
------------AGM-----------------SA--------------------------
-H-S--------------------A-----------------------------------
-------------------------TVPA-------------------------------
-----------------------------DIAPVH-------------------------
------------------------------------------------------------
-------------------------------------------------------Q----
---------------------------------N--------G------DG---------
C--QHANN------------------------A-G-------A---G-------------
----G-----N-----------------------MEH-ADP-TCA-APRTG-V-TYTP--
P-A-L---ALA-SA-----P---HS--V--S-E-V-----PSR------ASA-A----GS
AE--GRA------PP-------------------DL--AQLQLLRI--------------
------
>WP_108907914.1
------------------------------------------------MTRH--------
--T-T-----G-------------------------------R--A------R-------
-PT---------GRA---L-------ALLVLTVLAGVLGMHALA--P--T--G-----G-
----------------A--------G---T-H-APAHD----------------------
------------AVA-TAHAP-----------SG--------------------------
-H-Q--------------------P-----S-----------------------------
---------------------------HAASD----------------------------
----------------------------------H-------------------------
--------------------RRPPSE-----------P---S--V---------------
----------------------------P--------------------------E----
---------------------------------A--------G------PG---------
C--SHT--------------------------D-G-------G---P-------------
----N-----H-----------------------LDH-ADG-NCA-ATGVG-S-SYAP--
P-V-P---TAG-LG-----V----P--P--D-F-A-----APD------GTG-R----TA
PA--GRA------PP-------------------DL--AELQLLRI--------------
------
>WP_073932950.1
------------------------------------------------MTRS--------
--T-R-----S-------------------------------S--S------R-------
-PA---------GRL---L-------ALLVMTVLAGVLGMHGLA--P--G--V-----T-
----------------V--------P---A-R----------------------------
-------------AG-----------------AG--------------------------
-H-E--------------------M-----V-----------------------------
---------------------------TA-------------------------------
----------------------------------A-------------------------
-------------------------A-----------D---G--V---------------
----------------------------P--------------------------H----
---------------------------------A--------G------AG---------
C--MHT--------------------------D-G-------G---P-------------
----S-----H-----------------------LDH-ADG-TCA-AAGIG-S-AYTP--
P-A-L---TGA-LP-A---P----P--Q--A-L-A-----PTA------AAM-G----SP
HD--GRA------PP-------------------DL--SELQLLRM--------------
------
>WP_222953956.1
------------------------------------------------MTGM--------
--S-A----A-----------------------------------R------GG------
------------WLV---R-------LVLLTATLIGLTAMHSLG--H--Q--P-----AM
TG---QH-----------------------------------------------------
------------------------------------------------------------
-H-G--------------------S-----AV----------------------------
-------------------------PAST-------------------------------
----------------------------------H-------------------------
-------------------------------------A--ET------------------
------------------------PPGAVLTT-----------------------AI---
---------------------------------A--------AMDVAVPHG---------
C--AGGQCA-----------------GLDAAPS---------G-----------------
--APG-----------------------------HMP-GWA-VCL-AVVGA-F-GVSL-A
L-T-AA--L----L-L--------RR-T--G-A-M-----PRD------RRQ-P----SV
AV--SRG------PPAW--------S---PM-GQRV--TAVSVLRI--------------
------
>WP_141725294.1
------------------------------------------------MTAR--------
----A----A-----------------------------------R------TG------
------------PLV---Q-------LVLLACTVFGLAAMHSLG--H--D--P-----VM
----------------P-----------LT-A----------------------------
----------------------------D---AG--------------------------
-H-T--------------------A-----H-----------------------------
-------------------------VAMP-------------------------------
------------------------------------------------------------
------------------------------------------------------------
------------------------APADLHH-----------------------------
-------------------------------------------------DD---------
C--VGNGCV-----------------QLLNAPA---------G---H-------------
---DG-----------------------------HLP-GWA-VCL-AVVGA-L-TLAV-L
L-G-LL--L----T-A---G----VT-L--T-L-------PGL------PPA-S----GI
AG--SRG------PPA---------R---PF-GLHL--ASVSVQRR--------------
------
>MQA25582.1
------------------------------------------------MPAS--------
--G------VV----------------------------------R--------------
------------RLA---L-------CLFLASVALGLAAMHTLG--H--P--V-----SH
DGE-----------GRP--------A--AS-A----------------------------
------------ESMT------------G--PAG--------------------------
-H-D--------------------R-----M-----------------------------
-------------------------TAAG-------------------------------
---------------------------------GH-------------------------
-------------------------------------V-RVA--GQAVV-----------
-------------------------------------------------------SI---
---------------------------------A---------------PA---------
L--PASLISDA------------------------------RGT--H-------------
----D-----------------------------GFN-PAV-VCL-AVLVG-V-FAVA-A
L-I-LF-------A-A---R----RR-P--A-A-Y-----PMR------SGM-A----VL
AR--PRG------PPP-------------RC-ARRL--AQLSVLRI--------------
------
>WP_072753971.1
------------------------------------------------MDRL--------
----RL---AQ----------------------------------Q------RA------
------------ALS---C-------ALLLGALVCGLLAMHHVA--A--A--V-----QV
GG----------------------------------------------------------
--------------------------------QA--------------------------
-H-G--------------------S-----P-----------------------------
-------------------------AAVS-------------------------------
--------------------------------VAH-------------------------
------------------------EA-----------M--TG-FEPTSV-----------
----------------------AQHPDT---------------------------S----
---------------------------------A--------H------AA---------
A--PADQRP---------------------------------AD--H-------------
---TG-----------------------------GHH-MLN-ACV-AVLLS-A-VLLA-M
S-L-IA--FGL--------P----SG-A--G-T-R-----MRR------GRS-A----VT
YT--GRG------PPFA--------A---PI-SNRL--ATLCLLRV--------------
------
>WP_136785460.1
------------------------------------------------MVVR--------
NTA-S---GTVAG-----------------------------SIPRV-----TAS-----
SPAP--------RIG---L-------LLGLLAIIAGVLGMHVWT--G--A--H-------
------H---------P-----------DS------------------------------
---------------------------IG---TQ--------------------------
-H-V--------------------A-----EIG---------------------------
-------------------------IGAS-------------------------------
----------------------------------H-------------------------
------------------------TQ-----------P--IA--GPALL-----------
-------------------------------------------------------AQ---
-------------------------------DNGG----TMTSL----CAN---------
C-----------------------------------------------------------
----G-----D-----------------------TDM-AAG-MCILALFMT---GIAG-L
L--------------G--------LK-P--G------------------------LFISA
AR--RRG------PPHILP------RTLPPLRPPSL--VQLSISRI--------------
------
>WP_231976034.1
------------------------------------------------MNDPG-------
--Q-Q----HL-------------------------------A--P------A-------
-PV---------RRL---R-------MLLVLGLLAGLLGMHALA--P--V--G-----T-
----------------V--------H---E------------------------------
------------------------------------------------------------
-H-A--------------------G-----P-----------------------------
----Q-------------------------------------------------------
----------------------------------H-------M-----------------
-------------------------K-----------V---A--A---------------
----------------------------A--------------------------S----
---------------------------------A--------H------KG---------
C--PGD--------------------------D-GGC-----G---G-------------
----G-----H-----------------------LHH-ADP-TCV-AAAVS-G-APAL--
P-A-V---APD-PV-AV--P----M--R--A-D-A-----VRS------YPR-T----AP
DG--ARA------PP-------------------SL--AELQLLRI--------------
------
>WP_228449967.1
------------------------------------------------------------
------------------------------------------------------------
------------------------------MAVLVGLLGMHGLS--P--A--G-----G-
----------------L--------D---R-AWSADHH----------------------
-----------RTAD-----------------QAH---------------------P---
-H-T--------------------S---S-ASPTA-------------------------
-------------------------PSAATSG----------------------------
---------------E--T-------------APH-------SATTDS------------
-----------------HPPRPGQRA-----------E---T--T---------------
----------------------------T--------------------------R----
---------------------------------A--------D------QA---------
C--SHG----------------------------G-------G---G-------------
----G-----H-----------------------PRH-ADG-TCA-AGGVS-A-APAL--
S-A-Q---ASE-PG-GT--I-------D--V-V-P-----AFG------RTA-P----AV
SA--SRA------PP-------------------SL--AELQLLRI--------------
------
>WP_159482176.1
------------------------------------------------MPRR--------
--P------YV-------------------------------P--T------P-------
-PA---------RRC---R-------ALFVLALLAGLLGMHALS--P--V--I-----T-
----------------S--------A---P-V------------------------P---
------------------------------------------------------------
-H-E--------------------------------------------------------
------------------------------------------------------------
----------------------------------H-------RM----------------
-------------------------------------T---V--A---------------
----------------------------A--------------------------T----
---------------------------------A--------H------AH---------
C--HC---------------------------G-GDC----GK---G-------------
----G-----H-----------------------VHH-ADT-TCA-SGALE-G-APTP--
P-A-L---APS-PL-RP--A----E--P--G-A-V-----AGA------GGP-K----RR
DG--GRA------PP-------------------SL--AELQLLRI--------------
------
>MCF4138200.1
------------------------------------------------MTARA-------
--E-H----LR-------------------------------A--A------P-------
-PA---------GWW---P-------VPLVLGLLIGLFGMHGLA--P--G--G-----T-
----------------A--------V---G-R-HS-------------------------
------------PSS-----------------SHAS------------------------
-H-A--------------------S---H-ASGPWHS-----------------------
---SH-----P-------------FAAAR-------------------------------
----------------------------------H-------AD----------------
------------------------PA-----------V---A--V---------------
----------------------------A--------------------------G----
---------------------------------A--------E------HL---------
C--HGG--------------------------G-D-------G---R-------------
----G-----H-----------------------ADH-ADP-TCS-SGAVG-A-GPLL--
P-V-P---ALD-AT-GQ--A----A--E--P-V-G-----SRA------STA-T----GP
EG--GRA------PP-------------------SL--AELQLLRI--------------
------
>MCF4138200.1
------------------------------------------------MTARA-------
--E-H----LR-------------------------------A--A------P-------
-PA---------GWW---P-------VPLVLGLLIGLFGMHGLA--P--G--G-----T-
----------------A--------V---G-R-HS-------------------------
------------PSS-----------------SHAS------------------------
-H-A--------------------S---H-ASGPWHS-----------------------
---SH-----P-------------FAAAR-------------------------------
----------------------------------H-------AD----------------
------------------------PA-----------V---A--V---------------
----------------------------A--------------------------G----
---------------------------------A--------E------HL---------
C--HGG--------------------------G-D-------G---R-------------
----G-----H-----------------------ADH-ADP-TCS-SGAVG-A-GPLL--
P-V-P---ALD-AT-GQ--A----A--E--P-V-G-----SRA------STA-T----GP
EG--GRA------PP-------------------SL--AELQLLRI--------------
------
>MBW8801479.1
------------------------------------------------MTSP--------
--E-Q----HP-------------------------------V--R------P-------
-P----------RRW---R-------ALLVLGLLAGLLGMHALA--P--G--G-----L-
----------------T--------T---D-R----------------------------
---------------------------------A--------------------------
-H-A--------------------------------------------------------
----R----------------------PA-------------------------------
------------------------------------------------------------
-------------------------------------A---A--T---------------
----------------------------Q--------------------------S----
---------------------------------F--------D------DA---------
C--AG-----------------------------GQC-----G---G-------------
----C-----L-----------------------AQH-ADA-TCA-SGAVS-N-GPQP--
P-V-L---VAD-PV-AV--P----A--E--A-D-A-----AHS------YVR-T----GP
DG--PRA------PP-------------------SL--AELQLLRI--------------
------
>WP_243609005.1
------------------------------------------------MHSV--------
--I-R----C--------------------------------S--R------PG------
--F---------ASA---T-------GLLIALTIFGVLLMHSVT--P--T--A-------
-----------------------------S-A----------------------------
------------SN-------------------E--------------------------
-H-A--------------------A-----M-----------------------------
-------------------------ASVT-------------------------------
----------------------------------H-------------------------
------------------------HE-----------G---P--VQVA------------
------------------------------------------------------------
---------------------------------A--------E------RD---------
C--PS-------------------------------------------------------
----------------------------------AHQ-MMH-PCA-GTTVS-W-AALS-V
P-S-TG--VD---G-V---H----P--F--M-S-E-----DGI------GGR-T----DS
IS--ERA------PPWT---------------LWEL--DRSVTLRV--------------
------
>WP_308112523.1
------------------------------------------------------------
------------------------------------------------------------
-----------------------------MLGLLAGLLGMHGLG--P--G--G-----G-
----------------L--------P---E------------------------------
------------------------------------------------------------
-H-S--------------------A-----G-----------------------------
----H-----P-------------LASAAPRA----------------------------
-------------------------------GDAHLPT----AATAPT------------
-GHSTPSAPTAAG--GAHTDAAHTDA-----------A---H--T---------------
----------------------------G--------------------------A----
---------------------------------A--------H------AG---------
C--PQG--------------------------D-GSC-----G---G-------------
----G-----H-----------------------LQH-ADA-MCA-SGAVG-D-GPAL--
P-A-P---VPD-PV-PV--V----G--C--D-G-T-----VRV------HAV-D----AP
DG--ARA------PP-------------------SL--AELQLLRI--------------
------
>WP_176104060.1
------------------------------------------------MSRA--------
--P-K----PS-------------------------------K--G------R-------
-PS---------GRS---L-------TLLVLAVLAGLLAMHGLG--P--G--P-----G-
----------------P--------G---P-V-ATP--------------------PA--
------------AAA-----------------GQ--------------------------
-H-G--------------------A-----QG----------------------------
---------------------------AA-------------------------------
----------------------------------H-------HA----------------
--MADPGSP--------TGAQDARPG-----------V---D--A---------------
----------------------------Q--------------------------R----
---------------------------------A--------D------AD---------
C--SHT--------------------------E-G-------G---T-------------
----G-----H-----------------------LAH-ADA-MCA-ATGVG-T-SYAP--
P-A-L---AAS-CD-G---V----P--A--L-S-A-----SSG------RAT-D----SA
EH--GRA------PP-------------------DL--SELQLLRI--------------
------
>WP_199815445.1
M---------------------------------------------CRVNGP--------
--E-Q----YV-------------------------------P--R------P-------
-PL---------RRW---R-------AWCVLGLLVGLLSMHGLA--P--G--G-----A-
----------------P--------H---A------------------------------
------------------------------------------------------------
-H-P--------------------S-----A-----------------------------
----R-------------------------------------------------------
----------------------------------V-------M-----------------
-------------------------------------A---G--A---------------
----------------------------E--------------------------T----
---------------------------------A--------H------DG---------
C--AG---------------------------D-GHC-----G---G-------------
----G-----H-----------------------TQH-ADA-TCA-SGAVS-G-GPVV--
P-G-P---VPD-PA-PV--A----P--V--A-E-T-----VCS------YAL-A----DQ
DG--ARA------PP-------------------SL--SELQLLRI--------------
------
>HAY42882.1
MKTFTLV------------------------------------ERQDAMNQVM-------
--TPR----------------------------------------RFLSLLVPASG----
NPAGRR------PVI---L-------MLGLAGIILGILGMHVLG--A--S--HQ----A-
----------------P--------D--TA-G----------------------------
-----------LSAA-----------------SA--------------------------
-H----------------------------------------------------------
-------------------------QAVS-------------------------------
----------------------------------HD------------------------
----------------------HGPA-----------V--MA--TDGTVGG---------
-------------------------------------------------------D----
---------------------------------A--------D------ST---------
C-----------------------------Y---GPC---------N-------------
----G-----------------------------EHHLMAA-MCV-LIVIV-L-AVLWFL
P-----------------------KR----------------------------WFIIPG
KG--VRA------PPVMPAPAN---R--LPW-TPSL--IELSISRT--------------
------
>WP_189533953.1
------------------------------------------------MTGG--------
--I-P-----S-------------------------------R--R------R-------
-PA---------GRL---L-------TLLVTAVLAGVLGMHGLG--P--D--G-----A-
----------------A--------T---P-R----------------------------
-------------PE-----------------TG--------------------------
-H-G--------------------T-----A-----------------------------
---------------------------AA-------------------------------
----------------------------------H-------------------------
-------------------------S-----------P---G--V---------------
----------------------------P--------------------------Q----
---------------------------------A--------S------GP---------
C--SHT--------------------------D-G-------G---S-------------
----G-----H-----------------------PAH-ADG-TCA-AAGTA-S-AYAP--
P-A-L---PGA-LP-G---A----P--S--P-S-A-----AVA------EAM-A----AA
GS--GRA------PP-------------------DL--SELQILRI--------------
------
>MBQ1025143.1
------------------------------------------------MRGE--------
----A----P-----------------------------------I------NR------
------------RWL---R-------LVLLACTLFGLAAMHSLG--H--D--P-----LP
AT----------------------------------------------------------
--------------------------------AG--------------------------
-H-G--------------------S-----H-----------------------------
-------------------------SAP--------------------------------
------------------------------------------------------------
------------------------------------------------------------
------------------------SPA----------------------------S----
---------------------------------S--------V------DG---------
C--HDERC------------------VALAVHP-LEE----PG---H-------------
----G-----------------------------HSS-GWA-VCV-AIAAG-F-ALAV-V
L-V-VG--T----P-R---R----TR-R--T-S-------PRD------RRL-T----RA
LG--GRA------PPAF--------P---MI-GLTT--ASVSVLRI--------------
------
>WP_168488807.1
------------------------------------------------MTSP--------
--Q-Q----HP-------------------------------P--R------P-------
-PV---------GRW---R-------ALLVLGLLAGLLGMHALA--P--G--G-----G-
----------------L--------H---K------------------------------
------------------------------------------------------------
-H-E--------------------R-----A-----------------------------
----E----------------------RQ-------------------------------
----------------------------------H-------M-----------------
-------------------------------------T---A--A---------------
----------------------------V--------------------------S----
---------------------------------A--------P------HD---------
C--SG---------------------------D-GHC-----G---G-------------
----G-----H-----------------------LQH-ADS-TCL-SGAVT-D-GPTL--
P-A-L---VPD-PV-AV--P----V--R--A-D-T-----VCS------YAA-P----AP
DG--ARA------PP-------------------SL--AELQLLRI--------------
------
>WP_093607203.1
------------------------------------------------MTVS--------
--S-A-----S-------------------------------R--S------R-------
-PA---------GRL---L-------VLLVLAVLTGVLGMHALP--P--G--G-----A-
----------------A--------L---A-Q----------------------------
------------TPA-----------------TP--------------------------
-H-A--------------------A-----A-----------------------------
---------------------------MA-------------------------------
----------------------------------H-------------------------
-------------------TKDTAQV-----------P---G--S---------------
----------------------------G--------------------------H----
---------------------------------E--------R------AR---------
C--AHE--------------------------G-H-------G---S-------------
----D-----H-----------------------LEH-ADG-TCA-ATGIG-S-PYAP--
P-A-L---SPA-GV-G---E----S--D--A-P-P-----RPA------GAF-A----SA
ER--GRA------PP-------------------DL--AELQLLRI--------------
------
>WP_308800963.1
------------------------------------------------MTTD--------
--R-A-----P-------------------------------R--S------R-------
-PA---------GRL---L-------VLLVMAVLTGVLGMHALP--P--G--G-----A-
----------------P--------A---P-H----------------------------
-------------AKP----------------MA--------------------------
-H-A--------------------A-----A-----------------------------
---------------------------MGQTSV---------------------------
--------------------------------GEH-------------------------
-------------------------A-----------P---A--G---------------
----------------------------A--------------------------H----
---------------------------------E--------T------AQ---------
C--AHS--------------------------G-H-------G---S-------------
----D-----H-----------------------LEH-ADG-TCA-ATGIG-S-PYVP--
P-A-L---SAA-PV-N---P----P--A--V-V-------RAE------APE-P----GV
VR--DRA------PP-------------------DL--SEMQLLRI--------------
------
>WP_240501634.1
------------------------------------------------MNRAHDEAV--T
GLG-AP---HR----------------------------------R------PR------
-PP---------LRA---R-------GLLVCALLLGLLGMHGLG--P--V--P-----A-
----------------P--------H--ET-A----------------------------
--------------------------------AG--------------------------
-H-A--------------------R-----MT----------------------------
-------------------------A-SATR-----------------------------
-------------------------------AGTE-------------------------
-------------------------A-----------P---V--R---------------
----------------------------V--------------------------S----
---------------------------------M--------P------GT---------
C--GHDT-------------------------D-G-------G---T-------------
----G-----H-----------------------PHH-ADP-TCA-SASVG-Q-APAV-V
P-V-L---VPD-VV-TW--A----E--R--A-H-A-----WAS------LTG-S----GP
EG--GRA------PP-------------------SL--AELQLLRI--------------
------
>WP_257552967.1
------------------------------------------------MIPA--------
--P-Q----SP-------------------------------R--R------R-------
-PA---------GPG---R-------LLLVLAVLAGVLAMHGLG--T--G--G-----M-
----------------P--------V---R-A-HA-------------------------
------------VAA-----------------AG--------------------------
-Y----------------------------------------------------------
------------------------------------------------------------
------------------------------------------------------------
-------------------------E-----------S---G--H---------------
----------------------------H--------------------------Q----
---------------------------------T--------G------ED---------
C--SHS--------------------------A-D-------G---Q-------------
----G-----H-----------------------VHH-ADA-TCA-ATGIT-T-AYAP--
P-A-L---AAA-LP-G---T----P--A--A-A-V-----FAT------RAS-A----PA
ES--GRA------PP-------------------DL--AELQLLRI--------------
------
>WP_244313286.1
------------------------------------------------MTRL--------
--G-Q----LT----------------------------------R------PH------
-ST---------VRS---C-------GLLVCALLLGLLGMHGLG--P--M--P-----G-
----------------V--------A---A-A-S--------------------------
--------------------------------SG--------------------------
-R-E--------------------R-----MA----------------------------
-------------------------V-VA-------------------------------
----------------------------------Q-------------------------
-------------------------T-----------D---V--M---------------
----------------------------A--------------------------S----
---------------------------------M--------P------GG---------
C--DHGE-------------------------G-G-------C---T-------------
----G-----R-----------------------TDH-ADP-TCA-SASVA-G-APSL-V
P-V-L---LPD-AV-AC--A----E--P--G-E-M-----RAS------AAD-S----DP
DG--GRA------PP-------------------SL--SELQILRI--------------
------
>WP_275936960.1
------------------------------------------------------------
------------------------------------------------------------
------------------------------MAVLGGLLAMHGLG--P--W--P-----S-
----------------S--------S---A-S-MSS-------------------PPSMS
---------ASMSASMSVPA------------SG--------------------------
-S-A--------------------S-----ASA---------------------------
-------------------------SASA-------------------------------
-----------------------------SASASHH------GQMHD-------------
-------------------------------------P--MA-QSPDSP-----------
--D-------------------------A--------------------------S----
-----------------------GSRQ-----HA---------------DDCE-------
C-------------------------------G-G-------A---D-------------
----G-----H-----------------------TAH-ADA-TCA-AGGTS-G-APAM--
D-G-P---AAS-AA-TG--P----P--P--A---T-----EPT------DRW-S----RT
GA--ERA------PP-------------------SL--HRLQLLRI--------------
------
>WP_146169595.1
------------------------------------------------MTRT--------
--A-A----M-----------------------------------T------VG------
------------RAA---R-------LALLLATALGLALMHTLG--H--T--G-----VR
AD--------------L-------------------------------------------
------------------------------------------------------------
-H-P--------------------A-----------------------------------
-------------------------ATGM-------------------------------
------------------------------------------------------------
------------------------DT-----------T---A--VGPA------------
----------------------GMLTAVV--------------------------T----
---------------------------------A--------A------QP---------
C--PDGHCD-------------------------GHG-----G---H-------------
----G------------------------------SG-AWS-ACL-AILTG-L-AVVV-M
L-Y-WL--L----T-L---V----QG-R--R-L-------LPV------PAV-L----RA
LS--PRA------PPD---------R---AT-GLTL--ASAAVLRI--------------
------
>WP_233580811.1
------------------------------------------------------------
------------------------------------------------------------
------------------------------------------------------------
------------------------------------------------------------
------------------------------------------------------------
------------------------------------------------------------
------------------------------------------------------------
------------------------------------------------------------
------------------------------------------------------------
------------------------------------------------------------
---------------------------------A--------D------AA---------
C--AHP--------------------------D-G-------G---G-------------
----A-----H-----------------------ADH-ADT-VCA-AASLG-G-APAW--
P-G-P---SPA-PA-VT--P----D--G--A-D-------AVH------LAT-P----AT
PF--ERG------PP-------------------DL--SQLRVLRI--------------
------
>WP_203700464.1
------------------------------------------------MRRTGR------
QTT-A----R-----------------------------------S------IG------
------------RLA---Q-------QLLMICTVLGLALMHSLG--H--T--D-----LH
------H-------SRA--------A--GA-S----------------------------
----------------------------A---NG--------------------------
-H-A--------------------A-----------------------------------
-------------------------EISS-------------------------------
------------------------------------------------------------
------------------------SA----------------------------------
-------------------------------------------------------AI---
---------------------------------A--------D------GD---------
C--AD--CD------------------RASTPT-GP------GR--H-------------
----G------------------------------GS-FWE-ICL-AVLSG-V-AAAL-L
L-T-AL--L----V-I---S----TR-A--H-G-------WAR------PAF-S----AP
SL--SRG------PPV---------R---RT-GLKL--ATVSVLRV--------------
------
>WP_130512399.1
------------------------------------------------MGAG--------
--R-S----A-----------------------------------V------TG------
------------RLA---R-------WMLLACTLFGLAAMHTLG--H--A--G-----LH
M-----------------------------------------------------------
--------------------------------EA--------------------------
-H-T--------------------D-----HR----------------------------
-------------------------PAGP-------------------------------
------------------------------------------------------------
----------------------VVTV-----------A---A--VTAA------------
------------------------GPAVMEVSA----------------------S----
---------------------------------V--------V------DG---------
C--PG--C------------------PHGADPS-GSG----HG---D-------------
----G-----------------------------GMS-GWD-VCL-AVLTG-F-AALG-L
L-A-GL--L----L-A---R----SR-P--D-R-A-----PSG------TPR-T----PP
RV--PRG------PPL-------------RL-GLVL--AAGSVLRV--------------
------
>WP_109332622.1
------------------------------------------------MTPA--------
--ARR----------------------------------------R------RA------
------------PTA---R-------IALLVTVAAAVLVMHSFT--A--A--S-----A-
------------------------------------------------------------
--------------------------------PA--------------------------
-HDG--------------------S-----L-----------------------------
-------------------------HAVA-------------------------------
----------------------------------A-------------------------
-----------------------------------------S-YDPGTN-----------
-------------------------------------------------------H----
---------------------------------G---------------HD---------
C----------------------------------------TG---N-------------
----EC---EQ-----------------------SHP-NGH-HCA-GVVVV-A-PALT-R
A-T-VP--CVA----G--------AE-A--P-S-P-----TSR------VSV-D----RV
QS--GRG------PPAW--------T------VLSL--AQLSILRV--------------
------
>WP_106208681.1
------------------------------------------------MSGT--------
--R-R----PV-------------------------------W--T------ST------
------------V-P---R-------VLLVLAVVLGLCAMHVLA--A--A--V-------
------------------------------------------------------------
----------------------------S---RH--------------------------
-H-T--------------------A-----V-----------------------------
-------------------------PGAS-------------------------------
------------------------------------------------------------
----------------------VSTS-----------P---A--PAVDH-----------
------------------------A-----------------------------------
------------------------------------------------------------
----------ESVTS-----------LQGT------------------------------
----D-----H----------------------EHHR-STG-DCV-LFL-S-A-GVAL-L
V-V-LL--AW---A-T---AQA--LR-P--S-Y-RLT--DPWL------DQV-I----AA
TP--WRG------PPPW---------------HWPR--VSLCVIRV--------------
------
>WP_042937399.1
------------------------------------------------MHSV--------
--V-R----H--------------------------------G--R------RG------
--H---------VAA---K-------TVLIALSIFGVLLMHSVT--P--T--T-------
-----------------------------M-V----------------------------
------------SG-------------------E--------------------------
-H-A--------------------A-----M-----------------------------
-------------------------VSMS-------------------------------
----------------------------------H-------------------------
------------------------HE-----------S---S--ISAG------------
-------------------------------------------------------A----
---------------------------------V--------E------PI---------
C--PS-------------------------------------------------------
----------------------------------AHQ-MMH-PCA-GTTVS-W-PALS-V
P-A-TS--SG---V-D---V----T--L--G-I-A-----GGI------GGH-A----EF
TS--ERA------PPWT---------------LWEL--DRSVTLRV--------------
------
>WP_081241036.1
------------------------------------------------MISS--------
--T-R-----S-------------------------------S--R------R-------
-PV---------GRL---F-------VLLILAVLAGVLGMHGLA--P--G--G-----V-
----------------P--------T---A-R----------------------------
-------------TG-----------------TG--------------------------
-H-E--------------------R-----V-----------------------------
---------------------------MA-------------------------------
----------------------------------A-------------------------
-------------------------A-----------D---G--V---------------
----------------------------P--------------------------H----
---------------------------------A--------N------GG---------
C--THT--------------------------D-G-------G---S-------------
----G-----Y-----------------------LDH-ADG-TCA-AAGTG-S-AYTP--
P-A-P---VGA-VL-D---T----P--A--G-P-S-----PTT------ATG-G----SV
PD--GRA------PP-------------------DL--FELQLLRI--------------
------
>WP_155123421.1
------------------------------------------------MTSA--------
--A-A----A-----------------------------------T------IG------
------------RTA---R-------IVLLLCTVFGVAMMHTLG--H--S--G-----VR
PE----------------------------------------------------------
------------------------------------------------------------
-H-S--------------------S-----------------------------------
-------------------------AAAM-------------------------------
------------------------------------------------------------
------------------------TT-----------M---L--STVAI-----------
-----------------------PALAPS--------------------------A----
---------------------------------A--------T------DE---------
C--QDDHCT-------------------------GHH---------H-------------
----D-----------------------------QMT-VWS-VCL-AILGG-L-AVVV-L
L-V-MV--L----V-A---A----AH-P--G-S-V-----PRS------REW-S----RR
QA--TRA------PPT---------A---GA-GLIL--VLTAVLRV--------------
------
>WP_200679723.1
------------------------------------------------MARI--------
--E-Q----PG----------------------------------G------PH------
-PR---------VRS---S-------VLLVAALLFGLLGMHGLG--P--V--L-----M-
----------------S--------D---H-A----------------------------
--------------------------------PG--------------------------
-H-T--------------------T-----VT----------------------------
-------------------------AAAA-------------------------------
----------------------------------L-------------------------
-------------------------T-----------G---E--R---------------
----------------------------V--------------------------S----
---------------------------------T--------P------DA---------
C--DHDQ-------------------------G-D-------C---G-------------
----S-----H-----------------------MTH-ADA-TCA-SASVA-H-APAV-V
P-V-L---QPD-VA-AC--A----D--A--P-D-G-----RTS------EAG-S----GP
DG--GRA------PP-------------------SL--SELQLLRI--------------
------
>WP_218600848.1
------------------------------------------------MIRS--------
--V-A----L-----------------------------------R------GRR-----
------------AIM---L-------GVLVAGLFVGLVGMHHLS--V--M--T-----P-
--------------DSA--------A--IS-A----------------------------
------------------AAM-----------AG--------------------------
-S-D--------------------M-----E-----------------------------
------------------------------------------------------------
------------------------------------------------------------
------------------------------------------------------------
------------------------------------------------------------
---------------------------------P--------G------PA---------
H--SGE------------------------------------------------------
----D-----H-----------------------GSA-SLH-LCL-AVLTA-V-AVLL-V
S-A-VL-------W----------RR-P--G-P-ARV-A-PRA------GTS-G----VR
PA--PRA------PPA-------------TA-PARL--ALLCVLRT--------------
------
>WP_190048652.1
M---------------------------------------------CVVNSP--------
--G-Q----RA-------------------------------V--R------P-------
-AV---------RRW---H-------VLCVLGLLAGLLGMHGLA--P--G--G-----G-
----------------L--------P---E-R----------------------------
---------------------------------T--------------------------
-H-A--------------------Q-----PT----------------------------
----Q--------------------AQPT-------------------------------
----------------------------------H-------VLQPQV------------
------------------AQAPAVQH-----------H---A--A---------------
----------------------------A--------------------------H----
---------------------------------T--------H------PQ---------
V--M-P--------------------------Y-GHC-----G---D-------------
----G-----H-----------------------VQH-ADA-TCA-SGAVG-G-GPVL--
P-L-L---VAD-PV-PV--S----V--R--Q-D-A-----VRA------YAV-V----DP
DG--ARA------PP-------------------SL--SELQLLRI--------------
------
>WP_129803845.1
------------------------------------------------MPST--------
--S-S-----T-------------------------------S--R------R-------
-AA---------GRV---L-------VLLVLAVLSGVLGMHALP--P--G--G-----A-
---------------LP--------A---A-H----------------------------
-------------AE-----------------AG--------------------------
-H-A--------------------A-----M-----------------------------
---------------------------TS-------------------------------
----------------------------------P-------------------------
-------------------------P-----------A---P--P---------------
----------------------------H--------------------------E----
---------------------------------A--------S------AA---------
C--SHL--------------------------S-D-------G---A-------------
----G-----H-----------------------LNH-ADA-ACA-AAGVG-S-TYAP--
P-T-L---GAA-LT-D---A----A--A--V-P-A-----ALD------GAA-A----SA
QH--DRA------PP-------------------DL--SELQLLRI--------------
------
>WP_179174177.1
------------------------------------------------MTFA--------
--A-Q----PT-------------------------------S--R------R-------
-PA---------GRG---F-------VLLVLVLLAGVLGMHALP--P--S--P-----A-
----------------A--------A---R-T-AAAAQ----------------------
------------AAH-----------------SA--------------------------
-H-A--------------------M-----A-----------------------------
---------------------------AA-------------------------------
----------------------------------R-------------------------
-------------------------T-----------A---A--P---------------
----------------------------P-------------------------VS----
--------------------ASVPAS-------AVD-----QD------RG---------
C--SHT--------------------------D-G-------G---S-------------
----G-----H-----------------------PGH-ADA-ICA-AAGIG-S-PYAP--
P-A-L---TAA-LV-G---A----A--P--E-P-V-----HQG------AVP-G----AA
VT--DRA------PP-------------------DL--AELQLLRI--------------
------
>WP_179174177.1
------------------------------------------------MTFA--------
--A-Q----PT-------------------------------S--R------R-------
-PA---------GRG---F-------VLLVLVLLAGVLGMHALP--P--S--P-----A-
----------------A--------A---R-T-AAAAQ----------------------
------------AAH-----------------SA--------------------------
-H-A--------------------M-----A-----------------------------
---------------------------AA-------------------------------
----------------------------------R-------------------------
-------------------------T-----------A---A--P---------------
----------------------------P-------------------------VS----
--------------------ASVPAS-------AVD-----QD------RG---------
C--SHT--------------------------D-G-------G---S-------------
----G-----H-----------------------PGH-ADA-ICA-AAGIG-S-PYAP--
P-A-L---TAA-LV-G---A----A--P--E-P-V-----HQG------AVP-G----AA
VT--DRA------PP-------------------DL--AELQLLRI--------------
------
>WP_185718810.1
------------------------------------------------MIRS--------
--V-A----L-----------------------------------R------GRR-----
------------AIM---L-------GVLIAGLFVGLVGMHHLS--V--M--T-----P-
--------------DSP--------A--IS-A----------------------------
------------------AAM-----------AG--------------------------
-S-D--------------------M-----E-----------------------------
------------------------------------------------------------
------------------------------------------------------------
------------------------------------------------------------
------------------------------------------------------------
---------------------------------S--------D------PA---------
H--PGE------------------------------------------------------
----D-----H-----------------------GSA-SLH-LCL-AVLTA-V-AILL-V
S-A-VL-------W----------RR-P--G-L-ARV-A-HRA------GTS-R----VR
PA--PRA------PPA-------------TA-PARL--ALLCVLRT--------------
------
>WP_189715583.1
MW----------------------------------------------------------
---------------------------------------------R--------------
------------------R-------AVCVLGLLVGLLAMHGLA--P--G--V-----L-
----------------L--------P---H-S----------------------------
---------------------------------A--------------------------
-H-P--------------------Q-----T-----------------------------
----R-----P-------------MADAAVSA----------------------------
-------------------------------VASF-------V-----------------
-------------------------------------T---S--A---------------
----------------------------S--------------------------E----
---------------------------------A--------H------DD---------
C--P----------------------------E-GHC-----G---G-------------
----G-----H-----------------------ARH-ADP-TCA-SPAPD-G-GPVL--
A-G-P---VPD-PA-PV--P----V--T--H-G-A-----GCA------SVT-D----DP
DG--ARA------PP-------------------SL--AELQLLRI--------------
------
>WP_257567415.1
------------------------------------------------MKRP--------
--V-Q----LA----------------------------------R------PQ------
-PV---------LRS---C-------GLLVGALLLGLLGMHGLG--P--V--P-----E-
----------------S--------V---G-A----------------------------
--------------------------------HG--------------------------
-H-D--------------------R-----TV----------------------------
-------------------------TVTA-------------------------------
----------------------------------S-------------------------
-------------------------MDMD--------A---V--T---------------
----------------------------A--------------------------A----
---------------------------------A--------P------GT---------
C--DHGG-------------------------G-D-------C---Q-------------
----G-----H-----------------------AKH-ADP-TCA-SASVA-G-APGV-A
P-V-L---MPD-VM-TC--A----G--V--P-L-T-----RTS------PGG-S----GP
DG--GRA------PP-------------------LL--AELQLLRI--------------
------
>WP_093598143.1
------------------------------------------------MRWP--------
--A-H----GA-------------------------------N--R------P-------
-WR---------VRG---L-------PLLVLALVAGVLAMHGLA--P--V--A-----M-
----------------T--------A---T------------------------------
--------------------------------AA--------------------------
-H-S--------------------T-----------------------------------
-------------------------PSSV-------------------------------
----------------------------------H-------------------------
-----------------------------------------V--M---------------
----------------------------P--------------------------A----
---------------------------------G--------A------GD---------
C--AHPD-------------------------H-G-------G---G-------------
----G-----H-----------------------LDH-ADG-TCA-AAGTS-T-GPAL--
S-A-L---AGS-TL-PAGLA----D--P----A-T-----TPQ------RTP-G----AA
PD--DRA------PP-------------------SL--SELQLLRI--------------
------
>WP_030763192.1
------------------------------------------------MTPT--------
--C-R----PT-------------------------------H--R------R-------
-PSA-------HGAA---L-------LVLVLAVLAGILGMHALG--P--A--P-----A-
----------------R--------A---V-A----------------------------
------------PTQ-----------------PH--------------------------
-H-A--------------------T-----A-----------------------------
---------------------------AD-------------------------------
----------------------------------H-------------------------
------------------------NR-----------A---A--A---------------
----------------------------D--------------------------H--GR
STADHA-------------RATAERAG------A--------G------ED---------
C--AHPDD------------------------H-G-------G---S-------------
----G-----H-----------------------SPH-ADA-ACA-AAGIA-T-AYAP--
P-A-L---AES-TA-G---L----P--A--A-S-P-----AHT------ADP-A----AA
TA--ARA------PP-------------------DL--AELQLLRI--------------
------
>WP_141307800.1
M---------------------------------------------SAVTSS--------
--A-Q----QT-------------------------------R--R------G-------
-PA---------GRG------------LMLLAVLAGLLAMHGLA--P--G--A-----A-
----------------T--------A---G-H-ADS--------------------PIR-
------------HAA-----------------AS--------------------------
-H-A--------------------D-----S-----------------------------
---------------------------HAP------------------------------
----------------------------------P-------------------------
-------------------------A-----------P---T--I---------------
----------------------------H--------------------------E----
---------------------------------P--------G------QA---------
C--AHAVE------------------------D-G-------L---P-------------
----G-----H-----------------------VDH-ADA-SCS-ASGIG-T-SYAP--
P-V-L---IPA-VA-T---A----S--A--V-LLA-----APG------RAT-A----AT
ET--GRA------PP-------------------DL--AELQLLRI--------------
------
>RNL73339.1
------------------------------------------------MTRH--------
--T-R-----S-------------------------------P--A------R-------
-PA---------GRV---L-------ALLVLTVLAGVLGMHALA--P--A--G-----S-
----------------A--------G---T-P-ARPHD----------------------
------------AAA-TAHGP-----------SG--------------------------
-HRQ--------------------P-----P-----------------------------
---------------------------HAPSG----------------------------
----------------------------------H-------------------------
--------------------RQASHA-----------P---S--V---------------
----------------------------P--------------------------E----
---------------------------------A--------G------PG---------
C--SHT--------------------------D-G-------G---P-------------
----H-----H-----------------------LDH-ADG-ACA-APGAG-S-SYAP--
P-A-L---AAG-LG-----A----P--P--A-V-T-----TPN------GTG-A----PA
PA--GRA------PP-------------------DL--AELQLLRI--------------
------
>WP_189768001.1
------------------------------------------------MTAA--------
--A-R-----A-------------------------------T--H------R-------
-PA---------GRL---F-------VLLVLAVLAGVLGMHALA--P--G--G-----V-
----------------E--------A----------------------------------
-------------TG-----------------AG--------------------------
-H-E--------------------Q-----M-----------------------------
---------------------------MA-------------------------------
----------------------------------A-------------------------
-------------------------A-----------E---N--V---------------
----------------------------P--------------------------H----
---------------------------------A--------D------AG---------
C--SHT--------------------------D-G-------G---S-------------
----G-----H-----------------------LDH-ADG-TCA-AAGTS-A-AYTP--
P-A-L---ADS-FL-D---V----P--A--A-A-S-----PVA------AAT-G----WT
HE--GRA------PP-------------------GL--SELQLLRI--------------
------
>WP_125529259.1
------------------------------------------------------------
------------------------------------------------------------
--------------------------MLLLLGLLAGLFGMHGLG--P--G--G-----M-
----------------V--------A---S-H----------------------------
-------------SA-----------------AG--------------------------
-H-G--------------------H-----A-----------------------------
----R--------------------AMSG-------------------------------
----------------------------------H-------------------------
-------------------------------------P---T--A---------------
----------------------------M--------------------------T----
---------------------------------D--------E------AV---------
C--HGG--------------------------G-T-------S---G-------------
----G-----H-----------------------AQH-ADA-TCA-SGAVG-T-GPAL--
P-A-L---VPD-PA-GT--G----V--T--G-D-P-----ARR------SPA-A----VP
DG--DRA------PP-------------------SL--AELQILRT--------------
------
>WP_020118984.1
------------------------------------------------MTSS--------
--E-Q----PS-------------------------------A--R------P-------
-P-----------LW---R-------ALLVLGLLVGVLGMHALA--P--G--G-----G-
----------------M--------G---G------------------------------
------------------------------------------------------------
-H-E--------------------G-----------------------------------
----R----------------------SP-------------------------------
----------------------------------H-------MA----------------
-------------------------T-----------A---A--A---------------
----------------------------V--------------------------V----
---------------------------------V--------D------TV---------
C--H------------------------------DGC-----G---S-------------
----G-----H-----------------------LHH-ADA-TCT-SGAVS-G-GPVL--
P-A-L---VPD-PS-GS--T----P--G--T-V-D-----LCA------QTA-A----AQ
EG--ARA------PP-------------------SL--AELQLLRI--------------
------
>WP_185042486.1
------------------------------------------------MIS---------
--A-A----A-----------------------------------T------IG------
------------RGA---R-------ALLLLCTVFGLALMHTLG--H--S--G-----VR
VE----------------------------------------------------------
------------------------------------------------------------
-H-S--------------------G-----------------------------------
-------------------------TAAM-------------------------------
------------------------------------------------------------
------------------------AT-----------M---S--SAAI------------
------------------------SPVAA--------------------------E----
---------------------------------A--------T------GA---------
C--PDDHCD-------------------------G-----------H-------------
----G-----------------------------HVG-VWS-VCL-AVLGG-L-AVVI-L
L-A-MA--L----L-A---V----TR-P--G-T-P-----ARG------FQG-S----RR
RT--TRA------PPA---------V---RT-GLTL--ASTAVLRI--------------
------
>WP_117212320.1
------------------------------------------------MRHG--------
--G-G----R--------------------------------------------------
------------RGP---A-------LLLLFLVVAGLLTMHTIG--H--F--G-----SH
EMV--S------------------------------------------------------
--------------------------------SV--------------------------
-H-G--------------------Q-----------------------------------
--------------------------AVV-------------------------------
------------------------------------------------------------
------------------------DS-----------E---H--A---------------
------------------------LPISAGSG-----------------------Q----
---------------------------------G--------V------TS---------
T--PNEPA----------------------------------------------------
---------------------------------LPLG-SIA-VCV-AILCG-L-TVLV-V
A-A-LL--A----A-R---A----GT-W--Q-R-H-----MRA------LPD-R----VT
LP--ARG------PPG---------A---PI-GLLL--ADLAVARN--------------
------
>WP_042940501.1
------------------------------------------------MHSA--------
--T-R----R--------------------------------G--R------WG------
--T---------VSA---T-------GVLIALTAFGVLLMHSVT--P--T--A-----P-
----------------MS------MS--TS-M----------------------------
------------SG-------------------G--------------------------
-RAA--------------------A-----M-----------------------------
-------------------------TSTA-------------------------------
----------------------------------T-------------------------
------------------------DG-----------S---S--APVA------------
-------------------------------------------------------F----
---------------------------------G--------E------HH---------
C--PS-------------------------------------------------------
----------------------------------AHQ-MMH-PCV-GTTVS-W-TALT-A
P-A-VS--GE---I-D---L----A--P--I-S-A-----DRL------GRK-V----DS
TL--ERA------PPWT---------------LWEL--DRSVTLRV--------------
------
>WP_243275065.1
------------------------------------------------------------
------------------------------------------------------------
------------MWA---R-------AVLVALLLAGLLGMHGLG--S--V--P-----A-
----------------P--------G---D-A----------------------------
--------------------------------GH--------------------------
-H-G--------------------T-----V-----------------------------
-------------------------RAAQ-------------------------------
----------------------------------H-------RM----------------
-------------------------------------T---T--S---------------
--D-------------------------R--------------------------A----
---------------------------------Q--------D------RA---------
C-------------------------------H-GGV-----P---A-------------
----R-----H-----------------------SAH-ADD-LCV-AAGTS-G-APAL--
P-A-L---AVS-PL-PL--A----G--P--P-P-R-----RQV------SAP-R----EA
EG--GRA------PP-------------------SL--SELQLLRI--------------
------
>WP_243275065.1
------------------------------------------------------------
------------------------------------------------------------
------------MWA---R-------AVLVALLLAGLLGMHGLG--S--V--P-----A-
----------------P--------G---D-A----------------------------
--------------------------------GH--------------------------
-H-G--------------------T-----V-----------------------------
-------------------------RAAQ-------------------------------
----------------------------------H-------RM----------------
-------------------------------------T---T--S---------------
--D-------------------------R--------------------------A----
---------------------------------Q--------D------RA---------
C-------------------------------H-GGV-----P---A-------------
----R-----H-----------------------SAH-ADD-LCV-AAGTS-G-APAL--
P-A-L---AVS-PL-PL--A----G--P--P-P-R-----RQV------SAP-R----EA
EG--GRA------PP-------------------SL--SELQLLRI--------------
------
>WP_207843233.1
------------------------------------------------MSMA--------
--S-A----P--------------------------------------------------
-------------IA---Q-------TSAALVVVFGVLLLHSLP--M--T--H-----P-
----------------PGR---------HG-A----------------------------
------------GPGLDAPTVAEHSH----------------------------------
---A--------------------S-----L-----------------------------
-------------------------TAMS-------------------------------
----------------------------------H-------------------------
------------------------PA-----------V---P--A-TA------------
------------------------VATMS--------------------------S----
---------------------------------A--------T-------D---------
H--T--------------------------------------------------------
----------------------------------SGM-AMG-MCM-AMVTV-V-AALL-L
V-R-HL--AP---D-S---D----Q--N--D-A-A-----RSR------PTV-V----RR
HQ--SRA------PPWA---------------GPTL--EKLSILRI--------------
------
>WP_217458476.1
------------------------------------------------MTSS--------
--I-R-----S-------------------------------S--R------R-------
-PT---------GSL---F-------ALLVLTVLTGILGMHALA--P--G--G-----V-
----------------P--------P---S-E----------------------------
------------------------------------------------------------
-H-A--------------------M-----T-----------------------------
---------------------------MA-------------------------------
----------------------------------S-------------------------
-------------------------A-----------S---A--T---------------
----------------------------V--------------------------Q----
---------------------------------V--------S------AE---------
C--SHT--------------------------A-D-------G---S-------------
----G-----H-----------------------LAH-ADG-TCV-AGGLG-S-AYAP--
P-A-P---ADD-LT-D---A----P--V--T-A-G-----VSI------AAP-A----SV
LQ--GRA------PP-------------------DL--SELQLLRI--------------
------
>MBJ6637711.1
------------------------------------------------MPRN--------
--Q-Q----RA-------------------------------P--R------P-------
-PR---------RSR---R-------ALLVLAVLAGLLGMHALA--P--G--G-----G-
----------------A--------G---H-P----------------------------
---------------------------------A--------------------------
-R-A--------------------------------------------------------
----H----------------------AE-------------------------------
----------------------------------S-------R-----------------
-------------------------------------T---V--A---------------
----------------------------A--------------------------M----
---------------------------------A--------Q------DA---------
C--P----------------------------D-GHC-----G---G-------------
----D-----H-----------------------LHH-ADP-ACA-SGAVE-D-GPQP--
P-A-P---VPG-PV-TS--P----A--P--A-G-A-----CGS------RAV-T----AP
DG--ARA------PP-------------------TL--AELQLLRI--------------
------
>WP_198358384.1
------------------------------------------------MSLV--------
--R-F----PS-------------------------------A---------PE------
-PA---------WRV---K-------VLLVLAVLVGLLGMHGLT--S--A--S-----A-
----------------A--------P---A-A----------------------------
-----------AVPM-----------------PA--------------------------
-H-A--------------------------------------------------------
------------------------------------------------------------
------------------------------------------------------------
-------------------------------------P---A--A---------------
--F-------------------------P--------------------------A----
---------------------------------D--------D------CA---------
C--HDQA-------------------------H-G------PA---G-------------
----G-----H-----------------------SHH-ADA-LCV-AAGTS-H-GPAL--
P-A-L---TLV-AV-EP--A----A--Q--A-G-M-----PQH------QSG-H----AV
GG--GRA------PP-------------------SL--SELQLLRI--------------
------
>WP_243744760.1
------------------------------------------------MTRQRY------
--P-H----PV-------------------------------G--HV-------------
-PR---------WAA---G-------PLTVLALLAGLLAMHGLG--P--S--P-----A-
----------------M--------A---A------------------------------
--------------------------------PA--------------------------
-H-G--------------------A-----ATSGAPS-----------------------
-------------------------GATA-------------------------------
------------------------------------------GTMPG-------------
----------------------ATPS-----------ADAEA-EA---------------
-------------------------GVEA-------------------G-----VT----
---------------------------------S--------D------RY---------
C-------------------------------H-D-------P---G-------------
----G-----H-----------------------PEH-ADP-TCA-AAAVG-G-TPAP--
Q-AAP---SAA-PV-VT--D----A--V--A-T-G-----VPA------PRP-G----HD
LG--GRA------PP-------------------SL--SELQLLRI--------------
------
>WP_062146517.1
------------------------------------------------------------
------------------------------------------------------------
-MP---------GSW---R-------VLLVLGLLAGLFGMHALG--P--G--N-----A-
----------------V--------A---A-P----------------------------
--------------------------------SH--------------------------
-H-A--------------------H-----E-----------------------------
----R--------------------PMSA-------------------------------
----------------------------------H-------VTAL--------------
------------------------TA-----------M---T--A---------------
----------------------------M--------------------------T----
---------------------------------D--------E------AV---------
C--HSA--------------------------D-S-------G---G-------------
----G-----H-----------------------ARH-ADP-TCA-SGAVG-A-GPVL--
P-A-L---ALD-PA-DT--A----V--T--G-D-L-----DDR------SVA-V----AP
DG--GRA------PP-------------------SL--AELQILRT--------------
------
>WP_188287815.1
M---------------------------------------------RTVTAPA-------
--Q-L----RR-------------------------------A--P------S-------
-PL---------GWW---R-------ALLVLGLLAGLFGMHALA--P--G--N-----A-
----------------V--------A---A-G----------------------------
--------------------------------GH--------------------------
-H-S--------------------A-----A-----------------------------
---------------------------SA-------------------------------
----------------------------------HTAAPMAHADGSG-------------
---------------------HGDHG-----------A---P--A---------------
----------------------------A--------------------------H----
---------------------------------D--------E------YV---------
C--HSD--------------------------T-G-------T---G-------------
----G-----H-----------------------TQH-ADA-TCV-SGAVG-A-GPVL--
P-A-L---VAD-PV-GP--V----S--R--A-E-R-----GLA------ARG-A----SG
E---GRA------PP-------------------TL--AELQLLRI--------------
------
>WP_071379878.1
------------------------------------------------MHST--------
--G-P----HP-------------------------------P--R------P-------
-PH---------RRR---R-------ALLVLLVLVGLLGMHALG--P--G--G-----S-
----------------A--------G---H-V----------------------------
---------------------------------A--------------------------
-R-A--------------------------------------------------------
----W----------------------SA-------------------------------
----------------------------------H-------------------------
-------------------------------------A---V--A---------------
----------------------------L--------------------------T----
---------------------------------S--------P------DA---------
C--AGD--------------------------D-GHC-----G---G-------------
----G-----M-----------------------PHH-ADP-TCA-SGAVT-G-GPQL--
P-A-L---VPD-PV-AA--P----A--A--D-V-R-----PRP------RAV-A----EP
AG--ARA------PP-------------------SL--AELQLLRI--------------
------
>WP_136725502.1
------------------------------------------------MTHP--------
--N-Q---LQA-------------------------------I--G------P-------
-RT---------MRA---P-------FLLVLAVLAGIVAMHGLT--P--D--V-----M-
----------------P--------A---A------------------------------
------------------------------------------------------------
-H-A--------------------M-----SA----------------------------
-------------------------ATMS-------------------------------
------------------------------------------------------------
------------------------PA-----------A---P--T---------------
----------------------------P--------------------------A----
---------------------------------M--------S------AS---------
C--THAVRS-----------------------G-GPA-----D---G-------------
----H-----H-----------------------SSH-ADT-TCA-AAGTA-G-GPAL--
P-A-L---TPA-LG-VA--A----E--P------P-----VSA------GAV-E----PA
TG--GRA------PP-------------------DL--AELQLLRI--------------
------
>WP_069929931.1
------------------------------------------------MSQQ--------
--T-W----CA-------------------------------A--R------P-------
-LG---------VRL---Y-------ALLVLTVLAGLVAMHGLG--P--V--V-----P-
----------------P--------A---P-G-SA-------------------------
------------APQ-----------------VR--------------------------
-H-AAPGAPAPGALTTTTATTAITA-----AS----------------------------
-------------------------ATAS-------------------------------
----------------------------------H-------------------------
-----------------------------------------A--D---------------
----------------------------A--------------------------A----
---------------------------------G--------G------AD---------
C--AHAGHG-E---------------------G-D-------A---G-------------
----G-----H-----------------------VEH-ADS-TCA-AGGTS-G-APAT--
A-P-P---ARA-DV-V---V----C--P--A-A-D-----VTA------LVP-E----VT
RD--GRA------PP-------------------SL--SELQLLRI--------------
------
>WP_098510967.1
------------------------------------------------MGTP--------
--S------------------------------------------R------QS------
------------PLI---R-------RLAFVVLVLGVLAMHHLP--A-------------
----------------P-----------HG-A----------------------------
------------AGG-----------------AG--------------------------
-H-A--------------------D-----V-----------------------------
-------------------------TMTG-------------------------------
----------------------------------H-------------------------
-------------------------------------V--MS------------------
-------------------------------------------------------S----
---------------------------------G---------------HE---------
S--SGHEMS------Y------------------G------VGA--D-------------
--PVG-----------------------------VYS-MLH-LCV-AVLLG-A-AGLL-L
A-L-FL--VRR----GG----------E--A-A-A-----QPS------GTG-R----GR
SG--ARA------PPWR------------AG-REVL--AAHCVLRI--------------
------
>WP_121185012.1
------------------------------------------------MSSTAP------
LLA-R----R-----------------------------------RP-----AP------
------------AWA---R-------LLLCAALLLGVGAMHTLG--H--V--Q-----ED
G-----H-----------------------------------------------------
--------------------------------QG--------------------------
-H-Q--------------------G-----A-----------------------------
-------------------------HAMT-------------------------------
------------------------------------------------------------
------------------------AA-----------V--ST------------------
-------------------------------------------------------A----
-------------------------------EHP--------A------SD---------
L--P--------------------------------------------------------
----------------------------------ATD-PMA-VCL-AIAAL-A-VALLGV
APA-AF------------------------S---P-----WPG------TVP-R----AP
RV--LRG------PPRS--------RAFLPP-APSL--ARLQVLRI--------------
------
>WP_030548787.1
------------------------------------------------MSRE--------
--R-H----PS----------------------------------R------R-------
-PP---------GRI---R-------VCLVLAVLAGLLGMHGPA--A--A--P-----A-
----------------F--------A---APA----------------------------
--------------------------------SS--------------------------
-H-S--------------------------------------------------------
------------------------------------------------------------
----------------------------------H-------------------------
----------------------ERQA-----------G---P--P---------------
----------------------------V--------------------------S----
---------------------------------A--------D------GD---------
C--HDP------------------------------------C---E-------------
----G-----H-----------------------ETH-AVT-DCA-AASVG-A-GPAP-S
P---P---SPA-PY-ATG-G----A--T--A-A-A-----SAG------AAP-P----AP
EG--GRG------PP-------------------SL--SQLQLLRI--------------
------
>WP_030548787.1
------------------------------------------------MSRE--------
--R-H----PS----------------------------------R------R-------
-PP---------GRI---R-------VCLVLAVLAGLLGMHGPA--A--A--P-----A-
----------------F--------A---APA----------------------------
--------------------------------SS--------------------------
-H-S--------------------------------------------------------
------------------------------------------------------------
----------------------------------H-------------------------
----------------------ERQA-----------G---P--P---------------
----------------------------V--------------------------S----
---------------------------------A--------D------GD---------
C--HDP------------------------------------C---E-------------
----G-----H-----------------------ETH-AVT-DCA-AASVG-A-GPAP-S
P---P---SPA-PY-ATG-G----A--T--A-A-A-----SAG------AAP-P----AP
EG--GRG------PP-------------------SL--SQLQLLRI--------------
------
>WP_030548787.1
------------------------------------------------MSRE--------
--R-H----PS----------------------------------R------R-------
-PP---------GRI---R-------VCLVLAVLAGLLGMHGPA--A--A--P-----A-
----------------F--------A---APA----------------------------
--------------------------------SS--------------------------
-H-S--------------------------------------------------------
------------------------------------------------------------
----------------------------------H-------------------------
----------------------ERQA-----------G---P--P---------------
----------------------------V--------------------------S----
---------------------------------A--------D------GD---------
C--HDP------------------------------------C---E-------------
----G-----H-----------------------ETH-AVT-DCA-AASVG-A-GPAP-S
P---P---SPA-PY-ATG-G----A--T--A-A-A-----SAG------AAP-P----AP
EG--GRG------PP-------------------SL--SQLQLLRI--------------
------
>WP_234388238.1
------------------------------------------------MNSP--------
--R-R----RA-------------------------------P--R------L-------
-VL---------GPW---H-------VLGVLGLLVGLLGMHGLA--P--G--G-----G-
----------------L--------P---G-Q----------------------------
---------------------------------G--------------------------
-H-G--------------------E-----QA----------------------------
----H--------------------ASQA-------------------------------
----------------------------------A-------V-----------------
---------------------PRSHG-----------F---E--T---------------
----------------------------H--------------------------E----
---------------------------------P--------P------TQ---------
L--M-P--------------------------Y-GHC-----G---D-------------
----G-----H-----------------------VQH-ADA-TCA-SGAVG-G-GPVV--
P-P-L---VPD-PV-PV--G----E--G--E-S-A-----VRA------YAV-V----DS
EG--ARA------PP-------------------SL--SELQLLRI--------------
------
>WP_312885696.1
------------------------------------------------------------
------------------------------------------------------------
---------------------------------------MVPVA--P--A--------V-
-----------------------------S-S-----------------------RP---
------------------------------------------------------------
-Q----------------------------------------------------------
------------------------------------------------------------
------------------------------------------------------------
------------------------------------------------------------
------------------------------------------------------------
---------------------------------A--------E-----------------
--------------------------------G-GDP-----A---G-------------
----G-----Q-----------------------ARH-ADA-ACA-ASGTS-K-APVV--
P-V-L---VAA-GV-QP--V----V--A--A-P-F-----AVR------AER-A----VA
AP--GRA------PP-------------------SL--AELQLLRI--------------
------
>WP_091244873.1
------------------------------------------------MRRA--------
-RT-A----T-----------------------------------T------TG------
------------RWL---R-------LLLLVGTLLGLSAMHTLG--H--H--A-----EL
AG---GHEAELTGGHEAELTG-GHDAELAGGH----------------------------
-----------RADG------------RP---AG--------------------------
-H-G--------------------T-----SADRA-------------------------
----H--------------------QTSV-------------------------------
---------------------------------GHDTPV---G-----------------
--------------------GPDRTSIDRPGQ-----T--SA--VPVTD-RPD-------
----------------------LTGPVRLATV-----------------------T----
---------------------------------A-------LH------LG---------
C---GDGCA-------------------VALPA-GPS-----G-----------------
----------P-----------------------PPT-AWS-VCL-AVLGA-L-TVTV-L
V-L-LF--V------V---R----SR-P--A-GVA--------------RPP-S----RP
RE--PRA------PPP---------R---PL-RLRL--ATVSVLRR--------------
------
>WP_208030941.1
------------------------------------------------MTGT--------
--R-A----HA-------------------------------Q--R------P-------
-PR---------RRH---R-------ALLVVALLAGLLGMHALA--P--G--G-----G-
----------------I--------A---H-A----------------------------
---------------------------------G--------------------------
-H-A--------------------------------------------------------
----P----------------------AA-------------------------------
----------------------------------H-------T-----------------
-------------------------------------A---V--S---------------
----------------------------V--------------------------T----
---------------------------------A--------P------DD---------
C--PDG--------------------------A-GHC-----G---G-------------
----H-----R-----------------------LHH-ADP-SCA-SGALD-G-GPQL--
P-A-P---APD-PV-AV--V----A--P--A-P-R-----PCP------GPA-T----AP
DG--ARA------PP-------------------DL--AELQVLRI--------------
------
>WP_222682411.1
------------------------------------------------------------
------------------------------------------------------------
------------------------------MLIALGVVLMHTTL--P--V--P-------
-------------------------------T----------------------------
------------AA-------------------A--------------------------
-H-D--------------------A-----M-----------------------------
-------------------------SAPG-------------------------------
----------------------------------P---------VS--------------
----SVV----------AHHSADTHT-----------V---D--VETA------------
-------------------------------------------------------A----
---------------------------------A--------H------MP---------
C--PS-------------------------------------------------------
----------------------------------GHD-MVH-PCI-GTVTS-F-PAMS-V
P-T-GT--AE---L-M---P----A--L--D-T-V-----SDR------VVA-I----VA
RA--GRA------PPWA---------------VRSL--DKSVLLRV--------------
------
>WP_236583895.1
------------------------------------------------MTRP--------
--E-H----PV----------------------------------V------PH------
-PR---------VRH---Y-------GMLVAALLLGLLGMHGLG--P--V--P-----L-
----------------A--------H---P-A----------------------------
--------------------------------PG--------------------------
-H-A--------------------V-----TA----------------------------
-------------------------M-TT-------------------------------
----------------------------------A-------------------------
-------------------------V-----------A---E--K---------------
----------------------------A--------------------------S----
---------------------------------A--------P------DA---------
C--DHDA-------------------------G-D-------C---G-------------
----S-----H-----------------------MTH-ADA-TCA-SASVA-G-TPAV-V
P-L-L---VPD-VA-AW--A----Q--L--S-D-I-----RGS------LTG-G----GP
DG--GRA------PP-------------------SL--SELQLLRI--------------
------
>WP_240468331.1
M---------------------------------------------SPTTGA--------
--R-P----HA-------------------------------S--P------P-------
-PR---------RHW---R-------ALLVLAVLAGLLGMHALA--P--G--G-----G-
----------------M--------G---H-A----------------------------
---------------------------------G--------------------------
-H-V--------------------------------------------------------
----R----------------------AA-------------------------------
----------------------------------H-------G-----------------
-------------------------------------T---V--A---------------
----------------------------V--------------------------T----
---------------------------------A--------P------DD---------
C--PDG--------------------------D-GHC-----G---G-------------
----H-----R-----------------------PHH-ADP-ACA-SGAVD-G-GPQL--
P-P-P---VPG-PA-HA--A----A--P--A-P-C-----PPP------GPA-T----AP
EG--ARA------PP-------------------DL--AELQLLRI--------------
------
>WP_078884861.1
------------------------------------------------------------
------------------------------------------------------------
------------------------------MAVLAGVLGMHGLA--P--G--A-----A-
----------------P--------A---V-R----------------------------
-------------AG-----------------AG--------------------------
-H-E--------------------M-----A-----------------------------
---------------------------TA-------------------------------
----------------------------------A-------------------------
-------------------------A-----------E---G--V---------------
----------------------------P--------------------------H----
---------------------------------A--------G------GG---------
C--GHT--------------------------D-G-------G---S-------------
----G-----H-----------------------LDH-ADG-TCA-AAGIG-S-AYAP--
P-A-L---TGA-LL-D---A----P--P--A-P-A-----PAA------AMP-G----AP
HD--GRA------PP-------------------DL--SELQLLRI--------------
------
>WP_030995749.1
------------------------------------------------MARV--------
--P-R----PS----------------------------------H--------------
-RA---------PHG---P-------AVLLLAVLLGLLAMHGLP--G--A--------A-
----------------P------HRA---S-G-----------------------RPS--
-----------PSAT-----------------AG--------------------------
-H-H--------------------A-----------------------------------
------------------------FAHEA-------------------------------
----------------------------------H-------------------------
------------------------------------------------------------
-------------------------------------------------------H----
---------------------------------S--------P------AA---------
C--PED------------------------------------S---R-------------
----G-----H-----------------------LAH-ADA-TCA-AAGTA-G-TYTP--
P-V-P---GSA-PL-L---A----A--A--S-P-R-----DPA------GAV-T----GE
GN--RRA------PP-------------------HL--SRLPLLRI--------------
------
>WP_003974521.1
------------------------------------------------MTRS--------
--T-G-----S-------------------------------S--S------R-------
-PA---------GRL---F-------VLLVLAVLAGVLGMHGLA--P--G--A-----M-
----------------P--------P---G-Q----------------------------
-------------AG-----------------AG--------------------------
-H-G--------------------T-----V-----------------------------
---------------------------MT-------------------------------
----------------------------------A-------------------------
-------------------------A-----------D---G--V---------------
----------------------------P--------------------------H----
---------------------------------A--------D------GG---------
C--THT--------------------------D-G-------G---S-------------
----S----HH-----------------------LDH-ADG-TCA-AAGTG-S-AYTP--
P-A-L---AGA-LL-D---A----P--A--A-P-A-----PAG------AFP-G----AP
HD--GRA------PP-------------------DL--AELQLLRI--------------
------
>WP_236580100.1
------------------------------------------------MNRAHDGAV--T
GLG-AP---HR----------------------------------R------PR------
-PP---------LRA---R-------GLMVCALLLGLLGMHGLG--P--V--P-----A-
----------------L--------H---A-A----------------------------
--------------------------------AG--------------------------
-H-D--------------------R-----MT----------------------------
-------------------------T-SGARGD---------------------------
--------------SGESAAS------AVHTGGAE-------------------------
-------------------------V-----------P---V--R---------------
----------------------------V--------------------------S----
---------------------------------M--------P------GA---------
C--GHDT-------------------------D-G-------G---A-------------
----G-----H-----------------------THH-ADP-TCA-SASVG-Q-APAV-V
P-V-L---VPD-VV-TW--A----E--R--A-P-V-----RAS------MRA-S----GP
EG--GRA------PP-------------------SL--AALQLLRI--------------
------
>WP_202436899.1
------------------------------------------------------------
------------------------------------------------------------
------------------------------MAVLAGVLGMHGLA--P--G--G-----M-
----------------P--------A---A-H----------------------------
-------------PS-----------------GG--------------------------
-H-V--------------------M-----T-----------------------------
---------------------------AA-------------------------------
----------------------------------A-------------------------
------------------------------------------------------------
-------------------------------------------------------H----
---------------------------------A--------G------GA---------
C--AHT--------------------------G-G-------G---A-------------
----S-----H-----------------------LDH-ADG-TCS-AAGIG-S-AYAP--
P-A-L---TGA-LL-D---A----R--P--V-P-A-----PGA------ALS-G----AS
HD--GRA------PP-------------------DL--SELQLLRI--------------
------
>WP_168711416.1
------------------------------------------------MTGR--------
--Q-R----RS-------------------------------A--R------H-------
-GR---------ARA---L-------PVLVLVLLAGVLAMHGLG--P--T--P-----A-
----------------P--------T---A-D----------------------------
--------------------------------RG--------------------------
-H-GHH------------------A-----AAPVTA------------------------
-------------------------PASA-------------------------------
----------------------------------H-------------------------
------------------------------------------------------------
----------------------------G--------------------------R----
---------------------------------A--------S------AP---------
C--GNAALT----------------------EG-G-------H---D-------------
----G-----H-----------------------LRH-ADA-TCA-AAGVA-G-APAL--
P-D-L---PRS-AE-A---P----V--A--D-A-A-----PAL------PGR-S----DT
RG--TRA------PP-------------------SL--SALQLLRI--------------
------
>WP_143695077.1
------------------------------------------------MSGS--------
--V-G----QA------------------VDARVGLRGGASRR--R------WF------
--T---------AST---M-------ACAAFTVLLGVLLMHSVP--M--V--H-----P-
----------------P-G---------HG-A----------------------------
------------SGATAASAVRSDGG--H-------------------------------
-H-A--------------------D-----V-----------------------------
-------------------------DELT-------------------------------
----------------------------------A-------------------------
------------------------AV-----------A---A--GSGA------------
------------------------VLEMG--------------------------C----
---------------------------------S--------D-------G---------
C--S--------------------------------------------------------
----------------------------------PHV-GMA-MCM-AVVSV-V-AALL-M
V-Q-RL--LT---Y-Q---P----A-----A-G-A-----QSH------MLW-M----GR
HS--SRA------PPWA---------------TPSL--EKLSVLRI--------------
------
>WP_191210385.1
------------------------------------------------MHGS--------
--G------PS-------------------------------A--T------P-------
-SP---------SRV---R-------ALLVLALLAGVLGMHGLN--T--A--P-----P-
----------------A--------P---A-P----------------------------
------------VAH-----------------SA--------------------------
-H-A--------------------------------------------------------
-------------------------EGAA-------------------------------
----------------------------------H-------------------------
------------------------------------------------------------
----------------------------A--------------------------A----
---------------------------------P--------M------ET---------
C--PSA--------------------------D-G-------P---A-------------
----R-----H-----------------------ARH-ADG-TCA-AAGTA-S-APPL--
P-P-P---ASG-RA-D---T----A--A--T-H-G-----PAP------SPP-G----GA
VT--ARA------PP-------------------SL--SALQLLRI--------------
------
>WP_208645924.1
------------------------------------------------MTARA-------
--Q-L----HS-------------------------------A--R------S-------
-PR---------GRW---R-------ALLVLGLLAGLLGMHALS--P--G--W-----A-
----------------A--------A---A-D----------------------------
--------------------------------AH--------------------------
-H-S--------------------S-----F-----------------------------
----A----------------------SA-------------------------------
----------------------------------H-------AG----------------
--------------------------------------------M---------------
----------------------------G--------------------------S----
---------------------------------D--------E------YV---------
C--HGD----------------------------S-------G---G-------------
----G-----H-----------------------AEH-ADA-TCA-SGAVG-T-GPVL--
P-A-P---LPD-RV-GT--L----A--P--A-D-S-----GHG------FLA-T----TP
DG--GRA------PP-------------------TL--AELQLLRI--------------
------
>WP_202430202.1
------------------------------------------------MTGT--------
--R-A----HT-------------------------------P--R------P-------
-PQ---------RRH---R-------ALLVLALLAGLFGMHGLA--P--G--G-----G-
----------------T--------G---H-A----------------------------
---------------------------------G--------------------------
-H-A--------------------------------------------------------
----M----------------------AA-------------------------------
----------------------------------H-------H-----------------
-------------------------------------S---V--A---------------
----------------------------V--------------------------T----
---------------------------------A--------P------DD---------
C--PDA--------------------------A-GHC-----G---G-------------
----H-----R-----------------------LHH-ADP-SCA-SGALD-S-GPQL--
P-V-P---GAD-PV-AV--T----A--P--A-P-C-----PRP------GPA-T----AP
EG--ARA------PP-------------------DL--AELQLLRI--------------
------
>WP_124799777.1
------------------------------------------------MITS--------
--S---------------------------------------S--R------AA------
--V---------WLM---R-------VVMVVGVLAGVLLMHSLV--V--E--P-----A-
----------------------------TSGA----------------------------
------------SAA-------------G---VS--------------------------
-H-S--------------------A-----------------------------------
-------------------------QAPD-------------------------------
----------------------------------H-------H-----------------
------------------------GG-----------S---T------------------
-------------------------------------------------------S----
---------------------------------P--------E------QQ---------
C--DSS------------------------------------------------------
----GC----S-----------------------DHS-ALH-ICM-SILAA-V-GATL-V
L-M-LY---------G---R---LVRDA--I-T-V-----FVR------PAM-A----GR
MQ--GRA------PPWS---------------HLSL--EKLSVLRL--------------
------
>WP_240677266.1
------------------------------------------------MTGL--------
--Y-Q----LV-------------------------------R-YP------Q-------
-PR---------LRL---S-------ALLVFGLLVGLVGMHGLA--P--A--G-----M-
----------------P--------M---P-E-HRM------------------------
------------SAG-----------------AD--------------------------
-H-G--------------------------------------------------------
------------------------------------------------------------
------------------------------------------------------------
-------------------------------------V---V--V---------------
----------------------------A--------------------------S----
---------------------------------V--------H------DG---------
C--SSGG-------------------------H-G-------G---D-------------
----G-----Q-----------------------PHH-ADP-TCA-SASVA-A-APAL--
P-A-L---IPS-PV-CA--A----D--E--A-Q-V-----RLA------SVP-D----VP
EG--GRA------PP-------------------SL--AELQLLRI--------------
------
>WP_240677002.1
------------------------------------------------MTGL--------
--Y-Q----PV-------------------------------R-YP------Q-------
-PR---------LRL---S-------ALLVFGLLVGLVGMHGLA--P--A--G-----M-
----------------P--------M---P-E-HQM------------------------
------------SAG-----------------AD--------------------------
-H-G--------------------------------------------------------
------------------------------------------------------------
------------------------------------------------------------
-------------------------------------V---V--V---------------
----------------------------A--------------------------S----
---------------------------------V--------H------DS---------
C--SSGG-------------------------H-G-------G---D-------------
----G-----Q-----------------------PHH-ADP-TCA-SASVA-G-APAL--
P-A-L---IPS-PV-CA--A----D--E--A-Q-V-----RLA------SVP-D----VP
EG--GRA------PP-------------------SL--AELQLLRI--------------
------
>NUO59138.1
------------------------------------------------MSGS--------
--V-N----Q-----------------------------------M------RAQR----
------------SGP---L-------LLLLLLLAAGVAGMHTLG--H--A--S-------
------H---------A--------T----------------------------------
---------------------------------T--------------------------
-H-S--------------------P----GM-----------------------------
--------------------------SAH-------------------------------
------------------------------------------------------------
------------------------VS-----------A---H--V---------------
------------------------SAVVSAG--------SG---MSAE-------S----
---------------------------------W--------G------EI---------
R--PGTVI---------------------RWES-GSG-----H---H-------------
----G-----P-----------------------MTD-PTV-MCL-AVLGG-V-ALIA-F
A-L-IL---------L---F----RK-A--A-A-A----RVRP------TQP-P----AR
GNNLGRG------PPR---------T---PV-GLLL--ADLSVLRN--------------
------
>WP_254748610.1
------------------------------------------------MSIG--------
--G-R----V-----------------------------------C------GG------
------------VVP---R-------LLLMVVLAMGVMVMHTLG--H--P--D-----GD
SGS----------------------------G----------------------------
------------AGG-----------------PA--------------------------
-H-H--------------------A-----A-----------------------------
-------------------------VAPH-------------------------------
------------------------------------------------------------
--------------------------------------------------AS--------
-------------------------------------------------------S----
---------------------------------G--------H------GG---------
S--PGHGRA----------TS---------------------H---H-------------
----G-----GHHRVEPAVAADAAPLAEPREPLAMMD-MAS-LCV-AVLGV-W-VLMN-L
L-C-AA--L----------T----SR-R--G-P-P-----PEA------GAP-P----GA
TV--RLR------PP--------------PP-GPDL--VALSVLRI--------------
------
>WP_181658913.1
------------------------------------------------MISS--------
--T-A-----S-------------------------------S--R------R-------
-PA---------GRL---F-------VLLVMAVLAGVLGMHALA--P--D--G-----A-
----------------P--------T---G-Q----------------------------
-------------SD-----------------AG--------------------------
-H-G--------------------M-----V-----------------------------
---------------------------MA-------------------------------
----------------------------------Q-------------------------
-------------------------T-----------A---G--A---------------
----------------------------P--------------------------H----
---------------------------------V--------S------GG---------
C--SHT--------------------------D-G-------G---S-------------
----D-----H-----------------------LDH-ADG-TCA-AAGIG-S-PYAP--
P-A-L---TSA-VP-D---A----P--A--A-S-A-----AAQ------RAT-A----ST
ES--GRA------PP-------------------DL--SELQLLRI--------------
------
>WP_174266171.1
------------------------------------------------MTGN--------
--Q-Q----RT-------------------------------A--R------P-------
-PR---------RRR---R-------ALLVLAVLAGLLGMHALG--P--G--G-----G-
----------------A--------G---H-P----------------------------
---------------------------------A--------------------------
-R-A--------------------------------------------------------
----H----------------------TG-------------------------------
----------------------------------H-------R-----------------
-------------------------T-----------A---V--A---------------
----------------------------V--------------------------M----
---------------------------------A--------G------DA---------
C--P----------------------------D-GHR-----D---G-------------
----G-----H-----------------------LHH-ADP-SCA-SAAVK-D-GPRP--
P-A-L---VPD-PV-TT--Q----V--R--A-E-A-----PRS------RAV-A----AP
DG--ARA------PP-------------------TL--AELQLLRI--------------
------
>WP_234374761.1
-----------------------------------------------MTTRP--------
--G-R----PM----------------------------------R------PQ------
-LT---------LRL---L-------GLLVGAVLLGLLGMHGLG--P--V--P-----A-
-----------------------------G-A----------------------------
--------------------------------HG--------------------------
-E-M--------------------H-----PA----------------------------
-------------------------AAPA-------------------------------
--------------TGGAADA------VDHAGPER-------------------------
-------------------------Q-----------G---V--K---------------
----------------------------A--------------------------S----
---------------------------------A--------P------DM---------
C--DHGE-------------------------G-G-------C---E-------------
----G-----H-----------------------MAH-ADS-VCA-SASVA-G-PPAV-A
P-A-L---LPD-VI-AC--P----A--R--P-E-A-----RTS------SAG-S----GP
DG--GRA------PP-------------------SL--SELQLLRI--------------
------
>WP_234374761.1
-----------------------------------------------MTTRP--------
--G-R----PM----------------------------------R------PQ------
-LT---------LRL---L-------GLLVGAVLLGLLGMHGLG--P--V--P-----A-
-----------------------------G-A----------------------------
--------------------------------HG--------------------------
-E-M--------------------H-----PA----------------------------
-------------------------AAPA-------------------------------
--------------TGGAADA------VDHAGPER-------------------------
-------------------------Q-----------G---V--K---------------
----------------------------A--------------------------S----
---------------------------------A--------P------DM---------
C--DHGE-------------------------G-G-------C---E-------------
----G-----H-----------------------MAH-ADS-VCA-SASVA-G-PPAV-A
P-A-L---LPD-VI-AC--P----A--R--P-E-A-----RTS------SAG-S----GP
DG--GRA------PP-------------------SL--SELQLLRI--------------
------
>WP_052681045.1
------------------------------------------------MSAR--------
--P-HG---------------------------------------K------TT------
-AA---------GLP---L-------FLLAVPVLLGILLMHGGL--S--A----------
------HL-----------------------A----------------------------
--------------------------------HGL-------------------------
-H-ADTTD-------------QIGSSVMYGADMYP-------------------------
-------------------------PPSA-------------------------------
------------------------------LPVSH-------------------------
------------------------PDPRH--------V--MT------------------
-------------------------------------------------------P----
------------------------------------------------------------
---PATEMD-------------------------------------H-------------
D---G-----H---------------------------GGA-MCL-AFLRL-T-LLLV-I
A-L-LL------------------TR-LLSS-T-S---VRRAV------LRA-A----SP
HR--GRA------PPDR-----------SLLHRPSL--ASLCVLRL--------------
------
>WP_243769449.1
------------------------------------------------MTSS--------
--I-R-----I-------------------------------G--S------V-------
-MS---------SVR---W-------MWMALALVAGVLGMHALS--P--M--G-----M-
----------------P--------A---A------------------------------
---------------------------------GR-------------------------
-H-D--------------------M-----A-----------------------------
---------------------------MSVVAP---------------------------
---------------------------------GR-------Q-----------------
-------------------------P-----------A---S--A---------------
----------------------------H--------------------------A----
---------------------------------A--------G------AD---------
C--QHLTDP-------------------------G-------G---G-------------
----M-----G-----------------------TDH-SGG-TCA-AGGTA-A-GYVP--
P-V-L---MPS-LV-AR-------E--P--A-A-T-----AGS------VPA-V----GA
VD--GRA------PP-------------------DL--SQLQLLRI--------------
------
>WP_258785770.1
------------------------------------------------MTSH--------
--R-Q----RT-------------------------------A--R------P-------
-PL---------GAR---G-------ALLVLAVLAGLLGMHALA--P--G--S-----L-
---------------RITGAGPGTPA---A-S-APAG------------------VPV--
------------PGS-----------------AQG-------------------------
-H-G--------------------S-----AGPMAY------------------------
---GS-----EP-------------AGRA-------------------------------
----------------------------------H-------GA----------------
----------------------VRTA----------DA---P--A---------------
------------------GP--------AP-------------------------G----
---------------------------------A--------H------HG---------
R--PGQDRAQGQRPDHSQGQGHRAGQAQGTGAG-GHG-----G---G-------------
----S-----H-----------------------TGH-ADT-ACA-SGAVA-W-GVPL--
P-A-L---LES-PG-AP--V----A--A--G-Q-P-----PPG------RPA-S----GP
AD--ARA------PP-------------------SL--AELQLLRI--------------
------
>WP_235475806.1
------------------------------------------------MTARA-------
--Q-RSRRLRR-------------------------------A--H------P-------
-PS---------WWA---R-------AFVVLGLLAGVVAMHGLA--P--G--G-----G-
----------------T--------T---S-G----------------------------
--------------------------------AH--------------------------
-H-G--------------------N-----GSG---------------------------
----H-------------------HQAEP-------------------------------
----------------------------------M-------SA----------------
-------------------------------------Q---A--G---------------
----------------------------P--------------------------A----
---------------------------------D--------E------TV---------
C--HGS--------------------------A-S-------P---G-------------
----G-----H-----------------------VHH-ADA-TCA-SGAIP-A-GHRF--
P-A-L---TPD-PA-GA--P----P--L--A-H-G-----VGR------SLP-R----SP
EG--ARA------PP-------------------SL--AELQLLRI--------------
------
>WP_179202970.1
------------------------------------------------MTARA-------
--Q-R----HR-------------------------------A--R------P-------
-SS---------GRW---R-------ALLVLGLLAGLFGMHALA--P--G--G-----V-
----------------G--------G---E------------------------------
------------------------------------------------------------
-H-A--------------------G-----P-----------------------------
----R-------------------------------------------------------
----------------------------------H-------R-----------------
-------------------------V-----------T---A--E---------------
------------------------AEPGA--------------------------E----
---------------------------------A--------H------EG---------
C--P------------------------------GGC-----G---S-------------
----D-----H-----------------------AQH-ADP-TCA-SGAVK-G-GPTL--
P-G-L---VPD-PV-AV--P----M--T--A-D-A-----LCA------YAV-A----PP
DG--ARA------PP-------------------SL--AELQLLRI--------------
------
>WP_028936859.1
------------------------------------------------MAAR--------
--Q-T-------------------------------------------------------
------------LVV---R-------WLLILVIGAGVVAMHSVM--G--P--S-----LM
D-----HR------GAP-------------------------------------------
---------------------------HP---PS--------------------------
-H-S--------------------M-----A-----------------------------
------------------------------------------------------------
----------------------------------H-------------------------
------------------------HA----------------------------------
-------------------------------------------------------PD---
---------------------------------Q--------S------GD---------
M--PGHS-----------------------------------G---H-------------
----D-----G-----------------------ASM-LGH-LCL-AVLGV-F-GLAL-L
I-L-PM--L----L-A---V---LRR-R--Q-VRPA----QEA------LGS-V----VS
VR--PRA------PPA-------------PT-SLRL--AELCISRR--------------
------
>WP_150135674.1
------------------------------------------------MRPT--------
--E-Q----PT-------------------------------P--R------P-------
-PY---------RRW---R-------ALLVLGLLTGLLGMHALA--P--G--G-----V-
----------------M--------G---M------------------------------
------------------------------------------------------------
-H-G--------------------G-----HE----------------------------
----R----------------------AV-------------------------------
----------------------------------S-------P-----------------
-------------------------A-----------A---V--M---------------
----------------------------A--------------------------T----
---------------------------------A--------Y------DG---------
C--SGD--------------------------D-GHC-----G---D-------------
----H-----H-----------------------AHH-ADA-TCA-SGAVS-G-GPAL--
P-A-L---VPD-PV-PV--L----A--T--A-C-P-----VPA------GPV-T----AP
DG--ARA------PP-------------------DL--AELQLLRI--------------
------
>WP_138900832.1
------------------------------------------------MSQR--------
--T------RP-------------------------------A--R------P-------
-LG---------ARL---Y-------ALLLPAVLGGLLAMHGLG--P--A--A-----P-
----------------P--------Q---P-A-HA-------------------------
------------LPD-----------------VR--------------------------
-H-A--------------------------------------------------------
--------------------------APS-------------------------------
----------------------------------H-------------------------
-----------------------------------------P--H---------------
----------------------------P--------------------------P----
---------------------------------A--------G------EV---------
C--AHAGHD-G---------------------G-G-------A---G-------------
----G-----H-----------------------VEH-ADS-TCA-AGGTS-G-APAL--
P-A-P---APA-GA-A---A----F--G--A-A-D-----GTA------FLA-A----AA
PG--GRA------PP-------------------SL--SELQLLRV--------------
------
>WP_138900832.1
------------------------------------------------MSQR--------
--T------RP-------------------------------A--R------P-------
-LG---------ARL---Y-------ALLLPAVLGGLLAMHGLG--P--A--A-----P-
----------------P--------Q---P-A-HA-------------------------
------------LPD-----------------VR--------------------------
-H-A--------------------------------------------------------
--------------------------APS-------------------------------
----------------------------------H-------------------------
-----------------------------------------P--H---------------
----------------------------P--------------------------P----
---------------------------------A--------G------EV---------
C--AHAGHD-G---------------------G-G-------A---G-------------
----G-----H-----------------------VEH-ADS-TCA-AGGTS-G-APAL--
P-A-P---APA-GA-A---A----F--G--A-A-D-----GTA------FLA-A----AA
PG--GRA------PP-------------------SL--SELQLLRV--------------
------
>WP_220645288.1
------------------------------------------------MTSS--------
--T-G-----S-------------------------------S--R------R-------
-PA---------GRL---F-------VLLVMAVLTGVLGMHALG--P--G--W-----A-
----------------P--------A---V-R----------------------------
-------------SE-----------------AG--------------------------
-H-E--------------------M-----V-----------------------------
---------------------------MA-------------------------------
----------------------------------H-------------------------
-------------------------T-----------A---A--A---------------
----------------------------P--------------------------Q----
---------------------------------V--------S------SG---------
C--SHT--------------------------D-G-------G---S-------------
----D-----H-----------------------LDH-ADG-TCA-AAGIG-S-AYAP--
P-A-L---TSA-LM-D---A----P--A--T-F-V-----PAT------SVT-G----PA
VS--GRA------PP-------------------DL--SELQLLRI--------------
------
>WP_137725327.1
------------------------------------------------MPGA--------
---------------------------------------------R------RT------
------------SIT---R-------FAALCALVFGVLAMHHVT--T--T--P-----LD
----------------P--------V----------------------------------
--------------------------------PR--------------------------
-H-D--------------------T-----T-----------------------------
----H--------------------VSVS-------------------------------
------------------------------------------------------------
-------------------------------------V----------------------
--------------------------------------------QDSPA------P----
---------------------------------A--------DG-----TP---------
A--PD-----------------------------------------H-------------
----G-----R-----------------------DHA-GFH-LCL-AVLLA-A-ALAL-G
V-W-LL--LR-----T---A----RT-P--R-S-R-----PRG------PSD-P----AA
GA--GRA------PPFA--------P---TT-STML--STLCILRV--------------
------
>WP_143695451.1
------------------------------------------------MSRT--------
--S-A----R--------------------------------------------------
-------------LT---R-------TSAALFVVLGVLLLHSLP--M--T--H-----S-
----------------PGG---------HG-T----------------------------
------------GPGLDSPAVAEHRH----------------------------------
-G-G--------------------T-----P-----------------------------
-------------------------TAMS-------------------------------
----------------------------------H-------------------------
------------------------PA-----------V---P--V-TA------------
------------------------LATMS--------------------------S----
---------------------------------A--------T-------D---------
H--T--------------------------------------------------------
----------------------------------PGM-AMG-MCM-AVVTI-V-ATLL-L
I-R-HL--AP---D-S---D----Q--N--D-A-A-----RSR------PTR-M----RR
HQ--SRA------PPWA---------------GPSL--EKLSILRI--------------
------
>WP_251730932.1
------------------------------------------------MSAR--------
--P-HG---------------------------------------K------ST------
-PA---------GLP---L-------FLLAVPVLLGILLMHGGL--S--T----------
------HL-----------------------A----------------------------
--------------------------------PGR-------------------------
-H-ADTTG-------------QIGSSAMHGADMYP-------------------------
-------------------------PPSA-------------------------------
------------------------------LPVRH-------------------------
------------------------PAPQP--------V--MT------------------
-------------------------------------------------------S----
------------------------------------------------------------
---SATEMD-------------------------------------H-------------
D---G-----H---------------------------GGA-MCL-AFLRL-T-ILLV-I
V-L-LL------------------TR-LFSS-T-S---VRRAA------LRA-A----SP
HR--GRA------PPGR-----------SLLQPPSL--ASLCVLRL--------------
------
>WP_184962505.1
------------------------------------------------MHSP--------
--E-Q----RL----------------------------------R------P-------
-PL---------RRY---R-------ALSVLAVLIGLLGMHALG--P--G--G-----G-
----------------A--------A---H-A----------------------------
---------------------------------E--------------------------
-H-A--------------------------------------------------------
----R----------------------GG-------------------------------
----------------------------------H-------R-----------------
-------------------------------------T---V--A---------------
----------------------------L--------------------------G----
---------------------------------A--------M------DD---------
C--PGG--------------------------D-GHC-----G---G-------------
----G-----L-----------------------LHH-ADP-SCA-SGAVY-G-GPQL--
P-A-P---GPA-PA-SA--A----V--P--S-T-A-----PRP------CAA-P----AP
DG--ARA------PP-------------------SL--AELQLLRI--------------
------
>WP_237480956.1
------------------------------------------------------------
------------------------------------------------------------
---------------------------------------MHGLG--P--V--S-----G-
----------------A--------A---A-A-M--------------------------
--------------------------------SG--------------------------
-H-D--------------------R-----AA----------------------------
-------------------------V-VA-------------------------------
----------------------------------H-------------------------
-------------------------T-----------D---V--M---------------
----------------------------A--------------------------S----
---------------------------------M--------P------GG---------
C--DHGD-------------------------G-G-------C---T-------------
----G-----H-----------------------TAH-ADP-TCA-SASVG-G-APAM-V
P-T-L---LPD-VV-AC--A----E--P--G-E-T-----RTS------PDG-S----GP
DG--GRA------PP-------------------SL--SELQLLRI--------------
------
>WP_161100852.1
------------------------------------------------MSIS--------
--A-S----S-----------------------------------R------RGS-----
------------RLL---R-------VLGVVLLLAGLMAMHGFQ--V--T--V-------
------------------------------------------------------------
----------------------------N---TM--------------------------
-D-A--------------------S-----G-----------------------------
-------------------------PMTV-------------------------------
----------------------------------H-------------------------
-----------------------------------------A------------------
------------------------------------------T-HAQHE-----------
------------------------------------------------------------
K--PSP----------------------------AQEH----R---H-------------
----------------------------------DHP-AGE-VCL-WLLVA-L-FAFV-L
A-A-LG-------------RCALERV-G--R-S-P-----ARG------PKP-R----AD
VR--GRA------PPTR-----------------TI--FQLAVLRL--------------
------
>WP_088801822.1
------------------------------------------------MPRR--------
--L------DE-------------------------------S--T------P-------
-PA---------RRC---R-------ALFVLALLAGLLGMHALS--P--V--I-----T-
----------------S--------A---P-P------------------------PHQ-
--------------------------------QR--------------------------
-H-E--------------------------------------------------------
------------------------------------------------------------
----------------------------------H-------RM----------------
-------------------------------------A---T--A---------------
----------------------------A--------------------------G----
---------------------------------A--------H------AH---------
C--GGE--------------------------G-GGC----GS---G-------------
----G-----H-----------------------VHH-ADT-TCA-SGALD-G-PPTP--
P-A-L---VPS-PV-RP--A----E--S--D-H-A-----AGS------GDS-K----GQ
DG--GRA------PP-------------------SL--AELQLLRI--------------
------
>WP_197003937.1
------------------------------------------------MA----------
------------------------------------------------------------
------------TRL---R-------VVMLALLILGIVGMHTLG--H--P--A-------
------------------------------------------------------------
--------------------------------AG--------------------------
-H-G--------------------S-----M-----------------------------
-------------------------PAMA-------------------------------
------------------------------------------------------------
------------------------TV---------------G------------------
------------------------------------------------------------
---------------------------------A--------------------------
---PADHPE----------------------HA-GPAVV---GL----------------
----G----------------------------MGLD-PMS-VCL-AVLTA-L-TLLL-V
A-A-AA---------S---R---FARGS--Q-A-V-----RVR------VDP-G----RA
GS--SRG------PPR-------------PL----L--ADLSVLRI--------------
------
>WP_111246104.1
------------------------------------------------MRGE--------
----A----A-----------------------------------T------TG------
------------RWL---R-------FVLLACTLVGLAAMHSLG--H--D--P-----IL
GT----------------------------------------------------------
--------------------------------AG--------------------------
-H-H--------------------S-----H-----------------------------
-------------------------TATT-------------------------------
------------------------------------------------------------
------------------------------------------------------------
-------------------------------------------------------A----
---------------------------------T--------G------ID---------
C--GGARC------------------VQQVAPP-PEE----PR---D-------------
----G-----------------------------HHP-GWA-VCM-AIAAA-L-ALAV-V
L-A-AH--F----L-R---G----RR-G--N-L-------PSG------RAT-K----RV
TS--SRG------PPGF--------R---TI-GLIT--TSVSVLRT--------------
------
>WP_139140745.1
------------------------------------------------MISG--------
----R----PA-------------------------------V--S------PARAL---
RAR---------ALG---L-------PLLVMAVLFGLLAMHGLG--A--T--P-----P-
----------------R--------E---G-H------------------------P---
------------HGA-----------------AQ--------------------------
-H-S--------------------S-----------------------------------
-------------------------ATAA-------------------------------
--------------------------------DGH-------GGTHA-------------
----------------------GGPARHGH------------------------------
----------------------------------N--------------------S----
-------------------PPLAESQHT---AQA---------------DACE-------
C-------------------------------G-G-------A---D-------------
----G-----H-----------------------VSH-ADA-TCS-ATGTS-G-APSM--
D-G-P---AAS-TA-PG--P----Q--P--A-S-G-----LAG-------CR-S----RT
GG--ERA------PP-------------------SL--HQLQLLRI--------------
------
>WP_030340005.1
------------------------------------------------MTGT--------
--R-A----HA-------------------------------P--R------P-------
-PL---------WRR---R-------ALLVLALLAGLLGMHALA--P--G--G-----G-
----------------M--------A---H-A----------------------------
---------------------------------G--------------------------
-H-A--------------------------------------------------------
----P----------------------AV-------------------------------
----------------------------------H-------G-----------------
-------------------------------------T---V--A---------------
----------------------------V--------------------------T----
---------------------------------A--------P------DD---------
C--PGG--------------------------A-GHC-----G---G-------------
----H-----Q-----------------------LHH-ADP-SCA-SGAPD-G-APQL--
P-A-P---APG-PV-A---A----A--P--A-R-C-----PRS------APA-T----AP
DS--ARA------PP-------------------DL--AELQLLRI--------------
------
>WP_173522854.1
------------------------------------------------M-----------
------------------------------------------------------------
------------TAL---R-------WLLPVVLVFGVCLMHTVG--H--L--E-------
------H---------S--------G----------------------------------
----------------------------G---SGTAV-----------------------
-H-E--------------------T-----AGG---------------------------
-------------------------PAAH-------------------------------
------------------------------------------------------------
-----------------------------------------A------------------
-------------------------------------------------------S----
---------------------------------P--------S------EA---------
V--PGGVFA---------------------------------G-----------------
---PGP---RP-----------------------SPD-PGS-VCL-AVLTS-L-LLLL-L
L-A-LAG--------A---R---AAR-R--P-A-S-----GVG------RTA-R----GS
GS--ARA------PPR-------------RV-APTL--WQLSVMRV--------------
------
>WP_248500874.1
------------------------------------------------MNSP--------
--E-Q----RA-------------------------------P--R------P-------
-AV---------RRW---H-------VLCVLGLLAGLLGMHGLA--P--G--G-----G-
----------------L--------P---H-R----------------------------
---------------------------------M--------------------------
-H-T--------------------Q-----HA----------------------------
----A--------------------AFQG-------------------------------
----------------------------------H-------A-----------------
---------------------PQAHT-----------P---L--T---------------
----------------------------P--------------------------M----
---------------------------------P--------Q------AQ---------
V--M-P--------------------------Y-GHC-----G---D-------------
----G-----H-----------------------LQH-ADA-SCA-SGAVG-G-GPVL--
P-P-L---VQD-PV-PV--G----V--G--E-S-A-----VRA------YAV-V----DT
DG--ARA------PP-------------------SL--AELQLLRI--------------
------
>WP_235476326.1
------------------------------------------------MTRR--------
--V-Q----LA-------------------------------P--S------PQ------
-SL---------LRS---C-------GLLVGALLLGLLGMHGLG--P--V--P-----E-
----------------L--------A---A-A----------------------------
--------------------------------HG--------------------------
-H-D--------------------R-----TV----------------------------
-------------------------A-SA-------------------------------
----------------------------------GM------------------------
----------------------GMGMGM---------G---A--T---------------
----------------------------V--------------------------S----
---------------------------------K--------S------AG---------
C--DHG--------------------------G-D-------C---Q-------------
----G-----H-----------------------TNH-ADP-TCA-SASVT-G-APGV-V
P-E-L---LPD-VV-AC--A----G--V--P-L-V-----VTS------PGG-S----GP
DG--GRA------PP-------------------SL--SELQLLRI--------------
------
>WP_229896864.1
------------------------------------------------MCTT--------
--G-Q----HP----------------------------------R------R-------
-PL---------RRY---R-------ALSVLAVLIGLLGMHALA--P--G--G-----G-
----------------A--------G---H-P----------------------------
---------------------------------E--------------------------
-H-A--------------------G-----HA----------------------------
----H----------------------AA-------------------------------
----------------------------------R-------M-----------------
-------------------------------------T---A--A---------------
----------------------------L--------------------------V----
---------------------------------A--------V------DD---------
C--A------------------------------GHS-----G---D-------------
----H-----R-----------------------LHH-ADP-SCA-SGALG-S-GPQP--
A-P-P---APD-PV-PV--P----A--P--E-H-R-----PLT------AWA-V----AP
DG--ARA------PP-------------------DL--AELQLLRI--------------
------
>WP_059205567.1
------------------------------------------------M-RP--------
--A-Q----LA-------------------------------P--R------PQ------
-SV---------LRS---C-------GLLMGALLLGLLAMHGLG--P--V--P-----Q-
----------------A--------E---T-T----------------------------
--------------------------------HG--------------------------
-H-D--------------------R-----TV----------------------------
-------------------------A-TA-------------------------------
----------------------------------G-------------------------
-------------------------MDR---------G---A--A---------------
----------------------------A--------------------------A----
---------------------------------E--------P------AT---------
C--DHGG-------------------------G-N-------C---Q-------------
----G-----H-----------------------AKH-ADP-TCA-SASVT-G-TPAV-A
P-A-L---LPD-VV-AC--A----G--A--P-L-A-----RTS------PDG-S----GP
DG--GRA------PP-------------------SL--SELQLLRI--------------
------
>WP_256089375.1
------------------------------------------------MTART-------
--Q-P----TP-------------------------------A--M------P-------
-PA---------VRW---R-------WALVLALLAGLFAMHALA--P--G--G-----G-
----------------G--------A----------------------------------
------------------------------------------------------------
-H-P--------------------T-----S-----------------------------
----T--------------------AVPS-------------------------------
----------------------------------H-------T-----------------
-------------------------------------A---M--S---------------
----------------------------A--------------------------A----
---------------------------------A--------H------GG---------
C--AD---------------------------A-GQR-----D---G-------------
----G-----H-----------------------VRH-ADQ-MCA-SGAVG-G-GPAL--
P-A-L---TAD-PS-TG--V----A--P--A-G-D-----VRG------CPA-A----AP
DG--ARA------PP-------------------SL--AALQLLRI--------------
------
>WP_259407997.1
------------------------------------------------MTARA-------
--Q-------P-------------------------------A--P------A-------
-PL---------RWW---Q-------ALLVLGLLAGLVGMHGLA--P--G--G-----T-
----------------T--------A---V-T----------------------------
--------------------------------GH--------------------------
-H-C--------------------S-----T-----------------------------
---------------------------AA-------------------------------
----------------------------------H-------AD----------------
-------------------------------------M---A--I---------------
----------------------------M--------------------------G----
---------------------------------A--------E------SV---------
C--DRH--------------------------G-D-------G---S-------------
----G-----H-----------------------ALH-ADP-TCA-SGAVG-A-GPAL--
P-A-L---VPD-PC-GQ--A----G--S--P-V-S-----GLR------SMA-A----EP
EG--GRA------PP-------------------SL--AELQLLRR--------------
------
>WP_078468514.1
------------------------------------------------MSCA--------
--V-Q----PS-------------------------------S--R------R-------
-PA---------GRG---F-------VLLVLAVLAGVLAMHGLG--P--D--P-----A-
----------------P--------M---K-V-A--------------------------
------------TAG-----------------SA--------------------------
-R-G--------------------A-----A-----------------------------
---------------------------MT-------------------------------
----------------------------------H-------------------------
-------------------------E-----------R---A--V---------------
-------------------------------------------------------D----
---------------------------------A--------A------GD---------
C--AHA--------------------------T-G-------G---A-------------
----G-----H-----------------------AHH-ADA-LCV-AAGVG-S-PYVP--
P-P-L---ASV-PD-V---P----R--A--L-Q-V-----FPS------GAA-G----SP
EG--GRA------PP-------------------DL--AELQLLGI--------------
------
>WP_051581209.1
------------------------------------------------MTGW--------
---------------------------------------------RA-------------
------------TSV---R-------WSLVLAIAAGLVAMHSLM--L--G--G-----GG
------------------------------------------------------------
----------------------------G---VG--------------------------
-H-E--------------------S---EPA-----------------------------
-------------------------PAAA-------------------------------
------------------------------------------------------------
------------------------MS-----------A--MA-EHPAEV-----------
-------------------------------------------------------S----
---------------------------------A--------------------------
---PDHDPAQT-------------------------------G---H-------------
----G-----HH-------------------GDGPSA-LLH-LCL-AVLGT-L-LLAL-A
A-P-LL--LA--VL----------GR-R--A-TVAG----RPA------GMP-T----PC
PH--PRA------PPPT---------------SVRL--AELCVSLR--------------
------
>WP_136427433.1
------------------------------------------------MSLSMLGG----
LVR-RH---------------------------------------RD-----TSP-----
------------TLM---L-------LAVVCAVVVGLLGMHTIA--T--A--A-------
------------------------------------------------------------
--------------------------------GN--------------------------
-H-GGG------------------S-----MSM---------------------------
-------------------------PMAV-------------------------------
-----------------------------DTPRGHD------------------------
-------------------------------------A-GMS------------------
---------------------------------------------------P---A----
---------------------------------A--------G------SE---------
C---------------------T-----------GTC---------D-------------
---TG-----HSM-------------------------AAM-ACVLALLLT---ALTL-A
S-A-IA--LNVFGQ-GG-------SD-S-GT-G-G-----GNV------AAP-A----SA
LD--NRA------PP-------------------DL--ILLSISRT--------------
------
>WP_204452313.1
------------------------------------------------MRAD--------
--P-------------------------------------------------PT------
------------ALV---R-------WVLLCALVFGVLGMHHLT--G--L--T-----GG
------------------------------------------------------------
----------------------------D---SA--------------------------
-H-G--------------------G-----A-----------------------------
----H--------------------AAES-------------------------------
------------------------------------------------------------
-------------------------------------V--MS--GPDCCVV---------
-------------------------------------------------------A----
---------------------------------A--------D------PA---------
S--PS-----------------------------------------H-------------
----G-----D-----------------------THDLLAH-LCL-AVLAV-G-IGLL-L
I-L-LS--IPF-------------QR----S-L-P-----LPG------RQR-V----AI
DS--TRA------PP-----------------KPTL--TLLCVSRQ--------------
------
>WP_165259623.1
------------------------------------------------------------
------------------------------------------------------------
---------------------------MLVCALLLGLLGMHGLG--P--V--P-----E-
----------------G--------T---A-V----------------------------
--------------------------------SG--------------------------
-H-E--------------------R-----MV----------------------------
-------------------------S-VA-------------------------------
----------------------------------Y-------------------------
-------------------------T-----------D---V--M---------------
----------------------------A--------------------------S----
---------------------------------M--------P------GE---------
C--DHGE-------------------------G-G-------C---S-------------
----D-----H-----------------------TDH-ADP-TCA-SASVA-G-GPVV-T
P-V-L---LSD-VA-AC--A----G--A--V-D-V-----PAS------SAG-S----DP
DG--ARA------PP-------------------SL--SELQVLRI--------------
------
>WP_185076443.1
------------------------------------------------MARR--------
--L-L----L--------------------------------------------------
------------PGL---P-------WLLPLLIAFGVAGMHTLG--H--L--G-----SH
------------------------------------------------------------
------------------------------------------------------------
-H-G--------------------G-----------------------------------
-------------------------AVTQ-------------------------------
------------------------------------------------------------
------------------------GSH----------V--HA------------------
------------------------ASVESFGMDR---------------------S----
---------------------------------E--------P------AI---------
C--SRDAV----------------------------------------------------
----G------------------------------FD-PSD-VCL-AVLTS-A-VALL-I
A-V-VW-------A-A---M---LCW-R--A-G-------MGG------WGS-P----AR
TA--ARA------PPR-------------RP-APGL--AVLSVMRI--------------
------
>WP_069763763.1
------------------------------------------------MTRS--------
--E-Q----FP-------------------------------A--R------P-------
-P-----------LW---R-------ALLVLGMLVGVLAMHGLA--P--G--G-----G-
----------------L--------H---G------------------------------
------------------------------------------------------------
-H-E--------------------G-----S-----------------------------
----R----------------------ST-------------------------------
----------------------------------H-------M-----------------
-------------------------T-----------T---V--A---------------
----------------------------V--------------------------S----
---------------------------------A--------D------KA---------
C--H------------------------------DGC-----G---S-------------
----G-----H-----------------------LHH-ADA-TCV-SGAVS-G-GPVL--
P-A-L---APD-PA-AA--A----V--S--D-D-R-----LCP------EAV-T----SQ
DG--ARA------PP-------------------SL--AELQLLRI--------------
------
>WP_073487352.1
------------------------------------------------MSSG--------
---------------------------------------------R------PGAT----
APS---------GLR---L-------VLLVLALAAGVLAMHQLA--R--P--G-----PA
FG------------STP-------------------------------------------
------------AAE--------------------H------------------------
-H-T-------V--------D--GG-----A-----------------------------
-------------------------STSV-------------------------------
----------------------------------H-------------------------
---------------------SGQSTDR---------L--GA------------------
--------------------------------------------HGAHL------S----
---------------------------------T--------N------AP---------
G--PAD----------------------------------------H-------------
----G-----G-----------------------DHT-GLH-LCL-GLVVT-A-LGLV-A
L-R-LL---------G---H----LR-P--L-P-LVP-ASAAS------PAG-T----RS
PA--DRA------PPST---------------PARL--SALCVWRL--------------
------
>WP_255481214.1
------------------------------------------------------------
------------------------------------------------------------
---------------------------MLVVLLALGVCGMHTLG--H--I--G-------
------------------------------------------------------------
----------------------------D---AG--------------------------
-H-HP-------------------A-----------------------------------
-------------------------AAMF-------------------------------
---------------------------------HAED-----------------------
------------------------GM-----------A--MV------------------
------------------------VPHTGTDQ-------------------L---S----
---------------------------------A-----ASVG------EE---------
S--P--------------------------------------G---H-------------
----G----------------------------VNLD-LFA-VCL-AVLGA-A-GVVL-W
A-T-RR---------G---P---VRR-A--PHS-R-----LRR------TVW-S----PQ
PS--GRG------PPVA------------PI-GLRL--AVASVSRT--------------
------
>WP_238672367.1
------------------------------------------------MNRT--------
--T-VM-KPAA----------------------------------G------RF------
------------SLP---Q-------LMLFVLLALGVASMHTLG--H--V--G-------
------------------------------------------------------------
----------------------------D---TG--------------------------
-H-HP-------------------A-----------------------------------
-------------------------PAVA-------------------------------
---------------------------------ADGN-----------------------
------------------------DG-----------M--VV------------------
------------------------QPHLGADQ-------------------R---R----
---------------------------------A-----GSDA------GE---------
T--P--------------------------------------G---H-------------
----G----------------------------LNLD-LLA-VCL-AVLGA-V-GIML-W
A-A-RI---------S---R---LRR-S--P-A-R-----LLR------NVW-T----TP
AV--GRG------PPTV------------PI-RLRL--AVVSVSRT--------------
------
>WP_179820247.1
------------------------------------------------MFSA-Q------
RLP-R----T-----------------------------------RP-----AP------
------------AWA---R-------LLLCAALLLGVGAMHTLG--H--V--Q-------
------------------------------------------------------------
----------------------------E---GG--------------------------
-H-D--------------------G-----A-----------------------------
-------------------------HTVA-------------------------------
------------------------------------------------------------
------------------------SA-----------A--PA------------------
-------------------------------------------------------A----
-------------------------------DHA--------G------PD---------
L--P--------------------------------------------------------
----------------------------------DTD-PMT-VCL-AIAAL-A-VALLGV
APA-AF------------------------S---P-----WPG------SRP-R----TT
RV--LRG------PPRS--------GAFLPP-APSL--ARLQVLRV--------------
------
>WP_067832973.1
------------------------------------------------MNGR--------
--G-V----S-----------------------------------R--------------
------------SAV---L-------LLLGFGLLLGLLAMHGLS--A--S--P-------
------------------------------------------------------------
----------------------------S---PV--------------------------
-H-V--------------------A-----E-----------------------------
-------------------------PVLA-------------------------------
--------------------------------THH-------------------------
-----------------------------------------G------------------
-------------------------------------------------------L----
---------------------------------G--------H------HG---------
--EPITHGF----------------------AA-GDGV----A-----------------
----G-----H---------------------LTGCE-SGA-VCF-ALLGG---VLLL--
--A-FG--VP---------R----LL-G--V-L-P-----VPR------TSP-W----NA
AL--WRG------PPRS--------R------PPDL--YRLSVLRL--------------
------
>WP_247766073.1
------------------------------------------------MTTA--------
--L-R----P-----------------------------------R------PM------
--R---------VLG---L-------ALLVFTVSFSVLVMHQVT--H--P--S-------
------HGAH-----QP--------G--TA-A----------------------------
----------------------------H---EH--------------------------
-H-G--------------------T-----------------------------------
------------------------------------------------------------
------------------------------------------------------------
------------------------------G-----LV--RV------------------
-------------------------------------------------------S----
------------------------------------------------------------
A--PAEQPV----P----------------------------G-----------------
----G-----------------------------HDS-MLH-LCL-GLIVT-V-AGLL-A
L-V-LL---------G---W----LR-R--D-P-AA--ALDGL------AAR-L----VS
LV--PRG------PPPK---------------LFDL--DTLGVLRL--------------
------
>WP_152888917.1
------------------------------------------------MISS--------
--A-R-----T-------------------------------G--S------G-------
-AS---------SVR---W-------MWLVLALVAGVLGMHALS--P--A--G-----M-
----------------P--------A---A------------------------------
---------------------------------GR-------------------------
-H-D--------------------A-----M-----------------------------
---------------------------MSAELP---------------------------
---------------------------------GH-------H-----------------
-------------------------P-----------A---P--V---------------
----------------------------H--------------------------V----
---------------------------------A--------G------DD---------
C--RHLSDP-----------------------G-D-------S---G-------------
----M-----A-----------------------MDH-ADG-TCA-ASGTS-T-AYVP--
P-S-L---MPG-AA-AD--A----E--P--A-A-T-----AGA------GRA-T----GP
VD--GRA------PP-------------------DL--SELQLLRI--------------
------
>WP_143261359.1
------------------------------------------------MRRA--------
--P-M----S--------------------------------------------------
------------TLL---L-------GLLVAGLSFSVLAMHQVP--H--A--V-----SV
-------------------------V----------------------------------
----------------------------Q---QH--------------------------
-H-C--------------------D-----------------------------------
------------------------------------------------------------
------------------------------------------------------------
------------------------------------------------------------
------------------------------------------------------------
------------------------------------------------------------
------------------------------------------G---G-------------
----S-----P-----------------------ADP-VTH-MCA-GLVVV-V-AALG-A
L-S-LV---------A---L----LR-R--E-P-VVL-ARPSL------LRW-L----RR
LS--GRA------PPV----------------RLKL--AELCVLRL--------------
------
>WP_229924342.1
------------------------------------------------MTGI--------
--H-H----PL----------------------------------R------P-------
-VA---------GVR---W-------MLVVLAVLAGVIAMHGLS--P--S--G-----A-
----------------P--------A----------------------------------
--------------------------------SGR-------------------------
-H-T--------------------M-----MTVPVG------------------------
-------------------------PDSA----V--------------------------
----------------------------------HR------------------------
-------------------------------------G---G--A---------------
----------------------------Q--------------------------Q----
---------------------------------V--------G------ER---------
CTRRHAEAMDA---------------------G-GTAMV-HAG---D-------------
----T-----A-----------------------MVH-AGG-TCA-AGGTS-A-AYTP--
P-A-P---LSA-SA-VP--T----G--P--D-P-A-----ERG------ATG-P----AD
VA--GRA------PP-------------------DL--SELQLLRI--------------
------
>WP_217165329.1
M---------------------------------------------RSVRSS--------
--E-Q----HV-------------------------------Q--R------P-------
-PA---------RWW---Q-------AVRVLGLLAGLMGMHGLA--P--G--G-----G-
----------------L--------P---E------------------------------
------------------------------------------------------------
-H-T--------------------D-----R-----------------------------
----H-----P-------------HASSASSA----------------------------
------------------------------------------LSAPPS------------
-TRSTPSTP-----------SVLSAS-----------M---A--V---------------
----------------------------D--------------------------T----
---------------------------------A--------H------AG---------
C--SQN--------------------------D-GSC-----G---G-------------
----G-----H-----------------------LQH-ADA-VCA-SGAVS-D-GPVL--
P-A-P---VPD-PV-PV--V----V--G--D-G-I-----VRA------YAA-D----AP
DG--ARA------PP-------------------SL--AELQLLRI--------------
------
>WP_203682370.1
------------------------------------------------MNGA--------
--T-V----A-----------------------------------T------IG------
------------RGA---R-------TALLLCTVFGLALMHTLG--H--A--G-----VR
AE----------------------------------------------------------
------------------------------------------------------------
-E-P--------------------R-----------------------------------
-------------------------TASM-------------------------------
------------------------------------------------------------
------------------------IT-----------M---S--QAASL-----------
---A------------------PVSFVAA--------------------------A----
---------------------------------V--------T------GE---------
C--PDDHCP-------------------------GHH-----D---H-------------
----G-----------------------------QMS-AWS-VCL-AILGG-L-AVVL-L
L-A-MA--L----L-A---A----AR-P--G-P-R-----PRG------SGT-P----LR
HV--TRA------PPD-------------RT-GLTL--ASTAVLRI--------------
------
>WP_059206922.1
------------------------------------------------MTRP--------
--A-H----LP-------------------------------A--R------P-------
-P-----------LW---R-------ALLVLGMLVGVLAMHGLA--P--G--G-----G-
----------------L--------H---G------------------------------
------------------------------------------------------------
-H-E--------------------G-----S-----------------------------
----R----------------------ST-------------------------------
----------------------------------H-------M-----------------
-------------------------T-----------T---V--A---------------
----------------------------V--------------------------S----
---------------------------------V--------D------AT---------
C--H------------------------------DGC-----G---S-------------
----G-----H-----------------------LHH-ADA-TCV-SGAVS-G-GPVL--
P-A-L---APD-PA-AT--A----V--S--D-D-S-----LCP------AAV-P----SQ
DG--ARA------PP-------------------SL--AELQLLRI--------------
------
>WP_246101484.1
------------------------------------------------MTARA-------
--Q-Q----HR-------------------------------A-LRL-----P-------
-MP---------GPW---R-------MLLVLGLLAGLFGMHALG--P--G--H-----A-
----------------V--------A---V-S-SH-------------------------
-------------PA-----------------PH--------------------------
-H-P--------------------H-----T-----------------------------
----R--------------------ALSA-------------------------------
------------------------------SMSAH-------MSAT--------------
------------------------SAMK--------AT---A--T---------------
----------------------------M--------------------------T----
---------------------------------D--------E------SV---------
C--HSA--------------------------D-S-------G---G-------------
----G-----H-----------------------AQH-ADP-TCA-SGAVG-A-GPAL--
P-A-P---LAD-PF-GT--A----V--A--G-D-L-----DGR------SVA-A----AP
EG--GRA------PP-------------------SL--AELQILRT--------------
------
>WP_229865379.1
------------------------------------------------------------
------------------------------------------------------------
------------------------------MALVAGVLGMHALS--P--A--G-----M-
----------------P--------A---A------------------------------
---------------------------------GR-------------------------
-H-D--------------------A-----M-----------------------------
---------------------------MPVESP---------------------------
---------------------------------GH-------H-----------------
-------------------------S-----------T---L--V---------------
----------------------------Q--------------------------G----
---------------------------------A--------G------GN---------
C--RHLSDA-----------------------D-D-------G---G-------------
----M-----V-----------------------MDH-AEG-TCA-AAGTA-T-AYVP--
P-A-L---TPA-PA-AR--L----A--P--A-V-T-----ASG------GPA-A----GA
VD--GRA------PP-------------------DL--SQLQLLRI--------------
------
>WP_206738509.1
------------------------------------------------MPSR--------
--P-YA--PYA-------------------------------A--P------P-------
-PA---------RRW---R-------ALLVLGLLAGLLGMHALA--P--V--I-----A-
----------------T--------A---S-P-SPAHH-----------------VP---
-----------GGATPHGHQ-----RPVGD--TA--------------------------
-H-G--------------------------------------------------------
------------------------------------------------------------
----------------------------------H-------RA----------------
-------------------------------------S---T--G---------------
----------------------------V--------------------------T----
---------------------------------A--------H------AH---------
C--PG---------------------------A-GDC-----G---G-------------
----G-----H-----------------------VHH-ADP-TCA-SAALD-G-PPAA--
P-A-L---APS-PL-GP--V----R--P--S-H-A-----AGG------GGP-A----RQ
HC--GRA------PP-------------------SL--AELQLLRI--------------
------
>WP_206738509.1
------------------------------------------------MPSR--------
--P-YA--PYA-------------------------------A--P------P-------
-PA---------RRW---R-------ALLVLGLLAGLLGMHALA--P--V--I-----A-
----------------T--------A---S-P-SPAHH-----------------VP---
-----------GGATPHGHQ-----RPVGD--TA--------------------------
-H-G--------------------------------------------------------
------------------------------------------------------------
----------------------------------H-------RA----------------
-------------------------------------S---T--G---------------
----------------------------V--------------------------T----
---------------------------------A--------H------AH---------
C--PG---------------------------A-GDC-----G---G-------------
----G-----H-----------------------VHH-ADP-TCA-SAALD-G-PPAA--
P-A-L---APS-PL-GP--V----R--P--S-H-A-----AGG------GGP-A----RQ
HC--GRA------PP-------------------SL--AELQLLRI--------------
------
>WP_182607553.1
------------------------------------------------MS----------
---------------------------------------------R--------------
-LP---------RAV---R-------LLRVLPLLLGVLVLHGVG--V--P--A-----L-
-------------------------A--HA-A----------------------------
------------VTA-----------------PGH-------------------------
-H-S--------------------A-----A-----------------------------
----H--------------------PAAG-------------------------------
----------------------------------H-------ADQHG-------------
------------------PGRAHGPGHPFT-------A--LQ-HAPGHP-----------
---------------------------SAADR-----------------------S----
---------------------------------A--------DTR----EP---------
C-----------------------------------------------------------
----G-----H-----------------------GER-TEV-TCA-ASGVA-L-APSP--
P-L-P---TGTAPV-----P----V--L--A-P-A-----PPG------ARS-C----AP
LG--FRA------PP-------------------SL--SELQLLRI--------------
------
>WP_146164318.1
------------------------------------------------MTRT--------
--A-V----A-----------------------------------A------VG------
------------RTA---R-------LALLLATALGLALMHTLG--H--T--G-----VR
AD--------------P-------------------------------------------
------------------------------------------------------------
-H-P--------------------A-----------------------------------
-------------------------MTGM-------------------------------
------------------------------------------------------------
------------------------ST-----------T--AA--TGAA------------
----------------------GMLSAVV--------------------------T----
---------------------------------A--------A------QP---------
C--PDGHCD-------------------------GHG-----G---H-------------
----G------------------------------SG-AWS-ACL-AILAG-L-AVIV-M
L-L-RL--L----T-A---V----RG-H--R-L-------HPV------PAV-L----RA
LS--PRA------PPD---------R---PA-GLTL--ASAAVQRI--------------
------
>WP_234354612.1
M---------------------------------------------THVTARA-------
--Q-RQ---QR-------------------------------T--H------P-------
-RY---------WWA---R-------AFVVLGLLVGVVAMHGLG--P--G--G-----M-
----------------S--------V---A-M----------------------------
------------ADA-----------------SH--------------------------
-H-G--------------------R-----QA----------------------------
---------------------------ER-------------------------------
----------------------------------M-------SM----------------
-------------------------------------R---A--G---------------
----------------------------P--------------------------A----
---------------------------------E--------E------SL---------
C--HHM--------------------------G-S-------H---G-------------
----G-----H-----------------------AQH-ADA-TCA-SGALP-A-GHTF--
P-A-L---TPD-PA-GA--S----V--T--A-A-R-----ADR------SLP-R----SP
EG--ARA------PP-------------------SL--AELQLLRI--------------
------
>WP_194043544.1
------------------------------------------------MTARA-------
--Q-H----HR-------------------------------A-PQL-----P-------
-VP---------GPW---R-------TFLLLGLLAGLFGMHALG--S--V--N-----A-
----------------V--------A---G-A----------------------------
--------------------------------PHHS--------------------P---
-H-S--------------------H-----A-----------------------------
----R--------------------AMSA-------------------------------
----------------------------------H-------------------------
-------------------------------------T---P--V---------------
----------------------------M--------------------------S----
---------------------------------A--------E------SV---------
C--DGG--------------------------S-T-------D---G-------------
----G-----H-----------------------VQH-ADP-TCA-SGAVG-A-GPVL--
P-A-L---ALD-PV-GG--A----V--S--G-G-L-----DRP------DPA-L----AP
EG--GRA------PP-------------------SL--AELQILRT--------------
------
>WP_206440991.1
------------------------------------------------M-----------
----------------------------------------------------P-------
-PT---------WRW---R-------ALLVLGLLAGVLGMHALG--P--G--G-----G-
----------------V--------V---A-H-QP-------------------------
--------------------------------SH--------------------------
-H----------------------Q-----------------------------------
---------------------------PS-------------------------------
----------------------------------HHQAMKMGADMRG-------------
------------------------MS-----------A---A--A---------------
----------------------------I--------------------------T----
---------------------------------D--------E------FV---------
C--HG---------------------------D-G-------H---G-------------
----G-----H-----------------------AQH-ADP-SCA-SGAVG-A-SYVP--
P-A-P---GAD-PV-GA--A---IA--T--S-D-T-----GHR------YVP-D----SP
GG--GRA------PP-------------------SL--AELQLLRI--------------
------
>WP_033283242.1
------------------------------------------------MTRP--------
--E-Q----PV----------------------------------G------PH------
-PR---------VRS---Y-------GLLVAALLFGLLGMHGLG--P--V--P-----M-
----------------T--------E---P-A----------------------------
--------------------------------HG--------------------------
-H-T--------------------M-----AA----------------------------
-------------------------T-AV-------------------------------
----------------------------------A-------------------------
-------------------------T-----------G---E--K---------------
----------------------------M--------------------------S----
---------------------------------T--------P------DA---------
C--DHDA-------------------------G-G-------CG--G-------------
----S-----H-----------------------MAH-ADA-TCA-SASVA-G-TPAV-V
P-V-L---QPD-VA-AC--A----E--A--P-D-G-----RTS------GTG-S----GP
DG--GRA------PP-------------------SL--AELQLLRI--------------
------
>WP_234326816.1
------------------------------------------------MSIR--------
--E-H----AS-------------------------------A---------PQ------
-PR---------LRL---T-------TLLVLTVLAGLLGMHGLA--N--T--G-----A-
----------------L--------P---T-S------------------------PS--
--------------------------------PA--------------------------
-H-A--------------------A-----------------------------------
----H-----Q------------MRPTTA-------------------------------
------------------------------------------------------------
---------------------MAAPAP----------A--PA--P---------------
----------------------------A--------------------------S----
---------------------------------V--------S------AS---------
C--DHGQHGCC--PGHDDGADRT---------G-G-------G---K-------------
----G-----H-----------------------AHH-ADP-TCA-SGALP-A-APAL--
P-A-L---PAS-LA-GT--S----D--R--T-V-L-----LAD------RLA-D----GT
TG--ARA------PP-------------------SL--AQLQVLRI--------------
------
>WP_150260718.1
------------------------------------------------MTRH--------
--E-P----RT-------------------------------Q-PQ------PQP-----
RPV---------PRL---G-------ALLVLALLIGLLGMHGLG--T--S--A-----A-
----------------L--------P---A-T----------------------------
-------------GV-----------------TV--------------------------
-H-V--------------------S-----------------------------------
----H-------------------------------------------------------
----------------------------------H-------------------------
------------------------AA-----------A----------------------
----------------------------A--------------------------G----
---------------------------------P--------L------YP---------
C--GDDGQ------------------------R-G-------P---V-------------
----P-----D-----------------------AGH-ADQ-MCA-SPALP-G-APGV--
A-A-P---DTT-PL-SSM-PGS-LVF-T--Q-P-A-----PSL------SPV-H----QP
AG--GRA------PP-------------------SL--ADLQVLRT--------------
------
>WP_217401158.1
------------------------------------------------MVTV--------
----------------------------------------------------VR------
------------RAV---P-------KALLLAVLFGLALMHTFG--H--A--A-------
------H-----------------------------------------------------
----------------------------G---GP--------------------------
-H-P--------------------A-----T-----------------------------
-------------------------RAVH-------------------------------
------------------------------------------------------------
-----------------------------------------A--AAFG------------
------------------------DQDATP------------------------------
-------------------------------------------------QP---------
C--HD--CG---------------------------------G---H-------------
----S-----------------------------AWH-AFS-VCL-AVLSA-L-IILA-V
A-V-LR--L----------R----QR-P--VRT-P-----SPR------AFA-A----AL
AV--SRG------PPTA--------V---PV-RIRL--AMLSVSRT--------------
------
>WP_146605761.1
------------------------------------------------MRGE--------
----A----A-----------------------------------T------TG------
------------RWL---R-------FVLLACTLFGLAAMHSLG--H--D--P-----IL
GT----------------------------------------------------------
--------------------------------AG--------------------------
-H-D--------------------S-----HGG---------------------------
-------------------------AAA--------------------------------
------------------------------------------------------------
------------------------------------------------------------
------------------------TPA---------------------------------
---------------------------------L--------S------GG---------
C--HGDQC------------------TQLAAPA-SEE----PG---N-------------
----G-----------------------------HTP-GWA-VCM-AIAAG-L-ALAV-V
L-A-VV--L----L-H---G----TR-R--E-R-------PRG------RTS-T----RA
SG--GRA------PPPL--------T---LI-DLTT--ASISVLRI--------------
------
>WP_244362635.1
------------------------------------------------MNRP--------
--E-H----LR-------------------------------L--R------P-------
-PL---------RRW---R-------GLLVLAVLAGVMGMHALA--P--G--A-----A-
----------------L--------P---G-D----------------------------
------------------------------------------------------------
-H-P--------------------H-----S-----------------------------
----S----------------------PM-------------------------------
----------------------------------A-------G-----------------
-------------------------V-----------V---S--V---------------
----------------------------S--------------------------A----
---------------------------------A--------H------DD---------
C--GG---------------------------E-GHC-----G---S-------------
----G-----H-----------------------VTH-ADA-ACS-AAAVG-G-GPAL--
P-A-L---VAD-PV-AG--V----V--R--D-D-V-----LRA------CAV-A----DP
DG--ARA------PP-------------------SL--AELQLLRI--------------
------
>WP_245695099.1
------------------------------------------------MNRP--------
--E-H----LR-------------------------------P--R------P-------
-LL---------RRW---R-------GLLVLAVLAGVMGMHALA--P--G--A-----A-
----------------L--------P---G-D----------------------------
------------------------------------------------------------
-H-P--------------------H-----S-----------------------------
----S----------------------PM-------------------------------
----------------------------------V-------G-----------------
-------------------------V-----------V---S--V---------------
----------------------------S--------------------------A----
---------------------------------A--------H------DD---------
C--GG---------------------------E-GHC-----G---S-------------
----G-----H-----------------------VTH-ADA-ACS-AAAVS-G-GPAL--
P-A-L---VAD-PV-AG--V----V--R--D-D-V-----LRA------CAV-A----DP
DG--ARA------PP-------------------SL--AELQLLRI--------------
------
>WP_228048854.1
M---------------------------------------------CPVNRP--------
--E-P----LR-------------------------------L--R------P-------
-PL---------RRW---R-------GLLVLMVLAGVMGMHALA--P--G--V-----A-
----------------L--------P---G-D----------------------------
------------------------------------------------------------
-H-P--------------------H-----S-----------------------------
----A----------------------PM-------------------------------
----------------------------------A-------G-----------------
-------------------------V-----------V---S--V---------------
----------------------------S--------------------------A----
---------------------------------A--------H------DD---------
C--GG---------------------------E-GHC-----G---S-------------
----G-----H-----------------------VTH-ADA-ACS-AAAVS-G-GPAL--
P-A-L---VAD-PV-AG--V----V--R--D-D-V-----LRA------CAV-A----DP
DG--ARA------PP-------------------SL--AELQLLRI--------------
------
>WP_258054699.1
M---------------------------------------------WRVNRF--------
--E-SG---RR-------------------------------P--R------P-------
-RV---------RSW---R-------VVAVLGLLVGLLGMHALA--P--G--G-----A-
----------------M--------P---E-R----------------------------
------------------------------------------------------------
-H-G--------------------------------------------------------
----H----------------------AG-------------------------------
----------------------------------S-------R-----------------
-------------------------------------A---A--V---------------
----------------------------V--------------------------L----
---------------------------------V--------E------DG---------
C--AGD--------------------------D-GHC-----G---G-------------
----G-----H-----------------------ARH-ADV-TCA-SGAVS-G-GPVL--
P-A-L---VAD-PG-AV--V----V--P--V-R-S-----GCG------YIG-A----AP
DG--ARA------PP-------------------SL--AELQSLRI--------------
------
>WP_199582202.1
------------------------------------------------MSRT--------
--R-Q----RT-------------------------------P--G------P-------
-PP-----------W---R--------PLVLLVLGGLLAMHGLA--P--G--G-----G-
----------------L--------G---T-M----------------------------
------------------------------------------------------------
-H-R--------------------E-----S-----------------------------
---------------------------AP-------------------------------
----------------------------------H-------M-----------------
-------------------------------------A---V--V---------------
----------------------------L--------------------------S----
---------------------------------A--------P------GD---------
C--GAE--------------------------H-GHD-----G---S-------------
----G-----H-----------------------VHH-ADA-TCA-SGAVP-G-GPEL--
A-L-P---ASP-DA-VT--P----V--P--G-A-L-----APA------RAV-T----AP
DG--ARA------PP-------------------SL--AELQLLRI--------------
------
>WP_217171174.1
------------------------------------------------MTMS--------
--T-R-----S-------------------------------S--S------R-------
-PA---------GRL---F-------VLLVLAVLAGVLGMHGLA--P--G--A-----T-
----------------P--------A---V-Q----------------------------
-------------AG-----------------AG--------------------------
-H-E--------------------M-----V-----------------------------
---------------------------MT-------------------------------
----------------------------------A-------------------------
-------------------------A-----------D---G--V---------------
----------------------------P--------------------------H----
---------------------------------A--------D------GG---------
C--THT--------------------------D-G-------G---S-------------
----S-----H-----------------------LDH-ADG-TCA-AAGVG-S-AYTP--
P-A-L---TGA-LL-N---A----P--A--A-P-A-----PAA------ASP-G----AP
HD--GRA------PP-------------------DL--SELQLLRI--------------
------
>WP_249769456.1
------------------------------------------------MSNG--------
--V-G----RA-------------------------------S--R------P-------
-FG---------LPR---R-------LLLVLAVLTGLLAMHGLG--P--G--G-----I-
----------------P--------A---Q-A-SM-------------------------
--------------------------------TA--------------------------
-H-A--------------------E-----TVTG--------------------------
-------------------------AATA-------------------------------
------------------------------STSTH-------------------------
--------------------RTDRPSTDH--------A--PTDHS---------------
----------------------------S--------------------------T----
---------------------------------A--------P------CA---------
C--PHDGPGGG--------------------HG-GGP-----G---G-------------
----G-----H-----------------------AEH-ADP-TCA-ASGIS-G-PPVL--
S-V-P---AVV-PG-TV--D----A--S--A-A-P-----ARG------LVP-T----GA
TH--GRA------PP-------------------SL--SELQLLRV--------------
------
>WP_229908997.1
------------------------------------------------MNRA--------
--E-P----RD-------------------------------L--Q------P-------
-RV---------RWW---R-------VVGVLGLLAGLFAMHGLA--P--G--G-----G-
----------------L--------A---G-G----------------------------
------------------------------------------------------------
-H-P--------------------Q-----G-----------------------------
----H----------------------AR-------------------------------
----------------------------------H-------G-----------------
-------------------------------------V---V--A---------------
----------------------------V--------------------------S----
---------------------------------M--------D------DE---------
C--GH---------------------------D-GH------G---G-------------
----G-----H-----------------------ARH-ADA-TCA-SGAVS-G-GPVL--
P-A-L---AVD-PL-AA--R----Q--A--V-E-A-----PRS------YAG-D----AP
EG--GRA------PP-------------------SL--SELQLLRI--------------
------
>WP_033223131.1
------------------------------------------------MTGR--------
--E-P----RT-------------------------------A---------PR------
-VL---------MRL---T-------MMLVLALTVGLLGMHALS--P--T--A-----A-
----------------L--------P---S-P----------------------------
------------VTV-----------------EQ--------------------------
-H-T--------------------S-----------------------------------
----H-------------------------------------------------------
----------------------------------H-------------------------
------------------------VA-----------T---T--D---------------
----------------------------A--------------------------G----
---------------------------------P--------H------YL---------
C--PHNG-------------------------H-D-------T---G-------------
----R-----H-----------------------ISH-ADT-MCA-SGSLP-S-APDI--
T-A-P---DNV-PI-TGT-EHD-DAD-A--V-A-P-----VPNLL----SAA-Y----EA
AG--RRA------PP-------------------SL--AELQLLRI--------------
------
>WP_056540403.1
------------------------------------------------MSR---------
---------------------------------------------T------TH------
------------PGA---R-------AALLLLALLGLLAMHGLS--A--H--G-----AA
G-----HHG-----AEP--------T--GS-T----------------------------
------------AAGHG-----------A---GH--------------------------
-H-V--------------------D-----Q-----------------------------
-------------------------PQQA-------------------------------
------------------------------------------------------------
------------------------VA-----------V---V--TDV-------------
-----------------------------------------------LT------P----
---------------------------------A--------T------PL---------
A--PP-------------------------------------A---S-------------
----D-----E-----------------------AAT-SAG-LCL-AVLLL-G-LIGL-L
A-L---------------------RR-D--R-P-L-----LRP------DRT-A----VV
AS--TRA------PPA---------R--DPD-PPDL--SRLCVLRC--------------
------
>WP_125823195.1
------------------------------------------------MRTSTQ------
--A-G----RA-------------------------------R--R------PS------
-WR---------PRA---R-------LLLVLAVLIGIVGMHGLG--P--G--A-----L-
----------------P--------P---A-A----------------------------
------------AHA-----------------AA--------------------------
-H-S--------------------------------------------------------
-------------------------ATTG-------------------------------
----------------------------------H-------------------------
-----------------------------------------P------------------
----------------------------S--------------------------A----
---------------------------------G--------P------CD---------
C--VHADGPDH---------------------E-G-P-----S---G-------------
----G-----H-----------------------AQH-ADP-TCA-ASGTS-G-APVL--
Y-A-P---AAA-SG-GA--P----A--G--A-E-A-----PHG------VVL-G----AR
AC--GRA------PP-------------------SL--SELQLLRV--------------
------
>WP_190014947.1
------------------------------------------------MPST--------
--G-P----YV-------------------------------S--R------P-------
-P----------RRH---R-------ALLVLAVLAGLLGMHALA--P--G--G-----G-
----------------M--------G---H-R----------------------------
------------MGQ-----------------AE--------------------------
-H-A--------------------------------------------------------
----R----------------------SA-------------------------------
----------------------------------H-------M-----------------
-------------------------------------T---A--A---------------
----------------------------V--------------------------A----
---------------------------------A--------Q------DD---------
C--PGG--------------------------E-GHC-----G---G-------------
----H-----H-----------------------PHH-ADA-ACA-SGAVS-G-APQP--
P-A-L---LPD-HG-TV--L----A--P--A-H-R-----VRS------LRA-T----AP
EG--ARA------PP-------------------SL--AELQLLRI--------------
------
>WP_037619702.1
------------------------------------------------MKSS--------
--V-R-----T-------------------------------G--S------K-------
-GS---------SAR---W-------MWLVLALVAGVLGMHALS--P--A--G-----M-
----------------P--------A---A------------------------------
---------------------------------GR-------------------------
-H-D--------------------M-----V-----------------------------
---------------------------MTT------------------------------
---------------------------------GE-------R-----------------
-------------------------S-----------A---P--V---------------
----------------------------H--------------------------A----
---------------------------------E--------G------AD---------
C--RHLTDA-----------------------G-D-------S---G-------------
----M-----G-----------------------MDH-VGG-TCA-AGGTS-T-AYVP--
P-A-L---MPG-VT-AH--A----K--P--A-A-T-----VGG------GPA-P----GP
VD--GRA------PP-------------------DL--SELQLLRI--------------
------
>WP_313897012.1
------------------------------------------------MSPSP-------
--A-H----PV-------------------------------S--R------PR------
-RP---------PRT---R-------VLLVLAVLVGLLGMHGLA--G--A--A-----A-
----------------P--------T---P-G-HGVHD----------------GDTHHG
---------DTHYAH------------HG---SH--------------------------
-H-G--------------------A-----------------------------------
-------------------------LHGA-------------------------------
----------------------------------H-------AME---------------
-------------------------------------A---A--E---------------
----------------------------A--------------------------G----
---------------------------------E--------P------YI---------
C--HPE--------------------------D-G------RG---G-------------
----T-----H-----------------------GGH-ADR-VCA-SGAVP-G-GAMV--
P-A-L---ALS-VS-GG--P----A--T--S-A-S-----AVS------PAW-Y----AP
SG--GRA------PP-------------------SL--AELQLLRI--------------
------
>WP_019548554.1
------------------------------------------------MTSS--------
--V-Q----LS-------------------------------S--R------R-------
-PA---------GRL---F-------ALLVMAVLTGLLGMHALG--P--G--G-----A-
----------------P--------S---P-R----------------------------
-------------AE-----------------AD--------------------------
-H-D--------------------M-----V-----------------------------
---------------------------MA-------------------------------
----------------------------------V-------------------------
-------------------------S-----------A---D--A---------------
----------------------------S--------------------------H----
---------------------------------A--------S------AG---------
C--SHT--------------------------D-G-------G---P-------------
----D-----H-----------------------LEH-ADG-SCA-AAGIG-S-AYAP--
P-A-L---AGA-LP-D---G----S--P--T-L-A-----SLM------PAV-A----SA
ET--GRA------PP-------------------DL--SELQLLRI--------------
------
>WP_268978816.1
MIHAY----------------------------------------DEAVTRF--------
--G-Q----LA----------------------------------R------PH------
-ST---------VRS---G-------GLLVCALLLGLLGMHGLG--P--V--P-----D-
----------------V--------T---A-A----------------------------
--------------------------------SG--------------------------
-H-D--------------------R-----MV----------------------------
-------------------------S-VA-------------------------------
----------------------------------R-------------------------
-------------------------A-----------D---V--M---------------
----------------------------A--------------------------S----
---------------------------------M--------P------GG---------
C--DHGE-------------------------G-G-------C---S-------------
----G-----H-----------------------TDH-ADP-TCA-SASVA-G-GPLM-A
P-V-L---LPD-VA-AC--A----D--G--V-D-V-----PAS------SVG-S----DP
DG--GRA------PP-------------------SL--SELQLLRI--------------
------
>WP_171148134.1
------------------------------------------------------------
------------------------------------------------------------
--M---------WRW---R-------VLLVLALLAGLMGMHALA--P--G--A-----A-
----------------V--------A---D-E----------------------------
------------------------------------------------------------
-H-P--------------------H-----A-----------------------------
----P----------------------SM-------------------------------
----------------------------------A-------A-----------------
-------------------------A-----------V---S--V---------------
----------------------------V--------------------------A----
---------------------------------A--------H------DG---------
C--DG---------------------------A-GHC-----G---S-------------
----G-----H-----------------------VSH-ADA-TCA-AAAVS-G-GPTL--
P-A-L---VPD-PV-AG--V----V--R--E-E-A-----PRA------YAG-S----DP
EG--ARA------PP-------------------SL--AELQLLRI--------------
------
>WP_138895453.1
------------------------------------------------MSQQ--------
--A-W----CA-------------------------------D--R------P-------
-GG---------VRA---Y-------ALLVLAVLVGLLAMHGLG--P--V--A-----P-
----------------L--------M---S-S-SA-------------------------
------------VAV-----------------DH--------------------------
-H-A--------------------V-----TV----------------------------
-------------------------AAAS-------------------------------
----------------------------------H-------------------------
-----------------------------------------G--G---------------
----------------------------G--------------------------A----
---------------------------------A--------C------ED---------
C--VHVGHD-E---------------------G-G-------I---G-------------
----G-----H-----------------------AEH-ADA-TCA-AGGTS-G-APAV--
P-A-P---ALA-GV-V---T----C--P--A-V-V-----LPA------SAG-T----TT
LG--GRA------PP-------------------SL--SELQLLRI--------------
------
>WP_155956913.1
-----------------------------------------------MLHSL--------
--R-Q----R--------------------------------R--S------LT------
--L---------AVQ---M-------AWWAVSIALGVVLMHMVV--P--V--Q-------
-------------------------------T----------------------------
------------AA-------------------A--------------------------
-H-E--------------------A-----M-----------------------------
-------------------------PNHH-------------------------------
----------------------------------A---------SM--------------
----DAE----------VHAGAATHT-----------A---E--PGPA------------
-------------------------------------------------------A----
---------------------------------E--------R------LP---------
C--PG-------------------------------------------------------
----------------------------------GHD-MMH-PCI-GTVTS-F-PPMS-V
P-I-GA--VE---C-L---P----A--L--D-D-A-----SDR------VVM-I----VA
RA--GRA------PPWA---------------LSSL--DDSVLLRV--------------
------
>WP_223835646.1
------------------------------------------------MDQQ--------
--G-A----RA-------------------------------M--T------P-------
-LV---------LRS---Y-------LLLVLAVLVGLVAMHGLG--P--G--G-----I-
----------------V--------A---A-S-AAA--------------------P---
------------GCT-----------------GT--------------------------
-H-G--------------------------------------------------------
-------------------------TAGA-------------------------------
----------------------------------H-------------------------
---------------------GEPAV-----------G---E--H---------------
----------------------------A--------------------------T----
---------------------------------R--------H------AP---------
A--VRADEPAD---------------------D-G-------S---G-------------
----G-----H-----------------------SQH-ADA-TCA-AAGTA-G-APVL--
P-A-P---AAA-PS-GV--A----A--V--P-V-L-----GPG------TGT-N----GA
AG--GRA------PP-------------------SL--SELQLLRI--------------
------
>WP_130585246.1
------------------------------------------------MRAG--------
----R----TI----------------------------------R------AA------
------------GAW---G-------QLLLVVLALGVFAMHTVG--H--P--D-----SG
SGT-----------SRT-----------DA-T----------------------------
------------AAA-----------------AG----------------------PV--
-H-G--------------------P-----------------------------------
-------------------------PVAQ-------------------------------
-----------------P------------------------------------------
------------------------------------------------------------
------------------------DP-----------------------------A----
---------------------------------A--------------------------
A--PDRPHD---------------------------------G---H-------------
----GG----S--------------TA--PDPGMSMD-MLA-LCV-AVLGS-V-LLAA-L
L-R-AA--LG--------------RR----T-E-R-----PVR------LRG-L----LV
AP--RRG------PPPR---------------APDL--ATLSILRI--------------
------
>WP_104633555.1
------------------------------------------------MTRS--------
--P-R-----S-------------------------------S--S------R-------
-PA---------GRL---F-------VLLVMAVLAGVLGMHGLA--P--G--V-----T-
----------------P--------T---A-Q----------------------------
-------------KG-----------------AG--------------------------
-H-A--------------------M-----V-----------------------------
---------------------------LA-------------------------------
----------------------------------A-------------------------
-------------------------A-----------D---G--V---------------
----------------------------P--------------------------H----
---------------------------------A--------D------GG---------
C--THT--------------------------E-G-------G---S-------------
----S-----H-----------------------LAH-ADG-TCA-AAGTG-S-AYTP--
P-A-L---TGA-PL-D---A----P--L--V-P-A-----PVA------TFS-G----SP
HD--GRG------PP-------------------DL--SELQLLRI--------------
------
>WP_122197256.1
------------------------------------------------MNGR--------
--G-V----S-----------------------------------R--------------
------------NAA---L-------TLLLGTLLAGLFLMHGLS--A--S--P-------
------------------------------------------------------------
----------------------------S---PI--------------------------
-H-F--------------------S-----D-----------------------------
-------------------------PVQV-------------------------------
------------------------------------------------------------
-----------------------------------------S--APGMT-----------
------------------------APGMTAPGMTAPGMTARGTASSGMA-APG-GA----
---------------------------------G--------H------HA---------
---PDATT------------------PARAVSA-HAGM----L---H-------------
----D---------------------------MGGCL-GGT-VCL-ALLVF---GVIA--
--I-AL--TG---------R----SV-A--L-L-P-----ARL------PSG-V----RW
TR--RRG------PPSA--------R------PPDL--HRLCVMRL--------------
------
>WP_146230998.1
------------------------------------------------MRTE--------
--A-V----V-----------------------------------T------PG------
------------RWV---R-------LLLLLSTLVGLAAMHTLG--H--G--A-------
------H---------A--------S--GG-H----------------------------
----------------------------R---AG--------------------------
-H-E--------------------T-----------------------------------
-------------------------QRAG-------------------------------
---------------------------------HH-------------------------
--------L-------------DLSA-----------V--LA------------------
------------------------EAVATVA------------------------A----
---------------------------------A--------V------AD---------
C--PGDGC------------------HARALPL-TGP-----K-----------------
----D-----------------------------DRS-GWS-VCL-AVLGA-F-AVAL-L
V-A-VL--L----R-A---G----SR-P--V-G-R-----AAR------GSP-R----PA
CG--PRA------PPP---------R---PF-ALRL--VTASVLRR--------------
------
>WP_031146777.1
------------------------------------------------MTRT--------
--R-H----ST-------------------------------N--R------R-------
-PSA-------RGAA---L-------LVLVLAVLTGILGMHALG--P--A--P-----A-
----------------P--------A---P-L-PAS--------------------AAV-
------------SAG-----------------AH--------------------------
-H-A--------------------A-----A-----------------------------
---------------------------GD-------------------------------
----------------------------------H-------------------------
------------------------GA-----------A---A--V---------------
----------------------------E--------------------------Q----
---------------------------------A--------G------GD---------
C--SHS--------------------------A-G-------G---S-------------
----G-----H-----------------------AEH-ADA-TCA-AAGVA-S-AYSP--
P-A-L---AEA-LV-G---L----P--G--V-S-S-----RDA------AEP-V----AA
AG--ARA------PP-------------------DL--AELQLLRI--------------
------
>WP_037856626.1
------------------------------------------------MTSG--------
--A-R-----T-------------------------------R--S------P-------
-EH---------RAR---R-------TLLLLAVLAGILAMHGLA--P--G--G-----M-
----------------S--------A---P-GGHGG------------------------
------------TSL-----------------PGH-------------------------
-H-G--------------------A-----MSAT--------------------------
---GH-----R-------------GGMPATGD----------------------------
----------------------------------H-------------------------
----------------------GGAA-----------A---T--V---------------
----------------------------SRGETSG---------PGEHG-----VS----
---------------------------------ATTVIADPGG------DA---------
C--RHASGAD----------------------A-G-------G---G-------------
----T-----T-----------------------VHH-ADA-TCA-AAGTA-T-GYAP--
P-A-L---LPA-PV-P---A----A--A--P-P-P-----ART------ALA-G----RT
VE--GRA------PP-------------------DL--AELQLLRI--------------
------
>WP_037856626.1
------------------------------------------------MTSG--------
--A-R-----T-------------------------------R--S------P-------
-EH---------RAR---R-------TLLLLAVLAGILAMHGLA--P--G--G-----M-
----------------S--------A---P-GGHGG------------------------
------------TSL-----------------PGH-------------------------
-H-G--------------------A-----MSAT--------------------------
---GH-----R-------------GGMPATGD----------------------------
----------------------------------H-------------------------
----------------------GGAA-----------A---T--V---------------
----------------------------SRGETSG---------PGEHG-----VS----
---------------------------------ATTVIADPGG------DA---------
C--RHASGAD----------------------A-G-------G---G-------------
----T-----T-----------------------VHH-ADA-TCA-AAGTA-T-GYAP--
P-A-L---LPA-PV-P---A----A--A--P-P-P-----ART------ALA-G----RT
VE--GRA------PP-------------------DL--AELQLLRI--------------
------
>WP_206489955.1
------------------------------------------------MHSV--------
--N-R----H--------------------------------G--R------RG------
--T---------APT---A-------ALLIALTVFGVLLMHSVT--P--M--SM----P-
----------------VTG----SMS--TS-M----------------------------
------------SG-------------------G--------------------------
-H-A--------------------S-----F-----------------------------
-------------------------AAPS-------------------------------
----------------------------------H-------------------------
------------------------TD-----------A---T--VPVM------------
-------------------------------------------------------T----
---------------------------------G--------E------HD---------
C--PS-------------------------------------------------------
----------------------------------GHQ-MMH-PCV-GTTVS-W-PALT-V
P-A-MS--AA---L-D---L----A--P--T-S-V-----NRI------IGR-A----DS
TL--ERA------PPWT---------------LWEL--DRSVTLPV--------------
------
>WP_206489955.1
------------------------------------------------MHSV--------
--N-R----H--------------------------------G--R------RG------
--T---------APT---A-------ALLIALTVFGVLLMHSVT--P--M--SM----P-
----------------VTG----SMS--TS-M----------------------------
------------SG-------------------G--------------------------
-H-A--------------------S-----F-----------------------------
-------------------------AAPS-------------------------------
----------------------------------H-------------------------
------------------------TD-----------A---T--VPVM------------
-------------------------------------------------------T----
---------------------------------G--------E------HD---------
C--PS-------------------------------------------------------
----------------------------------GHQ-MMH-PCV-GTTVS-W-PALT-V
P-A-MS--AA---L-D---L----A--P--T-S-V-----NRI------IGR-A----DS
TL--ERA------PPWT---------------LWEL--DRSVTLPV--------------
------
>WP_027494146.1
------------------------------------------------MHSV--------
--N-R----H--------------------------------G--R------RG------
--T---------APT---A-------ALLIALTVFGVLLMHSVT--P--M--SM----P-
----------------VTG----SMS--TS-M----------------------------
------------SG-------------------G--------------------------
-H-A--------------------S-----F-----------------------------
-------------------------AAPS-------------------------------
----------------------------------H-------------------------
------------------------TD-----------A---T--VPVM------------
-------------------------------------------------------T----
---------------------------------G--------E------HD---------
C--PS-------------------------------------------------------
----------------------------------GHQ-MMH-PCV-GTTVS-W-PALT-V
P-A-MS--AA---L-D---L----A--P--T-S-V-----NRI------IGR-A----DS
TL--ERA------PPWT---------------LWEL--DRSVTLRV--------------
------
>WP_027494146.1
------------------------------------------------MHSV--------
--N-R----H--------------------------------G--R------RG------
--T---------APT---A-------ALLIALTVFGVLLMHSVT--P--M--SM----P-
----------------VTG----SMS--TS-M----------------------------
------------SG-------------------G--------------------------
-H-A--------------------S-----F-----------------------------
-------------------------AAPS-------------------------------
----------------------------------H-------------------------
------------------------TD-----------A---T--VPVM------------
-------------------------------------------------------T----
---------------------------------G--------E------HD---------
C--PS-------------------------------------------------------
----------------------------------GHQ-MMH-PCV-GTTVS-W-PALT-V
P-A-MS--AA---L-D---L----A--P--T-S-V-----NRI------IGR-A----DS
TL--ERA------PPWT---------------LWEL--DRSVTLRV--------------
------
>WP_027494146.1
------------------------------------------------MHSV--------
--N-R----H--------------------------------G--R------RG------
--T---------APT---A-------ALLIALTVFGVLLMHSVT--P--M--SM----P-
----------------VTG----SMS--TS-M----------------------------
------------SG-------------------G--------------------------
-H-A--------------------S-----F-----------------------------
-------------------------AAPS-------------------------------
----------------------------------H-------------------------
------------------------TD-----------A---T--VPVM------------
-------------------------------------------------------T----
---------------------------------G--------E------HD---------
C--PS-------------------------------------------------------
----------------------------------GHQ-MMH-PCV-GTTVS-W-PALT-V
P-A-MS--AA---L-D---L----A--P--T-S-V-----NRI------IGR-A----DS
TL--ERA------PPWT---------------LWEL--DRSVTLRV--------------
------
>WP_027494146.1
------------------------------------------------MHSV--------
--N-R----H--------------------------------G--R------RG------
--T---------APT---A-------ALLIALTVFGVLLMHSVT--P--M--SM----P-
----------------VTG----SMS--TS-M----------------------------
------------SG-------------------G--------------------------
-H-A--------------------S-----F-----------------------------
-------------------------AAPS-------------------------------
----------------------------------H-------------------------
------------------------TD-----------A---T--VPVM------------
-------------------------------------------------------T----
---------------------------------G--------E------HD---------
C--PS-------------------------------------------------------
----------------------------------GHQ-MMH-PCV-GTTVS-W-PALT-V
P-A-MS--AA---L-D---L----A--P--T-S-V-----NRI------IGR-A----DS
TL--ERA------PPWT---------------LWEL--DRSVTLRV--------------
------
>WP_027494146.1
------------------------------------------------MHSV--------
--N-R----H--------------------------------G--R------RG------
--T---------APT---A-------ALLIALTVFGVLLMHSVT--P--M--SM----P-
----------------VTG----SMS--TS-M----------------------------
------------SG-------------------G--------------------------
-H-A--------------------S-----F-----------------------------
-------------------------AAPS-------------------------------
----------------------------------H-------------------------
------------------------TD-----------A---T--VPVM------------
-------------------------------------------------------T----
---------------------------------G--------E------HD---------
C--PS-------------------------------------------------------
----------------------------------GHQ-MMH-PCV-GTTVS-W-PALT-V
P-A-MS--AA---L-D---L----A--P--T-S-V-----NRI------IGR-A----DS
TL--ERA------PPWT---------------LWEL--DRSVTLRV--------------
------
>WP_245179128.1
------------------------------------------------MTRS--------
----R----PT----------------------------------Q------P-------
-RD---------GRS---R-------ALLVLALLSGLLAMHGLA--A--H--A-----A-
---------------LP--------A---P------------------------------
-----------IAPH-----------------RT--------------------------
-H-L--------------------A-----ASGT--------------------------
-------------------------STAS-------------------------------
------------------------------VVHGH-------------------------
-------------------------------------A--RP-PMP--------------
----------------------------A--------------------------R----
---------------------------------A---PR---P------GP---------
C-------------------------------G-G-------GT--D-------------
----A-----G-----------------------HDC-ATT-LCA-ADTTV-T-TWTP--
P-A-L---PQ--------------V--P--G-T-P-----VDAPSVAPDRGA-P----AQ
TA--CRA------PP-------------------DL--SELQLLRV--------------
------
>WP_238672577.1
------------------------------------------------MTQP--------
----A----A-----------------------------------R------TG------
------------HLV---R-------FVLLACTLIGLAAMHSLG--H--D--P-----LS
MR-----------------------------S----------------------------
----------------------------D---SG--------------------------
-H-S--------------------S-----------------------------------
-------------------------PTTA-------------------------------
------------------------------------------------------------
-------------------------------------V--LA------------------
------------------------PPA---------------------------------
---------------------------------A--------Q------DG---------
C--TSDTCD-----------------QQTVTPA-GH------G---N-------------
----G-----------------------------HMP-GWQ-VCL-AVVTA-L-SLAV-V
L-G-LL--L----F-T---H----TS-R--A-H-------TRI------RSA-C----CA
TS--CRA------PPA---------R---RL-GLHL--ASVSVLRT--------------
------
>WP_210781909.1
------------------------------------------------MTQP--------
----A----A-----------------------------------R------TG------
------------HLV---R-------FVLLACTLIGLAAMHSLG--H--D--P-----SS
MQ-----------------------------S----------------------------
----------------------------DGGHSG--------------------------
-H-S--------------------S-----------------------------------
-------------------------PTTA-------------------------------
------------------------------------------------------------
-------------------------------------V--LA------------------
------------------------PPA---------------------------------
---------------------------------A--------Q------DG---------
C--TSDTCD-----------------QQTVTPA-GH------G---N-------------
----G-----------------------------HMP-GWQ-VCL-AVVTA-L-SLAV-V
L-G-LL--L----F-T---R----TS-R--A-H-------TRI------RSA-C----RA
TS--CRA------PPA---------R---RL-GLHL--ASVSVLRT--------------
------
>WP_200417229.1
------------------------------------------------MTSR--------
--V-R-----T-------------------------------R--F------S-------
-VS---------RAR---W-------VLLVMAVLAGVLAMHALS--P--S--G-----T-
----------------P--------S---A------------------------------
---------------------------------GQ-------------------------
-H-V--------------------M-----V-----------------------------
---------------------------GAPGTA---------------------------
---------------------------------GH-------RT----------------
------------------------VS-----------A---S--A---------------
----------------------------P--------------------------A----
---------------------------------P--------A------DDCV-------
C--PHLSSA-----------------------D-H-------G---G-------------
----M-----A-----------------------MDH-SGG-TCA-AGGTA-A-SYVP--
P-A-L---LPA-LT-VP--G----E--C--A-A-A-----FSG------HPV-A----RT
AE--GRA------PP-------------------DL--SELQLLRI--------------
------
>WP_146246541.1
------------------------------------------------MNVA--------
--A-S----A-----------------------------------L------TG------
------------SLT---R-------WVLLVCTLVGLAAMHTIG--H--T--D-------
----------------P-------------------------------------------
--------------------------------SGGT------------------------
-H-A--------------------A-----------------------------------
-------------------------AVSS-------------------------------
------------------------------------------------------------
------------------------TA-----------V---T------------------
------------------------MPVVTETVS----------------------AI---
--------------------------------RA--------A------VP---------
C--PDGHCD---------------------------------G---H-------------
----G-----------------------------AMG-VFS-ICM-AVLQG-L-AVAV-L
L-A-LM--L----L-T---M----LG-G--L-G-R-----LHA------RER-A----AT
GV--PRA------PPV---------R---RA-GLTI--AAISVLRI--------------
------
>WP_229677015.1
------------------------------------------------MNQVM-------
--TPR----------------------------------------RFLSLLVPAPG----
NPAGRR------PVI---L-------MLGLAGIILGILGMHVLG--A--S--YQ----A-
----------------P--------D--TA-G----------------------------
-----------LSAT-----------------SA--------------------------
-H----------------------------------------------------------
-------------------------QAVS-------------------------------
----------------------------------HD------------------------
----------------------HGPP-----------V--MA--TDGTVGG---------
-------------------------------------------------------D----
---------------------------------A--------D------ST---------
C-----------------------------Y---GPC---------N-------------
----G-----------------------------EHHLMAA-MCV-LMVIV-L-AVLWFL
P-----------------------KR----------------------------WFIIPG
KG--LRA------PPVMSAPAN---R--LPW-TPSL--IELSISRT--------------
------
>WP_157246233.1
------------------------------------------------MR----------
------------------------------------------------------------
------------RFG---R-------WLMLFLLVLGVSGMHTLG--H--S--A-------
------H---------A--------S----------------------------------
----------------------------G---SA--------------------------
-H-G--------------------A-----------------------------------
-------------------------PAAT-------------------------------
------------------------------------------------------------
-------------------------------------------------DLP--------
------------------------------------------------------------
------------------------------------------------------------
------------------------------------------------------------
----------------------------------ELD-PGD-VCV-AVLTS-T-VLPA-P
P-V-LGW------A-A---V----AL-P------P---RWTTG------GVR-R----AH
GV--ARA------PP-------------------RL--SELSVMRI--------------
------
>WP_138158341.1
------------------------------------------------MRLPD-------
----Q----SAAAAEFIPEDIPPSGTMICVPIPEPEADVTHRS--T------RR------
--H---------VGW---W-------VVGLLVLIAGIIGMHSLV--V--T--S-----A-
----------------------------HA-P----------------------------
------------SH----------------------------------------------
-H-P--------------------Q-----A-----------------------------
-------------------------AVHH-------------------------------
----------------------------------H-------------------------
------------------------VS-----------A---P--VA--------------
------------------------QTSLS--------------------------D----
---------------------------------A--------C-------D---------
C--N--------------------------------------------------------
----------------------------------GHN-GFH-ACV-FVMTE-L-LTIL-G
L-A-LL--YW---L-G---V----AP-E--Q-N-V-----QAR------IRQ-A----LR
RR--QRA------PPWT---------------VLTL--AELSLLRI--------------
------
>WP_275406861.1
------------------------------------------------------------
------------------------------------------------------------
--------------------------------MLAGVLAMHGLG--P--G--G-----M-
----------------S--------A---G-M----------------------------
------------ADS-----------------AH--------------------------
-H-G--------------------H-----RAQ---------------------------
-------------------------ASQP-------------------------------
----------------------------------M-------SM----------------
-------------------------------------R---A--G---------------
----------------------------P--------------------------A----
---------------------------------E--------E------SV---------
C--HGM--------------------------G-S-------H---G-------------
----G-----H-----------------------TQH-ADA-TCA-SGAVP-A-GHTF--
A-A-L---APD-PA-GA--S----D--L--A-A-R-----ADR------SLP-R----SP
EG--ARA------PP-------------------SL--AELQLLRI--------------
------
>WP_268979139.1
------------------------------------------------------------
------------------------------------------------------------
--M---------TWW---P-------TLLVLGLLAGLFGMHGLA--P--G--G-----A-
----------------T------------V-G----------------------------
--------------------------------GH--------------------------
-H-S--------------------Q-----A-----------------------------
---------------------------TR-------------------------------
----------------------------------H-------AD----------------
------------------------MA-----------M---A--S---------------
----------------------------L--------------------------S----
---------------------------------T--------E------SV---------
C--HGD--------------------------G-H-------G---N-------------
----G-----H-----------------------AQH-ADP-VCA-SGAVG-A-GPAL--
P-V-L---MPD-PA-GQ--A----G--P--S-V-A-----SLR------SMA-A----EP
EG--GRA------PP-------------------SL--AELQLLRI--------------
------
>WP_043984288.1
------------------------------------------------------------
--------------------------------------MTHRS--T------RV------
--H---------VGW---R-------VVGLLVLIAGIIGMHSLI--V--A--P-----A-
----------------------------HS-P----------------------------
------------SH----------------------------------------------
-H-S--------------------Q-----V-----------------------------
-------------------------AVHQ-------------------------------
----------------------------------H-------------------------
------------------------AS-----------A---S--AA--------------
------------------------QTSLS--------------------------D----
---------------------------------A--------C-------D---------
C--N--------------------------------------------------------
----------------------------------GHN-GFH-ACV-FVMTE-L-LTIL-G
L-A-LL--YW---L-G---V----AP-A--Q-N-V-----QAR------IRQ-A----LR
RR--QRA------PPWT---------------VLTL--AELSLLRI--------------
------
>WP_189715683.1
------------------------------------------------MSQQ--------
--A------RP-------------------------------A--R------P-------
-LG---------ARL---Y-------VLLLPVVLGGLLAMHGLG--P--A--A-----P-
----------------P--------R---P-A-HA-------------------------
------------VPD-----------------VR--------------------------
-H-A--------------------------------------------------------
--------------------------APA-------------------------------
----------------------------------H-------------------------
-----------------------------------------P--R---------------
----------------------------P--------------------------P----
---------------------------------A--------G------EV---------
R--AHAEHD-E---------------------G-G-------A---G-------------
----G-----H-----------------------VEH-ADS-TCA-AGGTS-G-APAL--
P-A-P---APA-GA-A---A----S--E--L-A-D-----GTG------FLV-A----AA
PG--GRA------PP-------------------SL--SELQLLRKEAAPACPAAAAGCH
AFDSHA
>WP_189715683.1
------------------------------------------------MSQQ--------
--A------RP-------------------------------A--R------P-------
-LG---------ARL---Y-------VLLLPVVLGGLLAMHGLG--P--A--A-----P-
----------------P--------R---P-A-HA-------------------------
------------VPD-----------------VR--------------------------
-H-A--------------------------------------------------------
--------------------------APA-------------------------------
----------------------------------H-------------------------
-----------------------------------------P--R---------------
----------------------------P--------------------------P----
---------------------------------A--------G------EV---------
R--AHAEHD-E---------------------G-G-------A---G-------------
----G-----H-----------------------VEH-ADS-TCA-AGGTS-G-APAL--
P-A-P---APA-GA-A---A----S--E--L-A-D-----GTG------FLV-A----AA
PG--GRA------PP-------------------SL--SELQLLRKEAAPACPAAAAGCH
AFDSHA
>WP_237330428.1
------------------------------------------------------------
------------------------------------------------------------
-----------------------------MLGLLFGLLGMHGLG--S--A--Q-----V-
----------------S--------V---E-P----------------------------
--------------------------------AG--------------------------
-H-H--------------------Q-----AV----------------------------
-------------------------ETSA-------------------------------
----------------------------------H-------LG----------------
--------------------MDADSAPD---------V---A--S---------------
----------------------------M--------------------------A----
---------------------------------A--------P------TV---------
C--DHD--------------------------G-GGC----GG---G-------------
----G-----H-----------------------VQH-ADP-ACS-SSGVS-G-APAL--
P-T-L---PPA-VA-DC--V----A--P--S-P-V-----HAA------WNG-S----SL
DG--GRA------PP-------------------SL--SELQLLRI--------------
------
>WP_204022408.1
------------------------------------------------M-----------
------------------------------------------------------------
------------------A-------VLLTLVVALGVAAMHTLG--H--V--S-----MQ
GC-GPAHA------SAP-------------------------------------------
----------------------------P---GG--------------------------
-H-G--------------------S-----S-----------------------------
-------------------------AAGA-------------------------------
------------------------------------------------------------
------------------------TSPDPP-Q---GPA--KA------------------
------------------------GPAALHGSSA---------------------SVP--
--------EP---------------------VTA--------AG-----SG---------
--PPNPHVF-------------------------ARG-----G---G-------------
--APG-----------------------------HLD-PTA-VCL-AVLTG-L-VALL-A
A-F-VL--L------G-------WRQ-A--P-A-R-----PYG------AAQ-V----SW
VA--ARG------PPLAG--------------RPLL--ARLSVLRI--------------
------
>WP_117359721.1
------------------------------------------------MNGR--------
--G-V----Y-----------------------------------R--------------
------------GAA---L-------TLLLGTLLAGLFLMHGMA--A--S--P-------
------------------------------------------------------------
----------------------------S---PI--------------------------
-H-F--------------------A-----D-----------------------------
-------------------------PVPV-------------------------------
------------------------------------------------------------
-----------------------------------------A--APGTS-----------
------------------------H--------------HLADATSGMT-VER-PS----
---------------------------------G--------M------AA---------
---DDMTTVRHMAG----------GAPARVVSAVCSGL----G---H-------------
----D---------------------------MGGCL-GGT-VCL-ALLVF---GVLA--
--A-AL--VG---------R----SV-A--L-L-P-----ARL------PSA-V----RW
TR--RRG------PPPA--------R------PPDL--HRLCVLRL--------------
------
>WP_133251800.1
------------------------------------------------MIHR--------
HGSPRF---------------------------------------R------TGDAVSVP
LPAD--------RTG-----------RLLLLAVALGLVLMHHVV--G--A----------
------HQ----------------------------------------------------
------------------------------------------------------------
-H-T--------------------A-----AE----------------------------
-------------------------VAVT-------------------------------
-----------------------------AAPSAH-------------------------
-------------------PGGEHPA-----------A-HEA--QPGMTV----------
-------------------------------------------------------A----
---------------------------------S--------S------AALL----HH-
--HPDG----------------------------G-------G---H-------------
----D-----H-----------------------ADS-LLH-LCL-VALVG-A-AVVL-L
T-L-VL--AA-----A-------WWR-S--P-A-R-----PSA------QGA-R----WA
AA--PRA------PPT----------------SSRL--AELQVLRL--------------
------
>WP_112442846.1
------------------------------------------------MTIG--------
--I-R-----S-------------------------------S--S------R-------
-PA---------GRL---L-------VLLVLMVLAGVLGMHALP--P--G--G-----A-
----------------P--------A----------------------------------
--------------G-----------------AG--------------------------
-H-E--------------------M-----A-----------------------------
---------------------------MA-------------------------------
----------------------------------D-------------------------
-------------------------P-----------S---S--A---------------
----------------------------P--------------------------H----
---------------------------------A--------V------GT---------
C--AHT--------------------------G-G-------G---S-------------
----D-----H-----------------------PDH-ADG-TCA-AAGTG-S-AYMP--
P-P-LA--VSA-VP-N---V----P--A--A-S-S-----LAA------AMA-G----AP
HD--DRA------PP-------------------DL--SELQLLRI--------------
------
>WP_037182254.1
------------------------------------------------MQSV--------
--G-F----R--------------------------------G--R--------------
--G---------AAS---T-------GLLIALVVFGVLLMHSVT--P--V--L-----S-
----------------ASG----------S-M----------------------------
------------IG-------------------D--------------------------
-H-G--------------------S-----M-----------------------------
-------------------------VASD-------------------------------
----------------------------------A-------------------------
------------------------VD-----------G---S--VPVA------------
-------------------------------------------------------F----
---------------------------------S--------E------HD---------
C--PS-------------------------------------------------------
----------------------------------AHQ-MMH-PCM-GTTVS-W-SALT-D
P-A-TS--GE---I-D---L----S--P--I-S-T-----EWR------HMR-I----DS
TQ--ERA------PPWT---------------LWVL--DKSVTLRV--------------
------
>WP_094721102.1
------------------------------------------------MQSV--------
--G-F----R--------------------------------G--R--------------
--G---------AAS---T-------GLLIALVVFGVLLMHSVT--P--V--L-----S-
----------------ASG----------S-M----------------------------
------------IG-------------------D--------------------------
-H-G--------------------S-----M-----------------------------
-------------------------VASD-------------------------------
----------------------------------A-------------------------
------------------------VD-----------G---S--VPVA------------
-------------------------------------------------------F----
---------------------------------G--------E------HD---------
C--PS-------------------------------------------------------
----------------------------------AHQ-MMH-PCM-GTTVS-W-SALT-D
P-A-TS--GE---I-D---L----S--P--I-S-T-----EWR------HMR-V----DS
TQ--ERA------PPWT---------------LWEL--DKSVTLRV--------------
------
>WP_159744152.1
------------------------------------------------MSSR--------
--P-F----VP-------------------------------P--R------A-------
-AV---------RRW---R-------VWCVFGLLVGLLGMHGIG--S--A--G-----V-
----------------A--------P---A------------------------------
--------------------------------SG--------------------------
-H-E--------------------------------------------------------
------------------------------------------------------------
----------------------------------H-------RM----------------
-------------------------------------A---V--V---------------
----------------------------A--------------------------T----
---------------------------------V--------Q------GH---------
C--PG---------------------------D-GDC----GG---G-------------
----G-----H-----------------------VHH-ADP-TCA-SAALH-G-PPVS--
P-A-L---TPS-PG-CD--V----R--P--A-G-L-----VGG------GEP-K----GR
DG--GRA------PP-------------------SL--AELQLLRI--------------
------
>NUT27734.1
------------------------------------------------------------
--------------------------------------------MRL-----P-------
-LT---------GPW---R-------VLLLLGLLAGLFAMHGLG--P--G--N-----T-
----------------V--------A---A-A----------------------------
--------------S-----------------AH--------------------------
-H-P--------------------H-----A-----------------------------
----R--------------------AMTA-------------------------------
---------------------------------AH-------------------------
-------------------------------------M---P--V---------------
----------------------------T--------------------------T----
---------------------------------D--------E------SV---------
C--HGG--------------------------T-T-------G---G-------------
----G-----H-----------------------AQH-ADP-TCA-SGAVG-A-GPAL--
P-A-L---LPD-PA-GG--A----V--S--G-D-L-----DGR------SVA-A----AP
EG--GRA------PP-------------------SL--AELQILRT--------------
------
>OPG10390.1
------------------------------------------------------------
------------------------------------------------------------
-----------------------------MLAVLAGVMAMHALA--P--G--M-----A-
----------------L--------P---G-D----------------------------
------------------------------------------------------------
-H-P--------------------H-----S-----------------------------
----S----------------------PM-------------------------------
----------------------------------A-------G-----------------
-------------------------V-----------V---S--V---------------
----------------------------S--------------------------A----
---------------------------------A--------H------DD---------
C--GG---------------------------E-GHC-----G---S-------------
----G-----H-----------------------VTH-ADA-ACS-AAAVS-G-GPAL--
P-A-L---VAD-PV-VG--V----V--R--D-D-V-----LRA------CAV-A----DP
DG--ARA------PP-------------------SL--AELQLLRI--------------
------
>WP_251066350.1
------------------------------------------------MIRA--------
--A-Q----LT-------------------------------R--S------R-------
-PA---------GHG---F-------VVLVLVVLAGVLGMHALT--P--S--P-----V-
----------------P--------A---S-H----------------------------
-------------AG-----------------SG--------------------------
-H-A--------------------A-----A-----------------------------
---------------------------APEVV----------------------------
---------------------------------VH-------------------------
------------------------HP-----------V---V--A---------------
----------------------------S--------------------------S----
---------------------------------V--------G------LE---------
C--SHT--------------------------A-S-------G---S-------------
----G-----H-----------------------LDH-ADA-TCA-AVGVA-S-AYVP--
P-P-L---LGS-AT-A---A----A--L--E-A-A-------G------VAL-V----EG
VE--GRA------PP-------------------DL--SELQLLRI--------------
------
>WP_202564050.1
------------------------------------------------MNLIDVRS---T
LLQ-RD---AV-------------------------------K--R--------------
------------TLL---L-------VGLVLTVMAGLIAMHTIA--S--T--T-------
------------------------------------------------------------
--------------------------------MA--------------------------
-H-S--------------------A-----------------------------------
-------------------------PSTA-------------------------------
-------------AMVMP-------------SDGH-------------------------
-----------------------------------------A--APSDV-----------
-------------------------------------------------------Q----
---------------------------------G--------D------EG---------
C----------------------------T----GDC-----AP----------------
----------------------------------SHD-VMAMACVLAVAFG---GVVF-V
I-G-LV--RSA----G--------LR-AQLAEELI-----SDR------SFL-P----ES
FP--FRA------PP-------------------DL--LKLSISRT--------------
------
>WP_246095248.1
------------------------------------------------MAMF--------
--E-K----PL-------------------------------E--A------Q-------
-RA---------LRL---K-------GLLVVAVLVGLLGMHAMG--P--G--P-----M-
----------------T--------A---Q-A----------------------------
--------------------------------SG--------------------------
---A-T------------------A-----SV----------------------------
-------------------------TAVA-------------------------------
----------------------------------S-------------------------
-------------------------------------T--FV--E---------------
----------------------------A--------------------------D----
---------------------------------R--------E------GH---------
C--DHDC-------------------------S-G-------H---G-------------
----G-----S-----------------------GEH-ADP-TCA-SAGVA-G-PVVL--
P-A-L---GPS-LV-GP--V----V--T--A-D-G-----LVS------TQT-V----AA
ER--GRA------PP-------------------SL--YELQLLRI--------------
------
>WP_091260897.1
------------------------------------------------MAAR--------
----T----A-----------------------------------V------SG------
------------RWV---R-------LLLLLSTLVGLTAMHTLG--H--G--G-------
------H---------E--------P--AE-R----------------------------
----------------------------P---AA--------------------------
-H-A--------------------A-----------------------------------
------------------------------------------------------------
------------------------------------------------------------
-----------------------------------------G--HTGAA-----------
-------------------------------------------------------A----
---------------------------------T--------A------AD---------
C--GDGGC------------------PVRALPL-THP-----G-----------------
----N-----------------------------DSS-GWS-VCL-AVLGA-F-AVVL-L
L-A-VL--L----G-A---G----SR-S--A-F-P-----TVP------GPL-R----LA
TG--PRA------PPP---------R---SH-GLRL--AATSVLRR--------------
------
>WP_199830680.1
M---------------------------------------------SAVTARA-------
--Q-R----YG-------------------------------A--P------P-------
-AL---------GRW---R-------ALLVLGLLAGLLGMHALA--P--G--G-----A-
----------------V--------H---E------------------------------
------------------------------------------------------------
-H-D--------------------G-----P-----------------------------
----Q-------------------------------------------------------
----------------------------------R-------M-----------------
-------------------------T-----------A---T--A---------------
----------------------------V--------------------------A----
---------------------------------A--------H------DD---------
C--PGD----------------------------SGC-----G---G-------------
----G-----H-----------------------LQH-ADP-TCS-AAAVS-G-APTL--
P-A-L---VPD-PV-AV--P----E--R--A-Y-A-----VCP------YAA-G----AP
DG--ARA------PP-------------------DL--AELQLLRI--------------
------
>WP_208880988.1
------------------------------------------------MSRP--------
--E-P----HA-------------------------------H-LR------PQ------
-PK---------LRA---K-------AGLVLALLAGLLGMHGLA--P--S--P-----A-
----------------A--------A---L-P----------------------------
------------NTA-----------------AA--------------------------
-H-A------P-------------T---G-AGTHPG------------------------
---TH-----PRT--------DAIGSGGA-------------------------------
----------------------------------H-------------------------
--------------------RTEHDAHRTEGDG----AGHRT--AP--------------
-------------------------------------------------------A----
---------------------------------A--------H------GD----RHERV
C--HDGG-------------------------Q-G-------H---S-------------
----P-----H-----------------------GRH-TDQ-HCA-SATVP-G-SPPL--
TGA-L---APS-VR-SS--A----L--P--V-P-P-----PLS------PES-Y----AP
VG--GRA------PP-------------------TL--AELQLLRI--------------
------
>WP_171395048.1
------------------------------------------------MKSRE-------
--Q-Q----HL-------------------------------A--R------P-------
-PV---------RRW---R-------ALLVLGLLAGLLAMHALA--P--G--G-----T-
----------------V--------H---E------------------------------
------------------------------------------------------------
-Q-A--------------------G-----P-----------------------------
----Q-------------------------------------------------------
----------------------------------H-------M-----------------
-------------------------T-----------A---V--P---------------
----------------------------V--------------------------S----
---------------------------------A--------H------DD---------
C--AGD--------------------------G-GDC-----G---G-------------
----G-----H-----------------------LQH-ADP-TCL-AAAVS-G-APVL--
P-A-L---VPD-PV-TV--P----V--R--A-D-A-----VRP------YAA-E----DP
DS--ARA------PP-------------------SL--AELQLLRI--------------
------
>WP_149512354.1
------------------------------------------------MVTG--------
--S------AS-------------------------------R--R------R-------
-PA---------GRL---L-------TLLVMTVLAGVLGMHGLG--P--H--G-----A-
----------------M--------P---P-A----------------------------
------------SSP-----------------AA--------------------------
-H-P--------------------M-----A-----------------------------
---------------------------LT-------------------------------
----------------------------------H-------------------------
-------------------------A-----------D---P--V---------------
----------------------------P--------------------------E----
---------------------------------A--------G------AP---------
C--AHL--------------------------N-G-------G---T-------------
----G-----H-----------------------LAH-ADA-ACA-ATGTS-S-PYMP--
P-A-L---CAT-LS-D---A----P--V--C-A-M-----NAA------GAP-G----TV
TS--GRA------PP-------------------DL--SELQLLRI--------------
------
>WP_202486586.1
------------------------------------------------MSGT--------
--R-Q----RT-------------------------------P--A------P-------
-PP-----------W---R--------LLVLLVLGGLLAMHGLA--P--G--G-----G-
----------------L--------G---S-V----------------------------
------------------------------------------------------------
-Q-R--------------------A-----S-----------------------------
---------------------------AP-------------------------------
----------------------------------H-------M-----------------
-------------------------------------A---V--V---------------
----------------------------L--------------------------S----
---------------------------------A--------P------CD---------
C--GAEHD------------------------H-GHD-----G---S-------------
----G-----H-----------------------AHH-ADA-TCA-SGAVP-G-GPEL--
A-L-P---ASP-DV-IA--P----V--T--G-A-L-----SPA------RPA-S----AP
DG--ARA------PP-------------------SL--AELQLLRI--------------
------
>WP_254665836.1
------------------------------------------------MISN--------
----R-----A-------------------------------P--G------PASAL---
QGR---------AWA---L-------PLLIMVVLCGLLTMHGLG--A--V--P-----A-
----------------G--------E---A-H------------------------P---
------------HSA------------------A--------------------------
-H-S--------------------A-----PE----------------------------
-------------------------AAAA-------------------------------
--------------------------------GGHD------AGVH--------------
------------------------------------------------------------
------------------------------------------------------------
--------------DDG--SRLRPGGQ-----HA---------------DQCE-------
C-------------------------------D-G-------T---D-------------
----G-----H-----------------------VSH-ADA-TCS-ATGTS-G-SPST--
D-G-P---AST-TA-AA--P----R--H--E-A-A-----PGG------RCR-P----DT
GT--ERA------PP-------------------SL--HRLQLLRI--------------
------
>WP_252842416.1
------------------------------------------------MSSR--------
--Q-R----------------------------------------R------PHA-----
LAV---------SPG---H-------LLLLALTMLGLFAMHGLQ--A--T--A-------
------------------------------------------------------------
----------------------------S---PVEM------------------------
-R-P--------------------A-----T-----------------------------
-------------------------VAVV-------------------------------
------------------------------------------------------------
--------------------------------------------MPGMG-----------
------------------------HTSAE--------------------------T----
---------------------------------GH-------D------MS---------
V--PPS----------------------------------------H-------------
-DAPG-----H-----------------------KHP-GGQ-ICL-ALLVV-A-ALLI-L
Y-A-VF--VG---------R----SRRP--V-A-T-----VSP------AGL-G----SG
SR--GRA------PP-----------------GPSV--FQLSVLRL--------------
------
>WP_026414361.1
------------------------------------------------MNGR--------
--G-V----S-----------------------------------R--------------
------------SAA---L-------TLLLSALLAGLFLMHGLS--A--T--P-------
------------------------------------------------------------
----------------------------S---PI--------------------------
-H-F--------------------S-----D-----------------------------
-------------------------PVHV-------------------------------
------------------------------------------------------------
-----------------------------------------S--GPAMT-----------
------------------------GPGM---------------------------G----
---------------------------------A--------D------HT---------
---PDATP------------------PVRAVVA-HAGT----A---H-------------
----D---------------------------MTGCL-GGT-VCL-ALLVF---GVIA--
--V-AL--AG---------R----SV-A--L-L-P-----ARL------PTG-V----RW
TR--RRG------PPRA--------R------PPDL--HKLCVMRL--------------
------
>WP_187740344.1
------------------------------------------------MIRRQ-------
--R-R----RT-------------------------------P--R------A-------
-HG---------TRA---R-------LLLLLAVLTGLLAMHGLV--S--A--P-----A-
----------------T--------A---A-P-----------------------AP---
--------------------------------AG--------------------------
-H-V--------------------A-----AAE---------------------------
----H-----P--------------PAAS-------------------------------
----------------------------------H-------GRTD--------------
----------------------PAPAP----------A---S--A---------------
----------------------------A--------------------------R----
---------------------------------A--------A------EA---------
A--VHDGH------------------------G-G-------A---D-------------
----G-----H-----------------------AEH-ADG-TCA-ASGLG-G-APAL--
P-A-L---VPG-PC-AP--S----L--P--A-S-------AAA------CDG-R----TG
ES--GRG------PP-------------------AL--SELQVLRI--------------
------
>WP_052682178.1
------------------------------------------------MDTL--------
--TPRN---QVT-----------------------------GS--R--------------
-WR---------AGV---R-------ALAVLALLLGLLGMHALAD-P--G--G--GIMA-
------H---------P--------E---A-H----------------------------
--------------------------------AR--------------------------
-H-S--------------------A-----VSQ---------------------------
-------------------------QSTS-------------------------------
-----------------------------QRSGAH-------------------------
------------------------RADPMPV------N--ES--APMLG-----------
-------------------------------------------------------A----
---------------------------------G--------D------GP---------
C-------------------------------D---C-----D---G-------------
----H-----H-----------------------QAH-AGS-ICQ-ASGLG-S-APVV--
P-P-L---RPV-LD-T---S---FSG-P----V-P-----SIA------DAP-A----QL
TA--GRG------PP-------------------SL--AALQLLRI--------------
------
>WP_057577018.1
------------------------------------------------MKTP--------
--E-Q----RL-------------------------------A--P------T-------
-PV---------RRW---R-------ALLVLGVLAGLLAMHALA--P--G--G-----A-
----------------V--------H---E------------------------------
------------------------------------------------------------
-H-A--------------------G-----P-----------------------------
----Q-------------------------------------------------------
----------------------------------H-------T-----------------
-------------------------R-----------A---V--A---------------
----------------------------V--------------------------S----
---------------------------------A--------Q------EH---------
C--PGD--------------------------H-GGC-----G---G-------------
----G-----H-----------------------LHH-ADP-TCV-AAAVS-G-APTL--
M-A-L---VPD-PV-AV--P----V--R--T-D-T-----LRS------CAG-R----TP
DE--ARA------PP-------------------SL--AELQLLRI--------------
------
>WP_094740030.1
------------------------------------------------MHSV--------
--I-R----R--------------------------------S--R------PG------
--I---------ASA---T-------GLLIALTVFGVLLMHSAT--P--S--T-------
-----------------------------S-M----------------------------
------------SS-------------------E--------------------------
-H-S--------------------A-----M-----------------------------
-------------------------ASTA-------------------------------
----------------------------------R-------------------------
------------------------HD-----------D---P--VQVA------------
-------------------------------------------------------A----
---------------------------------G--------D------HD---------
G--PS-------------------------------------------------------
----------------------------------AHQ-MMH-PCA-GATVS-W-AALS-V
P-S-AS--VG---C-V---H----S--P--M-S-E-----DGI------RGR-T----DS
VS--ERA------PPWT---------------LWEL--DRSVTLRV--------------
------
>WP_051574550.1
------------------------------------------------MA----------
--------------------------------------ELRGV--T------RL------
--P---------AAV---Q-------VLLLLALLGGIVTMHAVA--I--T--P-----G-
----------------PDA----TGM--HA-M----------------------------
------------AG----------------------------------------------
-H-Q--------------------Q-----M-----------------------------
-------------------------GGHE-------------------------------
----------------------------------K-------------------------
------------------------PA-----------D---T--PC--------------
-------------------------------------------------------D----
---------------------------------T--------D-------D---------
C--AP-------------------------------------------------------
----------------------------------QHA-GMH-GCV-FVMTA-V-SVLG-G
L-A-LL--YW---I-G---V----AR-T--T-L-I-----VSQ------LRH-R----CR
RR--ERA------PPWA---------------VLSL--SELSILRV--------------
------
>WP_030655187.1
------------------------------------------------MTGT--------
--R-A----RA-------------------------------L--R------P-------
-PQ---------RRH---R-------ALLVLALLAGLLGMHALA--P--G--G-----G-
----------------M--------T---H-A----------------------------
-------------GH-----------------GG--------------------------
-H-P--------------------------------------------------------
----R----------------------AA-------------------------------
----------------------------------H-------G-----------------
-------------------------------------A---V--A---------------
----------------------------V--------------------------S----
---------------------------------A--------P------DD---------
C--PDA--------------------------A-GHC-----G---G-------------
----H-----R-----------------------LHH-ADP-SCA-SGALD-G-GPHL--
P-V-P---APG-PV-AV--V----A--P--A-P-C-----PRP------GPA-T----AP
DG--ARA------PP-------------------DL--AELQLLRI--------------
------
>WP_215093942.1
------------------------------------------------MTSS--------
--T-R-----S-------------------------------S--R------R-------
-PA---------GRL---F-------VLLVLTVLAGILGMHALA--P--N--G-----A-
----------------P--------A---P-E----------------------------
------------------------------------------------------------
-H-A--------------------M-----T-----------------------------
---------------------------MA-------------------------------
----------------------------------H-------------------------
-------------------------S-----------P---A--T---------------
----------------------------E--------------------------Q----
---------------------------------A--------S------GV---------
C--SHT--------------------------D-G-------G---S-------------
----G-----H-----------------------LAH-ADG-TCA-AAGIG-S-AYAP--
P-A-L---AGA-LP-D---T----P--A--A-A-G-----VPV------AVP-S----SV
VH--GRA------PP-------------------NL--SELQRLRI--------------
------
>WP_254233412.1
------------------------------------------------MRRA--------
--P-T----S-----------------------------------T--------------
LLR---------GVL---L-------GLLVAGVSIGVLAMHQVP--H--T--V-----SL
-------------------------A----------------------------------
----------------------------Q---QH--------------------------
-H-C--------------------A-----P-----------------------------
------------------------------------------------------------
----------------------------------H-------------------------
------------------------------------------------------------
------------------------------------------------------------
---------------------------------G---------------DA---------
----------------------------------------------P-------------
----G-----P-----------------------ADP-VTH-MCA-GVIVV-V-AGLG-A
L-A-LV---------A---L----VR-R--E-P-VVL-PRPSL------LRW-H----RR
LS--GRA------PPV----------------RLKL--AELCVLRL--------------
------
>WP_251057212.1
------------------------------------------------MSRQ--------
--A-R----RA-------------------------------V--V------P-------
-FG---------LCS---G-------LLLVLTVLFGLVAMHGLG--P--G--G-----L-
----------------P--------A---A-A-HT-------------------------
------------TAG-----------------AH--------------------------
-H-G--------------------------------------------------------
------------------------------------------------------------
------------------------------------------------------------
-------------------------------------A---E--A---------------
----------------------------A--------------------------A----
---------------------------------V--------H------DG---------
C--VHADDPSD---------------------G-G------SG---G-------------
----G-----H-----------------------AEH-ADA-TCA-AAGVA-G-SPVL--
P-V-P---AVL-PG-TV--H----G--L--T-G-A-----GHG------VVP-D----VA
FG--GRA------PP-------------------SL--SELQLLRI--------------
------
>WP_181140609.1
------------------------------------------------MTGT--------
--R-A----HA-------------------------------P--R------P-------
-PQ---------RRH---R-------GLLVLALLAGLLGMHALA--P--G--G-----G-
----------------M--------A---H-A----------------------------
-------------GH-----------------PG--------------------------
-H-A--------------------------------------------------------
----R----------------------AA-------------------------------
----------------------------------H-------G-----------------
-------------------------------------A---V--A---------------
----------------------------V--------------------------S----
---------------------------------A--------P------DD---------
C--PDA--------------------------A-GHC-----G---G-------------
----H-----R-----------------------LHH-ADP-SCA-SGALD-G-GPQL--
P-V-P---APD-PV-AV--V----V--P--A-A-C-----PRP------GPA-T----AP
DG--ARA------PP-------------------DL--AELQLLRI--------------
------
>WP_063997387.1
------------------------------------------------------------
------------------------------------------------------------
------------------------------SALLLGLVGMHGLG--P--L--P-------
-----------------------------M-G----------------------------
--------------------------------SD--------------------------
-H-D--------------------P-----VP----------------------------
-------------------------V-AA-------------------------------
----------------------------------P-------------------------
-------------------------M-----------S---V--V---------------
----------------------------A--------------------------S----
---------------------------------M--------P------DE---------
C--DHGE-------------------------G-G-------C---T-------------
----G-----H-----------------------AQH-ADP-TCA-SASVA-G-SPAM-V
P-V-L---LPD-VA-AC--V----G--V--P-R-A-----GTA------STG-S----GP
DG--GRA------PP-------------------SL--SELQLLRI--------------
------
>WP_005456448.1
------------------------------------------------MTDP--------
--R------------------------------------------R------RG------
------------AIL---R-------WLLVCSVLLGLVIMHHVVNQH-------------
------------------------------------------------------------
--------------------------------IE--------------------------
-H-G--------------------D-----P-----------------------------
-------------------------SATV-------------------------------
------------------------------------------------------------
------------------------------------------------------------
------------------------QQVTT--------------------------E----
---------------------------------H--------D------TA---------
G--HDDSSA----P----------------------------S---H-------------
----E-----G-----------------------SSV-LAH-LCF-AVLVG-S-IVLL-I
T-V-RL--IR---------R----FR-D--T-V-T-----RPR------PLA-D----RT
GG--GRA------PPS---------P--LPTPDGFA--YDLCVLRL--------------
------
>WP_251054798.1
------------------------------------------------MTAA--------
--A-Q----SP-------------------------------S--R------R-------
-PT---------ARG---L-------ALLVLAVLAGVLAMHGLG--P--A--P-----V-
----------------S--------A---K-A-S--------------------------
------------ASA-----------------AS--------------------------
-H-V--------------------M-----V-----------------------------
---------------------------TS-------------------------------
----------------------------------P-------------------------
-------------------------D-----------G---A--G---------------
----------------------------H--------------------------A----
---------------------------------A--------A------GD---------
C--SHT--------------------------A-G-------G---T-------------
----G-----H-----------------------ANH-ADA-TCA-AAGVG-V-SYAP--
P-A-L---ASA-LD-V---T----P--A--V-V-A-----RPA------GAA-G----AP
ES--GRA------PP-------------------DL--AELQLLRI--------------
------
>WP_190189257.1
------------------------------------------------MNTS--------
--S-T-----G-------------------------------S--S------R-------
-PA---------GRL---L-------VLLVLTVLAGVLGMHALS--P--A--G-----V-
----------------P--------S---A-Q----------------------------
-------------PE-----------------PG--------------------------
-H-T--------------------M-----T-----------------------------
---------------------------AA-------------------------------
----------------------------------R-------------------------
-------------------------T-----------A---S--A---------------
-----------------------SDAHTT--------------------------Y----
---------------------------------A--------D------RG---------
C--SHT--------------------------D-G-------G---T-------------
----D-----R-----------------------LHH-ADA-TCA-AAGVG-A-PYAP--
P-A-L---TGT-VP-G---A----P--S--P-S-A-----AAA------RSP------AA
ES--GRA------PP-------------------DL--SELQLLRI--------------
------
>WP_079061516.1
------------------------------------------------MAAVN-------
--G---------------------------------------------------------
------------LWR---R-------AVCVLGLLVGLLGMHGLA--P--G--G-----V-
----------------W--------S---A------------------------------
------------------------------------------------------------
-H-P--------------------E-----P-----------------------------
----R-----P-------------M--AAVAG----------------------------
-------------------------------VMSG-------------------------
------------------------VS-----------V---A--S---------------
----------------------------A--------------------------E----
---------------------------------G--------H------DG---------
C--AGE--------------------------E-GHC-----G---G-------------
----G-----H-----------------------ARH-ADS-TCA-SAAVS-G-GPVL--
P-G-L---LPD-PA-PV--P----V--P--D-E-T-----LCP------HAV-A----AP
EG--ARA------PP-------------------SL--AELQLLRI--------------
------
>WP_121115082.1
------------------------------------------------MRLQ--------
--V-R----C--------------------------------R--R------RG------
--A---------ASA---T-------GLLIVLTMFGVLLMHSVT--P--T--T-----P-
----------------MAG----PMP--SS-M----------------------------
------------SG-------------------G--------------------------
-H-A--------------------S-----M-----------------------------
-------------------------SPTS-------------------------------
----------------------------------A-------------------------
------------------------VE-----------S---A--VPVA------------
-------------------------------------------------------F----
---------------------------------G--------K------HD---------
C--PS-------------------------------------------------------
----------------------------------AHQ-MMH-PCA-GTTVS-W-PALT-V
P-T-LS--FD---I-D---L----A--P--T-T-A-----SGI------GSH-T----DS
AR--GRA------PPWT---------------LWEL--DRSVTLRV--------------
------
>WP_199850491.1
------------------------------------------------MTGSI-------
-RI-G-----P-------------------------------R--H------R-------
-PA---------GRL---F-------AVLVLAVLAGVLGMHALG--P--G--G-----A-
----------------P--------A----------------------------------
--------------------------------AE--------------------------
-R-P--------------------T-----A-----------------------------
---------------------------MA-------------------------------
----------------------------------S-------GHGGPKAPA--------S
MTAQTPLPAA------GAQEATAGHV-----------P---A--G---------------
----------------------------Q--------------------------A---P
EAYVRAAQTPAS------PASHAPVEQTPVAAPA--------G------DA---------
C--SHT--------------------------D-G-------G---S-------------
----G-----H-----------------------PAH-ADR-TCA-AAGTA-S-AYAP--
P-A-L---ADA-LP-G---A----P--A--A-A-P-----VRI------AGS-A----AG
LP--DRA------PP-------------------DL--AELQLLRI--------------
------
>WP_031498107.1
------------------------------------------------------------
------------------------------------------------------------
--------------------------MLLLLGLLAGLFGMHALG--P--G--D-----A-
----------------V--------A---V-S-A--------------------------
-------------AS-----------------SH--------------------------
-H-G--------------------E-----A-----------------------------
----R--------------------AMTA-------------------------------
---------------------------------AH-------------------------
-------------------------------------P---S--A---------------
----------------------------T--------------------------T----
---------------------------------D--------E------TV---------
C--HGG--------------------------A-T-------G---G-------------
----G-----H-----------------------AQH-GDP-TCA-SGAVG-A-GPVL--
P-A-L---LPD-PA-GS--A----V--P--G-D-L-----DGR------SVA-A----AP
EG--GRA------PP-------------------SL--AELQILRT--------------
------
>WP_247206383.1
------------------------------------------------MSGF--------
--V-G----GH------------------GSTDVVLRHRPGRG--R------WL------
--T---------AAA---M-------ACAAFAVLVGVLLMHSVP--M--V--H-----P-
----------------PAG---------HG-L----------------------------
------------AGVSTATVTHPASH--D-------------------------------
-H-T--------------------A-----L-----------------------------
-------------------------ADLT-------------------------------
----------------------------------A-------------------------
------------------------LG-----------M---H--GAGV------------
------------------------VMDMG--------------------------C----
---------------------------------G--------D-------G---------
C--T--------------------------------------------------------
----------------------------------PHT-GMA-MCM-AVVSV-V-AALL-M
T-R-RL--VA---H-L---P----T--V----G-G-----AHQ------MRW-T----GR
YT--SRA------PPWA---------------TPSL--EKLSVLRI--------------
------
>WP_156045716.1
------------------------------------------------MSGF--------
--V-G----GH------------------GSTDVVLRHRPGRG--R------WL------
--T---------AAA---M-------ACAAFAVLVGVLLMHSVP--M--V--H-----P-
----------------PAG---------HG-V----------------------------
------------AGVSTATVTHPASH--D-------------------------------
-H-T--------------------A-----L-----------------------------
-------------------------ADLT-------------------------------
[truncated: 253,732 more chars]
