# Supplementary material for: Evolutionary adaptation of bacterial proteomes to translation-impeding sequences
Source: EMBO J. 2025 Dec 9;45(6):1957–79. doi: 10.1038/s44318-025-00651-6 (PMC12992588; doi:10.1038/s44318-025-00651-6)
Supplement: Supplementary file 13 — Appendix Figures Source Data [file 44318_2025_651_MOESM13_ESM.zip › Appendix Fig. S6/aln_cluster_SLIV_18480.txt]

>WP_003991421.1
M------------TAPQ----APTT---------RPGH---------------------T
LRIVRAAVFSAVCVVLAGAGHALASCDSIPLWTLGA-----GFLGVVAVTAPLAGRV-RS
LPVITAALAAGQTVLHTLFGL--G-QHGTAA---A-A---S-------------------
--------------------------TS----AG--TSDTALVRQAARLVCG-TTATA--
---ISPAQAHKILTD-ARVQP-DA-G----------------------------------
AH-------TPM------------PDA---------------------------------
--------G--------A-SA---------SLWP------SLPMLLGHVLAAIAAGWLLR
HGDLALLRLT----EL---S---AQ----G---VT---EGALVRSLRAALALVRALRA-G
LPGAPD--ASA-RPAHAV----RPV-PEMPRTTALQHTVVRRGPPAAAV----------T
ASA-LALAA
>WP_071380609.1
M------------TAPH----ARTA---------HPGA---------------------G
LRILRAAVFAAVCVVLAACGHTLASCAGVPLWTLGA-----GFLGCLLVVVPLAGRA-RS
LPGIAALLALGQTALHALFGL--G-QHGAAM---A-S---G------------GMV----
MATPG---------AAGA--PGT---TG----SS--LSDAALVENAARLLCG-SNAAA--
---LTPGHAFHLLLD-ARLID-RA-G---R-----PV-A------------TL--GT---
LS-------GAR-------------GA-------------------------T-------
--------G--------S-AA---------GLLP------SLPMLLGHVLAAVAAGWLLR
RGDLALLRLI----EL---S---AH----G---VA---EGALVRSLRAALALACALCA-G
LLPAAG--PFP-RGRRTA----RDE-APAPHTTALRHAVIRRGPPAAD------------
----FHLAA
>WP_234538997.1
M------------TAPH----PRAA---------RTGS---------------------G
LRLLRAAVFAALCVVLAAAGHTLASCAAVPLWTLGA-----GFLGTLALVAPLTGRA-RS
LPGIVTLLAVAQTVLHTLFGL--G-QHGDSV---S-M---S------------SMSS--P
MSSM----------------TSM---SS----AS--LSDASLVERAARLVCG-AGAAQ--
---ITPAHAYKILTA-AHLST-SV-P---A--------------------TGT--SG---
TA-------HAA-------------DV-------------------------T-------
--------G--------A-SG---------SLLP------SVPMLLGHLLAAVVAGWLLR
RGDLALLRLI----RLSADT---AH----G---VA---EGALVRALHRALALACALCA-G
LVAVPE--APA-RGRRSA----WDI-AAAPRTVTLQHSVIRRGPPVAA------------
--AVLVLAA
>WP_255949402.1
M------------TAPR----QYEA---------RAGF---------------------D
LRLLRATVFTVACVVLSAAGHSLASGATVPAWSLAV-----GCLALFCVALPLAGRS-RS
LGGITALLAIGQLALHALFGI--G-QHDMTM---P-H-----------------------
---------------------------------S--RSETSLMTHAARLMSG-THAMG--
---MMPGSYRGMLRD-AAGGA-GGTG---A-----GA-GVG-----VGSGMAT-DGG---
MAAGT---GAPG-------------AAVD--------GS-------------A-------
--------PIL------H-AL---------PMLP------SLPMLLGHLLAAVVAGWLLR
RGDLAVFRLM----AL---S---AQ----G---LA---ESALVRALRAALALVRALRS-G
LPDVRT--SGP-RPRRTP----DTR-APLPRTVALQHTVIRRGPPPAA------------
----CALAA
>WP_189902647.1
M------------SAPH----SRTA---------HAGR---------------------D
LRMLRAAVFAAVCVVLAAAGHTLASCATVPLWTLAA-----GFVGALLVVVPLAGRA-RS
LPGIAALLTVGQTVLHTLFGL--G-QHGTAG---M-G---S-SG---------STP----
MGST----------------SSG---SA----QA--VSDAGLVEQAARYMCG-TGPAG--
---ITPARAHRILVD-AHLYP-GP-A---P---------------------GT--SA---
VH-------HPA-------------DALS---------A-------------T-------
--------G--------S-AA---------SLLP------SLPMLLGHLLAGLVAGWLLR
RGDLAVLRLI----EL---S---AH----G---VA---EVALVRSLRGALALVRALCV-G
LPTAPA--TGP-RYARAA----DTP-AVAPRSAALQHTVIRRGPPAAA------------
----LALAA
>WP_230649222.1
MSVQRAAVPYRAAAAPQ----QPVP---------AAAW---------------------D
LRVLRAVPFAAVCTLAAAAGHAAASGGPVPAGTLAA-----GFAAVCVLAALLGGRE-RS
LTAIAGGLVTGQLALHLLFHSARG-MAGSAA---R-A---GMAGM---------------
--------------------------GG----GT--GGRSGAAAVAERLLCH-EGLAHGA
PLLPPGTTPEQLLTR-AGLDP-SA-Y---A------------------------------
------------------------APSVP-------------------------------
---------WW------H-AG---------VLGL------SPLMLAGHLAAALAAGWWLR
RGEAALWRLV----RLAGSA---VQ----D---AV----RECAAPLRAVLAVAGALLR-G
LTGASP--VRPLRPYGPE----RGG-WRLPGAAPLRHSVVRRGPPAAV------------
------HAI
>WP_030614972.1
M------------TAPH----PRTA---------RPGA---------------------G
LRILRAAVFAAACVALAACGHTLASCAGVPLWTLGA-----GFLGCLLLVVPLAGRA-RS
LPGIAALLALGQTVLHTLFGL--G-QHGAMA---APA---A------------AMT----
--------------------AGS---TG----SA--LSDHALVEQATRLLCG-STPSS--
---LTPGHAYRLLLD-ARLID-PS-G---R-----PT-P------------AL--GT---
LG-------HAH-------------DA-------------------------A-------
--------G--------A-SG---------GLLP------SLPMLLGHVLAAVAAGWLLR
RGDLAVLRLI----EL---SAHGAH----G---VA---EAALIRSLRAALALVRALCA-G
LLPDAG--PGP-RGPRPD----RDD-APAPHTAVLQHTVIRRGPP-AA------------
----FLLAA
>WP_156899277.1
M------------SSRP-----------------RVHP---------------------D
VRIARGCLLAVTSAVLSVTAHTVADGALPPLSVALVIAGLTGWTSTALVDRTKGTRS-GR
LIGVLVTLAAAQLITHGLLTL--L-AHPQPT-----------------------------
--------------------------------GG--------------------------
------------------------------------------------------------
------------------------------------------------------------
------------------------------TPID------GWAMLAAHASATVIMAVLIT
GAE-------------------------------------------RGLLAVLAGLRR-I
LPVVVT--FGPPRVRAVRCPAAPTI-PATYTEILLRRVHSRRGPPHRS------------
---------
>WP_190203165.1
M------------TAPH----P-------------AGK---------------------D
LRLLRAAVFAAVCVVLAGAGHSLASCAGVPAWTLGA-----GFLGVIAVAAPLAGRE-RS
LPGIVALLAAGQTVLHALFGL--G-QHGSTP---A-A---A-T-----------------
--------------------------AA----GT--EADATLVQQAAKLLCG-TTAAA--
---ISPARAQRILTD-ARLAP-RT-H----------------------------------
TH-------HPA-------------DAAA--------SG-------------G-------
--------D--------G-LG---------SLLP------SLPMLLGHLLAAVATGWLLR
RGDLALARLV----ELSAHS---AH----T---VA---EGALVRALRAALALVRVLCA-G
LPDAAG--AVA-RLPRTG----PLA-PVRLRTTALQHSVIRRGPPAAA------------
----LVLAA
>WP_189599470.1
M------------SAP--------------------AL---------------------A
PRLLRAAVFTAVCVVLSALGHALAACAGIALWTLVA-----GFLGIFAITVLFAGRG-RS
LPVIVGALAVGQLGLHALFGL--G-QRSLAA---G-A---G-GA----------------
--------------------GRG---GL----GH--EADEALIRMAAKLVCG-AGAAA--
---ISPADATRIITD-AGLDP-AD-A---V-------------------------AQ---
AHG------HAH---------------AL--------TA-------------A-------
--------P--------Q-SA---------GLVP------DLPMLLGHLLAALVTGWLLR
RGDIALGRLVRLSARLSAQG---AT----G---LA---EAALVRSLRAALTLVRALLA-G
LPGVPA--AGPSRLPRAA----ADV-PVPPGGEALQHTVIRRGPPAAG------------
----CVLAA
>WP_062243308.1
M------------TAPH-------A---------RSGD---------------------G
LRVLRAAVFAAVCVVLAAAGHSLASCATVPWWTLGA-----GFAGALVVVAPLAGRE-RS
LPGIATLLALGQTVLHVLFGL--G-QHGTTS---M-A-----------------------
---------------------MS---SM----PR--TSDAALVQQAARLLCG-TTAAA--
---ISPAQAHRLLVE-ARLYP-AT-G---T-----GS-GG-------GTGVGT--GG---
AH-------AMT-------------ETSG--------SA-------------G-------
--------S--------S-AL---------SLLP------SLPMLLGHVLAAVTAGWLLR
RGDLALLRLA----ELSAYS---AH----S---MA---EGALVRSLRAALALVRALRA-G
LPGAPE--AGP-RAPLTA----SFT-PPRPRTRALQHTVIRRGPPAAG------------
----LVLAA
>WP_053662779.1
M------------TAPH----PPSA---------RSGN---------------------D
LRMLRAAVFAAVCVVLAAAGHTLASCASVAPWSLGA-----GFLGAVLVAVPLAGRR-RS
LAGIVTLLSLGQTALHILFGL--G-QHGSAV---A-----A-P------------A----
TAS------------------GA---GT----GA--LSDASLVQQAARLVCG-TTAAA--
---ISPTQAQRILSD-ARIAP-DV-T--------------------------T--GA---
AH-------HPA-------------DALS---------T-------------A-------
--------G--------A-SA---------ALLP------SLPMLLGHVLAALAAGWLLR
RGDLALARLV----ELSAHS---AH----C---VA---EAAFVRALRAALFLVRALHA-G
LAGAPG--TGP-RPPRPA----LWV-PPRPRTTALQHTVIRRGPPSDA------------
----FALAA
>WP_037856336.1
M------------TAPH----SRTA---------PAGR---------------------G
LRLLRAAVFAAVCVVLAAAGHTLGSCAAVPLWTLGA-----GFLGALVVVVPLAGRA-RS
LPGIAALLALGQTVLHALFAL--G-QHGATA---M-G---P-MT---------ATGMPGP
SGS-----------------AAH---AG----HV--LSDAALVERAARYMCG-TTTAG--
---ITPARAYRILVD-AHLYP-AT-A---P-----DP------------------AT---
TA-------HPA-------------GALP---------T-------------A-------
--------GPV-----AS-LL---------ALLP------SLPMLLGHVLAALAAGWLLR
HGDLALLRLM----AL---E---AH----G---VA---EGALVRSLRGALALACALCA-G
LPTAPG--TGP-RFPRTA----DSV-LPPPSTTALQHTVIRRGPPAAP------------
----FALAA
>WP_064728745.1
M------------TAPH----PPTA---------RSGN---------------------D
LRVLRAAVFAAVCVVLAAAGHTLASCATVPLWSLGA-----GFLGAVVVAAPLAGRL-RS
LPGIVALLAVGQTALHVVFGL--G-QHGSTV---A-A---A-S----------G------
--------------------------ST----AA--PSDASLVQQAARLVCG-TTAAA--
---ISPAQAQRILDD-ARVSP-DS-A--------------------------A--GA---
TH-------HSA-------------DALT---------G-------------T-------
--------G--------D-PA---------ALLP------SLPMLLGHVIAAVAAGWLLR
RGDLALARLV----ELSAHS---AH----S---MA---EAAFVRALRAALALVCALHA-G
LAGAPG--TGP-RPPRPS----QAP-PPRPRTAALQHSVIRRGPPADA------------
----YSLAA
>WP_110629137.1
M------------TAPHARPCARSA---------RAGR---------------------E
LRLLRAAVFAAVCVVLAACGHTLASCATVPLWSLGA-----GFLGALVVVVPLAGRE-RS
LPGIVALLALGQTVLHALFGL--G-QHTAGT---A-G---S-A-----------------
---------------------GT---AA----AS--ASDGSLVAQAARLVCG-ATAAQ--
---LSPVQAQRILAD-ARVTP----------------------------------TA---
MH-------HPA-------------DALS--------TS-------------P-------
--------D--------S-MA---------SLLP------SLPMLLGHVLAALAAGWLLR
HGDLALLRLA----GLAALS---AR----E---VA---DGALVRSLRAALALVRALLA-G
LPAAPQ--HGP-RLPRTE----WLA-PRRPAAAALQHTVIRRGPPAAA------------
----FDLAA
>WP_104787500.1
M------------SMP-------VA---------RAGA---------------------G
MRLLRTAVFTAVCVVLAAAGHGFAAGVGVPGWSLLA-----GFAGVFAVATALAGRE-RT
LLPITAALAGGQVALHIVFGL--G-RHAPAT---V-------------------------
--------------------------------AG--SGDDSLIRFAAGLVCG-AGPSQ--
---LSAGEAHRIVTT-AGLDP-AT-V---A-------------------------Q----
GHS------HLA-------------SGAA--------AA--PD----AAPTLL-------
--------D--------T-LM---------SGLP------SLPMLLGHLLAALATGWLLR
RGEIALFRLA----RLSAHG---GR----Q---LA---AAARLRALRAAMALVRALRA-G
LPGRPT--TGP-RPLRCA----VDA-PAPATGDPLQHMVIRRGPPPV-------------
----YVRAA
>WP_066978706.1
M------------TAPS----VPTA---------RAAA---------------------D
LRLLRAAVFTAVCVTLSAAGHMAASFAAVRLWTLGL-----AAVAVFAVAAPLAGRE-RS
LPGIAAGLAVGQLALHALFAM--G-QHPMPV---L-P---A-------------------
--------------------------RP----AG--LSDQAAVALARHLTCG-LGGVR--
---MDAGTARQLLGP-GGADL-AM-D---A-------------------GLTG--AG---
GH--------PG-------------------------GM-------------P-------
--------M--------M-AH---------CLAP------SLPMLLGHLLAALGLGWLLR
RGEAALWRLV----RLSAPA---AG----E---LA---ARARVGAVRRSLTLLRALLA-G
LGAAQE--EGR-RAPAAY----GDE--TAPREPALHHSVIRRGPPAYGR-----------
-PA-LALAA
>WP_126393437.1
M------------TAPH----PRTV---------RSGG---------------------D
LRILRAAVFAAVCVVLAGVGHTLGSCATIPLWTLGA-----GFLGVLLVTVPFAGRE-RS
LPGIAALLAAGQTVLHTLFGL--G-QHGAAT---G-V---S-G-----------------
--------------------TVT---TG----AS--ASDAALVEQAARLVCG-TAAAA--
---ISPAQAQKLLTE-ARLAP-TA-G--------------------------A--HT---
PH-------RSA-------------DAVST----VT-GA-------------T-------
--------D--------A-TA---------SLLP------SLPMVLAHLLAALVAGWLLR
RGDLALLRVA----EMSALS---AH----S---VA---EGAFVRSLRGALALVRALRA-G
LPGAPE--AGP-LVQCAD----RYG-PPEPRTLALQHTVIRRGPPAGA------------
--A-LVLAA
>WP_124440797.1
M------------TAPH----PCTT---------RSGR---------------------E
LRVLRTAVFAAVCVVLAAAGHSLASCATVPLWTLGA-----GFLGVVLVVAPLAGRD-RS
LPGIAALLAVGQTVLHVLFGL--G-QHGTAA---G-A---A-A----------GA-----
---------------------SS---AA----SS--VSDASLVAQAARLVCG-TTAAA--
---ISPAQAHRILVE-ARIHP-GT-G---A-----GT-GA---------AGQV--SA---
TH-------HPA-------------DAMS--------TA-------------A-------
--------G--------S-SM---------SLLP------SLPMLLGHVLAALVAGWFLR
RGDLALLRLV----ELSALS---AH----S---VA---EGALVRSLRGALALVCALRA-G
LPGAPE--VGP-RVPRAV----LLA-PPTPRTTALQHTVIRRGPPAAA------------
--A-LVLAA
>WP_125513876.1
M------------TAPH----QHQP---------RDGV---------------------D
LRLLRAAVFAAVCVVLSAGGHVLASCVAVPLWTLGA-----GFLAVLAVALPLAGRA-RS
LPGIAALLAVGQLGLHALFGL--G-QHGVTA---A-A-----------------------
--------------------------------QV--NGDASLVERAARLVCG-AGAST--
---ITPAQAHRILTT-AGLGT-GG-G---T---------------------DH--AA---
AHH------HGQ------------SAAAA-------ADS-------------ALDSMSTA
GATGTA--GPMGSAGSMG-AM---------ALVP------SLPMLVAHLLAALAAGWLLR
RGDLALLRLI----RL-AQG---AQ----G---VA---EGALVRSLRSALTLVRALRA-G
LPGAPE-TTGP-RLPRTA----RLA-PPKPRTLALEDAVIRRGPPAGV------------
--RHVELAA
>WP_164315985.1
M------------TARR----RRTA---------PSGS---------------------A
FRMLRAAVFSAVCVVLAGAGHTLASCASVPLWTLGA-----GFLGVLACAAPLAGRT-RS
LPGIVTLLAVGQTVLHTLFGL--G-QHTASS---A-V---A-S-----------------
---------------------TA---AT----TT--ATDTALVARAARLLCG-APLAA--
---ISPAQAQRILAD-ARIGT-GVTG---A-----GT-GSG-----SATGMDM--GS---
MN-------HTA-------------DALA--------SG---------------------
--------GSV--ASLAS-LV---------SLLP------TLPMLLGHLLAAVATGWLLR
RGDLALLRLM----RL---S---AH----G---VA---EAALVRSLRGALALARALLT-G
LPGTPG--TAP-HAPRAW----TLV-PLGPSATELQHTVIRRGPPAAP------------
----LVLAA
>WP_044473470.1
M------------TARR----RRTA---------PSGS---------------------T
LRMLRAAVFSAVCVVLAGAGHTFASCASVPLWTLFA-----GFLGVLACAAPLAGRT-RS
LPGIVVLLAVGQTVLHTLFGL--G-QHMTSA---A-S---V-S-----------------
--------------------------PA----AA--TADTTLVARAARLLCG-VPLAA--
---ISPAQAQRILAD-ARIST-GG-G---T-----GA-GTG-----GGAGMDM--GS---
MS-------HTT-------------DAVT--------SA---------------------
--------G--------S-VY---------ALLP------TLPMLLGHVLAAVATGWLLR
RGDLALLRLM----RL---S---AH----G---VA---EGALVRSLRGALALARALRT-G
LPGTPG--TAS-QAPRAW----TLV-CLRPSATALQHTVIRRGPPASS------------
----LVLAA
>WP_055535317.1
M------------TARR----RRTA---------PSGI---------------------A
LRMLRAAVFSAVCVVLAGAGHSLASCAAVPLWTLGA-----GFLGVLACVAPLAGRA-RS
LPGIVALLAVGQTVLHTLFEL--G-QHTTSS---A-M---A-------------------
--------------------------ST----AA--AADTALVARAARLLCG-VPLAA--
---ISPAQAQRILAD-ARIST-GS-G---T-GSTGGT-GSG-----IGGGMDM--GA---
MH-------HSA-------------GALA--------SA---------------------
--------GSG-----AS-PT---------ALLP------PLPMLLGHVLAAVATGWLLR
RGDLALLRLM----RL---S---AH----G---VA---ETALVRSLRGALALARTLRT-G
LPGTPG--TAP-HAPRAW----TLV-PLKPSTGALQHTVIRRGPPAAA------------
----LVLAA
>WP_210573653.1
M------------TAPH----QRWV---------RSGR---------------------D
LRVLRAAVFAAVCVVLAAAGHALTSCATVPLWTLGA-----GFLGVFGVAAPLAGRA-RS
LPGIAGLLAVGQVVLHSVFGL--G-QHAATA---S-A---G-S-----------------
--------------------------TT----GA--ASDASLVAQAARLLCG-SAAAA--
---ISPAQAHRILTE-ARIDP-VS-A---G-------------------------TH---
AH-------HAS-------------ATVS-----------------------A-------
--------D--------S-GS---------ALLP------SLPMLLGHLLAALAAGWLLR
RGDLALLRLV----EL---S---AH----G---VA---EGALVRSLRGALALARALCA-G
LPATPE--AGP-RPTRTV----PLA-PPRPRTTALQHTVIRRGPPVVT------------
----LVLAA
>WP_037650554.1
M------------SAPH----ARTA---------RPGA---------------------G
LRMLRAAVFAAVCVVLAAAGHTLASCASVPLWTLGV-----GSLGSLLLVVPLAGRA-RS
LPGIAALLTLGQTALHTLFGV--G-QHGAAM---A-M---G------------GMP----
MGQ-----------------GTP---GK----TA--LGDAALVEQATRLLCG-ANAAA--
---LTPGHAFHILLA-ARLID-RS-G---R-----PV-AG-----------AP--LP---
MP-------HAA-------------DA-------------------------T-------
--------G--------A-SA---------ALLP------SLPMLLGHLLAAVALGWLLR
RGDLAVLRLL----EL---S---AH----SAHEVA---ETALVRSLRAALALVGALCA-G
LLSAAE--PAP-RARRGD----RDE-PPAPATLALQHSVIRRGPPAAA------------
----LRLAA
>WP_061443702.1
M------------TAPH----PPTA---------RSGN---------------------D
LRVLRAAVFAAVCVVLAAAGHTLASCATVPLWSLGA-----GFLGAVLVAVPLAGRR-RS
LAGIVTLLTVGQTALHTLFGL--G-QHGTAV---A-----A-P------------A----
AAS------------------GT---GA----GA--LSDASLVQQAARLVCG-TTAAA--
---ISPAQAQRILTD-ARIAP-DA-Q--------------------------T--AA---
TH-------HPA-------------DALA---------G-------------A-------
--------G--------G-SA---------SLLP------SLPMLLGHVLAALAAGWLLR
RGDLALARLV----ELSAHS---AH----S---VA---EAAFVRALRAALSLVRALHA-G
LAGAPG--TGP-RLPRPT----LWV-PPRPRTTALQHTVIRRGPPSDA------------
----FALAA
>WP_055596151.1
M------------TAPH----PHTT---------RSGR---------------------G
LRTLRAAVFAAVCVVLAGAGHTLASPAAVPLWTLGV-----GFLGTFVASVPLAGRA-RS
LPGIAVPLAVCQTVLHALFGI--G-QHGAAT---P-A---H-V-----------------
--------------------SPS---VS----AP--LSDTSLIEQAARLMCG-AGAVS--
---ISPAQAQRILTD-ARVHP-GT-T---G-----TG-S------------TT--GG---
THG-----GHGQ------------DGVLTL---AADPSA-------------A-------
--------A--------S-AM---------PLLP------SLPMLLVHVLTALATGWLLR
RGDLALLRLT----EL---S---AH----G---VA---EGALVRSLRAALALVRALRA-G
LPGAPQ--VAP-RRLRTV----PAV-PSTPRTTALQHTVIRRGPPPAG------------
-SA-LALAA
>WP_062145425.1
M------------TAPH----PRTV---------RSGR---------------------D
LRILRAAVFAAVCVVLAAVGHVLGSCAPIPLWTLGA-----GFLGALVVTVPLAGRE-RS
LAGIGALLAVGQTVLHTLFGL--G-QHGTAA---G-A-----------------------
--------------------------SS----AA--TADATLVQQAARLVCG-TTAAA--
---ISPAQAQRILTE-ARLGP-AT-G--------------------------A--HA---
SH-------QSA-------------DAAS--------AA-------------P-------
--------D--------S-IA---------SLLP------SLPMVLAHVLAAVVAGWLLR
RGDMALLRIV----EMSALS---AH----S---VA---EGASVRSLRGALALVRALRA-G
LPGAPE--AGP-RFLRTV----PPA-RPGPRTLALQHTVIRRGPPAGA------------
--A-LVLAA
>WP_018547548.1
M------------TAPQ----PRTT---------RPGP---------------------R
VRLLRAAVFTAVCVVLAAAGHTLASCATVPLWTLGA-----GFAGVLLLMAPLAGRA-RS
LPAIAGLLALGQTALHTLFGL--G-QHVSSG---A-M---D-AMGSMRSMHMSGMGS---
MGSM----------------GSM---GA----TA--PSQDVLVERATRLLCG-STPST--
---LSPGRAYQLLLD-AHLID-PS-G---H-----LL-G-----------TQA--AT---
AP-------HAH-------------DV-------------------------T-------
--------G--------F-SA---------ASLP------SLPMLLGHVLAAVAVGWLLR
RGDLAVLRLI----EL---S---AH----G---VA---EVALVRSLRAAFALVCALCA-G
LLPATG--PDP-RARRTD----RDE-PPVPRTTALQHSVIRRGPPAAA------------
----FRLAA
>WP_053133744.1
M------------TAPH----PPTA---------RSGN---------------------E
TRVLRAAVFAAVCVVLAAAGHTLASCATVPPWSLGA-----GFLGAVVVAAPLAGRR-RS
LPCIAALLTVGQTALHILFGL--G-QHGGTA---N-T---A-S----------GTA----
AASAGAPG------AL----ATG---GP----GA--VADASLVEQAARLVCG-TTAAA--
---ISPAQAQRILSD-ARIAP-GT-G------------------------AHA--EA---
AH-------HPA-------------DLLS---------T-------------A-------
--------G--------S-TS---------SLVP------SLPMLLGHVLAALAAGWLLR
RGDLALARLV----ELSTHS---AH----S---VA---EAALVRGLRAALSLVRALHA-G
LAGSPG--TGP-RLPLTA----LPV-PPRPRTTALHHTVTRRGPPREA------------
----FSLAA
>WP_159744288.1
M------------TPPP----ASPA---------RAAA---------------------D
LRLLRAAVFTAACVALSAAGHILGSCAAVPLWTLGV-----AAAAVFAVAVPLAGRE-RT
LPGIAVGLALGQLALHALFSW--G-QQPAPA---P-G---R-S-----------------
--------------------------GS----GG--LSEQAAISIARHMTCG-LGAGR--
---VDGAQARRALGP-GGFDA-AS-A---A-------------------GAAA--PA---
GHG------TAG-------------GTAA--------AD-------------P-------
--------A--------A-VH---------GLLP------SLPMLLGHLLAALALGWLLR
RGEAALWRLV----RLSAPA---YQ--------AT---VHTLIGAVRGALALVHALLM-G
LGAAHE--EAR-RAPVSY----GDD-KPGPKDLALHHSVVRRGPPT--------------
----LALAA
>WP_189150414.1
M------------TARR----RRTA---------PSGS---------------------A
FRMLRAAVFSAVCVVLAGAGHTLASCASVPLWTLGA-----GFLGVLACVAPLAGRT-RS
LPGIVALLAVGQTALHTLFGL--G-QHTTSS---V-M---A-STA---------------
--------------------ATT---ST----AT--TTDTALIARAARLLCG-APLAA--
---ISPAQAQRILAD-ARITT-GGAG---------GT-GVG-----TGTGMDM--GS---
MS-------HAS-------------DALA--------ST---------------------
--------G--------S-VT---------SLLP------TLPMLLGHLLAAVATGWLLR
RGDLALLRLM----RL---S---AH----G---MA---EAALVRSLRGALALARALRT-G
LPGTPG--TAP-HAPRAW----TLV-PLGPSATALQHTVVRRGPPAAP------------
----LVLAA
>WP_030357841.1
M------------TAPH----PRQT---------RAGA---------------------D
VRLLRAATFAAVCVVLSAGGHVLASCAAVPLWTLLV-----AFVVVLAVAVPLAGRE-RS
LPGIAGALAVGQLALHALFGL--GQRHSMAM---T-T---A-G-----------------
--------------------------TG----GG--SDAASLVERAARIACG-ASAAT--
---LTPVQARQILQS-AGLEP-SG-G---A-------------------------HG---
AHA------HAG------------ADAAA-------QTT------------GAMSST--T
S-MPSM--GSS------P-IT---------ALLP------SLPMLLAHVLAALAAGWLLR
RGDLALARLV----RLSAQG---AY----G---VA---EAALVRSLRAALALVRVLRA-G
LLGAPS--TGPACAPHT------PP-PPRLRAAALKDTVIRRGPPATA------------
--A-LTLAA
>WP_161165565.1
M------------TAPH----PPSA---------RSGN---------------------D
LRILRAAVFAAVCVVLAAAGHTFASCAAVPLWTLGA-----GFLGAVLVAAPLAGRE-RS
LPGIAVLLAVGQTALHTVFGL--G-QHGAAA---V-T---A-G-----------------
-AA------------------PG---GA----GP--LSDAFLVQQAARLVCG-TTAAA--
---ISPAQAERILTD-ARLTP-GS-G------------------------VHA--GA---
AH-------HPA-------------DALS--------TA-------------A-------
--------G--------S-SA---------SLLP------SLPMLLGHVLAALAAGWLLR
RGDLAVARLV----ALSAHS---AQ----S---MA---EGALVRALRAALALVRALHG-G
LARAPR--TGP-RPPRTD----LLV-PARPHTTALQHTVIRRGPPS-A------------
----LALAA
>WP_141312081.1
M------------SAPH----PRTA---------RPGA---------------------G
LRILRAAVFAAVCVVLSGAGHAIASCATVPLWTLGA-----GFLGVLAVAVPLAGRA-RS
LPGIAALLAVGQTVLHTLFGL--G-QHGTAA---T-D-----------------------
--------------------------------AA--HSDATLVAQAARLVCG-TTAAA--
---LSPAQAQRILVE-ARLYQPEQ-G--------------------------G--HA---
GQ-------HP--------------DAMS--------AT-------------A-------
--------D--------P-SA---------ALLP------SLPMLLVHVLAAVVAGWLLR
RGDLALLRIA----EL---S---AH----S---VA---EGAPVRSLRAAFALARALRA-G
LLGTPD--ARP-RFRCAP----ARA-VPEPRTTALQHTVIRRGPPAAV------------
----LVLAA
>WP_067435934.1
M------------TAPH-------T---------RSGG---------------------D
LRVLRAAVFAAVCVVLAAAGHALASCATIPLWTLGA-----GFLGTVLLVVPLAGRT-RS
LPGIAALLTVGQTALHVVFGL--G-QHGTTA---A-A---A-T----------GSA----
VST------------------AA---GA----AP--VSDAALVAQAARLICG-TTAAA--
---ISPAQAQRILTN-ARIRP-IS-G---T-----DV-GG----------TGI--GS---
AH-------HPA-------------DAMS--------TA-------------V-------
--------G--------S-PL---------SALP------SLPMLLGHLLAAVATGWLLR
RGDLALLRLV----ELSAYS---AH----S---VA---EGALVRSLRGALALVRALRA-G
LPGTPE--AGP-RPPRTA----LLT-SPAPRTTALQHSVIRRGPPGPA------------
--A-LSLAA
>WP_073933385.1
M------------SAPH----PRTT---------RSGR---------------------G
LRILRAAVFAAVCVVLAGAGHTLASCTAVPLWTLGA-----GFLGALAVAAPLTGRT-RS
LPGTAVLLACGQTALHTLFGL--G-QHGTPA---T-G-----------------------
--------------------------SS----SA--LSDAALVERAARLLCG-TAAAG--
---LSPAQAERVLID-ARVHR-AG-A----------------------------------
AT-------HA-----------------E--------TA-------------A-------
--------D--------V-PA---------SLLP------SLPMLLGHVLAALAAGWLLR
RGDLALLRLA----EL---S---AH----G---VA---EGALVRSLRAALALVRALRA-G
LPGAPE--GAP-RMARTA----LLA-PLPPRSAGLHHTVIRRGPPAAG------------
-TA-LALAA
>WP_030735902.1
M------------TAPH----PRTA---------RPGA---------------------G
LRILRAAAFAAVCVALAACGHALASCAGVPLWTLGA-----GFLGCLLLVVPLAGRA-RS
LPGIAALLALGQTVLHTLFGL--G-QHGAAM---V-S---A------------AMP----
AGPAA---------------TGS---TG----AV--LSDSALVERATRLVCG-STPVS--
---LTPGHAFRLLLD-ARLID-RS-G---R-----PT-G------------AL--GT---
VE-------HAH-------------DA-------------------------M-------
--------G--------T-TA---------GLLP------SLPMLLGHVLAAVGAGWLLR
RGDLAVLRLI----EL---S---AH----G---VA---EGARMRSLRAAFALARALGA-G
LLPVAG--PGP-RGRRPD----RDD-TPAPHTAVLQHTVIRRGPP-AA------------
----FLLAA
>WP_073951687.1
M------------TAPH----PRTA---------CAGR---------------------D
LRMLRAAVFAAVCVALAAAGHTVASCAAVPLWTLGV-----GFLGALVVVAPLTGRA-RS
LPGIATLLAVGQTALHILFGL--G-QSGMGG---T-A---T-GP---------TGS----
MASTG---------------PMG---SM----PV--MSDAELVQQAARYVCG-TAAAA--
---ISPGQAYRILVD-ARVYD-GG-A---M---------------------GM--SA---
TH-------RPA-------------DALA---------T-------------T-------
--------G----------AA---------TLLP------SLTMLLVHVLAAVAAGWLLR
RGDLALLRLI----DL---S---AH----G---VT---EGALIRSLRAALALVRALCA-G
LPAAPD--AAP-RFRRAA----DPA-PPAPHTTALQHTVIRRGPPAAA------------
--A-LVLAA
>WP_128508178.1
M------------IAPP----ASTA---------RAAA---------------------D
LRLLRAAVFTAVCVALSAAGHMAASCAAIPLWTLGV-----AAAVVFAVAAPLAGRE-RS
LPGIAAGLAVGQLTLHSLYSW--G-QCSTSM---P-T---A-A-----------------
--------------------MSG---SGYGRVGG--LSDQAAISIARHVMCG-LGTGR--
---VDGAEARRILGS-GGFGT-AS-A---A-------------------DMAA--PA---
GHT------TAG--------------GAA--------TD-------------P-------
--------A--------V-AH---------GLLP------SLPMLLGHLLAALAVGWLLR
RGEVALWRLV----RLSAPA---AY----E---IA---VHTLVGAVRGALALVRSLLA-R
LGAAHD--DAL-RAPVSY----GDD-KRGPKDPALHHSVVRRGPPSPA------------
--T-LALAA
>WP_189877845.1
M------------TAPQ----SRTA---------RAGG---------------------D
LRVLRAAVFAAVCVVLAAAGHALASCATVPLWTLGA-----GFAAVFAVAVPLAGRE-RS
LPGIATLLALGQTVLHTLFGL--G-QHSTST---P-A-----------------------
--------------------------GA----PG--AMDTALVERAARLVCG-ATAAA--
---ISPAQAQRILTD-AGLDA----------------------------------HA---
TH-------SRA-------------DAAM---------T-------------T-------
--------G--------S-SA---------SALP------TLPMLLGHVLAAVATAWVLR
HGDLALLRIV----RL---S--------------A---DATLVRSLRAALALVGALRS-G
LPAAPD--VAP-HAACSA----HEE-PPAPRTAALQHTVIRRGPPSSA------------
-AV-LVLAA
>WP_212673132.1
M------------TAPH-------A---------RSGA---------------------D
LRVLRAAVFAAVCVVLAAAGHAIASCATVPLWTLGA-----GFVGAVLVVAPLAGRE-RS
LAGIATLLAVGQTVLHVLFGL--G-QHGTAT---M-T-----------------------
---------------------MS---ST----QP--ASDTALVQQAARLLCG-TTAAA--
---ISPAQAQRVLTE-ARLYP-GT-A---G-----AA-GSTGT---TGTTGAT--EA---
AH-------HAT-------------DVMA-------------------------------
-------------------GS---------SVWP------SLPMVLAHVLAAVAAGWLLR
RGDLALLRLV----ELSACS---AH----S---VA---EGALVRSLRGALALVRALRV-G
LPGAPE--TGP-RPPLAV----SLA-PPRPRTAALQHTVIRRGPPPAA------------
--A-LVLTA
>WP_229711835.1
------------------------------------------------------------
-------------MTLSAGGHSLTGGGRIPLWTIGV-----ACVAVFLVAAPLAGRE-RS
LPGIAALLAGGQIALHTLFSC--G-GRVTTT---A-A---G-TSSAHA------------
--------------------AQT---GT----AH--GSGTGLRSLAAQLLCGEQNAGT--
---ISESRARRIVSD-AGLDP-DE-F---A-------------------GHAG--SP---
GHG------HAAHHAG-TGGGHESAGAAA--------SA--ADSPLEC-LRTA-------
--------A--------D-AA---------LSLF------GGPMLAAHLLAALALGWLLH
RGEAALWRLV----RLSARS---AR----T--------AVTHARALGTAFACVRAMAGTS
LPQLPG------RTVRLT----TDD-RREPGSVLLDHSVHRRGPPAPT-----------Q
QQT-FGLAA
>WP_030666076.1
M------------TAPH----PRMT---------RFGG---------------------D
LRILRAAVFAAVCVVLGAAGHALASCSTVPLWTLGT-----GFLGVLLVAAPLAGRE-RS
LPGIATLLALGQTVLHTLFGL--G-QHGPVA---G-T---A-TTAA--------------
--------------------RAA---TV----GS--MSSMPSTTSLSSMPST-TSLSS--
---MPSTTSLTSLSD-ASLVD-QA-G---T-------------------------GV---
AH-------HPA-------------DVLS--------TA-------------A-------
--------G--------S-SM---------ALLP------SLPMLLGHVLAAVAAGWLLR
RGDMALLRLV----ELSAVS---AH----L---VA---EGALVRSLRGALALVRALRA-G
LPGTPA--AGP-RLLRTG----LLA-PPAPRTTALQHTVTRRGPPTAA------------
--A-LVLAA
>WP_223000958.1
M------------TAPH----ARTA---------TAGR---------------------D
LRLLRAAVFAAVCVVLAAAGHTLASCATVPLWTLAV-----GFLGSLVLVAPLAGRA-RS
LPGIAALLALGQTVLHTLFGL--G-QHGMGA---A-N---G-MSGMAG---MPGMA----
SGSTAGMG-------SGSMAAMD---HA----HA--LSDATLVERAAHYVCG-GTGAA--
---ISPARAYRILVD-AHLYS-GP-A---P-------------------------SA---
AR-------HPA-------------DALT---------T-------------G-------
--------G--------A-AA---------SLLP------SLPMLLGHVLAALAAGWLLR
RGDLALLRLI----EL---S---AH----G---VA---EGALMRSLRGALALVCALCA-G
LPTAPG--TGP-RFARTA----DST-PLTPPTTALLHTVIRRGPPAAG------------
----LALAA
>WP_043502261.1
M------------SAPH----QRSA---------RSGD---------------------G
LRLLRAAVFAAVCVVLAAAGHAIASCAAVPLWTLGA-----GFLGAVLVTAPLAGRE-RS
LPGIAALLAAGQTVLHMLFGL--G-QHGTAG---T-A---A-------------------
--------------------------PA----SA--AADASLVEQAARLVCG-TAAAA--
---LSPAQAQRILAD-ARIDP-AA-------------------------------HL---
AH-------QPA-------------DALS--------TA-------------A-------
--------G--------S-PA---------ALLP------SVPMLLGHLLAALAAGWLLR
RGDLALLRIL----GV---S---AD----V---LA---DGALVRSLRAALALVRALCA-G
LPAAPR--TGP-R-PCAV----PPA-FPGPRTLALQHTVIRRGPPAGG------------
----FLLAA
>WP_020941030.1
M------------TAPH----PRTA---------RPGA---------------------G
LRILRAAVFAAVCVVLAAAGHTMASCASVPLWTLGA-----GFAGSMLLVAPLAGRA-RS
LPGIAVLLALGQLVLHTLFGL--G-QHSAAG---A-------------------MT----
T--------------------SP---PD----AS--LNDTALVERAARLVCG-SGPSV--
---LTPGHAYRLLLD-AHLIA-PS-G---R-----AV-G------------AM--PA---
MS-------HMNGATG-MDG---AAGA-------------------------A-------
--------G--------S-WT---------ALLP------SLPMLLGHVLAAVVAGWLLR
RGDLALLRLI----EL---S---AH----G---VA---EAALVRSLRGALALVRALCA-G
LLPTTG--PGP-RVPRTA----LDE-APAPHTTALQHTVIRRGPPAAA------------
----FLLAA
>WP_157168582.1
M------------TAPH----QRHA---------RAGA---------------------D
LRLLRAATFAAVCVVLSAGGHVLASCASVPLWTLAV-----AFLAVLALAVPLAGRE-RS
LPGIAGALAVGQLGLHALFGL--GQQHGSAM---A-A---A-S-----------------
--------------------------AG----GG--QGPGSLVERAARIVCG-AGGAT--
---ITPVQARQILEG-AGLGP-EG-G---A-------------------------HT---
AHA------HAG------------AAAAT-------PVP-------------PMEAA---
--SPV------------S-AA---------ALLP------SLPMLLAHLLAALAAGWLLR
RGDLALGRLV----RLSAQG---AY----G---VA---EAALMRSLRAALTLVRILRA-G
LTGAPT--TGPVRAVPA------LV-PPRLRAAALEDTVIRRGPPASA------------
--A-LALAA
>WP_030559785.1
M------------TAPH----QRHA---------RTGADLRLLRA------------GVD
LRLLRAATFAAVCVALSAGGHVLASCAAVPLWTLAV-----AFLAVLAFAVPLAGRE-RT
LPGIAAALAAGQLALHALFGL--GQQHGTAM---A-A---A-S-----------------
--------------------------AG----GG--QDTGSLVERAARIVCG-AGGAT--
---ITPLQARQILEG-AGLGP-AG-G---A-------------------------HA---
AHA------HAG------------ATAAP-------PQP-------------MGPSM---
--GPSMETG--------T-AA---------ALLP------SLPMLLAHLLAALAAGWLLR
RGDLALTRLV----RLSAQG---AY----G---VT---EAALMRSLRAALALVRVLRA-G
LTGAPT--AGPVRAAHT------LV-PPRPRTAALEDTVIRRGPPAPA------------
--A-LTLAA
>WP_030559785.1
M------------TAPH----QRHA---------RTGADLRLLRA------------GVD
LRLLRAATFAAVCVALSAGGHVLASCAAVPLWTLAV-----AFLAVLAFAVPLAGRE-RT
LPGIAAALAAGQLALHALFGL--GQQHGTAM---A-A---A-S-----------------
--------------------------AG----GG--QDTGSLVERAARIVCG-AGGAT--
---ITPLQARQILEG-AGLGP-AG-G---A-------------------------HA---
AHA------HAG------------ATAAP-------PQP-------------MGPSM---
--GPSMETG--------T-AA---------ALLP------SLPMLLAHLLAALAAGWLLR
RGDLALTRLV----RLSAQG---AY----G---VT---EAALMRSLRAALALVRVLRA-G
LTGAPT--AGPVRAAHT------LV-PPRPRTAALEDTVIRRGPPAPA------------
--A-LTLAA
>WP_189230240.1
M------------TAPH----PPSA---------RSGN---------------------D
LRILRAAVFAAVCVVLAAAGHTFASCATVPLWSLGA-----GFLGAVLVAAPLAGRE-RS
LPGIAVLLAVGQTALHTVFGL--G-QHGATA---V-T---T-A-----------------
-AS------------------PG---GA----GP--LSDASLVQQAARLVCG-TTAAA--
---ISPAQAQRILTD-ARLAP-GS-G------------------------AHT--GA---
AH-------HPA-------------DALS--------TA-------------A-------
--------G--------S-SA---------SLLP------SLPMLLGHVLAALAAGWLLR
RGDLAVARLV----ALSAHS---AQ----S---MA---EAALVRALRAALALVRALHR-G
LAGAPR--TGP-RPPRTA----LLV-PARPHTAALQHTVIRRGPPS-A------------
----LALAA
>WP_037674772.1
M------------TVPH----QRAA---------HSGG---------------------D
LRLLRAAMFAAVCVVLAAAGHTLASCATVPLWTLGA-----GFLGVLVVVAPFAGRE-RS
LAGIAALLAAGQTVLHTLFGL--G-QHAVGT---A-A---M-S----------ASSA---
SAASTSTS------------SMP---AM----SS--MSDAEMVARAARLVCG-TTAAA--
---ISPARAHKILVD-ARIYD-SM-D--------------------------M--SA---
AH-------HPA-------------DALA--------T--------------A-------
--------G--------S-SE---------SLLP------SLPMLLAHLLAALAVGWLLR
RGDMALLRLL----DLSAQDV--AK----G---VA---EGALVRSLRGALALVRALLA-G
LPAAPE--AGP-RVPRTA----LLGTPSAPPTDAIQHTVIRRGPPRAA------------
----LSLAA
>WP_182440917.1
M------------GRLP----RPAH---------AVAL---------------------D
LRALRALPFASVCVVVSGLAHSLGGGGTVPLHALLV-----GGLAVWALATALAGRE-RS
LGAIAAGLAVGQLGLHLYFHLSLG-SMAGMSGSGSGSGVGSMAGMP-------GMA----
-GMT----------------APG---AA----GG--GQGSALTALALRLICG-PAGASGT
GGLPPGTTAGEIVSR-AGLDP-HL-A---V------------------------------
-------------------------TALP-----------------------QLD-----
--------AWT------G-SA---------VLGL------TPLMLLGHLLAALAAGWWLR
RGEAAVWRHA----RVTVQL---AE----T---LA----RTHLAQLRTALSLLGALVR-G
LLGAEP--DRPGGGTARD----AAP-RRLPRTALLRHQVVRRGPPALL------------
------TA-
>WP_161229047.1
M------------TAPH----PPPA---------RSGT---------------------G
PRFLRAAVFAAVCVVLAAAGHSLASCATVPVWSLGV-----GFLGVALVAAPLAGRV-RS
LPGIAALLAVGQTALHMVFGL--G-QHGTAS---T-A---A-A-----------------
--------------------------TN----GA--PSDASLVRQAARLVCG-TAVAA--
---ISPAQAQRILAD-ARVLP-DG-T---G-----ST------------------AA---
GG-------VPA-------------DAMP---------A-------------A-------
--------G--------T-PA---------AMLP------SLPMLLGHVLAAVAAGWLLR
HGDLALARLA----GLSVQS---AR----A---VA---ERASVRALRALLALVRALHA-G
LAGAPR--TGP-RPARTA----LPS-PARPHTVALQHTVIRRGPPDR-------------
----LALAA
>WP_150511972.1
M------------TAPH----QRQA---------RAGA---------------------D
LRLLRAAMFAAVCLVLSAGGHVLASCATVPLWTLGA-----GFLAVLALAVPLAGRE-RS
LPGIAGALAVGQLGLHALFGL--G-QHGTAM---A-A-----------------------
--------------------------------GG--TGGGSLVERAASIVCG-AGGAT--
---ITPVQARQILET-AGVDP-SG-G-----------------------------HG---
AHA------HAT------------GEAAA-------AQT-------------TMA-----
--------G--------S-AM---------SVLP------SLPMLLAHVLAAVAAGWLLR
RGDVALMRLV----RLSAQG---AQ----G---VA---QGALMRSLRAALALVRALRA-G
LPGAPEQASGPARAART------LV-PPKLRAAVLQHTVIRRGPPAAA------------
--A-FSLAA
>WP_030677082.1
M------------TAPH----QRQA---------RAGA---------------------D
LRLLRAAMFAAVCLVLSAGGHVLASCATVPLWTLGA-----GFLAVLVLAVPLAGRE-RS
LPGIAGALAVGQLGLHALFGL--G-QHGTAM---T-A-----------------------
--------------------------------GG--TGGGSLVERAARIVCG-AGGAT--
---ITPVQARQILET-AGVDP-SG-G-----------------------------HG---
AHA------HAT------------GEAAA-------AQT-------------SMT-----
--------D--------S-AM---------SVLP------SLPMLLAHVLAAVAAGWLLR
RGDVALMRLV----RLSAQG---AQ----G---VA---QGALMRSLRAALALVRALRA-G
LSGAPDQASGPARAARA------LV-PPKLRAAVLQHTVIRRGPPATA------------
--A-FSLAA
>WP_145488420.1
M------------SAPH----ARTA---------RPGA---------------------G
LRMLRAAVFAAACVVLAAAGHTLASCASVPLWTLGV-----GFLGSLLLVIPLAGRA-RS
LPGIAALLTLGQTALHTLFGL--G-QHGAGM---A-M---G------------GMP----
MGQ-----------------SAP---GG----TA--LGDAALVEQATRLLCG-ANTAA--
---LTPGHAFHILLA-ARLID-RS-G---R-----PV-AG-----------AP--MP---
MA-------HAA-------------DA-------------------------T-------
--------G--------A-SA---------ALLP------SLPMLLGHLLAAVAVGWLLR
RCDLAVLRLL----EL---S---AH----SAHELA---ETALVRSLRAALALVGALCA-G
LLTAAE--PAP-RARRDD----RGE-PPAPTALALQHSVIRRGPPAAG------------
----LRLAA
>WP_150501295.1
M------------TAPH----ARTA---------RSGS---------------------D
LRVLRAAVFAAVCVVLAGVGHVLGSCATIPMWTLGA-----GFLGVLVVALPFAGRE-RS
LPGIAALLAVGQTVLHTLFGL--G-QHVTVS---A-P---S-A-----------------
---------------------AS---GS----GS--MSDAALVARAARLVCG-TAAAA--
---ISPAQAQRILTD-ARIGP-AT-G--------------------------A--HA---
SH-------ASA-------------DGMS--------AA-----------GGT-------
--------G--------L-ST---------SLLP------SLPMVLAHVLAAVVAGWLLR
RGDLALLRIV----EMSALS---AH----S---VA---EGAFVRSLRGALALVRALRA-G
LPGAPE--AGP-RFLRTE----SPA-RRAPRTAALQHTVIRRGPPADV------------
----LALAA
>WP_016644564.1
M------------TAPH----ERQA---------RTGA---------------------D
LRLLRAAMFAAVCVVLSAGGHVLASCAAVPLWTLAV-----AFLAVLAVAAPLAGRE-RS
LPGIAGALAAGQLALHALFGL--GQQHGTAM---A-S---A-------------------
--------------------------SA----GG--SDAASLVERAARIACG-ASAAT--
---ITPVQARQILRG-AGLEP-SG-G---A-------------------------HA---
AHG------HAG------------SEAAG-------HAA-----------TGSMPGM---
--------D--------P-AA---------SLLP------TLPMLLAHVLAALAAGWLLR
RGDLALARLV----RLSAQG---AY----G---VA---EAALVRSLRAALALVRVLRA-G
LPGAPL--AGPVRAART------LV-PSRLRTATLQDTVIRRGPPAPA------------
--D-LALAA
>WP_114254061.1
M------------TAPH----ARAT---------RSGH---------------------T
LRILRAAVFAAVCVVLAGAGHALASCDGIPLWTLGA-----GFLGVAAVAAPLAGRV-RS
LPGIAVLLTVGQTVLHTLFGM--G-QHGSAA---A-T---S-S-----------------
--------------------------VQ----PG--VSDAALVQQAARLLCG-TTAAA--
---ISPAQAHRILTD-ARLQP-AP-D---A-------------------------HM---
TH----------------------LDA---------------------------------
-----------------A-SG---------SLWP------SLPMLLGHALAAIAAGWLLR
HGDLALLRLT----EL---S---AQ----G---VA---EGALVRSLRAALALARALRA-G
LPGTPE--TPR-RTAHAV----RPA-LGMPRTDALQHTVIRRGPPAVAV-----------
-SA-LALAA
>WP_133889944.1
M------------TAPH----PPTA---------RSGN---------------------D
LRILRAAVFAAVCVVLAAAGHTLASCATVPLWSLGA-----GFLGAVLVAVPLAGRL-RS
LAGIAILLAVGQTALHTLFGL--G-QHGTTM---A-T---A-P------------A----
PAS------------------GG---GA----GA--LSDASLVQQAARLVCG-TTAAA--
---ISPAQAQRILTD-ARVPS-DA-S--------------------------T--GA---
AH-------HPA-------------DALS---------T-------------A-------
--------G--------T-SA---------SLLP------SLPMLLGHVLAALAAGWLLR
RGDLALARLV----ELSAHS---AH----S---MA---EAAFVRALRAALSLVRALHA-G
LAGAPG--TGP-RPPRPA----RWV-APRPRTTALQHTVIRRGPPTDA------------
----FALAA
>WP_225099908.1
M------------TAPH----ARTA---------RPGA---------------------G
LRILRAAVFAAVCVVLAACGHTLASCVGVPLWTLGA-----GFLGCLLVVVPLAGRA-RS
LPGIAALLALGQTALHALFAL--G-GHGAAM---A-S---G------------GMA----
MGSMNAIG---TTGATGA--TGSP-LTG----SS--LSDTALVEQAARLLCG-TSATG--
---LTPGHAFHLLLD-AHLID-RA-G---R-----PA-A------------GR--GV---
LS-------HAA-------------DA-------------------------T-------
--------G--------P-SA---------GLLP------SLPMLLGHVLAAVAAGWLLR
RGDLALLRLI----EL---S---AHGVAEG---VA---EGALVRSLRAALALTYALCA-G
LLPAAE--PGP-RARCGA----PDD-APAPRTTALQHTVIRRGPPAAA------------
----FLLAA
>WP_258778053.1
M------------TAPH----PRTA---------RPGA---------------------W
LRTLRAAVFAAVCVVLAAAGHTLASCARVPLWTLGA-----GFLGCLLLVAPLAGRV-RS
LPAIAALLTLGQVVLHGLFGL--G-QHGAAA---V-A---A------------G------
--------------------PAT---AD----GS--LSDTALVARAAQLLCG-SAPSA--
---LTPGHAYRLLLD-ARLID-AS-S---R-----TT-G------------AM--PA---
SH-------HMA-------------GMAP-----------------------A-------
--------G--------S-PA---GLSDWTTLLP------SLPMLLGHVLAAVATGWLLR
RGDLAVLRLI----EL---S---AH----G---VA---EAALVRSLRGALALVHALCA-G
LLPAVD--AGP-RARRGE----RDD-VPAPHTTALQHSVIRRGPPAAA------------
----FLLAA
>WP_084612475.1
M------------SSRS-----------------RVHP---------------------D
IRIARGCLLAATSAVLSITAHAVANGALPPLSLALVIAGLTGWISTALVGRAHGTRS-GG
LVGILIALAGSQLLTHFTLTW--L-SHPAAA---T-------------------------
------------------------------------------------------------
------------------------------------------------------------
------------------------------------------------------------
------------------------------SEVS------TWGMVATHACATVAMAALIT
SAE-------------------------------------------RGLLAVIAGLCR-V
LPVVLL--AGPPRAEVARTPVDPVV-PATYTEVLLRRVHTRRGPPHRS------------
---------
>WP_084612475.1
M------------SSRS-----------------RVHP---------------------D
IRIARGCLLAATSAVLSITAHAVANGALPPLSLALVIAGLTGWISTALVGRAHGTRS-GG
LVGILIALAGSQLLTHFTLTW--L-SHPAAA---T-------------------------
------------------------------------------------------------
------------------------------------------------------------
------------------------------------------------------------
------------------------------SEVS------TWGMVATHACATVAMAALIT
SAE-------------------------------------------RGLLAVIAGLCR-V
LPVVLL--AGPPRAEVARTPVDPVV-PATYTEVLLRRVHTRRGPPHRS------------
---------
>WP_033267082.1
M------------SALP----APTA---------RAAA---------------------D
LRLLRAAVFTAVCVVLSAAGHMIASCAAVPLWTVGA-----AAAVVFAVAAPLAGRE-RS
LPGIAAGLAVGQLALHALFAV--G-QLAMTT---A-G---T-A-----------------
--------------------RSG---GP----GG--MSDGTAVALARHVTCG-LGTGR--
---LDASTARRILDSGGGLDR-AA-T---A-------------------GFVA--PG---
GH-----------------------PADA--------AD-------------P-------
--------A--------M-AH---------GLLP------SLPMLLGHLLAALAVGWLLR
RGEAALWRLV----RLSAPA---AY----E---IA----HTLTGTVRGAAALVRALLR-G
LGTAHG--EAL-GAPVSY----GDD-KPGPKDPALHHSVVRRGPPS--------------
----FALAA
>WP_177328273.1
M------------SMP-------VA---------RAGA---------------------G
MRLLRAAVFTAVCVALSAAGHSLASCAAVPRWTLLA-----GFLGMFAVVASFAGRE-RS
LPSIAAALAGGQIALHALFGM--G-THGTPV---S-------------------------
--------------------------------TA--AGDDSLIRFAASLVCG-AGPAQ--
---LSAAEAHRIVTT-AGIDP-AS-V---A-------------------------AG---
GHH------HVA-------------AASG--------TD-------------P-------
--------T--------A-LA---------ALLP------DLPMLLGHLLAAAATGWLLR
RGEIALFRLV----RLSAHG---AQ----Q---IA---AGAQLRALRAALALVAALHA-G
LPGGPT--TGP-RTLRTA----VDA-PPPATGDPLQHQVIRRGPPPA-------------
----YALAA
>WP_189708879.1
M------------TAPH----PRTA---------RAGR---------------------D
LRMLRAAVFAAVCVVLAAAGHTLASCATVPLWTLGA-----GFLGALAVVVPLAGRA-RS
LPGIVTLLAVGQTLLHTLFGL--G-QLTTGG---G-A---G-TGTA-G--SMSGMGSMSG
MGSMA---------------GMG---SM----PA--LSDTELVARAAHLMCG-VSAAS--
---LTPGQAYRILVT-AHLYQ-GG-T---D-----TG--------------SM--GA---
MH-------HPA-------------DALT---------S-------------A-------
--------G--------P-VA---------SLLP------SLPMLLGHVLAALAAGWLLR
RGDLALLRLI----EL---S---VQ----G---VA---ETALVRSLRGALALVRALTA-G
LPAAPT--AGP-RFRRSA----DHP-VPAPHTTALQHSVIRRGPPAAA------------
--T-CVLAA
>WP_194078789.1
M------------TAPH----PCTA---------RTGT---------------------G
LRVLRAAVFAAVCVVLAAGGHVLASCATVPLWTLGA-----GFLGVAVVAAPLAGRV-RS
LPGIAGLLTAGQVVLHTLFGL--G-QHTVAA---E-P---S-------------------
---------------------TT---SM----AG--MSDASLIEQAARLVCG-TTAAA--
---ISPVQAARILSE-ARLYP-GT-H---A-----H------------------------
MD-------MSA-------------DAMT-----------------------D-------
--------G--------S-SV---------SLLP------SLPMLLGHVLAALAAGWLLR
HGDLALLRLA----EL---S---AH----G---VA---EGALVRSLRGALALVRTLRA-G
LPGAPL--TGP-ALPRTA----LLA-PPAPRTTALQHTVIRRGPPAAD------------
--A-LALAA
>WP_176729312.1
M------------SMP-------VA---------RAGA---------------------G
LRLLRTAVFTAVCVALSAAGHSLASCAAVPWWTLLA-----GFLGMSAVVAPFAGRE-RS
LWSIAAALAGGQIALHALFGL--G-THSTPAL--N-------------------------
--------------------------------AR--AGDDSLIRFAASLVCG-AGPAQ--
---LSAADAHRIVTT-AGIDP-AS-V---T-------------------------AG---
GH-------HMA-------------AASG--------TD-------------P-------
--------G--------T-LA---------ALLP------DLPMLLGHLLAAVATGWLLR
RGEIALFGLV----RLSAHG---AQ----Q---IA---AGARLRALRAAFALVDALRA-G
LPGGPT--TGP-RIARTA----VDA-PAPATGDPLQHQVIRRGPPPA-------------
----YALAA
>WP_121546652.1
M------------TAPH----PRTA---------RSGR---------------------G
LRILRAAVFAAVCVVLAGAGHTLASRAAVPLWTLGA-----GFLVVVAVAAPLAGRA-RS
LPAITALLVCGQTALHTLFGL--G-QHTAPA---T-G-----------------------
--------------------------SP----SA--LSDAALVQRAARLLCG-TTAAE--
---ISPARAERILTD-ARIHP-GD-T----------------------------------
GA-------HTG-------------HALS--------AA-------------A-------
--------D--------S-PM---------SVLP------SLPMLLGHVLAALAAGWLLR
RGDLAVLRLA----EL---S---AH----G---VA---EGSLVRSLRAALALVRALRA-G
LPGAPE--EAP-RMARTA----LLV-PLPPRSVGLRHTVIRRGPPAGA------------
-AA-FSLAA
>WP_190199311.1
M------------TAPH----APTT---------HPGH---------------------S
VRMFRAAVFAAVCVVLAGAGHAVASCDGVPLWTLGA-----GFLGVIAVAAPLAGRV-RS
LPGIAILLAAGQTVLHTLFGL--G-QHSTAA---A-T---P-S-----------------
--------------------------MP----TG--ASDAALVQQAARLVCG-TTAAT--
---ISPAQAQKILSD-ARLQP-AT-E----------------------------------
AHT------HLA-------------DA---------------------------------
--------G--------A-PP---------SLWP------SLPMLLGHVLAAIAAGWLLR
NGDLALLRLT----EL---S---AQ----G---VA---EGALVRSLRAALALVRALRA-G
LPAVPE--APP-RPAHTV----HRA-SGMAGMTALQHTVIRRGPPTTTA----------A
VSA-FALAA
>MBW8799631.1
M------------TAPH----PRTA---------RTGS---------------------G
LRLLRAAVFAAFCVVLAAAGHTLASCASVPLWTLGA-----GFLGTLALVAPLTGRT-RS
LPGIVALLAVVQTVLHTLFGL--G-QHGGAA---M-S---G------------SMS----
ASST----------------ASM---SA----MS--MSDASLVARAARLVCG-AGAAQ--
---ISPAHAYKILTD-AHLST-SG-P---A--------------------ADT--SG---
AA-------HAA-------------DA-------------------------T-------
--------G--------A-SG---------SLLP------SVPMLLGHVLAAVVAGWLLR
RGDLALLRLI----RLSADS---AH----G---VA---EGALIRSLRGALALARALCA-G
LVAVPE--APT-GGRRRA----WDI-PSAPRTVALQHSVIRRGPPVSA------------
--AVLVLAA
>WP_226724422.1
M------------SAPP------TT---------HAGA---------------------G
LRFLRAAVFAAVCVVLSGVGHAVASCATVPWWALGL-----AFLAVLAVAAPLAGRR-RS
LPGIAAALGGGQLVLHALFGF--G-QHTATS---A-A---G-SP----------------
--------------------ADP---AV----QG--GSDASLAALAAQLVCG-GNSVP--
---LSPAEAQQILRT-AGLDP-AA-L---A-------------------AQSA--HA---
AHG------HAV-------------PLVQ----------------------GA-------
--------T--------E-PA---------TGLL------TVPMLLGHLLAALAAGWLLG
RGDAALLRLL----TLSRRS--------------A---EAAPVRALRTALALVRALAA-G
LPGAPA-GGAP-RVRRSR----DDD-APSTGRDALQHTVIRRGPPVAA------------
----YALAA
>WP_073497387.1
M------------TDPH----QRTA---------RSGG---------------------A
LRLLRAAVFAAVCVVLAGAGHTLAACAAVPLWTLGA-----GFLGVLTVVVPLAGRE-RS
LPAIAALLAVGQAVLHTLFGL--G-QHASST---V-A---S-S----------T------
--------------------VAS---TT----TA--ASDAALVERAARLVCG-AAAAA--
---LSPAQAQKILVD-ARLHP-VA-A---D-AGT-GT-GTG-----AGAGTGM--GS---
MH-------HSA-------------DALA--------GT-------------A-------
--------G--------S-SM---------SLLP------SLPMLLGHVLAAVAAGWLLR
RGDSALLRLM----AL---S---AH----G---VA---ETACVRSLRGALALVRALFS-G
LPALPD--AGP-RVPRTA----LLP-SPRPPADALQHMVIRRGPPAAA------------
----LVLAA
>WP_103837233.1
M------------SAPH----PRTA---------RAGG---------------------D
LRILRAAVFAAVCVVLAAAGHGLASCATVPLWTLGA-----GLLGVFAVAALLAGRE-RS
LPGIAAVLAVGQVVLHTLFGL--G-QHSGAM---A-------S-----------------
--------------------------KA----MS--TADAALVARAAHLVCG-ATAAT--
---ISPAHAQKILSD-ARLTT-AA-D--------------------------T--AA---
AH-------HPA-------------DALS---------A-------------A-------
--------G--------S-WW---------SVLP------SLPMLLGHLLAAVAAGWVLR
RGDMALLRLM----RL---S---AH----G---AA---EGALVRSLRSSFALARALLA-G
LPGAPD--AGP-RAPRTG----FLL-PHKPRTTTLQHTVIRRGPPSST------------
--P-FLLAA
>WP_200421692.1
M------------SAPH----PRTA---------RTGC---------------------D
LRILRAAVFAAVCVVLAAAGHGLASCATVPLWTLGA-----GLLGMFAVAALLAGRE-RS
LPGIAAVLAVGQVVLHTLFGL--G-QHSGAM---A-------S-----------------
--------------------------KA----MS--TADAALVARAAHLMCG-ATAAT--
---ISPAHAQKILSD-ARLAT-AA-D--------------------------T--AA---
AH-------HPA-------------DALS---------A-------------A-------
--------G--------S-WW---------SVLP------SLPMLLGHVLAAVAAGWVLR
RGDMALLRLM----RL---S---AH----G---AA---EGALVRSLRSSFALAHALLA-G
LPGAPD--AGP-RAPRTV----FLL-PPKPRTATLQHTVIRRGPPSAT------------
--P-FVLVA
>WP_067274058.1
M------------TAPR----QRTA---------HDGV---------------------D
LRILRAAVFTAVCVALSAAGHVLASCEALPLWALGV-----SSFAVFAVAVPFAGRE-RA
LPGIAAVLAVGQAALHTLFGF--A-QGGTQM---A-M---G-VV---------GGT----
-SSAG---------------GAG---SS----SA--LTDAALVERAARLVCG-AGAAA--
---ISPAQAQRILSG-AGLEP-GG-S----------------------------------
LH-------DHT-------------AAAS--------TA-------------T-------
--------G--------S-AA---------SLLP------SLPMLLAHVLAAVVAGWLLR
RGDIALGRLL----RL---S---AH----G---VA---EAARVRSLRRALALVRALLT-G
LPTAPE--LGP-RTPRTA----LLR-PAKPRVSALQHTVIRRGPPSAA------------
--A-FLLAA
>WP_155057274.1
M------------TAPH----QRWA---------RSGQ---------------------D
LRVLRAAVFAAVCVVLAAAGHALASCATVPLWTLGA-----GFLGVFGVAAPLAGRA-RS
LPGIAGLLVVGQVVLHSLFGL--G-QHAATA---S-A---G-S-----------------
--------------------------TT----GA--ASDASLVAQAARLVCG-SAAAA--
---ISPAQAYRILTE-ARIKP-VG-------------------------------TH---
PH-------QAA-------------DTAA-----------------------A-------
--------A--------P-SM---------SLLP------SLPMLLGHVLAAIAAGWLLR
RGDLALLRLV----EL---S---AH----G---VA---EGALVRSLRGALALARALCA-G
LSGTPE--AGP-RPTRTA----TPT-PPRARTTALQHTVIRRGPPAAS------------
----LVLAA
>WP_194858916.1
M------------SAPH----ARTA---------RPGA---------------------G
LRILRAAVFAAVCVVLAAAGHTLASCASVPLWTLGV-----GFLGSLLVVIPLAGRA-RS
LPGIAALLALGQTALHTVFGL--G-QHGAGM---A-M---G------------GMP----
MGR-----------------STP---GG----AA--LGDAALVEQATRLLCG-ASTAA--
---LTPGHAFHILLA-ARLID-RS-G---R-----PV-AG-----------AA--MP---
VP-------HAA-------------DA-------------------------T-------
--------G--------A-SA---------ALLP------SLPMLLGHLLAAVAVGWLLR
RGDQAVLRLL----EL---S---AH----SAHEVA---ETTLVRSLRAALALVGALCA-G
LPAATE--PAP-RARRGD----RDE-PTAPAALVLQHSVIRRGPPAAG------------
----LLLAA
>WP_189276544.1
M------------SMP-------VA---------RAGA---------------------G
LRLLRAAVFTAVCVALSAAGHSLASCAAVPWWTLLA-----GFLGIFAVTAPLAGRE-RS
LPSIAAALAGGQIALHTLFGV--G-THTAST---D-------------------------
--------------------------------TA--AGDDSLIRFAASLVCG-MGPAQ--
---LNAAEAHRIVTT-AGIDP-AS-V---T-------------------------AG---
GHQ------HMA-------------SATG--------SD-------------P-------
--------A--------A-LA---------GLLP------SLPMLLGHLLAAVATGWLLR
RGEIALFRLA----RLSTHG---AQ----Q---IA---AGARLRALRAALALVNALRA-G
LPGGPA--TGP-RAPRTA----VDA-PTPATGDPLQHMVIRRGPPPV-------------
----YALAA
>WP_200678612.1
M------------TAPH----PRTA---------RSGG---------------------E
LRVLRAAVFAAVCVVLAAAGHAIASCATVPPWTLGA-----GFLVTFLVVAPLAGRE-RS
LPGIAALLAVGQTVLHTLFGL--G-QTASTA---G-T---T-G----------TP-----
---------------------TT---GG----LS--ASDAALVARAAHLLCG-TTAAA--
---ISPAHAQQILTD-ARLLP-TS-GTTGS-----MG-SM----------SGM--GS---
MH-------HPA-------------DAMS--------TS-------------A-------
--------A--------S-SM---------SLLP------SVSMLLGHLLAALAAGWLLR
HGDLALRRLM----EL---S---AQ----G---VA---EGALVRSLRGALALVRALRA-G
LPGAPE--AGP-RLRRTA----FSA-PPAPHTTALQHSVIRRGPPAAA------------
--A-HVLAA
>WP_189187198.1
M------------TAPH----QRAARSGHGLRTVRSGR---------------------D
LRILRAAVFAAVCVVLAAAGHGLASCATVPLWTLGA-----GFLAVFAVAAALAGRE-RT
LPGIVALLAVGQTVLHTLFGL--G-QHAGTP---S-M---G-S-----------------
---------------------MA---SG----MS--MSDTSLVERAARLVCG-TTAAA--
---ISPAQAQKMLGD-ARIDT-AM-T-----------------------------PS---
MH-------HPA-------------DAMS--------AT-------------A-------
--------G--------S-SM---------SVLP------SLPMVLAHVVAAVAAGWVLR
RGDMALLRLM----RL---S---AH----G---VA---EGALVRSLRSAFALVRAVRT-G
LPGAPA--VA--RTPRTA----LLA-PPKPRTTALQHTVIRRGPPSST------------
--A-LVLAA
>MBJ6639408.1
M------------TAPH----PRTA---------HPGA---------------------G
LRMPRAAVFAAVCVVLAAAGHTLASCASVPLWTLGA-----GFLGSLLLVAPLAGRA-RS
LPGIAALLALGQTVLHTLFGL--G-QHGTPA---A-------------------MS----
M--------------------GP---MS----TP--SHDSVLVERAARLLCG-SSASA--
---LTPGHAYRLLLD-AHLID-SS-G---E-----PA-G------------AM--PA---
MH-------HMA------------AGS-------------------------G-------
--------G--------S-PA---------SLLP------SVPMVLGHVLAAVVTGWLLR
RGDLAVLRLI----EL---S---AH----G---VT---EGALVRSLRAALALTRVLCA-G
LLPAAE--PRP-GARRAS----RDE-PPAPRATALQHTVIRRGPPAAA------------
----FLLAA
>WP_073787362.1
M------------TAPH----QREG---------RAGR---------------------D
LRLLRAAVFAAVCVVLSAAGHVLASYESVPLWSVTA-----GFLVVFAVAVPLAGRA-RS
LPGIAALLAAGQLTLHTLFGI--G-QHGPAV---P-------------------------
--------------------------------GA--PSDASLIAQAAQLMCG-AGAVA--
---IGPAQAQRILTD-ARVLP-GG-G---A---------------------GG--GV---
PHHF-----DPA-------------SPVA--------SG-------------S-------
--------G--------S-VA---------DLLP------TLPMLLAHVLSAALVGWLLR
RGDLALIRLV----RL---S---AQ----G---VA---EAALVRALRSALAFVRCLFA-E
SGGAPS--TGP-RPVPAD----RSE-PPVPRTEALQHSVIRRGPPSPV------------
-AA-HALCA
>WP_098243565.1
M------------TAPH----QRQP---------RAGA---------------------D
LRLLRAAMFAAVCVVLSAGGHVLASCVAVPLWTLAV-----AFVAVLAVTLPLAGRE-RS
LPGIAALLTAGQLGLHALFGL--G-QHGSAA---A-A-----------------------
---------------------------------A--NGDASLVERAARLVCG-AGAAT--
---ISPAQARRILST-AGLQP-GG-T---G-----AA-GSV-------GGVDH--TA---
MHH------HGQ------------SAAAA-------ADT-------------AVDSM--T
S-LHGM--GGM---SGMG-GM---------SLMP------SLPMLIAHVLAALAAGWLLR
RGDIALFRLV----RLSADG---AT----G---LA---EGALVRSLRSALTLVRALRA-G
LPGADL-TAGP-RTARTA----PLP-PAKPRTVALEDTVIRRGPPAAQ------------
--D-VALAA
>WP_059194431.1
M------------TAPH----PRTA---------RTGT---------------------G
LRVLRAAVFAAVCVVLAAGGHVLASCATVPLWTLGA-----GFLGVAMVAAPLAGRV-RS
LPGIAALLTTGQVVLHTLFGL--G-QHTAAA---K-P-----------------------
--------------------------SM----TS--MSDASLVEQAARLVCG-TTAAA--
---ISPAQAAHLLTE-ARLYP-GT-H---V-----H-------------------AS---
MD-------MSA-------------DAMS-----------------------G-------
--------G--------P-SV---------SLLP------SLPMLLGHVLAALAAGWLLR
HGDLALLRLA----EL---S---AH----G---VA---EGALVRSLRGALALVRALRA-G
LPGAPP--TGP-ALPRTA----LLA-PRTPRTTALQHTVIRRGPPAAE------------
--A-LVLAA
>WP_081218263.1
M------------TAPH----QRSA---------PSGA---------------------D
LRILRAAVFAAVCVALAAAGHGIASCAVVPLWTLGV-----GFLVVFTVAVTLAGRE-RA
LPGIVAVLAVGQTALHTLFGF--S-QHAGAT---A-S---G-S-----------MG----
--------------------SMT---SS----MP--VSDATLVARAARLVCG-TTAAA--
---ISPAHAQKLLAD-ARLDT-GT-G---G---------------------MT--AS---
MG-------HAT-------------DAVP--------VG-------------G-------
--------D--------V-AM---------PMLP------SLPMLLGHVLAAVAAGWVLR
RGDLALLRLM----RL---S---AQ----G---VA---EGALVRSLRAALTLVRALRT-G
LQGAPE--IA--RPRRSA----PRT-LRAPRTTALQHTVVRRGPPVSA------------
----LSLAA
>WP_190155352.1
M------------TAP--------------------AL---------------------A
PRLLRAAVFTAVCVVLSALGHALAACAGIAPWTLVA-----GFLGVFGVTVLLAGRT-RS
LGFVVGALTGGQLGLHVLFGF--G-QRRLAL-----------------------------
--------------------------------GD--QADDALVRMAARLVCG-AGPAS--
---LSPADATRIITD-AGLDP-AD-A---H------------------------------
AHMG-----HLA-------------AG-T--------GA-------------A-------
--------A--------S-AG---------ELLP------GLPMLLGHLLAALATGWLLR
RGDHALGRLV----DLSEQG---AT----E---LA---ECTLVRSLRAALRLVRALLA-G
LPLAPR--TGPRRTLRAP----SDS-SPPPVAEALQHTVIRRGPPAAD------------
----CVLAA
>WP_086736558.1
M------------SAPH----QRSA---------RSGG---------------------D
LRLLRAAVFAAVCVVLAAAGHAIASCAAVPLWTLGA-----GFFGAVLVTAPLAGRE-RS
LPGIAALLAAGQTVLHMFFGL--G-QHGTAS---A-A---A-------------------
--------------------------SA----SA--AADASLVEQAARLVCG-TTAAA--
---LSPAQAQRILAD-ARIDP-GT-------------------------------HL---
AH-------QPA-------------DALS--------TV-------------A-------
--------G--------S-PA---------ALLP------SLPMLLGHLLAGLAAGWLLR
RGDLALLRIL----GV---S---AE----V---LA---EGALVRSLRGALALVRALCA-G
LPATPH--TGP-RCPCAE----PLA-FPEPRTLALQHTVIRRGPPAGG------------
----FLLAA
>WP_166634063.1
M------------SRPS-----SPK---------RAGA---------------------D
LRLLRAAVFTAVCVALSAAGHVLASCESVPMWSLGL-----AALTVFGVTLPLAGRR-RS
LPGIAAVLAAGQLVLHGVFGY--A-QQLGQQ---Q-E-----------------------
--------------------------TA----AS--TADASLVAQAARLVCG-VGAAP--
---LSPTEAYRVLAS-AGLDP-QG-A---P-------------------------AA---
VHT------HA--------------PAAA-----------------------T-------
--------Q--------G-LD---------TLLP------SPPMLLGHLLAALVAGWLLR
RGDLALLRAA----ELSAHG---AQ----G---VA---EAALVRALRGALSLVRALRS-G
LPGAPE--CGP-RPPLAH----RSA-APPPQRPALHHSVIRRGPPVTADPCVPY-----A
APR-YALAA
>WP_166634063.1
M------------SRPS-----SPK---------RAGA---------------------D
LRLLRAAVFTAVCVALSAAGHVLASCESVPMWSLGL-----AALTVFGVTLPLAGRR-RS
LPGIAAVLAAGQLVLHGVFGY--A-QQLGQQ---Q-E-----------------------
--------------------------TA----AS--TADASLVAQAARLVCG-VGAAP--
---LSPTEAYRVLAS-AGLDP-QG-A---P-------------------------AA---
VHT------HA--------------PAAA-----------------------T-------
--------Q--------G-LD---------TLLP------SPPMLLGHLLAALVAGWLLR
RGDLALLRAA----ELSAHG---AQ----G---VA---EAALVRALRGALSLVRALRS-G
LPGAPE--CGP-RPPLAH----RSA-APPPQRPALHHSVIRRGPPVTADPCVPY-----A
APR-YALAA
>WP_015659328.1
M------------SAPH----QRTA---------RPGR---------------------D
VRILRAAVFAAVCVVLAAGGHALGSCASIPLWTLGA-----GFLAVLAVAVPLAGRE-RS
MPGIAALLALGQTVLHTLFGL--G-QHGADA---G-------------------------
--------------------------SA----AT--ASDASLVAQAARLVCG-TTAAA--
---ISPAQAHKILTE-ARLSP-AP-------------------------------LQ---
AH-------HPA-------------ETVT-------------------------------
-----------------D-SA---------SLLP------SLPMLLGHLLAALAAGWLLR
RGDLALRRLI----GL---S---AH----S---LA---EGAAVRSLRAALALVRTLRA-G
LPDLPG--TGP-RRPRTA----LLA-VPEPRTAALQHTVIRRGPPPAV------------
-PA-LVLAA
>WP_188337895.1
M------------SAPH----PRQA---------RSAA---------------------G
LRLLRAAVFAAVCVVLSAAGHVLGSTATVPLWTLSL-----GFLTVFCAALPLAGRE-RA
LPGIAALLGVGQIGLHTLFGV--GQQHGTMV---M-G-----------------------
------------------------------------GAEPSVVERAARLMCG-AGASA--
---LSPVQAQRILDD-AGVPS-GE-A----------------------------------
QH-------HMT--------------------------G-------------A-------
--------A--------G-AM---------ALMP------SLPMLLGHLLAAAGAGWLLR
RGDLALSGAL----RLSRAS---AQ----S---VA---EGAFVRSLRAALALVRVLRA-G
LGEVPA--GLG-CAPRAG----FPA-PPRLRAVVLQHSVSRRGPPAED------------
--A-FLLAA
>WP_235476892.1
M------------TARR----RRTA---------PSGS---------------------A
LRMLRAAVFAAVCVVLAGAGHTLASCASVPLWTLGA-----GFLGVLACAAPLAGRT-RS
LPGIVALLAVGQTVLHTLFGL--G-QHTATS---A-A---A-------------------
---------------------SA---ST----AA--ATDTALIARAARLLCG-APLAA--
---ISPAQAQRILSD-ARIST-TT-G---T-----GTGGTG-----MGAGSDM--GS---
MS-------HSA-------------DSLA--------SS-------------A-------
--------G--------S-LT---------SVLP------SLPMLLGHLLAAVATGWVLR
HGDLALLRLM----RL---S---AH----G---VA---EGALVRSLRGALALARALRA-G
LPGTPG--AAP-RVPRAC----TLV-PLRPPATALQHSVIRRGPPAAA------------
----LVLAA
>WP_189311331.1
M------------TAPH----PLTA---------RSGA---------------------G
LRMLRAAVFAAVCVVLAAAGHALASCATVPLWTLGA-----GFLGCLVIVAPLAGRQ-RS
LPGIAALLAVGQTVLHTLFGL--G-RHGMSS---G-A-----------------MT----
PGSMK---------------GMD---SM----GG--MSDAMLVERAARLVCG-TGAAA--
---ISPAHAHRLLSD-AHLLG-GS-G---T-----DM-N----------------TV---
PE-------HSG-------------NA-------------------------T-------
--------V--------S-TA---------SLLP------SLPMLLAHVLAGIAAGWLLR
RGDLALLRLI----EL---S---AH----G---VA---EGALVRSLRAALALARALCA-G
LPAAPE--AGP-RPRRTG----TDE-PPAPHTTALQHTVIRRGPPAAA------------
----LALAA
>WP_190176220.1
M------------TAPH----PRTA---------RTGR---------------------D
LRMLRAAVFAAVCVVLAAAGHTLASCATVPLWTLGA-----GFLGALAVVVPLAGRA-RS
LPGIVTLLAVGQTLLHTLFGM--G-QLTTGG---G-T---G-SMSGMG--SMSSMDAMGS
MGSVG---------------SMG---SM----PA--MSGTEMVARAAHLMCG-VSAAS--
---LTPGQAYRILVT-AHVYQ-GG-T---D-----TG--------------SM--GA---
TH-------HPA-------------DAPA---------S-------------A-------
--------G--------P-AA---------SLLP------SLPMLLGHLLAALAAGWLLR
RGDLALLRLI----EL---S---AQ----G---VA---ETALVRSLRGALALVRALTA-G
LPAAPA--TGP-RYRRAA----DHP-VPAPHTTALQHSVIRRGPPAAA------------
----CLLAA
>WP_105970303.1
M------------TARR----RRTA---------PSGS---------------------T
VRMLRAAVFAAVCVVLAGAGHTLASCAAVPLWTLGA-----GFLGVLACAAPLAGRA-RS
LPGIVALLAVGQTVLHTLFGL--G-QHTTAS---V-T---A-AAS---------------
--------------------ASA---ST----AA--ATDTDLVARAARLLCG-APLAA--
---ISPAQAQRILTD-ARIGT-GGTG---VAGGSGGTGGMV-----MGSGADM--GS---
MG-------HSA-------------DALA--------SA-------------T-------
--------GIP-----AS-LT---------SGLP------SLPMLLGHLLAAVVTGWVLR
RGDLALLRLM----RL---S---AH----G---VA---EGALVRSLRGALALARALRT-G
LAGTPD--TAP-QAPRAC----TLV-PPRPPAAALQHSVIRRGPPAAA------------
----LVLAA
>WP_166000305.1
M------------SAPH----QRPA---------RSGG---------------------D
LRVLRAAVFAAVCVVLAAAGHALASCAAVPLWTLGV-----GFLGAALVVAPLAGRA-RS
LPGIAALLTGGQTVLHMLFGL--G-QHTTAS---A-A-----------------------
--------------------------TA----ST--AADASLVRQAARLVCG-TTAAA--
---LSPDQARRILAD-ARIDP-GT-------------------------------HL---
AH-------QPG-------------DALS--------TA-------------S-------
--------G--------S-WA---------SLLP------SLPMLLGHLLAGLAAGWLLR
RGDLALLRIL----GL---S---AE----A---VA---EGALAGFLRGALALARALCA-G
LVAAPH--AGP-RVPCAA----GPE-VREPRTLVLQHTVIRRGPPAEE------------
----FLLAA
>WP_173314127.1
M------------STP-------VA---------RAGA---------------------G
LRLMRAAVFTAVCVVLSAAGHTLASCAAVPWWTLFA-----GFLGLLAVVAPLAGRE-RS
LPSIAAALTGGQLALHVLFGL--G-THGAGT---A-------------------------
--------------------------AA----AG--TESDALVRFAGGLLCG-EKSAR--
---LSTGEAHRLVTT-AGIDP-VA-L---A-------------------------Q----
DHA------HPV-------------AADP--------TA----------LTGL-------
--------A--------Q-SS---------GTLP------SLPMLLGHLLAALATGWLLR
RGEVALFGLA----RLSAHG---AQ----E---LA---SGARLRALRAALSLVRAMLA-G
LPERRT--TGR-LLPRTA----ADA-PAPATGNPLQHVVIRRGPPAV-------------
----YVRAA
>WP_031042196.1
M------------TAPH-------A---------RSGG---------------------D
LRVLRAAVFAAVCVVLAAAGHSLASCATVPLWTLGA-----GFTGVLLVVAPLAGRA-RS
LAGIATLLAVGQTVLHVLFGL--G-QHGTAA---M-S---S-S----------LFS----
TSSMSSMS------SM----SMS---SV----PP--VSDATLVQQAARLLCG-TTAAA--
---ISPAQAQKILTD-ARLYP-GT-G--------------------------T--TA---
MP-------QSA-------------DAMS-------------------------------
-------------------AG---------SVWP------SLPMILGHVLAAVAAGWLLR
HGDLALLRLA----ELSTCS---AQ----S---VA---EGALVRSLRGALALVRALRA-G
LPGAPN--TGP-RAPLAV----SLL-PPRPCTAALQHTVIRRGPPAAA------------
--E-LALAA
>WP_095935378.1
M------------TAPH----KRSA---------RSGL---------------------D
LRTLRAAVFAAVCVALAAAGHGLASCASVPLWTLGA-----GFLAVFAVAAALAGRE-RS
LPGIAAVLAAGQTALHTLFGL--G-QHTGAT---S-T---D-A-----------------
---------------------M----SG----MP--MSDASLVERAARLVCG-TAAAA--
---ISPAQAQRILAE-ARIDT-GT-T---A-----G---------------MS--PS---
MH-------HPA-------------DAMA--------AT-------------A-------
--------G--------S-SM---------SVLP------SLPMLLGHVLAAVAAGWVLR
RGDLALLRLM----RL---S---AH----G---VA---ETALVRSLRSAFALVRALRS-G
LLGAPD--AV--RAPRTA----LLA-PLKPQASTLQHTVVRRGPPSST------------
--A-LVLAA
>WP_074992792.1
M------------SAPH----ARTA---------RPGA---------------------G
LRMPRAAVFAAVCVVLAAAGHALASCASVPPWTLGV-----GFLGCLLLVAPLTGRT-RS
LPGTAALLALGQTALHALFGL--G-QHGAMV---M-A---G-------------AP----
AG------------------RSA---PA----GT--LTDTALVEQASRLLCG-ANASA--
---LTPGHSFHLLLA-ARLID-RS-G---R-----PV-GT----------PAA--PP---
AP-------HPA-------------EA-------------------------T-------
--------G--------A-LG---------GLLP------SLPMLLGHVLAAVAVGWLLR
RGDLAVGRLL----EL---S---AH----G---VA---ETALVRSLRAALALAHALCA-G
LLPAAE--PWP-RGRRGD----RDE-PPAPHTLALQHTVIRRGPPAAD------------
----LRLAA
>WP_074992792.1
M------------SAPH----ARTA---------RPGA---------------------G
LRMPRAAVFAAVCVVLAAAGHALASCASVPPWTLGV-----GFLGCLLLVAPLTGRT-RS
LPGTAALLALGQTALHALFGL--G-QHGAMV---M-A---G-------------AP----
AG------------------RSA---PA----GT--LTDTALVEQASRLLCG-ANASA--
---LTPGHSFHLLLA-ARLID-RS-G---R-----PV-GT----------PAA--PP---
AP-------HPA-------------EA-------------------------T-------
--------G--------A-LG---------GLLP------SLPMLLGHVLAAVAVGWLLR
RGDLAVGRLL----EL---S---AH----G---VA---ETALVRSLRAALALAHALCA-G
LLPAAE--PWP-RGRRGD----RDE-PPAPHTLALQHTVIRRGPPAAD------------
----LRLAA
>WP_208033137.1
M------------TAPH----PRTA---------RPGA---------------------G
LRILRAAVFAAVCVALAACGHALASCAGVPLWSLGA-----GFLGSLLVVAPLAGRA-RS
LPGIAALLALGQTVLHTLFGL--G-QHQVVM---A------------------GMP----
T-------------------GPT---TG----GV--LSDSALVERATRLLCG-STPAS--
---VTPGHAFRLLLD-ARLID-RA-G---R-----PT-A------------AL--GT---
LE-------HMH-------------DA-------------------------T-------
--------G--------A-SA---------GPLP------SLPMLLGHVLAALAAGWLLR
RGDLAVLRLI----EL---S---AH----G---VA---EGALVRSLRAALALAHALCA-G
LLPAAG--PGP-RAPRPD----RDE-APAPDTAVLQHTVIRRGPPAAA------------
----FLLAA
>WP_181656353.1
M------------TAPD----QRRA---------RDGV---------------------D
LRILRAAVFTAVCVALSAAGHALASCEVLPLWALGV-----AFLSVFAVAVPFTGRE-RA
LPGIAAVLAVGQTALHTLFGF--A-QGGTEA---A-V---G-VV---------GAS----
-SA-----------------SAV---SA----SA--VSDSALVERAARLVCG-AGVAA--
---ISPAQAQQILSS-AGLEP-AH-S----------------------------------
LH-------HHS-------------AAAS--------TP-------------T-------
--------G--------S-AS---------ALLP------SLPMLLGHVLAAVAAGWLLR
RGDIALGHLL----RL---S---AH----G---VA---EVSRVRSLRRAFALVRALLA-G
LRAAPD--AGP-RAPRTA----LLL-PAKPRISALQHTVIRRGPPSTA------------
--A-FLLAA
>WP_128559107.1
M------------PAPH----AYDS---------RAGA---------------------G
LRLLRAVVFAAVCVVLSAGGHALASSHTVPLWTVGV-----GFLAALVVVAPFTGRA-RS
LPGIAASLAVGQLALHVLFGT--G-QHQAAA---G-Q---R-------------------
--------------------------------LP--TSDAALIEQASKLVCG-AGAAV--
---MNPAEARRILTV-AGLDP-ET-P---A----------------------A--GH---
QH-------HHG-------------MAAS--------TA------------PAVE-----
--------S--------G-GT---------DLLP------DLPMLLGHLLAALAAGLLLR
RGDLALLRLA----ELSSAS---RD----G---LA---HGAPVRALCAALALVRALVR-G
PVPEAE--VLA-RSLRTA----PRS-APRPRTATLADTVIRRGPPASGGRSSGTGECRTD
RGV-LALAA
>WP_100597157.1
M------------SAPH----QREA---------RTGT---------------------D
VRLLRAAVFTAVCVALSAAGHVLASCATVPLWTLGV-----GFLAVFAVAAPLAGRE-RS
LPGIAAALVVGQTGLHTLFGV--G-QHGTMT---M-A-----------------------
--------------------------------QT--TQEPSVVERAARLMCG-SGMAA--
---ISPAQAQKILSD-AGVEP-GS-G-----------------------------TG---
MHH------HTA-------------------------TE-------------A-------
--------V--------T-SM---------PLLP------SLPMLLGHLLAAVVAGWLLR
HGDLALGRLV----RLSANS---AH----G---VA---QGALVRSLRAALALVRALRT-G
LPGAAE--AAP-HVVPIE----LLA-PLPLRTTALQHSVIRRGPPVGD------------
--A-FRLAA
>WP_227295931.1
M------------SAPH----QREA---------RTGT---------------------D
VRLLRAAVFTAVCVALSAAGHVLASCATVPLWTLGV-----GFLAVFAVAAPLAGRE-RS
LPGIAAALAVGQTGLHTLFGV--G-QHGTMT---M-A-----------------------
--------------------------------QT--AQEPSVVERAARLMCG-TGMAG--
---ISPAQAQKILSD-AGVEP-GS-G-----------------------------TA---
MHH------HAV-------------------------TE-------------A-------
--------A--------T-SM---------PLLP------SLPMLLGHLLAAVVAGWLLR
HGDLALGRLV----RLSANS---AH----G---VA---QGALVRSLRAALALVRALRA-G
LPGASE--PAP-HAVPIE----LLA-PLPLRTTALQHSVIRRGPPAGD------------
--A-FRLAA
>WP_053751715.1
M------------TAPH----PRTA---------RSGG---------------------D
LRVLRAAVFAAVCVVLAAAGHSLASCARVPLWTLGA-----GFLGAVLVVVPFAGRE-RS
LPGIAALLAVGQTVLHVMFGL--G-QQGTTA---S-T---A-------------------
---------------------ST---AA----AS--VSDASLVEQAARLVCG-ATAAA--
---ISPAQAQRILVD-ARVYR-GT-G------------------------GDM--SS---
MH-------HPA-------------DALS--------TT-------------A-------
--------G--------S-SM---------SLLP------SLPMLLGHVLAALAAGWLLR
RGDMALLRLI----EMSALS---AH----S---VA---EGALVRSLRGALALVRALRA-G
LPGTPE--AGP-RIPRSA---VLFA-PPAPRTTALQHTVIRRGPPAAA------------
----FSLAA
>WP_053846331.1
M------------TAPH-------A---------RSGG---------------------D
LRVLRAAVFAAVCVVLAAAGHSIASCATVPLWTLGA-----GFAGVGLVVAPLAGRA-RS
LPGIATLLAVGQTVLHVLFGL--G-QHGTTM---A-S-----------------------
---------------------MP---SA----QP--ASDTALVQQAARLLCG-TTAAA--
---ISPAQAQKILTD-ARMYP-GT-P-----------------------------DA---
AH-------HAT-------------QVMP-------------------------------
-------------------GS---------SVLP------SLPMVLGHVLAAVAAGWLLR
RGDLALLRLA----ELSTCS---AH----A---VA---EGALVRSLRGALALVRALGA-G
LPGVPE--AGP-RAPLAA----SLA-PPRPRTAALQHTVIRRGPPASP------------
--A-LVLAA
>WP_217128777.1
M------------SAPH----PRTT---------RSGR---------------------G
LRILRAAVFAAVCVVLAGAGHTLASCAAVPLWTLGA-----GFLGVLAVAAPLAGRA-RS
LPGIAMLLACGQTALHTLFGL--G-QHGAPA---T-G-----------------------
--------------------------PS----SA--LSDAALIERAARLLCG-TAAAG--
---LSPAQAERVLIE-ARVHH-TG-T----------------------------------
AA-------HA-----------------E--------AA-------------A-------
--------D--------T-PA---------SLLP------SLPMLLGHVLAALAAGWLLR
RGDLALLRLT----EL---S---AH----G---VA---EGALVRSLRAALALVRALRA-G
LPGVPD--GAS-RMVCTA----LLA-PLPPRSAGLHHTVIRRGPPASV------------
-TA-LALAA
>WP_167935722.1
------------------------------------------------------------
------------------------------------------------------------
-----------------------------VA-----------------------------
---------------------------------------------AALLLCG-RAPGS--
------------------------------------------------------------
------------------------------------------------------------
------------------------------SAVP------LRPRGAGH------------
------------------------------------------------------------
---------HP---------------TPATSGRVLGDAVARRGPPAGPR--------DRS
TDR-LILAA
>WP_190015990.1
M------------SAPH----PRTA---------RPGA---------------------G
LRILRAAAFAAVCVVLAAVGHSLASCASVPLWTLGA-----GFLGSLLLVAPLAGRT-RS
LPGIAVLLALGQTVLHTLFGL--G-RHGAAM---A-S---A------------GMP----
T--------------------GA---AN----GP--LSDAALVERATRLVCG-SGPSV--
---LTPGHAYRLLLD-AHLID-PS-G---R-----AV-G------------AM--PH---
MH-------HMA-------------GV-------------------------T-------
--------GS------AA-PA---------SLLP------SLPMLLGHVLAAVATGWLLR
RGDLAVLRLI----EL---S---AH----G---VA---EGALMRSLRGALALAHALCA-G
LLPATG--PVP-HGRRTA----PEA-VPAPHTTALQHTVIRRGPPAAA------------
----FRLAA
>WP_191875113.1
M------------TAPH----PRTA---------RPGA---------------------G
LRILRAAVFAAVCVALAACGHTLASCAGVPLWALGA-----GFLGCLLLVVPLAGRA-RS
LPGIAVLLALGQTALHTLFGL--G-QHGAAM---A-A---G------------GMA----
TGA-----------------PGG---RG----SA--LNDTALVEQATRFLCG-ASPTA--
---LTPGRAFHVLLA-AHLID-RS-G---R-----PA-T------------VM--GD---
MH-------PAQ-------------DA-------------------------T-------
--------G--------A-SA---------GLLP------SLPMLLGHVLAAVAAGWLLR
RGDLALLRLI----EL---S---AH----G---VA---EGALVRSLRSALALAGVLCA-G
PLPASA--PGP-RGRRTD----RDG-APGPHTTALQHTVIRRGPPAAG------------
----FLLAA
>WP_235459553.1
M------------TAPH----PRTA---------HSGG---------------------E
LRILRAAVFAAVCVVLAAAGHTLASCATVPLWTLGA-----GFLGALLLVAPLAGRA-RS
LPRIAALLALGQTALHTLFGL--G-QHGTAA---M-T---S-------------------
--------------------SAM---SM----DA--THDAALVQRAARLVCG-TSAAA--
---ISPAHAFKLLTD-AHLIS-GA-D---E-----DM-SG------MKGMSGM--DS---
MP-------HAG-------------DA-------------------------A-------
--------G--------S-SV---------SLLP------SLPMVLGHVLAAVAVGWLLR
RGDLALLRLI----EL---S---AH----G---VA---EGALVRSLRGALALVRALCA-G
LPAAPQ--PGP-RPRRTA----EDE-APVPHTTALQHTVIRRGPPAAV------------
----LVLAA
>WP_055693094.1
M------------TAPH----PCTV---------RSGP---------------------G
LRILRAAVFAAVCVVLAGAGHSLASHAAVPLWTLGV-----GFLGTFAVSVPLAGRA-RS
LPGVAVPLAVCQTVLHTLFGI--G-QHGATT---S-A---N-A-----------------
--------------------SSS---VS----GS--LSDASLIEQAARLMCG-TGTTA--
---LSPAQAQRILTD-ARVHP-GT-T---G-----TG-S------------AA--GG---
THG-----GQA------------------L---AADPSA-------------A-------
--------A--------S-AM---------PLLP------SLPMLLVHVLTALATGWLLR
RGDLALLRLA----EL---S---AH----G---VA---EGALVRSLRAALALVRALRA-G
LPGAPR--VSP-RRLRTV----PAV-PSAPCTTALQHTVIRRGPPPGA------------
-TA-LALAA
>WP_199883265.1
M------------SIP-------VA---------RAGA---------------------G
VRLLRATVFTAVCVALSAAGHALASCATVPWWTLLA-----GFLGIFAVVAPLAGRE-RS
LPTIAAALAGGQIALHSLFSV--G-APAAHP---V-------------------------
--------------------------------AS--AGDDSLIRFAANIVCG-AGPAR--
---LNAAEARRIVTT-AGLDP-AS-V---T-------------------------V----
GHQ------HLT-------------PALG--------SH-------------Q-------
--------D--------G-LV---------GLLP------GLPMLLGHLLAAVATGWLLR
RGEIALSGLA----RLSAHG---AQ----Q---VA---AGARLRALRAALALVAALRA-G
LPGSPT--SGP-RTPRTE----DDT-PLPALGDALQHTVIRRGPPPA-------------
----YALAA
>WP_248503241.1
M------------TAPH----ARAT---------RSGH---------------------T
LRILRAAVFAAVCVVLAGAGHALASCDGIPLWTLSA-----GFLGVVAVAAPLAGRV-RS
LAGITALLAVGQTVLHTLFGL--G-QHGTAA---V-T---S-S-----------------
--------------------------AS----AG--GSDAALVQQAARFVCG-TTAAA--
---ISPAQAHRILTE-ARIQP-ST-G---A-------------------------H----
TH-------LPG-------------DALS-------------------------------
--------E--------S-SA---------SLWP------SLPMLLGHVLAALAAGWLLR
HGDLALLRLT----EL---S---AQ----G---VA---EGALVRSLWAALALVHALRA-G
LPGAPE--ACP-RPAPDA----RPA-PPMPRTTALQHTVIRRGPPAAPA----------S
AAA-LALAA
>WP_189740567.1
M------------TAPH----PPTA---------RSGH---------------------D
LRILRAAVFAAVCVVLAAAGHTLASCATVPLWSLGA-----GFLGAVLVAVPLAGRR-RS
LPGIAMLLTVGQTALHALFGL--G-QHGTAA---A-T---A-S----------GTT----
AAS-------------------G---GA----GA--LSDASLVQQAARLVCG-TTAAA--
---ISPAQAERILTD-ARIAQ-DV-H--------------------------A--GG---
AH-------NPA-------------DALS-----------------------A-------
--------G--------A-SA---------SLLP------SLPMLLGHVLAALAAGWLLR
RGDLALARLV----ELSAHS---AQ----S---MA---EAAFVRALRAALSLVRALHA-G
LAGAPG--TGP-RPPRPE----LWV-PPRPRTTALQHTVVRRGPPSDA------------
----FALAA
>WP_201868379.1
M---------------------------------RAGA---------------------D
LRLLRAAVFAAACATLAAAGHLTASGPGVPPWALAA-----GWAAAFAVAVPLAGRERRS
APAMAALLAAGQLALHCLYCL--G-QHTASA---S-------------------------
--------------------------------GA--GGRGGVVAQAAGLLCN-GHALQ--
---LTPGEARRIVTA-AGLDP-VG-G---G------------------------------
PQP------PAG-------------PGPA--------GA-------------L-------
--------A--------D-SA---------AALL------TGPMLLGHLLAATAAGWLLR
RGEAALWRLV----RLSRRL---AP-------------ADSPLRALRLALRLALAVAA-R
LLPA----VRP-PRPRTG----HLP-PRPLSGADLPGAATRRGPPAVLPAAVHGG----A
ARQ-FLLAA
>WP_149547862.1
M------------SAPH----PRTM---------RSGR---------------------G
LRILRAAVFAAVCVVLAGAGHSVASYDAVPLWTLGA-----GFLGAVAVAAPLAGRA-RS
LPGIAALLAFGQTALHTLFGL--G-QHGAPA---T-G-----------------------
--------------------------SS----SP--SSDAALIEQAARLLCG-SAAAG--
---ISPARAERILTD-ARIHP-GG-A----------------------------------
DA-------HAA-------------DALS--------TA-------------G-------
--------V--------S-PA---------ALLP------SLPMLLGHVLAATAAGWLLR
RGDLALLRLT----EL---S---AH----G---VA---EGALVRSLRAALALVRALRA-G
LPGAPE--AAP-RTARTA----LLA-PPVPRSPALQHTVIRRGPPAAV------------
-TA-LALAA
>WP_051709074.1
M------------SMP-------VA---------RAGA---------------------G
MRLLRTAVFTAVCVVLAAAGHGIAAGGSVSGWTLPA-----GFAGVFAVAAVLAGRE-RT
LLSITGALAAGQLALHVLFGL--G-RHAPAA---A-------------------------
--------------------------------AG--SGDDSLIRFAAGLVCG-AGPGQ--
---LSAGEAHRIVTT-AGLDP-AA-V---A-------------------------Q----
GHT------HL--------------SGAS--------AA--PDAAAATDPTFL-------
--------A--------T-LL---------TGLP------SLPMFLGHLLAALATGWLLR
RGEIALFRLA----RLSAQG---GR----Q---LA---AGARLRALRAAMALVRALRA-G
LPGRAT--AGP-RTFRDV----FDA-PAPATGDALQHMVIRRGPPPV-------------
----YVRAA
>WP_055422068.1
M------------TAPH----PPTA---------RSGN---------------------D
LRFLRAAVFAAVCVVLAAAGHTLASCASVPLWSLGA-----GFLGAVVVAAPLAGRR-RS
LPGIVVLLAVGQTALHALFGL--G-QHGATA---V-T---A-S----------GTA----
VAS------------------TG---GP----GA--LSDASLVQQAARLLCG-TTAAA--
---ISPAQAQRILTD-ARIAP-DV-P--------------------------T--GT---
AH-------HPA-------------DALA---------T-------------A-------
--------G--------S-SA---------SLLP------SLPMLLGHVLAALAAGWLLR
RGDLALARLV----ELSAHS---TH----S---VA---EAAFVRALRAALSLVRALHA-G
LAGVPG--TGP-RLPHTA----RLE-PPRPRTTALQHTVIRRGPPRDA------------
----FALAA
>WP_152775691.1
M------------TAPH----ERTA---------RAGG---------------------D
LRVLRAAVFAAVCVVLAAAGHALASCATVPLWTLGA-----GFAAVFAVAAPLAGRE-RS
LPGIATVLALGQTVLHTLFGL--G-QHSTSV---P-A-----------------------
--------------------------GT----SD--AMNASLVERAARLVCG-ATAAA--
---ISPAQAQRILTD-AGLDA----------------------------------HA---
TH-------GPA-------------DGMA--------MA-------------T-------
--------D--------S-SA---------SVLP------TLPMLLGHVLAAVAAGWVLR
HGDLALLRIV----RL---S--------------A---GATLVRSLRAALALVRALRS-G
LPGAPE--AAP-RVPRSV----HEA-PPAPRTATLQHTVIRRGPPSRA------------
-AV-LVLAA
>WP_164394814.1
M------------TAPH----QRAA---------RSGSEPREPRVPRTPGAAPAPGDPRD
LRILRALVFAAVCVALSAAGHVPASCASVPLWALGA-----GFLATAAVAVPLAGRA-RS
LPAISALLAAGQIALHTLFGL--G-QHGAAA---A-A---P-AG----------------
--------------------------QA----GS--AGGMSAAEQAARLVCG-ATAAS--
---LSPAEARRILAT-ARITP-DA-G-----------------------------AA---
AH-------HPA-------------DAVS--------GA---------------------
-----------------A-GA---------SLLP------SLPMLLGHLCAALAAGWLLR
RGDLALARLV----ELSAHS---AQ----L---VA---EGAAVRALRGALALVRALQA-G
LPDAPG--NGP-R-PGAA----LPV-PPRPRTVSLQHTVIRRGPPRAA------------
----FALAA
>WP_218516653.1
M------------SAPH----PRTV---------RPGA---------------------G
LRIPRAAVFAAVCVVLSGAGHAIASCAAVPLWTLGA-----GFLGVLAVAAPFAGRE-RS
LPGIAALLAVGQTVLHTLFGL--G-QHGTAA---T-D-----------------------
--------------------------------AA--QSNAALVEQAARLVCG-TTAAA--
---LSPAQAQRILVE-ARLYQ-GG-G------------------------SGA--HA---
VH-------HPA-------------DALA--------TA-------------A-------
--------G--------S-PA---------ALLP------SLPMLLGHVLAAVVAGWLLR
RGDLALLRIA----EL---S---AH----S---VT---EGALVRSLRAAFALARALHA-G
LPGAPD--ARP-RLRCAP----AHP-VPEPRTTALQHTVIRRGPPAAV------------
----LVLAA
>WP_209209257.1
M------------TA---------------------GA---------------------D
LRLLRAAVFAAVCVTVSAAGHLLAADTVLPFGTLAL-----GFGCVFVVAVALAGRE-RS
LPGIAGLLALGQVVLHLVFSM--G-AGGQHS---T-A---A-AGS---------------
--------------------AVG---AG----SG--PDSGGLQALAGKLLCN-DSAAG--
---MSDAEARRVVVR-AGLDP-QT-A---T-----SG-GTG------AGGAAE--HA---
AH-------AGH-------------QAAA--------AAPFPDSPLDC-LREA-------
--------A--------R-AA---------AGMC------EIPMLLGHLCAALLLGWMLR
RGEAALWRLV----RLSADA---AA----A---AE---ELVAALALRTALALVRALHT-G
LLP--R--AVV-RVRLDR----PDD-ETAPRPLLLQHSVHRRGPPAQQA-----------
-DA-FALAA
>WP_104634119.1
M------------TAPH----PPTA---------RSGN---------------------D
LRILRAAVFAAVCVVLAAAGHTLASCATVPLWSLGA-----GFLGAVLVAVPLAGRL-RS
LAGIALLLAVGQTALHALFGL--G-QHGTTA---A-M---A-S----------GTA----
AAS------------------GG---GA----GA--LSDASLVQQAARLVCG-TTAAA--
---ISPTQAERILTD-ARVAP-DV-T--------------------------A--GA---
AH-------HPA-------------DALS---------S-------------A-------
--------G--------T-SA---------SLLP------SLPMLLGHVLAALVAGWLLR
RGDLALARLV----ELSAHS---AQ----S---MA---EAAFVRALRAALSLVRALHA-G
LAGAPG--TGP-RRPHTA----LWV-PLRPRTTALQHTVIKRGPPSDA------------
----FALAA
>WP_062708063.1
M------------TAPH----PRTA---------RSGS---------------------D
LRILRAAVFSAVCVVLAAFGHVLGSCARIPLWTLGA-----GFLGVVLVTVPFAGRE-RS
LPGIAGLLAAGQTVLHTLFGL--G-QHGASA---G-A---A-T-----------------
---------------------TA---SS----AS--MSDAALVEQAARLLCG-TAAAA--
---ISPARAERILTE-ARIGP-AT-G--------------------------A--HA---
SH-------PSM-------------DALST----VTDSA-------------T-------
--------D--------S-TA---------SLLP------SLPMVLAHVLAAVVAGWLLR
RGDMALLRIV----EMSALS---AH----S---VA---EGASVRSLRGALALVRALRV-G
LPGAPE--AGP-RIQCAG----WFG-PSEPRALALQHTVVRRGPPDTA------------
----FVLAA
>WP_189696052.1
M------------SAPH----PRTV---------RTGA---------------------G
LRIPRAAVFAAVCVVLSGAGHAIASCATVPLWTLGA-----GFLGVLLVAAPLAGRE-RS
LPAIAALLAAGQTVLHTLFGL--G-QHSTAA---A-S---A-A-----------------
--------------------APP---VT----GA--ASDAALVAQAARLVCG-ATAAA--
---LSPAQAQRILVD-ARLYP-GT-D------------------------PAT--HA---
AH-------HPA-------------DAMS--------TA-------------A-------
--------D--------S-ST---------ALLP------SLPMLLGHVLAAVVAGWLLR
RGDLALLRIA----EL---S---AH----A---VA---EGAPVRSLRAAFALARALRA-G
LPGAPD--VRP-GIRRAP----AHV-IPEPRTTALQHTVIRRGPPAAV------------
----LVLAA
>WP_189696052.1
M------------SAPH----PRTV---------RTGA---------------------G
LRIPRAAVFAAVCVVLSGAGHAIASCATVPLWTLGA-----GFLGVLLVAAPLAGRE-RS
LPAIAALLAAGQTVLHTLFGL--G-QHSTAA---A-S---A-A-----------------
--------------------APP---VT----GA--ASDAALVAQAARLVCG-ATAAA--
---LSPAQAQRILVD-ARLYP-GT-D------------------------PAT--HA---
AH-------HPA-------------DAMS--------TA-------------A-------
--------D--------S-ST---------ALLP------SLPMLLGHVLAAVVAGWLLR
RGDLALLRIA----EL---S---AH----A---VA---EGAPVRSLRAAFALARALRA-G
LPGAPD--VRP-GIRRAP----AHV-IPEPRTTALQHTVIRRGPPAAV------------
----LVLAA
>WP_234766273.1
M------------SAPH----PRTT---------RSGR---------------------D
LRILRAAVFAAVCVVLAGVGHVLGSCAAIPLWTLAA-----GFLGVLLVTVPFTGRE-RS
LPGIAALLAAGQTVLHTLFGL--G-QHGAAA---G-A---S-S----------AS-----
---------------------AA---SS----ASVPASDAALVEQAARLLCG-TAAAA--
---ISPAQAQRILTE-ARIGT-GA-G------------------------AGA--HV---
SH-------RSA-------------DAMS--------VA-------------A-------
--------D--------S-SASSA------ALLP------SLPMLLAHLLAAVVAGWLLR
RGDLALLRIA----EMSTLS---AQ----T---VA---EGAFVRSLRGALALVRALRA-G
LPGAPE--AGP-RFLRTE----SLA-RPAPRTVALQHTVIRRGPPATA------------
----LALAA
>WP_190082919.1
M------------TAPH----QREA---------HAGV---------------------D
LRLLRAAVFAVLCVVLSAGGHVLASCAAVPLWTLGV-----GFAAVLAVAAPLAGRE-RS
LPGIAAALAAGQVGLHALFGV--G-QHGTTA---V-A-----------------------
------------------------------------GSDTSVVERAARLMCG-VGAAN--
---LSPAQAHRILTT-AGVEP-GG-G---A---------------------AG--HA---
MH-------HSA-------------PATA-------ADN-------------A-------
--------M--------G-SM---------SLLP------SLPMLLGHVLAAVAAGWLLR
HGDIALLRLV----RLSAHG---AY----G---IA---EAALVRSLRGALALVGALRA-G
LPGAPE--MAA-RTPRTA----FSG-PPQPRARALQHTVIRRGPPAAA------------
--A-LALAA
>WP_181140506.1
M------------TAPH----TSTA---------HSGA---------------------G
LRILRAAVFAAVCVALAAGGHSLASCARVPLWTLGA-----GFLGALLLVAPLAGRS-RS
LPGIAVLLALGQTVLHTLFGL--G-QHGATM---A-S---T------------GMS----
MGFEGSAA------------GGP---TG----AV--LSDSALVERAARLVCG-STAAS--
---LTPGHAFRLLLD-ARLID-RA-G---R-----PT-S------------GL--GT---
VE-------HVH-------------DA-------------------------T-------
--------G--------A-SA---------GLLP------SLPMLLGHVLAAVAAGWLLR
RGDLAVLRLI----EL---S---AH----G---VA---EGALVRSLRAALALTCALFA-G
LLPATG--PGP-RGPRPD----RDE-APAPHTAVLQHTVIRRGPPAAA------------
----FLLAA
>WP_093476361.1
M------------TAPH----PRTA---------RPGA---------------------G
LRILRAAVFAAVCVVLAAAGHSLAACATVPLWTLGA-----GFAGALLLVAPLAGRA-RS
MPAIATLLALGQTALHTLFGL--G-RHGGTA---MTS---G------------GMP----
M--------------------AA---PD----GS--LSSTELVERAARLVCG-SGPSV--
---LTPGHAYRLLLD-AHLID-PS-R---R-----AV-G------------TM--PA---
MQ-------HMA-------------DP-------------------------A-------
--------A--------S-TA---------SLLP------SPPMLLAHVLAAVAAGWLLR
RGDLAVLRLI----EL---S---AH----G---VA---EAALVRSLRGALALVHALCA-G
LLPAVE--PPP-CGRRTA----RDE-APTPRTSALQHTVIRRGPPAAG------------
----YALAA
>WP_254552478.1
M-ATVTVPARTGAAAPE----IPGP---------AAAW---------------------D
LRVARAVPFALVCTLVAAAGHALLGAGTVSAPTLAL-----GFTAVCLLAALLGGRE-RS
LTAIAGALGAGQLGLHLLFHYCAG-HLGGLSADPA-R---PMAGMA-------GM-----
--------------------------PG----MG--GGSSPLAQVAGRLLCD-DDPHTGL
TAVPAGFTPEQVVSA-AGLDP-QA-Y---A------------------------------
-------------------------TAAP-------------------------------
-----------------H-AA---------FLGF------TPAMLLGHLAAAVLAGWWLR
RGEAAVWRLL----RLAATA---TR----D---AAYEVAQEYAAPLRRALALLAAALL-G
TA------AGPYRPQAER----PED-WALPTAASLRHTLSRRGPPAAL------------
------PAH
>WP_188184441.1
M------------TAPH----PRTA---------RSGA---------------------D
LRILRAAVFAAVCVVLAAAGHSLASCAAVPLWSLGV-----GFLGAVLIAVPLTGRV-RS
LPCIAALLTAGQTALHTLFGL--G-QHGAAA---P-A---A-A----------GP-----
-AA------------------AG---GT----GS--LSDASLVQQAARLVCG-TTAAA--
---ISPAQAQRILTD-ARLVT-DA-G------------------------AAT--GA---
AH-------HPA-------------DALS--------TT-------------A-------
--------G--------S-SA---------SLLP------SLPMLLGHVLAALAAGWLLR
RGDLALARLV----ELSAHS---VQ----S---VT---EATLVRALRAAFALVRALRA-G
LPGAPG--TGP-RLPRTT----FLV-PPRLRTTALQHTVIRRGPPAAA------------
----FDLAA
>WP_188289990.1
M------------TAPH----PRTT---------RARN---------------------G
ARLLRAAVFAAVCVVLAGAGHALGSCATVPLWTLGA-----GFLGVVVVAVPFTGRE-RS
LAGIAALLAVGQTALHTLFGL--G-QHGVAA---T-------------------------
--------------------------SA----AS--AADATLVARAARIVCG-TTAAA--
---ISPAQAQKILIE-ARLAP-DG-------------------------------HT---
SH-------TPA-------------DTVT-------------------------------
-----------------G-SA---------SLLP------SLPMLLAHLLAAVAAGWLLR
RGDLAVRRLV----EL---S---AH----S---VA---EGALVRSLRGALALVRALRA-G
LPGAPE--TGP-RPARTP----LLA-PARPRTVALQHTVIRRGPPAAA------------
--P-LVLAA
>WP_055494012.1
M------------SAPH----QRTA---------RTGC---------------------D
LRVLRAAVFAAVCVVLAAAGHGLASCATVPLWTLGA-----GFLGVFAVAAVLAGRE-RS
LPGIAALLAVGQVLLHTLYGL--G-QHSGAA---A-M---T-P-----------------
--------------------------TT----MS--GADATLVARAAHILCG-ATASA--
---ISPAQAQKILAD-ARLAT-GT-D--------------------------M--AA---
MH-------HPA-------------DALS--------TA-------------A-------
--------G--------S-WW---------SVLP------SVPMLLGHVLAAVAAGWVLR
RGDMALLRLI----RL---S---AH----G---VA---EGALVRSLRSSFALVRALLA-G
LPGAPE--AGL-GVRRTA----FLV-PPKPRTAALQHTVIRRGPPSST------------
--P-VLLAA
>WP_007383205.1
M------------TAPH-------A---------RSGG---------------------D
LRVLRAAVFAAVCVVLAAAGHAIASCATVPLWTLGA-----GFVGVVLVVAPLAGRA-RS
LPGIATLLAVGQTVLHVLFGL--G-QHGTTA---M-S---A-S----------MSS----
MSSMS---------------AMS---ST----QS--VSDTALVQQAARLLCG-TTAAA--
---ISPAQAQKLLTD-ARLYP-GT-G--------------------------T--TA---
VT-------HSP-------------DAMS-------------------------------
-------------------GT---------SVWP------SLPMILGHVLAAVAAGWLLR
HGDLALLRLA----ELSTCS---AH----S---VA---EGALVRSLRGALALVRALRA-G
LPGAPE--AGP-RAPLTA----SLA-PPRPRTAALQHTVIRRGPPAVA------------
--E-LVLTA
>WP_103760727.1
M------------SMP-------VA---------RAGA---------------------G
MRLLRTAVFTAVCVVLAAAGHGFASGASVPGWTLAA-----GFAGVFAVTAALAGRE-RA
LLSITAALAAGQLALHVLFGL--G-RHTPAA---V-------------------------
--------------------------------AG--SGDDSLIRFAAGLVCG-AGPAQ--
---LSAGEAHRIVTT-AGLDP-AT-V---A-------------------------Q----
GHT------HLA-------------SSA--------------------GPTAL-------
--------A--------M-MT---------SCLP------SLPMFLGHLLAALATGWLLR
RGEIALFRLA----RLSAQG---GR----Q---LA---AGARLRALRAAMALVRALRA-G
LPGRPT--TGP-RPLRRT----ADD-AAPATGDPLQHMVIRRGPPSV-------------
----YVHAA
>WP_030237617.1
M------------TAPH----TPTT---------RPGH---------------------S
IRMFRAAVFAAVCVVLAGAGHAVASCDGVPPWTLGA-----GFLGVVAVAAPLAGRV-RS
LPGIATLLAAGQTVLHALFGL--G-QHGTTA---T-P---S-------------------
--------------------------MP----TG--ASDTALVQQAARLVCG-TTAAA--
---ISPAQAQKILSD-ARIQP-AT-E----------------------------------
AHT------HLA-------------DA---------------------------------
--------A--------A-PA---------SLWP------SLPMLLGHVLAAIAAGWLLR
NGDLALLRLT----DL---S---AQ----G---VA---EKTLVRSLRAALALVRALRA-G
LPGAPE--APE-GLTHAV----HPA-PGMPGTTAIQHTVIRRGPPTAAS----------S
VSA-LALAA
>WP_210592234.1
M------------TAPH----QRRA---------HSGR---------------------D
LRILRAAVFAAVCVVLAAAGHTLASCATVPLWTLGA-----GFLGVVVVAAPLAGRA-RS
LPGIATLLTLGQVALHTLFGL--G-QHGSTA-----------------------------
--------------------------------PP--STDTSLVAQAARIVCG-SAATA--
---ISPAQAQRILTE-ARIHP-AG-------------------------------TH---
TQ-------HAM-------------DAVP-----------------------A-------
--------D--------S-GM---------SLLP------SLPMLLGHVLAAIAAGWLLR
RGDLALLRLI----EL---S---AH----G---VA---EGALVRSLRGALALARALCA-G
LPAAPE--AGP-RLPRTM----LPA-PPGPHTTALQHTVIRRGPPAAT------------
----LVLAA
>WP_210881387.1
M------------TAPH----QR-A---------RTGG---------------------D
LRVLRAAVFTAVCVVLAAAGHSIASCATVPPWSLGV-----GFLAVFAVAAPLAGRE-RS
LPGITVLLATGQTVLHTLFGL--G-QHGTAA---A-T---S-------------------
--------------------------TA----ST--GVDTSLVARAARLVCG-ASVAT--
---LSPAQAQRILAD-AQLGT-GG-S---I-----GT-GG------TSTGMGT-SHA---
LH-------EQT-------------GAMS--------AA-------------A-------
--------G--------S-PA---------SVLP------SLPMLLGHVLAAVAAGWLLR
RGDIALRRLL----RL---S---AH----G---MT---EGPLV-SLRGALALVRALLS-G
LPGALP--AVP-GAPRVR----ADE-PPAPRTTALQHSVSRRGPPAGE------------
--A-LALAV
>WP_223242677.1
M-TALPATPFQGTPVPA----RPVG---------AAAW---------------------D
LRLARAVPFAVVCTLIAAAGHALAGGGNVPPAALAT-----GFAAVLVLAVACGGRE-RS
LAAIAGALGAGQLGLHCLFH---G-LGG--------H---GFAGMD-------H------
--------------------------------GA-----MTMPQAAGRLICN-EARPGTL
VGLPGGASPEQLVSS-AGLDP-HA-Y---A------------------------------
--------------------------AAP-------------------------------
---------WW------Q-GG---------VLGM------TPSMLAGHLAAALVAGWWLR
RGEAALWRLV----RVAASA---AR----E----------HWATPLRWALVLVAVLLR-G
LSGA----AGPVRRFGAG----GGG-SRLSAGAVLRHSVVRRGPPCGA------------
------FAY
>WP_205381453.1
M------------TAPHSRPRPRPA---------RAGR---------------------D
LRLLRAAVFSAVCVALAASGHVLASCATVPLWALGA-----GFLGALVVVVPLTGRA-RS
LPGIAALLAVGQILLHTVFGL--S-QHTAGT---S-S---A-------------------
--------------------------AT----GS--VSDGSLVAQAARLVCG-ATASS--
---ITPLRAQQILAD-AHIAP-------------------------------I--GS---
AH-------RPA-------------GAVS--------TA-------------A-------
--------G--------C-MS---------SLLP------SLPMLLGHVLAAVAAGWLLR
RGDLAVLRLA----DLAALS---AH----E---VA---DGALVRSLRAALALVRALLA-G
LPAAPQ--HGP-RLPRTA----LLP-PRIRATAELQHSVIRRGPPAAV------------
----FALAA
>WP_200709327.1
M------------TAPH----PRTA---------RSGG---------------------E
LRVLRAAVFAAVCVVLAAAGHAIASCATVPLWTLGA-----GFLATFLLVAPLAGRE-RS
LPGIAALLAVGQTVLHTLFGL--G-QSAGTS---T-T-----------------------
--------------------------GS----LS--ASDATLVARAAHLLCG-TTAAA--
---ISPAQAHQLLAD-ARLLP-AS-G---S-----MS-GM----------SGM--GS---
MH-------HPA-------------DAMS--------TS-------------A-------
--------A--------S-SM---------SLFP------SVSMLLGHLLAALAAGWLLR
HGDLALRRLM----EL---S---AH----G---VA---EGALVRSLRGALALVRALRA-G
LPGAPG--TGP-RLRRTA----HFA-PPAPHTTALQHSVIRRGPPSAA------------
--A-HVLAA
>WP_019073436.1
M------------TAPH----PRTA---------RSGG---------------------E
LRVLRAAVFAAVCVVLAAAGHAIASCATVPLWTLGA-----GFLATFLVVAPLAGRE-RS
LPGIAALLAVGQTVLHTLFGL--G-QSAGTS---T-T-----------------------
--------------------------GS----LS--ASDATLVARAAHLLCG-TTAAA--
---ISPAQAHQLLAD-ARLLP-AS-G---S-----MS-GM----------SSM--GS---
MH-------HPA-------------DAMS--------TS-------------A-------
--------A--------S-SM---------SLFP------SVSMLLGHLLAALAAGWLLR
HGDLALRRLM----EL---S---AH----G---VA---EGALVRSLRGALALVRALRA-G
LPGAPG--TGP-RLRRTA----LFA-PPAPHTTALQHSVIRRGPPSAV------------
--A-HVLAA
>WP_055555884.1
M------------TAPH----QRQP---------RAGA---------------------D
LRLLRAAMFAAVCVVLSAGGHVLASCVAVPLWTLGV-----AFVAVLAVTLPLAGRE-RS
LPGIAALLTAGQLGLHALFGL--G-QHGSAT---A-A-----------------------
---------------------------------A--NSDASLVERAARLVCG-AGTAT--
---ISPAQAQRILTT-AGLQP-GG-T---S-----GA-----------GGMDH--AA---
MHQ------HGQ------------SAAAA-------ADT-------------AVDSM--T
S-MNGM--GGM---SGMG-GM---------SLMP------SLPMLIAHVLAALAAGWLLR
RGDIALFRLV----RLSADS---AT----G---FA---EGALVRSLRSALTLVRALRA-G
LPGADL-TTGP-LTARTA----PRT-PAEPRTVALEDTVIRRGPPAAA------------
--QDVELAA
>WP_215107676.1
M------------STP-------LA---------HAGA---------------------G
LRLMRAAVFTAACVVLSAAGHALAAGAPVPAWTLLA-----GFLGVLAVATVLAGRE-RS
LPSIVGALAGGQILLHVLFAY--G-SHAGAP---A-A-----------------------
--------------------------AA----PT--GGDNPVIRFAAGLVCG-AGPEQ--
---LSATDAHRIVSS-AGIDP-ST-L---T-------------------------G----
AHG------HLADGGAVAGA---VGTAAS--------AT--PDGVSGI-AQVC-------
--------A--------A-VS---------ALLP------SLSMFLAHVLVALATGWLLR
RGEIALFGLA----RLSAHS---AQ----A---LA---AGARLRSLRAALALVRAPRA-G
AREQLM--AGP-RVPRHS----DDV-PVPAAGDPLQHLVIRRGPPAP-------------
----YALAA
>WP_189219068.1
M------------TAPD----QRPA---------RSGA---------------------E
LRVLRAAVFAAVCVVLAAAGHALASCAAIPLWSLGV-----GFAVVFAVAAPLAGRE-RS
LAGIAGLLTLGQLALHALFGL--G-QHGTAT---A-T-----------------------
--------------------------HT----AG--AADAALVERAARLVCG-ATAAA--
---ISPAQARRILTD-AGLAS-HT-A-----------------------------HA---
GH-------HPA-------------DALS--------TT-------------A-------
--------G----------ST---------ALLP------SLPMLLGHVLAAVAAGWVLR
HGDLALLRIA----RL---S--------------A---DASFVRSLRGALALVRALRS-G
LTGSTG--PAP-RAVRTS----HEA-PPALRTTALQHTVIRRGPPSRG------------
-AA-LTLAA
>WP_100570467.1
M------------SAPH----PRTA---------PAGR---------------------G
LRTLRAAVFAAVCVVLAAAGHSLASCAAVPLWTLGA-----GFLGALVVVAPLAGRA-RS
LPGIAALLVVGQTVLHALFGM--G-QSGMGA---M-V-----------------------
MGSAG---------------STG---SA----PV--LSDAELVQRAARYVCG-ATAAA--
---ISPAQAYRILVD-AHAYA-GA-G---A---------------------GL--NA---
PH-------HSA-------------ASPF---------P-------------M-------
--------G----------VA---------ALLP------SLPMLLVHVLAALATGWVLR
RGDLALLRLI----EL---S---AH----G---VA---ETALVRSLRGALALVRALCA-G
LPTAAG--TGP-RLPRTA----DSA-PLTPHTTALQHTVIRRGPPAAA------------
--A-LALAA
>WP_234516201.1
M------------SAPH----QRTP---------RTGC---------------------E
LRILRAAVFAAVCVVLAGAGHTLASCATVPVWTLGA-----GFLGVFAVTALLAGRE-RS
LLGIAGLLAVGQTVLHTLFGL--G-RHSGAV---S-M---A-S-----------------
--------------------MTS---NA----TA--TADARLVARAAHLLCG-TTAAA--
---ISPAQAQKILAD-ARLGT-GT-D--------------------------M--AA---
MH-------HPA-------------DALS--------TT-------------P-------
--------G--------S-WW---------SVLP------SVPMLLGHVLAAVAAGWLLR
HGDRALLRLM----SL---S---AH----G---VA---EGALIRSLRSSFALVRALLA-G
LPTTPE--AGI-RAPRTA----FLT-APKPRTTALRHAVIRRGPPSPA------------
--P-CVLAA
>WP_077798111.1
M------------TAPH----PPSA---------RSGN---------------------D
LRILRAAVFAAVCVVLAAAGHTFASCAAVPLWTLGA-----GFLGAVVVAAPLAGRE-RS
LPGIAALLAVGQTALHTLFGL--G-QHGVAA---V-T---T-A-----------------
-AP------------------PG---VA----DP--LSDASLVQQAARLVCG-TTAAA--
---ISPVQAQRILTD-ARLVP-GS-G------------------------AHT--GA---
VH-------QPA-------------DALA---------A-------------A-------
--------G--------S-SA---------SLLP------SLPMLLGHVLAALAAGWLLR
RGDLAAARLV----ALSAHS---AQ----S---MA---EGAFVRALRAALALVRALHR-G
LVGAPR--TGP-RPPRTA----LLA-PARPRTTALQHTVIRRGPPS-A------------
----LALAA
>WP_077798111.1
M------------TAPH----PPSA---------RSGN---------------------D
LRILRAAVFAAVCVVLAAAGHTFASCAAVPLWTLGA-----GFLGAVVVAAPLAGRE-RS
LPGIAALLAVGQTALHTLFGL--G-QHGVAA---V-T---T-A-----------------
-AP------------------PG---VA----DP--LSDASLVQQAARLVCG-TTAAA--
---ISPVQAQRILTD-ARLVP-GS-G------------------------AHT--GA---
VH-------QPA-------------DALA---------A-------------A-------
--------G--------S-SA---------SLLP------SLPMLLGHVLAALAAGWLLR
RGDLAAARLV----ALSAHS---AQ----S---MA---EGAFVRALRAALALVRALHR-G
LVGAPR--TGP-RPPRTA----LLA-PARPRTTALQHTVIRRGPPS-A------------
----LALAA
>WP_018529645.1
M------------TAPH----SRQT---------HSAA---------------------D
LRLLRAAVFAAVCVVLSAAGHVLGSTATVPLWTLGL-----GFLVAFCAALPMTGRE-RS
LAGIVGTLGIGQITLHTLFGL--GQQHGSMA---M-G-----------------------
------------------------------------AAEPSVVERAARLMCG-AGASA--
---LSPAQAQRILDD-ARVPS-GG------------------------------------
MHH------DMA------------------------AGA-------------A-------
--------G--------A-SM---------SLLP------SLPMLIGHLLAAAGAGWLLR
HGDLALGRVV----RLSRHS---AY----G---VA---EAALTRSLRAALALVRALRA-G
LPGAPQ--VLP-WVPRPG----FAP-PPALRAAALQHSVIRRGPPAAE------------
--A-FLLAA
>WP_189994820.1
M------------TAPH----PRTA---------RPGA---------------------G
LRTLRAAVFAAACVALAAGGHILASCAGVPLWTLGA-----GFLGCLLLVAPLAGRT-RS
LPGIAALLALGQTVLHTLFGL--G-QHGAMA---APT---A------------AMT----
--------------------AGS---TG----SA--LSDRALVEQATRLLCG-STPSS--
---LTPGHAYRLLLD-ARLID-RS-A---R-----PT-P------------AL--GT---
LE-------HVH-------------GA-------------------------A-------
--------G--------A-PA---------GLLP------SLPMLLGHVLAAVAAGWLLR
RGDLAVLRLI----EL---SAHGAH----G---VA---ETALIRSLRAALALVRALCA-G
LLPDAG--PGP-RGHRPE----RDD-TPAPHTAVLQHTVIRRGPPAAA------------
----FLLAA
>WP_125650052.1
M------------SAPP------TT---------HAGA---------------------G
LRFLRAAVFAAVCVVLSGVGHAVASCATVPWWALGI-----AFVAVLAVAAPLAGRR-RS
LPGIAAALGGGQLVLHSLFGF--G-QHAGAP---S-T---G-AG----------------
--------------------AGA---AA----QG--GADASLAALAAQLVCG-GNSVP--
---LSPAQARQVLQT-AGLDP-AA-L---A-------------------GQAA--HA---
AHA------HAV-------------PVVQ----------------------GA-------
--------A--------E-PA---------TGML------TLPMLLGHLLAALAAGWLLG
RGDAALSGLL----TLSRRS--------------A---AAAPVRALRVALALVRALAA-G
LPGAPG--GAP-RARRTR----NDD-DASTGRDALQHTVVRRGPPSVA------------
----FALAA
>WP_028808013.1
M------------TAPH-------A---------RSGG---------------------D
LRVLRAAVFAAVCVVLAAAGHSIASCATVPLWTLGA-----GFVGVVLVVAPLAGRA-RS
LPGIATLLAVGQTVLHVLFGL--G-QHGTAT---M-T-----------------------
---------------------MS---SM----PP--ASDTALVQQAARLLCG-TTAAA--
---ISPAQAQKVLTE-ARLYP-GT-T-----------------------------GV---
TH-------HPA-------------EAMA-------------------------------
-------------------GT---------SVWP------SLPMILGHVLAAVAAGWLLR
HGDLALLRLA----ELSTCS---AH----S---VA---EGALVRSLRGALALVRALRA-G
LPGAPD--AGP-RAPLTA----SLA-PPRPRTAALQHTVIRRGPPAAA------------
--G-LLLAA
>WP_142153467.1
M------------TAPH----QRRA---------RSGR---------------------D
VRILRAAVFAAVCVVLAAGGHALASCAPVPPWTLVA-----GFLGVLLVTVPLSGRE-RS
LPGIAALLAAGQIVLHTLFGL--G-QHTAAG---G-M---S-------------------
---------------------MA---SM----RS--ASDASLVRQAARITCG-AAAAA--
---ISPAQARRILTD-ARIPQ-TP-A--------------------------M-DMS---
SV-------RPA--------------------------G-------------S-------
--------P--------S-LV---------SLLP------SLPMLLGHVLAAVAAGWLLR
RGDLALLRLV----EL---S---AD----S---MA---EGALVRSLRSALALVRALRA-G
LPAAPE--TGP-RVPGTT----LLA-PPRPRTAALQHTVIRRGPPAAA------------
--R-FLLAA
>WP_223775590.1
M------------NAPH----QRQP---------RDGV---------------------D
LRLLRAAMFAAVCVVLSAGGHVLASCVAVPLWTLGA-----GFLAVLAVALPLAGRA-RS
LPGIAALLAVGQVGLHALFGL--G-QHGTAA---A-A-----------------------
--------------------------------PV--SGDPSLVERAARLVCG-AGAAT--
---ITPAQAHRILTT-AGIAP-GG-G---G---------------------GG--SA---
VHH------HGQ------------SAAAA--------HS-------------V-------
--------GSAHSAGSMG-AM---------ALLP------SLPMLVAHILAAVAAGWLLR
RGDLALLRLV----RL-AHG---AH----G---VA---EAALVRSLRSALTLVRALRA-G
LPGAPG-TSGP-QAPRTA----LLP-PPRPRMVTLEDAVIRRGPPAGA------------
--RDVELAA
>WP_215120374.1
M------------TAPH----ARAT---------RSGH---------------------P
VRILRAAVFAAVCVVLAGAGHALASCEGIPLWTLGA-----GFLGVAAVAAPLAGRV-RS
LPAIAALLAVGQTVLHTLFGL--G-QHGTAA---A-T---S-SS----------------
--------------------------VP----AG--TSDAALVQQAARLLCG-TTAAA--
---ISPAQAHKVLTD-ARLQP-TG-G---A-------------------------H----
TH-------VAT-------------DA---------------------------------
-----------------A-PA---------SLWP------SLPMLLGHVLAAIAAGWLLR
HGDLALLRLT----EL---S---AQ----G---VA---EGAPARSLRAAFALVRALRA-G
LPGVPQ--ARP-CPVLAV----RPV-PKMPSTTALQHTVIRRGPPAVPA----------P
VSA-LALAA
>WP_067000594.1
M------------TAPH----PRTA---------RPGA---------------------G
LRILRAAVFAAVCVVLAAAGHTLASCARVPLWTLGA-----GFLGSLLLVAPLAGRA-RS
LPGIAALLALGQTVLHTLFGL--G-QHGVAG---A-------------------MP----
T--------------------GS---AD----TS--LSNGALVERAARLLCG-SSPSA--
---LTPGHAYRLLVD-AHLID-PS-G---R-----AV-G------------AM--PA---
MQ-------HMG-------------DT-------------------------T-------
--------G--------S-SA---------SLLP------SLPMLLGHVLAAVAAGWLLR
RGDLAVLRLI----EL---S---AH----G---VT---EGALVRSLRAALALAHALCA-G
LLPAAE--PGP-RGRRTA----RDE-VPAPHTTALQHTVIRRGPPAAA------------
----FLLAA
>WP_147958522.1
M------------SMP-------VA---------RAGA---------------------G
MRLLRTAVFTAVCVVLASAGHGLAAGVSVPGWSLLA-----GFAGVFAAAALLAGRE-RT
LLSITAALAAGQLALHVLFGL--G-SHASAA---A-------------------------
--------------------------------TG--SGDDSLIRFAAGLVCG-AGPAQ--
---LSAGEAHRIVTT-AGIDP-AT-V---G-------------------------Q----
GHT------HPG-------------AEAA--------AS--S-----ADPTLL-------
--------A--------S-VM---------SGLP------SLPMFLAHLLAALATGWLLR
RGEIALFRLA----RLSAQG---GR----Q---LA---AGARLRALRAALALVRALRA-G
LPGRPT--TGP-RVLRSA----VDA-ALPATGDPLQHMVIRRGPPPV-------------
----YVRAA
>WP_206433533.1
M------------SMP-------IA---------RAGA---------------------G
LRLLRTAVFAAVCVALSAAGHALASCAPVPWWTLLA-----GFLGMAAVVAPLAGRE-RS
LPSIAAALAGGQIALHALFGM--G-THGTPA---N-------------------------
--------------------------------TA--AGDDSLIRFAASLVCG-AGPAQ--
---LSAAEAHRIVTT-AGIDP-AS-V---S-------------------------GG---
AHQ------HVA-------------SASG--------TD-------------P-------
--------A--------A-LA---------ALLP------DLPMVLGHLLAAVATGWLLR
RGEIALFRLV----RLSAHG---AQ----Q---IA---AGARLRALRAALALVGALRA-G
LPGGPT--TGP-RTLRTA----VDA-PAPATGDPLQHLVIRRGPPLA-------------
----YALAA
>WP_046727546.1
M------------TAPR----PRTA---------RPGS---------------------G
LRLPRAAVFAAFCVVLAAAGHALASCATVPLWTLGA-----GFLGTLALVAPLTGQA-RS
LPGTVALLAVLQTLLHTLFGL--G-QHGAAA---M-A---A-GS---------AMT----
GSGT----------------SSA---SA----TA--AGDAALVQRAAELVCG-AGVGQ--
---ISPAHAYKILTA-AHLAT-SG-S---A--------------------TGT--SG---
SA-------MDM-------------SGMA--------SD-------------A-------
--------G--------S-SA---------FMLP------SVPMLLGHLLAAVVAGWLLR
RGDLAVLRLV----DL---S---AH----G---VA---EGALVRSLRGALALACALCA-G
LVAVPE--APA-RGGRGA----WDE-PPAPHTVTLRHSLLRRGPPAAA------------
--A-LVLAA
>WP_164992346.1
M------------SAPH----PRGT---------RSGH---------------------P
LRILRAAVFAAVCVVLAAAGHTLASCATVPLWTLGA-----GFLGSLVLVAPLAGRE-RS
LPGIAALLALGQTVLHTLFGL--G-QHGMAM---G-S-----------------MA----
MGSMPTG-------RAGAPPAGP---VH----TI--LSDGTLVERAARLLCG-SGATS--
---LTPGHAYRLLLD-AHLID-PS-G---R-----AV-G------------SL--PA---
PH-------HAY-------------DA-------------------------A-------
--------G--------A-SA---------ALLP------SLPMLLGHVLAALAAGWLLR
RGDLALLRLI----DL---S---AH----G---VA---EAALVRSLRAALALVRALRA-G
PLPAAG--PAP-CGHRTD----RDE-VPAPHTTALQHTVIRRGPPAAA------------
----FLLAA
>WP_209515733.1
M------------PHP-------VA---------RVGA---------------------D
LRLLRAAVFTAVCVLLSAGGHVLASCASVPLWTLGA-----GFLVVLAIAVPLAGRE-RS
LPGIAAGLAVGQLALHTLFGL--G-QLGALG---R-Q---G-A-----------------
--------------------AVT---RE----QA--GGEGRLINFAAQLICN-QS-HP--
---LSGADARRVITD-AGLDP-AV------------------------------------
---------HPSRMVM-TAP----MDSPA-------TGG-------------S-------
--------P--------L-SH---------LLPP------SLPMLLGHLLAALAAGWLLR
RGDQALWRLV----RLSQRS---AR----E---VA---EITLVGALRAALVLVRAMGA-Q
AVHHPV--TAV---RRAA----GDE-ERPATEPALQHFVIRRGPPR--------------
----FDLAA
>WP_030123098.1
M------------SMP-------VA---------RAGA---------------------G
MRLLRTAVFTAVCVVLASAGHGLAAGARVPGWSLLA-----GFAGVFAAVVLLAGRE-RT
LLSITAALAAGQLALHVLFGL--G-HHASAT---A-------------------------
--------------------------------TG--SGDDSLIRFAAGLVCG-AGPAQ--
---LSAGEAHRIVTT-AGIDP-ET-V---G-------------------------Q----
APA------HLG-------------A-AT--------AH--P-----ADPTLL-------
--------A--------S-VM---------SGLP------SLPMFLGHLLAALATGWLLR
RGEIALFRLA----RLSAQG---GR----Q---LA---AGARLRALRAALALVRALRA-G
LPGRPT--TGP-VVFRSA----DDA-ALPATGDPLQHMVTRRGPPPV-------------
----YVRAA
>WP_023548738.1
M------------TAPH----PRTE---------CPGA---------------------G
LRILRAAVFAAVCVALAACGHALASCASVPLWTLGA-----GFVGCLLLVVPLAGRA-RS
LPGIAALLALGQTALHTLFGL--G-QHGAAM---V-S---G------------QMA----
TGSMGSMNPAGSTSSPGA--TGS---LG----SS--LSDTALVEQAARYLCG-SSPGA--
---LTPGRAFHVLLA-AHLID-RS-G---R-----SV-T------------VP--GG---
LS-------HAY-------------DV-------------------------T-------
--------G--------S-SA---------ALLP------SLPMLLGHILAAVAAGWLLR
RGDLALMRLI----EL---S---AH----G---VA---EGALVRSLRAALALACALCA-E
LLPVAG--PGP-RGRRTA----ADE-PPAPHTGALQHTVIRRGPPTAR------------
----FLLAA
>WP_115743156.1
M------------TAPH----PPTA---------RSGN---------------------D
LRILRAAVFAAVCVVLAAAGHTLASCATVPLWSLGA-----GFLGVVLVAAPLAGRR-RS
LPGIAVLLTVGQTALHTLFGL--G-QHGTAA---A-T---A-S----------GTA----
AAS------------------GG---GA----GA--LSDASLVQQAARLVCG-TTAAA--
---ISPTQAQRILTD-ARIAP-DV-P--------------------------T--GA---
AH-------HSA-------------DALS---------T-------------A-------
--------G--------A-SA---------SLLP------SLPMLLGHVLAALAAGWLLR
RGDLAVARLV----ELSAHS---AQ----S---MA---EAAFVRALRAALSLVRALHA-G
LAGAPG--TGP-RPPRPG----PWM-PPRPRTTALQHTVIRRGPPSDA------------
----FALAA
>WP_011029346.1
M------------TAPH----PPTA---------RSGN---------------------D
LRILRAAVFAAVCVVLAAAGHTLASCATVPPWSLGA-----GFLGVVLVAVPLAGRR-RS
LPGIAVLLTVGQTALHTLFGL--G-QHGTAA---A-T---A-S----------VAA----
AGS------------------GG---GT----GA--LSDASLVQQAARLVCG-TTAAA--
---ISPTQAHRILTD-ARIAP-DV-P--------------------------TGAGT---
AQ-------HSA-------------DALS---------T-------------A-------
--------G--------A-SA---------ALLP------SLPMLLVHVLAALAAGWLLR
RGDLAVARLV----ELSAHS---AQ----S---MA---EAAFVRALRAALSLVRALHA-G
LAGAPG--TGP-RPPRPG----LWV-PPRPRTTALQHTVIRRGPPSDA------------
----FALAA
>WP_109029104.1
M------------TAPH----PPTA---------RSGN---------------------D
LRILRAAVFAAVCVVLAAAGHTLASCATVPLWSLGA-----GFLGVVLVAAPLAGRR-RS
LPGIAVLLTVGQTALHTLFGL--G-QHGTAAATAA-T---A-S----------GTA----
AGS------------------GG---GA----GA--LSDASLVQQAARLVCG-TTAAA--
---ISPTQAQRILTD-ARITP-DV-H--------------------------TGAGA---
AQ-------HSA-------------DALS---------S-------------A-------
--------G--------A-SA---------ALLP------SLPMLLVHVLAALAAGWLLR
RGDLAVARLV----ELSAHS---AQ----S---MA---EAAFVRALRAALSLVRALHA-G
LAGAPG--TGP-RPPRPG----LWV-PPRPRTTALQHTVIRRGPPSDA------------
----FALAA
>WP_228624303.1
M------------TAPH----ARTA---------QPGA---------------------G
LRILRAAVFAAVCVALAACGHTLASCAGVPLWTLGA-----GFLGCLLLVVPLAGRT-RS
LPGIAALLALGQTALHTLFGL--G-QHGTAM---A-A---G------------GMA----
TGSMGSMH------S-----TGP---AG----SS--LSDPALVEQAARLLCG-ASPTA--
---LTPGRAFHLLLA-AHLVD-RS-G---R-----PV-A------------VM--GG---
TH-------HAY-------------DA-------------------------T-------
--------G--------S-SA---------GLLP------SLPMLLGHALAAVAAGWLLR
RGDLALLRLI----EL---S---AH----G---VT---EGALVRSLRAALALTRALCA-G
LLPAPR--LLP-RGRRTA----RDE-APDPHTIALQHTVIRRGPPAAG------------
----FRLAS
>WP_135787156.1
M------------SAPR----PRTA---------RPGP---------------------R
VRLLRAAVFAAVCVVLAAAGHTAASCANVPLWTLGA-----GFAGSLLVMAPLAGRA-RS
VPAIAALLTLGQVALHTLFGL--G-QHTAQP---M-A---S-------------------
--------------------MGT---AH----SG--AADDAMVQRAAQLLCG-SGPAT--
---LTPGHAYRLLLD-ARLID-AS-G---R-----FT-G------------HA--AT---
GG-------HAS-------------DM-------------------------A-------
--------G--------S-SA---------GSVPSALSLLSLPMLLGHLLAALALGWLLR
RGDLAVLRLV----EL---S---TH----G---VA---EGALVRSLRAALALTRALYA-G
LLPATG--PAP-RPRRAE----RDE-APAPQAAALQHSVIRRGPPADA------------
----FRLAA
>WP_135791319.1
M------------SAPR----PRTA---------RPGP---------------------R
VRLLRAAVFAAVCVVLAAAGHTTASCANVPLWTLGA-----GFAGSLLVMAPLAGRA-RS
VPAIAALLALCQVALHTLFGL--G-QHTAQP---M-A---S-------------------
--------------------LGT---AH----SG--AADDEMVQRAAQLLCG-SGPAT--
---LTPGQAYRLLLD-ARLID-AS-G---R-----FT-G------------HA--AT---
GG-------HAS-------------GM-------------------------A-------
--------G--------S-PA---------GPVPSALSLLSLPMLLGHLLAALALGWLLR
RGDLAVLRLV----EL---S---TH----G---VA---EGALVRSLRAALALTRALYA-G
LLPAAG--PAP-RLRRTE----RDE-APVPQAAALQHSVIRRGPPADA------------
----FRLAA
>WP_176740064.1
M------------SMP-------VA---------RAGA---------------------G
LRLLRAAVFTAVCVALSAAGHSLASCAAVPWWTLLA-----GFLGIFAVTAPLAGRE-RS
LPSIAAALAGGQIALHTLFGV--G-THTTST---N-------------------------
--------------------------------TV--ASDDSLIRFAASLVCG-MGPAQ--
---LNAAEARRIVTT-AGIDP-AS-V---A-------------------------VG---
GHQ------SMA-------------SATG--------SD-------------P-------
--------A--------A-LV---------GLLP------SLPMLLGHLLAAVATGCLLR
RGEIALFRLA----RLSAHG---AQ----Q---VA---AGARLRALRAALALVNALRA-G
LPGGPA--TGP-RTPRTA----VDA-PAPATGDPLQHMVIRRGPPPV-------------
----YALAA
>WP_189818425.1
M------------TAPH----PRTA---------HSGA---------------------G
LRILRAAVFAAVCVALAAGGHVLASCARVPLWTLGA-----GFLGALLLVAPLAGRA-RS
LPGIAVLLALGQTVLHTLFGL--G-QHGATM---A-S---A------------GMS----
MGSTGSTA------STGV--GGP---TG----AV--LSDGALVEQATRLVCG-STAAS--
---LTPGHAFRLLLD-ARLID-RA-G---R-----PT-G------------AM--GT---
IE-------HVH-------------DA-------------------------T-------
--------G--------A-SA---------GLLP------SLPMLLGHVLAAVAAGWLLR
RGDLAVLRLI----EL---S---AH----G---VA---EGALVRSLRAALALTRALCA-G
LLPATG--PGP-RGPRPD----RDE-APAPHTAALQHTVIRRGPPAAA------------
----FLLAA
>WP_189931690.1
M------------TDPH----QRTA---------RSGG---------------------A
LRLLRAAVFAAVCVVLAGAGHTMASCATVPLWTLGA-----GFLAVLAAVVPLAGRE-RS
LPGIAALLAVGQTVLHTLFGL--G-QHGTAA---V-T---S-------------------
--------------------------TA----TT--VSDAALVERAARLLCG-TTAAA--
---LSPAQAQRILIE-ARVYD-AD-G---S-NGS-SA-AGG-----VG-GGGM--SA---
MH-------HPA-------------DALS---------T-------------V-------
--------G--------S-SV---------SLLP------SLPMLLGHVLAAVAAGWLLR
HGDAALLRLM----HL---S---AH----G---VA---EGAFVRSLRGALALVRALLA-G
LPAAPE--WGP-RTPRTA----LLA-RPRPPVHALQHTVIRRGPPTAA------------
--A-LVLAA
>WP_187825940.1
M------------TAPY----PRAA---------RSGG---------------------D
FRILRAAVFAAVCVVLAAAGHAVASCASIPLWTLGA-----GFLGTALVAAPLAGRE-RS
LPGIAGLLAIGQTTLHTLFGL--G-QHGTAV---T-A---S-S----------AGT----
--------------------ATG---SL----GA--TSDAALVEQAARLVCG-TTAAA--
---ISPAQAHKILTD-ARLHP-AP-G-----------------------------AA---
AH-------HPA-------------DALS--------TA-------------A-------
--------G--------S-PA---------ALLP------SLPMLLAHVLAALAAGWLLR
HGDLALLRLV----EL---S----D----W---VA---DGALVRSLRGALALARALCA-G
LPATPE--ADP-RVPRTA----LLV-PVLPRTAVLQHSVIRRGPPAAS------------
--A-LVLAA
>WP_232027765.1
M------------TAPH-------T---------RSGG---------------------D
LRVLRAAVFAAVCVVLAAAGHALASCAAIPRWTLGV-----GFLGTVLLVAPLAGRT-RS
LPGIAALLTVGQTALHVVFGL--G-QHGTTA---A-S---A-T----------GAA----
VRT-----------------AAA---GA----AP--VSDASLVAQAARLVCG-TTAAA--
---ISPAQAQRILTN-ARIQP-AG-G---T-----DI-RG----------TAL--SS---
AH-------HPA-------------DAMS--------TA-------------L-------
--------G--------S-PM---------SMLP------SLPMLLGHLLAAVATGWLLR
RGDLALLRLV----ELSAYS---AH----S---VA---EGALVRSLRGALALVRALRA-G
LPGAPE--AGA-RPPRTA----LLA-SPAPRTTALQHSVIRRGPPGPA------------
--T-FSLAA
>WP_059127346.1
M------------SAPR----QRTA---------RTGH---------------------D
LRVLRAAVFAAVCVVLAAAGHALASCATVPLWTLGA-----GFLGVFAVAVTLAGRE-RS
LPGIAAVLAVGQAVLHTLFGL--G-QHAGAM---S-M---T-S-----------------
--------------------------SA----MS--APDATLVARAAHIMCG-ATAAT--
---ISPAQAQRILAD-ARLGT-GS-D--------------------------M--AA---
MH-------DPA-------------DALS--------TA-------------A-------
--------G--------S-WW---------SMLP------SVPMLLGHVLAAVAAGWVLR
HGDIALLRLM----RL---S---AH----G---VA---EGALVRSLRSAFALVRALLT-G
LPEAPE--ART-RAPRAS----FLV-PPKQRKSALQHTVIRRGPPSST------------
--P-HVLAA
>WP_093823466.1
M------------TAPR----TRTA---------RSGR---------------------D
LRILRAAVFAAVCVVLAAAGHTLAACATVPPWTLLA-----GFLGVFLVTVPLAGHA-RS
LPAVAALLAVGQTSLHVLFGL--G-QHTAGS---G-A---M-A----------GMP----
GMA-----------------APS---AG----SP--AADTTLVSQAARLVCG-GAAAP--
---LSPAQARRILTD-ARLDP-DA-F-----------------------------TA---
GH-------HTA-------------DALS--------PT-------------A-------
--------S--------G-AA---------ALLP------SLPMLLGHVLAAIAAGWLLR
RGDLALLRIV----ALSAVS---AH----A---VA---EAALVRSLRAALTLVRALCA-G
LVAPPG--TGP-RPPRAD----TDA-PRAPRTAALQHTVVRRGPPAAR------------
-GL-LTLAA
>WP_109497083.1
M------------TAPH----PRTA---------RTGT---------------------G
LRVLRAAVFAAVCVVLAAGGHTLASCATVPLWTLGA-----GFLGVLVVAAPLAGRV-RS
LPGIAALLAAGQVVLHVLFGM--G-QHAAAA---K-P---S-------------------
---------------------MA---PL----PT--ASDASLIEQAARLVCG-TTAAA--
---ISPAQAVRILTE-ARLYQ-GT-H---A-----H--------------ASM--GS---
MQ-------MST-------------DTVS-----------------------D-------
--------G--------S-PV---------SPLP------SLSMLLGHVLAALAVGWLLR
HGDLALLRLT----EL---S---AH----G---VA---EAALVRSLRGALALVRALRA-G
LPGAPR--TGP-ALPRTA----LLA-PPAPCTTALQHTVIRRGPPAAD------------
--A-LALAA
>WP_145868377.1
M------------TAPH----PRTV---------RSGR---------------------G
VRILRAAVFAAVCVVLAGAGHTLASCDAVPLWTLGV-----GFLGVVAVAAPLAGRA-RS
LPSIVALLAFGQTALHTLFGL--G-QHGAPA---A-A-----------------------
--------------------------PS----SA--LSDAALVERAARLLCG-TTAAG--
---ISPAEARQVLVE-ARIHP-GG-A----------------------------------
DA-------HAV-------------DAVS--------AA-------------A-------
--------G--------S-PV---------SLLP------SLPMLLGHLLAATAAGWLLR
RGDLALLRLA----DL---S---TQ----G---VG---EAALVRSLRAALALVRALRA-G
LPGAPE--EAP-RVARTA----LLV-PAAPPATALQHTVIRRGPPAVG------------
-TA-LALAA
>WP_145868377.1
M------------TAPH----PRTV---------RSGR---------------------G
VRILRAAVFAAVCVVLAGAGHTLASCDAVPLWTLGV-----GFLGVVAVAAPLAGRA-RS
LPSIVALLAFGQTALHTLFGL--G-QHGAPA---A-A-----------------------
--------------------------PS----SA--LSDAALVERAARLLCG-TTAAG--
---ISPAEARQVLVE-ARIHP-GG-A----------------------------------
DA-------HAV-------------DAVS--------AA-------------A-------
--------G--------S-PV---------SLLP------SLPMLLGHLLAATAAGWLLR
RGDLALLRLA----DL---S---TQ----G---VG---EAALVRSLRAALALVRALRA-G
LPGAPE--EAP-RVARTA----LLV-PAAPPATALQHTVIRRGPPAVG------------
-TA-LALAA
>WP_232655100.1
M------------TAPH----QRTA---------RSGN---------------------D
LRILRAAVFAAVCVVLAAGGHTLASCATVPLWTLGA-----GFLGAVLVAAPLAGRV-RS
LTGIAALLAAGQTVLHTLFGL--G-QQTASS---G-A---M-S-----------------
---------------------MS---SM----AS--TSGASLVERAARLVCG-TTAAA--
---ISPAQARRILAD-ARLSP-DT-A---T-----R--------------MDM--SS---
MH-------HPA-------------DALS---------T-------------A-------
--------G--------S-SA---------SLLP------SLPMLLGHVLAAIAAGWLLR
RGDLALLRLM----EL---S---AH----S---MA---DGTFVRSLRAALALVRALRA-G
LPAVPE--AGP-RPPRTA----LLA-PPKPRTTALQHTVIRRGPPAAA------------
----LVLAV
>WP_184967942.1
M------------TAPH----PRTA---------RPGA---------------------G
LRILRAAVFAAVCVVLAAGGHTLASCAGVPLWTLVA-----GFLGSLVLVVPLAGRT-RS
LPGIAVLLAVGQAVLHTLFGL--G-GHAAMA---S-----G------------GMP----
MGAMNVT---------RP--TGF---T-----GV--LSDSALVEQATRLVCG-ATPAA--
---LTPGHAFRLLLG-ARLID-RS-G---R-----PT-A-----------------T---
LQ-------HVH-------------DA-------------------------T-------
--------G--------A-SA---------GLLP------SLPMLLGHVLAAVAAGWLMR
RGDLAVLRLF----EL---S---AH----G---VT---EGALVRSLRAALALARALCA-G
LLPVTG--PGP-RAPRRD----RDD-APAPHTAALQHTVIRRGPPAAA------------
----FLLAA
>WP_114025635.1
M------------TA---------------------GA---------------------D
LRLLRAAVFAAACVTVSAAGHILAAGTMVPLVPLAL-----GFGCVFTLAVALAGRE-RS
LPGIAGLLTLGQFALHVLFSF--G-TMGASG---S-A---Q-AAA---------------
--------------------GTR---PG----SS--DGPGGVRALAGKLLCN-HSAAG--
---MSEADARRIVSR-AGLDP-DT-A---A-----SA-AAG-------GGSAG--HS---
AH-------HAA-------------QAAS--------SVPFPDTPLDC-LRDA-------
--------A--------R-AA---------VGMF------DAPMLLGHLCAALLLGWLLR
RGEAALWRLV----RLSADA---AD----T---AD---ELVAALALSRALAYVRALHA-G
LLP--K--TPA-RSVFPR----PRD-ERAPRSVTLDHTVHRRGPPARTA-----------
-DA-FALAA
>WP_094054860.1
M------------LAPH----TSTT---------RSGA---------------------R
LRILRAAVFAAVCVVLAGAGHALASCEGIPLWTLGA-----GFLGVTAVAVPLAGRS-RT
LPGIAALLAVGQTVLHTLFGL--G-QHGTAA---V-A---A-P-----------------
--------------------------RP----AA--VSDAALVEQAARFVCG-TTAAA--
---ISPAQAHRILTD-ARVQP-ST-G---S-------------------------H----
AH-------LAA-------------DAAS-------------------------------
--------G--------A-SV---------SLWP------SLPMLLGHVLAALAAGWLLR
RGDLAVLRLA----EL---S---AQ----G---VA---EGAPVRSLRAALALVRALRA-G
LPGAPE--ASP-RPAHAA----RPV-PPMPRTAALQHTVIRRGPPAATA----------S
AAA-LALAA
>WP_125491863.1
M------------TAPH----PPTA---------RSGN---------------------D
LRILRAAVFAAVCVVLAAAGHTLASCATVPLWSLGA-----GFLGVVVVAAPLAGRL-RS
LPGIVALLTVGQTALHVLFGL--G-QHGTTA---A-T---A-S----------GTA----
---------------------AG---AT----GG--LSDASLVQQAARLVCG-TTAAA--
---ISPAQAQRILDD-ARVAP-DA-S--------------------------A--GA---
TH-------HSA-------------DALA---------G-------------A-------
--------G--------D-PA---------ALLP------SLPMLLGHVLAALAAGWLLR
RGDLALARLV----ELSAHS---AH----S---MA---EEAFVRALRAALSLVRALHA-G
LAGAPG--TGP-RPPRPA----PPA-PPRPRTTALQHTVIRRGPPSDV------------
----FALAA
>WP_249835646.1
M------------TAPH----QRRA---------RSGR---------------------D
VRILRAAVFAAVCVVLAAGGHTLASCAPVPPWTLVA-----GFLGVLLVTVPLTGRE-RS
LPGIAALLAAGQTVLHTLFGL--G-QHTATS---G-M---S-------------------
---------------------MA---SM----TS--ASDASLVRQAARITCG-AAAAA--
---ISPAQARRILTD-ARIAP-AP-T--------------------------M-DMS---
SM-------RPA--------------------------G-------------S-------
--------P--------S-LG---------SLLP------SLPMLLGHVLAAVAAGWLLR
RGDLALLRLV----EL---S---AD----S---LA---DGALVRSLRSAFALVRALRA-G
LPGAPE--AGP-RVRRTT----PLA-SPGPRTAALQHTVIRRGPPAAA------------
--P-FLLAA
>WP_200258037.1
M------------SVPL----PPSA---------LAGH---------------------D
LRILRAAVFAAVCVVLAGVGHSLASGATVPSWTLGA-----GLLGTAALVAPLAGRA-RS
LPGVAAALGTGQVALHALFGA--G-QHGAVG---P-A---S-T-----------------
--------------------------TG----AS--VSDTSLVRQAARLMCG-MNAAA--
---ITPDRAERILTD-ARLLP-NP-G---T------------------------------
GRT----------------------PPAA--------AS-------------V-------
--------P--------H-VP---------EAAP------SLSMFLGHVLAALAAGWLLR
RGDLALARLV----ELSTQS---AR----A---FG---EEARVRSLREALRLARALCV-G
LPVEPE--GEG-RIRTRA---PAPE-PRALAGGALHHTLIRRGPPESS------------
----YALAA
>WP_187438676.1
M------------SMP-------VA---------RAGA---------------------G
LRLLRAAVFAAVCVALSAAGHSLASYAAVPWWTLLA-----GFLGILALTVPLAGRE-RS
LPAIAAALAGGQIALHTLFGV--G-THSAPA---H-------------------------
--------------------------------TA--AGDDALIRFAASLVCG-AGPDR--
---LNAAAAHRIVTT-AGIDP-AA-V---A-------------------------GV---
GRQ------HLA-------------SAAD--------AQ-------------A-------
--------A--------G-LA---------ALLP------SLPMLLGHLLAATVTGWLLR
RGEIALFRLV----RLSAHG---AQ----Q---IA---AGARLRALRTALALVNALRA-G
LPGGPT--TGP-RIARTE----ADA-PAPATGDPLQHLVIRRGPPPA-------------
----YALAA
>WP_127827472.1
M------------SAPH----PREA---------RTGT---------------------D
VRLLRAAVFTAVCVALSAAGHVLASCATVPLWTLGA-----GFLAVFSVAAPLAGRE-RS
LPGIAAALALGQTGLHTLFGV--G-QHGTMT---M-A-----------------------
--------------------------------QT--AQEPSVVERAARLMCG-TGMAA--
---ISPVQAQRILSD-AGVEP-AS-G-----------------------------QA---
AHA------HMT-------------------------AD-------------T-------
--------A--------A-SM---------PMLP------SLPMLLGHLLAAVVAGWLLR
HGDLALGRLV----RLSANS---AQ----G---VA---QGALVRSLRAALALVRALRA-G
LPGGAD--VAP-HVVPTA----LLA-PLPLRTTALQHSVIRRGPPAGD------------
--A-FRLAA
>WP_120722367.1
M------------SPLH-------A---------PAGA---------------------G
LRLLRAAVFAAVCVVLSAMGHVMAACASVPWWTLLA-----GFLGVFAVVTPLAGRE-RS
LASIAGALAAGQLGLHTLFGI--G-QHTAAA---S-------------------------
--------------------------GG----GS--AGDLPLIHFAAKLICG-SGAAT--
---LTAADAQRIVTD-AGIDP-AR-I---T-------------------------GA---
GHASMAGMGHMGHMSS-MGP---ILPGTSG----SGMES-------------A-------
--------S--------L-AA---------SLLP------TLPMLLCHLLAALATGWLLR
RGEIALFGAV----RLAAQS---VT----A---VA---EAASVRSLRRALAFVGALCA-G
LSAAAG--HGP-RIAHGD----LGQ-AAPLPGAALQHSVIRRGPPPA-------------
----YALAA
>WP_152887062.1
M------------SAPH----PRIA---------RSGS---------------------G
LRLLRAAVFAAVCVLLAACGHALASCATVPLWTLGA-----GFLGALAVVAPLAGRE-RS
LAGITALLAAGQTVLHMLFGL--G-QHGAMG---S-A---S-ASASG------AMS----
MNSMMSMG---------S--AGS---AT----GS--LSDAALIQRAAHILCG-GTASA--
---LSPAQAQRILAD-ARLYP-GT-G---T-----GA-A-----------TGT--AV---
TH-------DPA-------------DALS--------TT-------------V-------
--------G--------S-LA---------ALLP------SLPMLLGHALAALAVGWLLR
RGDSAVLRLV----EL---S---AQ----G---VT---EGALVRSLGNALALVRALLA-G
LPVAPE--AGP-RPPRSD----APA-RPEPRTAALQHSVIRRGPPAAT------------
--A-LALAA
>WP_030344481.1
M------------SAPH----PRTA---------RPGA---------------------G
LRILRAAVFAAVCVALAACGHTLASCAGVPLWSLGA-----GFLGALLAAAPLAGRA-RS
LPGIAALLALGQTVLHTLFGL--G-QHQVTM---A------------------GMP----
A--------------------GT---TG----GV--LSDSALVERATRLLCG-SAPAS--
---VTPGHAFRLLLD-ARLVD-RA-G---R-----PT-A------------AL--GT---
LE-------HAH-------------DA-------------------------T-------
--------G--------A-SA---------GLLP------SLPMLLGHVLAALAAGWLLR
RGDLAVLRLI----EL---S---VH----G---VA---EGALVRSLRAALALARVLCA-G
LLPAAE--AGR-RGPRPD----RDE-TPAPHTAVLQHTVIRRGPPAAA------------
----FLLAA
>WP_121747933.1
M------------TAPH----PPTA---------RTGN---------------------D
LRILRAAVFAAVCVVLAAAGHTLASCASVPLWSLGA-----GFLGAVVVAAPLAGRE-RS
LPGIAVLLTVGQTALHTLFGL--G-QHGATAVTAV-T---A-S----------GTT----
GAS------------------TG---GP----GA--LSDASLVQQAARLVCG-TTAAA--
---LSPAQAQRILTD-ARIAP-DV-R--------------------------A--GA---
GH-------HPA-------------DALS---------T-------------A-------
--------G--------S-SA---------SLLP------SLPMLLGHVLAALAAGWLLR
RGDLALARLV----ELSAHS---AH----S---VA---EAAFVRALRATLSLVHALHA-G
LAGLPG--TGP-RLPHTA----RLA-PPRPRTTALQHTVIRRGPPSDA------------
----LALAA
>NUT26368.1
M-----------SAAPQ----PRTA---------RSGS---------------------D
LRVLRAAVFAAVCVVLAGVGHALGSCATIPLWTLGA-----GFLGVFLVAVPFAGRE-RS
LPGIAVLLAAGQTVLHTLFGL--G-QHGVSA---G-A---A-A----------AGT----
--------------------SAA---ST----SS--ASDAALVELAARLVCG-TATAA--
---ISPVQAQRILTE-ARLHP-AT-G--------------------------T--HA---
SH-------RSA-------------DTMSTVANSVTNSA-------------T-------
--------D--------A-SA---------SLLP------TLPMLLAHVLAAVAAGWLLR
RGDLALLRIV----EMSALS---AH----S---VA---EGAFVRSLRGALALVRALRA-G
LPGAPE--TGP-RILCAG----WFG-PAEPRTLALQHTVVRRGPPAGA------------
--A-LVLAA
>WP_210923312.1
M------------TAPH----ARTA---------HSGH---------------------P
VRYLRAAVFAAVCVVLSGASHAIASCVSLPWWTLAA-----GFLGAAAVVVPLAGRE-RS
LPGIAGLLAVGQVVLHTLFGL--G-QHAGAA---A-S---G-------------------
--------------------TAA---GA----GR--LSDAALVEQAARLVCG-TTVAA--
---LSPVQAHRILVD-ARVVP-AA-S---G-----SP-GA---------GAHA--GA---
SH-------HPA-------------DALS--------TT-------------S-------
--------D--------S-FA---------SLLP------SLPMLLGHVLAAIAAGWLLR
HGDLALRRLV----EL---S---AQ----G---VS---EGALVRSLRGALALARALYA-G
LPTAPS--TGP-RVPCAA----AHA-PPEPRTTALEHTVIRRGPPAAA------------
----LALAA
>WP_189752812.1
M------------TAPH----PRTA---------RPGA---------------------G
LRFLRAAVFAAACVALAAGGHTLASCAGVPLWTLGA-----GFLGCLLLVAPLTGRA-RS
LPGIAALLALGQTVLHTLFGL--G-QHGAMA---APT---A------------AMT----
--------------------AGS---TG----ST--LSDRALVEQATRLLCG-STPSS--
---LTPGHAYRLLLD-ARLID-RS-G---R-----PT-P------------AL--GT---
LE-------HAH-------------DA-------------------------A-------
--------G--------A-SA---------GLLP------SLPMLLGHVLAAVAAGWLLR
RGDLAVLRLI----EL---SAHGAH----G---VA---ETALIRSLRAAFTLVRALCA-G
LLPDAW--TGP-RGHRTD----RDD-TPAPHTAVLQHTVIRRGPPAAA------------
----FLLAA
>WP_186282754.1
M------------SAPH----QRTA---------RAGR---------------------D
VRILRAAVFAAVCVVLAAGGHALGSCASIPLWALGA-----GFLTVLAVAVPLAGRE-RS
LPGIAALLALGQTVLHSLFGL--A-QHGTTA---T-------------------------
--------------------------TT----AT--ASDASLVAQAARIVCG-TTAAA--
---ISPAQAHKILTE-ARLRP-DS-------------------------------AH---
PD-------HRA-------------ETVT-------------------------------
-----------------D-SA---------SLLP------SLPMLLGHLLAALVAGWLLR
RGDLALRRLV----EL---S---AH----S---FV---EGAAVRSLRAALALVRTLRA-G
LPDLPG--AGP-RLTRTA----ELA-PPPPHTTALQHTVIRRGPPAAA------------
-RA-LVLAA
>WP_164408269.1
M------------TARR----RRTA---------PSGS---------------------A
FRMLRAAVFSAVCVVLAGAGHTLASCASVPLWTLGA-----GFLGVLACAAPLAGRT-RS
LPGIVALLAVGQTVLHTLFGL--G-QHTASS---A-V---A-S-----------------
---------------------TA---AT----TA--VTDTALVARAARLLCG-VPLAA--
---ISPAQAQRILAD-ARIGT-GGTG---A--------GTG-----SGSGMDM--GS---
MS-------HSA-------------DALA--------SG---------------------
--------GSV--TFPSS-LV---------SLLP------TLPMLLGHVLAAVATGWLLR
RGDLALLRLM----RL---S---AH----G---VA---EGALVRSLRGALALARALRT-G
LPGTPG--TAP-HAPRAW----TLV-PLGPSATELQHTVIRRGPPAAP------------
----LVLAA
>WP_105870149.1
M------------SAPS----GYAP-----------TA---------------------G
PRLLRAAVFAAACVALSGLGHALAACAGVPWWTLVV-----GSLVVFGATVPFAGRD-RS
LPVIAAALAGGQLGLHVLFSL--G-QRHQLLLY-AMS---G-GTVGS------GAG----
--------------------TGG---PV----SS--QADDALIRIAAQLVCG-GSPRS--
---ISTADAYRIVTG-AGLDP-HT-A---A------------------------------
ASAS-----VSA-SGG-----Y---GAHA--------AH-------------A-------
--------A--------A-PE---------ALLP------GLPMVLVHLLAALATGWLLR
RGDLALLRLA----RLSTRG---AG----E---VA---DGALVRALRAALVLVQALAA-G
LPVPAV--AGR-RTVRPS----DDA-PPPVSADALQHSVIRRGPPAV-------------
----LVLAA
>WP_055707754.1
M------------TAPH----PPTA---------RPGA---------------------G
LRILRAAVFAAVCVALAACGHTLASCASVPLWTLGA-----GFLGCLLLVVPLAGRA-RS
LPGIAALLALGQSALHTLFGL--G-QHGAAM---A-A---G------------GTA----
TGSMSSAG------STGSPSAGT---AV----SS--LSDTALVEQATRLLCG-ASPAA--
---LTPGRAFHLLLA-AHLVD-RS-G---R-----PV-A------------VM--GG---
MH-------HAY-------------DV-------------------------T-------
--------G--------S-SA---------ALLP------SLPMLLGHVLAAVAAGWLLR
RGDLALLRLI----EL---S---AH----G---VT---EGVLVRSLRAALALARALCA-G
LLPVSE--PLP-RGRRTA----RDE-APDPHTTALQHTVIRRGPPAAR------------
----FPLAA
>WP_194043957.1
M------------TAPH----PRTA---------RSGS---------------------D
LRILRAAVFAAVCVVLAGMGHVLGSCARIPLWTLGA-----GFLGVVAVTVPLTGRE-RS
LPGTAALLAVGQTVLHTLFGL--G-QHGTTI---A-G---G-S-----------------
---------------------PS---AT----AS--LADAALVERAARLVCG-SAAAA--
---ISPAQAQRILTE-ARIGT-GT-G---A-----GA-GT-------GAGTGAGEHL---
SH-------RSV-------------DALP--------VT-------------T-------
--------D--------S-AA---------SLLP------SLPMALAHLLAAIVAGWLLR
RGDLALLRIA----EMSTLS---AH----S---VA---EGALIRSLRGALALVRALRA-G
LPGARD--AGP-RFLRTE----TPV-PPAPRTVALQHTLIRRGPPATA------------
----LALAA
>WP_189862812.1
M------------TAPH----QRTA---------RSGA---------------------Q
LRVLRAAVFAAVCVVLAAGGHALASCAAIPLWSLAA-----GFTAVFAVAAPLAGRE-RS
LAGIAALLALGQTALHTLFGF--G-QHGTVT---A-A-----------------------
--------------------------GT----TG--SMDAALVERAARLVCG-AAAAA--
---ISPAQAQRILTD-AGLSP-YP-V-----------------------------HA---
GH-------HPA-------------DAMS--------TA-------------A-------
--------G--------S-SA---------SVLP------SLPMLLGHILAAVAAGWVLR
HGDLALLRIA----RL---S--------------A---DAALVRSLRGALALARALRS-G
LTGTTG--PAP-RAVRTT----REA-PPTPRTTALQHTVIRRGPPFPG------------
-TA-LVLAA
>WP_053201557.1
M------------TAPH----PRTT---------RSGS---------------------D
LRILRAAVFAAVCVVLAGVGHVLGSCAAIPLWTLGA-----GFLGVLLVTVPFAGRA-RS
LPGIAALLAIGQTVLHTLFGL--G-QHGASA---M-S---S-V----------SS-----
---------------------SA---SS----AS--LSDAALVQQAARLVCG-TAAAA--
---ISPAQAQRILSE-ARIGP-AT-G--------------------------A--HA---
SH-------PSA-------------EALPS----VTDSA-------------T-------
--------G--------F-SA---------SLLP------SLPMVLAHVLAAVAAGWLLR
RGDLALLRIV----EMSAVS---AH----T---VA---EGAFIRSLRGALALVRALRA-G
LPGAPE--AGP-RIRCAG----WFG-PSEPHIVALQHTVIRRGPPATA------------
----FTLAA
>WP_103783459.1
M------------TAPH----PRTA---------RAGC---------------------D
VRLLRAAVFAAVCVVLAAGGHALASCATVPLWTLGA-----GFLGVFLVAAALAGRE-RA
LPGIVALLGAGQTVLHTLFGL--G-QHTAG------------------------------
--------------------------TS----SA--TSDASLVAQAARLVCG-AGAAP--
---LSPVQAQRILAT-ARVQG-AP------------------------------------
AH-------HPA-------------DALS--------GA-------------A-------
--------G--------S-PA---------ALLP------SLPMLLGHLLAALVAGWLLR
RGDTALLRVM----ELAALS---AH----E---VV---EGALIRSLRAALALVRALLA-G
LPTVSA--TGP-RPPRTA----LLA-PPAPHTTALQHTVIRRGPPAAG------------
--A-LVLAA
>WP_190191699.1
M------------TAS-----PQRT---------RSGR---------------------D
VRILRAAVFSAVCVALAATGHALASCASVPLWAVGT-----GFLAVFAVAVPLAGRE-RS
LRGIAALLAAGQSVLHVLFGL--G-QHGMAS---S-A---G-G-----------------
--------------------------AT----AS--AADVSLVARAARLMCG-AQASA--
---LSPEQARRILAD-ARVGT-AA-E-----------------------------HS---
AH-------GAA-------------DALS--------TT-------------A-------
--------G--------A-SV---------PVLP------SLPMLLGHVLAAVAAGWLLR
RGDLALVRLV----RL---A---SA----G---VA---EGT-VLSLRGALALVRALLA-G
LPGVPG--PGA-RAVRPA----RSP-LPAPRPAALQHTVIRRGPPAAA------------
----CVLAA
>WP_003978985.1
M------------TAPS----DPEE---------RAAA---------------------D
LRLLRAAVFTAVCVALSAAGHMIGSCAAVPVWTLGV-----GCAAVFAVAAPLAGRE-RS
LPGIAVALAVGQLALHSVFAL--G-QHRMAA---A-P---M-S-----------------
--------------------APA---S-----GG--LSDEAAIAFARHVTCG-LGAGR--
---LDGAEARRILDV-SAIGP-AG-P---G-------------------------TA---
GHV---------------------MDQAA--------TS-------------A-------
--------P--------A-AH---------GLLP------SLPMLLAHLLAALAAGWLLR
RGEAALWRLV----RLSAPA---AR----E---AA-AVAEALVGALRGTLALVRVLCA-G
LLGAVD--ARP-VARFSY----GDD-QARPKELALQHSVVRRGPPA--------------
----LALAA
>WP_150236593.1
M------------TAPS----DPEE---------RAAA---------------------D
LRLLRAAVFTAVCVALSAAGHMIGSCAAVPVWTLGV-----GCAAVFAVAAPLAGRE-RS
LPGIAVALAVGQLALHSVFAL--G-QHRMAA---A-P---M-A-----------------
--------------------APA---SG----GG--LSDQAAIAIARHVTCG-LGAGR--
---LDGAEARRILDV-SAIGP-AG-P---G-------------------------TA---
GHA---------------------MDQAA--------AS-------------A-------
--------P--------V-AH---------GLLP------SLPMLLAHLLAALAAGWLLR
RGEAALWRLV----RLSAPA---AR----E---AA-AVAEALVGALRCTLALVRVLCA-G
LLAAAD--ARP-VARFSY----GDD-QARPKELALQHSVVRRGPPA--------------
----LALAA
>WP_030676570.1
M------------TAPS----DPEE---------RAAA---------------------D
LRLLRAAVFTAVCVALSAAGHMIGSCAAVPVWTLGV-----GCAAVFAVAAPLAGRE-RS
LPGIAVALAVGQLALHSVFAL--G-QHRMAA---A-P---T-A-----------------
--------------------APA---SG----GG--LSDQAAIALARHVTCG-LGAGR--
---LDGAEARRILDV-SAIGP-AG-P---G-------------------------AA---
GHA---------------------MDQAA--------MS-------------A-------
--------P--------A-AH---------GLLP------SLPMLLAHVLAALAAGWLLR
RGEAALWRLV----RLSAPA---AR----E---AA-AVAEALVGALRCTLALVRVLCA-G
LLGAAD--TRP-VARFSY----GHD-QARPKELALQHSVVRRGPPA--------------
----LALAA
>WP_031484796.1
M------------TAPH----PRTV---------RSGG---------------------D
LRILRAAVFAAVCVVLAGVGHALGSCATIPLWTLGA-----GFLGVLLVTVPFAGRE-RS
LPWIAALLAAGQTVLHTLFGL--G-QHGAAT---G-------------------------
---------------------VS---GT----AT--TSDAALIEQAARLVCG-TAAAA--
---ISPAQAQRILTE-ARLHP-AA-G--------------------------T--HT---
SH-------SSA-------------NAVS--------GA-------------T-------
--------D--------A-SA---------SLLP------SLPMVLAHLLAAVVAGWLLR
RGDLALLRIV----EMSALS---AH----S---VA---EGAFVRSLRGALALVRALRA-G
LPGAPE--ASP-PAQFAE----WSG-PPEPRTLALQHTVIRRGPPAGA------------
--A-LVLAA
>WP_108707730.1
M------------SAPH----PRTA---------RAGS---------------------D
LRIMRAAVFAAVCVVLAGTGHALGSCATVPLWTLGA-----GFLGVVLVTVPLTGRV-RS
LPGTAALLAGGQTVLHTLFGL--G-QHGAVT---A-G---A-T----------SA-----
---------------------AS---GS----GA--ASDATLVQQAARLVCG-TAAAA--
---ISPAQAERILTE-ARIGP-GS-G--------------------------A--HA---
AHL----------------------DAMA--------PA-------------A-------
-------DA--------T-SV---------SLLP------SLPMLLAHLLAALAGGWLLR
RGDLALLRIA----EMSALS---AH----T---VA---EGALVRSLRGALALVRALRA-G
LPGVPE--AGP-RPPRAG----GRA-VPAPPTVVLQHSVIRRGPPAAD------------
--A-FRLAA
>WP_043441880.1
M------------SAPH----PRTA---------RAGC---------------------D
LRLLRAAVFAAVCVVLAAAGHGLASCATVPLWTVGL-----GFLGVFIVAAALAGRE-RS
LPGIVALLAAGQAVLHTLFGL--G-QHSGAL---P-M---A-S-----------------
--------------------------NT----AA--TADATLVARAAHLLCG-ATAAT--
---LSPAQAQKILAD-ARLVS-GP-D--------------------------T--TV---
AH-------HPA-------------DALS--------AA-------------A-------
--------G----------------------LLP------SLTMLLGHVLAAVAAGWVLR
HGDMALLRLM----RL---S---AH----G---VA---EGALVRALRSAFALVRALLA-G
LPGSPE--AAARRAPRTA----FLV-PPKPRTTVLQHTVVRRGPPSST------------
--P-YSLAA
>WP_069171564.1
M------------SMP-------VA---------RAGA---------------------G
LRLLRTAVFTAVCVVLAAAGHGLAAGAPVPGRILLA-----AFLGVFVVTAALAGRE-RS
LPAIAAALATGQIALHTAFGL--G-RHAPHP---A-------------------------
--------------------------------MP--SADDSLIRFAAGLVCG-AGPSQ--
---ISAGQAHRIVSA-AGIDP-AT-V---T-------------------------G----
GHT------HLA-------------ADPG--------VS-------------G-------
--------A--------L-LS---------GLMP------SLPMFLGHLVAALATGWLLR
RGEIAVFRLA----RLSVHG---AR----Q---LA---AGARLRALRAAMALVRALRA-G
LPGLPA--NGP-LRPRSA----ADT-PAPATGELLQHMVIRRGPPPV-------------
----YVRAA
>WP_174266205.1
M------------TAPH----PRTA---------RHGA---------------------G
LRMLRAAVFAAVCVVLAAAGHTMASCASVPLWTLGA-----GFAGSLLLVAPLAGRV-RS
LPGIAALLALGQTVLHTLFGL--G-QHGTAG---T-------------------MS----
M--------------------GP---MT----TP--DSDGVLVERAARLLCG-SSASA--
---LTPGHAYRLLLD-AHLID-SS-G---R-----PV-G------------AM--PA---
MH-------HMA------------AGS-------------------------G-------
--------G--------S-PA---------SLLP------SLPMVLGHVLAAVAAGWLLR
RGDLAVLRLI----EL---S---AH----G---VT---EGALVRSLRAALALTRALCA-G
LLPAAE--PRP-RTRRAA----RDE-PPAPHTTALQHTVIRRGPPAAA------------
----FLLSA
>WP_243437642.1
M-TALPAAPFPGTPEPA----RPVG---------TAAW---------------------D
LRLARAVPFALVCTLIAAAGHALGGGGDVPPAALAT-----GFAAVLVLAVACGGRE-RS
LPAIAGALGAGQLGLHCLFH---G-FHG--------S---NGPGMH-------H------
--------------------------------GG--S--LTVPQAAGRLICN-EARPGTL
IGLPGGTSPEQLVSS-AGLDP-HA-Y---A------------------------------
--------------------------AAP-------------------------------
---------WW------Q-DG---------VFGM------TPSMLAGHLAAALVAGWWLR
RGEAALWRLV----RVAAAA---AR----E----------HWAAPLRSVLVLVAALLR-G
LFGV----AGPARRFGAR----GGE-GPLPASAVLRHSVVRRGPPCGV------------
------LAY
>WP_112466386.1
M------------TAPH----PRMV---------CAGR---------------------D
LRMLRAAVFAAVCVVLAAAGHTVASCAAVPLWTLGV-----GFLGTLAVAAPLAGRA-RS
LPGIATLLAAGQTVLHILFGL--G-QGSTGG---T-T---T-GP---------AGA----
MA------------------STG---SL----PV--MSDAELVQQAARYVCG-AGIGA--
---ISPAQPYRILVD-ARVHD-GG-G-------------------------DM--SA---
PH-------HPA-------------DALA---------T-------------D-------
--------G----------AA---------ALMP------SLAMLLVHVLAAVATGWLLR
RGDLALLRLV----DL---S---AH----G---VA---EGALVRSLRAALALVRALCA-G
LPPAPD--AVP-RFRRTA----DSA-PPTPHTAALQHTVIRRGPPAAA------------
--A-LVLAA
>WP_010985664.1
M------------TAPR----QRAA---------RSGC---------------------D
LRVLRAAVFAAVCVVLAAAGHGLASCTAVPLWTLGA-----GFLAVFTVAAALAGRE-RA
LPGIAAALAVGQSVLHTLFGL--G-QVSGTS---M-T---S-G----------GMS----
MGSMGSMS------------SMA---SM----AS--MGDGSLVERAARLACG-SSVAA--
---ISPAQAQRILAE-ARLDT-GT-S---T-----GT-GT-------GTGMVS--AS---
MH-------HAA-------------DAVP--------TA-------------A-------
--------G--------S-SM---------AMLP------SLPMLLGHVLAAVAAGWVLR
RGDMALLRLI----RL---S---AH----G---VA---EGALVRSLRGALTLVRALLA-G
LPGTPD--TAP-RAPRTA----LLV-PPKPPTTALQHTVIRRGPPPAA------------
--A-LVLAA
>WP_150185035.1
M------------TAPH----QRQP---------RDGA---------------------D
FRLLRAATFAAVCVALSAGGHVLASCAAVPLWTLGA-----GLLAVFAVALPLAGRA-RS
LPGIAALLAAGQLGLHALFGL--G-QHGTAA---T-S-----------------------
--------------------------------AA--GGDASLVERAARLVCG-AGAAT--
---ITPAQAHRILTT-AGLGP-GG-T---G-----GS-GA----------AGG--SA---
GHR------HGG------------SAAAA-------ADS-------------ALDSM--T
SGTQGG--AGM---GSMS-GM---------GLVP------SLPMLIAHVLAALAAGWLLR
RGDLALLRLV----RL-ADG---AH----G---VA---EGALVRSLRSALTLVRALRA-G
LPGAPE-TTGP-RAPRTA----LLV-PAKPRTVALEDAVIRRGPPAGP------------
--RDVELAA
>WP_189796061.1
M------------SAHP----TRTA---------CAGH---------------------G
LRLLRAAVFAAVCVVLAAAGHALASCARVPLWALGA-----GFAGTLLVVAPLAGRT-RS
LPGIAALLAVGQTALHTLFGL--A-QHPTGG---P-A---A-QA---------AVS----
--------------------AGA---AG----RA--GPDGWLVAQAARYMCG-TPASG--
---LSPARAYRVLVD-AHVYA-GS-A---A-----HA-P----------ALPR--PA---
LH-------HSA-------------DVLS---------A-------------A-------
--------G--------T-TA---------SMVP------SLPMLLGHLLAALPAGWLLR
RGDLALLRLI----EL---S---AH----G---VA---EAALIRALRGALALVRALCA-G
LPTGPA--GGP-RHARTA----DSS-PLAPASLALQHSVIRRGPPAAA------------
----FRLAA
>WP_103553126.1
M------------TAPH----QRSA---------RSGA---------------------G
LRILRAAVFAAVCVVLAAAGHGIASCATVPLWTLGA-----GFLAVFAVATALAGRE-RT
LPGIVVLLALGQTALHTLFGL--G-PGTRTA---A-T---G-S-----------------
------MG------------PMA---PG----TP--MSDAMLVERAARLVCG-TAAAA--
---ISPAQAMKILAD-ARIDT-GM-T---G---------------------MA--SS---
MR-------HTA-------------DAVS--------ST-------------S-------
--------G--------T-PM---------PVLP------SLPMLLGHVLAAVAAGWVLR
HGDLALLRLM----RL---S---AQ----G---VT---EAALVRSLRAALTLVRALRT-G
LPGAPE--IT--RTPRTA----LLA-PLAPRTTALQHTVVRRGPPAST------------
--A-FTLVA
>WP_217785190.1
M------------TAPH----ARTV---------RPGA---------------------G
LRLLRAAVFAAVCVVLAAAGHALAACAPVPLWTLGA-----GFVAALLVVVPLAGRQ-RS
LPGIAALLAFGQVALHTLFGLA-G-GHGAAA---T-A---A-AGGSAGFGSMAGMPG---
MGPTAGMR------------GTG---TA----AA--LSDTELVDRAARLVCG-ANPAL--
---LSPGHAYRLLLD-AHLLD-PA-T---A-----RT-P------------AA--VP---
AH-------HAV------------------------------------------------
--------T--------G-PW---------ALLP------SLPMLLGHLLAALVAGWLLR
RGDLALLRLI----SL---S---AH----G---IA---EAALVRSLRAALALVHALCA-G
LLPSAV--HGA-CAPRTA----QDD-TPAPRTEALQHTVIRRGPPAAA------------
----FRLAA
>WP_052681901.1
M-TDHHAAPRAGAAAPD----VREP---------AAAW---------------------D
LRVARAVPFALVCTLIAAAGHAMVGGGDVALPALAL-----GFAAVCLPAALLGGRE-RS
LPAIAAALGAGQLGLHLLFHS-VG------S---P-A---AMAAMH-------T------
--------------------------GA----GA--GGPLTLPQVAGRLICD-DSGRAGL
TVVPLDYSPEQLVSA-AGLDP-QA-Y----------------------------------
-------------------------PAAP-------------------------------
-----------------H-EA---------LLGL------TPSMLLGHLAAAVVAGWWLR
RGEAALWQLL----RVTATA---AQ----E-----------CAAPLRTAFALLTAVLL-G
AAAE----RRPVRGARGR----AED-WRLPVTTALRHSVIRRGPPVAA------------
------FAH
>WP_217163075.1
M------------TAPH----PPTA---------RSGN---------------------D
LRILRAAVFAAVCVVLAAAGHTLASCATVPLWSLGT-----GFLGAVLVAVPLAGRR-RS
LPGIVVLLTVGQTALHALFGL--G-QHGTAA---A-T---A-SA----AATASGTA----
VAS------------------TG---GP----GA--LTDASLVQQAARLVCG-TTAAA--
---ISPTQAQRILTD-ARISP-DV-H--------------------------T--GA---
TH-------HPA-------------DALS---------T-------------A-------
--------D--------A-SA---------SLLP------SLPMLLGHVLAALAAGWLLR
RGDLALARLL----ELSAHS---AH----S---MA---EAAFVRALRAALSLVRTLNA-G
LVGAPG--NGP-RPPHTA----LSA-PPRPRTTALQHTVIRRGPPGDT------------
----FALAA
>WP_205614187.1
M------------TAPH----PRTA---------RPGA---------------------G
LRLLRAAVFAAVCVALAAAGHTLASCASVPLWTLGA-----GFLGSLLLVAPLAGRA-RS
LPGIAALLALGQAVLHTLFGL--G-RHGAAA---A-S---D------------AMT----
MPSMPSS---------GP--AGS---AG----GA--LSDSALVEQAARLVCG-SAPSS--
---LTPGHAFRLLLD-ARLID-RA-G---R-----PT-G------------AL--PV---
LH-------HAH-------------DV-------------------------T-------
--------G--------S-AT---------GLLP------SLPMLLGHLLAAVTAGWLLR
RGDLAVLRLI----EL---S---AH----G---VV---EGALVRSLRAALALAHALCA-G
LLPTDE--PGP-RGRRTD----RDE-APAPHTAVLQHTVIRRGPPAAA------------
----FLLAA
>WP_184819049.1
M------------TAPH----ARMT---------RSGR---------------------A
LRVLRAAVFAAVCVVLAGAGHSIASCATVPLWTLVA-----GFLVAVAVAAPLAGRP-RS
LPVIAALLTAGQTALHTLFGL--G-QHGTAA---P-P---A-G-----------------
--------------------------AS----SA--LSDAALVEQAARLVCG-PSAAA--
---LSPAQAHRILTD-ARIHP-GT------------------------------------
AH-------TPA-------------DALS--------TT-------------A-------
--------G--------A-PA---------SLLP------SLPMLLGHVLAAMAAGWLLR
RGDLALLRLA----EL---S---AH----G---VA---EGALVRSLRAALALVRALRA-G
LPAAPG--AGP-RAPRTA----LLA-PPALRTTALQHTVIRRGPPAAA------------
-TA-LALAA
>WP_184819049.1
M------------TAPH----ARMT---------RSGR---------------------A
LRVLRAAVFAAVCVVLAGAGHSIASCATVPLWTLVA-----GFLVAVAVAAPLAGRP-RS
LPVIAALLTAGQTALHTLFGL--G-QHGTAA---P-P---A-G-----------------
--------------------------AS----SA--LSDAALVEQAARLVCG-PSAAA--
---LSPAQAHRILTD-ARIHP-GT------------------------------------
AH-------TPA-------------DALS--------TT-------------A-------
--------G--------A-PA---------SLLP------SLPMLLGHVLAAMAAGWLLR
RGDLALLRLA----EL---S---AH----G---VA---EGALVRSLRAALALVRALRA-G
LPAAPG--AGP-RAPRTA----LLA-PPALRTTALQHTVIRRGPPAAA------------
-TA-LALAA
>WP_061922032.1
M------------TAPH----ARTA---------RPGA---------------------G
LRILRAAVFAAVCVVLAAAGHTLASCARVPLWTLGA-----GFLGSLLLVAPLAGRT-RS
LPGIAALLAVGQTVLHTLFGL--S-RHGTAA---A-M---G------------AMP----
A--------------------KP---VG----TS--LSDGALVERATRLLCG-SSPSA--
---LTPGHAYRLLLD-AHLID-AS-G---R-----PE-G------------AV--PA---
MP-------PMA-------------GA-------------------------A-------
--------G--------S-TA---------SLLP------SLPMLLGHVLAAVATGWLLR
RGDLAVLRLI----EL---S---AH----G---VA---EGALVRSLRAALALAHALYA-G
LLPAAG--PLP-RDCRTA----RDE-APAPHTTALQHTVIRRGPPAAA------------
----FRLAA
>WP_033285498.1
M------------TAPH----PRTA---------RSGG---------------------E
LRVLRAAVFAAVCVVLAAAGHAIASCATVPLWTLGA-----GFLATFLVVAPLAGRA-RS
LPGIVVPLAVGQTVLHTLFGL--G-QTATTT---S-A---D-S-----------------
---------------------LS---TS----LS--TSDATLVARAAHLLCG-TTATA--
---ISPAQAHQILTD-ARLLP-AS-G---S-----MS-AM----------SGM--GS---
MH-------HPA-------------DAMS--------TS-------------A-------
--------A--------S-SM---------SLFP------SLSMLLGHVLAALAAGWLLR
RGDLALLRLM----EL---S---AH----G---VA---EGALVRSLRGALALVRALRA-G
LPGAPE--AGP-RPLRSA----LFA-PPAPHTTALQHSVIRRGPPAAA------------
--P-HTLAA
>WP_108150117.1
M-----------SSIP-------VA---------RARA---------------------G
LRLLRASVFTAVCVVLSATGHALAACAAVPRWTLAI-----GFLGVFALVAPFAGRA-RS
LPSIAVALTAGQLALHALFGA--G-QSHLRL-----------------------------
--------------------------------AP--TADDALIRMAAKLVCG-AGSSS--
---LSPADAHRIVTN-AGIDP-TA-H---G------------------------------
VHT------HMA-------------------------GT-------------S-------
--------A--------A-SP---------GLLP------SLPMLLAHLLAAVATGWLLR
RGDLALLRLI----RLSADS---AH----E---VA---EAAWLRSLRAALVLVRALRA-G
LTGTPA--VDP-RTPRPS----SAP-PVPSAGEALQHTVIRRGPPAAR------------
----LALAA
>WP_042163316.1
M------------TAPH----PHTM---------RSGR---------------------G
LRMPRAAVFAAVCVVLAGAGHTLASHAVVPLWTLGV-----GFLGAFAAVLPLAGRA-RS
LPGIAALLAVGQAVLHTVFGI--G-QHGVAV---T-A---N-VS---------SAA----
-SS-----------------PGS---GS----VS--VSDASLIEQAARLVCG-AGTAA--
---ISPAQARRILTD-ARIHP-GT-T---G-----TE-S------------AV--GG---
PHP-----GRAP------------EGVLSL---ASDPSA-------------A-------
--------G--------S-AV---------PLLP------SLPMLLVHLLAALATGWLLR
RGDLALLRLT----EL---S---AH----G---VA---EGSLVRSLRVALTLVLALHA-G
LPGVPR--ETP-RRLRTV----PTV-PPTPRITALQHTVIRRGPPPTG------------
-TA-LALAA
>WP_210872491.1
M------------TAPH----PPTA---------RSGA---------------------D
LRFLRAAVFAAVCVVLAAAGHTLASCAAVPLWTLGA-----GFLGAVLVAAPLAGRE-RS
LALITALLTAGQTALHALFGL--G-QHGTTA---A-S---S-------------------
---------------------AA---AG----GA--MSDASLVQQAARLVCG-TTAAA--
---ISPAQAHRILTD-ARLVP-AP-G--------------------------T--GT---
GH-------SAA-------------DALG-------------------------------
--------S--------P-AA---------ALLP------SLPMLLGHALAALAAGWLLR
RGDLAMTRLI----ALSAHS---AH----S---VA---EGALVRALRVALSLVRALHA-G
LAGVPR--TGP-RPARPA----RCA-PPVPHTVVLQHSVIRRGPPGAV------------
-----ALAA
>WP_217207699.1
M------------SAPH----PRTT---------RSGR---------------------D
LRILRAAVFAAVCVVLAGVGHVLGSCARIPLWTLGA-----GFLGILLVTVPFTGRE-RS
LPGIAALLAAGQTVLHTLFGL--G-QHGAIA---G-A---A-S----------AS-----
---------------------VA---SS----AS--ASDAALVEQAARLLCG-TAAAA--
---ISPAQAQRILTE-ARIGT-GT-G------------------------TGAGVHV---
SH-------RST-------------DAMS--------VA-------------A-------
--------D--------S-SAASV------SLLP------SLPMLLAHVLAAVVAGWLLR
RGDLALLRIA----EMSTLS---AH----S---VA---EGAFVRSLRGALALVRALRA-G
LPGAPE--AGP-RFLRTE----SLA-RPTPRTVALQHTVIRRGPPATA------------
----LTLAA
>WP_190071085.1
M------------TAPH----PRTV---------RSGR---------------------D
LRILRAAVFAAVCVVLAGCGHVLGSCATVPLWTLGA-----GFLGVLAVTVPLAGRE-RS
LPGIAALLAVGQTVLHTLFGL--G-QHGTTL---L-G---G-S----------TS-----
---------------------AA---PS----PA--SSDAALVELAARLVCG-SAAAA--
---ISPAQAQRLLTE-ARIGP-DT-G---A-----GS-G-----------AGA--HV---
AH-------RSA-------------DAMS--------VA-------------S-------
--------D--------S-SA---------SLLP------SLPMLLAHLLAAVAAGWLLR
RGDLALLRIV----EMSTLS---AH----S---VA---EGSLVRSLRGALALVRALRA-G
LPGAPE--AGP-RFLRTE----SSA-RPAPRTVALQHTVIRRGPPAGA------------
----FALAA
>WP_168528970.1
M------------TAPH----SRRA---------RSGQ---------------------E
LRILRAAVFAAVCVVLAAAGHGIASCTTVPLWTLGA-----GFLGVFAVAAPLAGRE-RA
LPGIAAVLAVGQTALHTLFGL--G-VSGSMA---T-G---S-------------------
--------------------------GS----MT--MTDASLVQRAAHIVCG-TAAAA--
---ISPAQAQKILAD-AGLDT-GT-T---Q-----SM-PM--SSMPSMPSMPS--MS---
GH-------HPA-------------DAVS--------SA-------------A-------
--------G--------S-SM---------GLLP------SLPMLLGHVLAAVAAGWVLR
HGDMALLRLM----RL---S---AH----G---VA---EGALVRSLRAALALVRALRA-G
LPGTSG--AAP-RTPRRA----PRA-ARKPRTIALQHSVVRRGPPRSP------------
--A-LVLAA
>WP_056214059.1
M---------PG-TAFD----VALR---------PAAG---------------------P
VRLVRSTAAALACVVAAAGGHLSAGGA-LGAVAVLV-----TFVGAAAVAWLLCARR-VT
PGQTVGLLILCQVCVHL------G------------------------------------
--------------------------------GS--------------------------
------------------------------------------------------------
------------------------------------------------------------
-------------------SG---------EMRM------SASMIAAHVLATAVSALALA
RGEAFVWQLAE---RLGLRV---AP---HG---LR-----------------VVAIPS--
--------WRP-VAPVIA--------ARSLHDVRLAHSRVERGPPSGS------------
---------
>WP_037615101.1
M------------TAPH----QRSA---------HSGA---------------------G
LRTLRAAVFAAVCVVLAAAGHGIASCTTVPLWTLGA-----GFLAVFAVAASLAGRE-RA
LPGIVVLLALGQTVLHTLFGL--G-LGTRTA---A-T---G-S-----------------
------MG------------AMA---PG----TT--MPDALLVERAARLVCG-TAAAA--
---ISPAQAMKILTD-ARIDT-SM-A---G-----MT-G------------MT--SS---
MR-------HGA-------------DALP--------TA-------------G-------
--------G--------S-AM---------PVLP------SVSMLLGHVLAAVAAGWVLR
HGDLALLRLM----RL---S---AQ----G---VT---EAALVRSLRAALTLVRALRT-G
LPGAPE--IA--RTPRTA----LLA-PLAPRTTALQHTVVRRGPPAST------------
--A-FALVA
>WP_239486641.1
P------------PAPP----PPPP---------PPGG---------------------G
--------------------------------------------------APPPPPP-PP
PPPPAPPPP--------------G----------P-------------------------
--------------------------PG----TT--GGDNPLIRFASGLVCG-EGPAG--
---LNAAEAHRIVSS-AGIDP-ST-L---A-------------------------G----
AHG------HLAAGGG-SGA---AQSAAA--------AG--ADGASGI-AQVC-------
--------A--------A-VT---------AMLP------SLPMFLAHVLVALATGWLLR
RGEIALFALA----RLSAHS---AQ----A---LA---AGARLRSLRAALALVRALRA-G
EWEQAV--AGP-RVPRRS----DDV-PLPAPADPLQHLVIRRGPPAP-------------
----YALAA
>WP_242768235.1
M------------TAPH----QRRA---------RSGP---------------------D
VRILRAAVFAAVCVVLAAAGHTLASCATVPLWTLGA-----GFLGVFLVAAPLTGCE-RS
LPGIVTLLATGQTVLHTLFGL--G-QHRAAS---G-S---M-S-----------------
---------------------MA---SM----AS--MSDATLVERAARLVCG-TTAAA--
---ITPAHARRILAD-ARLSP-DT-A------------------------MDM--GS---
MN-------HSA-------------DALS--------GT-------------A-------
-----------------S-PV---------ALLP------SLPMLLGHVLAAIAAGWLLR
RGDLALLRLI----QLSGQS---AD----S---LA---EGAVVRSLRAALALVRALRA-G
LPGAPE--AGP-CAPRTA----LLA-PPKPRTTALQHSVIRRGPPAAG------------
----FDLAA
>WP_148009223.1
M------------TAPH----PRRA---------RSGP---------------------G
LRMLRAAMFAAVCVVLAAAGHGIASCAAVPMWTLGA-----GFLAVFSVAAPLAGRE-RT
LPGIAAVLAVGQTALHTLFGL--G-TSGSMA---A-G---S-------------------
--------------------------GS----PT--TADMSLVERAARIVCG-ATAAS--
---ISPAQAQRILAD-ARLDT-DM-T---Q-----SM-PMSASSMDSMSAMSA--MP---
MH-------HPA-------------DAVS--------SA-------------A-------
--------G--------S-SM---------GLLP------SLPMLLGHVLAAVAAGWVLR
HGDLALLRLM----RL---S---AH----G---VA---EGALVRALRAALALVRALRA-G
LPGTPG--VAP-RTPRRA----PRA-APEPHTTALQHSVVRRGPPRSG------------
--A-LVLAA
>WP_046418676.1
M------------SAPH----ARTA---------RPGA---------------------G
LRMLRAAVFAAVCVVLAAAGHTLASCASVPLWTLGV-----GFLCSLLLVIPLAGRA-RS
LPGIAALLALGQIVLHTLFGL--G-QHGAGM---A-M---G------------GTPA---
AGQ-----------------SAP---GA----AA--LGDAALVEQATRLLCG-ANAAA--
---LTPGHAFHVLLT-ARLID-RS-G---H-----PV-AG-----------AP--LP---
VP-------HPA-------------DA-------------------------T-------
--------G--------A-SA---------ALLP------SLPMLLGHLLAAVAVGWLLR
RGDLAVLRLL----RL---S---AH----E---VA---ETALVRSLRAALALVGALCA-G
LLTQAG--PAP-RARRGD----RDE-PPAPATLALQHSVIRRGPPAAG------------
----LRLAA
>WP_121889545.1
M------------SAPH----PRTA---------RSGD---------------------R
LRILRAAVFAAACVVLAAAGHTLASCAPVPLWTLGA-----GFLGATVLVAPLAGRQ-RS
LPGIVALLAFGQTALHVLFGL--A-QHGTAA---M-A---S-G----------AAA----
TGSTGSTG------SMGAMGSVD---ST----GG--MSDATLVEQAARLVCG-AGAAA--
---ISPAHAYRILAD-ARLID-GS-------------------------------GA---
TH-------HPA-------------AAIG--------SS------------GA-------
-------SG-------AS-SD---------ALLP------SLPMLLGHVLAALAVGWLLR
RGDLALLRLM----HL---S---AH----G---VA---EAALVRSLRGALALTRALRG-G
LRSEPD--PGP-RHRRTA----RNE-APAPHGTALQHSVVRRGPPAVT------------
--A-LVLAA
>WP_040023153.1
M------------TAP-------VA---------HAGA---------------------A
PRLLRAAVFTAVCVVLAATGHVLAACAPVPWWTLLL-----GFVGVFAVAAPLAGRP-RS
TATIVGALTGGQLTLHTLFGL--G-QGPMVM---S-G---R-------------------
--------------------------VT----PG--QSGDAVVDLASKLVCG-PSGSS--
---LSHSEALRIVTS-SHMDP-AM-S---A------------------------------
EHA------HMAMGPG-MGS---VMGAATG------TGV-------------L-------
--------G--------L-AE---------GLLP------TLPMALAHLLAALATGWLLR
HGDLALVRLS----RLSAHG---MG----E---FT---ENAQLRALRAALTLVQALLG-G
LPAVPV--PEP-HLRHLS----YGP-PPAPAGETLQHTVIRRGPPAA-------------
----LALAA
>WP_215092994.1
M-----------SSIP-------VA---------RTGA---------------------G
LRLLRAAVFTAVCVVLSATGHALAACAAVPRWTLAA-----GFIGVFTLVAPFAGRT-RS
LPSIALALTVGQLALHALFGV--A-QHRLQL-----------------------------
--------------------------------AP--TADDALIRMAAKLMCG-AGAAS--
---LSPVDARRIVTT-AGLTP-PG-H---G------------------------------
AHD------HMA-------------------------QT-------------V-------
--------A--------A-SP---------QLLP------TLPMLLGHLLAALATGWLLR
RGDLALVRLT----RLSADS---AH----E---VA---EAAWLRSLRAALTLVRTLRG-G
LSQAPT--VDP-RAPRAS----CDA-PVPAAGETIQHTVIRRGPPAD-------------
----LALAA
>WP_222812048.1
M------------SAPH----PRSA---------RSGN---------------------D
LRIFRAAVFAVVCVVLAAAGHTLASCATVPLWTLGA-----GFLGTLLVTAPLAGRA-RS
LPGIAALLAAGQTALHTLFGL--A-QHASSG---M-G---SMSSMKSMASMTSMTS----
MSS------------------MS---SM----QS--MSDASVVERAARLVCG-TTAAA--
---ISPAQARRILAD-ARLSP-ET-A------------------------MDM--GS---
AH-------HPA-------------DALS---------T-------------A-------
--------G--------S-VT---------SLLP------SLPMLLGHVLAAIAAGWLLR
RGDLALLRLA----ELSTLS---AH----M---VA---EGAFVRSLRGALALVRALRA-G
LPGLPE--TDP-APPRTA----LLP-PRKPRTTALQHSVIRRGPPAAV------------
----LALAA
>WP_053913061.1
M------------TAPH----PPTA---------RSGA---------------------D
LRFLRAAVFAAVCVVLAAAGHTLASCAAVPLWTLGA-----GFLGAVLVAVPLAGRE-RS
LALITALLTAGQTALHALFGL--G-QHAGAT---A-A---S-S-----------------
---------------------GA---AG----GA--MSDASLVQQAARLVCG-TTAAA--
---ISPAQAHRILTD-ARLVP-PP-G--------------------------T--GG---
GH-------PAA-------------DTLG-------------------------------
--------S--------P-AA---------ALLP------SLPMLLGHALAALAAGWLLR
RGDLALTRLI----ALSAHS---AQ----S---VA---EGALVRALRAALALVRALHT-G
QAAVPG--TGP-RLPHPA----RRA-PSKPHTVVLQHSVIRRGPPSAV------------
-----ALAA
>WP_135331316.1
M------------TAPH----QREA---------RAGF---------------------D
VRLLRAAVFAVLCVVLSAGGHLLASCASVPLWTLGA-----GFLAVLAVAAPLAGRE-RS
LPGIAAALAAGQVGLHALFAV--G-QHGGTV---P-Q-----------------------
------------------------------------SADASLVERAARIVCG-AGAAT--
---LSPAEAQRILAT-AGVQG-TG-------------------------------HS---
MH-------HGT-------------GAMA-------ADT-------------A-------
--------M--------G-SM---------SPLP------SLPMLLAHVLAAVAAGWLLR
RGDVALLRLV----RLSADG---AQ----G---VA---EGALVRSLRGALALVRALRA-G
LPGAPE--TGP-LTPRTG----HLV-PPKPHTTALQHTVIRRGPPTAA------------
--A-LVLAA
>WP_051711707.1
M-TALAAAPLPGALGPA----QPVG---------AAAW---------------------D
LRLARAVPFALVCTLIAAAGHALAGGGNVPPTALVA-----GFAAVLVLAAACGGRE-RS
LAAIAGALGTGQLGLHCLFH---G-FNGFGSFGGSIG---SMAGMH-------H------
--------------------------------GG--SGPMTVPQVAGRLICN-EARPGTL
LGLPGSPSPEQLVSS-AGLDP-HA-F---A------------------------------
--------------------------AAP-------------------------------
---------WW------Q-GG---------VFGM------TPSMLAGHLAAALVAGWWLR
RGEAALWRLL----RVAASA---AR----E----------QWAAPLRSVFVLVAALLR-G
LGGV----AGPVRRFGAR----GGE-GPLPAGAVLRHSVVRRGPPCGA------------
------FAY
>WP_126273019.1
M------------TAPH----PRTA---------RTGT---------------------G
LRVLRAAVFAAVCVVLAAGGHTLASCATVPLWTLGA-----GFLGVALVAAPLAGRV-RS
LPGIAALLTAGQVVLHTLFGL--G-QHTAAA---K-P-----------------------
--------------------------SM----AS--MSDTSLVEQAARLVCG-TTAAA--
---ISPAQAAHLLTE-ARLYP-GT-H---T-----H-------------------AS---
MD-------MSA-------------DAMA-----------------------G-------
--------G--------S-SV---------PLLP------SLPMLLGHVLAALAAGWLLR
HGDLALLRLA----EL---S---AH----G---VA---EGALVRSLRGALALVRALRA-G
LPGAPL--TGP-ALPRTA----LLA-PPTPRTTALQHTVIRRGPPAAG------------
--V-LALAA
>WP_167444245.1
M------------TAPH----PRTA---------RPGA---------------------G
LRFLRAAVFAAVCVALAAAGHTLASCARVPLWTLGA-----GFLGSLLLVAPLAGRQ-RS
LPGIAALLALGQTVLHTLFGL--G-QDGATG---A-------------------MS----
M--------------------GS---AD----GS--LSSGALVERAARLVCG-SSPAA--
---LTPGHAYRLLVD-AHLID-SS-G---R-----AV-G------------AT--PT---
MH-------HMA-------------DT-------------------------T-------
--------G--------S-SV---------SLLP------SLPMLLGHVLAAVAAGWLLR
RGDLAVLRLI----EL---S---AH----G---VA---EGALVRSLRGALALAHALWA-G
LLPAAE--PGP-RGRRTA----RDE-VPAPHTTALQHTVIRRGPPAAA------------
----FLLAA
>WP_226024935.1
M------------TAPH----PPTA---------RSGH---------------------D
LRVLRAAVFAAVCVVLAAAGHTLASCATVPLWSLGA-----GFLGAVLVAVPLAGRR-RS
LPGIVVLLAVGQTALHALFGL--G-QHGTVA---A-G---V-P----------GTA----
AAS-------------------G---GA----GA--LSDASLVQQAARLVCG-TTAAA--
---ISPAQAERILTD-ARIAP-DV-H--------------------------T--GA---
AH-------HPA-------------DVLS-----------------------A-------
--------G--------G-SA---------ALLP------SLPMLLGHVLAALAAGWLLR
RGDLALTRLV----ELSAHS---AQ----A---MA---EAALVRALRAALSLVRALHA-G
LAGAPR--TGP-RPPRPA----LWV-PPRPRTTALQHTVVRRGPPSDA------------
----FALAA
>WP_089100541.1
M------------TAPH----PRAA---------RTGS---------------------G
LRLLRAAVFAALCVVLAAAGHTLASCATVPLWTLGA-----GFLGTLALVAPLTGQA-RS
LPGIVALLAVLQTVLHTLFGL--G-QHGSSV---M-S---G-G----------SMS----
MSSMSSMSPV----------TSM---TS----MS--TGDASLVERAARLVCG-AGAAQ--
---ISPAHAYKILAD-AHLST-SV-P---A--------------------TGT--SG---
AA-------HAA-------------DA-------------------------T-------
--------G--------A-SG---------SLLP------SVPMLLGHILAAVVAGWLLR
RGDLALLRLI----QLSADS---AH----G---VA---EGALIRSLRGALALACALCA-G
LVAVPE--APA-RGRRSA----WDA-PPAPHTVALQHSVIRRGPPTAA------------
--AVLVLAA
>WP_201835853.1
M------------SAPH----PRTA---------RPGA---------------------G
LRILRAAVFAAVCVALAACGHTLASCTSVPWWTLGA-----GFLGSLLLVAPLAGRA-RS
LPGIAALLTCGQTALHTVFGL--G-QHGAAT---V-S---G------------AMP----
MPMPT---------------GAA---GG----GA--LSDSALVERATRLLCG-STPAS--
---LTPGHAFRLLLD-ARLVD-RS-G---R-----PT-G------------A---PG---
ME-------HAH-------------DV-------------------------A-------
--------G--------A-SA---------GLLP------SLPMLLGHVLAAVAAGWLLR
RGDLAVLRLI----EL---S---AH----G---VT---EGALVRSLRAALALTRALCA-G
LLPAAG--PGP-RARRTG----RDE-TPAPPTAALQHTVIRRGPPAAA------------
----FLLAA
>WP_114016711.1
M------------TA---------------------GA---------------------D
LRLLRAAVFAAACVTVSAAGHVLAAGTMVPLVPLAL-----GFGCVFALAVALAGRE-RS
LPGIAGLLTLGQFALHLLFSF--G-TMGAQG---S-T---R-AAA---------------
--------------------GTR---PG----PP--GGPGGVRELAGKLLCN-HSAAG--
---MSEADARRVVSR-AGLDP-DT-A---A-----S--AAG-------SGPAG--HS---
AH-------HAA-------------HAAS--------SAPFPDTPLDC-LRGA-------
--------A--------R-AA---------VGMF------DAPMLLGHLCAALLLGWLLR
RGEAALWRLV----RLSADA---AD----A---AD---ELVAALALSRALAYVRAWHA-G
LPP--K--APV-RSGFSR----PRD-ERAPRSVTLDHTVHRRGPPARTA-----------
-DA-FALAA
>WP_126884242.1
M------------SAP--------------------SA---------------------G
PRLLRAAVFTAVCLVLSGLGHVLAACETVPWWTLVL-----GFLCVFAVTVPFAGRE-RS
LPVIATALAGGQLTLHVLFGL--G-QRQQLT---M-------------------------
--------------------------GI----GE--RADDALIRMAAKLVCG-AGASS--
---LSVPDARRIVTR-AGLDP-AA-A---V------------------------------
PHAG-----HAA------------------------------------------------
-----------------E-PA---------ALWP------GLPMVLGHLLAALATGWLLR
RGDLALLKLG----RLSAHG---AT----E---LA---EGALVRSLRAALVLVRALVS-G
LPALPA--SGP-RPPRTD----DDT-PPPPAAEALLHTVIRRGPPAVS------------
--L-YALAA
>WP_093907716.1
M------------TAPH----PRTV---------RSGG---------------------D
LRILRAAVFAAVCVVLAGVGHALGSCATIPLWTLGA-----GFLGVLLVTVPFAGRQ-RS
LPGIAALLAAGQTALHTLFGL--G-QHGAAT---G-------------------------
---------------------VS---ST----AA--TSDAALVEQAARLVCG-TAAAA--
---ISPAQAEKLLTE-ARLHP-AT-G--------------------------T--HT---
SH-------PAA-------------DGIS--------AA-------------T-------
--------D--------A-SA---------SLLP------SLPMVLAHLLAALVAGWLLR
RGDLALLRIA----EMSALS---AH----S---VT---EGAFVRSLRGALALVRALRA-G
LPGAPE--AGP-RVPCAE----HSG-PPEPRTLALQHSVIRRGPPTGD------------
--A-LVLAA
>WP_073725971.1
M------------TAPH----PPTT---------CSGN---------------------D
LRILRAAVFAAVCVVLAAAGHTLASCAGVPLWSLGA-----GFLGAVLVAAPLAGRE-RS
LPGIAVLLTVGQTALHTLFGL--G-QHGTTA---V-T---A-A----------G------
-AA------------------TG---GS----GA--PSDASLIQQAARLVCG-TTAAA--
---ISPAEAQRILTD-ARIAP-AA-G------------------------AHS--GA---
AH-------QPA-------------DAL------------------------A-------
--------G--------T-SA---------ALLP------SLPMLLGHVLAALAAGWLLR
RGDLALARLI----ELSAQS---AH----S---VA---EAAFVRALRAALSLVRALHA-G
LAGAPG--KGP-RPPRAA----EPV-PPRPCATALQHTVIRRGPPSDA------------
----FALAA
>WP_111663122.1
M------------TAPH----RRRT---------HGAA---------------------D
LRLLRAAVFAAVCVVLSAAGHVLGSTATVPLWTLGL-----GSLLAFCAALPMAGRE-RS
LPGIAATLGVGQIALHSLFGL--GQSHASMT---M-G-----------------------
------------------------------------TDRSSIVERAARLMCG-AGASA--
---LSPAQARRILDD-AGVPA-GS------------------------------------
GHQ------DMV-------------------------MG-------------G-------
--------G--------S-TM---------ALLP------SLPMVIGHLLAAAGAGWLLR
HGDLALGRIV----ALSRHS---AQ----G---VA---GAARARALRAALALVRALRA-G
LPGAPE--ALP-RVARPG----FAA-PLVPRAAALAHSVSRRGPPAAD------------
--A-FLLAA
>WP_186581469.1
M------------TAPH----PRTA---------RSGA---------------------G
LRFLRAAVFAAVCVALAAAGHTLASCARVPLWTLGA-----GFLGSLLLVAPLAGRQ-RS
LPGIAALLALGQTVLHTLFGL--G-QHGTTA---A-------------------MP----
M--------------------SS---AD----GS--LSSGVLVERAARLVCG-SSPSA--
---LTPGHAYRLLLD-AHLID-PS-G---R-----AV-G------------AT--PA---
MH-------HMA-------------DA-------------------------T-------
--------G--------S-SA---------SLLP------SLPMLLGHVLAALAAGWLLR
RGDLAVLRLI----AL---S---AH----G---VA---EGALVRSLRGALALVCALCA-G
LLPGAE--PGP-RGRRTD----RDE-EPVPHTTALQHTVIRRGPPAAA------------
----FLLAA
>WP_240119231.1
M------------TAPASRPHPRPA---------RAGR---------------------D
LRLLRAAVFSAVCVALAASGHVLASCATVPLWALGA-----GFLGALVVVVPLTGRA-RS
LPGIAALLAIGQILLHTVFGL--S-QQTAGA---S-G---A-------------------
--------------------------SA----GS--GSDGSLVAQAARLVCG-ATASS--
---ISPARAQQILAD-AHIAP-------------------------------I--GS---
AR-------HPA-------------GAVS--------TA-------------A-------
--------G--------C-MS---------SLLP------SLPMLLGHVLAALAAGWLLR
RGDLAVLRLA----DVAALS---AH----E---VA---DGALVRSLRAALALVRALLA-G
LPAAPQ--HGP-RLPRTA----LLP-PRIRATAELQHSVIRRGPPAAA------------
----FALAA
>WP_207828100.1
M------------TAPH----T------------RSAA---------------------D
LRLLRAAVFAAVCVVLSAAGHVLGSTSTVPLWTLGL-----GSLLAFCVALPMAGRE-RS
LAGIAVTLGIGQIGLHTLFGL--GQNHASMA---M-G-----------------------
------------------------------------SAQPSVMERAARLMCG-AGASA--
---LSPAQAQRILDD-AGVPS-TP------------------------------------
MH-------HDA-------------------------VA-------------A-------
--------G--------A-SM---------ALLP------SLPMLIGHLLAAVGAGWLLR
HGDLALGRVV----ELSRLS---AH----G---VA---EAAPTRSLRAALALVRALRA-G
LPGAPE--LLA-RVTRTG----FAE-PPALWTATLQHSVIRRGPPSSD------------
--A-FLLAA
>WP_108987175.1
M------------TAPH----PPTA---------RSGN---------------------D
LRILRAAVFAAVCVVLAAAGHTLASCATVPLWSLGA-----GFLGAVLVAVPLAGRL-RS
LAGIVTLLTLGQTALHALFGL--G-QHGTTV---A-----A-P------------A----
TAS------------------GG---GA----GA--LSDASLVQQAARLVCG-TTAAA--
---ISPTQAQRILTD-ARVAP-DV-T--------------------------T--GA---
AH-------HPA-------------DALS---------T-------------A-------
--------G--------T-SA---------PLLP------SLPMLLGHVLAALATGWLLR
RGDLALARLV----ELSAHS---AH----S---VA---EAAFVRALRAALSLVRTLHA-G
LAGAPG--TGP-RLPRPA----LWV-PPGPRTTALQHTVVRRGPPSGA------------
----FALAA
>WP_250399933.1
M------------TAPH----PRTA---------RPGA---------------------G
LRMLRAAVFAAVCVVLAAGGHALASCARVPLWTLGA-----GFLGSLLLAAPLAGRA-RS
LPGIATLLALGQTALHVLFGL--G-QHGTPG---A-------------------MS----
M--------------------GP---MS----TS--AGDSVLVERAARLLCG-SSPSA--
---LTPGHAYRLLLD-AHLID-PA-G---D-----PA-G------------GM--PA---
MA-------HTA------------AGS-------------------------G-------
--------G--------S-SA---------SMLP------SVPMVLAHVLAAVAAGWVLR
RGDLAVLRLM----EL---S---AH----G---VT---EAALVRSLRAALALARALCA-G
LLPAAE--PRP-RARRAP----RDE-PPAPRTTALQHTVIRRGPPAAA------------
----FLLAA
>WP_255977245.1
M------------SAPH----QRQ----------RSAA---------------------D
LRLLRAAVFAAVCVVLSAAGHVLGSTATVPLWSLSL-----GFLAVFCAAVPLAGRE-RS
LPGIAALLGTGQIGLHCLFGV--G-QHGSMA---M-D-----------------------
------------------------------------TAQPSVVEQAARLMCG-AGASA--
---LSPVQAQRILDS-ARVPS-TG------------------------------------
AHH------DMA-------------------------GA-------------A-------
--------S--------A-SM---------PLLP------SLPMLIGHLLAAAGAGWLLR
RGDLALGRLV----RLSRLS---AQ----S---VA---EGALVRALRAALALVRALRA-G
LTGSPE--GVP-WAPRGG----FGP-PPVLRAAALQHSVIRRGPPVAD------------
--A-FLLAA
>WP_185299631.1
M------------SMP-------VA---------RAGA---------------------G
LRLMRAAVFTAVCVVLSAAGHALASCATVPWWTLLA-----GFLGLFAVMVPLAGRE-RS
LPSIVVALTGAQLVLHVLFGL--G-SHGTGT---T-T---A-------------------
--------------------------SA----AR--TDSDALIRFAAGLVCG-EGPSG--
---LSAAEAHRIVTA-AGIDP-ST-L---A-------------------------Q----
GHT------HAA-------------ADAP--------TG----------LAGL-------
--------A--------A-SS---------GILP------SLPMFLGHFLAALVTGWLLR
RGEVALFGLT----RLSVQS---AQ----E---FA---AGAQLRALRAALALVRALLV-G
LPGRRT--TGP-LLPRTA----ADA-PAPATGDPLQHMVIRRGPPAV-------------
----YVRAA
>WP_148000266.1
M------------SAPH----PRTL---------RAGS---------------------D
LRILRAAVFAAVCVALAGVGHVLGSCATIPLWALGA-----GFLGILLVTVPFAGRE-RS
LPGIAALLAVGQTVLHSLFGL--G-QHVTAA---A-G---S-S-----------------
---------------------AS---TS----AS--LSDAALVERAARLVCG-TAAAA--
---ISPVQAQRILTD-ARIGP-AA-G--------------------------A--HA---
SH-------PSA-------------DGMS--------AA-------------T-------
--------D--------S-SA---------ALLP------SLPMVLAHLLAALVAGWLLR
RGDLALLRIV----EMSTLS---AH----S---VA---EGAFVRSLRGALALVRALRA-G
LPGAPE--TGP-RFLRTE----SLA-RRAPRTVALQHTVIRRGPPADV------------
----LALAA
>WP_071366730.1
M------------SALH----QRTA---------RSGH---------------------D
LRILRAAVFAAVCVVLAAAGHGLASCAAIPLWTLGA-----GFLGVFAVAAALAGRE-RS
LPGIAAVLAVGQTVLHTLFGL--G-QHSGAA---S-M---T-S-----------------
--------------------------GA----VP--MTDASLVERAARIMCG-TTAAA--
---LSPAQAHKILTD-ARLGT-GT-G--------------------------P--AA---
LP-------HPA-------------DAVS--------TT-------------G-------
--------G--------P-WS---------SMLP------SVPMLLAHVLAGVAAGWVLR
RGDMALLRLI----RL---S---AH----G---VA---EGALVRSLRTVFALVRALLA-G
LPEACE--ARP-RVPRAW----FHL-LPKLQTHALHHMVIRRGPPAST------------
--A-PVFAA
>WP_160506039.1
M------------TAPH----QREA---------RAGV---------------------D
LRLLRAAVFAVLCVVLSAGGHVLASCAAVPLWTLGI-----GFLAVFAVAAPLAGRE-RS
LPGIAAALAAGQVGLHALFGV--G-QHGGTA---V-A-----------------------
------------------------------------SAEPSLVERAARLVCG-AGAAN--
---LSPAQAHRILTT-AGVEP-GG-G---A---------------------AS--HA---
TH-------HSA-------------PATA-------ADT-------------A-------
--------M--------D-SM---------SLLP------SLPMLLGHVLAAVAAGWLLR
HGDIALLRLA----RLSAHG---AY----G---VA---EGALVRSLRGALALVRVLRA-G
LPGAPG--ADL-RTPRTA----FFG-PPKPHTTALQHTVIRRGPPAAA------------
--A-LALAA
>WP_067115503.1
M------------TAPH----PRTA---------RPGA---------------------G
LRILRAAVFSAVCVALAACGHALASCASVPLWTLGA-----GFLGCLLLVVPLAGRT-RS
LPGIAALLAFGQTALHALFGL--G-QHGVAM---A-S---G------------PMA----
MGSTGSMN------STGS--AGS---FG----SS--LSDTALVEQAARFLCG-ASPGA--
---LTPGRAFHVLLA-AHLID-GT-G---R-----PL-T------------GT--GG---
MR-------HAY-------------GA-------------------------T-------
--------G--------A-AA---------ALLP------SLPMLLGHVLAAVAAGWLLR
RGDLALLRLI----EL---S---AH----G---VA---EGALVRSLRAALALVCALCA-G
LLPTAG--PGP-LGRRTA----RDE-PSAPHTTALQHTVIRRGPPADR------------
----FLLAA
>WP_217234935.1
M------------TAPH----PRTA---------RAGG---------------------D
LRVLRAAVFAAVCVVLAAAGHALASCATVPLWTLGA-----GFLGAVLVVAPLAGRE-RS
LPGIAALLAVGQTVLHVLFGL--G-QHGTTA---G-A---A-A----------GT-----
---------------------AT---TA----SA--VSDASLVEQAARLVCG-TTAAA--
---ISPAQAHKILVD-ARLRP-SA-A------------------------APP--TT---
TH-------HPA-------------DALS--------TA-------------A-------
--------G--------S-AM---------SLLP------SLPMLLGHVLAAFAAGWLLR
RGDMALLRLV----EMSALS---AH----A---VA---EGALVRSLRGALALVRALRA-G
LPGAPE--AGW-RIPRTT----LPA-PPAPRTTALQHTLVRRGPPDAD------------
--A-FLLAA
>WP_217234935.1
M------------TAPH----PRTA---------RAGG---------------------D
LRVLRAAVFAAVCVVLAAAGHALASCATVPLWTLGA-----GFLGAVLVVAPLAGRE-RS
LPGIAALLAVGQTVLHVLFGL--G-QHGTTA---G-A---A-A----------GT-----
---------------------AT---TA----SA--VSDASLVEQAARLVCG-TTAAA--
---ISPAQAHKILVD-ARLRP-SA-A------------------------APP--TT---
TH-------HPA-------------DALS--------TA-------------A-------
--------G--------S-AM---------SLLP------SLPMLLGHVLAAFAAGWLLR
RGDMALLRLV----EMSALS---AH----A---VA---EGALVRSLRGALALVRALRA-G
LPGAPE--AGW-RIPRTT----LPA-PPAPRTTALQHTLVRRGPPDAD------------
--A-FLLAA
>WP_205033812.1
M------------NASH----QRQP---------RDGV---------------------D
LRLLRAAMFAAVCVVLSAGGHVLASCAAVPLWTLGA-----GFLAVLAVALPLAGRA-RS
LPGIAALLAVGQLGLHTLFGL--G-QHGMAA---A-A-----------------------
--------------------------------PV--SGDAALVARAARLVCG-AGAAT--
---ITPAQAHRILTT-AGLTP-GG-G---S---------------------NR--AA---
GHH------HGV-------------ADMS--------GS-------------A-------
--------GAAHSAGSMG-AT---------ALMP------SLPMLVAHILAAVAAGWLLR
RGDLALLRLV----RL-AHG---AH----G---VA---EAALVRSLRSALTLVRALLA-G
LPGVPG-AKGP-QAPRAV----PLV-PSRPRMVTLEDAVIRRGPPAGA------------
--RDIELAA
>WP_196461581.1
M------------SAPH----PRTV---------RPGA---------------------G
LRILRAAVFAAVCVVLSGAGHAIASCAAVPLWTLGA-----GFLGVLVVAAPLAGRE-RS
LPGIAALLAVGQTVLHTLFGL--G-QHGTAA---T-D-----------------------
--------------------------------AA--QHDAALVEQAARLVCG-TTTAA--
---LSPVQAQRILVE-ARLYP-GG-A---G--------------------SGA--HA---
VH-------HPA-------------DAMS--------TA-------------A-------
--------D--------S-SA---------ALLP------ALPMLLGHLLAAVVAGWLLR
RGDLALLRIA----EL---S---AH----S---VA---EGALVRSLRAAFALARALRA-G
LPGAPD--AGP-RLRRAC----ARA-VTEPRTTALQHTVIRRGPPAAV------------
----LVLAA
>WP_168099785.1
M------------S-------GFSA---------RAGS---------------------G
LRLVRAAVFAAACVVLSGTGHAFASHGGVPLWASAA-----GFAAVFGCAAGLAGRE-RS
LPGIAVALGTAQIALHVLFGW--A-QRAASA---P-V---V-T-----------------
--------------------PPS---GR----AA--TGADPVVALAGRLLCG-EGPEP--
---LSVAEARRVVTA-AGIDP-AS-H-----------------------------TA---
AHAA----ATPA-------------PAPP--------GA------------GA-------
--------GLH-----DTVPA---------TLFP------STAMLLAHLLAAVVLGLLLR
RGEAALFRLV----RL---S---AR----G---LA---EGVSVRSLRAALRLARVLLA-G
ACGAPR----P-RNPRRSA--LSRE-RVGPHTLHLAHSVSRRGPPE--------------
----FALAA
>WP_051838309.1
M-TALPAAPLPGASAPA----RPVG---------AAAW---------------------D
LRVARAVPFALVCTLIAAVGHALAGGGNAAPVALVT-----GFAAVLVCAVALGGRE-RS
LAGIAGALGVGQLGLHCLFH---G-FGA--------S---AMAGMH-------HHG----
--------------------------GG----GA--GGAMGVPEVATRLICN-EARPGTL
AGLPGGPTAEQLVSS-AGLDP-HA-F---A------------------------------
--------------------------TAP-------------------------------
---------WW------Q-GG---------VLGM------TPSMLAGHLAAALVAGWWLR
RGEAALWRLL----RVAASA---AR----E----------HWAAPLRSALLLAAALLR-G
LFGV----AGPELRFGRG----GGE-PPFPVGAALRHSVVRRGPPRGA------------
------FAY
>WP_127179067.1
M------------TAPR----TRTA---------RSGR---------------------D
LRILRAAVFAAVCVVLAAAGHTLASCATVPAWTLGA-----GFLGVFLIAAPLAGRA-RS
LPAVAALLAVGQTSLHTLFGL--G-QHTAGP---T-G---M-A----------GMP----
GMA-----------------AAP---AG----SS--VADTSLVAHAARLVCG-SAAAA--
---ISPAQARRILTD-ARLDP-DT-L-----------------------------TA---
GH-------HTT-------------DALS--------AG-------------A-------
--------S--------G-PA---------ALLP------SLPMLLGHVLAAIAAGWLLR
RGDLALLRIV----ALSTVS---AH----A---VA---EGALVRSLRAALALVRALCA-G
LVALPE--AGP-RPPRAD----TGA-SRTPREAALQHTVVRRGPPASR------------
-AL-LTLAA
>WP_069759597.1
M------------TAPH-------A---------RSGG---------------------D
LRVLRAAVFAAVCVVLAAAGHSIASCATVPWWTLGA-----GFVGAVLVVAPLAGRE-RS
LAGIATLLAVGQTVLHVLFGL--G-QHGTTA---M-S-----------------------
--SMA---------------SMS---SA----QP--ASDATLVQQAARLLCG-TTAAA--
---ISPAQAQKILTD-ARLRP-GT-G--------------------------T--TM---
AH-------PSA-------------DAMT-------------------------------
-------------------GS---------SVWP------SLPMVLGHVIAAVAAGWLLR
HGDLALLRLA----ELSTCS---AH----S---VA---EGALVRSLRGALALVRALRA-G
LPGAPE--AGP-RAPLAA----SLA-PPRPCTAALQHTVIRRGPPAAA------------
--G-LVLAA
>WP_059208133.1
M------------TAPH-------A---------RSGG---------------------D
LRVLRAAVFAAVCVVLAAAGHSIASCATVPWWTLAA-----GFVGAVLVVAPLAGRE-RS
LAGIATLLAVGQTVLHVLFGL--G-QHGTTA---M-S---S-------------------
MSSMS---------------SMS---SA----QS--ASDATLVQQAARLLCG-TTAAA--
---ISPAQAQKILTD-ARLRP-GT-G--------------------------T--TA---
VH-------HSA-------------DAMA-------------------------------
-------------------GS---------SVWP------SLPMVLGHVLAAVAAGWLLR
HGDLALLRLA----ELSTCS---AH----S---VA---EGALVRSLRGALALVRALRA-G
LPGAPE--AGP-RAPLAA----SLA-PPRPRTAALQHTVIRRGPPAAA------------
--G-LVLAA
>WP_062721113.1
M------------SAPH----PRTT---------RSGH---------------------G
LRILRAAVFAAVCVVLAGVGHVLGSCAAIPLWTLVA-----GFLGVLLVTVPLTGRE-RS
LPGTAGLLAVGQTVLHTLFGL--G-QHGTMA---G-A---S-S----------AS-----
---------------------AASSVSS----ASVPASDAALVEQAARLLCG-TAAAA--
---ISPAQAQRILTE-ARIGT-GA-G------------------------TGA--HL---
SH-------RSA-------------DAMS--------LA-------------A-------
--------N--------S-SASSASSASSLALLP------SLPMLLAHVLAAVVAGWLLR
RGDLALLRIA----EMSTLS---AH----S---VA---EGAFVRSLRGALALVRALRA-G
LPGAPE--AGP-RFLRTE----SLA-RPAPRTVALQHTVIRRGPPATA------------
----LALAA
>WP_189174134.1
M------------TAPH----ERQA---------RTGA---------------------D
LRLLRAAMFAAVCVVLSAGGHVLASCASVPLWTLAV-----AFLAVLAVAVPLAGRE-RS
LPGIAGALAAGQLALHALFGL--GQQHGTAM---A-S---A-------------------
--------------------------TA----GG--SDAASLVERAARIACG-ASAAT--
---ITPVQARQILRG-AGLEP-SG-G---A-------------------------HA---
AHG------HAG------------SEAAG-------HAA-----------TGSMPGM---
--------D--------P-AA---------SLLP------SLPMLLAHVLAALAAGWLLR
RGDLALTRLV----RLSAQG---AY----G---VA---EVALVRSLRAALALVRVMRA-G
LTGAPT--AGPVHAAHT------LL-PPRLEAATLKDTVIRRGPPAPA------------
--D-LALAA
>WP_030188954.1
M------------TAPH----PPTA---------RSGN---------------------D
LRILRAAVFAAVCVVLAAAGHALASCATVPLWSLGA-----GFLGAVLVAVPLAGRR-RS
LPAIALLLTFGQTALHALFGL--G-QHGTAA---A-T---A-P----------GTA----
VAS------------------GG---GA----GA--LSDASLVQQAARLVCG-TTAAA--
---ISPTQAERILTD-ARIAP-GV-P--------------------------T--GA---
AH-------HSA-------------DALS---------A-------------A-------
--------G--------T-SA---------SLLP------SLPMLLGHVLAALATGWLLR
RGDLALARLV----ELSAHS---AQ----S---MA---EAAFVRALRAALFLVRALHA-G
LAGAPG--TGP-RPPHPT----LWV-PPRPRTTALQHTVIRRGPPSDA------------
----FALTA
>WP_067316575.1
M------------TAPH----PRTA---------RPGA---------------------G
LRILRAAVFAAVCVVLAAAGHTLASCARVPLWTLGA-----GFLGSLLLVAPLAGRA-RS
LPGIAALLALGQTVLHTLFGL--G-QHGAAS---A-------------------MP----
M--------------------SQ---TD----GT--LSRPALVERAARFVCG-SSPAA--
---LTPGHAYRLLLD-AHLID-PS-G---R-----AV-G------------AV--PV---
MH-------HMQ-------------DA-------------------------T-------
--------G--------P-SA---------PLLP------SLPMLLAHVLAAVAAGWLLR
RGDLAVLRLI----EL---S---AH----G---VT---EGALVRSLRAALALTHALCA-G
LLPTAE--PRP-RGRRTT----RDE-TPAPHTTALQHTVIRRGPPAAA------------
----FLLAA
>WP_031036772.1
M------------TAPH----PPTA---------RSGN---------------------D
LRILRAAVFAAVCVVLAAAGHTLASCATVPLWSLGA-----GFVAAVVVAAPLAGRR-RS
LPGIALLLTAGQTALHALFGL--G-QHGTTA---A-A---A-S----------GSA----
AAS------------------TG---GA----GT--LSDASLVQQAARLVCG-TTAAA--
---ISPAQAQRILDD-ARIAP-DA-S--------------------------S--GA---
AH-------HPA-------------DAL--------------------------------
--------G--------A-SV---------PLLP------SLPMLLGHVLAALAAGWLLR
RGDLALARLV----ELSAHS---AH----T---MA---EAAFVRALRAALSLVRALHA-G
LAGAPG--TGP-RPPRAA----RPA-PRVPCTAALQHTVIRRGPPSDA------------
----FALAA
>MCF4139241.1
M------------TDPH----QRTA---------RSGG---------------------S
LRLLRAAVFAAVCVVLAGAGHTLASCAAVPLWTLGA-----GFLGVLAVVVPLAGRE-RS
LPGIAALLAVGQTVLHTLFGL--G-QHASTA---V-A---S-------------------
---------------------TT---TT----TT--ASDAALIERAARLVCG-ATAAA--
---LSPAQAQRILVE-ARLQP-GG-D---------GT-GT---------GAGM--GS---
MH-------HPA-------------DAVA--------DT-------------T-------
--------G--------S-SM---------ALLP------SLPMLLAHVLAAVAAGWLLR
RGDSALLRLM----DL---S---AH----G---VA---EAASVRSLRGALALARALLA-G
LPALPE--AGP-RVPRTA----LLP-SPRPPVEALQHTVIRRGPPTAV------------
----LVLAA
>WP_216719958.1
M------------TAPH----PPSA---------RSGN---------------------D
LRILRAAVFAAVCVVLAAAGHTLASCAAVPLWSLGT-----GFLGAVVVAVPLAGRR-RS
LPGIALLLAVGQTALHALFGL--G-QHGTTA---A-A---A-S----------GTA----
IAS------------------TG---TA----GT--LSDASLVQQAARLVCG-TTAAA--
---ISPAQAQRILDD-ARIAP-DA-V--------------------------S--GA---
AH-------HPA-------------DAL--------------------------------
--------G--------A-PV---------PLLP------SLPMLLGHVLAALAAGWLLR
RGDLALARLM----ELSAHS---AH----T---MA---EAAFVRALRAALSLVRALHA-G
LAGAPG--TGP-RTPRAA----RPA-PPRPCTAALQHTVIRRGPPGDE------------
----FALAA
>WP_247467963.1
M------------TAPH----ARPG-----AHEERTGR---------------------G
LRLLRAAVFAAVCVVLAACGHTLASCATVPPWALGA-----GFLGALAVVVPLAGRE-RS
LPGIVTLLAVGQTVLHTLFGL--G-QHAAGV---S-A---S-------------------
--------------------------SG----VS--PSDGSLVAQAARLMCG-ATAAQ--
---ISPVRAQKILTD-ARVLP----------------------------------SA---
AH-------HPV-------------DALP--------VG-------------P-------
--------D--------S-PA---------ALLP------SLPMLLGHVLAALAAGWLLR
HGDLALLRLA----SLAALS---AR----E---VA---DGALVRSLRAALTLVRALLA-G
LPAAPQ--HGP-RLPRTD----WPA-ACRPTAAALQHSVIRRGPPAA-------------
----LALAA
>WP_189546391.1
M------------SMP-------VA---------RAGA---------------------G
LRLLRAAVFTAVCVALSAAGHSLASCATVPWWTLLV-----GFLGMFATVALFAGRE-RS
LPSIAAALAGGQIALHALFGM--G-THGTPV---N-------------------------
--------------------------------TA--AGDDSLIRFAASLVCG-AGPAQ--
---LNAAEARRIVTT-AGIDP-AS-V---A-------------------------AG---
GHP------HVA-------------TVSG--------TD-------------P-------
--------A--------A-LS---------ALLP------DLPMLLGHLLAAAATGWLLR
RGEIALFRLV----RLSAHG---AQ----Q---IA---AGARLRALRAALALVAALRA-G
LPGGLT--TGP-HTVRTA----VDA-PSLAAGDPLQHQVIRRGPPPA-------------
----YALAA
>WP_189296747.1
M------------TAPH----PRTA---------RPGA---------------------G
LRILRAAVFAAVCVALAACGHTLASCAGVPLWTLCA-----GFLGSLLLVAPLTGRA-RS
LPGIAALLALGQTVLHTLFGL--G-QHGAAV---A-S---G------------GMP----
AASMTG--------------GGT---TG----GV--LSDSALVERAARLVCG-SAPAS--
---LTPGHAFRLLLD-ARLID-RA-G---R-----PT-A------------AL--GT---
ME-------HAH-------------DA-------------------------T-------
--------G--------A-SA---------GLLP------SLPMLLGHLLAALAVGWLLR
CGDLAVLRLI----KL---S---AH----G---VA---EGALVRSLRAALALTHALCA-G
LLPATG--PGP-RGPRAD----RDE-APAPHTAVLQHTVIRRGPPAAA------------
----FLLAA
>WP_164432907.1
M------------TAPH-------A---------RSGG---------------------D
LRVLRAAVFAAVCVVLAAAGHAIASCATVPLWTLGA-----GFLGAVLVVAPLAGRE-RS
LAGIATLLAAGQTVLHVLFGL--G-QHGTSA---G-T---M-S----------MGS----
---------------------TG---SS----AA--ASDATLVQQAARLLCG-TTAAA--
---ISPAQAQRILTD-ARLYP-ET-A-------------------------GT--TA---
TH-------HTA-------------DAMT-------------------------------
-------------------GS---------SVLP------SLPMVLAHVLAAVAAGWLLR
RGDLALLRLV----ELSAWS---AQ----S---VA---EAALVRSLRGALALVRALRA-G
LPGAPE--AGP-RAPLTA----SPA-PPGLRTTALQHSVIRRGPPAGT------------
----LVLAA
>WP_189984917.1
M------------TAPH----PRTA---------RPGA---------------------G
LRILRAAVFAAVCVALAAGGHALASCAGVPPWSLGA-----GFLGSLLLVAPLAGRA-RS
LPGIAALLALGQTVLHTLFGL--G-QHQVTM---A------------------GMP----
M--------------------RA---AD----GV--LSDSALVERATRLLCG-SAPAS--
---VTPGHAFRLLLD-ARLID-RA-G---R-----PT-A------------AP--GAPGG
LE-------HAH-------------DA-------------------------T-------
--------G--------A-SA---------GLLP------SLPMLLGHVLAALAVGWLLR
RGDLAVLRLI----EL---S---AH----G---VA---EGALVRSLRAALALVRALCA-G
LLPAAG--SGP-RGPRAD----RDR-TPAPHTAVLQHTVIRRGPPAAA------------
----LLLAA
>WP_123975787.1
M------------TAPH----PRTA---------RTGS---------------------G
LRLLRAAVFAALCVVLAAAGHTLAACATVPLWTLGA-----GFLGTLALVAPLTGRA-RT
LPGIVALLAVLQTVLHTLFGL--G-QHGGMA---M-A---T-G-----------------
--------------------------SS----MP--MGDAALVQRAAELLCG-AGAAQ--
---LSPAHAYKILSA-AHLST-SA-S---A--------------------MDM--SG---
TA-------HAA-------------DA-------------------------T-------
--------G--------S-SG---------SLLP------SVPMVLGHVLAAVVTGWLLR
RGDLALLRLI----ALSADS---AH----G---VA---EGALIRSLRWALTLACALCA-G
LVAVPE--APA-HRRRNA----WDE-PPAPRTVALQHSVIRRGPPTAD------------
--A-LVLAA
>WP_030215595.1
M------------TAPH----PRTA---------RSGH---------------------E
VRILRAAVFAAVCVVLAGAGHTVASCAAVPLWTLGA-----GFLGTVAVAVPLAGRA-RS
LPGIAALLAGGQTALHMLFGL--G-QHGVPA---P-G-----------------------
--------------------------PS----SA--LSDAALVERAARLLCG-PGAAT--
---ISPAEAERVLAD-ARIHH-AG-A----------------------------------
A--------HA-----------------E--------TA-------------A-------
--------V--------A-PA---------SLLP------SLPMLLGHVLAAVAAGWLLR
RGDLALLRLT----EL---S---AH----G---VA---EGALVRSLRAALTLVRTLRA-G
LPGAPE--GAP-RMPRTA----LLA-PPLPRTPALQHTVIRRGPPASG------------
-TA-LALAA
>WP_052706632.1
M-TAPAAAPFPGAPAPA----QPVG---------AAAW---------------------D
LRLARAVPFALVCTLIAAAGHALVGGGNVPPAALAT-----GFAAVLVLAVALGGRE-RS
LPAIAGALGAGQLGLHCLFH---G-FHGFAASG--MP---GMPGMQ-------H------
--------------------------------GA-----TTVRGVAGRLICN-EAHPGTL
DGLPGGPSAEQLVSS-AGLDP-HA-F---A------------------------------
--------------------------AAP-------------------------------
---------WW------Q-GG---------VLGM------TPSMLAGHLAAALVAGWWLR
RGEAALWRLV----RVAASA---AR----E----------HWAAPLRSALALAVALLR-G
LFGA----AGPARRFGAR----GGE-SPLPGGAVLRHSVVRRGPPRGV------------
------FAY
>WP_191887003.1
M------------TAPH----PPTA---------RSGN---------------------D
LRILRAAVFAAVCVVLAAAGHTLASCAGVPLWSLGA-----GFLGAVVVAAPLAGRE-RS
LPGIAVLLTVGQTALHALFGL--G-QHGTTA---V-T---A-S----------GTA----
DAA------------------TG---GS----GA--LSDASLVQQAARLVCG-STAAA--
---ISPAEAQRILTD-ARIAP-AA-G------------------------PQS--GA---
AH-------LPA-------------DAL------------------------A-------
--------G--------P-SA---------SLLP------SLPMLLGHVLAALAAGWLLR
RGDLALARLV----ELSAQS---AH----S---VA---EAAFVRALRAALSLVRALHA-G
LAGAPG--TGP-RPPRAA----QPV-PPRPCATALQHTVIRRGPPSGA------------
----LALAA
>WP_190118605.1
M------------TAPH----PRQT---------RAGA---------------------D
VRFLRAATFAAVCVVLSAGGHVLASCASVPWWTLIA-----AFFGVLAVAVPLAGRE-RS
LPGIAGALAVGQLALHALFGL--GQQHSMAM---S-T---S-A-----------------
--------------------------AG----GG--SGAASLVERAARIACG-AAGAT--
---ITPAQARQILQS-AGLEP-SG-G---A-------------------------HG---
AHA------HAG------------AEAAA-------HTA------------GSMPSM--T
A-LPSM--GSL---GPTG-PA---------ALLP------SLPMLLAHVLAALAAGWLLR
RGDLALARLV----RLSAQG---AY----G---VA---EAALVRSLRAALALVRVLRA-G
LLGAPA--TGPARAPRT------VA-PPRLRAVALEDTVIRRGPPAAA------------
--A-LALAA
>WP_151784879.1
M------------SAPH----PRTA---------RAGS---------------------D
LRVPRAAVFAAVCVVLAGVGHALGSCASVPLWTLGA-----GFLGVLLVTVPLTGRV-RS
LPGTAALLAGGQTVLHTLFGL--G-QHGAVT---A-G---A-T-----------------
--------------------SGT---SS----GP--ASDAALVEQAARLVCG-TAAAA--
---ISPVQAERILTD-ARIAP-GT-G--------------------------T--HA---
AH-------VHA-------------DSMA--------SA-------------V-------
-------DA--------T-SV---------SLLP------SLPMLLGHLLAALVAGWLLR
RGDLAVLRLA----EMSALS---AH----A---VA---EGALVRSLRGALALVRALRA-G
LPGAPE--AGP-RPPRAE----GHA-LPAPRTVVLQHTVIRRGPPAAA------------
--A-LCLAA
>WP_249588962.1
M------------TAPH----QREA---------RAGV---------------------D
LRLLRASVFAVLCVVLSAGGHVLASCAAVPLWTLGV-----GFLAVLAVAAPLAGRE-RS
LPGIAAALAAGQVGLHVLFGV--G-QHGGGT---A-T-----------------------
------------------------------------AAAPSLVERAARLVCG-AGAAN--
---ISPAQAHRILST-AGMEP-GG-G---A---------------------AG--HA---
VH-------HSA-------------PATA-------ADS-------------A-------
--------M--------D-SM---------SLLP------SLPMLLGHVLAAVAAGWLLR
RGDIALLRLV----RLSAHG---AY----G---VA---EGALVRSLRGALALVRALRA-G
LPGAPD--AGP-HAPRTA----FFG-PLTPHTTALQHTVIRRGPPATA------------
--A-LALAA
>WP_152867317.1
M------------TAPH----PRTA---------RAGG---------------------D
LRVLRAAVFAAVCVVLAAAGHALASCATVPLWTLGA-----GFAAVFAVALPLAGCE-RS
LLGIATLLALGQTVLHTLFGL--G-QHGTAT---P-A-----------------------
--------------------------GA----PD--AMDAALVERAARLVCG-ATAAA--
---ISPAQAQRILTD-AGLDA----------------------------------HA---
AH-------SPA-------------DAAM---------A-------------T-------
--------G--------S-SA---------SALP------TLPMLLGHVLAAVATGWVLR
HGDLALLRIV----RL---S--------------A---GATLVRSLRAALALVGALRS-G
LPGAPD--VAR-RAARSA----HEE-PPAPRTAALQHTVVRRGPPSSA------------
-AV-LVLAA
>WP_055532375.1
M------------TAPH----QRQP---------RDGV---------------------D
LRLLRAAVFAAVCVVLSAGGHVLASCVAVPLWTLGA-----GFLAVLAVALPLAGRA-RS
LPGIAALLAVGQLGLHALFGL--G-QHGTTA---A-A-----------------------
--------------------------------QV--SADASLVERAARLVCG-AGAAT--
---ITPAQAHRILAT-AGLGP-GG-G---A---------------------DH--PA---
AHH------HGQ-------------SVAA-------ADS-------------ALDSLSTT
GATESA--GPM---GAMG-LM---------GLMP------SLPMLVAHLLAALAAGWLLR
CGDLALLRLV----RL-AHG---AQ----G---VA---EGALVRSLRSALTLVRALRA-G
LPGAPE-TTGP-RVPRAA----LPA-PPRPRTVALEDAVIRRGPPLRA------------
--PHVGLAA
>WP_215169597.1
M------------TASH----PPTA---------RSGN---------------------D
LRILRAAVFAAVCVVLAGAGHTLASCAGVPLWSLGA-----GFLGVVVVAVPLAGRE-RS
LPGIAALLAVGQTALHALFGL--G-QHGAAA---A-D---T-T-----------------
---------------------AT---AT----AA--TADATLVQQAARLVCG-TTAAA--
---LSPAQAQRILSD-ARVRP-DA-A---D--------------------ATV--HT---
AH-------HPA-------------DALS--------AA-------------V-------
--------G--------S-PA---------ALLP------SLPMLLSHVLAAIAAGWLLR
RGDLALARLV----ELSAHS---AH----L---VT---EGALVRSLRAALALVRALRA-G
LPGAPD--EAA-RPPRTA----LLA-GPRPRTTALQHTVIRRGPPSAA------------
----FVLAA
>WP_208777959.1
M------------TDPH----QRTA---------RSGR---------------------D
IRMLRAAVFAAVCVVLAAGGHTLASCATVPLWTLGA-----GFLGVLLVAAPLAGRE-RS
LPGIAALLALGQTVLHTLFGL--G-QSASAA---G-G-----------------------
--------------------------MA----MT--STDASLVERAARLVCG-TTTAA--
---ITPEHARRILAD-ARLST-TP-A------------------------MDM--SS---
MR-------HPT-------------DALS-------------------------------
-----------------A-TT---------SLLP------SLPMLLGHVLAAVAAGWLLR
RGDLALLRLM----AL---S---AG----S---LA---DGALVRSLRAALALVRALRA-G
LPTTPG--AGP-RPPRTA----LLA-PSKPRTTALQHSVIRRGPPAVA------------
----YALTA
>WP_240862240.1
M------------TDPH----QRTA---------RSGR---------------------D
IRMLRAAVFAAVCVVLAAGGHTLASCATVPLWTLGA-----GFLGVLLVAAPLAGRE-RS
LPGIAALLVLGQTVLHTLFGL--G-QSASAS---S-G-----------------------
--------------------------MA----MT--STDASLVARAARLVCG-TTAAA--
---ITPAHARRILAD-ARLST-TP-A------------------------MDM--SS---
MR-------HPT-------------DALS-------------------------------
-----------------A-TT---------SLLP------SLPMLLGHVLAAVAAGWLLR
RGDLALLRLM----AL---S---AG----S---LA---DGALVRSLRAALALVRALRA-G
LPATLG--AAP-RPPRTA----LLA-PPKPRTTALQHSVIRRGPPAVA------------
----YALAA
>WP_159667585.1
M------------SAPH----TRTA---------RAGR---------------------D
LRLLRAAVFAAVCVVLAAAGHTLASCATVPLWTLGA-----GFVGTLLVVAPLAGRA-RS
LPGIAALLTVGQTALHTVFGL--G-QHAPGG---M-A---A-MG---------SMN----
LGT-----------------VGA---TG----RA--MPNEWLVAQAARYMCG-TTPAA--
---ISPARAYRILTG-AHLYA-GP-A---P-----HS-S----------ALPQ--PA---
LH-------HSA-------------DALS---------A-------------A-------
--------G--------T-AA---------SLMP------SLPMLLGHLLAAIPGGWLLR
RGDLALLRLI----EL---S---AH----G---VA---EGALARSLRGALALVRALCA-G
LPAAPG--TGP-RFSRTA----GSS-SLAPPTTALQHTVIRRGPPAAV------------
----FSLAA
>WP_189869621.1
M------------SAPH----QRTA---------RSGA---------------------D
LRILRAAVFAAVCVVLAAAGHSLASCAGVPLWSLGA-----GFLGAVLVAVPLAGRE-RS
LPGIAALLMAGQTALHTLFGL--G-QHGATA---A-A---A-S----------GT-----
-TT------------------PG---GT----GS--LSDASLIQQAARLVCG-TTAAA--
---ISPAQAQRILTD-ARVVP-DT-A------------------------AHA--GA---
TH-------HPA-------------DALS--------TT-------------A-------
--------G--------S-SA---------SLLP------SLPMLLGHVLAALAAGWLLR
RGDLALARLV----ELSAHS---AQ----S---VT---EGALVRALRGALALVRALRA-G
LPGAPG--TGP-RLPCTA----FLV-PPRLRTTALQHTVIRRGPPSAA------------
----FALAA
>WP_203181477.1
M------------SMP-------VA---------RAGA---------------------G
MRLLRTAVFTAVCVVLAAAGHGLAAGVSVTGWTLPA-----AFAGVFAVTAALAGRE-RT
LLSITAALAAGQLALHVLFGL--E-RHAPAA---S-------------------------
--------------------------------TG--AGDDSLIRFAAGLVCG-AGPAQ--
---LSAGEAHRIVTT-AGLDP-AT-V---A-------------------------Q----
GHT------HLA-------------SGAA--------AA--PD----TGPTVL-------
--------D--------T-VM---------SGLP------SLPMLLGHLLAALATGWLLR
RGEIALFRLA----RLSAQG---GR----Q---LA---AGARLRALRVAMALVRALRA-G
LPGQPT--TGP-RPLRSA----VDI-PAPAAGDPLQHMVIRRGPPPV-------------
----YVRAA
>WP_128435484.1
M------------TAPH----PRTA---------RSGR---------------------D
LRILRAAVFAAVCVVLAAVGHLLGSCATIPLWTLGA-----GFLGVLLVTVPFAGRE-RS
LPGIAVLLAVGQTVLHTLFGL--G-QHGASA---G-A---A-T----------AAS----
---------------------SA---SA----AS--MSDAALVAQAARLVCG-TAVAA--
---ISPAQAQRLLTE-ARIGP-AT-G--------------------------A--HA---
AH-------PSK-------------DALST----VTDSA-------------T-------
--------G--------F-GA---------SLLP------SLPMVLAHVLAAVVAGWLLR
RGDLALLRIV----EMSALS---AH----S---VT---EGASVRSLRGALALVRALRA-G
LPGAPE--AGP-RIQCAG----WIG-PSEPPTLALQHTVIRRGPPTAA------------
----LVLAA
>WP_046583743.1
M------------SAPH----ARAT---------RSAD---------------------G
LRTLRAAVFAAVCVVLAAAGHTLASCGTVPLWALGA-----GFAGTLVVAIPLAGRA-RA
LPGIAVLLALGQTVLHTLFGL--G-QQLASS---G-T---A-SGGSPG---MAGMN----
MGLT----------------DST---GS----GS--VTDATLIARAARLLCG-TTASA--
---VTPDRARELLTQ-AHLYDPTT-G---T-----LV------------------GG---
---------TAG-------------GRTA--------VA-------------H-------
--------A--------T-LA---------SLLP------SLPMLLCHLLAAVAAGWLLR
RGDLALLRLI----ELSATS---AH----S---VA---ETAAARSLRAALALTRALCA-G
LPTAPG--TGP-RPPRTA----PLA-VPEPRTVALQHTVIRRGPPAAA------------
----LVLAA
>WP_250073762.1
M------------SAPH----QRTA---------RPGR---------------------D
VRILRAAVFAAVCVVLAAGGHALGSHASIPLWALGA-----GFLAVLAVAVPLAGRE-RS
LPGIAALLALGQTALHSLFGL--A-QHGTTA---T-------------------------
--------------------------TT----AT--ASDASLVAEAARLVCG-STAAA--
---ITPAQAHRLLTE-ARLRP-AS-------------------------------AH---
PD-------HGA-------------GTVT-------------------------------
-----------------D-SA---------SLLP------SLPMLLAHLLAALVAGWLLR
HGDLALRRLV----DL---S---AH----S---FA---EGAAVRALRAALALVRALRA-G
LPDLPG--TDA-RPPRAP----ELA-PPPLRTTALQHTVIRRGPPAAA------------
-SA-LVLAA
>WP_125188470.1
M------------TAPH-------T---------RSGG---------------------D
LRVLRAAVFAAVCVVLAAAGHSLASCATVPWWTLGA-----GFAGTVLVVAPLAGRA-RS
LAGIATLLAVGQTVLHVLFGL--G-QHGTAT---M-T-----------------------
---------------------MS---SM----PP--ASDTALVRQAARLLCG-TTAAA--
---ISPAQAQKILTD-ARLYP-GT-A--------------------------G--AA---
PQ-------HTA-------------DAMT-------------------------------
-------------------GA---------SIWP------SLPMILGHVLAAVAAGWLLR
HGDLALLRLA----ELSTSS---AH----S---FA---EGALVRSLRGALALVRALRA-G
LPGAPE--AGP-RIPVAA----SLA-PPRPRTRALQHTVIRRGPPAAA------------
--G-LVLAA
