# Supplementary material for: Evolutionary adaptation of bacterial proteomes to translation-impeding sequences
Source: EMBO J. 2025 Dec 9;45(6):1957–79. doi: 10.1038/s44318-025-00651-6 (PMC12992588; doi:10.1038/s44318-025-00651-6)
Supplement: Supplementary file 13 — Appendix Figures Source Data [file 44318_2025_651_MOESM13_ESM.zip › Appendix Fig. S6/aln_cluster_SLIV_33605.txt]

>WP_026179299.1
-------------MTVG-G-----WCRTLR---AGVFAAVCVLLAALGHVMMSGA--FVP
WWTMGAGAAATGSTGWFLAG-RE-RGRGLIVTVVVAAQTVLHETFSLGQ--N---L-MP-
--GS----GTT---SS--------------------------------------------
------------------------------------------------------------
--------------------------D-M-G-----------GT------A-------M-
---------------------S----------------SSD-------------------
------------------SM-----AS--------------M---------SM-------
------------D----------------A---------M--------DMS-----GM--
-------------AHMARGSA-------G--------M----------------------
---------------------------------------------G--------SAHT--
------M--------------------T------G------------------GASFGML
AAHLLAAVLCGLWLAYGERAVF---RVLRAAA--------ARLAE--------P----LR
-M-----LL--A----------L-----PV-P---AR---------R---PS----A-R-
----R-RRTLAYR-SSLAR-FLLCYSLTSRGPPTGPAVV---------------------
----------------------------
>WP_189701066.1
-------------MTVG-W-----CSRTVR---AAVFAAVCVLLAALGHVLMSGS--HVP
RWALAVGAVVTGAVGWGLAA-RE-RGLPLIVTVVVTAQTALHSAFSAAQ--A---A-AR-
--GQ----DAT---AT--------------------------------------------
------------------------------------------------------------
--------------------------H-P-G-----------AT------G-------H-
---------------------A--------------------------------------
-------------------M-----SA--------------M---------PMDAA----
-----------------------------H---------MSA-----TPMGS---THT--
-H-----------SRDAVDA--------G-----------H-T-----------------
------------------------------G--------------D--------LSHV--
------M--------------------G------G------------------SSSSGML
AAHLLAALLCGLWLAHGERAAF---RILRAVA--------GWLAA--------P----LR
-L-----PL--A----------V-----PA-P---PH---------P---PR----P-R-
----P-RRRRPAR-SP-RR-LLLAHAITSRGPPLGTAV----------------------
----------------------------
>WP_211127363.1
-------------MSAG-P-----PFRLAR---AAVFAAVCVVVTALGHTLMSGD--TLP
VWAVAAAFAGTTAAAWWVAG-RE-RGALVVTGTTVVAQLGLHMAFRFAE--T---T-VA-
--PA----AG----SA---------------MGD---------------------GMPGT
R--------D--MGATPM-S---------------------------GGA----------
----------------------------M-G-----------YM------H-------H-
---------------------G--------------------------------------
-------------------A-----DA--------------M---------SAA------
------------------------------------------------------------
----------------APSMS-------H--------L--P-W-----------------
------------------------------P--------------W--------AGP---
------------------------------------------------------GGAGMA
TAHLLAALICGLWLWRGERAAF---RLGRALA--------ALLFV--------P----LA
-L-----AL--R----------V-----LG-A---GA-------T-PL--PA--------
---WP-TAPAFVR-RP-RE-VLLRHVILRRGPPRRLAIR---------------------
----------------------------
>WP_211127363.1
-------------MSAG-P-----PFRLAR---AAVFAAVCVVVTALGHTLMSGD--TLP
VWAVAAAFAGTTAAAWWVAG-RE-RGALVVTGTTVVAQLGLHMAFRFAE--T---T-VA-
--PA----AG----SA---------------MGD---------------------GMPGT
R--------D--MGATPM-S---------------------------GGA----------
----------------------------M-G-----------YM------H-------H-
---------------------G--------------------------------------
-------------------A-----DA--------------M---------SAA------
------------------------------------------------------------
----------------APSMS-------H--------L--P-W-----------------
------------------------------P--------------W--------AGP---
------------------------------------------------------GGAGMA
TAHLLAALICGLWLWRGERAAF---RLGRALA--------ALLFV--------P----LA
-L-----AL--R----------V-----LG-A---GA-------T-PL--PA--------
---WP-TAPAFVR-RP-RE-VLLRHVILRRGPPRRLAIR---------------------
----------------------------
>WP_215116904.1
-------------MTAG-W-----CARTTR---AAVFAAVCVVLAALGHVMMSGD--HVP
LSTLVAGWAVTGVAGWCLAG-RE-RGLRLVVAVAVVVQTGLHSAFSLVP--A-PAA-GA-
--TG----GT-----D---------------SMD-M----S-------------------
---------------------------------------------------------SMG
H-------------------------G-M-G-----------SM-----AG-------H-
---------------------G--------------------------------------
-------------------M-----GA--------------M---GH----EM-------
------------G----------------S---------MS-------------------
----------------------------H-----------H-M-----------------
------------------------------G--------------H--------TGHA--
------P--------------------G------G------------------DSSLGML
AAHLLAALLCGLWLGHGERAVF---RLLRAVG--------SRLAA--------P----LR
-L-----LF--A----------L-----PT-P---PP-------------PP----V-R-
----V-RRWSSDR-AP-RL-LLLVHAITSRGPPAGAAAA---------------------
----------------------------
>WP_141301542.1
-------------MTPG-R-----CSRGVR---AATFAAVCVLFAATGHILMSGQ--GVP
AWTLSLAFAATVAATWVLAS-RE-RGLLAVTAASVVVQSALHTAFSWSQ--P---T-AP-
--QT--------------------------------------------------------
----------------------------------------------------------LP
TSM------------P------------M-D--DM-------HA------T-------H-
---------------------A----------------H---------------------
-------------------MS----HA--------------A----------M-------
------------GH--------------GD---------LAS--------------PV--
----------------------------G--------M-IS-D-----------------
------------------------------A--------------P--------VGHD--
------M--------------------T------E-------------M----PSSLGMI
SAHLLAALLSGLWMAYGERAAF---RLLRAAS--------LRLFR--------P----LI
-P-----LL--A----------SV---APV-E---RD---------L---PR----F-R-
----P-VRAGDER-AP-RQ-LLLAHSHISRGPPQALAVR---------------------
----------------------------
>WP_258528126.1
-------------MTTG-P-----GFRLAR---AAVFAAVCVLTTALGHVLMSEQ--TLP
VSAMAHAFAATTAGAWWLAG-RE-RGALVVTGSAMAAQLALHTAFSLSQ--S---L-TA-
--PT----PS----TP---------------MVA---------------------H----
---------------------------------------GG------TGG----------
----------------------------M-A-----------GM------S-------G-
---------------------S--------------------------------------
------------------------------------------------------------
------------------------------------------------------------
------------------------------------------------------------
------------------------------M--------------A--------TGH---
-----------------------------------------------------SWSPGMA
LAHGLAALICGLWLWRGEAAAS---RLGRSLA--------ACVFA--------P----LR
-R-----AR--R----------S-----FA-F---PG-------Q-AS--PV------R-
---PV-VAFGPVR-RL-RA-MSLRYAVLRRGPPVRPVCG---------------------
----------------------------
>WP_189711796.1
-------------MTVR-G-----WCRTLR---AGVFAAACVLLAALGHVIMSGT--SVP
WWAMSAGVAGTGVIGWLLAG-RE-RGRTVIVTTVTAAQAVLHETFSLAQ--S---L-TP-
--DA----AAD---HT---------------ALS--------------------------
------------------------------------------------------------
----------------------------A-G-----------------------------
---------------------G----------------PAD-------------------
-------------------M-----ST--------------M---------DM-------
------------G----------------A---------M--------DMS-----SM--
----------------AHGLG-------G--------V----------------------
---------------------------------------------Q--------HAHG--
------T--------------------G------G------------------APSFGML
AAHLLAAVLCGLWLAHGERAVF---RILRAAA--------ARLVA--------P----LR
-L-----LL--A----------L-----PA-P---VH---------S---SS----T-R-
----R-RRAEDSP-AP-AR-LLLCFSVTSRGPPVGPAVA---------------------
----------------------------
>WP_189220177.1
-------------MSAG-G-----TLRVLR---AAMFAAVCVVLAAASHMLMSGA--GVP
WWVLSAGAAVVGVVGWALGG-QE-RRRRTVVGLTVAVQTGLHVAFTLAQ--S---G-GQR
--PS----ASTAS-ST---------------QSV-Q----EWARYLLC-------GT---
------DPTP--AEAAR--AYDIAVQAGLLQRM---H-HAP-------------------
------------------------------G---------------------------H-
---------------------D--------------------------------------
-------------------A-----GA--------------M---T-----SS-------
------------GH---------------D---------MT-------------------
---------------AVTDMP-------W-------------M-----------------
------------------------------A-----------------------GMHDMG
-----HM--------------------T------G------------------TASWGML
AAHLLAALLCGLWLAQGERAVF---ALVRAGA--------DRVFV--------P----LR
-L-----VL--A----------V-----FV-P---LP---------RP--PA----F-R-
------PAPRARR-RL-RQ-LLLVHALTTRGPPGEIAVL---------------------
----------------------------
>WP_190194024.1
-------------MSAG-G-----TLRVLR---AAMFAAVCVVLAAASHMLMSGA--GVP
WWVLSAGAAVVGVVGWALGG-QE-RRRRTVVGLTVAVQTALHVAFTLAQ--S---G-GQR
--PS----ASTAS-ST---------------QSV-Q----EWARYLLC-------GT---
------DPTP--AEAAR--AYDIAVQAGLLQRM---H-HVP-------------------
------------------------------G---------------------------H-
---------------------D--------------------------------------
-------------------A-----GA--------------M---T-----SS-------
------------GH---------------D---------MT-------------------
---------------AMTDMP-------W-------------M-----------------
------------------------------A-----------------------GMRDMV
-----HM--------------------T------G------------------TASWGML
AAHLLAALLCGLWLAQGERAVF---ALVRAGA--------DRVFV--------P----LR
-L-----VL--A----------V-----FV-P---LP---------RP--PA----F-R-
------PAPRARR-RL-RQ-LLLVHALTTRGPPGEIAVL---------------------
----------------------------
>WP_093604430.1
-------------MRAG-P-----ALRLTR---AAVFAAVCVAVSGLGHALQSDI--PLP
WPALALALIATGGAGWWLAG-RE-RGAPAIAGVSAAGQVTLHALFSWTH--V---L-LP-
GAGA----GA----GR---------------TM----------------------EM---
--------PG--MGRSD-------------------------------TA----------
------------------------------A-----------HA--------------H-
------------------------------------------------------------
--------------------------S--------------G---------MAE------
------------G----------------P---------TD-------------------
-------------------LL-------P--------L--V-L-----------------
------------------------------A--------------Y--------DGH---
-----------------------------------------------------SLTSGMA
LAHLVAGLLCGWWLWRGEAAVR---QLGRSLA--------LFVCA--------P----LR
-R-----AW--R----------V-----LT-G---AVA--------PL--PR----R-R-
---TA-ALHRRHR-RP-RR-LVVLYGISRRGPPFVPSFD---------------------
----------------------------
>WP_191211312.1
-------------MARP-P-----APPTLR---AGVFSAVCVLPAAVGHVLMSHS---LP
LWAPITAFLVTAALSLAPAR-RE-RGPLAVIGSSVLVQTLLHMAFSLVQ--A---L-TG-
--PA----MPH-------------------------------------------------
---------P--AGHTG-------------------------------------------
----------------------------SEG-----------HAA-PG--G--PG-GPH-
---------------------G--------------------------------------
-------------------------HP------------------------TLGGH----
------------GGC------------GDG---------MAGAT---VPAA-----PAHP
----------------------------G-------------M-----------------
------------------------------T-----------------------AGQD--
------V--------------------P------G------LDP--WSLL--THGSAGMT
AAHLLAATITGWWLWRGETAAF---RIGRALV--------AALFE--------P----LL
-----------S-------------------P---PCR------A-RVPFPE----L-R-
--AVP-GGTEDAV-PR-EE-RHLRHALSRRGPPPRPAAVV--DVDGTPP-----------
----------APPRTGPVLAVG------
>WP_150175227.1
-------------MTTG-P-----AFRLAR---AAMFAAVCVVTTALGHTVMSGA--TLP
WWAVGYAFTATVAAAWWLTG-RE-RGAAAVIGATVAAQLCLHELFGLAQ--R---M-AG-
--PS-----G----GG---------------APA---------------------G----
-------------TR-----------------------GHP------DDG----------
----------------------------M-N-----------HL------N-------H-
---------------------P--------------------------------------
-------------------M-----PM--------------N----------APS-----
---S-SG-----G----------------S---------GGSGSPAPFSAH-----SAAM
P---------------DDGLS-------H--------W--V-M-----------------
------------------------------S--------------V--------FGH---
------------------------------------------------------SGSGMF
LAHVVAALICALWLWRGEAAVF---RTGRALA--------AAVFV--------P----LR
-L-----VL--A----------V-----VV-A---AL-------P-PT--PS--------
---HV-ATRVPVP-RL-RG-VLLQHVVSRRGPPVLPVSS---------------------
----------------------------
>WP_093839399.1
MA-----------VSGN-V-----PSRVLR---AAVFAALCVLLAATGHIHSSGA--PLP
WRAPAAALPATALAAWFLTG-RE-RGIAAVTCATVAAQTALHVVFSPAM--A---A-GA-
--PA----GPAHH------------------------------------------GPA--
------------------------------------------------------------
------------------------------GA------------------E-------HS
---------------------G--------------------------------------
-------------------------HA--------------A------------------
------------------------------------------------------------
----------------------------A--------L-LE-H-----------------
------------------------------T--------------A--------SGHP--
------S--------------------D------A------------------RSAAGMA
AAHLAAALLSGLWLAHGERAAF---RLARVLT--------AWVVA--------P----LR
-L-----FR--R----------P-----PC-P---AP---------P---PR------R-
------PAAARDR-RP-RR-GPALRLVTTRGPPPGTAVV---------------------
----------------------------
>WP_208648007.1
-------------MTAG-W-----CSRTVR---AAVFAAVCVLLAALGHVVMSGE--SVP
SWTLAGGLVATAGLGWGLAG-RE-RGLLPVVAVVVAVQTALHTVFSLAQ--S---G-TA-
--AA----GHVAQ-AA---------------ASA-A----RGHHHM---------GSG--
------GMGQ---------A--------------------P------PGA----------
----------------------------LDG----------MAT------S-------H-
---------------------G--------------------------------------
-------------------H-----GAY-------------V---E-----TA-------
------------GH-------------------------MASTG--MPSVGL---PSA--
----------------------------G-----------Q-L-----------------
------------------------------A--------------D--------TAHT--
------V---P-------LHHLD-VLSG------D------------------SSSLGMF
AAHLLAALLTGLWLAHGERAAF---RILRAVA--------GWLTA--------P----LR
-L-----LL--A----------L-----PA-P---PH---------R---PR----L-R-
----G-RR-RPSR-MS-RL-LALVYAIVSRGPPVGSAAA---------------------
----------------------------
>WP_184915153.1
-------------MTVG-W-----CARTIR---AAVFAAVCVVLAALGHVMMSGD--HVP
LSTLLAGWAVTVVAGWCLAG-RE-RGPGLVVAVAVAVQTALHSAFSLGP--P---T-PG-
--AP----GT-----D---------------SMD-M----P-------------------
---------------------------------------------------------SMS
H-------------------------G-M-G-----------SM------S-------H-
---------------------G--------------------------------------
-------------------M-----SS---------------------------------
------------G----------------A---------ME-------------------
----------------------------S-----------M-S-----------------
------------------------------P--------------H--------TVHL--
------P--------------------G------G------------------DSSLGML
AAHLLAALLCGLWLGHGERAVF---RLLRAVG--------SRLAA--------P----LR
-L-----LF--A----------L-----PA-P---PP-------------PP----V-R-
----P-RRRSSNR-TP-RL-LLLVHAITTRGPPVGAAAA---------------------
----------------------------
>WP_228052600.1
-------------MSAG-P-----PFRLAR---AAVFAAVCVVVTALGHTLMSGG--ALP
VWAVAAAFAGTTAAAWWIAG-RE-RGALVVTGATVVAQLGLHMAFRCAE--M---T-AA-
--PG----AG----SA---------------MGD---------------------GMPGM
R--------D--MGAAPM-S---------------------------GAA----------
----------------------------M-G-----------HM------H-------H-
---------------------G--------------------------------------
-------------------A-----DA--------------T---------SSA------
------------------------------------------------------------
----------------APSMG-------H--------L--P-W-----------------
------------------------------P--------------W--------AGP---
------------------------------------------------------GGAGMT
TAHLLAALICGLWLWRGERAAF---RLGRALA--------ALLFV--------P----LV
-L-----AL--R----------I-----LG-A---GA-------T-PL--PA--------
---WP-SAPAFAR-RP-RE-VLLRHVILRRGPPRRLAIR---------------------
----------------------------
>WP_228052600.1
-------------MSAG-P-----PFRLAR---AAVFAAVCVVVTALGHTLMSGG--ALP
VWAVAAAFAGTTAAAWWIAG-RE-RGALVVTGATVVAQLGLHMAFRCAE--M---T-AA-
--PG----AG----SA---------------MGD---------------------GMPGM
R--------D--MGAAPM-S---------------------------GAA----------
----------------------------M-G-----------HM------H-------H-
---------------------G--------------------------------------
-------------------A-----DA--------------T---------SSA------
------------------------------------------------------------
----------------APSMG-------H--------L--P-W-----------------
------------------------------P--------------W--------AGP---
------------------------------------------------------GGAGMT
TAHLLAALICGLWLWRGERAAF---RLGRALA--------ALLFV--------P----LV
-L-----AL--R----------I-----LG-A---GA-------T-PL--PA--------
---WP-SAPAFAR-RP-RE-VLLRHVILRRGPPRRLAIR---------------------
----------------------------
>WP_073781594.1
-------------MSVG-W-----WFRATR---SALFAVVCVALAACGHVLMSGD--PLP
WWSLALCVGGVGALAWLVAG-RE-RGQAAVVALTVAMQAALHGAFTLVQ--T---A-QQ-
--AP----PSAGG-ES---------------TLA-L----RWADALLC-------GP---
------HGDT--GAAAR--AYDVAEQAGLTDSM---R-LPS-------------------
----------------------------LEG-----------------------------
---------------------G--------------------------------------
-------------------S-----SA--------------I---S-----AL-------
------------GH-----------------------------------AAH--------
----------------------------G----------AH-A-----------------
------------------------------A--------------Q--------PVHDMG
-----AM--------------------T------G------------------TASWGML
AAHAAAAVLCGLWLARGERAAF---QILRALV--------DRFRL--------P----LS
-L-----LD--A----------I----RPL-P---SA-------------PP----A---
----P-GVDRSGG-RP-RP-RLLVHTLVTRGPPGETAVR---------------------
----------------------------
>WP_217236093.1
-------------MTAG-W-----GSRTVR---AAVFAAVCVLLAALGHVVMSGS--HVP
GSVLAAGFAVTGAVGWGLSG-RE-RGLPLVLAVVVTVQTLLHTAFSLAQ--S---A-SG-
--AS----AS----GS---------------PAP-D----TG------------------
-------SP---------------------------------------------------
--------------------------H-M-G-----------SA------H-------M-
---------------------G----------------SPH-------------------
-------------------MDSAHTGS--------------L---------SMDGM----
------------A----------------S---------M--------------------
----------------------------------------D-M-----------------
------------------------------S--------------H--------TGHS--
------T-------------------GV------D------------------TSSFGMF
AAHLLAALLCGLWLAHGERAAF---RILRAVA--------GWLAA--------P----LR
-L-----LP--A----------L-----PA-I---PD---------R---PR----P-R-
----R-RRPHTDQ-AP-RL-LLLVHAITSRGPPLGTAVV---------------------
----------------------------
>WP_216590292.1
-------------MTAG-W-----GSRTTR---AAMFAAVCVLLAALGHVLMSGR--HVP
WWALAAGAAATGAVGWCLAG-RE-RGLPLITSVVVAAQTALHSGFELTQ--S---S-AA-
--MA----HNGLM-GA--------------------------------------------
----------------------------------------------------------MS
SSG-----------------------S-M-G-----------SM----------------
---------------------G-------------S-AKLM-------------------
------------------DM-----GS--------------A---H-----MIHTVPT--
------------G-----------------------------------AAG-----HL--
----------------------------D-----------H-V-----------------
------------------------------D--------------H--------TGYL--
------LDGSSASSSSLLSSLLSSLAAM------Y------------------ASSSGMF
AAHLLAALLCGLWLAYGERAAF---GLLRAVA--------GWLAA--------P----LR
-L-----SL--A----------L-----PV-A---AE---------R---PR----P-R-
----V-RRGRSDR-SP-RR-LLLVHAITSRGPPAGTAVI---------------------
----------------------------
>WP_078948200.1
-------------MTAG-W-----CSRTLR---AAVFAAVCVLLASLGHVMMSGS--AVP
WWAMVTGAALTGGTAWWLAG-RE-RGPVLVSSVVVAAQAALHASFSLAQ--A---V-VH-
--PQ----TSG---GR---------------SLF-H----QWLGYLLC-------GS---
------PSGP--------------------------------------GA---EH-GAMS
T-------------------------S-M-A-----------SM------D-------H-
---------------------G--------------------------------------
-------------------M-----GA--------------M---P-----SM-------
------------G----------------P---------MG-------H-----------
--------------------M-------G-----------A-A-----------------
------------------------------H--------------S--------LDHG--
------M--------------------G------G------------------MSSTGML
AAHLLAALLCGLWLAHGERAAF---RILRAFA--------GWLVV--------P----LR
-L-----IL--R----------L-----PT-P---PH---------R---PR----F-R-
----A-LRGRSDR-MP-RR-LLLAHAITSRGPPTGIAVA---------------------
----------------------------
>WP_202872344.1
-------------MQQT-W-----GFRGTR---AAMFAVTCVLLAALGHVLMSGA--VLP
WWAIPMGFGWIGGTAWIVAD-RE-RGVPFVVLSTLVAQGALHLVFSLAQ--S---M-AI-
--P---------------------------------------------------------
------------------------------------------------------------
----------------------------------------------------------H-
---------------------A--------------------------------------
-------------------M-----HT---------------------------------
------------------------------------------------------------
----------------------------G-------------------------------
------------------------------------------------------AGHH--
------M--------------------T------G------------------TSSLGML
GAHLLAALLCGLWLAYGERAAF---AVLRSVA--------RLILL--------P----LR
-P-----FA--R----------P-----QV-T---AH---------R---PR----L-R-
----P---AHSPT-PY-DD-LLLVHAITSRGPPSGIAAF---------------------
----------------------------
>WP_249591312.1
-------------MTDG-W-----CSRAVR---AAVFAAACVLLAALGHVLMSGT--SVP
SWALGAGAVAVGGTAWTLAG-RE-RGLPLVVSVTVAAQAALHSGFSLAQ--A---A-AQ-
--PA----G-----GV---------------TLV-R----RWVQHMLC-------AA---
------PMGA-------D-A----TGTGQGSAM---A-APMTA-----------S-GTTP
M--------------P----------S---------------------------------
------------------------------------------------------------
-----------------------------------------A---S-----SM-------
------------E----------------H---------ME-------------------
----------------------------------------H-M-----------------
------------------------------G-----------------------GGHD--
------M--------------------S------G------------------MSPTGML
AAHLLAALLCGLWLAHGERAVF---RIARAFA--------GWLVA--------P----LR
-V-----PL--T----------L-----PA-P---AH---------R---PR----I-R-
----R-HRPRAAG-RP-RQ-LLLVHAITSRGPPAGTAVA---------------------
----------------------------
>WP_109166745.1
-------------MGAG-T-----ALRLAR---TVLFAVVCVAVSGLGHALMSGG--PLP
LPSLAAVLVPVAAAGWWLAR-RE-RNAPVTVSAHVLGQLGLHAYFTASA--T--------
------------------------------------------------------------
--------GG--AHHAH-------------------------------GA----------
----------------------------M-S-----------HA------S-------P-
------------------------------------------------------------
--------------------------T--------------G---------PAG------
------------D----------------V---------SH-------------------
-------------------RM-------E--------L--L-A-----------------
------------------------------A--------------F--------DAS---
-----------------------------------------------------VFTTGMA
ASHAAAGLVCGWWLWRGEVALA---RLGRCLA--------LSVQA--------P----LR
-T-----AW--R----------L-----WS-A---TPF------S-GVS-PV------R-
---PR-TRRRPGR-RP-QD-LLALHAISRRGPPLPALSL---------------------
----------------------------
>WP_055528950.1
-------------MTSG-P-----AFRLAR---AAVFAAVCVVTTAFGHALMSGA--SLP
WWAVGYAFAATSAAAWWLTG-RE-RGAPTVIGATVGAQLALHELFGVAQ--R---M-GP-
--PP----VP----AG--------------------------------------------
------------------------------------------------DG----------
----------------------------M-N-----------HM------N-------H-
---------------------P--------------------------------------
-------------------M-----PM--------------P------------------
------------------------------------------A----ADAA-----AGAM
P---------------DSGAS-------H--------W--V-M-----------------
------------------------------A--------------L--------FGH---
------------------------------------------------------SASGMF
LAHLLAALICALWLWRGEAAAF---RTGRALA--------AAAFV--------P----LR
-L-----VL--T----------V-----LV-A---AL-------P-PS--PP--------
---HV-GTLVPVP-RL-RG-ALLPYDVSRRGPPVLPVSS---------------------
----------------------------
>WP_234845955.1
-------------MTAG-G-----CTRTLR---AAVFAAVCVLLASLGHVMMSGT--AVP
WWAMAAGAAATGGTAWLLAG-RE-RGPVAVGSVAVAAQTVLHTSFSLAQ--A---V-VQ-
--PK----PSG---GR---------------SLV-Q----QWLGHLLC-------GS---
------PS----------------------------------------GT---EH-GAMP
M-------------------------S-M-D-----------SM------D-------H-
---------------------G--------------------------------------
-------------------M-----GA--------------T---H-----SM-------
------------G----------------S---------MG-------H-----------
--------------------M-------G-----------A-A-----------------
------------------------------H--------------A--------VDHG--
------M--------------------G------G------------------MSSTGML
AAHLLAALLCGLWLAHGERAAF---RILRALA--------GWLVA--------P----LR
-L-----IL--R----------L-----PV-P---PH---------R---PH----I-R-
----A-RRGGSER-KP-RH-FLLTYAITSRGPPMGTAVA---------------------
----------------------------
>WP_106581339.1
---------MGAIVSAN-A-----QFRTVR---AGVFATACVGVSAGGHAAMSDH--ALP
WAGPLIGFALVFACARAAAG-RE-RGLGAISAWMLWGQLALHLLFSYLQ--S---T-HT-
------------------------------------------------------------
------------------------------------------------------------
------------------------------G-----------PA------Q-------H-
------------------------------------------------------------
------------------------------------------------------------
------------GT---------------------------------AAPD-----AAA-
------------------------------------------------------------
------------------------------A-----------------------ADQ---
-----------------------------------------------------ASGPGMF
AAHVLAALVSAWWLRRGEAALF---TLLRLIA--------ALLLT-------------FL
-L-----VP--Q----------C----RPV-H--------------RS--PR----PLR-
----R-RPDRNGG-RR-AS-RYLRHTVVLRGPPLLLAA----------------------
----------------------------
>WP_103533901.1
-------------MSVG-W-----RFRATR---SALFAVVCVSLAALGHALMSDA--PLP
WWSLGLSLAGVGMLTWLVAG-RE-RGQTGVIAFTVAVQAALHAAFTLAQ--T---M-QQ-
--TA----VGADG-ES---------------ALA-A----RWADALLC-------GP---
------HSNN--AAAAR--AYDVAAQAGLTESM---P-LPN-------------------
----------------------------LEG-----------------------------
---------------------G--------------------------------------
-------------------S-----SA--------------I---A-----AM-------
------------GH-----------------------------------ASH--------
----------------------------GAH---AAHA-AH-A-----------------
------------------------------A--------------Q--------SAHDMT
-----AM--------------------T------G------------------TASWGML
LGHVMAALLCGLWLARGERAAF---QILRALA--------ERVAL--------P----FF
-L-----LD--A----------L----RPL-P---SA-------------PP----A---
----S-AYDRSVT-RP-QS-RLLSDTLVTRGPPREIAVH---------------------
----------------------------
>WP_094057845.1
-------------MTAG-W-----GVRAMR---AAVFAAVCVVLAALGHVMMSGD--HVP
VPVLLGGWAVTGAAGWCLAG-RE-RGLGVVVAVAVVVQTALHSAFSLAP--G---A-TA-
--PA----PTAHGAGST-------------GSMD--------------------------
---------------------------------------------------------SMP
TTMP------------------------M-------------SM------P-------M-
---------------------P--------------------------------------
-------------------L-----HT------------------------GM-------
------------------------------------------------------------
----------------------------G-----------H-A-----------------
------------------------------G--------------H--------MGDT--
------S--------------------G------G------------------DSSLGML
AAHLLAALLCGLWLGHGERAVF---RLLRALG--------SRLAA--------P----LR
-L-----LF--A----------R-----PA-P---PP-------------PP----A-R-
----V-RRPSSDP-AP-RL-LLLVHAITSRGPPVGTAAA---------------------
----------------------------
>WP_067028105.1
-------------MTSE-P-----VSRAAR---AAIFAAVCVLTAALGHALASGA--PLP
WLSLGSAFAGTASVAWWIAG-RE-RGAVVVTGSAVVTQLGLHSLFGLLR--P---A-PA-
--PA----PA----LT---------------GAE---------------------HAELM
RH----------MSHEQL-----------------------------AEH----------
----------------------------M-A-----------GM------E-------S-
---------------------G--------------------------------------
-------------------S-----TG--------------M---------GST------
------------GM--------------GS-------TGMGSTG--MGSTGM---GSTGM
G---------------SMDMS-------A--------V-GM-M-----------------
------------------------------L--------------P--------GGH---
------------------------------------------------------SSALMF
AAHSLAALVCGLWLWRGEAAAF---RLARSLA--------AVLFV--------P----LW
-R-----AL--R----------I-----TG-A---PAG------P-PP--PS------R-
----P-VPAGPAR-VL-RA-ALLQHVVSRRGPPGYVALG---------------------
----------------------------
>WP_067028105.1
-------------MTSE-P-----VSRAAR---AAIFAAVCVLTAALGHALASGA--PLP
WLSLGSAFAGTASVAWWIAG-RE-RGAVVVTGSAVVTQLGLHSLFGLLR--P---A-PA-
--PA----PA----LT---------------GAE---------------------HAELM
RH----------MSHEQL-----------------------------AEH----------
----------------------------M-A-----------GM------E-------S-
---------------------G--------------------------------------
-------------------S-----TG--------------M---------GST------
------------GM--------------GS-------TGMGSTG--MGSTGM---GSTGM
G---------------SMDMS-------A--------V-GM-M-----------------
------------------------------L--------------P--------GGH---
------------------------------------------------------SSALMF
AAHSLAALVCGLWLWRGEAAAF---RLARSLA--------AVLFV--------P----LW
-R-----AL--R----------I-----TG-A---PAG------P-PP--PS------R-
----P-VPAGPAR-VL-RA-ALLQHVVSRRGPPGYVALG---------------------
----------------------------
>WP_030899682.1
-------------MPAE-R-----GVRALR---AAVFAAVCVLLGAIGHELMSGM--ALP
WWALAGGACGTALAAWSCAG-RE-RSAPWVVAFTVAVQAALHTCFTLAQ--S---A-TA-
--AA----AGPR--PP---------------SFT-V----QWARSLIC-------GP---
------DAHS--LTLRE--ATRVTVSAGLGAHP---S-APP------PGM------GSMA
D--------------P--------------G-----------AM------A---------
---------------------G--------------------------------------
-------------------M-----GG--------------M------------------
------------G----------------G---------MR-------------------
----------------------------G-------------------------------
------------------------------G--------------Q--------HGHA--
-----AM--------------------G-L-LPHG------------------MSGTGML
AAHLLAALACGLWLAHGERAAF---RLLRVLA--------QWFRA--------P----LV
-L-----PVPHR----------------AA-T---PR---------R---PL----P-A-
----L-PRDHGVR-RP-RR-LLLTHCVITRGPPAASAVV---------------------
----------------------------
>WP_148717926.1
-------------MSAG-P-----PFRLAR---AAVFATVCVVVTALGHALMSGD--TLP
VWAVAAAFAGTTAAAWWVAG-RE-RGALVVTGATVVAQLGLHMAFRFAE--A---T-AA-
--PA----AV----SA---------------TGD---------------------GVPGT
R--------D--MGAAPM-S---------------------------GGA----------
----------------------------M-G-----------HM------H-------H-
---------------------G--------------------------------------
-------------------A-----DA--------------M---------SAT------
------------------------------------------------------------
----------------TPSMG-------H--------L--P-W-----------------
------------------------------P--------------W--------AGP---
------------------------------------------------------GGPGMA
TAHLLAALICGLWLWRGERAVF---RLGRALA--------ALLFV--------P----LV
-L-----AL--R----------I-----LG-A---GA-------T-PL--PA--------
---WP-SAPAIAR-RL-RG-VLLRHVILRRGPPARFAAC---------------------
----------------------------
>WP_148717926.1
-------------MSAG-P-----PFRLAR---AAVFATVCVVVTALGHALMSGD--TLP
VWAVAAAFAGTTAAAWWVAG-RE-RGALVVTGATVVAQLGLHMAFRFAE--A---T-AA-
--PA----AV----SA---------------TGD---------------------GVPGT
R--------D--MGAAPM-S---------------------------GGA----------
----------------------------M-G-----------HM------H-------H-
---------------------G--------------------------------------
-------------------A-----DA--------------M---------SAT------
------------------------------------------------------------
----------------TPSMG-------H--------L--P-W-----------------
------------------------------P--------------W--------AGP---
------------------------------------------------------GGPGMA
TAHLLAALICGLWLWRGERAVF---RLGRALA--------ALLFV--------P----LV
-L-----AL--R----------I-----LG-A---GA-------T-PL--PA--------
---WP-SAPAIAR-RL-RG-VLLRHVILRRGPPARFAAC---------------------
----------------------------
>WP_258788831.1
-------------MAAG-W-----LSRTVR---AAVFAAVCVLLAALGHVLMSGA--PVP
WWPLAAGALATGAAGFGLAG-RE-RGLPVVVPVAVLAQVTLHELFSRAQ--S---A-TS-
--PG----VVR---TT--------------------------------------------
------LPGS-------------------------------------SGM----------
----------------------------TAG-----------HP--------------H-
---------------------G----------------P---------------------
-------------------------HA--------------T------------------
------------GP-------------------------VA---------------PAAP
P--------------------------GG-------------------------------
------------------------------G--------------H--------SGHHLM
-----GM--------------------A-----HGGSAVPDTDWAWLPL---SSPMIGMY
AAHLLAAVASGLWLGYGERAAF---RLLRALA--------GLLAA--------P----LR
-P-----PP--A----------P-----CP-P---PH---------C---PR----V-L-
------SYRGGHR-LP-RP-LLLVHAITSRGPPAVGL---------------R-------
----------------------------
>HJE59337.1
---------MRA-MPKS-P-----PCRSLR---AGVFTLVCASLSAIGHAVSSGQ--DVP
LLGLLLGGALVWVMAWASTT-RR-LGVWALTARMLWGQFALHVTFSAAQ--G---W-GG-
------------------------------------------------------------
------------------------------------------------------------
------------------------------G-----------HG------D-------H-
------------------------------------------------------------
------------------------------------------------------------
-------------------------------------------------GA-----VDV-
------------------------------------------------------------
------------------------------A-----------------------AQS---
-----------------------------------------------------MPAWAMI
AMHVVMALVSAWWLRLGEDALF---AFLRFMA--------LSLV---------P----LL
-L-----VV--G----------A----LPR-P--------------EP--VL---AP-G-
----F-VPLDRSL-PA-GP-SVLRHTRVLRGPPVVLAA----------------------
----------------------------
>WP_129771233.1
-------------MGAG-P-----AFRLTR---AAIFAVVCVAVSGLGHALRSEV--PLP
RPALALALLVAGGAGWWLAG-RE-RGVLAIAGASAAGQLILHALFSWTH--T---F-PP-
--PA----GTA---AP---------------AV----------------------GV---
--------PG--EGRSA-------------------------------TA----------
----------------------------M-A-----------HA--------------H-
------------------------------------------------------------
--------------------------S--------------G---------MGE------
------------A----------------P---------QD-------------------
-------------------LL-------A--------L--V-L-----------------
------------------------------A--------------Y--------DGH---
-----------------------------------------------------SLTSGMA
AAHFVAGLLCGWWLWRGESAVL---QLGRTLT--------LFVAA--------P----LL
-L-----AW--R----------V-----LT-G---EGF--------AA--PR----T-P-
---VR-TPGRPRR-GP-RP-LVLLRSITRRGPPVLPSLR---------------------
----------------------------
>WP_242708324.1
-------------MTAG-W-----CSRTLR---AAVFAAVCVPLAALGHVLMSGN--DVP
AWVLAAGLAATGTVGWCLAG-RE-RGLPLIVAVVVAAQTVLHEAFSLAQ--S---S-SG-
--GA----ASN---GM--------------------------------------------
--------------------------------------------------------KSMD
MGSM----------------------H-M-G-----------SM------H-------M-
---------------------G----------------SMQ-------------------
-------------------M-----GS--------------M---------PMDSM----
---DM-------G----------------S---------M--------PMD-----SM--
-------------DMGHMDM--------G-----------R-M-----------------
------------------------------P--------------HTGP-----MAHS--
------M-------------------DG------W------------------GSSYGML
AAHLLAALLTGLWLAYGEKAAF---RILRAVA--------ARLAA--------P----LR
-L-----LL--A----------L-----PP-A---LD---------R---PR----V-H-
----P-RRPRSDR-AP-SL-RLLVHAITSRGPPAGTAVV---------------------
----------------------------
>WP_200394433.1
-------------MTSG-I-----AFRLAR---AAVFAAVCVVTAALGHVLMSGA--GLL
WWAVGYAFAATTAAAWWLTG-RE-RGLGLVTGATVVAQLGLHQLFGLAQ--R---A-RS-
--SD----AF--------------------MSTT--------------------------
-----------------------------------------------SMD----------
----------------------------A-G-----------HT------HA------H-
---------------------P--------------------------------------
-------------------M-----GP-----------------------EPAD------
-----------------------------T------------------------------
-------------------------------------L--L-M-----------------
------------------------------------------------------------
-----------------------------------------------------GGDLGMF
AAHLLAALVCGVWLWRGEEAAF---RTARAIAYRTGRLLGTALFE--------P----LR
-R-----AL--R----------V-----SA-A---MR-------P-AG--PA------R-
----T-PVFVPVR-PL-RG-VLLEHAVARRGPPVAPAAR---------------------
----------------------------
>WP_175436309.1
-------------MTVG-W-----CARAIR---AAVFAAVCVVLAALGHVMMSGD--HVP
VPTLLAGWAVTGVAGWCLAD-RE-RGPGLVVAVAVAVQTALHSAFSLGP--P---T-PS-
--AP----GA-----H---------------SMD-M----PSMSH--------DTGSM--
----SHDTGS--MSHDT---------------------------------------GSMS
H-------------------------G-M-G-----------SM------S-------H-
---------------------G--------------------------------------
-------------------M-----GS---------------------------------
------------G----------------A---------MD-------------------
----------------------------S-----------M-S-----------------
------------------------------P--------------H--------MAHV--
------P--------------------G------G------------------DSSLGML
AAHLLAALLCGLWLGHGERAAF---RLLHAVG--------SRLAT--------P----LR
-L-----LS--A----------L-----PA-P---PP-------------PP----V-R-
----H-RRRSPNR-TP-RR-LLLVHAITTRGPPAGAAAA---------------------
----------------------------
>WP_257635358.1
-------------MSAG-P-----PFRLAR---AAVFAAMCVVVTALGHVLMSGD--TLP
VWAVAAAFAGTAAGAWWVAG-RE-RGALAVTGATVVAQFGLHMAFRFAE--T---A-VA-
--PA----AG----SA---------------MGD---------------------GTSGM
R-------GG--MGAAPM-S---------------------------GAA----------
----------------------------M-G-----------HM------HDGMGHMRH-
---------------------G--------------------------------------
-------------------A-----DA--------------I---------SSA------
------------------------------------------------------------
----------------APSMS-------H--------L--P-W-----------------
------------------------------P--------------W--------AGP---
------------------------------------------------------GGAGMA
TAHLLAALICGLWLWRGERAAF---RLGRALA--------ALLFV--------P----LV
-L-----AL--R----------I-----LG-A---GV-------T-PP--PA--------
---WP-SAPAVAR-RP-RG-VLLRHVILRRGPPRRFAIR---------------------
----------------------------
>WP_257635358.1
-------------MSAG-P-----PFRLAR---AAVFAAMCVVVTALGHVLMSGD--TLP
VWAVAAAFAGTAAGAWWVAG-RE-RGALAVTGATVVAQFGLHMAFRFAE--T---A-VA-
--PA----AG----SA---------------MGD---------------------GTSGM
R-------GG--MGAAPM-S---------------------------GAA----------
----------------------------M-G-----------HM------HDGMGHMRH-
---------------------G--------------------------------------
-------------------A-----DA--------------I---------SSA------
------------------------------------------------------------
----------------APSMS-------H--------L--P-W-----------------
------------------------------P--------------W--------AGP---
------------------------------------------------------GGAGMA
TAHLLAALICGLWLWRGERAAF---RLGRALA--------ALLFV--------P----LV
-L-----AL--R----------I-----LG-A---GV-------T-PP--PA--------
---WP-SAPAVAR-RP-RG-VLLRHVILRRGPPRRFAIR---------------------
----------------------------
>WP_147974190.1
-------------MEAG-P-----VGRAVR---AAMFAVVSVTLAATGHVLMSEA--PLP
FWVLGAGFLALAVPGWLVAG-RE-RGPWLVTAVAVATQGVLHNAFAAVQ--S---A-PG-
--T---------------------------------------------------------
--------------------------AG-------------------TGWAPTAAMSGMD
H---------------------------M-A-----------GM------H-------H-
---------------------A----------------PMGDAMAGMHH-----------
-------------------M-----AG--------------M---D-----HMA------
-----------------------------G---------MGH----APAVG-----AMSS
----------------------------G-----------P-M-----------------
------------------------------A--------------H--------AGHH--
------M--------------------A------G------------------MSSTGML
AAHVLAALVCGIWLARGERAAF---QVLRAFA--------ARLLA--------P----LH
-P-----WL--T----------A-----PL-P---PP---------R---RR----L-R-
----A-RRGLSDR-PT-RG-LRCARARDRRGPPGVAAAS---------------------
----------------------------
>WP_078956020.1
-------------MTVG-W-----CSRTIR---AAVFAALCVLLASLGHVMMSGT--AVP
WWAMAAGAAVTGGTAWLLAG-RE-RGPVGVGSVTVAVQAVLHASFSLTQ--A---V-VH-
--PQ----APG---GR---------------SLV-Q----RWLGYLLC-------GS---
------PSGP--------------------------------------GT---EH-GAMP
T-------------------------S-M-T-----------SV------D-------H-
---------------------G--------------------------------------
-------------------A-----GA--------------M---H-----PV-------
------------G----------------S---------MG-------R-----------
--------------------M-------G-----------A-A-----------------
------------------------------H--------------S--------VDHG--
------M--------------------G------D------------------MSSTGML
AAHLLAALLCGLWLAHGERAAF---RVLRALA--------GWLVA--------P----LR
-L-----IL--R----------L-----PA-P---PH---------R---PR----V-R-
----A-RRGGSAR-RP-RQ-FLLTYAITSRGPPMGTAVA---------------------
----------------------------
>WP_144383874.1
-------------MTMR-T-----ALRAMR---AAIFAAVCTLTAALGHVLASGA--SVS
WFSLASAFLVTVVAAWWLAG-RE-RGALMVTGATVAAQMGLHFLFRLLQ--PEEET-GA-
--PV---P----------------------------------------------------
------------------------------------------------------------
------------------------------A-----------QA------H-------H-
---------------------H--------------------------------------
-------------------L-----QA--------------A---------QATH-----
------------G----------------Q---------AAHGA---HHGH-----ATTG
I---------------PSDAF-------G--------I--S-A-----------------
------------------------------L--------------C--------QCH---
------------------------------------------------------CAVGML
LLHALAALVCGLWLWRGEAAAF---RLGRCLF--------AAVFV--------P----LR
-L-----VL--L----------A-----VA-G---APS------R-RF--RA--------
---FA-MGARPVR-RL-RG-ALLQHALSRRGPPAFVAFC---------------------
----------------------------
>WP_079085531.1
-------------MTAG-W-----CSRTVR---AAVFAAVCVLLAALGHVLMSGH--DVP
APTLAAGVTVTGGVGWWLAA-RE-RGLPLIVAVVVGAQTLLHSAFSLTE--P---T-DG-
--AA----RSS---GG--------------------------------------------
------------------------------------------------------------
----------------------------V-G-----------SA------H-------V-
---------------------G----------------SAH-------------------
-------------------M-----HS--------------M---P-----SM-------
---ST-------D----------------A---------M--------DAG---------
------------------------------------------------------------
---------------------------------------------H--------MGTA--
------E------------------AGG------D------------------TLSSGML
AAHLLAALLCGLWLAYGERAAF---RILRALA--------GWLAA--------P----LR
-L-----LL--A----------L-----PT-P---PH---------R---PR----L-R-
----P-HRRRSDR-AP-RL-LLLSHAITTRGPPLGTAAA---------------------
----------------------------
>WP_031034425.1
-------------MTVR-G-----WCRAVR---AGVFAAVCVLLAALGHATMSGE--PVP
WWTLAAGAAATGAVGWLLAG-RE-RGLPLVVTVVTAAQLVLHETFSKAQ--T---L-AA-
--PP----LSH---PP---------------APT--------------------------
------GTGS-------------------------------------------PHAHSMP
TGS-------------------------L-GT---------HSM--------------HT
---------------------G----------------SLG-------------------
-------------------T-----HS--------------L---HT---GSM-------
------------G----------------G---------M--------DMG-----GA--
-------------AHAGHGMP-------G--------L-GH-V-----------------
--------------------------------------------------------HT--
------M--------------------S------G------------------ASSVGMF
AAHLLAAVLCGLWLAHGERAVF---RVLRAAA--------AWLAA--------P----LR
-L-----LL--A----------L-----PT-P---VG---------R---PS----V-R-
----R-RRTAVVD-AT-VR-LLLCSSLTFRGPPVGAAVV---------------------
----------------------------
>WP_146484452.1
-------------MRAG-S-----GLRLAH---TAVLAAVCVVVSGAGHAVASGA--SPP
PAAYGIALPPICLLAWRLTR-KE-RSAGVVVSVSAAAQVLLHLLFGA-V--P---H-GA-
--AG----SG----GS---------------------------------------GGAGG
SGGVCAAHHG--PGHG-----------------------MP------SGA----------
----------------------------A-G-----------EL------P-------G-
---------------------P--------------------------------------
-------------------V------A--------------D---------RLP------
------------G----------------P---------GS---GM-PSGT-----AGDT
M---------------SGWLS-------G--------I--A-G-----------------
-----------DTVSGWLSGIASGVTSGL---------------------------S---
-----------------------------------------------------GVNSGMT
VAHLVAGAVSGWWLWRGERAVA---QLSLALR--------LFLRG--------R----LR
-L-----VR--T----------V-----LR-G---AYV------L-LP--PE----G-VR
--PPR-PRRYRVR-LP-ES-LLLLRAVTRRGPPLLPS-----------------------
----------------------------
>WP_217167721.1
-------------MSAG-G-----MLRTLR---AAVFAAVCVVLAAVGHVLMSGT--GLP
WWVLLSGLTAVGAVGWSFGG-RE-RRLPTVAALTVAAQTVLHIGFTLAQ--W---A-AQ-
--PS----AAAQ--GT---------------QSV-Q----QWARYLLC-------GA---
------EPTP--AQAAR--AYDIAQRAGLTQHL---H-HTS-------------------
------------------------------G---------------------------H-
---------------------D--------------------------------------
-------------------T-----AA--------------V---A-----ST-------
------------------------------------------------------------
-----------------TGTP-------G-------------A-----------------
------------------------------S-----------------------GMSHVG
-----HM--------------------T------D------------------TTSWGML
AAHLLAAVLCGLWLAQGERAAF---ALVRACA--------DRAFV--------P----LL
-L-----VL--T----------V-----LV-P---LS---------RP--PA----LGR-
------PARQTRR-LL-RQ-RLLVHTLATRGPPGETAVA---------------------
----------------------------
>WP_250919347.1
-------------MRAG-R-----LIRLAH---SAVLAAVCVVVSGLGHDLSSGV--SPS
LAGYALALPLMCAVAWWLTG-RE-RGALLVIGVSAAGQVALHILFGL-V--S---H-GG-
--------------GQ---------------------------------------GFAHN
SGDQHSTHGP--SGHEH---------------------SGP------GPA----------
----------------------------A-G-----------SD----------------
------------------------------------------------------------
------------------------------------------------------------
-----------------------------P---------VQADGSG-PSGR-----LEAL
P---------------RSEPS-------E--------L--A-EPSQRSQPTEPFQPTEPF
QPTEPSQPTELIELFELVSGGLSVL---QRV--------------G--------EST---
-----------------------------------------------------ALTTGMA
LAHMFAGAVCGWWLWRGERALT---QLALALG--------LFSSG--------G----LH
-F-----LC--V----------A-----LL-G---VRP------E-PP--IT----A-V-
---PR-TDHRPIR-RP-VS-VELLRTLPRRGPPLLPS-----------------------
----------------------------
>WP_222811432.1
-------------MTAG-W-----CSRTLR---AAVFAAVCVLLAALGHVLMSGT--DVP
AWVLAAGFAATGTAGWCLAG-RE-RGLPLIVTVVVAVQAALHEAFSLAQ--S---S-SG-
--GA----ASS---GM--------------------------------------------
--------------------------------------------------------KSMH
MGSM----------------------H-M-G-----------SM------H-------M-
---------------------G----------------SMH-------------------
-------------------M-----GS--------------M---------HKGSM----
---PM-------H----------------S---------M--------DMG-----HM--
-------------DMAHMDM--------S-----------P-M-----------------
------------------------------P--------------HMGH-----MAQP--
------M-------------------DG------W------------------GSSYGMF
AAHLLAALLTGLWLAYGEKAAF---RILRAVA--------GRLAA--------P----LR
-L-----LL--A----------L-----PP-A---PD---------R---PR----V-H-
----P-RRPRSDR-AP-SL-RLLVHAITSRGPPAGTAVV---------------------
----------------------------
>WP_067009255.1
-------------MSVG-G-----LFRVLR---AAVFAAVCVVLAAIGHVLMSDL--PLP
WWVLLASVTAVGAVAWALGG-TE-RGRTGVIALTVGVQTCLHMCFTLAQ--A---G-RH-
--PG----MAAPD-DA---------------AAV-R----QWARCLLR-------GT---
------DPGP--GSTAR--ACDLAVRFGPTRRM---P-LPV-------------------
------------------------------A---------------------------H-
---------------------D--------------------------------------
-------------------I-----VP--------------M---N-----HV-------
------------GH---------------S---------MT-------------------
------------------GRG-------G-------------V-----------------
------------------------------A-----------------------GMHQMG
-----GM--------------------T------G------------------TVSSGML
AAHLLVAVLCGLWLAQGERAAF---RLLRALA--------DRAFV--------P----LL
-L-----VL--A----------V-----LL-P---FP---------RR--PR----L-R-
------PCHRRVR-RP-RR-LLLVHTLTTRGPPGETAVV---------------------
----------------------------
>WP_065478757.1
-------------MGAG-T-----ALRLGR---TALFAVVCVAVSGLGHALMSGA--PLP
LLVQAAALLPVCGAGWWLAA-RQ-RSAPATVAAHVLGQLGLHAFFSGAG--S---W-LP-
--SG----AG----AH---------------------------------------HA---
--------GG--GHHAS-------------------------------GA----------
----------------------------M-G-----------HS------A-------H-
------------------------------------------------------------
--------------------------E--------------V---------PIG------
------------G----------------S---------SD-------------------
-------------------LM-------G--------L--L-A-----------------
------------------------------A--------------F--------DGT---
-----------------------------------------------------AFTLGMA
AAHALAGLVCGWWLWRGEVAVA---RLGRCLA--------LFVRA--------P----LR
-T-----AW--L----------L-----WS-A---TPP------A-PAP-PA------R-
---RR-TRRRAGR-RL-QD-LLALHAISRRGPPLSLRFR---------------------
----------------------------
>WP_030713791.1
-------------MGAG-T-----ALRLGR---TALFAVVCVAVSGLGHALMSGA--PLP
LLVQAAALLPVCGAGWWLAA-RE-RSAPATVAAHVLGQLGLHAFFSGAG--S---W-LP-
--SG----AG----AH---------------------------------------HA---
--------GG--GHHGA-------------------------------GT----------
----------------------------M-G-----------HS------A-------H-
------------------------------------------------------------
--------------------------E--------------V---------PIG------
------------G----------------S---------SD-------------------
-------------------LM-------G--------L--L-A-----------------
------------------------------A--------------F--------DGT---
-----------------------------------------------------VFTLGMA
VAHALAGLVCGWWLWRGEVALA---RLGRCLV--------LFVRA--------P----LR
-T-----AW--G----------L-----WS-A---TPP------A-PVP-PA------R-
---RR-TRRRAGR-RP-QD-LLALHAISRRGPPLSLRFL---------------------
----------------------------
>WP_118906566.1
-------------MGAG-T-----ALRLGR---TALFAVVCVAVSGLGHALMSGA--PLP
LSVQAAALLPVCGAGWWLAA-RE-RSAPATVAAHVLGQLGLHAFFSAAG--S---W-LP-
--SG----AG----AH---------------------------------------HA---
--------GG--GRHAP-------------------------------GA----------
----------------------------M-G-----------HS------A-------H-
------------------------------------------------------------
--------------------------E--------------V---------PIG------
------------G----------------S---------SD-------------------
-------------------LM-------G--------F--L-A-----------------
------------------------------A--------------F--------DGT---
-----------------------------------------------------VFTLGMA
VAHALAGLVCGWWLWRGEVALA---RLGRCLV--------LFVRA--------P----LR
-T-----AW--R----------L-----WS-A---TPP------A-PVP-PA------R-
---HR-TRRRAGR-RP-QD-LLALHAISRRGPPLSLRFL---------------------
----------------------------
>WP_030588323.1
-------------MGAG-T-----ALRLGR---TALFAVVCVAVSGLGHALMSGA--SLP
LLVQAAALLPVCGAGWWLAA-RE-RSAPATVAAHVLGQVGLHAFFSGAG--S---W-LP-
--SG----AG----AH---------------------------------------HA---
--------GG--GHHAS-------------------------------GA----------
----------------------------M-G-----------HS------A-------H-
------------------------------------------------------------
--------------------------E--------------V---------PIG------
------------G----------------P---------SD-------------------
-------------------LM-------G--------L--L-A-----------------
------------------------------A--------------F--------DGT---
-----------------------------------------------------LFTLGMA
VAHALAGLVCGWWLWRGEVALA---RLGRCLV--------LFVRA--------P----LR
-T-----AW--R----------L-----WS-A---TPP------A-PVP-PA------R-
---RR-TRRRAGR-RP-QD-LLALHAISRRGPPLSLRFL---------------------
----------------------------
>WP_143658160.1
------------------------MLRAVR---AAMFAVVCVLLALFGHTLMSDA--PVH
WVAPVGAGAGIGVLAWAVAD-RE-RGLGAITAAVLAAQAGLHTLFTLAR--Q---P-VA-
--EP----TGAA-------------------RFR-S----EWLQVLLC-------NDD--
------RPGD--APTHS--VAELLIRMRLDPDL---ARQSP----AAAGF----------
------------------------------GGPPSG------SG------G-------H-
------------------------------------------------------------
-------------------------HTA-------GSA---A---------GS-------
------------GS---------------G---------MG-------------------
----------------------------G-------------------------------
------------------------------------------------------MNHDSA
-----LM--------------------S----VLG------------------HGGTGMF
AAHVLAALGCGLWLRHGEKAVF---RLLRLLA--------TMAGT--------V----VL
-A-----LF--G----------A----WTS-PI--ATG--------R---PA--M-P-R-
------ASRRRVRAVP----KWVSRPLPGRGPPAALYA----------------------
----------------------------
>WP_051714158.1
M--------TSP-AHRS-P-----LARACR---AWVFALICVLLSASGHALTSAH--TIS
LSTLALAVALLTALAWSVAD-RQ-RGLLPITTGLLAGQGLLHLWFAADP--A---G----
------------------------------------------------------------
------------------------------------------------------------
------------------------------G-----------HT------G-------H-
---------------------A--------------------------------------
-------------------------EA--------------A------------------
------------------------------------------------------------
----------------------------G-------------------------------
---------------------------------------------R--------LAE---
-----------------------------------------------------TRTPAML
LAHGLAALLCGIWLWCGERAAF---ALAAALY--------TRILV--------P----LL
-L-----L--------------------PL-P---VAR------------PA--VPA-Q-
----R-ADGADEP-AV-AV-EFLRHALARRGPPGREIGL--FSPFAATA-----------
----------------------------
>WP_157107207.1
M--------ISP-AHRS-P-----LTRACR---ACLFALICVLLSASGHALTSAH--SIS
LSTLGLAVGFCAAFAWSIAD-RQ-RGLLPITAGLLAGQGVLHLWFAAAP--A---G----
------------------------------------------------------------
------------------------------------------------------------
------------------------------G-----------YT------G-------H-
---------------------A--------------------------------------
-------------------------AT--------------T------------------
------------------------------------------------------------
----------------------------A-------------------------------
---------------------------------------------R--------PTA---
-----------------------------------------------------TGTPAMV
AAHCLAALLCGLWLWWGERTAF---TLTAMLY--------TRIVL--------P----LL
-L-----LV--P----------------PL-P---PTA------------AA--VVA-R-
----P-PAELGTP-AT-GV-EFLRHAMARRGPPGGFPALSRIRRDTVTA-----------
----------------------------
>WP_240135941.1
-------------MSAG-H-----GCRTVR---AAVFAAACVLLTALGHMLMSAT--PVP
WPAMLGAFAAVGCSAWALGG-RE-RGFAAVTAAAVVTQAALHSLFSLAQ--A---A-AR-
--SA----VGE---GG---------------SFL-H----QWGRYLLC-------GM---
------PGGPGAPEGAS--ATATAVTA---------------------------------
----------------------------VTG-----------GA-----HG-------H-
---------------------A--------------------------------------
-------------------H-----HT--------------L---P-----HT-------
----------------------------PG---------HG-------HLT-----AA--
----------------------------D-----------T-G-----------------
------------------------------M--------------G--------MGHD--
------M--------------------G------G------------------MSAGGML
TAHLLAALLCGLWLAHGEQAVF---RILRCFT--------AWITA--------P----LR
-V-----PL--Q----------L-----PA-P---AH---------R---PR----V-R-
----A-RRTRAVR-GP-RR-LPLVHAITSRGPPVGSAVL---------------------
----------------------------
>WP_167968079.1
-------------MRPG-R-----ALRGIR---AAVFAAVCVLLAAVGHA-HAGE--PAP
LSLALPALFVLAAVSWTAAG-GR-RGTVAVTAAAVGSQAALHLLFTLGA--P---G-HS-
--PA--------------------------------------------------------
------------------------------------------------------------
---------------P----------H---GE----------HA------A-------H-
------------------------------------------------------------
-------------------A-----HL---------------------------------
------------AA----------------------------------------------
----------------------------G-------------H-----------------
------------------------------S--------------P--------AVHD--
------A--------------------AG-----GG-----------PL----GLSLAMA
AVHLLAALVSGWWLAQGERAVF---RLLARTG--------ARLTV-------------RR
-V--------------------V-----PAPP---PA---------L---PG----L-R-
----A-PAAYAA--PS-RA-RLLLHSLISRGPPRGRAVA---------------------
----------------------------
>WP_093716474.1
-------------MTPA-R-----GLRLAR-------SAMCVVVSGLGHAVTSGS--GVP
AWTLLYAFGCVTAGAWWFTG-RE-RGARALTGAAVTVQGALHCLFMLGQ--M---L-PA-
--SR----SGDM--GA---------------------------------------GPD--
------GMSG--------------------------------------------------
---------------PV-----------M-A-----------HP------G-------H-
---------------------A--------------------------------------
-------------------M-----SA--------------M--------TSMASM----
---P--------GS---------------G------------------------------
----------------------------GH------------------------------
------------------------------P--------------M--------AAH---
-----------------------------------------------------EWSPAML
GAHAVVAVLSGLWLWRGEVALR---RLGRALA--------AFLTR--------P----VR
-R-----AR--R----------L-----RK-AVVLPS---------RP--PA------A-
---PH-AAGRPVR-RP-AR-VRLRHAVVRRGPPRVIAPL---------------------
----------------------------
>WP_132413909.1
-------------MRQA-W-----GFRAAR---AAMFAATCVLLAALGHVLMSGT--PIP
GWAIVLAFAVVGTAAWFVTD-CE-RGIPFVLVSTVMVQAMLHTVFTTAQ--A---H----
--PV----TPP-------------------------------------------------
------------------------------------------------------------
------------------------------------------------------------
------------------------------------------------------------
-------------------M----------------------------------------
------------------------------------------------------------
------------------------------------------------------------
---------------------------------------------T--------PGHE--
------M--------------------T------G------------------TSSYGML
AVHLVAALLSGLWLAYGERAVF---TVLRSVA--------TRLLV--------S----LR
-L-----IA--Q----------P-----LF-T---PH---------Q---PR----I---
------QQHYSPR-PL-RL-FLLVHAIISRGPPRGVPVN---------------------
----------------------------
>WP_231390351.1
M-----GSVMRP-THTS-P-----AIRLCR---AMVFAVLCVVLSATGHSLSSGH--VVS
WSALILATAVTTAGTWAVAG-CQ-RGLCAITFGVLAAQGLLHLWFSIAP--V---S-A--
------------------------------------------------------------
------------------------------------------------------------
------------------------------G-----------HH------R-------A-
---------------------A--------------------------------------
-------------------------EV--------------T---------TA-------
------------------------------------------------------------
----------------------------E--------L----------------------
------------------------------------------------------VAE---
-----------------------------------------------------AQSLPML
CAHLVAGVVCGVWLWFGESTMF---ALVRTLY--------VRTML--------P----LL
-L-----LL--V----------H-----PI-V---GSG------------PA----A-L-
----V-PADPRVG-AG-PV-TVLRYAMARRGPPNVFACE----ESVLSP-----------
----------------------------
>WP_217169035.1
-------------MTAG-W-----CLRTTR---AAVFAAVCVLLATVGHVLMSGT--SVA
WWALVAAVAVTGGAAWCLAG-RE-RGLLLVSGAMVAAQAALHQWFSYAQ--E---L-ST-
--PA----ASA---MS---------------SMP-A------------------------
----------------------------------------------------------MV
MG------------------------D-T-A-----------SM------A-------H-
------------------------------------------------------------
-------------------M-----GHA-------------V---P-----AM-------
---DV-------TS---------------A---------MD-------STL-----AT--
----------------------------G-----------S-V-----------------
------------------------------S--------------A--------GGHT--
------M--------------------D------G------------------LSSTGML
AAHLLAALLCGLWLAYGERAAF---RVLRTVA--------GRLAA--------P----LR
-L-----IL--T----------L-----PA-P---PD---------R---PR----V-L-
----A-RRGRAAR-RP-RR-LFLVYAITYRGPPAETAVA---------------------
----------------------------
>WP_189199509.1
-------------MTAG-W-----MCRAIR---AAVFAAVCVLLAALGHSLMSGT--PVP
GWALVAGATAAGAVAWAVGG-RE-RGRSAVVAVAVGAQAALHTAFSFAQ--A---S-AQ-
--PA----TAD---GT---------------SFA-R----EWARHLLC-------GD---
------MAAP---PEAE--ATRLVTAAGLGGHL---H-EPP------PGT---DR-----
----------------------------M-------------SL-----SE-------H-
---------------------A--------------------------------------
-------------------A-----HT--------------L---HL-------------
------------GT----------------------------------DTA-----AA--
------------------------------------------P-----------------
------------------------------A--------------A--------AAHD--
------M--------------------GLL----G------------------GSSTGML
AAHLLAALVCGLWLAHGERAAF---RILRAVA--------CRLVA--------P----LR
-L-----LL--L----------P-----PA-P---PH---------L---PR----I-R-
----A-PRRRAAR-AP-RR-LLISLAITFRGPPQGTAVV---------------------
----------------------------
>WP_184980314.1
-------------MTAG-W-----CARTAR---AAVFAAVCVVLAALGHVMMSGD--HVP
LRTLLAGWAVTGVAGWCLAG-RE-RGLRLVAAVAVAVQTALHSAFSLAP--P---A-PA-
--A-----GA-----H---------------SLR-M----D-------------------
---------------------------------------------------------SMD
RGAG----------------------G-M-G-----------SL------G-------H-
---------------------D--------------------------------------
-------------------M-----GS--------------T---E-----SM-------
-----------------------------S---------MP-------------------
----------------------------A-----------H-L-----------------
------------------------------E--------------H--------AGHA--
------P--------------------G------G------------------DSSLGML
AAHLLAALLCGLWLGHGERAVF---RLLRAVG--------GRLAA--------P----LR
-L-----LL--A----------P-----PA-P---PP-------------PP----V-R-
----V-RRWSSDR-AP-RL-LLLVHAITSRGPPVRAAAV---------------------
----------------------------
>WP_064530804.1
-------------MSVS-R-----VSRVSR---AAMFAAVCVVLAAAGHVLMSGS--PLP
WPVLALALLGTALAGWAFAG-SE-RRRRTVVALTLATQTCLHIVFTLAQ--S---A-ASV
--PA----APLGT-PS---------------VGA-R----EWARGMLC-------G----
------DPSP--EVAAR--AHDLAVRTGLAPGT---P-MPP-------------------
------------------------------S---------------------------H-
---------------------G--------------------------------------
-------------------H-----GA--------------M------------------
------------AH---------------D---------MA-------------------
------------------AMA-------G----------QTTM-----------------
------------------------------A-----------------------GMHHMG
-----GM--------------------S------A------------------TASWGMV
AAHALAALVCGVWLAQGERAVF---RVLRAVA--------DRTFV--------P----LR
-L-----VL--A----------V-----LP-T---AQ---------VP--PP----P-R-
------RAVAVVR-RL-RS-RLLVHTLATRGPPGALTVA---------------------
----------------------------
>WP_190167692.1
---------MAA-MGAG-T-----ALRLAR---TALFAVVCVAVSGLGHALMSDR--PLP
LLPLLAALPPAAGAGWWLAG-RA-QNAPVTVSAHVLGQLGLHACFTAAG--K--------
------------------------------------------------------------
--------AG--APHAH-------------------------------GV----------
----------------------------M-P-----------HA------A-------H-
------------------------------------------------------------
--------------------------V--------------S---------PAG------
------------D----------------A---------PH-------------------
-------------------RM-------E--------L--L-A-----------------
------------------------------A--------------F--------DAS---
-----------------------------------------------------VFTTGMA
ASHAVAGLVCGWWLWRGEVALA---RLGRSLA--------LFVRA--------P----LR
-T-----AW--R----------L-----WS-A---TPP------T-AGR-PV------R-
---RR-TRRRPGR-RP-QD-LLALHAISRRGPPLPVLSL---------------------
----------------------------
>URN16534.1
M--------ATP-AGTG-P-----ALRLVR---AAVFASVCVLTAALGHSLASGH--PLP
AGLLAGAAAATTAAAWWPAR-VE-RGALPITVTTVGTQLALHVLFSLAP--P---P-GG-
------------------------------------------------------------
------------------------------------------------------------
------------------------------G-----------HH------P-------HH
---------------------AA-------------ALP---------------------
-------------------------QS--------------L---------CAG------
------------GAA-------------DP---------AARAV-WRAHTG-----AV--
------------------VPP-------G----------PE-------------------
------------------------------S--------------P--------LAHAVE
------L--------------------V------T------------------HGSWPMF
LAHVLAALVCGLWMWRGEAGFF---AIVRSLR--------CALFE--------P----LR
-L-----VL--G----------G-----FP-R---ACL------L-AV--PR------A-
----A-PVAPRPS-RP-RD-PVLRHSVSRRGPPRGCPVPR--------------------
----------------------------
>WP_100862292.1
-------------MTPG-H-----WLRAAR---AAMFAAVCVLLAAAGHLLMSDR--PVP
WWAPAAAFAGTAAGAWGLAG-RE-RGPLAVTSAALAVQGALHGGFSLAQ--R---V-AA-
--SG----TAAA--GA---------------HTA---------------------GAA--
------RGMP---------A--------------------------------------MQ
MQMPSM---------P------------MPS-----------AS----------------
------------------------------------------------------------
-------------------M-----PA--------------M---------SM-------
----------------------------PG---------MP-------------------
----------------------------A-------------M-----------------
------------------------------P--------------G--------GGHPMA
-----HL------------------SPA------D------------------PSAVGML
AGHLLAAVLCALWLAYAERGVF---RVLRALA--------ARLRT--------P----LR
-V-----LF--G----------P-----FA-PA--PH---------H---PP----V-H-
----V-LRARREH-PP-RR-LLLVRSLTSRGPPKGTAVS---------------------
----------------------------
>WP_121517666.1
-------------MTPG-W-----CSRAAR---AAVFAAVCVLLAALGHVMMSGT--AVP
WRTLGAAALATGAVSWGLAA-RE-RGPLLVVSVSVVVQGLLHSSFAFAQ--A---R-AE-
--EA----GTA---GA---------------SLA-E----QWARDLLC-------GP---
------SAKPEDLDPEA--TSALMHAMGHGT----------------GGT----------
------------------------------G-----------GT--------------H-
---------------------A--------------------------------------
-------------------T-----HA--------------V---D-----SL-------
------------GH---------------G---------TP-------------------
----------------------------G-------------T-----------------
------------------------------G--------------S--------MGHD--
------M--------------------V------G------------------MNSTGML
AAHLAAALLCGLWLAHGERAAF---RILRALA--------GRFLP--------P----LR
-V-----VL--R----------L-----PV-P---PE---------C---PR----V-H-
----G-RRGRSDR-GP-RS-VLLVHSITSRGPPAGTAVL---------------------
----------------------------
>WP_053743449.1
-------------MTAG-W-----GSRALR---AAVFAAVCVVLAALGHVLMSGS--AVA
WWTLAAGALVTGGAGWCLTG-RE-RGLPLVVGVVVVAQGALHSAFSFAR--G---M-ET-
------------------------------------------------------------
------------------------------------------------------------
------------------------------G-----------SA------G-------M-
---------------------A--------------MDSMD-------------------
-------------------MA--HAGV-------------GA---------DM-------
------------G--------------------------M--------GMG---------
---------------MGTGA--------G-----------H-A-----------------
------------------------------A--------------H--------GHLG--
------P-------------------DV------L------------------SSSYGML
AAHTLAALLCGLWLAYGERAAF---RILRAVA--------GRLAA--------P----LR
-L-----AL--A----------L-----PA-L---PD---------R---PR----L-R-
----P-RRGRSDR-AP-RR-LELVHTITSRGPPTGIAVV---------------------
----------------------------
>WP_240137107.1
-------------MTAG-R-----ATRAVR---AAVFAVVCVLLAALGHAVMSGT--PVP
RWAMAAGCAATAAAAWAPAR-RE-RGLGAVTVATVVVQTLLHSGFSLAQ--A---M-EG-
--AA----APGD--RS---------------SAV-D----SWLGHVTS-------GVL--
------------------------------------------------------------
------------------------------G-----------TL--------------HP
V-------------------GG--------------------------------------
-------------------M-----AA------------------------SV-------
------------GH---------------G------------------HVGH--------
----------------------------A----------PD-A-----------------
------------------------------A--------------A--------LAHG--
------A--------------------V------G------------------MDPLGMA
AAHVLAALICGLWLAHGERAAF---RVLRAAA--------SRLAA--------P----LR
-L-----PL--S----------V-----PL-PT--PR---------P---PR----S-R-
----R-FRDHAVP-AP-RR-LLLVYATPLRGPPS--------------------------
----------------------------
>WP_189770840.1
-------------MTAG-W-----GVRTVR---AAVFAVVCVVLAALGHVLMSGS--PVA
WWTMAAGTLATGGAGWCLAG-RE-RGLPLIVSVVVVTQGLLHWSFSLAA--S---M-AS-
--AA-G-PVASGR-GT--------------------------------------------
------------------------------------------------------------
------------------------------G-----------AA------H-------M-
---------------------SSTDA-------TAPMDAMD-------------------
-------------------M-----GS--------------M---S-----SMGSGHMGA
--GHMG-----SG----------------H---------M--------GAGHTAAEHM--
-------------SAGHMGA--------E-----------H-M-----------------
------------------G----------AG--------------HMGSDAMSQSAHA--
------M--------------------D------G------------------TSSLGML
AAHLLAALLCGLWLAYGERATF---RILRAVA--------GRLAA--------P----LR
-L-----LL--A----------L-----PT-P---PH---------R---PR----I-R-
----V-RRGSCDR-SP-RR-FLLVHAITSRGPPVGSAAS---------------------
----------------------------
>WP_202421766.1
-------------MSEN-R-----PCRPLR---SGVFTLVCASLSAIGHAVGSGH--DVP
LLGLLLGGAVVLATAWAASA-RR-LGLWELTAWMLWGQFALHVTFSAAQ--G---W-GV-
------------------------------------------------------------
------------------------------------------------------------
------------------------------G-----------HQ------D-------H-
------------------------------------------------------------
------------------------------------------------------------
-------------------------------------------------LG-----ASL-
------------------------------------------------------------
------------------------------Q-----------------------QEP---
-----------------------------------------------------MSAWAMI
TMHVVMALVSSWWLRLGENALF---AFLHFMA--------LSLV---------P----LL
-L-----VV--G----------A----VPA-P--------------RT--PS---ST-A-
----P-APVDEPR-RP-DT-FCLRHTRVLRGPPPVLAA----------------------
----------------------------
>WP_104782375.1
-------------MTVG-W-----CSRTLR---AAVFAAVCVLLASLGHVMMSGT--AVP
WWAMVAAAVATGGTAWWLAG-RE-REPLLVGSVVVATQAVLHSSFALAQ--A---A-VH-
--PQ----TSD---FR---------------SLV-Q----QWLGYLLC-------AS---
------PSGP--------------------------------------GA---EH-AAMS
T----------------------SMSS-M-G-----------SM------D-------H-
---------------------A--------------------------------------
-------------------M-----GA--------------M---H-----SM-------
------------G----------------S---------MF-------H-----------
--------------------M-------G-----------T-A-----------------
------------------------------H--------------S--------LDHG--
------M--------------------G------G------------------MSSTGML
AAHLLAALLCGLWLAHGERAAF---RILRAFA--------GWLVA--------P----LR
-L-----IF--R----------L-----PT-P---PH---------R---PR----V-R-
----A-RRGRSDR-GP-RR-LLLAHAITSRGPPAGIAVA---------------------
----------------------------
>WP_087096083.1
---------MRA-MSES-P-----PCRSLR---AGVFTLVCASLSAIGHAVSSGQ--DVP
LSGLLLGGALVWAMAWASTT-RR-SGLWALTARMLWGQFALHVTFSVAQ--G---W-GG-
------------------------------------------------------------
------------------------------------------------------------
------------------------------G-----------HG------D-------H-
------------------------------------------------------------
------------------------------------------------------------
-------------------------------------------------GV-----GEM-
------------------------------------------------------------
------------------------------A-----------------------AQS---
-----------------------------------------------------MSAWAMI
AMHVVMALMSAWWLRLGEDALF---AFLGFMA--------LSLV---------P----LL
-L-----VV--G----------A----LSR-P--------------EP--VT---AP-R-
----F-IPLDRPL-PA-GP-SVLRHTRVLRGPPVLLAA----------------------
----------------------------
>WP_030568231.1
-------------MTGG-R-----SCRAVR---AAVFAAACVLLAGTGHALMSST--PLP
WWALPGAAVTTFAGAWLLAG-RE-RGVLVVTAASVVTQAALHTWFSLAQ--A---L-HQ-
--AP-----SG---GA---------------SLA-Q----EWARHLLC-------GAA--
------GPGT--MSEAD--AVRAVTDAGLADRL---T-GPP------PGH---TQ-HSM-
-GMQETIASGTPD------GGFGA-GS-H-A-----------VG------A-------H-
---------------------D--------------------------------------
-------------------M----------------------------------------
------------------------------------------------------------
----------------------------------------A-G-----------------
------------------------------M--------------H--------AGHD--
------M--------------------G------G------------------MSPFGML
AAHLLAALLCGLWLAYGERAAF---RVGRAVA--------GWIVA--------P----LR
-L-----AL--R----------L-----PQ-P---PH---------R---PR----L-R-
----P-RRDFGAR-NA-RR-LLLVYAITSRGPPLGIAVG---------------------
----------------------------
>WP_231972373.1
-------------MTER-P-----PLRAAR---AGVFASVCSAVSVGGHALSSEH--AVP
LGGLLVGAALVYASAWAATG-RE-RGLGAIAGWMAWGQLALHLVFSTAQ--A---A-G--
------------------------------------------------------------
------------------------------------------------------------
------------------------------A-----------HG------A-------H-
------------------------------------------------------------
------------------------------------------------------------
------------------------------------------------AAD-----PAS-
------------------------------------------------------------
---------------------------------------------V--------EAA---
-----------------------------------------------------SGGAEML
LAHLVAGAVCAWWLRQGEAALF---AYLRLAA--------AALL---------P----VL
-V-----LV--V----------P----RPV-P---ER---------VP--PA----P---
------LPERETP-AP-AA-PYLRHSLVLRGPPAAQAVFDR-------------------
----------HPHR-RAAVGVHEHAPGR
>WP_189878652.1
-------------MTAG-R-----CSRALR---AAVFAAVCVLFAVQGHVMTSGV--EVP
WWALAAGALATGGTVWCLAH-RE-RGRLAVGSVAVATQVVLHSLFSLAQ--A---V-ER-
--PE----PAG---GA---------------SLA-Q----RWVRYVLCS-----------
------PSGT--------------------------------------GT---DP-GGAA
T-------------------------T-A-R-----------ST------G-------H-
---------------------D--------------------------------------
-------------------M-----AG------------------------GSPAG----
--LPPAD-----A----------------S---------MD-------VSG-----PMVP
T-----------TPMSGMDGA-------GG-------M-DV-V-----------------
------------------------------G--------------H--------AGHA--
------M--------------------G------G------------------MSSTGML
TAHLIAALLGGLWLAHGERAAF---RILRALA--------GWLVA--------P----LR
-L-----LL--R----------P-----PA-P---PH---------R---PR----V-R-
----A-RRGRSDR-TP-RR-LPLVDAITSRGPPAGTAVL---------------------
----------------------------
>WP_216345221.1
-------------MSAG-P-----PFRLAR---AAVFAAVCVVVTALGHTVMSSD--ALP
VWAVAAAFAGTTAAAWWVAG-RE-RGALVVTGATVVAQLGLHMAFRFAE--T---T-VA-
--PA----AG----SA---------------MGD---------------------RMPGM
R--------G--MGAAPM-S---------------------------GGA----------
----------------------------M-G-----------HM------H-------H-
---------------------G--------------------------------------
-------------------G-----DA--------------M---------SAA------
------------------------------------------------------------
----------------APSMS-------H--------L--P-W-----------------
------------------------------P--------------W--------AGP---
------------------------------------------------------GGAGMA
TAHLLAALICGLWLWRGERAAF---RLGRALA--------VLLFV--------P----LV
-L-----AL--R----------I-----LG-A---GA-------T-PL--PA--------
---WP-SAPAFAR-RP-RG-VPLRHVILRRGPPRRLAVR---------------------
----------------------------
>WP_216345221.1
-------------MSAG-P-----PFRLAR---AAVFAAVCVVVTALGHTVMSSD--ALP
VWAVAAAFAGTTAAAWWVAG-RE-RGALVVTGATVVAQLGLHMAFRFAE--T---T-VA-
--PA----AG----SA---------------MGD---------------------RMPGM
R--------G--MGAAPM-S---------------------------GGA----------
----------------------------M-G-----------HM------H-------H-
---------------------G--------------------------------------
-------------------G-----DA--------------M---------SAA------
------------------------------------------------------------
----------------APSMS-------H--------L--P-W-----------------
------------------------------P--------------W--------AGP---
------------------------------------------------------GGAGMA
TAHLLAALICGLWLWRGERAAF---RLGRALA--------VLLFV--------P----LV
-L-----AL--R----------I-----LG-A---GA-------T-PL--PA--------
---WP-SAPAFAR-RP-RG-VPLRHVILRRGPPRRLAVR---------------------
----------------------------
>WP_063644408.1
-------------MSAG-P-----PFRLAR---AAVFAAVCVVVTALGHTLMSSD--ALP
VWAVAAAFAGTTAAAWWVAG-RE-RGALVVTGATVVAQLGLHMAFRFAE--M---T-VA-
--PA----AG----SA---------------MGD---------------------RMPGM
R--------D--MGAAPM-S---------------------------GGA----------
----------------------------M-G-----------HM------H-------H-
---------------------G--------------------------------------
-------------------T-----DA--------------M---------SSA------
------------------------------------------------------------
----------------APSMS-------H--------L--P-W-----------------
------------------------------P--------------W--------AGP---
------------------------------------------------------GGAGMA
TAHLLAALICGLWLWRGERAAF---RLGRALA--------ALLFV--------P----LV
-L-----AL--R----------I-----LG-A---GA-------T-PL--PA--------
---WP-SAPAFAR-RS-RE-VLLRHAILRRGPPRRFAVR---------------------
----------------------------
>WP_063644408.1
-------------MSAG-P-----PFRLAR---AAVFAAVCVVVTALGHTLMSSD--ALP
VWAVAAAFAGTTAAAWWVAG-RE-RGALVVTGATVVAQLGLHMAFRFAE--M---T-VA-
--PA----AG----SA---------------MGD---------------------RMPGM
R--------D--MGAAPM-S---------------------------GGA----------
----------------------------M-G-----------HM------H-------H-
---------------------G--------------------------------------
-------------------T-----DA--------------M---------SSA------
------------------------------------------------------------
----------------APSMS-------H--------L--P-W-----------------
------------------------------P--------------W--------AGP---
------------------------------------------------------GGAGMA
TAHLLAALICGLWLWRGERAAF---RLGRALA--------ALLFV--------P----LV
-L-----AL--R----------I-----LG-A---GA-------T-PL--PA--------
---WP-SAPAFAR-RS-RE-VLLRHAILRRGPPRRFAVR---------------------
----------------------------
>WP_258779625.1
-------------MTAG-W-----CSRAVR---AAVFAAVCVVLAALGHVLMSGR--DVP
VWALAAGLAATGGVGWCLTG-RE-RGPGLIVPLVVAAQTALHSAFSFAQ--S---V-TG-
--GA----TGA---PA---------------GST-A----PG------------------
-------MS------------------------------------------------GTD
MAGMA---------------------H-M-G-----------AG------H-------M-
---------------------G----------------AGT-------------------
-------------------MDA---GH--------------T---------AM-------
------------A----------------H---------M--------GTG-----DVEM
AHR----------VMGDMGM--------D-----------S-M-----------------
------------------------------T--------------H--------LGHS--
------M-------------------DG------G------------------WAAYGMV
AAHLLAALVTGVWLAHGERAAF---RILRAVA--------GRLAA--------P----LR
-L-----LL--A----------L-----PA-V---GH---------R---PD----P-A-
----P-RRPRSER-AP-SL-GLLTHAITSRGPPVGTAVA---------------------
----------------------------
>WP_241839740.1
-------------MRPG-R-----CSRAVR---AAMFAVVCVLLAATGHVLMSGT--AVS
GWAICLALMGTATAAWAFAG-HE-RGPAAVTSGAVVAQAALHTGFTLAP--S---P-AA-
--AS----PPV---PV---------------SYA-R----EWAERLLC-------GD---
------GATA--LSERD--ATGIVVDAGLGKLI---S-QAP------PGV------DA--
------------------------------G-------------------G-------H-
---------------------S--------------------------------------
-------------------L-----HV--------------M---H--------------
-----------------------------G---------MT-------TAA-----SD--
----------------------------G-------------L-----------------
------------------------------G--------------P--------AAHGLF
-----GA--------------------A------G------------------PSGAGML
AAHLLAAVLCGLWLAYGERAVF---SVLRAAA--------VRLWT--------P----LQ
-L-----LL--T----------L-----WV-P---PN---------S---PR----P-R-
----V-RRRRAVR-AP-AR-LLLVHSITSRGPPTGTAVAQ---SLKSGPP-GR-------
-MPVTDPALPGPVRPRAT----------
>WP_073904614.1
-------------MTPG-R-----CSRGVR---AAMFAAVCVLLAATGHILMSGQ--GVP
AWTLAVAFAATVSATWFLAG-RE-RGLLAVTTASVVVQSALHTAFSWSQ--T---P-AV-
--PA----ATR-------------------------------------------------
------------------------------------------------------------
---------------S------------M-N--DV-------HA------A-------H-
---------------------G----------------H---------------------
-------------------MA----NA--------------AM-GH----GDM-------
------------GH--------------GD---------MTA--------------SA--
----------------------------G--------M-LS-Q-----------------
------------------------------A--------------P--------AGHD--
------M--------------------T------D-------------V----SSSLGML
SAHLLAALLSGLWMAFGEQAAF---RLLLATS--------LRLFR--------P----LR
-P-----LL--A----------SF---APV-V---RN---------R---PR----F-R-
----P-VRAGDER-TP-RR-LLLAHSLISRGPPQALAVL---------------------
----------------------------
>WP_199854712.1
-------------MTAG-W-----GVRTVR---AAVFAVVCVLLAALGHVLMSGA--PVA
WWTMAAGTVATGGAGWCLAG-RE-RGLPLIVSVVVVTQGLLHWSFSLAQ--S---M-AG-
--AAVG-PVASGR-GT--------------------------------------------
------------------------------------------------------------
------------------------------G-----------SP------H-------M-
---------------------SSMDAMDATNMSATNMSVAD-------------------
-------------------M-----GS--------------M---S-----SM-------
------------G----------------H---------M--------GSGHMAVDHM--
-------------GAAHIGA--------G-----------H-M-----------------
------------------G----------AG--------------HMGSDAMSLPVHA--
------M--------------------D------G------------------TSSLGML
AAHLLAALLCGLWLAYGERAAF---RILRAVA--------GRLVT--------P----LR
-L-----LL--A----------L-----PT-P---PH---------R---PR----I-R-
----V-RRGSSDR-SP-RR-LLLVHAITSRGPPVGSAAS---------------------
----------------------------
>WP_013001847.1
-------------MTAG-W-----GSRTTR---AAMFAAVCVLLAALGHVLMSGS--HVP
WRAMAVGAVVTAAVGWCLAG-RE-RGLPLITSVVVAAQTALHWGFELSQ--P---S-VP-
--SA----AAG---GA--------------------------------------------
--------------------------------------------------------GAMG
STA-----------------------S-M-D-----------RM-----AS-------M-
---------------------D-------------RMASMD-------------------
------------------PM-----RS--------------M---E-----AM-------
------------G----------------S---------VG-------AGG-----HL--
----------------------------G-----------H-V-----------------
------------------------------D--------------H--------TGHL--
------LDGSAEPS----SSLMSSLASL------Y------------------ASSSGML
AAHLLAALLCGLWLAFGERAAF---GLLRAVA--------GRLAA--------P----LR
-L-----SL--A----------L-----HV-V---AE---------R---PR----P-R-
----V-RRGRTDR-SP-RR-LLLVHAITSRGPPAGTAVI---------------------
----------------------------
>WP_152886943.1
-------------MTAG-W-----CSRTAR---AAVFAAVCVLLAALGHVMMSGA--YVP
GRVLAAAVVVTGALGWCLTG-RE-RGLPLVVTAVVAAQTALHSAFALAQ--S---T-PT-
--DM----AAT-------------------------------------------------
----------------------------------------------------------MN
---------------P----------H-M-------------NM------D-------M-
---------------------G--------------MGGMD-------------------
-------------------M-----GS--------------M---S-----SM-------
------------D----------------P---------MD-------SLG-----HVD-
-------------RMVHMDHV-------D-----------H-M-----------------
------------------------------D--------------R--------MGQF--
------LGG-------------DPLMGD------G------------------SSSYGMF
GAHLLAALLCGLWLAHGEKAVF---RILRTVA--------GRLAA--------P----LR
-L-----LL--A----------L-----PA-P---AD---------R---PR----P-G-
----V-GRPRSDR-AP-RL-LLLVHAITSRGPPAGTAAA---------------------
----------------------------
>WP_026179481.1
-------------MRPG-W-----CSRALR---SAVFAAVCVVLASLGHVMMSGN--DVP
ACALAAGLVAAGATGWCLTG-RE-RGLPLIVTVVLATQAVLHSAFSLAQ--S---A-SG-
--ST----AAT-------------------------------------------------
------------------------------------------------------------
------------------------------------------NM------N---------
------------------------------------------------------------
-------------------M-----GS--------------M---------RT-------
------------G----------------S---------M--------DMG-----HM--
----------------------------D-----------T-M-----------------
------------------------------P--------------T--------AGSS--
--------------------------AG------D------------------TPSTGML
LAHLLAALLCGLWLAHGEKAAF---RILRAMA--------GRLLS--------P----LR
-L-----LL--A----------L-----PV-P---PN---------R---PR----L-R-
----A-RRLSSDR-AP-RR-LLLVHAITSRGPPPRTAVV---------------------
----------------------------
>WP_189147603.1
-------------MTAG-W-----GVRTLR---AAVFAAVCVLLAALGHVLMSGS--TVA
WWTLVAGVLITGGAGWCLTG-RE-RGLPLVVGVVVVAQGALHSAFSFTR--S---T-GT-
--DA----------GT--------------------------------------------
------------------------------------------------------------
------------------------------G-----------AV------G-------T-
---------------------A--------------MDSMD-------------------
-------------------MA--HGGT-------------DL---------GM-------
------------G--------------------------M--------GMG---------
---------------AGAGA--------G-----------H-M-----------------
------------------------------A--------------H--------GGHG--
------M-------------------DV------L------------------SSSYGML
AAHTLAALLCGLWLAHGERAAF---RILRAVA--------GRLTA--------P----LR
-L-----AL--A----------L-----PA-T---PD---------R---PR----L-C-
----P-RRGGSDR-AP-RL-LLLVHAITSRGPPTGIAVA---------------------
----------------------------
>WP_210584071.1
-------------MTVG-W-----CSRTFR---AAVFAAVCVLLASLGHVMMSGT--SVP
WWAMSAGAAVTGGTAWRLAG-RE-RGPVLVGSVVVAAQVVLHASFSLAQ--A---V-VH-
--PQ----PSG---GT---------------SLG-R----QWLGYLLC-------GS---
------PSGP------------------------------------GAGA---EH-DAVQ
A-------------------------S-M-G-----------SM------G-------H-
---------------------G--------------------------------------
-------------------K-----GA--------------M---H-----ST-------
------------G----------------S---------MD-------H-----------
--------------------M-------G-----------A-A-----------------
------------------------------H--------------S--------LDRD--
------M--------------------G------G------------------MSSTGML
AAHLLAALLCGLWLAHGERAAF---RVLRAFA--------GRLFA--------P----LR
-L-----IL--R----------L-----PV-P---PH---------R---PR----V-R-
----A-RRGCSGR-VL-RQ-LLLTQTITSRGPPAGTAVA---------------------
----------------------------
>WP_243626501.1
-------------MTPG-H-----CFRAVR---AAMFAAVCVLLATLGHVLMSGL--AVP
WWAVCAAFVGTAAAAWSLAG-RE-RGPLTVIAATVAVQAALHSGFSLAQ--S---V-LH-
--PS----LPS---GT---------------SFA-R----QWAAYLMC-------GEG--
------TAST--LSTPD--ALKVVNDAGLGRLV---S-QPP------PGT-------VIP
DA----------------------------G-------------------S-------H-
---------------------A--------------------------------------
-------------------H-----HA--------------M---H--------------
-----------------------------G---------MA-------GAA-----SE--
-------------------VT-------G----------TF-M-----------------
------------------------------P--------------A--------GGHD--
------V--------------------A------G------------------MSPAGML
AAHLLAALLCGLWLAYGEQGAF---RVLRAVA--------GWIWT--------P----LR
-L-----LF--G----------L-----AT-A---PL---------P---PR----I-R-
----V-RRVRRSR-AL-PQ-LFLVHAITSRGPPTGTAVL---------------------
----------------------------
>WP_089104215.1
-------------MTAG-W-----CARTIR---SAVFAAVCVLLAALGHVMMSGN--RVP
GWALAAALALTGALGWALSG-RE-RGLSLVVSAAVGAQTALHSGFSAAQ--V---W-TN-
--GT----AP--------------------------------------------------
------------------------------------------------------------
----------------------------M-T-----------SM----------------
------------------------------------------------------------
-------------------------GP--------------V---------HMDMA----
--GDM-------A----------------A---------M--------NMG-----SV--
-------------HMGPVHT--------D-----------P-V-----------------
------------------------------A--------------Y--------LGFG--
------T--------------------G------G------------------TASTGMF
AAHLLAALLCGLWLGHGERAAF---RIVRAVA--------GRLVA--------PLQLLLR
-L-----LL--A----------L-----PA-T---PE---------R---PR----P-R-
----L-RRRRSDR-AP-RL-LLLVHAITSRGPPVRTAVA---------------------
----------------------------
>WP_071891064.1
-------------MTPG-R-----CSRGVR---AAMFAAVCVLLAATGHVLMSGQ--DLP
APALGLALAGTLVVAWILAG-RE-RGLGAVTAATVAVQSVLHTGFSWSQ--Q---Q-EA-
--RP----PRQ---PATDQ----------L-TTD-Q----TAMAHAAM-------GHM--
------DTGH--MGIGQ-----------------------------------------MD
MG-------------P------------M-GMDHT-------AM------G-------H-
---------------------M----------------A---------------------
-------------------VD----HM--------------AM-AH----GAM-------
------------GH---------------A--------------------------PP--
----------------------------G-------------A-----------------
------------------------------E--------------A--------VAHD--
------M--------------------T------N-------------M----SSSLGML
SAHLLAALLSGLWMAYGERAAF---RLLRSLP--------LWRFR--------PA-WPLW
-L-----LL--V----------AV---VPA-P---PR---------R---PR----I-R-
----P-VRAGDER-AP-RQ-LLLAHSVISRGPPRALAVS---------------------
----------------------------
>WP_189712512.1
-------------MTAG-W-----GVRTVR---AALFAAVCVLLAALGHVLMSGV--HVP
GWTLAVGAAVTGGVGWCVAG-RE-RGPAVVVSVVVAAQTALHAGFSFAG--P---A-AE-
--GA----AAT-------------------------------------------------
------PVG---------------------------------------------------
--------------------------H-A-G-----------GL------A-------H-
------------------------------------------------------------
-------------------M-----GH--------------M---H--------------
------------GP---------------SKG-------MRV-----QDMG---------
-------------PMDSLDA--------G-----------Q-T-----------------
------------------------------D--------------S--------VGHL--
------L-------------------SG------G------------------TSSFGML
AAHLLAALLCGLWLAHGEKAAF---RILRAVA--------GRLAA--------P----LR
-L-----LL--A----------L-----PA-T---PE---------R---PR----V-R-
----A-RRRGADR-PP--L-LLLVHAITSRGPPVGTAVA---------------------
----------------------------
>WP_048478768.1
-------------MTPD-R-----CCRAFR---AALFAAVCVLLASLGHLLMSGT--AVP
WWALAVAVAATAGVAWILAA-RE-RGLLAVTSATVAVQTVLHTGFSLAQ--A---A-VS-
--PS----TAQ---AP--------------------------------------------
------PPGA--------------------------------------------------
------------------------------G-------------------G-------H-
---------------------A--------------------------------------
-------------------H-----HA--------------A---H-----AM-------
-----------------------------G---------MA-------DSG-----MTLP
MQTPVR-------------------------------M-PL-P-----------------
------------------------------M--------------A--------TGHGIG
SG--SGS--------------------G------S------------------ATPTGML
AAHLLAALLCGLWLAYGERGAF---RVLRALA--------ALLLV--------P----LR
-G-----PL--R----------P-----PA-P---AG---------L---PR----R-G-
----L-RPDLRAR-PL-RG-LLLVHVLTSRGPPPGTAVI---------------------
----------------------------
>WP_043678976.1
-------------MRPG-W-----CSRAVR---SAVFAAVCVLLASLGHVMMSGN--RVP
AWALAAGLVATGVSGWCLTG-RE-RGLPLIVTVVLATQALLHSASSLAQ--S---A-SG-
--ET----AAA-------------------------------------------------
------------------------------------------------------------
------------------------------------------TM------N---------
------------------------------------------------------------
-------------------M-----GA--------------M---------RA-------
------------D----------------S---------M--------DMG-----HM--
----------------------------D-----------S-M-----------------
------------------------------P--------------T--------AGSS--
--------------------------AG------D------------------TSSTGML
VAHVLAAVLCGLWLAHGEKAAF---RILRAMA--------GRLVA--------P----LR
-L-----LL--A----------L-----PA-P---AD---------R---PR----V-R-
----R-RRLPSDR-AP-RL-LLLVHAITSRGPPARTAVV---------------------
----------------------------
>WP_201263081.1
-------------MTAG-W-----GARTGR---AAVFAAVCVVLAALGHVMMSGD--HVP
LWTLAAGWIVTGAVGWGLAG-RE-RGLPLITAVAVAAQTVMHSAFSLVS--P---S-AG-
--SM--------------------------------------------------------
------------------------------------------------------------
--------------------------D-T-G-----------AM------P-------H-
---------------------G--------------------------------------
-------------------M-------------------------H-----TM-------
-----------------------------P---------M--------PTG---------
-----------------AST--------G-------------M-----------------
------------------------------------------------------EGHT--
------A-------------------PS------G------------------DSSAGML
AAHLLAALLCGLWLGYGERAVF---RVLRAVG--------GWLAA--------P----AR
-P-----LF--L----------T-----PV-P---PR---------R---PA----L-R-
----VRRRRRSHR-AP-RL-LLLVHAITSRGPPAGAAAA---------------------
----------------------------
>WP_108146691.1
-------------MTVG-R-----GVRAVR---AAVFAAVCVLLAVIGHVLMSES--GVP
WWTVGAGAVITGAAAWCLSG-RE-RTLLPVVVFAVAAQTALHTAFSLAQ--T---A-QT-
--AA----SPM-------------------------------------------------
------------------------------------------------------------
---------------P--------------------------PM------H-------H-
------------------------------------------------------------
-------------------H-----HP--------------M---Q-----SM-------
------------------------------------------------------------
------------------------------------------------------------
------------------------------A--------------S--------TAHD--
------M------------------TGG------G-------------M----TSSTGML
AAHLLAALLSGLWLAYGERAAF---RILRALA--------DRLVA--------P----LC
-L-----LV--R----------V-----PA-L---PH---------RP--PR----I-R-
----V-RRNRRAR-TP-RQ-LLLAHAFTTRGPPTGTAVS---------------------
----------------------------
>WP_152785191.1
-------------MTSG-S-----ALRLAR---AAVFAAVCVVTAALGHVLMSRA--ALP
WWTVGCAFAGTTAVAWWLTG-RE-RGAPLVTGATVAAQLGLHELFGLAQ--R---L-SA-
--PA----AVP--------------------SPR--------------------------
-----------------------------------------------HMG----------
----------------------------T-G-----------HM--------------H-
---------------------S--------------------------------------
-------------------MD----EP--------------S---------AAM------
------------G----------------S---------AGSS-----------------
-------------------------------------V--S-L-----------------
------------------------------E--------------S--------AGTE--
------L--------------------G------D------------------YGSFSMF
AAHVLAALLCGVWLWRGEVAAH---RAGRSLA--------ALVFP--------P----LR
-L-----VF--L----------R-----PV-P---VR-------P-AP--PV------R-
----A-ELLVPVR-RL-LG-VLLQYAVARRGPPTGFVHC---------------------
----------------------------
>WP_210584106.1
-------------MTAG-W-----CSRTVR---AAVFAAVCVVLAALGHVLMSGS--QVP
AWTLAAGAAGTGVAGWCLAG-RE-RGLALVVAVAVIAQTALHKAFSYAQ--A---G-TA-
--NG----STS-------------------------------------------------
----------------------------------------------------------MN
-SDM----------------------D-M-G-----------SA------H-------T-
------------------------------------------------------------
-------------------------GS--------------M---------HMDAM----
------------D----------------S---------M--------------------
-------------GVAHMDM--------S-----------H-M-----------------
------------------------------D--------------H--------MGQTAS
----DSMSA---------LSSLTSLSMG------G------------------SSSFGML
AAHLLAALLSGLWLAYGERAAF---RILRAVA--------GWLAA--------P----LR
-L-----LL--A----------L-----PA-P---PH---------R---PR----L-V-
----V-RRRRSDR-AP-RL-LLLVHAITSRGPPLGTAVV---------------------
----------------------------
>WP_228974077.1
M--------VRL-AGPR-P-----ALRLAR---ATVFAAVCVVTAALGHSLAAGA--PLP
LDVLAGAMAATTALAWWPAG-AERRGPVRITATTVGAQLALHTAFSFAP--S---P-HG-
--------------G---------------------------------------------
------------------------------------------------------------
------------------------------G-----------HH------Q-------QT
--------------------TAV-------------APP---------------------
-------------------------PS--------------V---------CMG------
------------GAT-------------DP---------VAQAV-WQAHTA-----AP--
------------------AVP-------G----------PE-------------------
------------------------------S--------------P--------VEYAVR
------L--------------------L------T------------------HGSWLMF
FAHVLAALVCGLWMWRGEAGFS---AIARSVH--------CALFV--------P----LR
-L-----AL--A----------G-----LP-R---ARL------V-RL--PR------A-
----A-PAFVRPR-RL-LD-ALLRHAMPRRGPPQGCPVPC--------------------
----------------------------
>WP_203184559.1
-------------MKPG-L-----GPRAVR---AATFAAVCVLLAATGHVLMSGA--QVP
GWVLLAAFTGTTLTAWALAG-HE-RGPAAVTSVAVVVQTALHVCFTLAQ--S---L-VQ-
--EP----AQAR--PV---------------SFA-R----QWAEELLC-------GD---
------GAKT--ISERE--AVRIVTDAGLGSVI---F-PPP----GTPGTP-----GAMS
AEAD--------------------------GR--------------------------H-
------------------------------------------------------------
-------------------------HA--------------V---HV-------------
---------------------------------------MA-------DHG-----SP--
-------------------SV-------G-----------A-A-----------------
------------------------------M--------------H--------GGHD--
------T--------------------V------A------------------MSPTGML
AAHFLAALLCGLWLAYGERAVF---RLLRAFA--------GRLRT--------P----LQ
-L-----LL--C----------L-----TP-T---PG---------R---PR----P-R-
----L-RHPRAVR-AF-RQ-LLLVHIITSRGPPTGTAVA---------------------
----------------------------
>WP_218002592.1
--------------MHT-P-----AIRVVR---ASVFALVCVLLSAIGHAEVSGH--ALS
PSTLVLAVLGVAGGAWAFAE-RQ-VGLCAIGAGLLAGQGVLHMWYSVAP--S---A-AV-
--H---------------------------------------------------------
------------------------------------------------------------
------------------------------G-----------RA--------------HE
------------------------------------------------------------
-------------------------VP--------------S------------------
------------------------------------------------------------
----------------------------A--------L----------------------
------------------------------------------------------------
-----------------------------------------------------HGTPAMV
GAHCLAALVCSVWLWRGERTFF---TLLGTLC--------ARALV--------P----LF
-L-----LA--G----------A-----RF-H---LAG------------PP----V-L-
--LCP-TGREPIP-PR-IG-DILRHSMDRRGPPRF-------------------------
----------------------------
>WP_218002592.1
--------------MHT-P-----AIRVVR---ASVFALVCVLLSAIGHAEVSGH--ALS
PSTLVLAVLGVAGGAWAFAE-RQ-VGLCAIGAGLLAGQGVLHMWYSVAP--S---A-AV-
--H---------------------------------------------------------
------------------------------------------------------------
------------------------------G-----------RA--------------HE
------------------------------------------------------------
-------------------------VP--------------S------------------
------------------------------------------------------------
----------------------------A--------L----------------------
------------------------------------------------------------
-----------------------------------------------------HGTPAMV
GAHCLAALVCSVWLWRGERTFF---TLLGTLC--------ARALV--------P----LF
-L-----LA--G----------A-----RF-H---LAG------------PP----V-L-
--LCP-TGREPIP-PR-IG-DILRHSMDRRGPPRF-------------------------
----------------------------
>WP_046499591.1
-------------MRAG-P-----PLRLTR---AVVFAAVCVAVSGLGHALQSDT--PLP
WPALALALVATGGAGWWLAG-RE-RGAPAIVGASAAGQVLLHALFSWTH--V---F-LP-
--GA----TE----SR---------------AM----------------------AM---
--------PG--MGRSG-------------------------------TA----------
----------------------------T-A-----------HG--------------H-
------------------------------------------------------------
--------------------------A--------------G---------MAE------
------------G----------------A---------AD-------------------
-------------------LP-------A--------L--L-L-----------------
------------------------------A--------------F--------DGH---
-----------------------------------------------------SLTSGMA
LAHLVAGLLCGWWLWRGEAAFL---QLGRSLA--------LFVSA--------P----LL
-L-----AW--Q----------V-----LS-A---AGP--------RP--PL----I-R-
---IP-VPYRP-R-RP-RR-FVLLYGISRRGPPPHPSFL---------------------
----------------------------
>WP_046499591.1
-------------MRAG-P-----PLRLTR---AVVFAAVCVAVSGLGHALQSDT--PLP
WPALALALVATGGAGWWLAG-RE-RGAPAIVGASAAGQVLLHALFSWTH--V---F-LP-
--GA----TE----SR---------------AM----------------------AM---
--------PG--MGRSG-------------------------------TA----------
----------------------------T-A-----------HG--------------H-
------------------------------------------------------------
--------------------------A--------------G---------MAE------
------------G----------------A---------AD-------------------
-------------------LP-------A--------L--L-L-----------------
------------------------------A--------------F--------DGH---
-----------------------------------------------------SLTSGMA
LAHLVAGLLCGWWLWRGEAAFL---QLGRSLA--------LFVSA--------P----LL
-L-----AW--Q----------V-----LS-A---AGP--------RP--PL----I-R-
---IP-VPYRP-R-RP-RR-FVLLYGISRRGPPPHPSFL---------------------
----------------------------
>WP_199725470.1
-------------MTER-P-----PMRAAR---AGVFTSVCLAVSAGGHAAASGH--GVP
VVGLVAGAALVFLSAWAGSG-RE-RGLGAITAWMLWGQLALHLLYSVAA--S---P-G--
------------------------------------------------------------
------------------------------------------------------------
------------------------------P-----------HG------G-------H-
------------------------------------------------------------
------------------------------------------------------------
--AP--------G---------------------------------SAAAG-----AEA-
------------------------------------------------------------
---------------------------------------------M--------ADA---
-----------------------------------------------------SGSGGML
ALHLVAAAVCAWWLRQGEAALF---GYLRLVA--------AALL---------P----LL
-L-----VV--L----------P----RVR-P---LP---------RP--AR----P---
-------LAPAPP-RR-SA-PYLRHSLVLRGPPATP------------------------
----------------------------
>WP_229701271.1
---------MTA-MGAG-P-----ALRLAR---AAVFAAVCVLVSGLGHALSSGG--PLP
PRVLALAFLPVCGAGWLLSG-RE-RGGAVIVGASAAGQLLLHAVFSGLH--P---R-PR-
--GV----HA----GH---------------------------------------GA---
--------GH--TGTTG--S---------------------------GTG----------
----------------------------A-GGGGHESTGGGGEL------S-------H-
---------------------E--------------------------------------
-------------------A----FGE------------------------LL-------
------------S-----------------------------------------------
-------------------LN-------G--------L--A-G-----------------
------------------------------L--------------L--------DSS---
-----------------------------------------------------GFTSGML
GAHLLAGLVCGWWLWRGDRAFV---RLMGALA--------LFAAEFAYGFAYER----LR
-F-----AH--A----------V-----LS-G---GGR------E-HR--PV----R-R-
--PSP-VAYPPIR-PP-AQ-LPAPHVVSRRGPPVLAF-----------------------
----------------------------
>WP_190191928.1
-------------MTAG-W-----CSRTVR---AAVFAAVCVLLAALGHVVMPGS--DVP
AWALAAGAAGTGAAGWCLAG-RE-RGLPLIVAVVVAAQTALHSAFSLAR--S---S-GP-
--GG----PAS---GS-------------------G----GG------------------
-------TG------------------------------------------------SMT
TGAT--------------------------GS---------RSV------H-------MS
--------------------MGT-------------DTGMD-------------------
-------------------MGL-HTGA--------------M---------PPDPM----
---SM-------G----------------SSG------PMN-------SLG-----FVN-
--------SPGPLGTGHTAV--------S-----------H-M-----------------
------------E---------------YME--------------H--------MGHS--
------M-------------------DA------G------------------PSSSGML
AAHLLAALLCGLWLAHGEKAAF---RILRAVA--------GRLAA--------P----LR
-L-----LL--A----------P-----PL-V---PD---------R---PR----L-R-
----P-RRPRSDR-AP-AL-LLLVHAITSRGPPVGTAVV---------------------
----------------------------
>WP_179123296.1
-------------MDAG-W-----GVRTVR---AALFAAVCVLLAALGHVLMSGV--HVP
GWTLAAGAAATGAAGWCLAG-RE-RGMPTVVSVVVAAQTALHVGFSLAQ--G---P-DG-
--HA----GPAG--GA-------------------G-------------------GAG--
------DAGG-------------------------------------VGG----------
----------------------------V-G-----------GV------G-------HM
---------------------A--------------------------------------
-------------------MHG-HAGH--------------A---H-----AM-------
------------G----------------S---------MG-------STG---------
-------------SMGSVG---------GMD-----AM--D-M-----------------
------------------------------G--------------G--------GGDG--
------L-------------------TG-----LGA-------WSSSLV----SSSSGML
AAHLLAALLCGLWLAHGERAAF---RVLRAMA--------ARLVA--------P----LR
-L-----LL--A----------L-----PD-T---PD---------R---PR----R-R-
----L-ARGRSER-VP-R--LLLVHAITSRGPPVGPAVA---------------------
----------------------------
>WP_161335234.1
-------------MTVS-G-----WCRTLR---AGVFAVACVLLAALGHELMSGV--PVP
WWAMAAGAAGTGAGGWCLAG-RE-RGHALIVAAVVAAQTALHETFSLAQ--A---H-SS-
--SG----PAH---DM---------------GAM--------------------------
------HMGA-------------------------------------------MHTGAVH
VGAL----------------------H-V-G-----------SM------Y-------M-
---------------------G----------------AAP-------------------
-------------------M-----ES-------------------A----HM-------
------------G----------------S---------A--------HTG-----AM--
-------------PMDAMNMP-------G--------T-GH-A-----------------
------------------------------GAGSMPLGGPGM---H--------GAHS--
------M--------------------D------G------------------AAGLGMF
AAHLLAAVLCGLWLAYGERAVF---RILRAMA--------ARLVA--------P----LR
-M-----LL--A----------L-----PV-P---QC---------R---PS----V-R-
----R-GDDTGRP-PL-PR-LLLGYAIISRGPPVGAAVA---------------------
----------------------------
>WP_122191556.1
---------MTD-PLVT-P-----VTRVVR---AAIFAVVAVTLSAAGHGHVTGH--GLP
VSVLLLTCTGTAAVTWAFID-RQ-RGALFIVGALAAMQPVLHVWFGLVP--A---A-GA-
------------------------------------------------------------
------------------------------------------------------------
------------------------------------------HA------E-------H-
---------------------G--------------------------------------
------------------------------------------------------------
------------G-----------------------------------------------
----------------------------G-------------------------------
---------------------------------------------T--------AAE---
-----------------------------------------------------WPTVSML
AAHALAAVLCGLWLWAGERALF---TLLRALY--------TRIFL--------P----LL
-L-----VY--T----------H-----PCVPD--PA-------------PF----A-R-
------TDLARVA-NP-TQ-TLLRHAVARRGPPAIDFGI---------------------
----------------------------
>WP_062705266.1
-------------MTAG-W-----GVRTVR---AAVFASVCVLLAALGHVLMSGA--TVP
WWTLAPGAVLTGGAGWCLAG-RE-RGLPLVVSVVVVAQGGLHAAFEFAQ--S---S-AA-
--PA----HDL---GS----------------MG-S------------------------
----------------------------------------------------------MS
MGHM-----------GAS--------N-M-G-----------AS------H-------M-
---------------------G----------------LGH-------------------
-------------------M-----GL--------------G---------HMGL-----
------------G----------------H---------MGL-----GHMG---LGHM--
-------------GLGHMGS--------G-----------H-M-----------------
-------------GSGHTG----------SG--------------H------TGMAHD--
------M--------------------A------A------------------TSSFGMF
AAHTLAALLCGLWLGHGERAAF---RILRAVA--------GWLAA--------P----LR
-V-----AL--A----------L-----PA-P---PH---------C---PC----L-R-
----L-RRGRSDR-AP-RL-LPLVHTITSRGPPAGIAVV---------------------
----------------------------
>WP_124438640.1
-------------MTAG-W-----CSRTVR---AAVFAAVCVLLAALGHVMMSGS--HVP
AWALGLGLAVTGTAGWCLTG-RE-RGLPLIVAVVVGTQTLLHSAFSVAQ--S---G-TV-
--WS----AP--------------------------------------------------
------------------------------------------------------------
----------------------------M-G-----------ST------H---------
------------------------------------------------------------
-------------------M-----GG--------------T---Q-----AMDSTAPTA
PTAPM-------D----------------S---------M--------GTG---------
----------------HMGA--------S-----------H-M-----------------
------------------------------D--------------HMRD---LDLSHA--
------T-------------------GG------G------------------TSSSGML
AAHLLAALLCGLWLAHGERAAF---RILRAVG--------GWLAA--------P----LR
-P-----LL--A----------L-----PA-P---PR---------P---PR----P-R-
----V-RRRRSDR-AP-RL-LLLVHAITHRGPPLGTAVV---------------------
----------------------------
>WP_147267923.1
-------------MSLTEW-----PLRLLR---AVVFAVVCVAVSAAGHAFAGGG--AVA
PAGLGLGFLGALIFAGALAG-RE-RGRTTVLAAGVGVQVLLHQMFAWVS--P---L-PE-
--AV----P---------------------------------------------------
------------------------------------------------------------
--------------------------------------------------E-------H-
------------------------------------------------------------
------------------------------------------------------------
------------------------------------------------------------
----------------------------G-------------------------------
--------------------------------------------------------HN--
-----------------------------------------------------GSGPGMM
AVHLAVAVLSGWWLHRGESALS---LMLRLWG--------RPVLALWHR----P----LA
-V-----AH--V----------V------------AAV------------PR----Y---
----T-VRAQDSE-AP-AL-RLIAAAIHRRGPPPALRAG---------------------
----------------------------
>WP_256341544.1
-------------MTPG-R-----WSRGVR---AALFAAVCVLLASTGHVLMSGQ--DLP
APALGLAFVGTLAVAWVLAG-RE-RGLSAVTTAAVVVQGLLHAVFSGYQ--R---H-AP-
--VP--------------------------------------MPHMWM-------GQADR
GDR--ADMAH--LSTAH--L----------------S----------TGR--------MP
----------------------------M-D--HM-------ST------G-------H-
---------------------G----------------L---------------------
-------------------VG----HG--------------L----------V-------
------------GH--------------GT---------AVH------------------
----------------------------A--------T-MD-H-----------------
------------------------------A--------------A--------VAHD--
------M--------------------T------D-------------M----SSSLGML
TAHLLAAFLSGLWMAYGERAVF---RLVRTLP--------LGLFR--------P----VR
-L-----LL--A----------AV---VPV-P---PR---------R---AR----P-L-
----P-VRAGDER-AP-RR-LLLAHSVISRGPPRAFAVV---------------------
----------------------------
>WP_257153776.1
-------------MTSG-P-----CFRLAR---SAIFAAVCVAMTALGHALMSGD--SLP
GWVMGSAFAVVTSGAWWLTG-RE-RGALVVTGSTVVAQLVLHAAFTTSQ--A--VL-GH-
--AP-----G----TD---------------TMA---------------------G----
------------------------------------------------TG----------
----------------------------M-A-----------HM------H-------H-
---------------------H--------------------------------------
-------------------S-----VT--------------A---------T--------
------------------------------------------------------------
------------------------------------------------------------
------------------------------A--------------A--------AGH---
-----------------------------------------------------GTSVGMV
LAHALAGLFCGLWLWRGEAAVF---RLGRALG--------AFVFA--------P----LW
-L-----AV--R----------M-----FA-A---TG-------A-PT--PP----G-R-
---RS-TALRPER-QP-RR-LLLRHVVSRRGPPGRPVFC---------------------
----------------------------
>WP_063794050.1
-------------MTAG-W-----GARTLR---AAVFAAVCVLLAALGHVLMSGS--AVA
WWTLAAGALVTGGVGWCLTG-RE-RGLPLVVGVVVVAQGALHSVFSLTR--S---A-GT-
--GT----GR----GT--------------------------------------------
------------------------------------------------------------
------------------------------G-----------SA------G-------M-
---------------------A--------------MDSMN-------------------
---------------------------------------------------SM-------
------------D----------------S---------M--------GMA---------
---------------HMAHG--------V-----------H-M-----------------
------------------------------A--------------H--------GAHG--
------M-------------------DV------L------------------SSSYGML
AAHTLAALLCGLWLAHGERAAF---RILRAVA--------GRLIA--------P----LR
-L-----AL--T----------L-----PA-T---PD---------R---PR----L-R-
----P-RRGGSDR-AP-RR-FLLVHAITSRGPPTGIAVV---------------------
----------------------------
>WP_205371805.1
-------------MGAG-S-----ALRLTH---AAVFAAVCVVVSGLGHALSSRC--PLP
PYTLCLAFLLTGAGGWLLWL-LP-RRAPVALGASTLGQLALHALFAAAH--P---C-PR-
--NG----------GA--------------------------------------------
------------------------------------------------------------
---------------PAG------------G-----------HH--------------H-
---------------------A----------------P---------------------
-------------------L-----PV--------------L------------------
--PP--------GAE-------------DP------------------------------
----------------------------S--------L----------------------
---------------------------------------------H--------TAHE--
-----GM--------------------V------P------------------AASVMMT
AVHLLAGLLCGWWLWRGEVAAD---GLVRSLS--------LFVSS--------R----LR
-V-----VV--H----------A-----VR-G---WTV------------PE---TV-T-
----PLVDAPRPV-LP-RA-LLVLRWVPRRGPPCPA------------------------
----------------------------
>WP_189147669.1
-------------MTTG-P-----ASRAVR---AAFFAVVCVLTAALGHAWASGM--SPS
WPVLGSATVGTASAAWWVAG-RE-RGALVVTGSTVVAQLVLHSLFDLLH--P------G-
--PT----AS----VP---------------SAE---------------------HVELM
KG----------MSHAQL-----------------------------VDH----------
----------------------------M-D-----------HM------D-------H-
---------------------MD-------------------------------------
------------------HM-----DH--------------M---------DHL------
------------G------------------------------------MGM---GSMDM
S---------------SMEMG-------P--------M-SM-L-----------------
------------------------------V--------------P--------SDD---
------------------------------------------------------ASAVML
GAHSLAALVCGLWLWRGEVAAF---RLGRTLA--------AALFV--------P----LR
-L-----AL--R----------I-----TG-A---LAR------P-QL--PD------R-
---PV-VPRRPVR-RL-RG-VLLHHVVSRRGPPGYVAHR---------------------
----------------------------
>WP_229312523.1
-------------MTPG-R-----CSRGVR---AAMFAAVCVLLAATGHILMSGR--GVP
AWTLSLAFAATVAVTWVLAG-RE-RGLLAVTAASMAVQSVLHTAFSWSQ--T---T-AV-
--PT----TTA---PAT--------------TPM-R----TA------------------
----------------------------------------------------------MP
MPM------------P------------M-D--DV-------HA------A-------H-
---------------------A----------------H---------------------
-------------------MA----HA--------------A----------M-------
------------GH--------------GD---------VTA--------------SA--
----------------------------G--------M-VS-E-----------------
------------------------------A--------------P--------AGHD--
------M--------------------T------D-------------V----SSSLGML
SAHLLAALLSGLWMAFGERAAF---RLLLAAS--------LRLFR--------P----LR
-P-----LL--A----------FF---VPV-V---RN---------R---PR----L-R-
----P-VRAGDER-AP-RR-LLLAHSLISRGPPQALAVL---------------------
----------------------------
>WP_046725063.1
-------------MRWD-G-----AVRGIR---AAVFAGVCVVLALVGHVQASGA--PVP
TLVALAAFAAVAGAAWCCAG-TD-RGPLTVTLAALGVQSGLHLAFSAGQ--Q---A-AS-
--PM----TGSP--AP---------------SAV-Q----ELARTLLC-------GDA--
------LWAR--LSHDE--AADVIAAAGLT------------------------------
-----V---------P--------------G-----------AG--------------H-
------------------------------------------------------------
-------------------------GA--------------L------------------
------------GH--------------HA---------VEA------------------
----------------------------G-------------------------------
------------------------------A--------------H--------VAHS--
------A--------------------Q------N------------------HHSGWML
LAHLAAALVSGLWLAWGERAAC---AVLGLLG--------LWLVA--------P----LW
-L-----AR--L----------W-----SV-PV--PH---------L---PG----P-A-
----C-VPSVEVP-VL-RA-RLLLHTLISRGPPRHGAVV---------------------
----------------------------
>WP_245876734.1
-----------------------------------MFAAVCVLLAATGHILMSGA--AVP
WWAMAAAFGGTAGAGWALAG-RE-RGLLAVTGAAVGVQAALHAGFSLVQ--S---A-VH-
--PA----VSA---GT---------------SLT-Q----QCAVYLTC-------GSG--
------PAAG--PSPSA--AARVMAGPAAGPVF--------------PAA----------
-------------------------RH-VTG-----------GA-----EA-------H-
---------------------A--------------------------------------
-------------------H-----HA--------------H---H-----AA-------
-----------------------------P---------MT-------DTA-----AAVP
---------------------------------------TA-S-----------------
------------------------------A--------------P--------GGHD--
------M--------------------L------G------------------MSPAGML
TAHLVAAVLAGLWLAYGERAVF---RLLRSLA--------GRLRA--------P----LR
-L-----LL--A----------T-----AP-V---PR---------R---PR----L-R-
----V-RRARRVR-AP-RR-LFLVHAITSRGPPTATAVL---------------------
----------------------------
>WP_237291340.1
-----------------------------------MFAALCVLLAATGHLLMSGA--AVP
WWALAVALPGTAATAWALAG-RE-RGLPAVTAAAVAVQAVLHTGFTLAQ--S---L-VP-
--AA----PTA---GS---------------------------------------GQM--
------P-------------------------------QPP------SGV-------GMP
EA----------------------------A-------------------A-------H-
---------------------A--------------------------------------
-------------------H-----HA--------------M---H--------------
-----------------------------G---------TA-------DTA-----SSLT
SLTVTTG------ATGATAAT-------G----------GP-L-----------------
------------------------------P--------------G--------GMHE--
------A--------------------A------A------------------MSPTGML
AAHVLAAVLCGLWLAHGERAAF---RVVRAVA--------ARLWT--------P----LR
-L-----LL--R----------T-----AV-P---VR---------R---PA----G-R-
----M-SRRRAHR-AP-RR-LFLAHAITSRGPPVGTAVL---------------------
----------------------------
>WP_223002883.1
-------------MTVR-G-----WCRSVR---AGVFAAVCVLLAALGHATMAGT--AVP
WWAMAAGAAGTGAAGWLMAG-RE-RGRALVVSVVTAAQAVLHETFALAQ--S---S-AC-
--ES----AAP---AR---------------AGA--------------------------
------SAGL----------------------------------------------DAMD
MGS-------------------------A-G---------------------------M-
---------------------G----------------SMG-------------------
-------------------T-----GT--------------V---GM---GSM-------
------------G----------------G---------M--------ERG-----AA--
-------------APAVHGMA-------G--------L-GH-M-----------------
------------------------------H---------GLHGAH--------DMAG--
------L--------------------S------G------------------AASLGMF
AVHLLAAILCGLWLAHGERAVF---RVLRATA--------ARLAA--------P----LR
-L-----LA--A----------L-----PT-P---FR---------R---PR----V-H-
----R-RRADAAP-VP-VR-LLLCCSLTFRGPPAGAAVR---------------------
----------------------------
>WP_161335582.1
-------------MTVR-G-----WCRATR---AGVFAAVCVLLAALGHVTMSGT--PVP
WWPMAAAAAGTGTAGWLLAG-RE-RGRAPIVAVVITAQGVLHETFALAQ--G---F-TS-
--RP----ASG---PG---------------ALP---------------------GAGVL
-----PSAGA--GAGAG--ASRDMSVTGTGS------------------------MRAMD
LGS-------------------------M-G-------------------G---------
---------------------G----------------DIG-------------------
------------------SM-----GG--------------I---DT---GSM-------
------------G----------------G---------M--------HMG-----SLG-
------------------SMG-------G---MRMEHT-AH-V-----------------
------------------------------A--------------H--------GMGD--
------M--------------------S------G------------------TASVGML
VAHLLAAALCGLWLAHGERGVF---RVLRAAA--------AWMLA--------P----LL
-L-----LL--A----------L-----PT-P---FA---------R---PA----V-D-
----R-SRAAAGP-AP-VR-LLLGCSLTFRGPPTGAAVV---------------------
----------------------------
>WP_152867842.1
-------------MTAG-R-----CSRALR---AAVFAAVCVLFAVQGHVMTSGV--EVP
WWALVAGALATGGTVWCLAH-RE-RGLLAVGSVAVATQVVLHSLFALAQ--A---V-ER-
--PE----P-G---GA---------------SLA-Q----RWVRYVLCS-----------
------PPEA--------------------------------------GG---GS-GAAT
T-------------------------P-T-H-----------SV------S-------H-
---------------------E--------------------------------------
-------------------D-----AL------------------------GMDAS----
--L------------------------------------LD-------APG-----SVI-
-------------PVSGMDGA-------GG-------I-DV-V-----------------
------------------------------G--------------H--------AGHA--
------M--------------------G------G------------------MSSTGML
TVHLIAALLGGLWLAHGERAAF---RILRALA--------GWLVA--------P----LR
-L-----LL--R----------L-----PA-P---PH---------R---PR----V-R-
----A-RRGCSDR-TP-HR-LLLVHAITSRGPPAGTAVL---------------------
----------------------------
>WP_055519452.1
-------------MTAG-W-----CARTVR---AAVFAAVCVLLAALGHVLMSGS--VVP
WWTVAAGFVATSGVGWSLAG-RE-RGLPLVVSVVVLAQGALHSVFSLAR--S---A-SG-
--TS----GTS---GV---------------SGA-D----SVAHH---------------
------------------------------------------------------------
--------------------------H-MAG---------------------------H-
------------------------------------------------------------
-------------------M----AGD--------------A---S-----GM-------
-----------------------------S---------MGM------GMG-----TG--
-------------HSAHT----------G-----------H-L-----------------
------------------------------G--------------P--------MVHG--
------T--------------------G------G------------------MSSFGML
AAHALAALLSGLWLAHGERAAF---RVLRSVA--------GWLAA--------P----LR
-LP----VV--V----------L-----PL-P---AH---------R---PC----R-R-
----P-VRERAER-AP--M-VPLAHTIISRGPPAGTAVV---------------------
----------------------------
>WP_244203198.1
-------------MSAG-P-----PFRLAR---AAVFAAVCVVVTALGHTLMSGD--TLP
VWAVAAAFAGTTAAAWWVTG-RE-RGALVVTGATVVAQLGLHMAFRFAE--A---T-AA-
--PV----AG----GA---------------TGG---------------------GRPGM
R--------D--MGAAPM-S---------------------------GAA----------
----------------------------M-G-----------HM------H-------H-
---------------------G--------------------------------------
-------------------A-----DP--------------M---------SAT------
------------------------------------------------------------
----------------APSMG-------H--------L--S-W-----------------
------------------------------P--------------W--------AGP---
------------------------------------------------------GGPGMA
TAHLLAALICGWWLWRGERAVF---RLGRALA--------ALLFV--------P----LV
-L-----AL--R----------I-----LG-A---DA-------T-PL--PA--------
---WP-SAPAVAR-QL-RG-VLLRHVILRRGPPARFAVC---------------------
----------------------------
>WP_244203198.1
-------------MSAG-P-----PFRLAR---AAVFAAVCVVVTALGHTLMSGD--TLP
VWAVAAAFAGTTAAAWWVTG-RE-RGALVVTGATVVAQLGLHMAFRFAE--A---T-AA-
--PV----AG----GA---------------TGG---------------------GRPGM
R--------D--MGAAPM-S---------------------------GAA----------
----------------------------M-G-----------HM------H-------H-
---------------------G--------------------------------------
-------------------A-----DP--------------M---------SAT------
------------------------------------------------------------
----------------APSMG-------H--------L--S-W-----------------
------------------------------P--------------W--------AGP---
------------------------------------------------------GGPGMA
TAHLLAALICGWWLWRGERAVF---RLGRALA--------ALLFV--------P----LV
-L-----AL--R----------I-----LG-A---DA-------T-PL--PA--------
---WP-SAPAVAR-QL-RG-VLLRHVILRRGPPARFAVC---------------------
----------------------------
>WP_185921816.1
-------------MTPG-H-----CSRAVR---AAMFAALCVLLAATGHVLMSGT--PVP
GWAMASAFVGTSALAWSLAG-TE-RGLLAVTTTAIAVQAALHAGFSLVQ--S---L-SQ-
--P-----LPS---GR---------------SFA-E----QWAQYLTC-------GD---
--------TQ--MSPSE--ASRLVNDAGLGNMV---H-QPP------PGT------TAVA
DA----------------------------G-------------------T-------H-
---------------------A--------------------------------------
-------------------H-----HA--------------L---H--------------
------------------------------------------------GMS-----DA--
-------------------MA-------G----------TP-M-----------------
------------------------------P-----------------------DAHA--
------M--------------------A------G-------------M---SMSPSGML
TAHLLAAVIAGLWLAYGEQAAF---QLLRTFA--------AWLWT--------P----LR
-L-----IL--A----------P-----SR-V---PH---------Q---PP----L-R-
----A-RRTRDRN-PL-RQ-LFLINVITSRGPPPGTAVI---------------------
----------------------------
>WP_073810448.1
-------------MESG-R-----AVRAGR---AAVFAAGCVLLAAVAHVLMSGR--SVG
TPVLAGALGGAALLGWFTAR-RE-RGPLLVTALTVGVQAALHALFSLGQ--A---A-TA-
--AT----AAS---ATAGL---------ATDGLA-A----RWARLLLC------------
------NAGP--LTDEQ--AARLVEAAGLDPGT-------------VPGDG-------LT
VVLADQ---------P----------A-T-A-----------AM--------------H-
---------------------G--------------------------------------
-------------------M-----HT--------------M---A-----GM-------
------------A----------------G---------MP-------------------
----------------------------G-------------MP----------------
------------------------------G--------------T--------AHHGMA
------M-------------------TS------G-------------Q----HGGTGML
AAHLLAALLLGLWLAAGERAVH---GLARTVA--------ARLFA--------P----VL
-L-----LL--D----------A-----VR-P---AR---------P---PL----R-R-
----R-RPRRTAR-RP-RS-RLLVHSLATRGPPVVAAVTC--------------------
----------------------------
>WP_107101870.1
-------------MTSG-P-----AFRLAR---AAVFAAVCVVATALGHALMSAA--PLP
WWAVAYAFAATAAAAWWLTG-RE-RGAPTVIGATVVAQLGLHELFGLAQ--R---I-SG-
--AP----AG----HG---------------APG---------------------P----
-------------GAMS--A------------------SAG------ADG----------
----------------------------M-N-----------HM------N-------H-
---------------------P--------------------------------------
-------------------M-----PM--------------S---------GMP------
-----------------------------S---------TGAG----RSAA-----ASAM
P---------------DEGLS-------H--------W--I-M-----------------
------------------------------S--------------V--------FGH---
------------------------------------------------------SAFGMF
LAHVVAALICALWLWRGEAAVF---RTGRALA--------AAVFV--------P----LR
-F-----VL--T----------I-----LV-A---AL-------P-PA--PP--------
---HV-GALVPVP-RL-RG-VLLQYAVSRRGPPVLPVCS---------------------
----------------------------
>WP_063788382.1
-------------MTAG-S-----VSRAVR---AAIFAVVCVTTAALGHALMSAQ--PLP
WWALVAALGTTGSVAWRSAG-RE-RGGLVVTGATVVAQLGLHSLFGLAQ--S---R-PS-
------------------------------------------------------------
------------------------------------------------------------
----------------------------M-P-----------GM------N-------G-
---------------------M--------------------------------------
-------------------A-----GM--------------A---------DM-------
-----------------------------P---------AGSA----VPVG-----RMAA
L---------------HGDTS-------Q--------L--P-L-----------------
------------------------------M--------------P--------SGH---
------------------------------------------------------GALGMF
LAHTLAAVVCGLWLWRGEAAAF---RLARSVA--------AVLFA--------P----LL
-L-----VL--T----------T-----LD-R---TD-------L-KP--SA------R-
---PV-AAAGHVV-RL-SG-AFLHHVLSRRGPPRLSLCC---------------------
----------------------------
>WP_165236548.1
-------------MTSG-P-----AFRIAR---AAVFAAVCVVATGLGHALMSGR--PLP
AWGVAYAFAATTAAAWWLTG-RE-RGAVAVTGATVVAQLALHGVFTGAQ--W---L-AT-
--PP----EP----AG---------------QLP--------------------------
------------------------------------------------------------
------------------------------P-----------HA------G-------H-
---------------------A--------------------------------------
-------------------A-----AE---------------------------------
------------G----------------A------------------------------
------------------------------------------M-----------------
------------------------------A--------------H--------AGH---
-----------------------------------------------------GSSPGMV
AAHALAALVCGLWLWRGEAAAY---RTGRALA--------AFVFV--------P----LR
-L-----AR--R----------V-----LA-G---VVS-----AP-SR--PS--------
---PA-VGAEPPA-RP-RE-PLLQYVVSRRGPPAAFFALH--------------------
----------------------------
>WP_051858691.1
-------------MTPD--V--LSLSRAVR---AVAFGAVCVTLAATGHILMSGE--AVP
GRAMVAAFVGTAVGAWALAG-RE-RGPLAVTATTVTAQAALHVGFSLAQ--T---L-TR-
--AD----ARA---GT---------------SFV-R----RWAEHLLC------VGMP--
------PHTP-----------------------------------ERTATG---------
----------------------------MPG-----------HA--------------H-
---------------------A--------------------------------------
-------------------TE----HD---------------------------------
---------------------------------------MSAAA----------------
----------------------------G-------------------------------
---------------------------------------------T--------AAHG--
------M--------------------S------A------------------MAPLGMV
AAHVAAAMLCGVWLAHGERAVF---RVLRALA--------GWLAA--------P----LR
-R-----AS--L----------R-----TA-P---SRC------A-R---PR----V-R-
----P---RRDNP-VP-RR-TLPAVGDPTRGPPGAHRCPV---VTAGSPD-ARRRFPTGA
GIGAPFGAPEVPAS-RPARAPPDFTRPT
>WP_030226265.1
-------------MFAG-G-----FLRVLR---AAVFAAVCVVLAALGHVLMSGE--GLP
WWVLLSGAAVVGAVGWAFGA-HE-RRRRTVAGLTVVVQTCLHIAFTLAQ--S---G-NR-
--PA---MAAAPG-DA---------------QSL-R----QWADRFLC-------GA---
------APTP--ERVAR--AYDIAVAAGL-HPT---D-HLA-------------------
------------------------------S---------------------------H-
---------------------G--------------------------------------
-------------------A-----HN--------------M---A-----PT-------
------------G-----------------------------------------------
------------------------------------------------------------
--------------------------------------------------------HDMT
-----HL--------------------A------G------------------SSSWGML
AAHVLAAVLCGLWLAQGETAVF---KMLRACA--------DRAFV--------P----LR
-L-----VL--A----------V-----LC-P---PS---------TP--PS----F-R-
------PAPRPRR-RL-RQ-LLLVHALTTRGPPGETAVV---------------------
----------------------------
>WP_094218430.1
-------------MTTG-W-----CSRTVR---AAVFAVVCVLLAALGHIVMSGT--AVP
WWALAAGAVATGATAWRLSG-RE-RGPLLVVSLTVAAQAVLHSSFALAQ--A---V-VQ-
--PA----PSG---GA---------------SVA-R----QWLTYVLC-------GSL--
------SSGS--------------------------------------GS---GS-GSMG
S--------------------MGSMGS-M-S-----------SM------D-------H-
------------------------------------------------------------
-------------------M-----GA--------------M---D-----HM-------
------------G----------------A---------MD-------H-----------
--------------------M-------G-----------S-M-----------------
------------------------------A--------------P--------LGHD--
------M--------------------G------G------------------MSATGML
VAHLLAALLCGLWLAHGERAAF---RILRAVA--------GWLFA--------P----LS
-L-----LF--R----------L-----PA-P---PH---------R---PR----V-R-
----A-RRASSDR-AP-RS-LLLSHAITSRGPPAGVAVA---------------------
----------------------------
>WP_236539052.1
-------------MTSK-G-----PHRSVR---AGVFASVSVGVSAAGHSLASQQ--SLP
PVALLVGLAALFACGWGFAG-KE-RGLGAICGWMVWGQLALHIMFSLAQ--S---A-ST-
------------------------------------------------------------
------------------------------------------------------------
------------------------------------------HV--------------H-
------------------------------------------------------------
------------------------------------------------------------
------------GA--------------PP--------------------------SDV-
----------------------------G-------------------------------
------------------------------------------------------------
---------------------------G------G------------------QTGVDMM
VVHVVAALVSGWWLRRGEAGLF---HLLHLLG--------AALLS--------V----LA
-L---FGLL--G----------------PV-E------------VHRT--PG------R-
---VV-VPPDPCR-PA-PS-RVLRYALILRGPPLTLAA----------------------
----------------------------
>WP_150213740.1
-------------MTTG-P-----VFRLAR---AAMFAAVCVVATAFGHAIMSGA--PLP
WWAVGYAFAATAAAAWWLTG-RE-RGAVAVIGATVAAQLCLHELFGLAQ--R---M-AG-
--PS----GG----GG---------------APA---------------------L----
-------------AR-----------------------SHP------DDG----------
----------------------------L-N-----------HM------N-------H-
---------------------P--------------------------------------
-------------------M-----PM--------------S----------VPS-----
---P--------G----------------S---------SGGGSSA-ASMH-----SGAM
P---------------DEGLS-------H--------W--I-M-----------------
------------------------------S--------------V--------FGH---
------------------------------------------------------SGFGMF
LAHVAAALICALWLWRGEAAVF---RTGRALA--------AAVFV--------P----LR
-F-----VL--A----------V-----VV-A---AL-------P-PT--PP--------
---HV-GTRVPVP-RL-RG-VLLQHVVSRRGPPVLPVCS---------------------
----------------------------
>WP_031141988.1
-------------MIPG-R-----CCRAVR---AAVFAATCGLLAALGHVLMSGT--SVP
WWAMAPALAGAGAAGWSLAG-RE-RGVLAVTSVAVLVQAALHGGFSLAQ--A---A-AA-
--RS----SGTE--TG---------------SLT-R----AWVRHLLC-------GAP--
----DAVAAP-LPATAD--ALHLVTRAGHGGPA---H-LPP-------GTAD----AA--
----------------------------LTG-----------AA--------------H-
---------------------A--------------------------------------
-------------------H-----HT--------------A---T--------------
------------------------------------------------------------
----------------------------A--------L-TQ-T-----------------
------------------------------A--------------A--------PAHD--
------M--------------------S------G------------------ASSGGML
AAHLLAALLCGLWLAYGEKGTF---RMLRAGA--------GWLLA--------P----LR
-L-----VL--R----------L-----PA-P---PH---------R---PR----V-R-
----P-YRECRTH-PL-LQ-LLLDHTVTSRGPPPGTAVL---------------------
----------------------------
>WP_251072506.1
-----------------------------------MFAATCVLLSALGHVLMSGA--SVP
WRAMAAAVAVSAGVGWVLAG-RE-RGLAAVTAATVAVQAALHSGFSLAQ--A---V-VD-
--RL----PAATAHGAAASASRSLGAPDSVGALA-H----RWVRYLLC-------SP---
------PALP-PQSPSP--LTDTGGAAG--------------------------------
------------------------------G-----------HV------Q-------H-
---------------------A--------------------------------------
-------------------M-----HA--------------V---H--------------
-----------------------------A---------LT-------DGA-----ASMP
MSMPMPM-PMPASMPASLSAS------LS--------M-PM-S-----------------
------------------------------M--------------G--------AGHG--
------T--------------------G------S------------------MSPLGML
AGHLLAALVCGLWLAYGERGAF---RVLRAFA--------GWLLV--------P----LR
-L-----SF--R----------L-----PA-P---AH---------R---PR----V-R-
----C-RRDHRAR-TL-RS-LLLADALTSRGPPLGTAVI---------------------
----------------------------
>WP_189173238.1
-------------MTGG-R-----DCRAVR---AAVFAAACVLLASTGHALMSSA--PLP
WWALSGAAAATFAGAWLLAD-RE-RGVLTVTAASVVAQAALHTWFSFAQ--A---A-AH-
--AS----TGG---GA---------------SLA-Q----QWARHLLC-------GAG--
------GSAP--MPEAD--AVRAVTDAGLADRL---D-GPP------PGH---AQ-HSM-
-GMQETIASGASS----------S-SA-H-S-----------SG------A-------H-
---------------------D--------------------------------------
-------------------M-----AG--------------M---G-----DMGGG----
--A---------G----------------G---------MD-------------------
------------------------------------------G-----------------
------------------------------M--------------H--------SGHD--
------M--------------------G------G------------------MSPLGML
AAHLLAALLCGLWLAYGERAAF---RVGRAVA--------GWIVA--------P----LR
-L-----AL--R----------L-----PP-P---PH---------R---PR----L-R-
----P-RRDFRAR-NA-RR-LLLVHAITSRGPPLGIAVI---------------------
----------------------------
>WP_046088011.1
-------------MSAG-P-----PFRLAR---AAVFAAVCVVVTALGHALMSGD--TLP
VWSVAAAFAGTTAAAWWVAG-RE-RGALVVTGATVVAQLGLHMVFRCAE--A---T-VA-
--PV----AG----SA---------------MGD---------------------GARGT
R--------D--TGAAPM-S---------------------------GGA----------
----------------------------M-G-----------HM------H-------H-
---------------------G--------------------------------------
-------------------A-----DA--------------M---------SAT------
------------------------------------------------------------
----------------APSMG-------Q--------L--P-W-----------------
------------------------------P--------------W--------AGP---
------------------------------------------------------GGPGMA
MVHLLAALICGLWLWRGERAVF---RLGRALA--------ALLFV--------P----LV
-L-----VL--R----------I-----LG-A---SA-------T-PP--PA--------
---WP-SAPATAR-RL-RG-ALLRHVILRRGPPARFATR---------------------
----------------------------
>WP_046088011.1
-------------MSAG-P-----PFRLAR---AAVFAAVCVVVTALGHALMSGD--TLP
VWSVAAAFAGTTAAAWWVAG-RE-RGALVVTGATVVAQLGLHMVFRCAE--A---T-VA-
--PV----AG----SA---------------MGD---------------------GARGT
R--------D--TGAAPM-S---------------------------GGA----------
----------------------------M-G-----------HM------H-------H-
---------------------G--------------------------------------
-------------------A-----DA--------------M---------SAT------
------------------------------------------------------------
----------------APSMG-------Q--------L--P-W-----------------
------------------------------P--------------W--------AGP---
------------------------------------------------------GGPGMA
MVHLLAALICGLWLWRGERAVF---RLGRALA--------ALLFV--------P----LV
-L-----VL--R----------I-----LG-A---SA-------T-PP--PA--------
---WP-SAPATAR-RL-RG-ALLRHVILRRGPPARFATR---------------------
----------------------------
>WP_145865748.1
-------------MTAG-R-----GARTGR---AAVFAAVCVVLAALGHVMMSGD--DVP
LWTLAAGWAVTGVVGWGLAG-RE-RGPVPVTAVAVAAQTVLHSVFSLAS--P---A-VH-
--HP--------------------------------------------------------
----------------------------------------------------------M-
--------------------------D-P-G-----------AM------Q-------H-
---------------------G--------------------------------------
-------------------P-------------------------H-----TM-------
-----------------------------P---------M--------APV---------
-----------------TGA--------G-------------T-----------------
------------------------------------------------------VGHP--
------Q------------------HPS------G------------------DSSVGML
AAHLLAALLCGLWLGHGERAVF---RLLRAVG--------GRLAA--------P----VR
-L-----LF--L----------T-----PV-P---PH---------R---PV----L-R-
----VRRRHRSDR-AP-RL-LCLVYAITSRGPPAGAAAV---------------------
----------------------------
>WP_165345022.1
-------------MSAG-R-----SVRTLR---AAMFAVVCVLFAVQGHVMTSGV--AVP
GWALAAGAVAAGGMAWGLAG-RE-RGLFVVGSLAVATQVLLHALFSLAQ--A---V-VR-
--PD----------SA---------------SLA-E----SWVRHLLCT-----------
------PPGN--------------------------------------GT---HA-HEAS
A-------------------------G-A-H-----------SM------S-------H-
---------------------D--------------------------------------
-------------------M-----AG--------------M---T--------------
------------S----------------S---------MD-------------------
----------------------------S-----------S-M-----------------
------------------------------T--------------H--------AGHL--
------M--------------------D------G------------------MSTTSML
AAHLAAALLGGLWLAHGERAVF---RILRVLA--------GWLVA--------P----LR
-L-----PL--RL---------L-----PA-P---PY---------R---PR----V-R-
----A-LGDRTAH-AL-RQ-LLLVYAITSRGPPAGPAVA---------------------
----------------------------
>WP_136728228.1
-------------MTTG-P-----AFRLAR---AAIFAAVCVVTTALGHALMSGD--TLS
GWAVGYAFAGTTAGAWWLTGRRE-RGALAVTGATVGAQFALHALFSTSD--A---L-GM-
-HTP----TD----AGN-------------------------------------------
------------------------------------------------------------
----------------------------M-A-----------GM------R-------A-
---------------------A--------------------------------------
-------------------S-----GP--------------A------------------
-----------------------------T------------------------------
------------------------------------------L-----------------
------------------------------A--------------S--------AGH---
-----------------------------------------------------GWSAGMV
LAHTLAALACGLWLWRGEAAVF---RLGRSLA--------AFVYA--------P----LR
-R-----AR--R----------A-----LA-F---AG-------P-LP--SA------R-
---PL-AALGPAR-PL-RR-LLLQHVVSRRGPPGRPVCC---------------------
----------------------------
>WP_098246670.1
-------------MTSG-P-----VFRLAR---AAVFAAVCVVVTALGHTLMSGA--ALP
WWAVGYAFAATAAAAWWLTG-RE-RGAPTVVSATVVAQLALHELFGFAQ--R---L-GT-
--AP----GA----TG---------------GDG--------------------------
-----------------------------------------------MAH----------
----------------------------M-N-----------HM------N-------H-
---------------------A--------------------------------------
-------------------M-----GM--------------S------------------
---------------------------------------SG------SGAG-----AASG
P---------------DAG---------E--------W--I-M-----------------
------------------------------S--------------L--------FGH---
------------------------------------------------------SAFGMF
LAHVVAALLCALWLWRGEAAAF---RTGRALA--------AALFV--------P----LR
-L-----VL--R----------I-----LV-A---AL-------P-PA--PP--------
---RV-GALVPVP-RL-RG-VLLQYAVSRRGPPVLPVSS---------------------
----------------------------
>WP_046420222.1
-------------MNVP-G-----WCRAVR---AGVFAAACVVLAALGHATMSGT--PVP
WWAVVAGAVGTGAAGWLMAG-RE-RGRTSIVAVVTAAQMVLHETFSLAQ--S---W-AS-
--GP----GPT---PH---------------AGP--------------------------
------SPGM----------------------------------------------SAMR
MGS-------------------------T---------------------H-------M-
---------------------G----------------SMG-------------------
------------------SM-----GA--------------M---HA---GSM-------
------------G----------------G---------T--------DMG-----SA--
-------------DHPVHGMA-------G--------F-GH-M-----------------
---------------------------------------------H--------DMTG--
------M--------------------S------S------------------TASAGMF
AAHFLAAVLCGLWLAYGERAVF---RVLRATA--------TWLAA--------P----LR
-L-----LG--A----------L-----PT-P---YR---------R---PS----V-H-
----R-RRAVDAP-AP-VR-LLLCCSLTFRGPPVGAAVR---------------------
----------------------------
>WP_037807439.1
-----------------------------------MFAALCVLLAATGHILMSGT--AVP
WWALSAAFAGTAGAAWAFAG-RE-RGLLAVTAAVVTVQAGLHAGFSLAQ--S---L-VH-
--PS----LPT---GT---------------SFA-R----QWAEYLTC-------GDG--
------ATSA--VSPRE--APKVVSEAGVGGLV---L-RPP------PGT-------ALS
DA----------------------------G-------------------A-------H-
---------------------G--------------------------------------
-------------------H-----HA--------------L---H-----EM-------
-------------------------------------------------AG-----SV--
-------------------SA-------G----------TP-M-----------------
------------------------------P--------------G--------AGHD--
------M--------------------G------G------------------MSPTAML
AAHLVAAVLCGLWLAYGERAAF---RILRAVA--------GWLWT--------P----LR
-L-----LL--R----------P-----AG-A---AH---------P---PR----V-L-
----V-RRARRRH-AL-RR-LLLVHAITSRGPPTGAAVL---------------------
----------------------------
>MBW8801593.1
-------------MTAG-W-----CARTTR---SAVFAAVCVLLAALGHVLMSGS--RVP
VWALAAALALTGALGWALSG-RE-RGLPLVVSAAVGAQTALHSGFSAAQ--V---W-TT-
--HT----VP--------------------------------------------------
------------------------------------------------------------
----------------------------M-G-----------SM----------------
------------------------------------------------------------
---------------------------------------------------HMDMA----
--GDM-------A----------------A---------M--------NMG-----PM--
-------------HMAPAPT--------D-----------P-V-----------------
------------------------------E--------------Y--------LGFG--
------T--------------------G------G------------------TTSTGMF
AAHLLAALLCGLWLGHGERAAF---RIVRAVA--------GRLVA--------P----LR
-L-----LL--A----------L-----PA-T---PE---------R---PR----P-R-
----P-RRRRSDR-AP-RL-LLLVHAITSRGPPVRTAVA---------------------
----------------------------
>WP_189852590.1
-------------MTPG-R-----CARGPR---AATFAALCVLLAATGHILMSGH--GLP
ARTLVLASAATAAVAWLLAD-RE-HGLLAVTSASVVAQSALHTVFSWSR--P---A-GT-
--PM----SP--------------------------------------------------
------------------------------------------------------------
---------------P------------M-R--DT-------YA------A-------H-
---------------------A----------------H---------------------
-------------------VS----PT--------------A----------M-------
------------GH--------------DG---------TVP--------------PV--
----------------------------G--------T-VS-G-----------------
------------------------------G--------------G--------GGHD--
------M--------------------T------D-------------M----SSSSGML
SAHLLAALLSGLWMAYGERAAF---RLLRAAS--------LRLFR--------P----LC
-P-----LL--A----------SF---VPA-V---CD---------R---PG----L-R-
----P-ARAGDER-AP-RR-LFLAHSLISRGPPPAPAVL---------------------
----------------------------
>WP_103818009.1
-------------MTAG-W-----CARATR---AAVFAALCVLLAALGHVLMSGS--DVP
AWALAAGGAVTGSVGWCLAG-RE-RGLPLIATVVVAAQAVLHEAFSCAQ--S---M-SG-
--TS----DG----SA---------------SRG-M----SG------------------
-------MG------------------------------------------------SMD
-SSM----------------------S-M-G-----------SM------R-------T-
---------------------D----------------SMD-------------------
-------------------M-----GS--------------M---------RMDSM----
---DIGWM--RTD----------------S---------M--------DMG-----AP--
-------------HMGHTGM--------S-----------P-V-----------------
------------------------------H--------------H--------MGHS--
------M-------------------DG------G------------------SSSSGML
AAHLLAAMLCGLWMAYGEKATF---RILRATA--------GWLAA--------P----LR
-L-----LL--A----------L-----PA-T---PD---------R---PR----L-H-
----M-RRRRSDR-SP-RL-LLLVHAITSRGPPVATAVV---------------------
----------------------------
>WP_151782779.1
-------------MTAG-W-----GVRAIR---AAVFASVCVLLAALGHTLMSGA--AVP
WWTLVAGALATWGAGWCLAG-RE-RGLPLVVSVVVVAQGGLHAVFEAVG--G---G----
--PAVGDHMAG---HP---------------MVG-D----HMARHSMA-------GD---
------HMAA--HPMAR------------------------------------DH---MS
FA------------------------D-V-G-----------AA--------------HT
---------------------G--------------------------------------
-------------------M-----HHP-------------M---------SM-------
------------GH---------------D---------MTH------DMG-----Q---
----------------------------G-------------M-----------------
------------------------------S--------------H-------GMPHA--
------M--------------------G------G------------------DASLGMF
AAHTLAALLCGLWLGHGERAAF---RILRAVA--------GWLAA--------P----LW
-V-----VL--F----------L-----PA-P---PA---------R---PR----P-R-
----P-RRPRSDR-AP-RL-LPLVHSLTSRGPPAGPAVV---------------------
----------------------------
>WP_179826753.1
-------------MTER-P-----PMRAAR---AGVFTSVCLAVSAGGHAAASGH--GVP
LIGLIAGAVMVFVSAWAGSG-RE-RGLGAITAWMLWGQLALHLLYSVAT--S---S-T--
------------------------------------------------------------
------------------------------------------------------------
------------------------------T-----------HG------G-------H-
------------------------------------------------------------
------------------------------------------------------------
--DP--------G---------------------------------SVAAG-----AEA-
------------------------------------------------------------
---------------------------------------------M--------ASA---
-----------------------------------------------------SGSGGML
GLHLLAAAVCAWWLRQGEAALF---GYLRLVA--------AALL---------P----LL
-L-----VV--L----------P----RVR-P---LL---------RP--AR----P---
-------QAPSRP-RP-ST-PYLRHSLVLRGPPVTP------------------------
----------------------------
>QUX25057.1
-------------MTEN-R-----ACRPLR---AGVFTLVCASLSAHGHALSSGH--DVP
LLGLLLGAAVVFAMAWAATG-RR-QGWAALTGWMLWGQFALHVAFSYVG--S---F-GV-
------------------------------------------------------------
------------------------------------------------------------
------------------------------P-----------HT-----AS-------H-
------------------------------------------------------------
------------------------------------------------------------
-------------------------------------------------SG-----QVV-
------------------------------------------------------------
------------------------------A-----------------------EAA---
-----------------------------------------------------APAWTMI
GMHVLSALVSAWWLRRGENALF---SFLRFMA--------LTFL---------P----LL
-L-----VL--G----------A----LPA-P--------------RG--PV---AP-R-
----P-RSADAPA-RI-RL-PYLRHSLILRGPPVPSVA----------------------
----------------------------
>WP_164282940.1
-------------MEAG-P-----VGRVLR---AAMFAAVSVTLAATGHVLMSAT--PLP
LWVLAVAFVSLALPGWWFAA-RE-RGPWLVTALAVATQGVLHSAFTAAQ--S---A-LG-
--PA----GGPPG-GT---------------TTA-AL--TASPYENLC-------SID--
------AGGP--------------VSAG-------------------GGAGGADLMAGMD
HSG-------------------------M-A-----------GM------D-------H-
---------------------S----------------AMG-------------------
---------------------------------------------------HMA------
-----------------------------G---------MDH-------SG-----SL--
----------------------------A-----------P-M-----------------
------------------------------A--------------H--------MGHD--
------M--------------------G------G------------------MSSTGML
AAHVLAALVCGIWLAHGERAVF---QVLRAVT--------GWLRA--------P----LH
-L-----LR--T----------A-----PL-P---AP---------R---RR----L-R-
----P-RKGLSDR-LP-QG-LRCARALERRGPPGVLAAP---------------------
----------------------------
>WP_151475658.1
-------------MTSG-I-----AFRLTR---AAVFAAVCVVTAALGHALMSGS--GPA
WWAVGYAFAATTAAAWWLTG-RE-RGAALVTGATVVAQLGLHQLFGLSQ--S---A-PS-
--SR----TS----THMR------------MSLE--------------------------
-----------------------------------------------SME----------
----------------------------T-G-----------HA--------------H-
---------------------P--------------------------------------
-------------------M-----AP-----------------------ESAD------
-----------------------------T------------------------------
-------------------------------------L--V-M-----------------
------------------------------------------------------------
-----------------------------------------------------GGDVGMF
AAHVLAALVCGVWLWRGEDAAF---RTARAFAYRTGRVLGAALFE--------P----LW
-R-----AL--R----------V-----SA-V---PR-------P-VA--PV------R-
----A-GVFAPVR-RL-RG-VLLEYVVARRGPPALPAVC---------------------
----------------------------
>WP_017543132.1
-------------MSES-E-----LCRPLR---TGVFTLVCVSLSAVGHVVSSGH--DVP
LTGLLLGTAVVLAVAWVLSG-RR-HGPGMLTAWMLWGQLALHVTFSYTQ--A---A----
------------------------------------------------------------
------------------------------------------------------------
------------------------------G-----------HA------D-------H-
------------------------------------------------------------
------------------------------------------------------------
-------------------------------------------------TG-----AVL-
------------------------------------------------------------
------------------------------V-----------------------QDP---
-----------------------------------------------------MPAWAMI
SMHLVMALVSAWWLHLGENALF---AFLRFMA--------LSLI---------P----LL
-L-----VV--G----------A----VPS-T--------------RA--TT---SV-R-
----F-SSADQHP-RP-RP-PYLCHSRVLRGPPPVLAA----------------------
----------------------------
>WP_236075580.1
-------------MATG-S-----ILRLAR---AAVFAAVCVVVTALGHALMSGG--TLP
VWSVVCAFAGTMAIAWWLAG-RE-RGALAVTGSTVLAQCGLHLLFLLSE--T---V-GA-
--AP----AH----GS---------------MHH---------------------SLP--
------------------------------------------------------------
----------------------------MPA-----------PM------H-------H-
---------------------G--------------------------------------
-------------------A-----DP--------------M---------GSM------
------------G-----------------------------------SAG-----SAGP
-------------------------------------L--G-L-----------------
------------------------------D--------------W--------PWH---
------------------------------------------------------GGAGMA
LAHLLATLISGVWLWRGETAAF---RLGRALA--------AAVFV--------P----LR
-I-----AL--R----------M-----LG-A---GA-------A-EP--PA--------
---WP-SRPTAAR-RL-RG-ALLWHVIRRRGPPGHPLLCH--------------------
----------------------------
>WP_052423841.1
-------------MSALER-----VSRLAR---AAVFAAVCVVMSAGGHVLAGGA--PVA
VPALLIGVLGSFVLAFVLSG-RE-RGPEAVVAATAAAQLLLHELFTRSA--A---G-TV-
------------------------------------------------------------
------------------------------------------------------------
------------------------------A-----------YA------E-------H-
------------------------------------------------------------
-------------------V-----HA---------------------------------
------------------------------------------------------------
----------------------------G-------------------------------
------------------------------------------------------------
-----------------------------------------------------TPGAGMT
VAHLVVAVLGGWWLYRGESAFW---LMVRLWG--------TAPLP-------KP----RR
-L-----LV--G----------A-----VE-PF--AA-------------PV------R-
----V-VLVAEAR-MR-RG-PELVRAIRRRGPPVASPAH---------------------
----------------------------
>WP_126636771.1
---------MRVTMPAR-S-----VLRAVR---AAMFAVVCVLLALFGHTLMSDA--PVH
WVAPVGAGVGIGVLAWAVAD-RE-RGLGAITAAVLAAQAGLHTLFTLAR--Q---P-VP-
--EP----TGAA-------------------RFR-S----QWLQVLLC-------NDD--
------RPGD--APTHS--VAELLTRMRLDPDL---ARQSP----AAAGF----------
------------------------------GGPASG------SG------G-------H-
------------------------------------------------------------
-------------------------HT--------------A---------SA-------
------------GS---------------G---------MG-------------------
----------------------------G-------------------------------
------------------------------------------------------MNHDGA
-----LM--------------------S----VLG------------------HGGTGMF
AAHVLAALGCGLWLRHGEKAVF---RLLRLLA--------TMAGT--------V----VL
-A-----LV--G----------A----WTS-PI--AAG--------R---PA--M-P-R-
------ASRRRVRAVP----KWVSRPLPGRGPPAALYA----------------------
----------------------------
>WP_142143209.1
-------------MTAG-W-----CARTSR---AAVFAAVCVLLAALAHELMSGG--RVP
GWALAAGAAATGAAGWCLAG-RE-RGPALIVPVVVGAQAVLHTAFSYAL--S---A-TA-
--GT----GG----RA---------------TDS-M----TV------------------
----------------------------------------------------------MD
MTGG----------------------N-S-G-----------AA----------------
------------------------------------------------------------
-------------------M-------------------------------DMSGP----
------------G----------------S---------M--------------------
----------------------------G-----------G-M-----------------
---------------------------------------------H--------MDHA--
------A--------------------G------G------------------SPSLGML
AAHLLAALLCGLWLAHGERAAF---RVLRAVG--------ARLAA--------P----LR
-L-----PL--A----------P-----PP-T---PR---------H---PL----P-R-
----F-GRPRSDR-AP-RL-LLLVHAITSRGPPVGTAVA---------------------
----------------------------
>WP_158920701.1
-------------MEPG-R-----TLRATR---AAVFAGLCVVLTVSSHTLISGD--SVS
WATLGVVFLGVWIGVVAFAD-RE-RGPVAVIASALGVQALLHGALSFGH--A---V-GP-
--AQ----PPVAR-----------------------------------------------
------------------------------------------------------------
---------------P----------HPAAG-----------EV------A-------H-
---------------------A--------------------------------------
-------------------------AT--------------V------------------
-----------------------------T---------LS-------------------
----------------------------G-------------------------------
------------------------------------------------------AGHEEH
-----------------------------------------------------GSTAWML
AAHLALALLSAVWLWWGERALF---RLLRWAA--------DRVWP------VPP----PR
-----------A----------V----PPT-P---STP------------PR----R-R-
----R-VGRDDER-EP-TR-SWWARRLGSRGPPTVTALPA--------------------
-----------PLR-RPSRAHTA-----
>WP_086562889.1
-------------MTVG-W-----CSRTLR---AAVFAAVCVLLAALGHVMMSGT--AVP
WWAMAAGAVATGGTAWRLAG-RE-RGPVLVGAFTVAAQAVLHLSFSFAQ--A---L-AH-
--PE----PTG---ST---------------PLV-R----R-LGHLLC-------GA---
------PSGP--------------------------------------AA---EH-DALS
T-------------------------S-M-G-----------SM------D-------H-
---------------------G--------------------------------------
-------------------M-----GA--------------M---H-----SM-------
------------G----------------S---------MD-------H-----------
--------------------T-------G-----------A-T-----------------
------------------------------H--------------S--------LEHG--
------M--------------------G------G------------------MSSTGML
AAHLLAALLCGLWLAHGERAAF---RILRSLA--------GWLFA--------P----LR
-L-----IL--R----------L-----PV-P---PH---------R---PR----V-R-
----A-RRRRSER-VL-RQ-LLLTHTITSRGPPAGTAVA---------------------
----------------------------
>WP_189099541.1
-------------MTTG-P-----FPRAVR---AAAFAAVCVTTTALGHALMAAA--PLP
WWAVLAAFGATGPVGWWLTG-RE-RGGSIVTGTTVLAQLGLHALFDLSQ--T---G-LS-
--HA---------------------------------------------------GLA--
------HPGP--GTHGI----------------------------DAVRG----------
----------------------------M-T-----------DM------A-------E-
---------------------T--------------------------------------
-------------------A-----GA--------------A---------TMSGTVT--
-M-S--------GK--------------VT---------TPGA----GHLD-----ATAE
A---------------LTHPA-------H--------L--D-M-----------------
------------------------------T--------------P--------SVH---
------------------------------------------------------GSLGML
LAHTLAAILCGLWLWRGEAAAF---QLARSFA--------AALFA--------P----LL
-L-----VL--W----------T-----PA-R---TG-------R-KP--PA------R-
---RV-TTDAPAL-GP-SG-TLLHHVVSRRGPPVLPFCC---------------------
----------------------------
>WP_184286949.1
-------------MTER-T-----PLRAVR---TGVSASVCVAVSACGHTLSSGH--EVP
FGGLLAGALLILASAWALTG-RE-RGLGTITGWMLWGQLALHTVFTAAS--A---A-G--
------------------------------------------------------------
------------------------------------------------------------
------------------------------------------HG------G-------H-
------------------------------------------------------------
------------------------------------------------------------
--------------------------------------------------G-----TAL-
------------------------------------------------------------
---------------------------------------------D--------PGA---
-----------------------------------------------------SAGADML
AAHAVAAAVCAWWLRRGEAAVF---DHLRLAA--------AALL---------P----LV
-L-----AV--V----------R-LPCQPL-P---PQ---------RP--AG----P---
----------LLP-AP-AA-PLLRHSLVLRGPPLSP------------------------
---------------R------------
>WP_055594312.1
-------------MTSG-W-----CSRTVR---AAVFAAVCVLLAALGHVLMSET--AVP
GWALAAGAATTGVTAWLLAG-RE-RGPWLVGSVAVAAQAALHTLFALAQ--A---L-VH-
--PD----PAG---GG---------------SLL-E----RGLGNLLM-------RQ---
------HAAP-------------------------------------------HH-----
----------------------------FPGD----------GT------G-------H-
---------------------G--------------------------------------
-------------------M-----GG---------------------------------
------------G----------------T---------AD-----SPHSA-----YA--
----------------------------A-----------H-A-----------------
------------------------------D--------------H--------AVHS--
------T------------------AAD------G------------------MSSTGML
AAHLLAALVCALWLARGERAVF---RVLRAFA--------GGLFA--------P----LR
GL-----LL--R----------L-----PA-P---PD---------R---PR----V-R-
----A-RRAGRDR-VP-RR-LLLTHTITTRGPPAGVAVV---------------------
----------------------------
>WP_078602844.1
-------------MTAG-R-----CARTIR---AAVFAAVCVVLAALGHVMMSGD--HVP
LRTLLAGWAVTGVAGWCLAG-RE-RGLRLVVAVAVAVQTALHSAFSLAP--A---D-GS-
--ST----GA-----H---------------SLR-G----D-------------------
---------------------------------------------------------SMD
MGTS----------------------G-A-G-----------SL------G-------H-
---------------------G--------------------------------------
-------------------M-----GS--------------T---E-----SM--P----
------------K----------------P---------MS-------------------
----------------------------A-----------H-L-----------------
------------------------------G--------------H--------AGHT--
------P--------------------D------G------------------DSSLGML
AAHLLAALLCGLWLGHGERAVF---RLLRAVG--------GRLAA--------P----LR
-L-----LF--A----------L-----PA-P---PP-------------AP----V-R-
----V-RRRSSDR-AP-RL-LLLVHAVTSRGPPVRAAAV---------------------
----------------------------
>WP_191270140.1
-------------MTES-E-----QCRPLR---AGVFTLVCASLSAIGHAVSSGH--DVP
LVGLLLGTAAVLAMAWAVSS-RR-QSPWMLTAWMLWGQFALHVTFAYTQ--E---A-GS-
------------------------------------------------------------
------------------------------------------------------------
------------------------------G-----------HD------G-------H-
------------------------------------------------------------
------------------------------------------------------------
-------------------------------------------------GG-----AVL-
------------------------------------------------------------
------------------------------A-----------------------QEA---
-----------------------------------------------------MPAWAMI
VMHLVMALVSAWWLHVGENALF---AFLRFMA--------LSLI---------P----LL
-L-----VV--G----------A----VPA-A--------------RE--TA---RP-R-
----F-AATDERS-RS-RP-PYLRHSRVLRGPPPVLAA----------------------
----------------------------
>WP_246192860.1
-------------------------MRTGR---AAVFAAVCVLLASLGHVLMSGT--TVP
GWSLAAAFGAVGVTAWWLAD-RE-RGPMLVTSLTVGTQAVLHALFSLGQ--A---A-TG-
--SR----PPD---GS---------------GLA-A----QWAELLLC-------GP---
--------HP--ASPAE--AAQLMAAAGLGQSP--------------PGDG-------LT
VQMTDM---------P----------G-M-G-------------------T---------
---------------------G--------------------------------------
-------------------M-----GTG-------------M---------DM-------
------------GA---------------G---------MEM------------------
----------------------------G-------------------------------
------------------------------T--------------H--------AHHAAA
-----AL--------------------AMP-SHHG------------------GGTVGML
AAHLLAALLLGAWLSAGERAVF---RLGRTAT--------ARLFA--------P----LL
-L-----LL--R----------L-----AC-P---PL---------R---PR----L-R-
----L-VRADSAR-RL-RQ-LLLVHTITSRGPPAGAAAV---------------------
----------------------------
>WP_053192774.1
-------------MTAG-W-----GCRTVR---AAVFAAVCVLLAALGHVMMSGR--HVP
AWVLAAGLAATGAAGWRLAG-RE-RGLPLVVAVAVTAQTLLHSAFSLAQ--S---A-SG-
--AP----GG----GS---------------TAS-D----AG------------------
-------SP---------------------------------------------------
----------------------------V-G-----------SA------H-------A-
---------------------E----------------SAH-------------------
-------------------M-----GS--------------M---------HMDGM----
------------D----------------S---------M--------DAG-----HMSM
RHMGVSHADMSHTSMSHTSM--------S-------HM--D-M-----------------
------------------------------S--------------H--------MDHA--
------A-------------------AG------G------------------SSSFGML
AAHLLAALLCGLWLAHGERAAF---RILRAVA--------GRLVA--------P----LR
-L-----LL--A----------L-----PA-T---PD---------R---PC----P-R-
----G-RRGHSDR-AP-RL-LLLVHAITSRGPPPGTAVV---------------------
----------------------------
>WP_055690618.1
-------------MTSG-W-----CSRTVR---AAVFAAVCVLLAALGHTLMSPA--PVP
GWALAAGTAATGGTAWLLAG-RE-RGPWLVGSVAVAAQAALHTLFAFAQ--A---L-VH-
--PA----SPD---GG---------------PLT-G----RVWAHLLM-------RQ---
------HAAL-------------------------------------------HH-----
----------------------------VPGD----------GA------G-------H-
---------------------G--------------------------------------
-------------------T-----GG---------------------------------
------------A----------------T---------AG-----APHSA-----ST--
----------------------------A-----------P-T-----------------
------------------------------D--------------H--------AAHA--
------M------------------TAD------G------------------MSSTGML
AAHLLAALVCALWLARGERAAF---RILRAFA--------GRLFA--------P----LR
GL-----LP--R----------W-----PA-P---PD---------R---PR----V-R-
----A-RRAGRDR-KP-RR-LLLTHTITTRGPPAGVAVV---------------------
----------------------------
>WP_135786745.1
-------------MTAG-W-----CSRTVR---AAVFAAVCVVLAALGHVMMSGT--HVP
AQAFALGAVATGAVGWALAA-RE-RGLPLIVTIVVATQMALHTAFSYAQ--S---I-TG-
--GT----PAP---GG--------------------------------------------
------GGGT--------------------------------------GA---DM-ASMR
MG------------------------H-M-------------SM------G-------HM
---------------------G--------------------------------------
-------------------M-----GH--------------MGV-D-----HM-------
-----------------------------S---------MD-------HMS-----T---
----------------------------G-----------HSL-----------------
------------------------------------------------------LGHV--
------A------------------AHS------G------------------GSSYGML
AAHLLAAFLTGLWLAYGEKAAF---RIMRAIA--------GRLAA--------P----LR
-L-----LL--G----------F-----RV-T---AD---------H---PR----I-R-
----M-PRSRSRR-V--RR-LPLVHAITSRGPPQGTAVI---------------------
----------------------------
>WP_128508652.1
-------------MTAG-S-----VSRAVR---AAIFAAVCVTTAALGHAFMSVQ--PLP
WWALVAAFGAAGTMAWRLAG-QE-RGGLVVTGSTVMAQLGLHSLFGLAQ--S---C-P--
------------------------------------------------------------
------------GSSVS--A------------------PTP------MDG----------
----------------------------T-P-----------EM------S-------G-
---------------------M--------------------------------------
-------------------A-----GM--------------A---------AV-------
-----------------------------P---------VGSA----AHLG-----QMAV
V---------------HGDMS-------E--------L--H-L-----------------
------------------------------A--------------H--------SGP---
------------------------------------------------------GTPGMT
LAHALAALMCGLWLWRGEAAAF---RLARTVA--------AVLFA--------P----LL
-L-----VL--T----------T-----QR-W---AG-------L-MP--SA------R-
---PV-TGAGHVV-RP-GG-VRLHHVLSRRGPPTHLVCC---------------------
----------------------------
>WP_078760795.1
-------------MSAE-P-----RFRSVR---AGVFASVCVGVSTAGHALAAGH--EPS
IPATLLGLALVFAFAWATAG-RE-RGYAGIFGSMVWAQLALHLLPSLFP--G---S-GT-
--PAG---------GA--------------------------------------------
------------------------------------------------------------
------------------------------G-----------HL--------------H-
---------------------A--------------------------------------
------------------------------------------------------------
------------GV--------------PP--------------------------EAV-
------------------------------------------------------------
------------------------------A-----------------------AGE---
-----------------------------------------------------GQDLPML
LAHLVAALVSSWWLRRGEAAAF---ALLRLVV--------RALL---------P----LL
-L-----LL--P----------V----LPS-S--------------RP--PA------R-
----R-RPRGADR-AT-VA-LFLRHVLVLRGPPLPHAA----------------------
----------------------------
>WP_201819573.1
-------------MTVG-G-----WCRTLR---AGVFAAVCVLLAALGHVMMSGA--PVP
WWAMAAAGAGTGTAGWCLAG-RE-RGRALIVTVVVAVQAVLHEIFALTQ--A---H-AC-
--GP----NAV---SP---------------GTA--------------------------
----------------------------------------------------------SD
VDPM----------------------H-M-G-----------LL------H-------M-
---------------------G----------------SMH-------------------
-------------------M-----GS-------------------V----HM-------
------------G----------------S---------M--------DMG-----SV--
-------------HMDAMNTA-------G--------T-GH-V-----------------
------------------------------G--------------H--------GMHG--
------M--------------------G------G------------------GGAFGMF
AAHLLAAVLCGLWLAYGERAVF---RILRAVA--------ARLVA--------P----LR
-M-----LL--D----------L-----PV-P---PS---------R---TP----V-R-
----R-RRDSGRR-TL-AR-LLLCHAITSRGPPVGAAVA---------------------
----------------------------
>WP_189297757.1
-------------MTAG-W-----CARAIR---AAVFAAVCVLLAALGHVLMSGT--DVP
AWALAAGGAVTGAVGWCLAG-RE-RGLPLVVAVVVAAQTALHEAFSHAQ--S---A-SS-
--SS----GG----SA---------------SMD-M----SG------------------
-------MS------------------------------------------------SMH
-SSM----------------------G-M-G-----------SM------H-------M-
---------------------G----------------SMH-------------------
-------------------M-----GS--------------M---------HM-------
------------G----------------S---------M--------DMG-----AL--
-------------HRDHTGM--------S-----------P-M-----------------
------------------------------D--------------H--------MGHS--
------M-------------------DG------G------------------SSSFGML
AAHLLAAVLCGLWLAYGEKAAF---RILRAAA--------GWLAA--------P----LR
-L-----LF--A----------L-----PG-T---PD---------R---PR----V-R-
----P-RRRRSDR-AP-RL-LLLVHAITSRGPPVGTAVV---------------------
----------------------------
>WP_039942046.1
-------------MTPG-P-----ALRTTR---AAIFAVVCVVMAAVGHAVMSGG--TVP
GWMLGTAFLATASVAWWLTG-RQ-RGGALVTGATVGAQLALHLLFHFSQ--S-APM-AQ-
--AP----M-----------------------RH---------------------GAHGG
--------GG--MSGGP--G------------------THG------MEG----------
----------------------------M-A-----------GM------AD--------
------------------------------------------------------------
------------------------------------------------------------
-----------------------------------------------AHM----------
------------------------------------------------------------
------------------------------T--------------S--------AAD---
-----------------------------------------------------GITPGML
LAHALAALVCGLWLWCGEAAAF---RLGRTLA--------AAVFV--------P----LR
-L-----VL--R----------L-----LG-A---DA-------L-PL--PV----R-R-
---LP-ARPGAGR-AL-RA-ALLHYVVARRGPPQGLVRI---------------------
----------------------------
>WP_051833249.1
-------------MTQG-R-----CRRAVR---AAMFAATCVLLASLAHILMTGT--TVR
WWAVAAAPGATGAFAWFLAG-RE-RGLPAVISATVAVPAALHTGFSPAE--A---A-VQ-
--PS----APVR--AA--------------------------------------------
------------------------------------------------------------
------------------------------G---------------------------H-
---------------------A--------------------------------------
-------------------H-----RA--------------A---H--------------
-----------------------------A---------TT-------DGS-----VAMH
MLMQMPM-PVRMP------------------------V-RT-T-----------------
------------------------------V--------------P--------AGHD--
------L--------------------G------S------------------VSPTGTP
AAHLLAALLCGLWRASGERGAS---RILRAVA--------GLLLV--------P----LR
-P-----PL--R----------L-----PA-P---PH---------R---PR----P-R-
----P-RRGLGSR-RL-HG-LLLVHALTSRGPPLGTAVS---------------------
----------------------------
>WP_233864900.1
---------MSA-MSPG-P-----ALRLAR---AAFFAAVCTVTTAGGHVLMSGH--GVA
AGPLLAVLVGLTLCALPATG-RE-LGGRVIAAATVTAQIALHTLFTLLP--A---G-PH-
--RP----GVVP--GG--------------------------------------------
------AAGT--AAHSP-------------------------------------------
------------------------------G-----------HL---GHHG-------HI
DRVDRAGVGAGGVPPDTGDGYA--------------------------------------
-------------------------HA--------------A------------------
------------AE---------------A------------------------------
----------------------------G-------------A-----------------
------------------------------T--------------A--------LGH---
-----------------------------------------------------GWTPGMV
TAHAVAALLCALWLWRGETALF---GALRAGA--------ALLAE--------P----LR
-L-----VA--R----------A-----RV-H---GNA------------PA------RR
PGTGT-PTGTGFV-PA-PA-VLLRHALSRRGPPSLPVC----------------------
----------------------------
>WP_161167593.1
-------------MPVG-G-----FLRVLR---AAVFAAVCVVLAALGHVLMSGE--GLP
WWVLLSGALAVGVVGWATGA-HE-RRRRTVAGLTVAVQTCLHLAFTLAQ--S---G-GR-
--P-----AAAPD-AT---------------QSL-R----QWADRFLC-------GP---
------APTP--AQAAR--AYDIAVAAGL-HHP---E-HTG-------------------
------------------------------T---------------------------H-
---------------------E--------------------------------------
-------------------A-----GG--------------M---A-----ST-------
------------GH---------------G---------MA-------------------
------------------SMA-------G-------------T-----------------
------------------------------G-----------------------GMHDMT
-----HM--------------------A------G------------------MSSWGML
AAHLLAAVLCGLWLAQGESALF---KTVRACG--------DRAFV--------P----LR
-L-----VL--A----------V-----LC-P---PP---------AP--PS----L-R-
------PAPRPRW-RL-RQ-LLLVHVLTTRGPPGETAVV---------------------
----------------------------
>WP_184930255.1
-------------MTPG-R-----CSRGGR---AATFAAVCVLLAAVGHILMSGQ--VVP
GGALALAFAATMAVAWFLAG-RE-RGLFAVTATTVAVQSVLHTAFSWSQ--P---A-GT-
--MP----TNAA--RA--------------------------------------------
------------------------------------------------------------
---------------P------------M-D--HT-------HM------T-------H-
---------------------E----------------A---------------------
-------------------MQ----HA--------------AM-GH----MTM-------
------------GH--------------EA---------MQHMA--MGHEAV---ARV--
----------------------------G--------TAMT-E-----------------
------------------------------A--------------P--------AAHD--
------M--------------------T------N-------------M----SSSFGML
SAHLLAALLSGLWMAYGERAVF---RVLRALP--------LGLFR--------P----LR
-L-----LL--A----------AI---VPV-P---PQ---------P---SR----V-R-
----P-GRSSDER-AP-QG-LLLAHSVISRGPPQALAVL---------------------
----------------------------
>WP_063129057.1
M--------TSP-AHRS-P-----LARACR---AWVFALICVLLSASGHALTSAH--TIS
LSSLALAVALLTALAWSVAD-RQ-RGLLPITTGLLAGQGLLHLWFAADP--A---G----
------------------------------------------------------------
------------------------------------------------------------
------------------------------G-----------HT------G-------H-
---------------------A--------------------------------------
-------------------------EA--------------V------------------
------------------------------------------------------------
----------------------------G-------------------------------
---------------------------------------------R--------LAE---
-----------------------------------------------------TRTPAML
LAHGLAALLCGVWLWCGERAAF---SLAAALY--------TRILV--------P----LL
-L-----L--------------------PL-P---VTR------------PA--VSA-Q-
----P-ADGADEP-AV-AV-EFLRHALARRGPPGREIVL--FSQSAATV-----------
----------------------------
>WP_120726876.1
-------------MTAG-G-----FCRTIR---AAMFAAVCVLLAAVGHVLMSGT--SVP
WWALAAGAVATGVTGWCLAG-RE-RGVALVMSATVAAQVLLHSSFSLAQ--A---V-VR-
--PA----LPG---GA---------------SFA-Q----QWAQYLLC-------GSS--
------SADL--PSEAE--AVRIVSDAGLGSRL---A-SAP------PGM---DH-MSMS
SMTSMQ---------PM------SSAHMSAG-----------WM------A-------H-
---------------------D--------------------------------------
-------------------M-----AA--------------M---N-----HT-------
------------A----------------S---------MDP----MAHAA-----HM--
----------------------------G-----------S-T-----------------
------------------------------G--------------S--------MGHD--
------M--------------------A------G------------------TSSISML
AAHLLAALLSGLWLAYGERAAF---RILRVLA--------GWFVA--------P----LR
-L-----VL--V----------V-----PA-P---PH---------R---PR----T-P-
----S-CRHRTAD-VL-RQ-LLLARAITSRGPPMRTAVV---------------------
----------------------------
>WP_067124885.1
-------------MSPG-W-----CSRTIR---AAVFAACCVLLAALGHVMMSGT--AVP
WWAMTAGLVVTGGAAWPLTD-RE-RGPFLVVSIAVAAQTVLHSSFALAQ--A---V-VH-
--PQ----PSA---DG---------------SLV-R----QWLGYLLC-------AP---
------PSAS--------------------------------------GA---EH-GAMP
MPMPM----------PM---------P-M-G-----------SM------D-------M-
---------------------G--------------------------------------
-------------------M-----GS--------------T---H-----SLGSTHDT-
--ASM-------G----------------S---------MA-------H-----------
--------------------V-------G-----------T-A-----------------
------------------------------G--------------S--------MSHD--
------M--------------------G------G------------------MSSTGML
AAHLLAALLCGLWLAHGERAAF---RILRALA--------GWLVA--------P----LG
-L-----LL--S----------P-----PA-P---PH---------R---PR----I-R-
----A-RRAGSDR-AP-RR-LLLTHAITSRGPPTGFAVA---------------------
----------------------------
>WP_139275136.1
-------------MRLD-G-----AVRGIR---AAVFAGVCVVLALVGHVHASGA--PVP
PPVAMAAFAAVALGAWLCAG-TD-RRPVTVTLAALGTQAGLHLAFSAGQ--R---A-GT-
--PP----DGAS--GA---------------SAV-Q----DLARALLC-------GDG--
------PWTP--LSPDR--AAELITAAGLT------------------------------
-----V---------P--------------G-----------HD--------------H-
------------------------------------------------------------
-------------------------AG--------------P------------------
------------AH--------------HA---------AQA------------------
----------------------------G-------------------------------
------------------------------A--------------H--------LAHG--
------A--------------------G------E------------------HHSAGML
LAHLGAALLSGLWLACGERATC---AVLGLLG--------LWLVA--------P----LW
-L-----AR--L----------W-----SA-PV--PQ---------Q---PG----P-A-
----C-VPSADVP-VL-RA-RLLLHTMISRGPPRRRAVVR--RQRGSAT-----------
---------------RTAS---------
>WP_109003498.1
-------------MTAG-R-----GARTVR---AAVFAAVCVLLAALGHVLMSGS--TVP
WWTMSAGFAATSAVGWTLAG-RE-RGLPTVVSVVVAAQGALHSAFSWSG--S---P-AP-
--GT----GLP---AQ---------------SMN--------------------------
---------------------------------------------------------GMS
TGSM----------------------P-M-D-----------AM------P-------M-
---------------------D----------------AVD-------------------
-------------------R-----GL--------------M--------GSMSSMGSG-
-----GSMG-SGG----------------S---------M--------DMG-----QA--
---------------AHLVPA-------G-----------H-L-----------------
------------------------------G--------------H--------MAHG--
---------------------------G------G------------------MSSSGML
AAHTLAALLTGLWLAYGERAAF---RLLRAVA--------GWLAA--------P----LR
-LP----LA--A----------V-----TV-P---AR---------R---HG----L-R-
----P-TRERAGR-LP-R--LTLTHTIISRGPPAGTAVI---------------------
----------------------------
>WP_052713746.1
-------------MKTG-H-----FSRAAR---AAMFAAVCVLLAATGHILMSGV--AVP
WWAVPPAFAGTIAAAWALAD-RE-RGPLAVTTATVAVQAVLHAGFSLAQ--S---L-TH-
--PS----LPA---GN---------------SFA-R----QWAAYLTC-------GGG--
------TGTG--LSAHE--ALKTVNEAGLATFM---S-RLP------PGA-------PMT
DA------------------------HDM-----------------------------H-
---------------------G--------------------------------------
-------------------M-----HG--------------M---H--------------
-----------------------------A---------MH-------GMA-----SP--
-------------------TG-------G----------IG-M-----------------
------------------------------P--------------A--------TGHD--
------M--------------------A------G------------------MSPTGML
AAHLLAAVLCGLWLACAEQATF---RCLRAVA--------GWLRA--------P----LW
-V-----LF--R----------L-----LT-PT-TPH---------L---PR----V-R-
----V-RRSRRRH-AL-RQ-LLLVHAITSRGPPTGTAVL---------------------
----------------------------
>WP_248635850.1
-------------MTPG-R-----CSRAVR---AATFAATCVLLAAVGHVHMSGS--PVA
WPGLAAAFAVLGALAYGCTG-RE-RPTGVVTAATVAAQAGLHAAFTLTQ--A---M-TT-
--AR----PAGA-------------------SLL-D----HWTGHLLC-------RP---
------PAPP--AAPAHP-VAHLGHHGG-----------------ALTGH----------
---------------PA---------H---GS--------AASA------A-------HH
---------------------G--------------------------------------
-------------------------TA--------------L---------ALT------
------------GQ--------------PAHRLASAADPMSAAM-PATHAP-----AADS
----------------------------A----------AT-V-----------------
------------------------------A--------------A--------AGHD--
------M--------------------A------A------------------MSPLGML
SAHLLAALLCGLWLAYGERVAF---RAVHAVA--------GLLSA--------P----LR
-V-----VF--H----------L-----VP-L---PA---------T---PS----P-R-
----P-RRRRATT-RL-RR-LLLAASRETRGPPLGTAVS---------------------
----------------------------
>WP_210989757.1
-------------MTAG-W-----CSRAIR---TAVFAAVCVLLAALGHVMMSGS--GVP
AWTLAAGLAATGAAGWGLAG-RE-RGLPLIVTVVVAAQTALHTAFSLAQ--P---A-SG-
--AA----PSAATGGA---------------------------------------GP---
------TTGP--------------------------------------------------
--------------------------T-T-G----------RTA------E-------H-
---------------------G--------------------------------------
-------------------ME----HA--------------V--DH-----AVAQC----
------------G----------------G---------LA-------TPG-----PV-V
P---------------------------GPA-----EP-DS-L-----------------
----------LLRTAEALT----------PG--------------H--------TGHS--
------A--------------------D------G------------------SSSLGMF
AAHLLAAVLCGLWLAYGEKAAF---RILRTAA--------GRLAA--------P----LR
-LL----LL--V----------L-----PP-A---PD---------R---PR----V-R-
----A-RRRSSER-TP-R--LLLVHAITSRGPPGRTAVV---------------------
----------------------------
>NUP29000.1
------------------------------------------------------------
------------------------------------------------------------
------------------------------------------------------------
------------------------------------------------------------
------------------------------------------------------------
------------------------------------------------------------
------------------------------------------------------------
------------------------------------------------------------
------------------------------------------------------------
------------------------------------------------------------
----------------------------------------------------------ML
LVHGLAALLCGIWLWCGERAAF---ALAATLY--------TRILV--------P----LL
-L-----L--------------------PL-P---GTC------------PT--VPV-P-
----P-ADGADEP-AG-AV-EFLRHALARRGPPGRPITL--LSPSAATA-----------
----------------------------
>WP_158926305.1
-------------MSPG-W-----CSRTVR---AAVFAACCVLLAALGHVMMSGT--AVP
WWAMTAGLVVTGGAAWPLTD-RE-RGPFLVVSVAVAAQTVLHSSFALAQ--A---V-VH-
--PQ----PSA---DG---------------SLV-R----QWLGYLLC-------AP---
------PSGQ--------------------------------------GA---EH-GAMS
T--------------PM---------S-M-G-----------SM------D-------M-
---------------------D--------------------------------------
-------------------M-----GS--------------M---H-----AMHS-----
------------------------------------------------------------
--------------------M-------G-----------T-A-----------------
------------------------------G--------------S--------MSHG--
------M--------------------G------G------------------MSSTGML
AAHLLAALLCGLWLAHGERAAF---RILRALA--------GWLVA--------P----LG
-L-----LL--S----------P-----PA-P---PH---------R---PR----V-R-
----A-RRAGSDR-AP-RR-LLLTHAITSRGPPTGFAVA---------------------
----------------------------
>WP_030755274.1
-------------MGAG-T-----ALRLTR---TAVFAVVCVSLSGLGHALRSPA--PLS
PSVLALASLAAGWAGWWLTG-RD-RGARAVAGVCAAGQILLHALFTSAH--A---F-PS-
--AG----AQ----QT---------------MG----------------------GA---
--------SG--ESHAP-------------------------------MT----------
----------------------------M-A-----------HA----------------
------------------------------------------------------------
-------------------------PA--------------G---------TGD------
------------G----------------P---------VD-------------------
-------------------LM-------A--------L--V-TA----------------
--------------------FAS-------A--------------F--------DSH---
-----------------------------------------------------ALPPGMA
AAHVVAGALCGWWLWRGEAAVH---QLGRCLA--------VFVAA--------P----LL
-L-----AW--R----------A-----LS-H---ARI--------AP--PR----P-R-
---VR-APRRPSR-RP-RH-LVVLCAAARRGPPLLPSA----------------------
----------------------------
>WP_231775723.1
-------------MPVR-T-----PFRVVR---AALFAAVCVLLALSGHAVMSDA--PVP
WWTAPAAFAALTCVAWAVAA-RE-QGLVAIGSGVLIAQAALHSLFAWVQ--P---A-AA-
--PQ----GLT---RD---------------QVE-A----QWLRLLLC-------NAGH-
-----PPADG--TRTRS--AAQLLSDMGLDPAL---A-AGP-------------------
---------------PG-----------L-G-------------------G-------H-
------------------------------------------------------------
---------------------------------------------------TMPS-----
------------GH---------------P---------MS-------------------
----------------------------G----------TA-V-----------------
------------------------------A--------------E--------HGHG--
------V--------------------A-----FA------------PF----HGGAGML
GVHLLAALGSAVWLRRGERALF---DLTRLLA--------ARASGLWA-----M----LR
-A-----AA--T----------A-----YGVP---PL-------------PR---HA-RF
----P-VRVAAA--TP----RWSCRPLMRRGPPVPVLV----------------------
----------------------------
>WP_231775723.1
-------------MPVR-T-----PFRVVR---AALFAAVCVLLALSGHAVMSDA--PVP
WWTAPAAFAALTCVAWAVAA-RE-QGLVAIGSGVLIAQAALHSLFAWVQ--P---A-AA-
--PQ----GLT---RD---------------QVE-A----QWLRLLLC-------NAGH-
-----PPADG--TRTRS--AAQLLSDMGLDPAL---A-AGP-------------------
---------------PG-----------L-G-------------------G-------H-
------------------------------------------------------------
---------------------------------------------------TMPS-----
------------GH---------------P---------MS-------------------
----------------------------G----------TA-V-----------------
------------------------------A--------------E--------HGHG--
------V--------------------A-----FA------------PF----HGGAGML
GVHLLAALGSAVWLRRGERALF---DLTRLLA--------ARASGLWA-----M----LR
-A-----AA--T----------A-----YGVP---PL-------------PR---HA-RF
----P-VRVAAA--TP----RWSCRPLMRRGPPVPVLV----------------------
----------------------------
>WP_257566178.1
-------------MTAG-W-----GSRTTR---AAMFAAVCVLLAALGHVMMSGT--QVP
WWAMAAGAAATGAVGWCLAG-RE-RGLPLITSVVVAAQTALHSGFELVQ--S---S-GP-
--TA----PMSHMYSA---------------SSA--------------------------
--------------------------------------------------------NSMG
SAD-----------------------S-M-G-----------SA-----VS-------T-
---------------------S-------------S-ADLT-------------------
------------------DM-----GS--------------T---H-----MIHTVHT--
------------A-----------------------------------AAG-----HM--
----------------------------D-----------H-V-----------------
------------------------------D--------------H--------TGYL--
------LDGSSASS----SSLLSPLASA------Y------------------ASSAGMF
AAHLLAALLCGLWLAYGERAAF---ALLRAVA--------GWLAA--------P----LR
-L-----SL--A----------L-----PA-A---PE---------H---PR----P-R-
----V-RRGRSDR-SP-RR-LLLVHAITSRGPPAGTAVI---------------------
----------------------------
>WP_168101779.1
-------------MTVG-W-----CARAAR---AVVFAAVCALLAALGHVLMSGV--ALP
WWAPAAAFAGTAAAAGCLAG-RE-RGPLLVTVFTVGVQTALHLWFSFAQ--S---V-AG-
--SA----PSC---GE---------------PAT--------GGRLPCPP----GGAA--
------PAGG---------AVPTASTAA--------------------------------
--------------------------H-VLG-------------------H-------HP
---------------------G--------------------------------------
-------------------H-----GA--EPP---------A---PA---ESLAQ-----
------------GA--------------HS---------LT------GAAG-----PAD-
----------------------------G--------V-LS-A-----------------
------------------------------G--------------H--------LTHA--
---------------------------A------D------------------GMSLGML
AAHLLAALVCGVWLAHGERAVFRIRRVLRTLA--------GRLTV--------P----LW
-LP--LLLL--S----------P-----PG-P---PH---------R---PR----V-R-
----A-RRGHVAP-AP-RR-LLLVSAITFRGPPVGAAVR---------------------
----------------------------
>WP_182606879.1
-------------MSTG-P-----ALRLAR---AVFFAAVCTVTTAGGHVLMSGH--GVA
PGPLLAVLVGLALCALPATG-RE-LAGRVIIAATVAAQFASHTLFTLLP--A---G-PH-
--PT----GAVH--GS--------------------------------------------
------AAGT--AAHHT-------------------------------------------
------------------------------G-----------HP---GFTG-------HA
---------------------G--------------------------------------
-------------------------HA--------------V------------------
------------GE---------------A------------------------------
----------------------------G-------------G-----------------
------------------------------T--------------A--------LGH---
-----------------------------------------------------GWTPGMV
TAHAVAALFCALWLWRGEAALF---GAVRAGA--------ALLAE--------P----LR
-L-----VA--R----------A-----RV-H---GNA------------PA------RC
SRTAV-ATDGGFT-PV-RA-VLLRHALSRRGPPSPAVC----------------------
----------------------------
>WP_062977029.1
M--------ISA-AHRS-P-----LARACR---AWIFALICVLLSASGHALTAAH--PIS
LSTLSLAVAFVAAFAWSAAD-RQ-RGLLPITAGLLTGQAALHLWFTTDP--A---G----
------------------------------------------------------------
------------------------------------------------------------
------------------------------G-----------HT------A-------H-
---------------------A--------------------------------------
-------------------------AA--------------V------------------
------------------------------------------------------------
----------------------------G-------------------------------
---------------------------------------------T--------SAD---
-----------------------------------------------------TDAPAML
AAHCLAALVCGLWLWWGERTAF---ALAASIY--------TRIVL--------P----LL
-L-----LI--P----------------PL-P---PVV------------AT--LVT-R-
----P-PTELGTP-AA-AV-EFLRHALARRGPPHRIPVL--FQESVVTP-----------
----------------------------
>WP_194048615.1
-------------MTAG-W-----CVRTIR---AAVFASVCVLLAALGHVLMSGV--TVP
WWTLAAGALVTGGTGWCLAA-RE-RGLPLVMSVVVVAQGGLHAAFEFAQ--S---S-AA-
--TG----HAM---GSM--------------PMD-P------------------------
----------------------------------------------------------TS
MDPL-----------PMA--------S-M-G-----------AM----------------
---------------------G----------------SGH-------------------
-------------------T-----GV--------------G---------HMSV-----
------------G----------------H---------MSV-----GDMGA---GHT--
-------------GLATTDL--------G-----------H-T-----------------
-------------DLANMG----------LG--------------H------TGMGHD--
------M--------------------G------G------------------TSSLAMF
AAHTLAALLCGLWLGHGERAAF---RILRAVA--------GWLAA--------P----LR
-L-----SL--A----------L-----PA-P---PH---------R---PR----L-R-
----P-RRTRSDR-AP-RL-LPLVHTITSRGPPVGIAVV---------------------
----------------------------
>WP_206440477.1
-------------MTSG-I-----VFRLVR---AAVFAAVCVVTAALGHALMAGA--TLP
WWTVAYAFAGTTAAAWWLTG-RE-RGALLVTGATVVAQMGLHQLFGLIQ--S---A-PS-
--SV----SL----DS--------------MSLG--------------------------
-----------------------------------------------SMD----------
----------------------------M-G-----------HT------HT------H-
---------------------P--------------------------------------
-------------------MTS-ESTS-----------------------ESAN------
-----------------------------S------------------------------
-------------------------------------L--V-M-----------------
------------------------------------------------------------
-----------------------------------------------------GGDVGMF
AAHVLAALVCGVWLWRGEEAAF---RTGRAFAYRTGRALGAALFE--------P----LR
-R-----AL--R----------V-----PP-A---LR-------P-PA--PA------R-
----A-GVFAPVR-RL-RG-ALLQYVVARRGPPVLPAVR---------------------
----------------------------
>WP_086699232.1
-------------MIAG-W-----CSRTVR---AAVFAAVCVLLAALGHVLMSGS--HVP
AWALAAGFAVTGLLGWCLAG-RE-RGLPLIVAVVVAVQTVLHSAFSFAQ--S---V-TA-
--GA----EA----GA---------------PTA-A----GG------------------
-------LGH--------------------------------------GM------GAMH
MGSL-----------PM------GSTH-M-G-----------ST------H-------M-
---------------------G----------------STH-------------------
-------------------MGAPHMGS--------------L---------HM-------
------------H----------------S---------M--------DMG-----HM--
-------------AESHMGM--------G-----------H-M-----------------
------------------------------G-----------------------MGHS--
------M-------------------GG------G------------------TSSLGMF
AAHLLAALLCGLWLACGEKAAF---RILRAVA--------GWLAA--------P----LR
-L-----LL--V----------V-----PA-A---PD---------G---PR----V-R-
----L-RRRRSHR-AP-RL-LLLVHAIITRGPPAGTAVA---------------------
----------------------------
>WP_078625288.1
-------------MTVG-W-----CARAIR---AAVFAAVCVVLAALGHVMMSGD--HVP
LSTLLAGWAVTGAAGWCLAG-RE-RGLRPVVGAAVAVQTALHSAFSLGP--P---A-PS-
--AP----GA-----H---------------STD-M----P-------------------
---------------------------------------------------------SMS
H-------------------------G-M-G-----------SM------S-------H-
---------------------D--------------------------------------
-------------------T-----GA---------------------------------
------------G----------------V---------MA-------------------
----------------------------A-----------M-S-----------------
------------------------------P--------------H--------AGHV--
------P--------------------G------G------------------DSSLGML
AAHLLAALLCGLWLGHGERAVF---RLLRAVG--------SRLAA--------P----LR
-L-----LS--A----------L-----PV-P---PP-------------PP----V-R-
----R-RRRPANR-SP-RR-LLLVHAITTRGPPAGAAAA---------------------
----------------------------
>WP_254791437.1
MG-----------SSGS-R-----PSRTLR---AAVFAALCVLLAAAGHSHAAGT--PLP
WWLPPAAWPVTGCAAWFLTG-RE-RGIPVVLGATVTAQAALHVAFSVVM--A---W-SG-
--PV----TGAA--GD---------------------------------------GVP--
------------------------------------------------------------
------------------------------GQSLP-------HAL-TLALE-------HA
---------------------G--------------------------------------
-------------------------HA---------------------------------
------------GH----------------------------------------------
------------------------------------------------------------
------------------------------T--------------A--------AAPG--
------T--------------------G------S------------------GPSAGMA
AAHLGAALLSGLWLAYGERAVF---RAARALS--------AWLVA--------P----LR
-L-----LR--R----------P-----PR-P---PH---------R---PS--------
----P-VPPAPSR-RP-RR-HPALRVTTTRGPPPGPAVG---------------------
----------------------------
>WP_093896404.1
-------------MTPG-R-----CCRAVR---AAVFAATCVLLAALGHVLMSGT--AVP
WWAVAAAFAATAATAWFLSG-SE-RGVLAVTSMMVAAQAALHTGFSLAQ--T---A-VL-
--PS----VAD---AP---------------SFA-Q----QWARSLLC-------GPT--
------SSTS--ISESE--AVRIVTDAGLGSRL---H-QPP------PGT---TD-MT--
----------------------------MPG-----------GM------Q-------H-
---------------------A--------------------------------------
-------------------H-----AG--------------M---H-----TM-------
---------------------------------------TDP------------------
----------------------------S-----------T-V-----------------
------------------------------M--------------P--------TGHY--
------M--------------------G------G------------------MSPAGML
AAHLLAALLCGLWLACGERAAF---RLLRTFA--------GWVTA--------P----LH
-L-----LF--R----------L-----PT-P---ID---------R---PR----I-R-
----A-RRDYGAR-RP-RQ-LFLIHALTSRGPPSGIAVI---------------------
----------------------------
>WP_107072953.1
-------------MDVG-G-----GMRTGR---AAVFAAVSVLLASLGHVLMSGT--PVP
AWSAAAALAAVFGLARPLGA-RE-RGPLLVTGLTVGVQAALHTLFALGQ--A---A-AG-
--SG----TSA---GG---------------DLA-D----QWARLLLC------------
------TSHP--VSPAE--TVRMAQAAGLG------------------------------
-DLAGM---------P----------G-M-T-----------------------------
---------------------G--------------------------------------
-------------------M-----PG--------------T---A-----GM-------
------------S----------------G---------MA-------------------
-------------GMPGTAV--------G-------------------------------
------------------------------A--------------H--------AHQLGT
-----VT--------------------AGPAQHAG------------------GGMTGML
AAHLLAALLMGLWLSAGERGAF---RLGRAVT--------ARLLA--------P----LL
-L-----LL--R----------L-----AC-P---PH---------R---PR----L-R-
----P-VRAGSAQ-RL-RQ-LLLVHALTSRGPPAGIAVA---------------------
----------------------------
>WP_189818008.1
-------------MTAG-W-----GVRTVR---TAVFAAVCVVLAALGHVLMAGH--DVP
AWALAAGLAATGGAGWCLTG-RE-RGTALIVPLVVAVQAALHAAFSLAQ--T---A-SP-
--GT----APR---PA---------------VMS-P------------------------
------------------------------------------------------------
----------------------------M-------------AM------D---------
------------------------------------------------------------
-------------------M-----GA--------------K---------PM-------
------------D----------------A---------T--------HMA-----HM--
----------------------------A-----------H-M-----------------
------------------------------A--------------D--------MTHS--
------T------------------DGA------G------------------WPASGML
AAHLLAALLTGLWLAYGERAAF---RILRAVA--------GRLAA--------P----LR
-L-----LL--A----------L-----PV-A---AD---------R---PG----P-R-
----L-RRPRSER-AP-SL-DLLIHAITSRGPPTGTAVV---------------------
----------------------------
>WP_212913643.1
-------------MTVG-W-----FCRALR---AAVFAAVAVLLGGLGHRAMSGL--PLP
WWAPAAGVAASFAGALFLAG-RE-RGAPLVVGALVASQAVLHVLFTLAQ--A---T-VD-
--GA----RADS--GT--------------------------------------TGTG--
---------------------------------------PP-------------------
---------------PA-----------V-G---------FTHAM---PTA--PG-GTH-
---------------------P----------------P---------------------
-------------------------GA--------------MS-------RSMGAM----
--LP--------GE---------------G---------MMAMP---AGTG-----PAEG
L-------------RQAGHVP-------G--------L----MD----------------
------------------------------A-----------------------MPHL--
------M--------------------G------G------------------MSPVGML
GVHALASLLCGLWLARGERLAF---RVLRSLA--------WRLLT--------P----VR
-L-----VL--R----------A-----SA-T---PNP------------PR----P-G-
----S-RHEEAHG-AP-RL-LLLAHSITSRGPPGRCAAA---------------------
----------------------------
>WP_198357613.1
-------------MTTG-P-----ASRTAR---AAMFAAVCVLMAALGHSWASGV--AVP
WWSLCAAFSGTASAAWWLAG-RE-RGVLVVTGSTVLAQLGLHTLFGLTQ--P---L-GR-
--GT----AG----L---------------------------------------------
------------MSH----------------------------------D----------
----------------------------M-P-----------GM------H-------G-
---------------------G--------------------------------------
-------------------S-----AA--------------M---------SAVMRIG--
-D-M-DM-----S----------------M---------NMGM----GMSG-----SESR
P---------------TAASD-------L--------M--G-M-----------------
------------------------------A--------------P--------GGH---
------------------------------------------------------DSTTMF
LAHLLAAMVCGLWLWRGEAGAF---RLGRALS--------ALMTA--------P----LR
-R-----VW--R----------V-----LC-R---FFRTAQDDGR-PC--PR--------
---RT-ADDAPAH-AL-RG-VLLHHVLSRRGPPAAAQYC---------------------
----------------------------
>WP_148837723.1
-------------MEAG-P-----VGRAVR---AAVFAAVSVTLAATGHVLMSED--PIP
FWVLATGFLALAVPGWWFAA-RE-RGPWLVTGLAVATQGVLHNAFAAAQ--S---A-LA-
--TA----GGT---AA---------------RTV--------------------------
--------------------------AG-------------------TGAAPPDAMAGMH
H---------------------------M-A-----------DM------D-------H-
---------------------S----------------AASGT-----------------
-------------GSASNAM-----TG--------------M---H-----HMT------
-----------------------------G---------TEH----ASAVD-----HM--
----------------------------D-----------S-M-----------------
------------------------------A--------------H--------MGHD--
------M--------------------A------G------------------MSSTGML
AAHVLAALLCGVWLARGERAAF---QVLRAVA--------SRLLA--------P----PH
-P-----LL--T----------A-----PL-P---AP---------R---RR----L-R-
----P-RRGLSDR-LP-LG-LRCARARDRRGPPGVLAAS---------------------
----------------------------
>WP_150948704.1
-------------MTAG-W-----CSRTVR---AAVFAAVCVLLAALGHVLMSGS--DVP
ARTLAGGGALTAVAGWCLAG-RE-RGLPLIVAVVVAAQTVLHEAFSSAQ--S---A-SG-
--GP----D---------------------------------------------------
------------------------------------------------------------
------------------------------------------------------------
--------------------------------------LMD-------------------
-------------------M-----GS--------------L---------PMDSM----
---PR-------G----------------S---------M--------DGG-----HL--
-------------GMSHTGI--------G-----------H-M-----------------
------------------------------G--------------H--------PGQT--
------V------------------GDG------G------------------SSSFGML
AAHLLAALLCGLWLAYGEKAAF---RILRAVA--------GRLAA--------P----LR
-V-----LL--C----------L-----PV-T---PG---------R---PR----L-R-
----L-RRPRSDR-AP-AL-LLLVHAITSRGPPAGTAVV---------------------
----------------------------
>WP_030615287.1
-------------MSVG-G-----FLRVVR---AAVFAAVCVLLAAVGHVLMSGE--GLP
WWALLSGAAGVGAVGWIFGA-HE-RRRRTVAGLTVAVQTCLHIAFTLAQ--S---G-SR-
--PA----VVAPD-------------------AA-Q----QWAGQLLC-------GP---
------APTP--EQAAR--AYDVAAQAGLTRHV---D-HLA-------------------
------------------------------I---------------------------H-
---------------------G--------------------------------------
-------------------T-----DA--------------M---A-----PM-------
------------GH---------------A---------MAM----DHAMP-----MG--
------------HDMASMGMT-------G-------------V-----------------
------------------------------I-----------------------GMHDMG
-----HM--------------------A------G------------------MPSWGMP
AAHLLAAVLCGLWLAQGESAVF---KLVRACA--------DRAFV--------P----LR
-L-----VL--A----------L-----LL-A---PP---------AP--PS----F-R-
------PSPRSRR-RP-RQ-FLLVHTLTTRGPPAVTAVV---------------------
----------------------------
>WP_232026086.1
-------------MDAG-W-----CARTVR---AAVFAAVCVLLAAVGHVMMSGC--AMP
WWALVGGFVATGGVGWVLAG-RE-RGLTLIAALVVGGQTVLHWGFSLAQ--S---A-VA-
--PT----ASG---SA---------------------------------------GD---
------GMGT------------------------------------------------MR
----------------------------M-G-----------SM------G-------H-
---------------------D--------------------------------------
-------------------M-----GSRDMVSMDMSSVD--M---SS---VDM-------
------------S----------------G---------MHAHS-TSMPMQ---------
---------------------------MG--------M-SH-A-----------------
------------------------------S--------------HIGPGDDAGLGYW--
------L-------------------VS------G------------------MPSLGMS
GAHLVAAVLCGLWLGYGERAAY---RLLRAVG--------GWLAA--------P----LR
-L-----VR--V----------L-----PA-L---PR---------R---PR----R-L-
----V-RRSRSRW-AP-YR-LHLVHAITRRGPPSRTAVV---------------------
----------------------------
>WP_168103722.1
-------------MVPG-R-----VTRSVR---TAVFAAVCVLLAAEGHAAVSGL--PVP
GWALAAALCATAAGVWGLTG-RE-RSPWLVTPAALAVQGVLHLLFARAQ--P---A-PG-
--RP----PGGLPYGA---------------------------------------GAA--
---------------------------------------------VLHGAAE--------
-------------DRP----------HAHAG-----------HA------A-------HL
---------------------A----------------PAD-------------------
------------------WTA----HV--------------V--------PSYAG-----
------------GGP-------------AG------------------------------
----------------------------G-------------------------------
------------------------------------------------------GGGGIG
------M---------------------------G------------PLFEQAGAGPVMA
AVHLVIALVGAVWLSGGERALF---RLLRAAS--------ARLAA--------P----LD
-L-----VV--R----------A----VPL-P--------------RP--PR------R-
----G-PLPAVPC-AP-RP-FPLLRVLPTRGPPPVPAVA---------------------
----------------------------
>WP_105867905.1
-------------MTVG-G-----SLRVVR---AAMFAVVCVVLASVGHVLMSGE--SLP
WHVLVLAFVAVGGAGWAAAG-RE-RGHVAVVALTLAVQAALHGAFTLAQ--A---S-SP-
--SP----AGPP--GAE-------------SDPA-R----RWVDHLLC-------GP---
------HGDL--AAAAR--AYDVAESAGLTRDL---T-LPP-------------------
----------------------------LSD-----------------------------
---------------------G--------------------------------------
-------------------S-----SA--------------I--------LALRHA----
------------GH--------------GG------------------------------
----------------------------G-------------H-----------------
------------------------------G--------------G--------GGHDMA
-----AM--------------------T------G------------------TASWGML
AAHVAAALLCGLWLAHGERALF---RVLRAAT--------DRVLI--------P----FA
-L-----RP--A----------P-----PA-P---TW---------E---PP------R-
---TP-SLDQPVR-PT-RL-RLLFHTLITRGPPVGAAVA---------------------
----------------------------
>WP_105867905.1
-------------MTVG-G-----SLRVVR---AAMFAVVCVVLASVGHVLMSGE--SLP
WHVLVLAFVAVGGAGWAAAG-RE-RGHVAVVALTLAVQAALHGAFTLAQ--A---S-SP-
--SP----AGPP--GAE-------------SDPA-R----RWVDHLLC-------GP---
------HGDL--AAAAR--AYDVAESAGLTRDL---T-LPP-------------------
----------------------------LSD-----------------------------
---------------------G--------------------------------------
-------------------S-----SA--------------I--------LALRHA----
------------GH--------------GG------------------------------
----------------------------G-------------H-----------------
------------------------------G--------------G--------GGHDMA
-----AM--------------------T------G------------------TASWGML
AAHVAAALLCGLWLAHGERALF---RVLRAAT--------DRVLI--------P----FA
-L-----RP--A----------P-----PA-P---TW---------E---PP------R-
---TP-SLDQPVR-PT-RL-RLLFHTLITRGPPVGAAVA---------------------
----------------------------
>WP_160503598.1
-------------MTAG-W-----CSRAVR---AAVFAAACVLLAALGHVMMSGT--SVP
WWTLGAGAVGVGGTAWLLAG-RE-RGLPLVVSLAVAAQAALHSGFSLAQ--A---A-AQ-
--PS----G-----GE---------------PLV-R----RWVQHMLC-------AA---
------PMPE--------------------------------------------A-GATP
M--------------P----------A-M-P-----------AS----------------
---------------------S--------------------------------------
-------------------M-----GS------------------------SM-------
------------E----------------H---------MD-------------------
----------------------------------------H-M-----------------
------------------------------G-----------------------GGHD--
------M--------------------S------G------------------MSPTGML
AAHLLAALFCGLWLAHGERAAF---RVARAFA--------GWLVA--------P----LR
-V-----PL--A----------L-----PT-P---AH---------R---PR----I-R-
----P-HRHRSAG-RP-RQ-LLLVHAITSRGPPAGTAVA---------------------
----------------------------
>WP_073726871.1
-------------MRAG-W-----CCRTVR---AAVFAAVCVLLAALGHLLMSGA--AVP
WWAVAAGASATGTAAWWLAG-RE-RGPAAVVLLAVAAQTVLHAAFSLAQ--A---T-AH-
--PG----SAG---DA---------------SLV-R----RWLDVLLC-------RM---
------PSPP--------------------------------------GA---EP-GTVP
M-------------------------P-T-S-----------AA------D-------H-
---------------------GG-----------------H-------------------
------------------AV-----HA--------------A---H-----GM-------
------------G----------------A---------TD-------------------
----------------------------------------A-T-----------------
------------------------------A--------------A--------VGHA--
------M--------------------G------G------------------MSPSGML
AAHLVAALLCGLWLAHGERAAF---RIVRSLA--------ARLVA--------P----LR
-L-----PL--R----------P-----AA-P---PH---------R---PR----V-R-
----P-GRAASDR-AP-RR-LTLAHAITSRGPPARSAVA---------------------
----------------------------
>WP_127358315.1
-------------MTTG-P-----AFRLAR---AAIFAAVCVATTALGHALMSE---AVP
GWAVAYAFAATTAGAWWLASRRE-RGALAVTGSTVVAQLALHGLFAGAQ--A---F-EH-
--AP----AA----AD---------------GMS--------------------------
-----------------------------------------------GTA----------
----------------------------M-A-----------HM------H-------Q-
---------------------A--------------------------------------
------------------------------------------------------------
------------------------------------------------------------
------------------------------------------------------------
------------------------------------------------------AGP---
-----------------------------------------------------GWSVGMT
LAHTLAALVCGLWLWRGEAAVF---RVGRALA--------AFVFA--------P----LR
-R-----AR--R----------A-----HG-I---AG-------T-RP--AA----V-R-
---RR-VAAGPLL-PP-HR-VLLRHAVSRRGPPVPPLCC---------------------
----------------------------
>WP_066944132.1
-------------MRAG-P-----ALRLTR---AAVFAAVCVAVSGLGHALQSDT--PLP
WPALVLALIAAGVAGWWPAG-RE-RGAPTVVGASAAGQVTLHALFSWTH--V---L-VP-
--GA----GA----GR---------------PM----------------------DM---
--------PG--TGRSD-------------------------------TA----------
------------------------------A-----------HA--------------H-
------------------------------------------------------------
--------------------------S--------------G---------MTE------
------------G----------------P---------TD-------------------
-------------------LL-------A--------L--V-L-----------------
------------------------------A--------------F--------DGH---
-----------------------------------------------------SLTSGMA
LAHLVAGLLCGWWLWRGEAAVG---QLGRSLA--------LFVCA--------P----LR
-R-----AW--R----------V-----LS-G---AMT--------PP--PR----T-R-
---TA-ALHRRHR-RP-RR-LVVLHGISRRGPPFVPSFD---------------------
----------------------------
>WP_069979709.1
----------------------------MR---AAVFAAVCVLTAALGHSLAADY--ALP
AGFLAGAMAVTTAAAWALAR-VE-RGALSITATTVGVQLALHTLFSFAP--V---P-GG-
--------------G---------------------------------------------
------------------------------------------------------------
------------------------------G-----------HH------A-------HG
Q------------------QAVV-------------VPP---------------------
-------------------------QS--------------V---------CMG------
------------GAV-------------DP---------VAQAV-WAAHTG-----TAAP
------------------PPP-------G----------PE-------------------
------------------------------S--------------P--------VAYVVE
------L--------------------I------T------------------HGSWTMF
LAHVLAALVCGLWMWRGEAAFF---TIVRSLH--------CAFFE--------P----LR
-L-----AL--A----------G-----LP-P---ARP------L-AV--PR------G-
----V-PVTPHPR-RL-RG-LLLRHAVSRRGPPRWCPVPC--------------------
----------------------------
>WP_125491156.1
-------------MTAG-W-----CCRTTR---AAVFAAVCVLLATLGHVLMSDT--AVP
WWALVTAVTVTGGAGWCLAG-RE-RGVVLVSSVVVVAQTALHEWFSCAQ--R---L-TA-
--PP----ASPV------------------------------------------------
------PVGA--------------------------------------GA------SA--
---------------P---------DH-T-A-----------GM------A-------H-
------------------------------------------------------------
-------------------L-----GHA-------------V---H-----PAAHG----
------------GS---------------A---------AG-------PAG-----AM--
----------------------------D-----------S-M-----------------
------------------------------T--------------G--------LGPV--
------M--------------------E------A------------------MSSSGML
AAHLLAALLSGLWLAYGERAVF---RILRAVA--------GWLAA--------P----LR
-M-----VL--T----------R-----PV-P---PH---------R---PR----L-A-
----P-RRGHAAH-RP-PR-LLLVHAITSRGPPAGTAVV---------------------
----------------------------
>WP_023588090.1
---------MTP-AGPG-P-----ALRLVR---AVVFAAVCVLTAALGHSLAADY--ALP
VGFLSVAMAVTTAAAWWLGG-AE-RGALSITASTVGVQLALHTIFSFAP--V---P-GG-
--------------GS--------------------------------------------
------------------------------------------------------------
------------------------------G-----------HH------Q-------HH
Q------------------QTAA-------------ALP---------------------
-------------------------PS--------------V---------CMG------
------------GAT-------------DP---------VAQAV-WQAHTG-----TAPP
------------------APP-------G----------PE-------------------
------------------------------S--------------S--------VAYVVQ
------L--------------------L------T------------------HGSWTMF
SAHVLAALVCGLWMWRGEAAFF---TIARSLH--------GALFE--------P----LR
-L-----AL--A----------G-----LP-P---ARP------V-AV--PR------G-
----A-PVAVHPR-RL-RD-LLLRHAMSRRGPPRGCPVPC--------------------
----------------------------
>QVJ02907.1
-------------MTES-E-----QCRPLR---AGVFTLVCASLSAIGHAVSSGH--DVP
VGGLLLGVAVVFAVAWVLAG-RR-YGPGMLTAWMLWGQLALHVTFSYAQ--G---A----
------------------------------------------------------------
------------------------------------------------------------
------------------------------A-----------HT------D-------H-
------------------------------------------------------------
------------------------------------------------------------
-------------------------------------------------SG-----AVL-
------------------------------------------------------------
------------------------------V-----------------------QDP---
-----------------------------------------------------MPAWAMI
SMHVAMALVSAWWLHLGENALF---AFLAFMA--------LSLI---------P----LL
-L-----VI--G----------A----VPT-A--------------RA--TP---SA-R-
----F-AATNQRP-RT-RP-PYLRHSRVLRGPPPVLAA----------------------
----------------------------
>WP_212913653.1
-------------MTVG-L-----GFRSIR---AAVFAAVCVLLASLGHVLMSGA--TVP
WWALGASVAGAGAAGWAFGG-RE-RGPIAVTAFTVAVQTALHVCFAFAQ--S---T-GR-
--AP----APG---GS---------------GPA-A----HWARHMLC-------GA---
------DPGP--AAGAR--AYRVAVQSGLLDRM---A-----------------------
----------------------------M-G-------------------Q-------HA
--------------------TG--------------------------------------
-------------------A-----GA-----------------GHP-APGSA-------
------------GT---------------GLP------TMS-------------------
------------MPMGSMAGH-------G--------T-DA-M-----------------
------------------------------A--------------S--------MGHQ--
------M--------------------T------G------------------LPSWGMT
AAHLAAAVLCGLWLARGEKAAF---RVLSALA--------SRAFA--------P----LR
-L-----AL--A----------G-----AA-P---VP---------P---PD----R-R-
----P-LRDFSHR-RP-RR-LLLVHALTTRGPPRETAVV---------------------
----------------------------
>WP_223778606.1
-------------MTSG-P-----AFRLAR---AAVFAALCVVTTAFGHALMSGA--ALP
WWAVGYAFAATTAAAWWLTG-RE-RGAPAVTGATVVAQLALHELFGLAQ--R---F-GA-
--GP----SG----RG---------------GPD---------------------P----
-------------HAVP---------------------SGG------GDG----------
----------------------------M-N-----------HM------S-------H-
---------------------A--------------------------------------
-------------------M-----PM--------------P------------------
------------------------------------------S----SDAT-----PAAL
S---------------DEALS-------R--------W--V-M-----------------
------------------------------S--------------V--------FGH---
------------------------------------------------------SGFGMF
LAHLAAALICALWLWRGEAAAF---RTGRALA--------AAVFV--------P----LR
-L-----VL--T----------L-----LV-A---AL-------P-PA--PP--------
---HV-GALVPVR-RL-RG-VLIQYAVSRRGPPVLPVSS---------------------
----------------------------
>WP_138962264.1
-------------MSGG-R-----SCRAIR---AAVFAAACVLLAATGHALMSAS--PLP
WWALPGAGAATFAGAWLLAG-RE-RGVLMVTTASVVAQAALHTWFSLAQ--A---A-AQ-
--SS----ASG---GA---------------SLA-Q----QWARHLLC-------GAD--
------GMGT--MSEAD--ALRAVTDAGLADRM---H--EA------AGH---TR-HSM-
-GMQETAVPT-----P--------------G-------------------A-------H-
---------------------D--------------------------------------
-------------------M-----TH--------------M---T-----SAGGH----
------------GGG--ALPDGTSDALPGG---------M----------S---------
----------------------------D--------A-MS-G-----------------
------------------------------M--------------H--------AGHD--
------M--------------------G------G------------------MSPLGML
AAHLVAALLCGLWLAYGERAAF---RIGRAVA--------GWLVA--------P----LR
-L-----AF--R----------L-----PP-P---AH---------R---PR----L-R-
----P-RRDHRAR-RL-RR-LLLVHAITSRGPPLGIAVS---------------------
----------------------------
>WP_130796402.1
-------------MRVT-G-----VVRAIR---ATVFAGVCVVLALVGHVHMSGS--AVP
PLVALGAFAGVAVATWACAG-VG-RGPMTVALAAIAVQGGLHLAFSLGQ--S---A-VS-
--PR----PGAA--VT---------------SPV-Q----DLALSLMC-------GGR--
------LGQP--PSHAE--AVEVVTAAGLA------------------------------
-----V---------P--------------G-----------HG------G-------H-
---------------------G--------------------------------------
-------------------H-----GA--------------V------------------
------------GH--------------HA---------ADA------------------
----------------------------G-------------------------------
------------------------------A--------------H--------AAAG--
------A--------------------A------H------------------LHSGGML
AAHLGAAVLSGLWLAWGERVTC---DLLFLLG--------VWLAA--------P----MR
-L-----IR--L----------W-----SA-PV--PR---------L---PG----P-V-
----C-LPATEVP-AL-RA-RLLLHTLISRGPPRHWAVG---------------------
----------------------------
>WP_078844537.1
-------------MRAG-W-----CSRTLR---AAVFAAVCVLLASLGHVMMSGT--AVP
WWAMAAGAAVTGGTAWLLAG-RE-RGVTAVGSLAVAAQAVLHASFALTQ--A---A-VH-
--PH----APD---AG---------------SLG-R----RWLGCLLG-------GP---
------PPGP--------------------------------------GA---RH-GGMP
S-------------------------F-M-A-----------SMGHTTGGT-------H-
---------------------S--------------------------------------
-------------------M-----GG--------------T---H-----SM-------
------------G----------------S---------MD-------H-----------
--------------------M-------G-----------A-S-----------------
------------------------------H--------------A--------SGHG--
------M--------------------SGM---FG------------------MSSAGML
TAHLLAALLCGLWLAYGERAAF---RILRALA--------GWLVA--------P----LR
-L-----LL--R----------L-----PV-P---PY---------R---SR----L-R-
----A-RRGRSDG-TL-RR-LLLTRAVTSRGPPAGCAVA---------------------
----------------------------
>WP_190211603.1
---------MGA-IVTT-W-----RPRMLR---AAVFATACVAMSATAHFGMSGSEAALP
WPALVLAFLGTAAGSWLLGG-RR-RGFAVVAVWMATAQISLHLLFEYAS--A---G-AA-
--AA----QERA-------------------AAA-T----DWIGLLLCTRDPASVGMD--
-------------------PAELARMAGLDPGL---VIASP-------------------
---------------P--------------G-----------HSG-LAGAA-------H-
---------------------G--------------------------------------
-------------------------HA--------------M------------------
------------GA-------------------------MSGPA----------------
----------------------------G--------A-GS-A-----------------
------------------------------G--------------T--------LVH---
-----------------------------------------------------DLSAGML
LGHLLAALLCAVLLWRGDAAVAGLFDLLKVLA--------RVLV---------P----AL
-L-----LL--G----------A-----WT-G--------------R---PV--SVL-R-
----P-ATGAVLP-VL-RP-ALLVEALGRRGPPGFRPAV---------------------
----------------------------
>WP_232028227.1
-------------MTAG-W-----CSRAVR---AAVFAAVCVVLAALGHVLMSGT--AVP
AWTLAAGVAATGAVGWGLAG-RE-RGLPLVVTVVVAAQTALHSAFSLAQ--S---T-SP-
--AR----PAT---GS--------------GSTA-S------------------------
----------------------------------------------------------MD
MTPMD---------------------S-T-A-----------SM------T-------H-
------------------------------------------------------------
-------------------M-----GP--------------M---------GMSHV----
------------D----------------Q---------TD-------HMG---------
-------------DMAHMGNT-------G-----------H-M-----------------
------------------------------G--------------H--------MGHS--
------L-------------------FD------G------------------DSSFGML
AAHLLAALLTGLWLAHGERAAF---RILRAVA--------GWLAA--------P----LR
-L-----PL--L----------L-----PA-V---PD---------R---PR----P-R-
----V-RRPRSDR-AP-SL-RLLVHAITSRGPPLGTAVS---------------------
----------------------------
>WP_079129280.1
-------------MTVG-W-----CARAIR---AAVFAAVCVVLAALGHVMMSGD--YVP
LSTLLAGWAVTGAAGWCLAG-RE-RGLRRVVGGAVAVQTALHSAFSLGP--P---A-PS-
--AP----GA-----H---------------STD-M----P-------------------
---------------------------------------------------------SMS
H-------------------------G-M-G-----------SM------S-------H-
---------------------D--------------------------------------
-------------------M-----SA---------------------------------
------------G----------------A---------ME-------------------
----------------------------A-----------M-S-----------------
------------------------------P--------------H--------AGHA--
------P--------------------G------G------------------DSSLGML
AAHLLAALLCGLWLGHGERAVF---RLLRAVG--------SRLAA--------P----LR
-L-----LF--A----------L-----PV-P---PP-------------PP----A-R-
----R-RRRPTNR-SP-RR-LLLVHAITTRGPPAGSAAA---------------------
----------------------------
>WP_167985202.1
MRS---RRHDRG-TRSG-R-----GFRLAR---AAVFAALCVTVSGLGHCLMSGS--GVP
GWALGYAFASVTAAAWWLTG-RQ-RGGVAVTGASVATQGLVHLLFTVAQ--A---L-GP-
--GG----LPR---GA--------------------------------------------
------------------------------------------------------------
------------------------------ST----------AA------A-------H-
---------------------G--------------------------------------
------------------------------------------------------------
---P--------GA---------------A------------------------------
----------------------------G-------------M-----------------
---------------------------------------------R--------GMH---
-----------------------------------------------------EWSPGML
AAHAGAAVLCGLWLWRGEVAAW---RLARLVA--------APVVA--------P----LR
-R-----AC--S----------A-----YA-L---GAA------V-RE--PR------R-
--VVP-AARPPVR-AG-AG-AVLRHALVRRGPPAVAVTSS----PAPGP-----------
--------PGRPLRGRAPRGPGRV----
>WP_093551979.1
-------------MDAG-P-----VGRAVR---AAMFAVVSVTLAATGHVLMSEA--PIP
FWVLAAGFFALAVPGWWFAA-RE-RGPWLVTVLAVATQGGLHNAFAAAQ--P---A-LG-
--AT----GGA---AA---------------EAV--------------------------
--------------------------TG-------------------AGTAAAGSMSGME
H---------------------------M-A-----------GM------H-------H-
---------------------S----------------PANGA-----------------
-------------------M-----AG--------------M---E-----HMA------
-----------------------------G---------MSH----ASSTS-----HL--
----------------------------G--------M-SS-M-----------------
------------------------------T--------------H--------AGHD--
------M--------------------A------G------------------MSSTGML
VAHLLAAVVCGVWLARGERAAF---QVLRAVA--------GWLLA--------P----LH
-P-----LL--R----------A-----PL-P---VP---------R---RR----L-R-
----A-RRGLSDR-PT-PG-LRCARARDRRGPPGVSAAF---------------------
----------------------------
>WP_124722037.1
-------------MDAG-P-----VGRAVR---AAMFAVVSVTLAATGHVLMSEA--PIP
FWVLAAGFFALAVPGWWFAA-RE-RGPWLVTVLAVATQGALHNAFAAAQ--P---A-LG-
--AT----GGA---AA---------------EAV--------------------------
--------------------------TR-------------------AGTASTGSMSGME
H---------------------------M-A-----------GM------H-------H-
---------------------S----------------PANGA-----------------
-------------------M-----AG--------------M---E-----HMA------
-----------------------------G---------MSH----ASSTSH--MGHM--
----------------------------G--------M-SS-M-----------------
------------------------------T--------------H--------AGHD--
------M--------------------A------G------------------MSSTGML
VAHLLAAVICGVWLARGERAAF---QVLRAVA--------GWLLA--------P----LH
-P-----PL--T----------A-----PL-P---VP---------R---RR----L-R-
----A-RRGLSDR-PT-PG-LRCARARDRRGPPGVSAAF---------------------
----------------------------
>WP_003961028.1
-------------MAAG-Y-----ALRLAH---TAVLAAVCVVVSGLGHALAAGV--SPS
PQGYVFALPPVLAASWRLTR-AR-RSAGVVVVACAAQQLALHVLFGLVA------H-GG-
--P-----------GD---------------------------------------AA---
------------------------------------------------------------
------------------------------G-----------HPA-----G-------H-
---------------------A----------------P---------------------
-------------------A-----QE--------------V------------------
-----------------------------P---------LGGDGGL--------------
-------------------------FGYG------VHL----D-----------------
------------------------------A-----------------------LAA---
-----------------------------------------------------SLTSGMA
GAHLLAGAVCGWWIWRGEQALV---QLGRALA--------LFADG--------P----VH
-S-----VR--TALIRTALIDAV-----LR-G---THA------P-----PT----A-PP
--PPA-GHPEPAP-LP-AF-LLPLRTVSWRGPPGRLPA----------------------
----------------------------
>WP_020385051.1
-------------MRPA-W-----GFRATR---AAMFAAICVLLAALGHHLMSGT--PIP
GWALGTSFAGVGMAAWFVAD-RE-RGVPFVVLVTLAAQSTLHLWFSAAQ--A---Q-RH-
--PQ----SPSD-------------------PHA-M----HMAHHTMP------------
------------------------------------------------------------
----------------------------MAA-----------DA------A-------H-
---------------------G--------------------------------------
-------------------H-----HS--------------M---Q--------------
------------------------------------------------------------
----------------------------A-------------A-----------------
------------------------------A-------------ET--------SVEH--
------L--------------------A------G------------------MGSYGML
AAHLLAALLCGFWLAYGERAAF---AVLRTAT--------RRLLL--------P----LR
-L-----IS--G----------P-----RV-T---LH---------Q---PN----I-R-
----P---HHSPR-TL-RP-FLLVHAITSRGPPRGVAVV---------------------
----------------------------
>WP_125492186.1
-------------MPVG-G-----FVRVLR---AAVFAAVCVVLAALGHVVMSGE--GLP
WWVLLSGASVAGAVGWAFGA-RE-RRRRTVAGLTVAAQTGLHAAFTLAQ--S---G-DR-
--P-----VAAPE-TT---------------QSL-R----QWADHFLC-------GA---
------PPTP--TQAAR--AYDIAVAAGL-HPA---D-HVT-------------------
------------------------------A---------------------------H-
---------------------G--------------------------------------
-------------------A-----HG--------------V---A-----SA-------
------------GH---------------D---------MP-------------------
------------------PM----------------------------------------
------------------------------G-----------------------GMHDMT
-----QM--------------------A------G------------------TSSWGML
AAHVLAAVLCGIWLAQGESAAF---KLVRACA--------DRAFV--------P----LR
-L-----VL--A----------V-----LC-P---PP---------AP--PS----F-R-
------PAPRSRG-RL-RQ-LLLVHILATRGPPGETAVV---------------------
----------------------------
>WP_156755909.1
-------------MASR-PGVAPLALRVAR---SGLVTSCATALAVSAHAIGGGG--APT
SGVVLLLAVLTGWAGSPLVD-RG-TALPRMVTALGVTQVLQHGLMTMTP--G---A----
------------------------------------------------------------
------------------------------------------------------------
------------------------------A-----------HQ--------------H-
------------------------------------------------------------
------------------------------------------------------------
------------------------------------------------------------
----------------------------G-------------------------------
------------------------------A--------------P--------------
-----------------------------------------------------VDPRAML
AGHALAVLFTAVVLVHADRAVL---AAADAVT--------SALPR-------RP----LV
-L------------------------------------------------PA--TAA---
-LLLP-AIETSAR-TP-AL-ATWVRAPARRGPPA--------------------------
----------------------------
>WP_256521639.1
-------------MTTG-R-----WCRAAR---AAMFAATCVLLAAVGHILMSGS--PVG
PGGLAAALAVTGALAWLLGG-RE-RTPGAVTGATVAVQAGLHAAFSLAQ--A---L-AA-
--PR----TGSG-------------------SLL-R----EWAGHLLC-------SP---
------APGT----------------------------------------GG--------
--------------------------H-LSGA----------AA------A-------H-
------------------------------------------------------------
-------------------------SA-----------------------GHL-------
------------GH---------------G---------AA-------HLA---------
---------------------------------------HA-A-----------------
------------------------------T--------------P--------AGHG--
------P--------------------A------G------------------MSPAGML
AAHLLAALLCGLWLAHGERVVF---RALHALA--------GWLAA--------P----LR
-C-----AL--R----------L-----AP-P---PC---------A---PR----S-R-
----V-RRRRVSA-RL-RP-LLLASSCVTRGPPAGSAVC---------------------
----------------------------
>WP_250335989.1
MP-------VTP-AGTG-P-----ALRLTR---AAVFAAVCVLTAALGHSLASDR--PLS
AGFLTGAAIATTAAAWWPAR-VE-RGALQITATTVGAQLSLHAAFSLAP--V---P-GG-
------------------------------------------------------------
------------------------------------------------------------
------------------------------G-----------HH------A-------HR
---------------------AA-------------ALP---------------------
-------------------------QS--------------V---------CMG------
------------GAT-------------DP---------VARAV-WQAHTG-----TAHP
------------------EAA-------G----------PG-------------------
------------------------------S--------------S--------VASLVE
------L--------------------L------T------------------HGSWTMF
LAHVLAALACGLWMWRGEAGFF---AIARSLH--------CAFFE--------P----LR
-L-----VL--T----------G-----FA-P---ARL------L-AV--PR------A-
----A-PVALRPH-RP-RD-LPLRYAMSRRGPPRGCPVPR--------------------
----------------------------
>WP_176101750.1
-------------MTAG-W-----CSRTTR---AAVFAALCVLLASLGHVMMSGT--PVP
WWAMAAGALATGGTAWALAG-RE-RGPLAVVSLTVAAQVALHAAFSFAQ--V---F-VH-
--PV----SGG--------------------SLG-T----RWLEHMLC-------GA---
------VPGT--------------------------------------GA------AT--
---------------P----------HVTPGGGH--------AA--------------H-
---------------------T--------------------------------------
-------------------ME----HA--------------A---H-----TMNHA----
------------SH---------------G---------MD-------HGA-----HA--
--------------MPGMPMPDAP----G-------------M-----------------
------------------------------A-----------------------GAGD--
------L--------------------H------G------------------MSPTGML
LAHLLAALVCGLWLAHGERAAF---RILRAAG--------NRLFA--------P----LR
-L-----LL--R----------P-----PA-P---AH---------K---PR----V-R-
----R-RRSGVER-WQ-RG-RLLIHTITSRGPPVGTAVA---------------------
----------------------------
>WP_227869937.1
---------MTAVRSPG-D-----CSRGAR---AAMFAAVCVLLAAVGHTHSSGT--AIP
WWVLASAFVVTTGLVWTLAA-RE-RGRLAVTSTALATQALLHCAFTLGS--P---P-PR-
--AP----VPADD-AS--------------------------------------------
------------PDHGE---------------------RAP----AEHGSA-------MP
SDC------------PL---------HDA-G-----------HQ--------------H-
---------------------T----------------P---------------------
-------------------------EA--------------A------------------
------------GLD------------------------MAA------------------
----------------------------G-------------M-----------------
------------------------------------------------------GGHDPW
-----------------------------------------------------SMPAGML
LAHLAAAALSGLWLAHGERAAF---QLLRALA--------GLLHT--------P----LN
-L-----LR--A----------S-----PS-I---RP---------R---PT----P-R-
----I-RAPRHDR-PT-RL-VLLVHVISSRGPPAATAVP---------------------
----------------------------
>WP_201835538.1
-------------MTAG-W-----CARTTR---AAVFAAVCVLLAALGHVLMSGS--DVP
AWALAAGAAVTGAAGWCLAG-RE-RGLPLIVSVVVLAQTVLHEAFSYAQ--S---A-SG-
--GP----GALPLSGG--------------------------------------------
--------------------------------------------------------DPMD
MGSMG---------------------S-M-G-----------SM-----GG-------T-
---------------------G----------------SMG-------------------
-------------------M-----GD--------------MG--S----ADMSGM----
------------G----------------S---------M--------GSS-----HT--
-------------GMSRTGM--------G-------GM-GG-M-----------------
------------------------------G--------------HTGHL--NPLHHA--
------M-------------------DG------G------------------STALGML
AAHLLAAVLCGLWLAYGEKGAF---RILRAAA--------GRLVA--------P----LG
-L-----LL--A----------L-----PV-P---PD---------R---PR----L-R-
----P-RRRRSDR-AP-RL-LLLVHAITSRGPPVGPAVV---------------------
----------------------------
>WP_129323025.1
-------------MTSG-S-----VSRAVR---AAIFAVVCVTTAALGHALMSAR--PLP
WWVLVAALGVTGSAAWWSAG-RE-RGGFVVTGSSVLAQLALHSLFGRVQ--S---C-GA-
--GLC-------------------------------------------------------
--------LE--SAHAS--S------------------STP------MGG----------
----------------------------M-A-----------GM------S-------R-
---------------------L--------------------------------------
-------------------T-----DM--------------A---------GM-------
-----------------------------Q---------ALST----AHTG-----APGA
L---------------REDWS-------L--------A--Q-M-----------------
------------------------------V--------------H--------AGH---
------------------------------------------------------GTLGMF
LAHALAALVCGLWMWRGEAAVC---RLARNAA--------AEWFA--------P----FL
-L-----AL--A----------A-----LG-W---TG-------L-KP--TA------R-
---PA-VGAAHVP-CL-RG-VFLHHVRFRRGPPSPSFCC---------------------
----------------------------
>WP_164411222.1
-------------MTAG-W-----GARTLR---AAVFAAVCVLLAALGHVLMSGS--AVA
WWTLAAGALVTGGAGWCLTG-RE-RGLPLVVGVVVVAQGALHSAFSLTR--S---T-GT-
--GT----GADA--GA--------------------------------------------
------------------------------------------------------------
------------------------------G-----------SA------G-------M-
---------------------A--------------MDSMD-------------------
-------------------MA--GTSA------------------------VT-------
------------G--------------------------M--------GMD---------
---------------MGAGV--------G-----------H-L-----------------
------------------------------A--------------H--------GGHG--
------M-------------------DV------L------------------SSSYGML
AAHTLAALLCGLWLAYGERAAF---RILRAVA--------GRLAA--------P----LR
-L-----AL--A----------L-----PA-T---PD---------R---PR----P-H-
----L-RRSGSDR-AP-RL-LPLVHVITSRGPPTGLAVV---------------------
----------------------------
>WP_055550666.1
---------MTG-MTPG-P-----ALRTTR---AAIFAVVCVVMAALGHAVMSGG--TVP
GWMLGAAFLATASAAWWLTG-RQ-RGGAVVTGATVGAQLVLHLLFHFSQ--S-SRL-AQ-
--AP----MG----H----------------GAH---------------------GAHGG
--------AG--MSGGP--G------------------MDG------VDG----------
----------------------------M-A-----------GM------AD--------
------------------------------------------------------------
------------------------------------------------------------
-----------------------------------------------AHM----------
------------------------------------------------------------
------------------------------A--------------S--------AAD---
-----------------------------------------------------GITPGML
LAHALAALVCGLWLWCGEAAAF---RLGRALA--------AAVFV--------P----LR
-L-----VL--R----------L-----LG-A---DA-------L-PL--PT----R-R-
---LP-RRPGAGR-AL-RA-ALLHYVVARRGPPEGLMRI---------------------
----------------------------
>WP_189710730.1
-------------MTAG-R-----CARATR---AAVFAAMCVLLAALGHVLMSGS--DVP
TWALAVGGAVTGAVGWCLAG-RE-RGLPLIVTAVVAAQSTLHEAFSCAQ--S---A-SG-
--TS----GG----PA---------------SMG-T----SG------------------
-------RG------------------------------------------------YTD
-SSM----------------------D-M-G-----------AM------R-------M-
---------------------G----------------SMD-------------------
-------------------M-----GP--------------T---------RM-------
------------G----------------S---------M--------DMG-----AM--
-------------HMDHTGM--------S-----------P-M-----------------
------------------------------E--------------H--------MGHS--
------T-------------------DG------G------------------SSSFGML
AAHLLAAVLCGLWLAYGEKAAF---RILRAAA--------GWLAA--------P----LR
-L-----LL--A----------L-----PH-T---PD---------R---PR----V-H-
----L-RRRRSDR-AP-RL-LLLVHALTSRGPPVGTAVV---------------------
----------------------------
>WP_204030437.1
-------------MTPGGR-----PLRLTR---AGVFAVVCATVSAAGHALAGGG--AVV
PAALGLGFLGALIFAYALTG-RE-RGPRTVLAASVGVQTLLHQMFGWAS--P---L-PE-
---F--------------------------------------------------------
------------------------------------------------------------
----------------------------------------------------------H-
------------------------------------------------------------
------------------------------------------------------------
------------------------------------------------------------
------------------------------------------------------------
------------------------------------------------------GAHR--
-----------------------------------------------------GSGLGMA
AVHLVVAVLTGWWLYRGESALG---LMLRLWG--------GPTLALWLW----P----LA
-V-----PP--G----------V------------AA-------------PR----Y---
----A-APPEVLE-SP-IL-RVIVSAIHRRGPPVVTHTG---------------------
----------------------------
>WP_221460680.1
M------------TPAA-A-----ALRVPR---AIVFATLCTVVSAGGHALAGGG--LVP
PFLGVLGVVIAFCVAYPLGG-RE-RGPEVVLTATGGVQILLHELFSRAS--H---G-PH-
--TT--------------------------------------------------------
------------------------------------------------------------
----------------------------ILG-------------------E-------H-
------------------------------------------------------------
------------------------------------------------------------
------------------------------------------------------------
----------------------------G-------------------------------
------------------------------------------------------------
-----------------------------------------------------HPASGMT
AVHLAVALGTGWWLYRGESAVW---LMIRLYG--------RRL----------P---VIR
-L-----LL--V----------V-----PA-E---PVT------------PV----W-R-
----P-VTTPEPT-PY-GG-RDVLPSLRRRGPPLPR------------------------
----------------------------
>WP_030735377.1
-------------MPVG-G-----FLRAAR---AAVFAAVCVLLAALGHVLMSGR--GLP
WWVLLSGAAAVGALGWVFGG-HE-RRHRTVAGLTVAVQTCLHIVFTLAQ--S---G-GR-
--AA----EAAPR-VT---------------RSP-W----EWAGHLLR-------AA---
------APTA--ARAAR--VHDVAADAGPVGHA---R-HLA-------------------
------------------------------A---------------------------D-
---------------------G--------------------------------------
-------------------T-----HA--------------E---A-----SM-------
------------GH---------------D---------MA-------SMG-----MGGM
------------HDMSSMGMS-------G-------------M-----------------
------------------------------A-----------------------GTHGLG
-----HM--------------------A------G------------------TFSWGMP
AAHLLAALLCGLWLAQGESATF---KLVRACA--------DHAFV--------P----LR
-L-----VL--A----------V-----LL-P---LP---------AP--PP----V-R-
------PSPRSRR-RL-RR-FLFVHALTTRGPPEVIAVF---------------------
----------------------------
>WP_164321635.1
-------------MTAG-W-----GTRTLR---AAVFAAVCVLLAALGHALMSGA--TVA
WWTLAAGALVTGGAGWCLTG-RE-RGLPLVVGVVVVAQGALHSAFSLTR--S---A-ST-
--GT----GTGT--GT--------------------------------------------
------------------------------------------------------------
------------------------------G-----------SA------D-------T-
---------------------A--------------MDSMD-------------------
-------------------MA--HTGT------------------------ST-------
------------G--------------------------T--------GMD---------
---------------MGAGV--------G-----------R-L-----------------
------------------------------T--------------R--------GGHG--
------M-------------------DV------L------------------SSSYGML
AAHTLAALLCGLWLAYGERAAF---RILRAVA--------GRLAA--------P----LR
-L-----AL--A----------L-----PA-T---PD---------R---PR----P-H-
----L-RRGGSDR-AP-RL-LPLVHAITSRGPPTAIAVV---------------------
----------------------------
>WP_125492188.1
-------------MSAG-W-----CLRTTR---AAVFAAVCVLLAALGHVMMSGL--SVP
WWALAVGVVTCGGAGWCLAR-RE-RGLLLVSSIVVVAQSALHEWFSCAQ--A---L-SA-
--PS----PPL---GG---------------TAE--------------------------
--------------------------------------------------------DVFP
TL------------------------S-S-A-----------SM------G-------H-
------------------------------------------------------------
-------------------T-----GHA-------------M---H-----SMTRG----
--GPAPEA----AD---------------G---------MD-------------------
----------------------------------------P-M-----------------
------------------------------T--------------G--------IDHM--
------M--------------------G------G------------------GTGAGML
AAHLLAALLSGLWLAHGERAAF---RILRAVT--------GWLAA--------P----LR
-L-----LL--A----------L-----PA-A---PR---------R---PR----L-L-
----R-RRGRTDR-RP-RR-LLLVYAITSRGPPTGTAVR---------------------
----------------------------
>WP_085925862.1
-------------MEAG-Y-----VLRGLR---AIAFAVVCVLLTAVGHVLTSGA--VLP
WRVLLTAAVGAAGGAWCFAG-RE-RGPLTVAALTVGTQATLHSAFALGQ--A---L-DH-
--TG----HSKL-------------------SWA-G----LWWESLRC-------GGG--
-----VPFHP------------LRVPSGVRAAL-------------VDGS----------
---------------PV---------QEM-A-----------HG------G-------H-
--------------------FG--------------------------------------
------------------------------------------------------------
------------GL---------------S---------MS-------------------
----------------------------GQ------------M-----------------
------------------------------AV----------------------MGHTPH
---------------------------------PG----------------APGGAGVML
AAHLLIATLSVWWMWGGERAVF---RLVRAVS--------LALVP--------R----LR
-L-----VR--H----------T-----VL-P---TLP------------PE----P-R-
----E-PERTPHR-AL-PG-RLLVHVVSRRGPPQAPAVH---------------------
----------------------------
>WP_256525164.1
-------------MTPG-R-----LSRAAR---AAMFAAVCVVLAAVGHVLMSGT--DLP
WWALLSAFAGTAGAAWSLAG-RE-RGLPTVTGAAVAVQGALHTAFSLVQ--A---A-GR-
--PP----APA---GA---------------SFA-R----QWADFLMC-------GSG--
------PAGS--MPLRE--AMRIVEGAGLGAMV---S-RPP------PGT-------PVA
------------------------------A-------------------P-------H-
---------------------A--------------------------------------
-------------------G-----HA--------------V---H--------------
------------------------------------------------------------
-------------------GA-------G----------SA-W-----------------
------------------------------A--------------G--------AGHD--
------M--------------------A------G------------------MSASGML
AAHLLAAVLAGLWLAYTERGVF---RLLRALA--------HWVWA--------P----LR
-V-----LL--G----------L-----PVRT---PH---------R---SG----V-R-
----P-RPGTAAR-VL-RG-RLLADSLTSRGPPAEPAVL---------------------
----------------------------
>WP_210919808.1
-------------MTAG-G-----CSRTLR---AAVFAAVCVLLASLGHVMMSGT--AVP
WWAMAAGAAATGGTGWLLAR-RE-RGPVLVGSAVVLAQAALHASFSLAQ--A---V-VH-
--PE----PSG---GG---------------SLV-Q----RWLGYLLC-------GS---
------PSGT--------------------------------------GH---D--GGMP
TSMA-------------------SMAS-M-A-----------SM------D-------H-
---------------------P--------------------------------------
-------------------M-----GD--------------P---H-----SM-------
------------G----------------A---------MH-------H-----------
--------------------M-------G-----------A-A-----------------
------------------------------R--------------A--------MDHG--
------M--------------------G------G------------------MSSTGML
AAHLLAALLSGLWLAHGERAAF---RILRALA--------GWLVA--------P----LR
-L-----VL--R----------L-----PA-P---PH---------R---PR----A-G-
----L-RRGRSDR-GP-RR-LLLAHAITSRGPPLGAAVA---------------------
----------------------------
>WP_254752345.1
-------------MATG-S-----IFRLAR---AAVFAAVCVVVTALGHALISGG--TLP
PWSVGCAFAGTTAIAWWPAG-RE-RGALAVTGATVVAQCGLHVLFMLAE--S---V-GP-
--AP----AH----TG---------------MHH---------------------PMP--
------------------------------------------------------------
----------------------------MPM-----------SP------H-------N-
---------------------G--------------------------------------
-------------------G-----HG--------------M---------SGT------
------------G----------------S--------------------------SPDP
------------------------------------------M-----------------
------------------------------D--------------W--------PWH---
------------------------------------------------------GGAAMA
LAHLLATLLSGVWLWHGETAAF---RLVRALA--------AAVFV--------P----LR
-I-----AL--R----------M-----LG-A---VA-------A-EP--PA--------
---PA-APSTTAR-RL-RS-AELWHVIRRRGPPGRPLPCH--------------------
----------------------------
>WP_093471825.1
-------------MTVG-G-----WCRTLR---AGVFAAACVLLAALGHVMMSGV--PVP
WWAMVAGAAGTGAAGWCLAG-RE-RGQALIVTVVVGAQVVLHEGFSLAQ--A---F-VS-
--GR----SES---SS---------------AVA-Q-------------------GVD--
------ATGT----------------------------------------------GAAP
AGSL----------------------H-M-N-----------PT------D-------M-
---------------------G----------------SPH-------------------
-------------------V-----GS-----------------------RHM-------
------------G----------------P---------M--------HMG-----SM--
-------------HMDAMHMP-------G--------L-GD-I-----------------
------------------------------GSGSMTPMDPGA---H--------MAHS--
------M--------------------G------G------------------NGTFGMF
AAHLLAAILCGLWLAHGERAVF---RLLRTAA--------TRLVT--------P----LR
-M-----LL--A----------L-----PV-P---PS---------R---PP----V-R-
----R-RRDSGHR-PL-AR-LLLCHAIISRGPPVGLAVA---------------------
----------------------------
>WP_030663693.1
-------------MTAG-W-----CSRTVR---AAVFAAVCVLLAALGHVLMSGS--QVP
ARVLAAGFAATGVAGWSLAG-RE-RGLPLIVSLVLAAQTALHFSFSLAQ--S---A-TE-
--AA----PPR-------------------------------------------------
------------------------------------------------------------
------------------------------------------------------------
------------------------------------------------------------
------------------------------------------------------------
------------N----------------S---------M--------------------
-------------GLDHMGA--------D-----------P-M-----------------
------------------------------N--------------HMQG-----MGDE--
------T-------------------GG------G------------------ASSFGML
AAHLLAALLCGLWLAHGERAAF---RIMRTVA--------GRLAT--------P----LR
-L-----LL--A----------L-----PV-T---PD---------R---PR----P-S-
----G-RRPRSDR-AP-RL-LLLVHAITSRGPPAGTAVV---------------------
----------------------------
>WP_219090737.1
-------------MARP-P-----APPPLR---AAVFSAVCVLPAATGHVMMSHT---LP
LWAPVAAFLLTAALSVPFAR-RE-HGALAVIGSSVLVQTLLHLTFSLVQ--A---L-VA-
--PA----MRHS--AT---------------------------------------GA---
------HAAP--GGHSD-------------------------------------------
----------------------------MAG-----------HAA-AAGHG--PG-GPH-
---------------------G--------------------------------------
-------------------------NP------------------------ALGGF----
------------GTC------------GDG---------VTGAP---APGG-----PGDI
----------------------------G-------------T-----------------
------------------------------A-----------------------AGHH--
------V--------------------P------G------LDL--WSLL--THGSGGMT
AAHLLAATITGWWLWRGEAAAF---RIGRALI--------AALFE--------P----LL
-----------S-------------------P---PRR------G-HVLFPD----V-P-
--AVP-PRSTLAV-LR-EG-RHLRHTLSRRGPPPRPAAVV--DVDGTTP-----------
----------VPLRTGRVLAVC------
>WP_150484519.1
-------------MTAG-W-----CARTIR---AAVFAAVCVVLAAMGHVMMSGD--HVP
LGTLLAGWAVTSAVGWCLAG-RE-RGLRLVVAVAVAVQTALHSAFSLAP--A---A-PL-
---------------R---------------SPR-M----D-------------------
---------------------------------------------------------SMD
PGAG----------------------G-M-G-----------SM------G-------H-
---------------------D--------------------------------------
-------------------M-----GS--------------M---D-----SM-------
-----------------------------S---------VS-------------------
----------------------------E-----------H-L-----------------
------------------------------G--------------H--------AGHT--
------P--------------------G------G------------------GSSLGML
AAHLLAALLCGLWLGHGERAVF---RLLRAVG--------GWLAA--------P----LR
-L-----LF--A----------L-----PA-P---PP-------------PP----V-R-
----A-RRWSSDR-AP-RL-LLLVHAITSRGPPVRAAAV---------------------
----------------------------
>WP_096629780.1
-------------MGAG-T-----ALRLGR---TALFALVCVAVSGLGHALMSGT--PLP
LSVQAAALLPVGGAGWWLAA-RE-RNAPVTVAAHALGQLGLHGFLGAAG--S---W-LP-
--SG----AG----AN---------------------------------------RM---
--------GG--SHHPP-------------------------------GA----------
----------------------------T-S-----------HS------A-------H-
------------------------------------------------------------
--------------------------D--------------M---------SIG------
------------G----------------P---------SD-------------------
-------------------LI-------G--------V--L-A-----------------
------------------------------A--------------F--------DGS---
-----------------------------------------------------LFTTGMA
AAHAIAGLICGWWLWRGEVAAA---RLGRSLV--------LFVRA--------P----LR
-S-----AL--R----------L-----WS-A---TPL------T-PAD-PA------P-
---RR-TCRRPGR-R--RD-LLARHTLSRRGPPYRLRLL---------------------
----------------------------
>WP_217134371.1
-------------MTAG-W-----GARTGR---AAVFAAVCVVLAALGHVMMSGD--HVP
LGTLAAGWAVTGALGWGLAG-RE-RGLPLITAVAVAAQTVLHSAFSLVE--P---A-HA-
--DF--------------------------------------------------------
----------------------------------------------------------M-
--------------------------D-G-S-----------AM------P-------H-
---------------------G--------------------------------------
-------------------M-------------------------H-----ST-------
-----------------------------P---------M--------PMG---------
-----------------TGT--------G-------------M-----------------
------------------------------------------------------EGHR--
------A-------------------PS------G------------------DSSAGML
AAHLLAALLCGLWLGYGERAVF---RVLRTVG--------GWLAA--------P----MR
-L-----LF--L----------A-----PV-P---PR---------R---PS----P-R-
----VRRRRRSDR-VP-RL-LLLVHAITSRGPPAGAAAL---------------------
----------------------------
>WP_243330604.1
-------------MTPG-R-----CCRAVR---AAMFAATCVLLSSLGHILMSGT--AVP
WWGMAAAFAATSATGWFLAG-RE-RGLAAVVSATVGVQAVLHGGFSLAQ--A---A-AA-
--RP----PEP---GA------------SLTSLG-R----RWAQYLLC-------APSVL
RPQ---TTGP---------------AAGTGSTA---R-------------------HVMQ
DA------------------------HAMAG-------------------T-------H-
---------------------G--------------------------------------
-------------------T-----HA--------------V---H--------------
-----------------------------G---------MA-------DGS-----ASMA
A---------------------------A--------L----P-----------------
------------------------------T--------------P--------TVHA--
------M--------------------G------S------------------VSPAGML
AGHLLAALVCGLWLAYGERGAF---RVLRAVA--------ARFLV--------P----LR
-L-----LF--R----------L-----PA-P---AH---------R---PR----V-R-
----L-PRNHRVR-TP-RR-LLLADALTSRGPPHGTAVV---------------------
----------------------------
>WP_046469854.1
-------------MPAS-A-----GFRLPR---AGVFATVCVSVSVGGHAAASDT--PVP
VLGVVAGFLLVLGMAWGATI-RE-CRYGTVLAWMLWGQLALHLVFHRAQ--R---L-SS-
--VS----EPEE------------------------------------------------
------------------------------------------------------------
---------------P--------------------------SP------A-------H-
------------------------------------------------------------
-------------------L---------------------A------------------
-----------------------------------------------RHPP-----ATG-
----------------------------G-------------------------------
------------------------------------------------------EAD---
-----------------------------------------------------GSPVLML
LAHIAAAMVTAWWLRRGEAAAF---ALARALR--------MLLTP--------P----LV
-------QP--R----------L----SPC-T---PA-------------PV-VV-----
----P-AATADSP-AL-YG-TVLPYVRTLRGPPLRTGTR---------------------
----------------------------
>WP_109448570.1
-------------MTTG-R-----GSRVTR---AAMFASVCVPFAALGHILMSGA--GIP
GWMLLIAGAVTAGVGWAFAG-RE-RGRGLVTGVTVVVQLALHSLFSLGQ--A---V-AA-
--PS----GAG--------------------SPA-Q----RWAAVLLC-------GPG--
------AAAG--ISPAD--AERVVRTAGLGGHL---N-APP------SGM------SS--
------T--------PGM-RDMAGMAN-MPGM----------SS------G-------H-
---------------------G----------------APA-------------------
-------------------V-----HA--------------A--------TSM-------
------------G--------------------------MS-------------------
----------------------------G-------------M-----------------
------------------------------G--------------A--------MAH---
----------------------------------G------------------YGLAGMV
AAHVLAAVLCGVWLAYGERAAF---QLGRAVA--------ARLFS--------P----LV
-L-----LL--W----------T-----PP-T---AL---------R---PL----P-R-
----R-GGTRSRR-RA-RS-LLLAHAIVSRGPPRAAVVL---------------------
-----------PA---------------
>WP_254885655.1
-------------MATG-S-----TFRLAR---AAVFAAVCVVVTALGHALMSGV--TLP
LWSVACAFAGTTAVAWWAAG-RE-RGALAVTGSTVIAQCGLHILFLLSA--T---V-GA-
--AP----AH----GG---------------MHH---------------------SMP--
------------------------------------------------------------
----------------------------MPA-----------PM------H-------H-
---------------------G--------------------------------------
-------------------A-----DT--------------V---------ASV------
------------G----------------S---------MHSM----HSMG-----SAGP
------------------------------------------------------------
------------------------------D--------------W--------PWH---
------------------------------------------------------GSGGMA
LAHLFATLISGVWLWRGETAAF---RLGRALA--------AAVFV--------P----LR
-I-----AL--R----------M-----LG-A---GT-------A-EP--PA--------
---WS-SVPTAAR-RL-RG-ALRWQVIRRRGPPGHPLPCH--------------------
----------------------------
>WP_184568678.1
-------------MTTG-L-----ACRAIR---AATFAAVCVAAAAAGHSLASGA--ALP
PLALASAFAGTASAAWWLAG-RE-RGAFVVTGATVAAQLGLHLLFSLMQ--L---P-GS-
--TS----GA----HG---------------SPV---------------------R----
------------------------------------------------------------
----------------------------M-S-----------HA------A-------H-
---------------------A--------------------------------------
-------------------L-----HA--------------G---------HWAP-----
---P-GRGGAGEA----------------A---------ASGS----SSVA-----RLAT
D---------------HGDLA-------L--------A--G-L-----------------
------------------------------S--------------P--------FCH---
-------------------------------------------------------GWGML
LAHVLAALLCGLWLWRGERAAF---RLGRALG--------AAVFV--------P----LR
-T-----AL--R----------G-----LA-A---GA-------W-RP--PR------L-
---CP-MAAFRLR-RP-RQ-IFLRHVLVGRGPPASVTPC---------------------
----------------------------
>WP_053664025.1
-------------MSVG-G-----VFRVLR---AAVFAAVCVVLAAIGHVLMSGS--PIS
WWVLLGCTTAVGGLAWALGG-AE-RGRSAVVALTVAVQTCLHICFTLAQ--T---G-RQ-
--PA----MAAPD-DG---------------AAI-R----QWASYLLC-------GA---
------DPDP--GAAAR--AYDLAVRAGLTHSM---R-LPS-------------------
------------------------------S---------------------------Q-
---------------------G--------------------------------------
-------------------T-----GT--------------M---R-----HA-------
------------GH---------------V---------MP-------GTG-----DMAG
M-----------P--GMSSMP-------G-------------M-----------------
------------------------------T-----------------------GMHHMD
-----GM--------------------T------G------------------TASWGML
LAHLLAAVLCGLWLAQGERAAF---RLLRALA--------DRAFV--------P----LR
-L-----VL--A----------V-----LL-P---VP---------RR--PL----C-R-
------PRRRRVR-RP-RR-LLLVHTLTTRGPPREIAVL---------------------
----------------------------
>WP_006376289.1
-------------MTAG-R-----GVRTVR---AAVFAAVCVLLAALGHVLMSGS--SVP
WWTLSAGFGATSAVGWTLAG-RE-RGLPLVVSVVVVVQGALHSAFSWGG--S---A-AS-
--GS----GTG-------------------------------------------------
---------------------------------------------------------GMS
D-----------------------------G-----------SM------S-------M-
---------------------G--------------------------------------
---------------------------------------------------SM-------
------------D----------------A---------M--------DMG-----SAHM
-------------GSAHM----------G-----------H-V-----------------
------------------------------G--------------H--------MAHG--
------T--------------------G------G------------------TSSLGML
AAHTLAALLTGLWLAYGERAAF---RLLRAVA--------GWLAA--------P----LR
-LP----LL--A----------L-----PV-P---PR---------R---PS----L-R-
----P-TRERAER-IP-R--LTLTHTIISRGPPAGTAVV---------------------
----------------------------
>WP_114623854.1
-------------MTAG-P-----VTRMLR---AVLFAAVCVVLAAVGHVWMSGS--ALP
WWALSLAFVATVSAAWAAAC-RE-RACSTVTGAVVVAQAALHTGFSLAQ--A---L-TP-
--SH----GSG---GV---------------SFA-R----RWLGHLTC-------GVS--
------APYG--MSGGD--AEYLVHAAGSGSAA---P-AAP-------------------
---------------P--------------G-------------------------MPH-
------------------------------------------------------------
-------------------------GA--------------M---E-----GL-------
------------GH--------------AGH-------LMSA------------------
----------------------------G--------A-DS-S-----------------
------------------------------A--------------A--------MAHG--
------P--------------------A------G------------------VSPAGML
LAHLVAAVLCGVWLAHGERAAF---RLLRTFG--------GWVLA--------P----LR
-V-----PL--T----------P-----PV-P---CG---------P---PR----V-C-
----L-RGTGTPR-RP-RR-FLLTHSLVSRGPPVVAAVS---------------------
----------------------------
>WP_252426867.1
-------------MTAG-W-----CMRAIR---AAVFAAVCVLLAALGHVLMSGS--DVP
AWALTAGLAGTAAAGWCLAG-RE-RGRAMIVTVVFAAQAVLHEAFSYAQ--S---A-SG-
--GP----A----------------------SMN-M----SG------------------
-------MG------------------------------------------------HMG
LG------------------------H-T-G-----------AA------H-------M-
---------------------G----------------VDH-------------------
-------------------M-------------------------------SM-------
------------S----------------H---------M--------SMS-----H--M
-------------GMSHMGMGSMGGMDMG-------SM-NH-M-----------------
---------------PQTG----------PG--------------H--------LGDL--
------M------------------SGV------G------------------SSSFGML
AAHLLAALLCGLWLAYGEQAAF---RILRAVA--------GWLVA--------P----LR
-L-----LL--A----------L-----PA-T---PD---------R---PR----V-H-
----L-RRCRSDR-AP-PL-LLLAHAITSRGPPVGTAVV---------------------
----------------------------
>WP_225013564.1
-------------MSAE-S-----GSRALR---AAVFAAVSVLLGAIGHELMSDQ--PLP
WWAVAGALWGTGAVAWLCAG-REERTMPRVVGLTVAVQAALHGLFSLAQ--S---L-TS-
--PP----APR---PT---------------SFG-L----LWAQYLTC-------GL---
------DTNS--LTARE--ATRMVVEAGLGDHL---S-TPP------PGM------ASMS
MPMPM----------P------------ASG-----------GM--------------E-
---------------------G--------------------------------------
-------------------M-----GG--------------T------------------
------------G----------------G---------MG-------------------
----------------------------G-------------M-----------------
------------------------------G-----------------------GMHGGM
-----AM--------------------G-V-LPHG------------------TAGLGML
AAHLLAALVCGLWLAHGERAAF---RLLRVLA--------QWLHA--------P----LS
-L-----PGLYR----------------AA-S---LE---------R---PA----PLR-
------RFDDAVA-GP-RL-PLLTNCVITRGPPVSTAVL---------------------
----------------------------
>WP_147960805.1
-------------MKPG-R-----GSRAAR---AALFAAVCVLLAATGHVLMSGA--PVS
GRVLFAALAGTTAAAWVLAG-RE-RGLLAVTAAAVAAQTALHAGFTYAQ--S---L-AQ-
--PP----PPP---ME---------------SFA-R----QWAEKLLC-------GD---
------GATA--LSERD--AVAIVTDAGLGSVI---S-RPP------PGT------FA--
---------------P------------AAG-----------PV------G-------H-
---------------------S--------------------------------------
-------------------L-----HA--------------V---H--------------
-----------------------------G---------MPT------DAA---------
----------------------------G--------T-MQ-A-----------------
------------------------------V--------------H--------GGQG--
------V--------------------F------A------------------AAPTGML
AAHLLAAVLCGLWLAYGERALF---RVLRALA--------WRLRT--------P----LQ
-L-----LL--S----------P-----AV-P---PR---------R---PR----R-R-
----V-RRRPAQQ-SL-TQ-LLLVHSITSRGPPGGTAAV---------------------
----------------------------
>WP_157224273.1
MT-----------SKHT-P-----APRMVR---ASVFALVCVLLSAIGHAAASGH--ILS
PSTMLLALAGVAGGAWVFAA-RQ-VGLCAIGIGLPATQGVLHMWYSVTP--S---P-NG-
--R---------------------------------------------------------
------------------------------------------------------------
------------------------------G-----------VV--------------HV
------------------------------------------------------------
-------------------------SA--------------S------------------
------------------------------------------------------------
----------------------------D--------L----------------------
------------------------------------------------------------
-----------------------------------------------------PATPAMV
GAHGLAALVCAVWLWRGERAFF---TLLSLFC--------AWTFA--------P----LF
-F-----RA--G----------V-----RF-Q---SVG------------PS----V-S-
--LCP-TGRDRVP-LR-SG-DLLRHSLGRRGPPRLRIRS----QSSSSADGAHRTYHFA-
------RTRWCALSTDAVSGRHPAASAP
>WP_030994742.1
-------------MEAG-P-----VGRVLR---AAMFAAVSVTLAATGHLLMSAT--RLP
LGVLAVAFLCLALPGWWFAA-RE-RGPWLVTALAVATQGVLHSAFTAAQ--S---A-LG-
--PA----GST---GT---------------TRA-AP--ATSPYDNLC-------SVD--
------AGGI--------------ASAG-------------------SGAGGAGSMAGTD
HSG-------------------------M-A-----------GM------D-------H-
---------------------S----------------AMGD------------------
-------------------M-----GG--------------M---DHSAMSHMA------
-----------------------------G---------TDH-------AG-----SL--
----------------------------A-----------S-L-----------------
------------------------------A--------------P--------MGHD--
------M--------------------G------G------------------MSSTGML
AAHVLAALVCGIWLAHGERAVF---QVLRAVA--------GWLRA--------P----LH
-P-----LL--T----------A-----PL-P---AP---------R---RR----L-R-
----P-RKGLSDR-LP-QG-LRCARALERRGPPGVLAAF---------------------
----------------------------
>WP_202892958.1
-------------MQQQ-W-----GFRAAR---TVMFTGVCVLLAVLGHVVMSAA--AVP
WWAIVPASASIAAAAWILAD-RE-RSVPFVVVGTIVAQAELHTVFTLAQ--S---L-QP-
--T---------------------------------------------------------
------------------------------------------------------------
------------------------------------------AM--------------H-
------------------------------------------------------------
------------------------------------------------------------
------------------------------------------------------------
------------------------------------------------------------
---------------------------------------------H----------HH--
------M--------------------A------G------------------PSSVGML
AAHLIAALLCGLWLAYGENAAF---AVLRTIA--------DRILF--------L----LR
-P-----WR--S----------A-----PA----------------W---PR----L-R-
------PAVSTAP-PP-RQ-YLLADAITSRGPPRGTAVA---------------------
----------------------------
>WP_246042462.1
-----------------------------------MFAAVCVLLAATGHVLTSGI--AVP
WWAVLPAFVGTIAAAWALAD-RE-RGLLAVTGATVAVQALLHAGFSLAQ--S---L-IH-
--PS----LPA---GG---------------SFA-R----QWAAYLMC-------GEG--
------TGPD--PSTRE--TLEVADAAGLSTLV---S-QPP------PGT-------AMT
DV--------------------------------------------------------H-
---------------------G--------------------------------------
-------------------M-----HH--------------L---H--------------
-----------------------------H---------VH-------DVA-----ST--
-------------------AA-------G----------TG-M-----------------
------------------------------P--------------A--------TGHD--
------M--------------------A------G------------------MSPTGML
AAHLLAAVLCGLWLAYAEQAAF---GFVRTLA--------ARLWI--------P----LR
-I-----LF--R----------L-----LA-PT-TPH---------L---HR----V-H-
----V-RRSRHRH-AL-RR-LLLVHAITSRGPPTGTAVL---------------------
----------------------------
>QKW24764.1
-------------MTVR-G-----GCRTVR---AGVFAAVCVLLAALGHTTMSGT--AVP
WWAMAAGAAATGAAGWLMAG-RE-RGRALIVPVVTAAQAVLHESFSLAQ--S---P-AS-
--RP----AAP---AP---------------AGA--------------------------
------SAGL----------------------------------------------NAMD
MGS-------------------------V-G-----------GT------D-------M-
---------------------G----------------SMG-------------------
-------------------M-----GS--------------V---GM---RSM-------
------------G----------------G---------M--------DMS-----ST--
-------------AHTVHGVT-------G--------L-DP-L-----------------
------------------------------H---------GM---H--------DVAG--
------T--------------------N------G------------------AASFGMF
AAHLLAAILCGLWLAHGERAVF---RVLRATA--------AWFAA--------P----LR
-L-----LA--A----------L-----PT-P---FR---------R---PK----V-H-
----R-RRAAAAP-VP-VRLLLLCCSLTFRGPPVGAAVR---------------------
----------------------------
>WP_256652361.1
-------------MSAG-P-----PFRLAR---AAVFAAVCVVVTALGHTLMSGD--TLP
VWAVAAAFAGTTAAAWWVAG-RE-RGALVVTGSTVVAQLGLHMVFRFAE--A---T-GA-
--PV----VG----SA---------------TGD---------------------GMPGM
R--------D--MGGAPM-----------------------------GGA----------
----------------------------M-G-----------HM------H-------H-
---------------------G--------------------------------------
-------------------A-----DA--------------M---------SAT------
------------------------------------------------------------
----------------TPSMG-------Q--------L--P-W-----------------
------------------------------P--------------W--------AGP---
------------------------------------------------------GGPGMA
TAHLLAALICGLWLWRGERAVF---RLGRALA--------ALLFV--------P----LV
-L-----AL--R----------V-----LG-A---GA-------T-PL--PA--------
---WP-SAPAVAR-RL-RG-VLLRHVILRRGPPARFAAC---------------------
----------------------------
>WP_256652361.1
-------------MSAG-P-----PFRLAR---AAVFAAVCVVVTALGHTLMSGD--TLP
VWAVAAAFAGTTAAAWWVAG-RE-RGALVVTGSTVVAQLGLHMVFRFAE--A---T-GA-
--PV----VG----SA---------------TGD---------------------GMPGM
R--------D--MGGAPM-----------------------------GGA----------
----------------------------M-G-----------HM------H-------H-
---------------------G--------------------------------------
-------------------A-----DA--------------M---------SAT------
------------------------------------------------------------
----------------TPSMG-------Q--------L--P-W-----------------
------------------------------P--------------W--------AGP---
------------------------------------------------------GGPGMA
TAHLLAALICGLWLWRGERAVF---RLGRALA--------ALLFV--------P----LV
-L-----AL--R----------V-----LG-A---GA-------T-PL--PA--------
---WP-SAPAVAR-RL-RG-VLLRHVILRRGPPARFAAC---------------------
----------------------------
>WP_116244762.1
-------------MTER-P-----PLRTVR---AGVFTSVCASVSVAGHALSSGH--GVP
LVGLLVGSALVYGLAWAVTG-RE-RGLGAITGWMAWSQSALHLVYTTAQ--S---V-GP-
--T---------------------------------------------------------
------------------------------------------------------------
------------------------------G-----------H---------------H-
------------------------------------------------------------
------------------------------------------------------------
------------------------------------------------RSY-----DDA-
------------------------------------------------------------
---------------------------------------------L--------AAA---
-----------------------------------------------------SGSGGML
AVHAVAGAVCAWWLRQGEAALF---AYLRLVA--------AALL---------P----FL
-T-----LV--T----------T----ARI-R---TRS------------PG----A-R-
------PTTPRRG-RA-SA-LYLRHSLVLRGPPVFG------------------------
----------------------------
>WP_078661832.1
-------------MTAG-R-----GARTGR---AAVFAAVCVVLAALGHVMMSGD--HVP
LRTLAAGWAVTGVLGWGLAG-RE-RGLPLITAVAVAAQTVLHASFSLTA--P---A-GA-
--GS----TGT---GD--------------------------------------------
----------------------------------------------------------M-
--------------------------G-A-G-----------AM------P-------H-
---------------------G--------------------------------------
-------------------T-------------------------H-----SM-------
-----------------------------P---------MPP------PTG---------
-----------------TGT--------G-------------M-----------------
------------------------------------------------------EGHT--
------A-------------------SS------G------------------HSSAGML
AAHLLAALLCGLWLGYGERAAF---RVLRAVG--------GWLAA--------P----AR
-P-----LF--L----------V-----PK-P---PR---------R---PS----L-R-
----VRRRRRSHR-AP-RL-LLLVHAITSRGPPTGAAAA---------------------
----------------------------
>WP_153815483.1
-------------MTVP-G-----WCRAVR---AGVFAAACVLLAALGHATMSGT--AVP
WWAMAAGAAGTGAAGWLLAG-RE-RGRTSIVAVVTAAQVVLHETFSLAQ--S---S-AS-
--GP----MTM---AH---------------AGP--------------------------
------PTGT----------------------------------------------SAMR
MDPMS----------PMS--------S-M-G-----------SM------HMNSM-GSM-
---------------------N----------------SMG-------------------
------------------SM-----GS--------------M---HT---GAM-------
------------G----------------G---------M--------DMG-----SA--
-------------GQSVHGMA-------G--------L-GP-V-----------------
---------------------------------------------H--------DMAG--
------M--------------------S------G------------------AASVGMF
AAHFLAAVLCGLWLAYGERAVF---RVLRATA--------AWLAA--------P----LR
-L-----LG--A----------L-----PT-P---YR---------R---PG----V-H-
----G-RRAVDAP-AP-VR-LLLCCSLTFRGPPVGAAVR---------------------
----------------------------
>WP_153815483.1
-------------MTVP-G-----WCRAVR---AGVFAAACVLLAALGHATMSGT--AVP
WWAMAAGAAGTGAAGWLLAG-RE-RGRTSIVAVVTAAQVVLHETFSLAQ--S---S-AS-
--GP----MTM---AH---------------AGP--------------------------
------PTGT----------------------------------------------SAMR
MDPMS----------PMS--------S-M-G-----------SM------HMNSM-GSM-
---------------------N----------------SMG-------------------
------------------SM-----GS--------------M---HT---GAM-------
------------G----------------G---------M--------DMG-----SA--
-------------GQSVHGMA-------G--------L-GP-V-----------------
---------------------------------------------H--------DMAG--
------M--------------------S------G------------------AASVGMF
AAHFLAAVLCGLWLAYGERAVF---RVLRATA--------AWLAA--------P----LR
-L-----LG--A----------L-----PT-P---YR---------R---PG----V-H-
----G-RRAVDAP-AP-VR-LLLCCSLTFRGPPVGAAVR---------------------
----------------------------
>WP_006378105.1
-------------MTAG-R-----GSRALR---ATVFAAVCVLLAALGHVLMSGS--SVD
RWTLAAGAVVTGGAGWCLTG-RE-RGLPLVVAVVVLAQGALHSVFTITQ--G---L-VP-
------------------------------------------------------------
------------------------------------------------------------
------------------------------G-----------AA------G-------T-
---------------------A--------------TDSMN-------------------
-------------------MT--HTGTG-----------TGA---------DM-------
------------GT---------------S---------M--------NMG---------
---------------VGAGA--------G-----------H-S-----------------
------------------------------A--------------H--------GGYG--
------T-------------------DV------L------------------SSSYSML
AAHTLAALLCGLWLAHGERAAF---RIVRAVA--------GRLAA--------P----LR
-L-----ML--M----------P-----PA-T---PAC------L-R---PG----L-R-
----P-RRNRSDR-AP-RL-LPLVHTITSRGPPAGVAVV---------------------
----------------------------
>WP_053615403.1
-------------MTEL-P-----PMRAAR---AGVFTSVCLAVSAGGHAAASGH--GVP
LIGLVAGAGLVFLSAWAGSA-RE-RGLGAITAWMLWGQLALHLLYSVAS--S---S-T--
------------------------------------------------------------
------------------------------------------------------------
------------------------------G-----------HG------G-------H-
------------------------------------------------------------
------------------------------------------------------------
--DP--------G---------------------------------SVAAG-----AEA-
------------------------------------------------------------
---------------------------------------------M--------AAA---
-----------------------------------------------------SGSGGML
GLHLAAAAVCAWWLRQGEAALF---AYLRSVA--------AALL---------P----LL
-L-----AI--V----------P----RVR-P---VP---------RP--GR----P---
-------PTPVRP-RP-SA-PYLRHSLVLRGPPVAL------------------------
----------------------------
>WP_200261794.1
-------------MTAG-W-----CSRTVR---AAVFAAVCVLLAATGHVLMSGT--SVP
WWAMAGGAAATAGGAWWLAR-RE-RGTLAVGSAALGAQGALHAHFSLAQ--V---A-SG-
--AG----EGG---EG---------------SLF-R----RWLEHVLCLP---APGA---
------PSGG--ASTAE--------AAG--------------------------------
----------------------------MSG--HD-------AV-----AS-------HA
A-------------------HA--------------------------------------
-------------------A-----HA--------------A---H-----AM-------
------------AA---------------A---------TD-------HLP---------
----------------------------G--------T-VA-T-----------------
------------------------------A--------------H--------LDHG--
------M--------------------G------G------------------MSPTGML
AAHLLAALLSGLWLARGERAAF---RILRALA--------GWLFA--------P----LR
-P-----LL--R----------S-----PA-P---PL---------R---PR----P-R-
----P-GRSRPAG-AL-CR-LLLAHAITSRGPPRGPAVA---------------------
----------------------------
>WP_210888666.1
-------------MTAG-W-----GVRTVR---AAVFAVVCVLLAALGHVLMSGA--PVA
WWTMAAGTVATGGAGWCLAD-RE-RGLPLIVSVVVVTQGLLHWSFSLAG--S---M-TA-
--GS----VASGP-GT--------------------------------------------
------------------------------------------------------------
------------------------------G-----------AA------H-------M-
---------------------S----------------ATD-------------------
-------------------M-----GS--------------M---S-----SM-------
------------G----------------H---------M--------GSGHMAVD----
----------------HMGA--------G-----------H-M-----------------
------------------G----------AG--------------HMGSDAMSQSAHA--
------M--------------------D------G------------------TSSLGML
AAHLLAALLCGLWLAYGERAAF---RILRAVA--------GRLVA--------P----LR
-L-----LL--A----------L-----PT-P---PH---------R---PR----V-R-
----A-RCGSSDR-SP-RR-LLLVHAITSRGPPVGSAAS---------------------
----------------------------
>WP_190120607.1
-------------MTGG-R-----SCRAVR---AAVFAAACVLLAATGHALMSSA--PLP
WWALPGAGGVTFAGAWLLTG-RE-RGVLAVTTASVVAQAALHTWFSLVQ--A---M-TQ-
--SS----ASG---GA---------------SLA-Q----QWARHLLC-------GAG--
------GTGM--LPEAD--AVRAVTDAGLADRL---H-GPP------PGH---TQ-HSM-
-GMQETVGAGTSG-------ASGAGGA-H-A-----------SM------G-------H-
---------------------G--------------------------------------
-------------------M-----SG--------------M---H-----DASSA----
--AP--------GTD-------------SG---------MP-------DMT---------
----------------------------G----------MG-G-----------------
------------------------------M--------------H--------SGHD--
------M--------------------G------G------------------MSPLGML
AAHLLAALLCGLWLAYGERAAF---RVGRAFA--------GWLVA--------P----LR
-L-----VL--R----------L-----PR-P---PH---------R---PR----L-R-
----P-RRDFGAR-NA-RR-LLLVHAITSRGPPLGIAVV---------------------
----------------------------
>WP_149548557.1
-------------MTTR-P-----GFRLAR---AAVFAAVCVVTTALGHSMMSGA--APP
AWTVAGAFAAATGGAWWLTG-RE-RGASAVTGSTIITQFVLHSLFSLTH--V---P-SPM
GSAP----G-----AH---------------AHG--------------------------
-----------------------------------------------MAG----------
----------------------------M---------------------D-------H-
---------------------A--------------------------------------
-------------------M-----HT--------------M---------PMS------
------------G-----------------------------------------------
------------------------------------------------------------
------------------------------A--------------S--------SAH---
-----------------------------------------------------GWTTGMV
LAHTLAALFCALWLWRGEAAAF---RLGRALA--------AFVFA--------P----LR
-R-----AR--L----------A-----VA-R---TA-------P-VLL-PG------R-
----I-VTAPPAQ-RL-RR-SLLFHSVSRRGPPALPVCC---------------------
----------------------------
>WP_184565929.1
-------------MTVG-W-----CARAIR---AAVFAAVCVVLAALGHVMMSGD--HVP
LPTLLAGWVVTGLAGWCLAG-RE-RRPRLVVAVAVAVQTALHSAFSLGP--P---A-SS-
--AP----GP-----H---------------STD-M----P-------------------
---------------------------------------------------------SMS
H-------------------------G-M-G-----------SM------S-------H-
---------------------G--------------------------------------
-------------------M-----SA---------------------------------
------------G----------------A---------ME-------------------
----------------------------T-----------M-S-----------------
------------------------------P--------------H--------AGHV--
------P--------------------G------G------------------DSSLGML
AAHLLAALLCGLWLGHGERAAF---RLLRAVG--------SRLAA--------P----LR
-L-----LF--A----------L-----PA-P---PP-------------PP----P-H-
----R-RRRPSNR-SP-RR-LLLVHAITTRGPPAGAAAA---------------------
----------------------------
>WP_030996374.1
-------------MEAG-P-----VGRVLR---AAMFAAVSVTLAATGHVLMSAT--PLP
VWVLAVAFLSLALPGWWFAA-RE-RGPWLVTALAVATQGVLHSAFTAAQ--S---A-LG-
--PV----SGT---GM---------------PTA-AR--TTSPYDNLC-------SVD--
------DSGL--------------A----------------------GGTPGADPAAGTH
HSA-------------------------M-A-----------GM------S-------D-
------------------------------------------------------------
-------------------M-----AG--------------M---DHSAMGHMA------
-----------------------------S---------MDH-------SG-----SL--
----------------------------V-----------S-M-----------------
------------------------------A--------------H--------MGHD--
------M--------------------G------G------------------MSSTGML
AAHVLAALICGIWLAHGERAVF---QVLRAVA--------GWLRA--------P----LR
-P-----LL--T----------A-----PL-P---AP---------R---RR----L-R-
----P-RKGLSDR-LP-QG-LRCARALERRGPPGVLAAF---------------------
----------------------------
>WP_191848864.1
-------------MSVG-G-----FLRVLR---AAVFAAVCVVLAALGHVLMSGE--GLP
GWVLLSGASAVGAVGWAVGA-HE-RRRRTVAGLTVGVQACLHLAFTLAQ--S---G-GR-
--S-----ATTPD-RT---------------RSL-R----QWADQFLC-------GP---
------APTP--AQAAR--AHDIAKAAGL-HHP---E-HAG-------------------
------------------------------T---------------------------H-
---------------------G--------------------------------------
-------------------A-----DS--------------L---A-----SV-------
------------GH---------------G---------MA-------------------
------------------SLA-------G-------------T-----------------
------------------------------G-----------------------GAHDMT
-----HM--------------------A------G------------------MSSWGML
GAHLLAALLCGLWLAQGESALF---KTVRACA--------DRAFV--------P----LR
-L-----VL--A----------V-----LC-P---PP---------AP--PS----P-R-
------PAPRPRW-RL-RQ-LLLVHVLTTRGPPGETAVV---------------------
----------------------------
>WP_166632669.1
-------------MTTR-P-----GFRLAR---AAIFAAVCVVTTALGHSMMSGA--APP
AWTVAGAFAAATGGAWWLTG-RE-RGAPAVTGSTIITQFVLHTFFSLTQ--A---P-SAM
GSAP----GT----GG---------------AHG--------------------------
-----------------------------------------------TAG----------
----------------------------M-G-----------HA------H-------H-
---------------------A--------------------------------------
-------------------M-----HT--------------M---------PMS------
------------G-----------------------------------------------
------------------------------------------------------------
------------------------------A--------------S--------SAH---
-----------------------------------------------------GWTTGMV
LTHTLAALVCGLWLWRGEAAAF---RLGRALA--------AFVFA--------P----LR
-R-----AR--L----------A-----LA-R---TA-------P-GLP-PG------R-
----I-VTAPRTQ-RL-RR-SPLLHIVSRRGPPALPVCC---------------------
----------------------------
>MCF4137324.1
---------MPD-MTTR-P-----GFRLAR---AAIFAAVCVVTTALGHSMMSGD--APS
AGTVAGAFAAATGGAWWLTG-RE-RGAPAVTGSTIITQFVLHTFFSLAQ--A---P-SAM
GSAP----GT----GG---------------AHG--------------------------
-----------------------------------------------MAG----------
----------------------------M-G-----------HA------H-------H-
---------------------A--------------------------------------
-------------------M-----HT--------------M---------PMS------
------------G-----------------------------------------------
------------------------------------------------------------
------------------------------A--------------S--------SAH---
-----------------------------------------------------GWTTGMV
LAHTLAALVCGLWLWRGEAAAF---RLGRALA--------AFVFA--------P----LR
-R-----AR--P----------T-----LA-R---TA-------P-GLP-PG------R-
----I-VTAPRTQ-RL-RR-SPLLHIVSRRGPPALPVCC---------------------
----------------------------
>WP_073770371.1
-------------MGAG-T-----ALRLGR---TALFAVVCVAVSGLGHALMSGA--PLP
LLVQGAALLPVCGAGWWLAA-RR-RSAPVTVAAHVLGQSGLHALFSLAG--P---R-LP-
--GG----HG----AH---------------------------------------HA---
--------GG--GHSAS-------------------------------SA----------
----------------------------V-R-----------HP------A-------H-
------------------------------------------------------------
--------------------------E--------------V---------PLA------
------------G----------------P---------WE-------------------
-------------------LT-------G--------L--P-P-----------------
------------------------------A--------------F--------DGA---
-----------------------------------------------------AFTLGMA
AAHALAGLVCGWWLWRGEVALA---RLARCLV--------LFVRA--------P----LR
-T-----AW--R----------L-----WC-A---TPP------A-PPA-PV------R-
---RR-PRRR-GR-RR-RD-LLALHAISRRGPPPSLRFR---------------------
----------------------------
>WP_030377910.1
-------------MTAG-W-----GARTVR---AAMFAAVCVLLAAVGHVLMSGR--SVP
WWALLGGAAPTAAAGWCLAG-RE-RGLRTVVTAVVAAQTALHTAFTLAR--E---P-GS-
--GT----------TA---------------SMP-M----HAM-----------------
--------------------------------------------------------HAMH
PQH------------P----------H---G-----------AS------A-------HT
---------------------G--------------------------------------
-------------------M-----GM---------------------------------
------------GV---------------D---------MDM------DMG-----A---
----------------------------G-----------S-T-----------------
------------------------------P--------------H--------ALVP--
------L--------------------P------D------------------AATLGMF
TAHLLAALLCGLWLAYGERAAF---RLLRAMA--------ARLAA--------P----LR
-L-----LR--A----------L-----PA-P---PD---------R---PR----V-R-
----S-RRRRPDR-AP-GQ-DPLVHTITTRGPPAGAAVA---------------------
----------------------------
>WP_308439810.1
----------------------------MR---AATFAAVCVLLAATGHIVMSGR--AVP
GWTLLLAFAVTMTAAWGLAA-RE-RGLLAVTTATVAVQGLLHSVFSWAQ--S---P-VV-
--AV----PTA---SAPG-------------ASA-P----TATDHARM-------GHMDH
MN----------------------------------------------------------
---------------P------------L-G--HG-------GT------A-------H-
---------------------G----------------A---------------------
-------------------MG----HG--------------VT-GH----EAM-------
------------GH---------------G--------LMGHGV--TGHGLV---AQA--
----------------------------G--------TAVA-E-----------------
------------------------------T--------------P--------AAHD--
------M--------------------T------D-------------I----ASSSGML
SAHLLAALLSGLWMAYGERAAF---RLLRALP--------AALLR--------P----LW
-FPALWTLF--A----------AV---VPV-P---RD---------R---LR----L-R-
----P-VRAGDER-AP-RR-LLLAHSVISRGPPRAFAVH---------------------
----------------------------
>WP_056699676.1
-------------MGAG-T-----ALRLGR---TALFAVVCVAVSGLGHALMSGA--ALP
LLVQAAALLPVCGAGWWLAA-RE-RSAPVTVTAHVLGQLGLHAFFALAG--S---W-LP-
--SG----FG----AH---------------------------------------HS---
--------GG--GREAS-------------------------------GA----------
----------------------------M-N-----------HS------A-------H-
------------------------------------------------------------
--------------------------E--------------V---------PIG------
------------G----------------P---------SD-------------------
-------------------LM-------G--------L--L-A-----------------
------------------------------A--------------F--------DGT---
-----------------------------------------------------VFTLGMA
AAHAVAGLICGWWLWRGEVALA---RLGRCLV--------LFVRA--------P----LR
-T-----AW--S----------L-----WS-A---TPP------A-PAP-PV------R-
---RR-VRSRPRR-RP-RD-LLALHAISRRGPPLSLRFL---------------------
----------------------------
>WP_116245630.1
-------------MSES-Q-----PCRPLR---AGVFTLVCASLSAHGHALSSGH--DVP
LPGLLLGMAVVMVMAWATAK-RR-HGPLVMAGWMLWGQFALHLAFSYTQ--L---W-GG-
------------------------------------------------------------
------------------------------------------------------------
------------------------------G-----------HA------A-------HL
---------------------A--------------------------------------
-------------------------SA---------------------------------
---------------------------DNP----------------ALATD-----AAAY
S---------------------------AS-------V-AEAAA----------------
------------------------------S-----------------------GGS---
-----------------------------------------------------LSTWQML
VMHVVAALLSAWWLHRGENALF---AFLRFMA--------LTLF---------P----LL
-I-----AL--G----------R----VRVLPE-----------------PA---TG-R-
----G-PWNDEELSQP-LL-PYLRHTLILRGPPPAPRTA---------------------
----------------------------
>WP_184579517.1
-------------MSAR-T-----LFRLPR---ASVFAAVCVSVSLGGHAAASNS--PVP
VPGAVAGFLLVLGVGWVAAS-RE-RGYGAILAWLLWAQLALHLIFHQTQ--A---R-LS-
--GA----PSA-------------------------------------------------
------------------------------------------------------------
------------------------------A-----------GT------G-------H-
------------------------------------------------------------
-------------------L---------------------------------A------
-----------------------------------------------GHPP-----AAG-
------------------------------------------------------------
------------------------------------------------------AGS---
----------------------------------G------------------DESFSML
LAHLVAALVGAWWLRRGEAAAF---ALARALR--------TSLLP--------E----LL
-V-----RA--G----------T--------A--------------RCVLPLSAV-----
----P-AARPDSP-AL-YG-TVLPHIRPLRGPPLRTRIR---------------------
----------------------------
>WP_051157844.1
M--------TSP-AHRSPP-----LARAGR---ACVFALICVLLSASGHALTSTH--TIS
LSTLTLAVGFVSTVAWAVAD-RQ-RGLLPITAGLLAGQGFLHLWFAADS--V---G----
------------------------------------------------------------
------------------------------------------------------------
------------------------------G-----------HA------G-------H-
---------------------A--------------------------------------
-------------------------EV--------------A------------------
------------------------------------------------------------
----------------------------G-------------------------------
---------------------------------------------R--------PAE---
-----------------------------------------------------SQTPAML
LAHCLAALLCGVWLWRGERTAF---SLAAALY--------TRILI--------P----LL
-L-----L--------------------PL-P---SVC------------PA--LSV-R-
----P-AGTAHET-AV-VA-EFLRHAVARRGPPAREIGL--FSRAATAA-----------
----------------------------
>WP_143034595.1
-------------MTAG-S-----VSRAAR---AAIFAVVCVTTAALGHALMSAQ--PVP
AGALAAALGATGAAAWWSAG-RE-RGGFAVTGSAVVAQLVLHSLFGLAQ--S---C-RS-
--VL---------------------------------------------------G----
--------QE--TAYSA--S------------------MAP------RGE----------
----------------------------I-A-----------GM------S-------Q-
---------------------L--------------------------------------
-------------------A-----GM--------------A---------GR-------
-----------------------------L---------AAST----AHLG-----NISA
V---------------RGEMS-------E--------L--Q-R-----------------
------------------------------V--------------H--------SGH---
------------------------------------------------------GTFGMF
LAHVLAALVCGLWLWRGEAAAF---RLARSVA--------AVWFA--------P----LM
-L-----VL--A----------T-----LD-P---PA-------L-KP--TA------R-
---PV-AGGGHVL-RL-RG-VFLHHVLSRRGPPKPSFCC---------------------
----------------------------
>WP_179266537.1
-------------MAGP-A-----SVRASYRWLSLLVAVLTLFAPALPHSAAARA--TNP
QHPFAAVGDRTAAT-------GQ-RTPDAVTA-------------------S--------
-------------------------------------------------------GDD--
------DADE--------------------------------------------------
-----R---------PRD------------A-----------QSV-----R-------H-
------------------------------------------------------------
-------------------------EP---------------------------------
------------------------------------------------------------
----------------------------G--------L----------------------
------------------------------------------------------------
------------------------------------------------------------
-------------------AAF----AGRAVL---------------------P---ALS
--P-------DG----------V--------P---PSH------------PR----G-Q-
----P-RRGRDNR-AP-GG-DHHPHP-EGRGPPRRP------------------------
----------------------------
>WP_107447151.1
-------------MTAG-W-----GVRTVR---VAVFAAVCVLLAALGHVLMSGS--AVP
WWTMSAGFAATSGVGWSLAG-RE-RRLPLVVSVVVVAQGALHSAFSWGL--T---A-AP-
--AS----ANAS--AA---------------PD---------------------------
-------MS------------------------------------------------GMS
TGSV----------------------S-A-G-----------SM------S-------A-
---------------------G----------------SVS-------------------
-------------------A-----GS--------------M---------SMNTMDMGA
M--GMGSLG-SAG----------------S---------P--------YPG-----H--A
---------------AHA----------E-----------H-L-----------------
------------------------------G--------------H--------LAHG--
------A--------------------G------G------------------MSSLGML
AAHTLAALLTGLWLAHGERAAF---RLLRAVA--------GRLAV--------P----LF
-LP----FA--A----------L-----PA-V---PR---------R---PR----L-R-
----P-TRERAER-IP-R--LTLTHTIISRGPPAGTAVV---------------------
----------------------------
>WP_159536543.1
-------------MTAG-W-----CSRTSR---AAVFAALCVLLAALGHVVMSGT--PVP
WWALAAGGGATAVPAWRLAG-RE-RGPVPVVCATVAAQAALHASFSFAQ--A---L-VR-
--PQ----RSA---GG---------------SLA-R----RWLGHLLC-------RP---
------PAG--------------------------------------------GH-GTVT
A-------------------------S-A-P-----------SS------G-------H-
---------------------GA--------------GAAH-------------------
-------------------VPG-H-GA------------EVA---H-----SL-------
-----------------------------A---------AD-------HLA-----A---
--------------MASL----------G-----------A-A-----------------
------------------------------A--------------P--------TDHG--
------A--------------------G------G------------------MSPAGML
AAHLLAALLSGLWLAHGERAAF---RVLRALA--------AWLVA--------P----LR
-P-----LP--S----------A-----PV-V---PD---------R---RR----L-H-
----P-RRSRADR-KP-RG-LLLTHSLTSRGPPAGVAVA---------------------
----------------------------
>WP_229868478.1
---------MTT-MGAG-S-----VLRLAH---TAVLAAVGVVVSGLGHDLSSGA--SVS
VWGYLLALPLAGAAAWRLTR-TE-RSARVVVGTSAVGQLALHVLFGLVS--P---H-GA-
--HG----GP----HS---------------------------------------GA---
--------HG--AGHSG-------------------------------------------
----------------------------A-H-----------AL------S-------H-
---------------------P--------------------------------------
--------------------------P---------------------------------
----------------------------DP---------PV---GA--------------
-------------------------------------L----D-----------------
------------------------------I--------------T--------ALA---
-----------------------------------------------------SPGAAMA
GAHLLAGAVCGWWLWRGERALV---QLARALD--------LFAGG--------R----LR
-L-----AL--A----------V-----LG-G---GCA------A-L---PA----G-PA
--PAP-TRAAPAG-PP-AS-LVLLRALSRRGPPLLPS-----------------------
----------------------------
>WP_229868478.1
---------MTT-MGAG-S-----VLRLAH---TAVLAAVGVVVSGLGHDLSSGA--SVS
VWGYLLALPLAGAAAWRLTR-TE-RSARVVVGTSAVGQLALHVLFGLVS--P---H-GA-
--HG----GP----HS---------------------------------------GA---
--------HG--AGHSG-------------------------------------------
----------------------------A-H-----------AL------S-------H-
---------------------P--------------------------------------
--------------------------P---------------------------------
----------------------------DP---------PV---GA--------------
-------------------------------------L----D-----------------
------------------------------I--------------T--------ALA---
-----------------------------------------------------SPGAAMA
GAHLLAGAVCGWWLWRGERALV---QLARALD--------LFAGG--------R----LR
-L-----AL--A----------V-----LG-G---GCA------A-L---PA----G-PA
--PAP-TRAAPAG-PP-AS-LVLLRALSRRGPPLLPS-----------------------
----------------------------
>WP_058943351.1
M--------VRL-AGPG-P-----ALRLAR---ATVFAAVCVVTAALGHSLAAGE--PLP
LDVLAGAMAVTTALAWWPAG-AERRGALRITGTTVGAQLALHTAFSFAP--S---S-HG-
--------------G---------------------------------------------
------------------------------------------------------------
------------------------------G-----------HH------Q-------QT
--------------------TGV-------------ALP---------------------
-------------------------PS--------------V---------CMG------
------------GAT-------------DP---------VAQAV-WQAHTA-----APV-
------------------AAP-------G----------PE-------------------
------------------------------S--------------P--------VEYAVR
------L--------------------L------T------------------HGSWLMF
FAHVLAALLCGLWMWRGEAGFS---AIARSVH--------CALFV--------P----LR
-L-----AL--A----------G-----FT-P---AMP------V-RL--PR------A-
----A-AAFVRPR-RL-LD-ALLRHAVSRRGPPRGCPVPC--------------------
----------------------------
>WP_037887645.1
-----------------------------------MFAVVCVLLATTGHVLMSGR--DVP
WWAALAALAATATAAWATAD-RE-RGLLAVTTATVAVQAVLHTGFTLAQ--S---L-LT-
--PP----VVS---RP-------------------------------------VPGTG--
------PAGE---HAHD--AMRSV------------------------------------
--------------------------H---GM----------HM--------------H-
---------------------A--------------------------------------
-------------------M---HTHA--------------T---HM---GGMLTG----
-----------GGTSTGGIPVGAPG--GDG---------MH-------DVA-----GA--
-------------ASSAASSA-------AD---------TV-M-----------------
------------------------------S--------------S--------AGHD--
------M--------------------A------G------------------TSSFGML
AAHLLAAVLCGLWLAYAERAAF---RLLRAVA--------GWLRA--------P----LF
-L-----LF--G----------L-----FT-PI--PP---------R---PR----P-R-
----V-RRTRDRQ-VL-RR-LLLVHAITSRGPPTGTAVL---------------------
----------------------------
>WP_255918120.1
-------------MDVG-Q-----DSRAAR---AAMFAAVCVLLSALGHVMMSGV--DIP
WWALAAAFAAAGAVGWCCTG-RE-RGPVFVTTFTVVTEFVLHSLFSLGQ--V---A-AE-
--GT----SSD---GE---------------SLA-Q----QWAKVLLC-------GNG--
------SSAP--LSPAA--AERLVRAAGLGHQL---S-SPP-------------------
---------------PS-----------I-G-----------SL----------------
---------------------G----------------S---------------------
-------------------M-----SS--------------M---P-----GM-------
------------GS--------------MGL--------MPSM-----------------
----------------------------G-------------------------------
------------------------------------------------------MSH---
------M--------------------A------G-------------H----GSTYGML
AAHLLAALLSGLWLAHGERSAF---RIGRALA--------ARLFA--------P----LL
-L-----VI--R----------V-----AE-P---PH---------R---PR----I-R-
----A-DRHWSTR-RL-RS-RLLVHAITTRGPPRRIAVA---------------------
----------------------------
>WP_149515645.1
-------------MTAG-W-----CSRAFR---AAVFAAVCVLLAALGHVLMSGT--AVP
WWSMAAATAITGGAAWLLAG-RE-RGPVLVGSAVVAVQAALHSSFSLAQ--V---V-AR-
--PA----AAG---SG---------------SLG-R----RWADVLLC-------RA---
------HPGA--------------------------------------GAD-PQH-TAVP
TSTG----------------------S-T-G-----------SM------H-------H-
---------------------P--------------------------------------
-------------------M-----ES--------------M---H-----SM-------
------------G----------------A---------MD-------AMG-----PM--
---------------GSMDPA-------G-----------A-V-----------------
------------------------------D--------------S--------LHHT--
------M--------------------G------G------------------LSSTGML
AAHLLAALLCGLWLAHGERAAF---RILRALA--------GWAVA--------P----LR
-L-----LL--L----------L-----PA-P---PH---------R---PR----L-R-
----V-RRGHTGH-VL-RQ-LFLTRAITSRGPPEGTAVA---------------------
----------------------------
>WP_030381587.1
-------------MSAG-G-----VLRALR---AAMFAAVCVVLAAAGHVLMSGA--PVP
WWALAAATAAVGAVGWAFGA-RE-RRRTTVAGLTVAVQTALHICFTTAQ--S---A-LQ-
--PS----GSAPD-GT---------------ASV-R----QWAAQLLC-------GG---
------EPGS--AAAAR--AYDVAVHAGLAQRVPGTH-AGH-------------------
------------------------------V---------------------------H-
---------------------G--------------------------------------
-------------------M-----DA--------------M---P-----SM-------
------------------------------------------------------------
------------PGMPGMPGM-------G-------------A-----------------
------------------------------A-----------------------GSHAMA
-----HT--------------------T------G------------------TASWGML
AAHLLAALLCGLWLAQGEHAAF---ALARACA--------DRAFV--------P----LR
-L-----VL--A----------V-----LL-P---PE---------PP--PV----P-R-
------RFRERAH-RP-RQ-RLLVHAFTTRGPPGAIAVL---------------------
----------------------------
>WP_205023680.1
-------------MEAG-P-----VGRVTR---ATMFAVVSVVLAATGHVLMSGS--PLP
SWALAAAFLGVAVPSWWFAA-RE-RGTRLVVGLAVTTQGVLHTAFETAQ--G---L-VP-
--PT----AAA---PA---------------RTA-------LPVGDLC-------ATE--
------STEP------------WGEDAG-----------------TCGGAANGGGMVGMD
H---------------------------T-A-----------HL------S-------H-
------------------------------------------------------------
-------------------MTS--PNG--------------V---D--------------
------------GT--------------TG---------VHH----VEHMG-----HM--
----------------------------A-----------S-I-----------------
------------------------------G--------------H--------MSHD--
------M--------------------A------A------------------MSSTGML
AAHLLAALVCGMWLARGERAAF---QILRSVA--------GWLLA--------P----LQ
-V-----PL--V----------A-----PA-P---SP---------Q---PR----T-R-
----A-RRGLSDR-LP-RG-LLCTHDLDPRGPPGGLAAL---------------------
----------------------------
>WP_028646567.1
-------------MSGK-Q-----TCRPLR---AGVFALVCASLSAHGHALSSGH--DVP
LSGLLLGLAVVAAVAWAAAG-RR-HGPLALAGWMLWGQFALHLSFSYTQ--L---A-G--
------------------------------------------------------------
------------------------------------------------------------
------------------------------G-----------HA------G-------H-
------------------------------------------------------------
------------------------------------------------------------
-------------------------------------------------GG-----ADAY
S---------------------------AV-------L--T-AS----------------
------------------------------S-----------------------SAD---
-----------------------------------------------------LSGWQMI
TMHVVSALLSAWWLHRGENALF---AFLRFMA--------LTVL---------P----LL
-L-----VL--G----------P----VRILPE-----------------PA---LC-R-
----G-SWFDEGRVRP-LL-PYLRHTRILRGPPPVPCTA---------------------
----------------------------
>WP_132168269.1
MTHHPAGQAAGA-VRVD-R-----GMRLLR---AAAFSTVCVSASASAHALASQA--GLP
WRPLLAGWLVMMCLLTPLAG-RA-PTRPGIVAMLLCSQTVLHVVFGRGQ--R---H-AA-
--LT---------------------------------------------------GDD--
------------------------------------------------------------
------------------------------GLPR--------SA--------------H-
---------------------A--------------------------------------
------------------------------------------------------------
------------------------------------------------------------
------------------------------------------V-----------------
------------------------------------------------------SGHETG
----PLM---------------------------G-------D----SL----MPGPAMF
AVHLAIAALLGWLVHHGDRALWELIRLSRRAT--------GTLTR--------P----LE
-A-----LL--S----------AILMSLPA-L---PL---------RLS-PV--------
----A-ARPGPEA-APGET-VLLHHAVIRRGPPMAA------------------------
----------------------------
>WP_017586748.1
-------------MTES-E-----QCRPLR---AGVFTLVCASLSAIGHAVSSGH--DVP
VVGLLLGTAVVFAMAWAASS-RR-QSYWMLAAWMLWGQLALHVTFAYTQ--D---A-GS-
--G---------------------------------------------------------
------------------------------------------------------------
--------------------------HLGLG-----------HA------G-------Q-
------------------------------------------------------------
------------------------------------------------------------
-------------------------------------------------TG-----TVL-
------------------------------------------------------------
------------------------------V-----------------------QEP---
-----------------------------------------------------VPAWAMI
AVHLAMALVSAWWLHLGEKALF---AFLRFMA--------LSLI---------P----LL
-L-----VV--G----------A----VPS-V--------------RE--AT---AV-R-
----F-AATDERS-RS-RP-PYLRHSRVLRGPPFVPAA----------------------
----------------------------
>WP_103780400.1
-------------MTAG-W-----CTRTVR---AAVFAAVCVLLAALGHVLMSGR--DVP
AWALAGGAAGTAAAGWCLAG-RE-RGLPAIVAVVVATQALLHEAFELAQ--S---A-AG-
--GT----AVPM--GST--------------HMS-H------------------------
----------------------------------------------------------MG
MD------------------------H-M-A-----------AM-----VH-------A-
---------------------G----------------TAHM------------------
------------------AM-----GQ--------------T---------SMSPL----
---HM-------S----------------Q---------M--------SMP-----PL--
-------------HMSHTGMP-------GVP-----GM--D-M-----------------
------------------------------G--------------A--------MGHS--
------M--------------------T------G------------------SSSFGMF
AAHLLAALLCGLWLAYGERAAF---RILRAVA--------GRLAA--------P----LR
-L-----LL--A----------L-----PV-T---AH---------R---PR----L-T-
----P-RRPRSDR-AP-RL-LLLVHAITSRGPPLGTAVA---------------------
----------------------------
>WP_216718698.1
-------------MTVR-G-----WCRAAR---AGVFAVACVLLAALGHVTMSGT--PVP
WWAMAAGLTGTGTAGWLLAG-RE-RGRVLIVAVVTAAQAVLHETFSLAQ--R---L-TP-
--AP----VSG---PS---------------PMS--------------------P-----
------AHGA---------------D----------------------------------
------------------------------G-----------IS------A-------H-
---------------------A----------------HMH-------------------
------------------AT-----AS--------------M---GA---DSM-------
------------A----------------G---------T--------GMG-----AA--
-------------AHAAHTTG-------H--------L----------------------
----------------------------------------PV---H--------DMSA--
------M--------------------S------G------------------AASVGMF
AAHLLAAVVCGLWLAYGERAVF---RVLRAAA--------RRRAA--------P----LR
-Q-----LL--A----------L-----PA-P---VS---------R---PT----V-R-
----R-RRFTARP-GP-VR-LLLRSCLTFRGPPPGTAVV---------------------
----------------------------
>WP_249950471.1
-------------MGAG-P-----AFRLTR---AATFAVVCVAVSGLGHALRSEA--PLP
RPALALALVVAGGAGWWLAG-RE-RGAAAIAGASALGQLILHTLFSWTH--T---L-PP-
--PA----GT----AP---------------AI----------------------GG---
--------PG--EGRSG-------------------------------TA----------
----------------------------M-A-----------HG--------------H-
------------------------------------------------------------
--------------------------S--------------G---------MSE------
------------A----------------P---------PD-------------------
-------------------VI-------A--------Q--V-L-----------------
------------------------------A--------------Y--------DGH---
-----------------------------------------------------SLTSGMA
MAHVVAGLLCGWWLWRGESAVI---QLGRTLT--------LFVAA--------P----LL
-L-----AW--R----------V-----LT-G---GVL--------AP--PR----T-R-
---IR-TPGRPLR-GP-RP-LVLLRGITRRGPPVLPSLR---------------------
----------------------------
>WP_030567338.1
---------MAA-MGAG-T-----ALRLAR---TALFAVVCVAVSGLGHALMSGG--PLP
LPPLLAVLVPVAAAGWLLAR-HQ-RNALVTVSAHVLGQLGLHAYFTAYA--T--------
------------------------------------------------------------
--------GG--AHHAH-------------------------------GA----------
----------------------------M-P-----------HA------T-------H-
------------------------------------------------------------
--------------------------A--------------G---------PAG------
------------D----------------V---------SH-------------------
-------------------RM-------E--------L--L-A-----------------
------------------------------A--------------F--------DAS---
-----------------------------------------------------VFTTGMA
ASHAVAGLICGWWLWRGEMALA---RLGRCLA--------YFVRT--------P----LR
-T-----AW--R----------L-----WS-A---TPL------D-GIS-PS------R-
---PR-ARRRPGR-RL-QD-LLALHAISRRGPPLPVPSL---------------------
----------------------------
>WP_138057057.1
-------------MTSG-R-----CCRAVR---AATFAATCVLLAAIGHVLMSGI--HVP
WWAVAAAFVAACATGWALTT-CE-RGFLVVTSATVLTQGALHSCFSLAQ--A---A-VH-
--PR----LPR---NA---------------PLG-S----QWVDYLLC-------GTT--
------AAGS--SSDPA--A---------------------------SGSG-------LD
ATTLTE---------PA---------HLLVS-----------GT--------------H-
---------------------A--------------------------------------
-------------------------GT------------------P-----SA-------
------------GT---------------H---------LH-------HTA-----QAIT
E---------------------------S-----------A-A-----------------
------------------------------P--------------A--------VGHA--
------V--------------------S------G-------------H----ASPFGML
AAHLAAAVLCGVWLAHGERAFF---RLLRAFA--------GWLLA--------P----LR
-T-----MH--R----------P-----LV-P---AH---------R---SR----I-R-
----V-RRSRQST-PP-RD-MLLVSAFTTRGPPARIAVV---------------------
----------------------------
>WP_258050182.1
---------------------------------------------------MSGG--SLP
LPVLGAALLLTAGAGWGLAG-RE-RTAAVVVAASALGQVSLHVCFVSLP--S---A-SS-
--GP----RSTA--GH---------------LTA---------------------GH---
---LATGHTP--AGHHP-------------------------------GA----------
----------------------------T-G-----------RA------A-------H-
---------------------A----------------S---------------------
-------------------------PE--------------S---------VAD------
------------G----------------S---------SG-------------------
-------------------AT-------A--------F--V-A-----------------
------------------------------A--------------F--------DGS---
-----------------------------------------------------ALTLGMV
SAHLVAGLVCGLWMWRGEAAFV---QLGRSLA--------LFVCA--------P----LR
-T-----AW--R----------L-----WA-A---GQP--------PG--PV----T-P-
---GR-ARRRPGR-RP-QD-LLLLHGLSLRGPPLRRLSVR----PSPAH-----------
----------------------------
>WP_142197115.1
-------------MTAG-W-----GARTGR---AAVFAAVCVVLAALGHVTMSGD--RLP
LWTLASGWAVTGLVGWGLAG-RE-RGLLPIVAVAVAAQTALHSAFSLVS--P---A-GH-
--GA--------------------------------------------------------
------------------------------------------------------------
----------------------------A-G-----------TM------P-------H-
---------------------G--------------------------------------
-------------------M---------------------R---H-----PM-------
-----------------------------P---------MPV------PTSM--------
------------PHTTDAGY--------A-------------M-----------------
------------------------------------------------------DTHP--
------A-------------------PA------G------------------DTSLGML
AAHLLAALLCGLWLGYGERAVF---RVLRAVA--------GWLAA--------P----LR
-L-----LF--L----------T-----PA-P---AH---------R---PP----L-R-
----VRRRQRADR-AP-RL-LLLVHAITSRGPPAGAAAV---------------------
----------------------------
>WP_217787165.1
-------------MTVP-R-----WCRTAR---AGMFAAACVLLAALGHTLMSGT--SVP
WWALAAGMSGTGVTGWLLAG-RE-RGRASIVASVTAVQAVLHETFALAQ--S---S-AP-
--GS----PAM---SA---------------PSA--------------------------
------PTGM----------------------------------------------GSMH
MGSM----------------------D-M-G-----------SM------D-------M-
---------------------G----------------SMD-------------------
-------------------M-----GS--------------M---DM---GSM-------
------------S----------------G---------M--------DMG-----ET--
----------------AHGMA-------G--------L-DH-L-----------------
---------------------------------------------H--------GMAG--
------M--------------------S------G------------------TASVGMF
AAHLLAAVLCGLWLAHGERAVF---RVLRATA--------ARLAA--------P----LR
-L-----LG--S----------L-----PP-A---VR---------R---PV----L-R-
----G-RREACVP-AP-VR-LLLCCSLTFRGPPTGTAVH---------------------
----------------------------
>WP_079128634.1
-------------MGAG-P-----ALRLVR---TAVFAAVCVLVSGLGHALSSGG--PLP
PGVLALAFLPVCGAGWLLSR-KE-RGGAVIVTASAVGQLLLHAVFSGLH--P---A-PG-
--DG----HA----GH---------------------------------------GA---
--------HG--AHEAG-------------------------------------------
------------------------------------------EL------A-------Y-
---------------------E--------------------------------------
------------------------------------------------------------
------------------------------------------------------------
----------------------------G--------L--P-GV----------------
------------------------------L--------------L--------DSSGVI
AGFASAL--------------------T------S------------------TLTSGMV
GAHLVAGLVCGWWLWRGDRAFV---RLVHALG--------LFAFE--------R----LR
-F-----AH--A----------V-----LS-G---GWA------T-YL--PV----L-A-
---PP-VAYRPIR-PP-AQ-LPAPHVVSRRGPPLLPS-----------------------
----------------------------
>WP_030802099.1
-------------MTAG-P-----VSRAVR---AAIFAAVCVTIATLGHALMSAQ--PLP
WWAAVAALGITGSAAWWLAG-RE-RGGFVVTGSTVIAQLGLHSLFGLAQ--S---C-QT-
--GLD-------------------------------------------------------
--------LE--AAHAP--P------------------PAP------SGG----------
----------------------------M-P-----------QM------S-------G-
---------------------L--------------------------------------
-------------------V-----GI--------------A---------DL-------
-----------------------------P---------ATSA----AHMG-----DMSA
M---------------HRGMS-------Q--------M--Q-V-----------------
------------------------------M--------------H--------SGH---
------------------------------------------------------GTLGMF
LAHALAALLCGLWMWRGEAAAF---RLARSVA--------AALFA--------P----LL
-L-----VL--T----------A-----LG-R---TG-------L-KP--TP------R-
---PV-AGAGHVL-HL-HG-VLLHYALSRRGPPRHLFSC---------------------
----------------------------
>WP_223836012.1
-----------------------------------MFAALCVLLAATGHLLMSGV--AVP
WWALSVAFPGTAATAWALAG-RE-RGLFAVTAAAVAVQTVLHAGFSMAQ--S---L-AG-
--AA----TPS---GS---------------------------------------GRM--
------PLMS--------------SMAAMPSMA---GMPRP------SGA-------GTP
EA----------------------------G-------------------A-------H-
---------------------L--------------------------------------
-------------------H-----HA--------------M---H--------------
-----------------------------G---------TA-------DVA-----SAMT
T------------------AT-------G----------GP-L-----------------
------------------------------P--------------G--------GVHE--
------A--------------------A------A------------------MSPVGMT
AAHLLAAVLCGLWLAHGERAAF---RVVRAVA--------GRLWI--------P----LR
-L-----LL--R----------T-----TV-P---AH---------R---PP----I-R-
----I-RRRRRHR-AP-RR-LFLVHAITSRGPPAGTAVL---------------------
----------------------------
>WP_079660597.1
-------------MTAG-W-----CSRTLR---AALFAAVCVLLAALGHVMMSGS--EVP
AWALALGAAVTGIAGWSLAG-RE-RGLPLIVTVVVAAQTALHSAFSLTG--S---E-PT-
--AA----GL--------------------------------------------------
------------------------------------------------------------
-AAM----------------------D-M-G-----------SM------R-------M-
---------------------G----------------SMD-------------------
------------------PM-----GS--------------M------------------
------------G----------------S---------M--------DMS-----RMD-
-HM---------SHMDHVGHM-------D-----------H-M-----------------
------------------------------G--------------H--------LGQG--
------A------------------GDG------G------------------SSSFGML
AAHLLAALLCGLWLAYGEKAAF---RILRAVA--------GWLAA--------P----LR
-L-----LL--A----------L-----PA-V---PD---------R---PR----V-R-
----I-GRRRSDR-AP-RL-LLLTHAITTRGPPLRAAVAV--------------------
----------------------------
>WP_012381801.1
-------------MGAG-T-----ALRLGR---TALFAVVCVAVSGLGHALMSGA--PLP
LLVQAAALVPVCGAGWWLAA-RE-RSAPVTVTAHVLGQLGLHAFFACAG--T---W-LP-
--AG----LG----AH---------------------------------------HS---
--------GG--ARRAP-------------------------------DA----------
----------------------------M-N-----------HS------A-------H-
------------------------------------------------------------
--------------------------E--------------V---------PIG------
------------G----------------S---------SD-------------------
-------------------LM-------G--------L--L-A-----------------
------------------------------A--------------F--------DGA---
-----------------------------------------------------VFTLGMA
VAHAVAGLICGWWLWRGDVAVA---RLGRCLV--------LFLRA--------P----LR
-T-----AW--L----------L-----WS-A---TPP------A-PAP-PT------R-
---RR-VRRRP-R-RP-RD-PLALHAISRRGPPLSLRFC---------------------
----------------------------
>WP_228003148.1
M--------ISA-AHRS-P-----LAQACR---AWMFALICVLLSATGHALTSAH--SIS
LSTLGLAVGFLTAFAWSVAD-RQ-RGLLPITAGLLAGQGVLHLWFAADP--A---G----
------------------------------------------------------------
------------------------------------------------------------
------------------------------G-----------HT------G-------H-
---------------------A--------------------------------------
-------------------------AT--------------A------------------
------------------------------------------------------------
----------------------------G-------------------------------
---------------------------------------------R--------LAD---
-----------------------------------------------------TSSPAML
GAHCFAALLCGLWLWWGERTAF---ALASALY--------TRIVL--------P----LL
-L-----LV--P----------------PL-P------------------AT--VAA-R-
----P-PAELGAP-AA-TV-EFLRHAMARRGPPPPTPHI---PESVVTP-----------
----------------------------
>WP_219047688.1
-------------MSAG-R-----GIRTTR---AVVFAAVCVVLAALGHVLMSGE--ELP
WWVLLSGVSAVGAVGWAFGA-RE-RCRRAVAGLTVAVQTCLHLAFTLAQ--S---G-GR-
--V-----AAAPG-GT---------------GSL-G----QWADRFLC-------GP---
------APAP--AQAAR--AYDVATAAGL-HHR---E-HPS-------------------
------------------------------T---------------------------H-
---------------------E--------------------------------------
-------------------A-----DS--------------M---A-----PM-------
------------GH---------------G---------MD-------------------
------------------SLA-------G-------------T-----------------
------------------------------G-----------------------GLHDMT
-----HL--------------------A------G------------------MSSWGML
AAHVLAAALCGLWLAQGERALF---ATVRASA--------DRAFV--------P----LR
-L-----VL--A----------V-----LC-P---PP---------AP--PS----L-R-
------PAPRPGR-RL-RR-LLLVHVRATRGPPGETAVA---------------------
----------------------------
>WP_014140073.1
M---------EP-GRVG-Q-----VGRSGR---AAVFAAGCVLLAATAHALMSGA--PLP
GWALLAAFGGVGGLGWLSGG-RE-RGPLAVTGLTVGVQALLHAVFSLGQ--A---A-TA-
--AP----APG--------------------GIA-A----QWARLLLC-------GTGPP
GGAGQLSAGP--AGAEQ--VARLVEAAGIA-----------------PGDG-------MT
VVPLDE---------P----------A-T-A-----------AT------S---------
---------------------G--------------------------------------
-------------------M-----AA--------------M---P--------------
-----------------------------D---------MP-------------------
----------------------------G-------------M-----------------
------------------------------AM----------------------GHHAVA
-----VV--------------------A------GH-----------QH----GATLGML
AAHLLAALLLGRWLAAGERAVH---GLARTVA--------ARLFA--------P----VL
-L-----LI--G----------A-----VR-P---AV-------------PR------RL
----G-RPHRAAR-RP-GP-PPHLRSPATRGPPGPAAVR---------------------
----------------------------
>WP_010982337.1
-------------MTAG-W-----CCRTVR---AALFAAVCVLLAALGHVMMSGT--AVP
WWAMTVAALVTGGTGWCLAG-RE-RGLALIVSVVVVAQGALHSAFSVAQ--S---A-AH-
--SA----GSV---GA--------------------------------------------
--------------------------------------------------------DSMP
KG------------------------S-M-G-----------SD--------------M-
---------------------S----------------SVH-------------------
-------------------M-----DS--------------V---------HM-------
------------D----------------S---------M--------DMG---------
----------------NMGA--------G-----------H-L-----------------
------------------------------A--------------H--------LGHD--
------M--------------------G------G------------------GSSFGML
AAHSAAALLCGLWLAYGERAAF---RILRALA--------GRLAA--------P----LR
-L-----LL--A----------L-----PT-P---AH---------R---PR----I-R-
----V-RRGSSDR-TP-RR-LLLVHAITSRGPPVGTAVI---------------------
----------------------------
>WP_093834185.1
-------------MTVR-G-----WYRAVR---AGVFAAVCVLLAALAHATMSGD--PVP
WWAMGTGAAVTGAAGWVLAG-RE-RGRGPIVVVVTAVQALLHEGFSLAQ--Q---A-AS-
--TA----AQA---GA-H-------------AMS---------------------G----
--------------------------------------------------------HAMD
MRSMNM---------PSM-----DMRS-M-GA----------AV------G-------H-
---------------------S--------------------------------------
-------------------A-----AA--------------A---QA---GST-------
-----------GG----------------G---------T--------DMA---------
--------------VGAHGMT-------G--------L-GH-V-----------------
--------------------------------------------------------HG--
------M--------------------T------G------------------AASVGMF
SAHLLASLLCGLWLAHGERGVF---RVLRAAA--------AWLVA--------P----LR
-L-----LL--A----------L-----PA-P---AH---------R---PS----V-R-
----R-RRPAAD--AP-VR-RLLCASLTFRGPPAAAAVA---------------------
----------------------------
>WP_150513502.1
-------------MSGG-R-----SCRAIR---AAVFAAACVLLAATGHALMSAS--PLP
WWALPGAGAATFAGAWLLAG-RE-RGVLMVTTASVVAQAALHTWFSLAQ--A---A-AQ-
--TS----ASG---GA---------------SLA-Q----QWARHLLC-------GAD--
------GMGT--MSEAE--AIRAVTDAGLADRM---H--EA------AGH---TR-HSM-
-GMQETAAPG-----P--------------G-------------------A-------H-
---------------------D--------------------------------------
-------------------M-----AR--------------M---T-----SAGGH----
------------GGA--------SDTASGA---------MD-------SAS---------
----------------------------G--------A-MS-G-----------------
------------------------------M--------------H--------SGHD--
------M--------------------G------G------------------MSPLGML
AAHLLAALLCGLWLAYGERAAF---RIGRAVA--------GWLVA--------P----LR
-L-----AF--R----------L-----PP-P---PH---------R---PR----L-R-
----P-RRAHRAR-RL-RR-LLLVHAITSRGPPLGIAVS---------------------
----------------------------
>RNL73311.1
-----------------------------------MFAAVCVLLAALGHVVMSGE--SVP
SSALAGGVVATGALGWCLAG-RE-RGLLPVVAVVVAVQTALHTVFSLAQ--S---G-TA-
--AA----GHAAH-AA---------------GSA-A----RGHHHT---------GSG--
------GLGQ---------A--------------------H------TGA----------
----------------------------MDG----------MAM------S-------H-
---------------------G--------------------------------------
-------------------H-----GVY-------------V---E-----SA-------
------------GH-------------------------MA-------SLGT---PSA--
----------------------------G-----------D-L-----------------
------------------------------A--------------E--------WGHT--
------L---P-------LHHLN-ALSG------D------------------SSSLGMF
AAHLLAALLTGLWLAHGERAAF---RILRAVA--------GRLTA--------P----LR
-L-----LL--A----------L-----PA-P---PH---------R---PR----L-R-
----G-RR-QPSR-IS-RL-LTLVYAIVSRGPPVGSAAA---------------------
----------------------------
>WP_189500645.1
-------------MTVG-W-----SLRTLR---AALFAVVCVVPAAVGHVLMSDD--SLP
LWVLASALACAMALGWACSA-RE-RRQSAVVVLTTVTQAVLHTAFTLSQ--T---S-SG-
--PA----PRPRG-ET---------------ELA-R----RWVDYLVC-------GP---
------GHDV--NAVAR--VYDVAADAGLVDGA---P-LPR-------------------
----------------------------LDG-----------------------------
---------------------G--------------------------------------
-------------------A-----TA--------------I---A-----ALQHA----
------------GH----------------------------------------------
----------------------------G-------------------------------
------------------------------A--------------A--------GAHDMG
-----AM--------------------T------G------------------TASWGML
SAHLVAALLCGLWLAQGERAVF---RIVRAAA--------ERMVI--------P----FA
-L-----LL--A----------C-----PS-T---AWW------V-----PP------R-
----S-PSQFTCP-RP-RI-RLLVHVLVTRGPPAEVAVL---------------------
----------------------------
>WP_189500645.1
-------------MTVG-W-----SLRTLR---AALFAVVCVVPAAVGHVLMSDD--SLP
LWVLASALACAMALGWACSA-RE-RRQSAVVVLTTVTQAVLHTAFTLSQ--T---S-SG-
--PA----PRPRG-ET---------------ELA-R----RWVDYLVC-------GP---
------GHDV--NAVAR--VYDVAADAGLVDGA---P-LPR-------------------
----------------------------LDG-----------------------------
---------------------G--------------------------------------
-------------------A-----TA--------------I---A-----ALQHA----
------------GH----------------------------------------------
----------------------------G-------------------------------
------------------------------A--------------A--------GAHDMG
-----AM--------------------T------G------------------TASWGML
SAHLVAALLCGLWLAQGERAVF---RIVRAAA--------ERMVI--------P----FA
-L-----LL--A----------C-----PS-T---AWW------V-----PP------R-
----S-PSQFTCP-RP-RI-RLLVHVLVTRGPPAEVAVL---------------------
----------------------------
>WP_030276598.1
-------------MGAG-T-----ALRLGR---TALFAVVCVAVSGLGHALMSGA--PLP
LLVQGAALIPVCGAGWWLGA-RR-RNAPVTVSAHVLGQLGLHAFFSFAG--P---R-LP-
--GG----HG----GH---------------------------------------GA---
--------GG--GRHAM-------------------------------GA----------
----------------------------M-N-----------HS------A-------H-
------------------------------------------------------------
--------------------------Q--------------A---------AVG------
------------G----------------P---------FD-------------------
-------------------LM-------G--------L--L-S-----------------
------------------------------A--------------F--------DGA---
-----------------------------------------------------AFTLGMA
AAHALAGLVCGWWLWRGEVALA---RLARCLV--------LFVRA--------P----LR
-T-----AW--R----------L-----WF-A---TPS------A-PAR-PA------R-
---RR-TRPRRSR-RR-RD-PLALHAISRRGPPLSLRFR---------------------
----------------------------
>WP_086807517.1
-------------MTVP-G-----WCRAAR---AGVFAAACVLLAALGHATMSGT--PVP
WWAMAAGALGTGAAGWLLAG-RE-RGRVSIVAVVTAAQVVLHETFSLAQ--E---S-AS-
--GS----MAM---SH---------------GGP--------------------------
------PTGA----------------------------------------------GAMH
MGSMG----------SMD---MGSTGS-M-G-----------SM------RMD-----M-
---------------------G----------------SVG-------------------
------------------SM-----GSM------------RM---DM---GSM-------
------------G----------------G---------A--------DMG-----SA--
-------------GHAVHGMA-------G--------P-GP-L-----------------
---------------------------------------------H--------DMAG--
------M--------------------S------G------------------AASVGMF
AAHLLAAVLCGLWLAYGERAVF---RVLRATA--------TWLAA--------P----LR
-L-----LG--A----------L-----PT-P---YH---------R---PG----V-H-
----R-RRAVDAP-AP-VR-LLLCCSLTFRGPPVGAAVH---------------------
----------------------------
>WP_067607124.1
---------MRT-MPKS-P-----PCRSLR---AGVFTLVCASLSAIGHALSSGQ--DVP
LLGLALGGALVWTMAWASTT-RR-LGVWSLTARMLWGQFALHVTFSAAQ--G---W-GG-
------------------------------------------------------------
------------------------------------------------------------
------------------------------G-----------HG------D-------H-
------------------------------------------------------------
------------------------------------------------------------
-------------------------------------------------GV-----GEM-
------------------------------------------------------------
------------------------------A-----------------------AQS---
-----------------------------------------------------MPAWAMI
GMHVVMALVSAWWLRLGEDALF---AFLRFMA--------LSLV---------P----LL
-L-----VV--G----------A----LPS-L--------------EP--VL---AA-R-
----F-VPPERPL-PV-GP-SVLRHTRVLRGPPVVLAA----------------------
----------------------------
>WP_103759857.1
-------------MSVG-W-----RFRAAR---SAFFAVVCVALAACGHVLMSDD--ALP
WWFLVLCVGGVGTLAWLVTG-RE-RGQVTVVALTAAVQAALHGVFTFVQ--T---A-PQ-
--AA----MGAGG-DS---------------GLA-E----RWADALLC-------GP---
------HSDT--AAAAR--AYDVAARAGLTDSM---P-LPR-------------------
----------------------------LEG-----------------------------
---------------------G--------------------------------------
-------------------S-----SA--------------I---A-----AL-------
------------GH----------------------------------TAAH--------
----------------------------G----------AH-A-----------------
------------------------------T--------------P--------PMHDMG
-----AM--------------------T------G------------------NASWGML
AAHVVAALLCGVWLARGERAAF---QILRALA--------DRFHL--------P----LA
-L-----LS--A----------L----RPH-S---PA-------------PP----A---
----S-AVDRSVT-LP-RP-RLLVHTLVTRGPPGEIAVH---------------------
----------------------------
>WP_081224457.1
-------------MTVG-G-----WCRTLR---AGVFAAACVVLAALGHVMMSGA--AVP
GWTMAAGAVATAGAGWFLAG-RE-RGRALIVTVVVTTQAALHEMFALAG--R---P-TS-
--AA----SSA---RA--------------------------------------------
------------------------------------------------------------
--------------------------D---G----------LGT------D-------M-
---------------------G----------------PMD-------------------
-------------------M-----SR--------------M---DM---GSM-------
------------G----------------G---------M--------------------
----------------AHGTG-------G--------A-PH-A-----------------
---------------------------------------------H--------TMVG--
------M---------------------------G------------------GSALGMP
AAHLLAAALCGLWLAYGERAVF---RLLRAAA--------ARLAA--------P----LR
-M-----LL--A----------L-----PV-P---GG---------R---PP----V-R-
----A-RRTPAPR-ASLAR-FLLCYAVTSRGPPVGTAVA---------------------
----------------------------
>WP_086599811.1
-------------MTAG-W-----CARTVR---AAVFAAVCVVLAALGHVMMSGD--HVP
LRTLLTGWAVTGVAGWCLAG-RE-RGLRPVVAVAVAVQTTLHSAFSLAP--A---D-GT-
--AG----GA-----N---------------SLR-M----D-------------------
---------------------------------------------------------AMD
MGTG----------------------A-M-G-----------AM------G-------H-
---------------------D--------------------------------------
-------------------M-----GS--------------M---G-----PM-------
-----------------------------P---------MS-------------------
----------------------------A-----------H-M-----------------
------------------------------G--------------H--------VGHA--
------P--------------------G------G------------------DSSLGML
AAHLLAALLCGLWLGHGERAVF---RLLRAVG--------GRLAA--------P----LR
-L-----LF--A----------L-----PA-P---PP-------------PP----V-C-
----A-RRWSSDR-AP-RL-LLLVHAITSRGPPVRAAAV---------------------
----------------------------
>WP_202233785.1
-------------MARM-P-----ALRLVR---SAVFAAVCTAMSGLGHAMMSGA--GVP
VWALLYAFAGVTALAWWAFG-RR-RGAPVILGGSLATQLGLHCVFLLGQ--W---V-GA-
--AP----SAVPD-----------------------------------------------
------------------------------------------------------------
---------------PA-----------MPA---------TSSM----------------
---------------------P----------------P---------------------
-------------------M-----PS--------------M--------PSMPFM----
---P--------GM---------------G---------MAAPG--PGGTG-----SMAG
P--------------------------GG-------------------------------
------------------------------G--------------M--------AMHE--
------------------------------------------------------WSPGML
LLHAAAALVCGLWMWRGEVALH---RMIRSLA--------WVLAA--------P----LR
-Y-----VL--A----------V-----CG-I---TLP--------PL--PR----V-R-
------AGTVPPL-RP-AE-VLLRHAVVRRGPPPLVVLI---------------------
----------------------------
>WP_201866698.1
-------------MLVG-W-----AVRALR---TLVFAAVCVVLTGAGHVLRSGR--PVP
LPALVLAFAATACGTWWLTR-RQ-RGPAAVVGAALATQGLLHLAFSFAQ--A---H-AA-
--PP----VAP---AA--------------------------------------------
------------------------------------------------------------
---------------P--------------------------HP------P-------H-
------------------------------------------------------------
-------------------------GA--------------M------------------
-----------------------------A---------MDH------------------
-------------------------------------L----A-----------------
------------------------------A-----------------------SAQP--
------F--------------------A-----DG------------------HGDPGMA
AGHALAALISAVWLWGGDRAVF---RLLRAAA--------RRVVT--------P----LL
-R-----LP--R----------P----RPA-----PAP------------PA----P-A-
----G-RATESAV-GP-YP-PLLLAADPSRGPPPVPAVA---------------------
----------------------------
>WP_030682435.1
-------------MSGG-R-----SCRAIR---AAVFAAACVLLAATGHALMSAS--PLP
WWALPGAGAATFAGAWLIAG-RE-RGVLLVTSASVLAQAALHTWFSLAQ--A---A-AQ-
--NS----ASG---GA---------------SLA-Q----QWARHLLC-------GAD--
------GSGT--MSEAD--ALRTVTDAGLADRM---H--EA------AGH---TQ-HSM-
-GMQETAVPA-----P--------------G-------------------A-------H-
---------------------G--------------------------------------
-------------------M-----TH--------------M---T-----SAGGH----
------------G-------DTMSGAVSDT---------M----------S---------
----------------------------G--------A-MS-G-----------------
------------------------------M--------------H--------AGHD--
------M--------------------G------G------------------MSPFGML
AAHLIAALLCGLWLAYGERAAF---RIGRAVA--------GWLVA--------P----LR
-L-----AF--R----------L-----PP-P---PH---------R---PR----L-R-
----P-LRDHRAR-RL-RR-LLLVHAITSRGPPLGIAVS---------------------
----------------------------
>WP_158696175.1
-------------MPAR-S-----VLRAVR---AAMFAVICVLLALFGHTLMSDA--PVH
WAAPVGAGVGIGILAWAVAD-RE-RGLGVITGAVLAAQAGLHTLFTLAR--Q---P-VP-
--EP----TGAA-------------------RFR-D----QWLQILLC-------NDD--
------RPGD--APTRS--VAELLIRMRLDPNL---AGQSP----EAAGF----------
------------------------------GRAP--------SG------G-------H-
------------------------------------------------------------
-------------------------HT--------------V---------AA-------
------------G-----------------------------------------------
----------------------------G-------------------------------
------------------------------------------------------MNHDGA
-----LM--------------------A----VMG------------------NGAGGMF
AAHVLAALGCGVWLRHGEKAVF---RLLRLLA--------TMAGT--------V----VL
-A-----LV--G----------A----WTA-PV--ATR--------L---PG--M-P-R-
------ARDRGERAIP----KWVCRPLPGRGPPAALFA----------------------
----------------------------
>WP_006347542.1
-------------MRAG-S-----GLRLAH---TAVLVAVCVVVSGTGHALASGT--SLP
AAAYGIAVPPVCLLAWRLTR-KE-RSAGVVVSVGAAVQAFLHLLFGA-V--P---H-G--
--SG----SG----G---------------------------------------------
------AHHG--AGHT-----------------------AP------YGT----------
----------------------------A-G-----------EL------P-------L-
---------------------P--------------------------------------
-------------------V------P--------------G---------STS------
------------G----------------P---------PS---GL-PPDG-----ASAT
A---------------SA-LS-------A--------I--S-------------------
------------SVYEFASGFASGFVSGLTA--------------A--------FTS---
-----------------------------------------------------GPTASMT
AAHLAAGAVCGWWFWHGQRALA---RIALALH--------LFLRG--------R----LR
-L-----AR--A----------V-----LH-G---AYA------V-LP--PE----S-VR
--PPR-PRPQRVR-LP-AS-LLLLRAVTRRGPPLLPS-----------------------
----------------------------
>WP_189320653.1
-------------MTTG-L-----VSRAVR---AAFFAVVCVLTAAVGHAWASGV--SPS
WFVLGSAFVGTASAAWWVAG-RE-RGAVVVTGSTVVAQLGLHSLFDLLH--P---D----
--PM----AS----MA---------------SAE---------------------HAELM
KR----------MSHEQL------------------------------------------
----------------------------M-E-----------HM------D---------
------------------------------------------------------------
------------------------------------------------------------
------------------------------------------------------------
----------------SMSMS-------S--------M-SM-M-----------------
------------------------------A--------------S--------GGH---
------------------------------------------------------TSTLMF
AAHSLAALVCGLWLWRGESAAF---RLGRALA--------AAVFV--------P----LR
-L-----AL--R----------I-----AG-S---LSR------P-QL--PE------R-
----P-VTPGPAR-RL-RA-ALLQHVVSRRGPPGYMAHC---------------------
----------------------------
>WP_245229602.1
----------------------------------MLFATVCVPLAATGHVLMSGT--PVS
GPVIFAALGGTAAAAWALAG-RE-RGLLAVTAAAVAAQTALHQGFAFAQ--S---L-SA-
--QP----PPLP--TQ---------------TFA-R----QWAERLLC-------GD---
------GATV--LSERD--AVAVVTDAGLGSVI---S-RPP------PGT------FA--
---------------P------------AAG-----------PA------G-------H-
---------------------G--------------------------------------
-------------------L-----HA--------------M---H--------------
-----------------------------G---------MPT------DAA---------
----------------------------G--------T-VQ-A-----------------
------------------------------A--------------H--------GGQG--
------V--------------------V------A------------------AAPTGML
GAHLLAAVLCGLWLAYGERALF---RVLRALA--------WRLRT--------P----LH
-L-----LL--R----------L-----AA-P---PE---------R---PS----P-R-
----V-RWRRTPQ-SL-TR-LLLVHSITSRGPPRGTAVA---------------------
----------------------------
>WP_173311017.1
-------------MGAG-P-----ALRFVR---AVLFAVVCVAVSGLGHAHMSGG--SLP
LPALASALLLVTCAGWWLAG-RE-RTACAAVAASAVGQVFLHAFFSSLP--S---A-AR-
--ER----PYTA--GE---------------PPV---------------------SA---
------VHAY--AVHHS-------------------------------GA----------
----------------------------V-D-----------HV------A-------H-
------------------------------------------------------------
--------------------------E--------------A---------TAGAV----
---P--------G----------------P------------------------------
----------------------------G--------L--L-E-----------------
------------------------------A--------------F--------DGS---
-----------------------------------------------------TLSAGMA
AAHLIAGLLCGWWLWRGEAAVV---QLARSLA--------LFVRA--------P----LA
-T-----AW--R----------L-----WD-A---GPP--------QA--PL----T-R-
---WR-PRRRPGR-RL-QE-LLLLHGLSLRGPPPHVLPVR----PSFAH-----------
----------------------------
>WP_173311017.1
-------------MGAG-P-----ALRFVR---AVLFAVVCVAVSGLGHAHMSGG--SLP
LPALASALLLVTCAGWWLAG-RE-RTACAAVAASAVGQVFLHAFFSSLP--S---A-AR-
--ER----PYTA--GE---------------PPV---------------------SA---
------VHAY--AVHHS-------------------------------GA----------
----------------------------V-D-----------HV------A-------H-
------------------------------------------------------------
--------------------------E--------------A---------TAGAV----
---P--------G----------------P------------------------------
----------------------------G--------L--L-E-----------------
------------------------------A--------------F--------DGS---
-----------------------------------------------------TLSAGMA
AAHLIAGLLCGWWLWRGEAAVV---QLARSLA--------LFVRA--------P----LA
-T-----AW--R----------L-----WD-A---GPP--------QA--PL----T-R-
---WR-PRRRPGR-RL-QE-LLLLHGLSLRGPPPHVLPVR----PSFAH-----------
----------------------------
>WP_199863275.1
---------MAA-MGAG-T-----ALRLAR---TALFAVVCVAVSGLGHALMSDR--PLP
LPPLLSVLVPVAAAGWLLAG-RD-RNAPVTVSAHVLGQLGLHAYFTAST--A--------
------------------------------------------------------------
--------GA--AHHAP-------------------------------RA----------
----------------------------T-P-----------HA------S-------H-
------------------------------------------------------------
--------------------------A--------------G---------PAG------
------------D----------------V---------SH-------------------
-------------------RM-------E--------L--L-A-----------------
------------------------------A--------------F--------DAS---
-----------------------------------------------------VFTTGMA
ASHAVAGLVCGWWLWRGEMALA---RLGRCLA--------LFVRT--------P----LR
-T-----AW--R----------L-----WS-A---TLL------D-GVS-PV------R-
---PR-AHRRPRR-RI-QD-LLARHVISRRGPPFPVPSL---------------------
----------------------------
>WP_190232869.1
-------------MGAG-P-----ALRLAH---AALYATVCVVVSGLGHVLSAGD--GLP
PSSVAVAFAVTCGAGWWLAG-AG-RDLRLIAGVSALGQAALHAVFSGLH--P---L-PP-
--AA----PA----AP---------------RPV---------------------TL---
--------PA--QGHEH--G------------------HGH------HGG----------
----------------------------H-S-----------HL------H-------D-
---------------------P--------------------------------------
-------------------Y-----GP--------------G---------AAP------
------------D----------------P---------AA-------------------
-------------------AE-------P--------F--V-P-----------------
------------------------------L--------------L--------DGA---
-----------------------------------------------------YAGAGMV
LAHGLAGLLCGWWLWRGEAAVR---QTARSVA--------LFLYA--------P----LR
-A-----VE--R----------A-----RT-G---VPP------L-----PR----V-S-
---PP-PAPRPAR-RP-RD-LLALHGVSRRGPPSLSS-----------------------
----------------------------
>WP_125516713.1
-------------MTSG-P-----AFRLAR---AAVFAAVCVVTTAFGHAFMSGA--SLP
WWAVGYAFAATSAAAWWLTG-RE-RGAPTVIGATVVAQLALHELFGVAQ--R---M-SP-
--PT----VR----AG--------------------------------------------
---------------------------------------GG------MDG----------
----------------------------M-N-----------HM------N-------H-
---------------------P--------------------------------------
-------------------M-----PM--------------P----------MPT-----
---P--------S----------------S---------AGSP----GGHA-----AAAM
P---------------DEGAS-------H--------W--V-M-----------------
------------------------------S--------------V--------FGH---
------------------------------------------------------SGTGMF
LAHLVAALICALWLWRGEAAAF---RTGRALA--------AALFV--------P----LR
-L-----VL--T----------V-----LV-A---AL-------P-PA--PP--------
---HV-GALVPVP-RL-RG-VLLQYAVSRRGPPVLPASS---------------------
----------------------------
>WP_158621457.1
------------------------MLRATR---AAVFSALCVVLAISSHTAVSGD--AVS
WRLLLVVFLGVWVGVWSFTE-RE-RGPVAVIAATLGVQLLLHGAFSAGH--A---L-QA-
--AR----LHA-------------------------------------------------
------------------------------------------------------------
------------------------------A-----------HA------G-------H-
------------------------------------------------------------
---------------------------------------------------RMA------
------------GT---------------G---------MADT----GTAG-----PSAA
----------------------------G-------------A-----------------
------------------------------V--------------A--------PGHG--
------L--------------------V-------------------------DGPASMV
AGHLAVALLSAVWLWWGERALF---GLLRWAA--------HRVLG--------P---PPR
-------PV--N----------P-----PT-P---VD-------------AG--------
----A-ARPTADR-PP-PP-PGWERPIESRGPPARPAFPA--------------------
----------------------------
>WP_188275888.1
-------------MTAG-D-----CCRTVR---AAMFAALCVLLTAFGHALMSGA--PVP
WWALGCATVATGGTAWCLAG-RE-RGFGQVVAVAVATQAVLHELFSVAQ--E---A-AG-
--PS----MAS---MS--------------------------------------------
------------------------------------------------------------
----------------------------M-------------PM------G-------HS
---------------------G--------------------------------------
-------------------MP--------------------M---------TM-------
-----------------------------P---------MDMSP--GRHAE-----AM--
----------------------------G-----------H-M-----------------
------------------------------G--------------S--------MGHD--
------M--------------------A------G------------------MSSTGMF
AAHLLAALLCGLWLAYGERAAF---RILRAFA--------GWIFA--------P----LR
-M-----AL--L----------R-----AV-P---PS---------R---PR----P-R-
----A-RRDRTAR-VP-RR-LFLVHAITSRGPPVGTAVV---------------------
----------------------------
>WP_173265240.1
-------------MTAG-W-----CSRTVR---AAVFAAVCVLLAALGHAVMSGE--PVP
SSALFGGFVATAGLGWGLAG-RE-RGLLPVVAVVVAVQTALHTVFSLAQ--S---G-AT-
--AA----VAG-------------------------------HHHIA--------GSG--
------VAEQ---------A--------------------H------TGA----------
----------------------------MGG----------MAM------H-------H-
---------------------G--------------------------------------
-------------------H-----GAY-------------A---G-----TA-------
------------GH-------------------------MA-------SVGA---PSA--
----------------------------G-----------D-L-----------------
------------------------------A--------------D--------MGHT--
------M---P-------LHHLN-VLSA------D------------------SSSLGMF
AAHLLAALLTGLWLAHGERAAF---RILRAVA--------GWLTA--------P----LR
-L-----LL--A----------L-----PA-P---PH---------R---PR----L-R-
----G-RR-RPSR-MS-RL-LALVYVIVSRGPPVGSAAA---------------------
----------------------------
>WP_189279489.1
-------------MIPG-R-----CCRAVR---AAVFAATCVLLAALGHVLMSGS--AVP
WWAMAAAFATAAATAWLFSR-RE-RGVLAVTSMVVAAQAALHTGFSLAQ--A---A-VH-
--PS----VTD---SP---------------SFA-R----QWAESLLC-------GSA--
------GSTS--ISQSE--AVRIVTEAGLGSRL---H-QPP------PGT---TD-MA--
----------------------------MAG-----------GM------Q-------H-
---------------------A--------------------------------------
-------------------H-----AG--------------M---Q-----TM-------
---------------------------------------TDP------------------
----------------------------A-----------T-V-----------------
------------------------------L--------------P--------AGHD--
------M--------------------A------G------------------VSSAGML
AAHLLAALLCGLWLAYGERSAF---RLLRTFA--------GWIIA--------P----LC
-L-----LF--R----------L-----ST-P---PH---------R---PR----I-R-
----A-RRDHRAR-GP-RQ-LFLIHALTSRGPPTGIAVI---------------------
----------------------------
>MBV9024408.1
---------MSG-MTIG-P-----VVRTAR---AAIFAAVCVTTTALGHALMSK---TLP
WWALGAAFFGTCAAAYCLAR-KE-RGVVVVTASTIAAQLGLHSLFDLAQ--A---P-TS-
--MA----DM----AD--------------------------------------------
------------------------------------------------------------
----------------------------M-A-----------DM------D-------N-
---------------------G--------------------------------------
-------------------MA----GM------------------------DM-------
-----------------------------S-----------------RMSQ-----APGV
T---------------SGGME-------Q--------L--Q-V-----------------
------------------------------A--------------H--------TGH---
------------------------------------------------------GALGMF
LAHLLAALVCGLWLWRGEAAAF---RLARSLA--------GLLFT--------P----LL
-L-----AL--T----------A-----QG-W---AG-------L-QL--PA------R-
---PS-TAAPLVL-RL-RT-VLLHDVASRRGPPRSFVLLL--------------------
-----------PARRRSYPSFSASSS--
>WP_198269925.1
-------------MSAG-P-----PFRLAR---AVVFAAVCVVVTALGHALMSGD--TLP
VRAVAAAFAGTTAAAWWVTG-RE-RGALVVTGATVVAQLGLHMAFRFAE--T---T-AA-
--PM----AG----RS---------------MGD---------------------GMPGM
R--------D--MGAAPM-S---------------------------GAA----------
----------------------------M-G-----------HM------H-------H-
---------------------G--------------------------------------
-------------------A-----DA--------------M---------SAT------
------------------------------------------------------------
----------------APSMD-------H--------L--P-W-----------------
------------------------------P--------------W--------AGP---
------------------------------------------------------GGAGMA
AAHLLAALICGLWLWRGERAAF---RLGRALA--------ALLFV--------P----LG
-L-----VL--R----------I-----LG-A---GA-------T-PL--PA--------
---WP-SAPAVAR-RL-RG-VLLRHVILRRGPPWRFAVC---------------------
----------------------------
>WP_198269925.1
-------------MSAG-P-----PFRLAR---AVVFAAVCVVVTALGHALMSGD--TLP
VRAVAAAFAGTTAAAWWVTG-RE-RGALVVTGATVVAQLGLHMAFRFAE--T---T-AA-
--PM----AG----RS---------------MGD---------------------GMPGM
R--------D--MGAAPM-S---------------------------GAA----------
----------------------------M-G-----------HM------H-------H-
---------------------G--------------------------------------
-------------------A-----DA--------------M---------SAT------
------------------------------------------------------------
----------------APSMD-------H--------L--P-W-----------------
------------------------------P--------------W--------AGP---
------------------------------------------------------GGAGMA
AAHLLAALICGLWLWRGERAAF---RLGRALA--------ALLFV--------P----LG
-L-----VL--R----------I-----LG-A---GA-------T-PL--PA--------
---WP-SAPAVAR-RL-RG-VLLRHVILRRGPPWRFAVC---------------------
----------------------------
>WP_164253197.1
-------------MTSG-P-----YFRRAR---AALFAAVCVLFAVLGHVLMSEM--TIP
WAAMLPAFGAVGVTGWALTG-RE-RGFRTVLTATLAVQAVLHAWFSLAQ--V---V-LR-
--PD----SAGG-------------------SLA-E----QWLGHVLC-------RA---
------PMAP--------------------------------------------------
----------------------------MDG---------------------------H-
---------------------A--------------------------------------
-------------------Q-----HA--------------M---P--------------
-----------------------------G---------MP-------------------
----------------------------G--------T----A-----------------
------------------------------M--------------D--------SGHS--
------A--------------------A------G------------------TASLGML
SAHLLAALLCGIWLAFGERAAF---QCIRACA--------GWIVA--------P----LR
-L-----PG--V----------L-----PT-P---PD---------R---PR----V-R-
----A-GSSHGTC-GP-RR-LLLAHAITSRGPPTGTAVL---------------------
----------------------------
>WP_124267153.1
-------------MGAR-T-----ALRLGR---TVLFALVCVAVSGLGHALMSGA--APP
LLAQATALVPVCGAGWWLAR-RE-RGAATTVAAHVLGQSMLHAYFAAIG--P---R-LS-
--SV----VGA-------------------------------------------------
------------GVRHH-------------------------------GA----------
----------------------------T-G-----------HA------H-------H-
------------------------------------------------------------
--------------------------P--------------G---------RAA------
------------D----------------G---------SL-------------------
-------------------AA-------E--------L--L-A-----------------
------------------------------A--------------F--------DGS---
-----------------------------------------------------AITGGMA
AAHLLAGLVCGWWLWRGEVALA---RLGRCLA--------LFLRA--------P----LR
-T-----AW--R----------L-----WS-A---APP------A-PA--PA----R-R-
---RP-ARRGTGR-RA-RG-LLAAHSLSRRGPPLRVRPL---------------------
----------------------------
>WP_006350849.1
-------------MDAG-W-----YVRTVR---AALFAAVCVLLAAIGHTLMSCC--AVP
WWALVAGGVATGGVGWVLAG-RE-RGTALIVTLVVGAQKMLHWGFSLAQ--A---A-AA-
--PP----APG---GT--------------------------------------------
------------------------------------------------------------
---------------PA-------------G-----------SA------G-------H-
---------------------G--------------------------------------
-------------------A-----GA--------------A---------ET-------
------------G----------------G---------SHAHS-LLMKMP---------
---------------------------MG--------M-GH-S-----------------
------------------------------A--------------HASPDTGSDLGHW--
------L-------------------VS------S------------------MPSLGMS
GAHLVAAVLCGLWLAYGERVAY---RLVRAVA--------GWLAA--------P----LR
-P-----AL--T----------L-----PA-L---PR---------R---PR----R-L-
----V-RRNRSRW-AP-YH-LHLVHAITSRGPPLRTAVI---------------------
----------------------------
>WP_099503476.1
-------------MTAG-W-----CSRTVR---AAMFAAVCVLLAALGHVMMSGS--PVA
WWAMAGGVVAMGGVGWSLAG-RE-RGQPLIVSVVVVAQGLLHSAFSVAQ--S---V-AS-
--GS----GLGSM-GV---------------------------------------GAL--
------PWGS-------------------------------------TGH---DM-SSMH
MESM----------------------H-M-E-----------SM------H-------M-
---------------------S----------------SAH-------------------
-------------------M-----SP--------------A---------HM-------
------------E----------------S---------M--------HMG---------
-------------SMDSMSA--------D-------AM--D-M-----------------
------------------------------G--------------H--------MGHM--
------D-------------------SG------G------------------TSSFGML
AAHLLAALLCGLWLAYGERAVF---RILRAVA--------GWLAA--------P----LR
-L-----PL--A----------L-----PA-P---PH---------C---PR----F-R-
----V-RRGSSDR-AP-RH-LLLVHAITSRGPPVGTAVV---------------------
----------------------------
>WP_132929867.1
-------------MRAG-P-----VVRAAR---ASVFAALCVLLSALGHQMMSGH--PVP
WFTLVAGFAVTTVGAWAFAR-RE-RGPGTVIIGTLAAQGLLHTAFSRTA--G---H-GA-
--PS----------GA---------------RSA-P----EWADLLLC-------GPP--
------NDGS--MSQGE--AAELLHHAGL-------------------------------
------------------------------G---------------------------HL
---------------------A--------------------------------------
-------------------------AA---------------------------------
------------------------------------------------------------
------------------------------------------------------------
------------------------------A-----------------------PSHG--
----------------------------------G------------------GQPGGML
AAHVLAAVLSAVWLSGGERAVF---RLLRATT--------RWLLA--------P----MR
-W-----LF--S----------------PC-PV--VAP------------PA------R-
---PV-RFAHSAQ-VL-RR-LLLVRVVPSRGPPVAPAVR---------------------
----------------------------
>WP_189803651.1
-------------MTPG-R-----CSRAVR---AAMFAAVCVLLAATGHILMSGR--AVP
GGTLGAALVGTAAGAWFLGG-RE-RGLLAVTSAAVAFQSVLHLVFSWSQ--T---P-AA-
--AP----PTG---GS---------------AVD-H----SAMDHSAM-------GHM--
------------------------------------------------------------
---------------P------------M-D--HL-------SM------R-------H-
---------------------M----------------T---------------------
-------------------MD----HM--------------AS-GS----SPL-------
------------GHL-------------AAVPS---TDVMSDGP-L----------SA--
----------------------------G--------LLSA-A-----------------
------------------------------V--------------P--------SGHD--
------M--------------------T------D-------------M----ASSAGML
AAHLLAALLSGLWLAHGERAVF---RLLRTVP--------ARLFR--------P----LA
-L-----LL--A----------V----PPT-A---AD---------R---PR----V-R-
----R-ARTGDGW-VP-RR-LLLARALLTRGPPRAIAVL---------------------
----------------------------
>WP_136215936.1
-------------MTPG-L-----CFRAVR---AAMFAAVCVLLACIGHVLMSGM--TVP
WWAMSGAFVGTAAGAWSLAG-RE-RGPLTVLAATVAVQAALHSGLSLAQ--A---V-AH-
--PS----LPS---GT---------------SFA-R----QWAAYLTC-------GEG--
------TASA--LSTRE--ALKVGNDAGLVGIV---S-QPG------PGT-------VIP
DS----------------------------G-------------------S-------H-
---------------------A--------------------------------------
-------------------H-----HA--------------M---H-----AMGGM----
-----------GGM--------------GG---------MG-------GTL-----PE--
-------------------GT-------G----------TL-M-----------------
------------------------------P--------------T--------GGHD--
------M--------------------A------G------------------MSPTGML
AAHLLAALLCGLWLAYGEQGAF---RVLRAVA--------GWLWT--------P----LR
-L-----FF--D----------L-----AP-A---PL---------P---PR----I-R-
----V-RRIRHSR-PL-PQ-LFLVHSITSRGPPTGTAVL---------------------
----------------------------
>WP_129292514.1
---------MTN-MTAG-S-----VSRAAR---AAIFAVVCVTTAALGHALMSAR--PLP
AWALVAALGATGSAAWWSAG-RE-RGGIAVTGSTVVAQLALHSLFGLAQ--S---C-RS-
--VL---------------------------------------------------G----
--------QE--TTHSA--S------------------MAP------SGD----------
----------------------------M-T-----------GM------S-------H-
---------------------L--------------------------------------
-------------------A-----GM--------------A---------GR-------
-----------------------------L---------AAST----AHRG-----DIGA
L---------------RGEMS-------E--------L--R-M-----------------
------------------------------V--------------H--------SGH---
------------------------------------------------------GTIGMF
LAHVLAALVCGLWLWRGEAAAF---RLARSVA--------AVWFA--------P----LM
-L-----VL--A----------T-----LG-R---PG-------R-RP--TA------R-
---WV-AGGGHVL-RL-RG-VFLHHVLSRRGPPNPSFCC---------------------
----------------------------
>WP_149184855.1
---------MTP-AGAG-P-----ALRIVR---AVVFAAVCVVTAALGHSLAAGR--PLP
MDYLVGAMALTTGSAWWLTG-VE-RGALQITGTTVGTQLALHSIFSFAP--A---A-HH-
--------------G---------------------------------------------
------------------------------------------------------------
------------------------------G-----------GA------D-------HR
--------------------AAA-------------APP---------------------
-------------------------PS--------------L---------CMG------
------------GAT-------------DP---------VAEAV-WQAHTA-----APAV
----------------GTAVG-------G----------PE-------------------
------------------------------S--------------P--------LAFVTK
------L--------------------V------G------------------HGSWFMF
FAHVLAAVVCGLWMWRGETGFF---AIARSLH--------CALFV--------P----LR
-L-----AL--A----------G-----LP-R---ARL------L-PR--PR------R-
----T-AVDVHPR-GL-RD-LLLRHAMSRRGPPRGCPVPC--------------------
----------------------------
>WP_202868300.1
-------------MQQT-W-----GFRGTR---AAMFAVTCVLLAALGHVVMSGA--GLP
WWAIPMGLGWIGGTAWIVAD-RE-RGVPFVVLSTLVAQGALHLVFSLAQ--S---M-AV-
--P---------------------------------------------------------
------------------------------------------------------------
----------------------------------------------------------H-
---------------------A--------------------------------------
-------------------M-----HT---------------------------------
------------------------------------------------------------
------------------------------------------------------------
-------------------------------------------------------GHE--
------M--------------------T------G------------------TSSFGML
GAHLLAALLCGLWLAYGERAAF---AVLRSVA--------RLILV--------P----LR
-P-----FT--R----------P-----QI-T---TH---------R---PR----I-R-
----L---AHSPA-PY-DD-LLLVHAITSRGPPSGIAAF---------------------
----------------------------
>WP_248502151.1
-------------MTVG-W-----CARTIR---AAVFAAVCVVLAALGHVMMSGD--HVP
WSTLLAGWAVTGVAGWCLAG-RE-RGLHPVVAVAVAVQTALHSAFSLGP--A---A-PA-
--AS----RA-----D---------------SMDPM----P-------------------
---------------------------------------------------------PMH
H-------------------------G-M-G-----------SM------S-------H-
---------------------D--------------------------------------
-------------------M-----SS---------------------------------
------------G----------------A---------ME-------------------
----------------------------S-----------M-S-----------------
------------------------------P--------------H--------TGHV--
------P--------------------V------G------------------DSSLGML
TAHLLAALLCGLWLGHGERAVF---RLLRAVG--------SRLAA--------P----LR
-L-----LF--A----------L-----PA-P---PP-------------PP----V-R-
----E-RRRSSHR-NP-RR-LLLVHAITTRGPPAGAAAA---------------------
----------------------------
>WP_135335719.1
-------------MSAG-W-----CCRAGR---AAVFAAVCVLLAALGHVMMSGS--PVS
WWALGAGTVGAGGAAWVLAG-RE-RGLPAVVSLAVAAQAALHSGFSLAQ--T---L-AT-
--PR----TGGTS-GT---------------SLV-R----QWVRNVLCL------PSG--
------DMGS--MASMT--SMDMGPGAGDGTSM---A-------------------SA--
----------------------------M-P-----------GM------Q-------H-
------------------------------------------------------------
-------------------M-----QH--------------M---Q-----HMQHL----
----------QHSD---------------A---------MR-------HMS-----DA--
----------------------------G-----------Q-------------------
------------------------------A--------------A--------HAHH--
------M--------------------G------G------------------MSPTGML
AAHLLAALLCGLWLAHGERAVF---RIARSFA--------GWLVA--------P----LR
-L-----PG--T----------A-----LV-P---AP---------R---PR----V-R-
----P-RRSRSVR-TP-RQ-FLLVHAITSRGPPVGTAVA---------------------
----------------------------
>WP_203557870.1
---------MTA-MGAG-P-----ALRLAR---TAVFAAVCVVVSGLGHALSSGG--PLP
PRVLALAFLPVCAAGWWLSG-KE-RGGAVVVGASAAGQLLLHAVFSGLH--P---L-PP-
--GG----HA----GH---------------------------------------DG---
--------HG--AAERG--G---------------------------GTT----------
----------------------------V-GD--------GREV------S-------H-
---------------------E--------------------------------------
-------------------A----FGE------------------------LL-------
------------G-----------------------------------------------
-------------------PN-------G--------L--A-G-----------------
------------------------------L--------------L--------DSS---
-----------------------------------------------------GFTSGML
GAHLLAGLVCGWWLWRGDRAFV---QLVRALA--------LFACEFAYGFAYAR----LR
-F-----AH--E----------V-----LS-G---GAP------A-HL--RV----L-P-
---PP-VPYRPIR-PP-AQ-LPAPHAVSRRGPPLLAP-----------------------
----------------------------
>WP_124267195.1
-------------MSMG-W-----RFRAAR---SALFAVVCVAVAACGHVLMSGE--SLP
WWALVLCTAGVGAPAWLVAG-RE-RGQVTVVALTVAAQAALHGTFTLIQ--T---A-RE-
--SR----PGLDG-GS---------------ALA-A----RWANALLC-------GP---
------HQDA--RAAAR--AYDVAEQAGLTDSM---P-LPP-------------------
----------------------------LEG-----------------------------
---------------------G--------------------------------------
-------------------S-----SA--------------I---A-----AL-------
------------GH-----------------------------------ASH--------
----------------------------S----------AQ-A-----------------
------------------------------V--------------Q--------PAHDMG
-----AM--------------------T------G------------------TASWGML
AAHAIAALLCGLWLARGERAAF---QILGALA--------DRVRV--------P----LA
-L-----LR--V----------V----RPL-P---SV-------------PP----A---
----P-PVDRSGG-RP-RR-RFLVHTLVTRGPPWETAVS---------------------
----------------------------
>WP_078973312.1
-------------MTAG-W-----GSRTVR---AAVFAAVCVLLAALGHVMMSGS--HVS
AWVLAVGFAATVSVGWRLAG-RE-RGLPLIVVVVVAVQTLLHSAFSLAQ--S---A-SG-
--AP----AG----GS---------------TAS-D----TG------------------
-------FP---------------------------------------------------
--------------------------H-M-G-----------SG------D-------V-
---------------------G----------------SAH-------------------
-------------------T-----GS--------------M---------HMDGM----
------------G----------------S---------M--------------------
----------------------------------------D-M-----------------
------------------------------S--------------H--------MGHS--
------A-------------------GG------G------------------TSEFGML
AAHLLAALLCGLWLAHGERAAF---RILRAVA--------GWLAA--------P----LR
-L-----LL--A----------L-----PA-A---PD---------R---PR----L-R-
----G-RRLHPDR-AP-RL-LLLVHAITSRGPPLGTAVV---------------------
----------------------------
>WP_246568244.1
-------------MSAG-R-----SVRTLR---AAMFAVVCVLFAVQGHVMTSGV--AVP
VWALAAGVVAAGGMAWGLAG-RE-RGLFVVGSLAVATQVVLHALFSLAQ--A---V-VR-
--PE----PAH---GA---------------SFA-Q----RWVRHLLCT-----------
------PSGS--------------------------------------GP---RS-PDAA
T-------------------------T-A-H-----------SM------S-------H-
---------------------D--------------------------------------
-------------------M-----AG--------------T---A-----SM-------
-----------PS----------------S---------MD-------SAA-----ST--
----------------------------A-----------S-T-----------------
------------------------------A--------------H--------AGHL--
------M--------------------D------G------------------MSPTGML
AAHLAAALLCGLWLAHGERAAF---RILRVLA--------GWLVA--------P----LR
-L-----PL--R----------L-----PS-P---PY---------R---PR----V-R-
----A-LRDGSGH-AL-RQ-LLLVYAITSRGPPARPAVL---------------------
----------------------------
>WP_132934993.1
-------------MRAG-L-----ALRAAR---AAVFAALCVLLAAWGHVAMSGV--PVA
GWAMLLALGGVGAGAWLFAG-RE-RGPLTVMGASLAAQALLHRVFSLFP--A---A-AP-
--EP----AAP-------------------------------------------------
--------------------------------------LPP-------------------
------------------------------A-----------HTV-------------H-
---------------------A----------------E---------------------
-------------------------HA--------------A------------------
---P--------------------------------------------------------
------------------------------------------V-----------------
------------------------------A-----------------------ELH---
------------------------------------------------------VTSGMS
AVHVVLALLSAVWLWRGERAAF---RLLRSAA--------WRVLR--------P----VL
-C-----PP--R----------P-----ST-P--------------ES--PA----P---
----P-RPVGPER-AP-RR-APLVYALSSRGPPWTVLPGR--------------------
------PAPFRPCR--------------
>WP_215174465.1
-------------MTAG-G-----CSRAGR---AAVFAAVCVVLAALGHVLMSGA--TVP
WWAMAGGAVVTGGAAWRLAG-RE-RGPVAVVAFTVAAQAALHSSFTLTQ--A---A-VP-
--GM----PAVPGMPA---------------THA-M----SS------------------
-------MG------------------------------------------------SMG
S---------------------------M-G-----------SMG--PMGS-------M-
---------------------G----------------SMG-------------------
------------------SM-----GS--------------M---G-----SMGSM----
------------G----------------P---------MG-------SMG-----P---
----MG-------SMGPM----------G-----------S-M-----------------
------------------------------G----------A--GHAHV-----MEHGGT
------V--------------------A------G------------------TSSVGML
AAHLLAALLSGLWLARGERAVF---RVLRAVA--------GWLRA--------P----LR
-P-----LL--R----------A-----PE-P---PE---------R---PR----V-R-
----A-RRGGSGR-AP-RR-LPLTYAITSRGPPAGVAVA---------------------
----------------------------
>WP_030582060.1
-------------MGAG-T-----ALRLGR---TALFAVVCVAVSGLGHALMSGA--PLP
LLVQAAALLPVCGAGWWLAA-RE-RSAPVTVAAHVLGQSGLHAFFSVAG--S---W-LP-
--SG----SG----AH---------------------------------------RA---
--------GG--GHGAA-------------------------------GA----------
----------------------------V-N-----------HS------A-------H-
------------------------------------------------------------
--------------------------E--------------V---------PIG------
------------G----------------S---------SD-------------------
-------------------LM-------G--------L--L-A-----------------
------------------------------A--------------F--------DGT---
-----------------------------------------------------VFTLGMA
AAHALAGMVCGWWLWCGEVALA---RLGRCLV--------LFVRA--------P----LR
-T-----AW--R----------L-----WS-A---TPP------A-PVP-PA------R-
---RR-TRRRPGR-RP-QD-LLALHAISRRGPPFSLRFL---------------------
----------------------------
>WP_199582790.1
-------------MTAG-W-----CFRTVR---AAVFAAVCVLFAALGHVLVSGT--GVE
TWALVLGAVVTGGVGWCLAG-RE-RGLPLIVTLVMAAQTGLHTAFSYAP--S---G-AG-
--GA----ASM---GG---------------DHM---------------------GSG--
------HMGS-------------------------------------------GHMGSVH
RAST----------------------H-M-G-----------ST--------------H-
------------------------------------------------------------
-------------------M-----GS--------------M---------HM-------
------------GG---------------A---------M--------DMG-----SA--
-------------SRGSRSM--------GSPHMNHLDV-PH-M-----------------
------------------------------A---------AA---HMAM-DHMGLGHTIS
------I--------------------G------T------------------LFALAMS
AAHLLAAFLTGLWLAYGEKAAF---RLLRAVA--------GWLAN--------P----LR
-L-----LL--R----------L-----TV-T---PD---------HD--PE----TRR-
----P-PRSRSDR-AP--R-LLLVHAITTRGPPPGTAVI---------------------
----------------------------
>WP_044582395.1
-------------MSAG-P-----PFRLAR---AAVFAAVCVVVTALGHTLMSGD--TLP
VWAVAAAFAGTTAAAWWVTG-RE-RGALVVTGATVVAQLGLHMAFRFAE--A---T-AA-
--PV----EG----SA---------------TGA---------------------GAPGM
R--------D--MGAAPM-N---------------------------GGA----------
----------------------------M-G-----------HM------H-------H-
---------------------G--------------------------------------
-------------------A-----DA--------------M---------STA------
------------------------------------------------------------
----------------TPSMG-------H--------L--P-W-----------------
------------------------------P--------------W--------AGP---
------------------------------------------------------GGPGMA
TAHLVAALICGLWLWRGERAVF---RLGRALA--------ALLFV--------P----LV
-L-----AL--R----------I-----LG-A---GA-------T-PL--PT--------
---WP-SAPAIAR-RL-RG-VLLRHVILRRGPPARFAVC---------------------
----------------------------
>WP_044582395.1
-------------MSAG-P-----PFRLAR---AAVFAAVCVVVTALGHTLMSGD--TLP
VWAVAAAFAGTTAAAWWVTG-RE-RGALVVTGATVVAQLGLHMAFRFAE--A---T-AA-
--PV----EG----SA---------------TGA---------------------GAPGM
R--------D--MGAAPM-N---------------------------GGA----------
----------------------------M-G-----------HM------H-------H-
---------------------G--------------------------------------
-------------------A-----DA--------------M---------STA------
------------------------------------------------------------
----------------TPSMG-------H--------L--P-W-----------------
------------------------------P--------------W--------AGP---
------------------------------------------------------GGPGMA
TAHLVAALICGLWLWRGERAVF---RLGRALA--------ALLFV--------P----LV
-L-----AL--R----------I-----LG-A---GA-------T-PL--PT--------
---WP-SAPAIAR-RL-RG-VLLRHVILRRGPPARFAVC---------------------
----------------------------
>WP_184832086.1
-------------MRHS-W-----GFRVAR---AVTFAGTSVLLAMLGHVLMSGT--AVP
WWATVMSFAWIATAAWIVAD-RE-RGIPFVITSTLVSQAALHTVFSLAQ--S---I-TQ-
--PS----SHT---RS---------------GMG-R-------------------GTG--
----------------------------------------------------------MS
E---------------------------MSGM----------SG------E-------H-
---------------------G--------------------------------------
------------------------------------------------------------
------------------------------------------------------------
----------------------------G-------------M-----------------
------------------------------A-----------------------HAHH--
------M--------------------S------G------------------AASAGMF
TAHVLAALVCGVWLAYGERAAF---SILRSLA--------TRLLS--------P----LR
-L-----LA--G----------Q-----QL-T---EH---------R---PS----I-R-
----P---ASSPR-PL-RD-ILLVHAITSRGPPRALAVS---------------------
----------------------------
>WP_245930320.1
-------------M---------LPSRSLR---AAVFAAVCVGVSALGHALSSGH--AVP
WAVLVAAYFLVYAMAWAVAR-RE-QSQFAIGGWLVWGQLALHLLYSTAM--P---S-DG-
--SA----SASA------------------------------------------------
------------------------------------------------------------
------------------------------A-----------LS------A-------H-
---------------------A----------------S---------------------
-------------------M----------------------------------------
------------------------------------------------------------
----------------------------G-------------M-----------------
------------------------------AV------------PD--------AGS---
----------------------------------G------------------GDGGSML
LAHLLAVVVSAWWLRRGEAAGF---AFARFVR--------AVLLG-------------LL
-AR----WF-DR----------------PP-A---PD---------R---PR------R-
---AP-APAPRPR-AA-AV-RLLRHVVVLRGPPRAPSAA-----PA--------------
----------------------------
>WP_013154588.1
-------------MTER-P-----PLRAAR---AGVFASVCSAVSVGGHALSSEH--AVP
LGGLLVGAALVYASAWAATG-RE-RGLGAIAGWMAWGQLALHLVFSTAQ--A---A-G--
------------------------------------------------------------
------------------------------------------------------------
------------------------------A-----------HG------A-------H-
------------------------------------------------------------
------------------------------------------------------------
------------------------------------------------AAD-----PAA-
------------------------------------------------------------
---------------------------------------------V--------EAA---
-----------------------------------------------------SGGARML
VAHLVAGAVCAWWLRQGEAALF---AYLRLAA--------AALL---------P----VL
-V-----LA--V----------P----RLV-P---ER---------VP--SA----P---
------LPERRTP-AP-AA-PYLRHSLVLRGPPAA-------------------------
----------------------------
>WP_215203923.1
-------------MTAG-W-----CARTVR---AAVFAAVCVLLAGVGHVMMSNS--DLP
AWTLAAGVAATGVAGWCLAG-RE-RGLPVVVAVAVAAQTALHSAFSLAQ--P---A-AG-
--DA----TAA---GA--------------------------------------------
------------------------------------------------------------
--------------------------HTM-G-----------PG--------------H-
------------------------------------------------------------
-------------------M-----SS--------------T---------PL-------
------------S----------------G---------M--------RMG-----HME-
----------------------------GHP-----AA-DS-L-----------------
------------------------------S--------------H--------AGHS--
------MTGG---------------GAG------D------------------TSSIGML
AAHLLAALLTGLWLAHGERAVF---RILRAVA--------GWLAA--------P----LR
-L-----PL--A----------P-----SA-A---PG---------H---PR----P-R-
----P-RRPRSDR-AP-GG-GLPVHTITSRGPPPGTAAV---------------------
----------------------------
>WP_043450049.1
-------------MSVS-R-----VSRAAR---AAMFAAVCVVLAALGHVLMSGA--PLS
WPVLSLAAAGTGLAGWVFAA-GE-RRRRTVIVLTLAVQACLHMAFSLAQ--S---L-AS-
--PS----SASGA-PS---------------ASS-Q----QWARLLLC-------G----
------DPSP--DAAAR--AYDLAVQAGLTHTL---P-MPT-------------------
------------------------------A---------------------------H-
---------------------S--------------------------------------
-------------------G-----AA--------------M------------------
------------PY---------------G---------MA-------------------
------------------GMP-------G-------------M-----------------
------------------------------A-----------------------GMHHMG
-----AA--------------------S------G------------------TASWGML
AAHMVAALLCGVWLAQGERAAF---RVLRAVA--------DRAFV--------P----LR
-L-----IL--A----------A-----LP-V---TD---------TT--SP----V-R-
------RTVVVVR-RL-RS-RLLVHALTTRGPPGAPAVV---------------------
----------------------------
>WP_121890271.1
-------------MTVR-G-----WCRTVR---AGVFAAACVLLAALGHATMSGT--PVP
WWAMAAGAAGTGAAGWLLAG-RE-RGRTLIVAVVTAAQAALHETFSLAQ--T---R-AS-
--AS----VSD---PA---------------ALP--------------------------
------HTGA--------------------------------------------------
------------------------------------------------------------
--------------------------------------SMS-------------------
-------------------T-----ST--------------M---DM---GSM-------
------------G----------------G---------M--------DMG-----ST--
-------------AHTMHGMG-------G--------L-DH-M-----------------
------------------------------A---------GM---H--------DMAD--
------M--------------------S------G------------------AASAGMF
AAHLLAAALCGLWLAHGERAVF---RVLRAAA--------AWLAA--------P----LR
-L-----LL--A----------L-----PT-P---FR---------R---PS----V-R-
----R-CRDAACP-AP-VR-LLLCCSLTFRGPPVGAAVV---------------------
----------------------------
>WP_067304904.1
-------------MSVG-G-----LFRVLR---AVVFAAVCVVLAAIGHVLMSGS--PLP
WWAVLASVTGVGAVAWVLGG-TE-RGRTGVIALTVGVQTCLHMCFTLAQ--A---G-RH-
--PV----MAAPD-DA---------------AAV-R----QWACCLLR-------GT---
------GPGP--GSTAT--AYDLELRFGLTRRM---P-LPV-------------------
------------------------------A---------------------------H-
---------------------D--------------------------------------
-------------------I-----VP--------------M---N-----HV-------
------------GH---------------P---------MT-------------------
------------------GMG-------G-------------V-----------------
------------------------------A-----------------------GMHQMG
-----GM--------------------T------G------------------TASSGML
AAHLLAAVLCGLWLAQGERAAF---RLLRALA--------DRAFV--------P----LL
-L-----VL--A----------V-----LL-P---FP---------RR--PR----P-R-
------LCHRRVR-RP-RR-LLLGHTLTTRGPPGEIAVV---------------------
----------------------------
>WP_237285578.1
---------MTA-MGAG-P-----ALRLAR---TAVFAAVCVVVSGLGHALSSGG--PLP
PRVLALAFLPVCAAGWWLSG-KE-RGGAVIVGASAAGQLLLHAVFSGLH--P---L-PP-
--GR----HG----NH---------------------------------------GG---
--------HG--SGERG--G---------------------------GTA----------
----------------------------V-GDGGTAVT-GGGEI------P-------H-
---------------------E--------------------------------------
-------------------A----FGE------------------------LL-------
------------S-----------------------------------------------
-------------------LN-------G--------L--S-G-----------------
------------------------------L--------------L--------DSS---
-----------------------------------------------------GLTSGML
GAHLLAGLVCGWWLWRGDRAFV---RLVGALA--------LFACEFAYGFAYAR----LR
-F-----AH--E----------V-----LS-G---GAP------A-QL--RV----L-A-
---PP-VPYRPIR-PP-AQ-LPAPHVVSRRGPPLLPS-----------------------
----------------------------
>WP_189923213.1
-------------MTAG-W-----GVRTTR---AAVFAAVCVLLAALGHVLMSGS--AVP
WWTLSAGFAVTGGAGWVLAG-RE-RGLAPVVSVVVVAQGALHSAFSWGG--A---S-AP-
--DS----GTGL--PA---------------HQV-P----GA------------------
-------MS------------------------------------------------GMS
MGSS----------------------H-M-G-----------PM------H-------M-
---------------------G----------------SLH-------------------
-------------------M-----GS--------------L---------HMDAMD---
----MGSPG-PLE----------------S---------L--------SMG-----H--L
---------------AHT----------G-----------Q-L-----------------
------------------------------G-------------HH--------MAHG--
------A--------------------D------G------------------VPSGGML
AAHTLAALLTGLWLAHGERAAF---RLLRAVA--------GWLAA--------P----LR
-LP----LL--A----------L-----PV-P---PH---------R---PR----P-R-
----P-ADERAER-VP-R--LTLTHTIISRGPPAGTAVV---------------------
----------------------------
>WP_205361851.1
-------------MTPG-P-----ASRTTR---AAVFAAVCVPTTALGHSLMSEG--AVP
WWGLAAAVAGTFGAAWRLTG-RE-RGALFVVGATVTAQLVLHFLLSLAQ--T---L-AT-
--GP----SG----GR---------------WHG-I----AWLRHLVC-------GMS--
------GHQG--AWHGQR-AADL---------------LPR------HAG----------
---------------P--------------GMPLT-------HV------SAPPP--PH-
--------------------DG--------------------------------------
-------------------T-----ST--------------A--------GPL-------
---P--------GM--------------EA---------MPHDG--MAHMG-----GAAL
P--------------VDHQLD-------P--------M--P-I-----------------
------------------------------A--------------H--------PGH---
------------------------------------------------------GHLGML
LAHLLAAAVCGWWLWQGEAAAF---RLAHALV--------AVVFA--------P----LV
-L-----VL--A----------V-----LR-R---TG-------P-RA--PS----T-T-
----P-ATAFAPP-LC-CG-ALLQYTLSRRGPPTMPRWH---------------------
----------------------------
>WP_159945136.1
-------------MTER-P-----PLRAAR---AGVFASVCSAVSAGGHTAFSDH--AVP
LGGLLAGAVLVYAFAWAASG-RE-RGLGAIAGWMAWSQLALHLAFSVAQ--S---S-FA-
--RS----SG--------------------------------------------------
------------------------------------------------------------
------------------------------A-----------HD------A-------H-
------------------------------------------------------------
------------------------------------------------------------
------------------------------------------------AFG-----SRV-
------------------------------------------------------------
------------------------------------------------------AES---
-----------------------------------------------------SGGAGML
VAHLVAGAVCAWWLRQGEAALF---SYLRLAA--------AALL---------P----VL
-V-----FA--V----------V----RPL-P---ER---------VP--TA----P---
------LPEADLP-AP-TT-PYLRHSLVLRGPPAP-------------------------
----------------------------
>WP_073374855.1
-------------MSEN-R-----ACRPLR---AGVFTLVCASLSAHGHALSSGH--DVP
LLGLVLGMSLVFAMAWAATG-RR-QGPLALTGWMLWGQFALHVAFSYVG--S---F-GA-
------------------------------------------------------------
------------------------------------------------------------
------------------------------P-----------HT-----TA-------H-
------------------------------------------------------------
------------------------------------------------------------
-------------------------------------------------PG-----QVV-
------------------------------------------------------------
------------------------------S-----------------------EAA---
-----------------------------------------------------MPAWTMI
GMHVVSALVSAWWLHRGERSLF---AFLRFMA--------LALF---------P----LL
-V-----AL--G----------G----LPA-P--------------RG--PV---VP-R-
----L-RGADAPA-RI-RL-PYLRHSLILRGPPAPSAA----------------------
----------------------------
>WP_033302992.1
-------------MSMG-W-----QLRALR---SALFAAVCVALASSGHVLMSGR--PVP
WWALAVCAGGVGALGWLVAG-RE-RGPAGVVGLTLAVQAALHGVFVLIQ--T---E-QQ-
--PA----RAG---SP---------------VLA-L----RWADALLC-------GP---
------HQDP--AAAAR--AYDIAEQAGLIDSM---R-LPP-------------------
----------------------------LEG-----------------------------
---------------------G--------------------------------------
-------------------S-----SA--------------I---L-----AL-------
------------GH-----------------------------------ASH--------
----------------------------G----------VQ-A-----------------
------------------------------G--------------Q--------HLHDMD
-----TM--------------------T------G------------------AMSWGML
AAHAIAALLCGLWLACGERAAF---QILRAVA--------DRFHI--------P----LS
-L-----LS--A----------L----RPL-P---TP-------------PP----A---
----P-PVDRPGS-RP-RL-LPLVHTLVTRGPPRETAVC---------------------
----------------------------
>WP_143634748.1
-------------MTSG-I-----AFRLAR---AAVFAAVCVVTAALGHALMSGA--GLP
WWAVGYAFAATTAAAWWLTG-RE-RGAGLVTGATVVAQLGLHQLFGLAQ--S---V-RS-
--SD----AF--------------------MPST--------------------------
-----------------------------------------------SMD----------
----------------------------A-G-----------HT------H-------Y-
---------------------P--------------------------------------
-------------------M-----SP-----------------------DPAD------
-----------------------------T------------------------------
-------------------------------------L--L-M-----------------
------------------------------------------------------------
-----------------------------------------------------GGDVGMF
AAHLLAALVCGVWLWHGEEAAF---RTARAIAYRTGRLLGTALFE--------P----LR
-RA--LQAL--R----------V-----SA-A---IR-------P-AG--PV------R-
----T-PVFAPVR-RL-RG-VLLEYAVARRGPPVAPAAR---------------------
----------------------------
>WP_139647380.1
------------------------MLRATR---AAVFSALCVVLAISSHTATSGD--SVS
WRLLPVVWAGIWIGVWSFTE-RE-RGPVAVIAATLGTQLLLHGAFSLGH--A---V-NA-
--AR----LSPAP-----------------------------------------------
------------------------------------------------------------
------------------------------------------HA------G-------H-
------------------------------------------------------------
---------------------------------------------------AA-------
---P--------GG---------------H---------LAP------------------
------------------------------------------A-----------------
------------------------------V--------------D--------SGHG--
------L--------------------L-------------------------DGSWAMT
VGHVVMALVSAVWLWRGERALF---ALLRWAA--------HRVLG--------P---PPR
-------PA--R----------P-----PG-P---AA-------------PA--------
----G-LGPTREG-PL-AP-LACPRPLGSRGPPARPAFPA--------------------
-----------ALR-RSNAARHGRARPV
>WP_174720327.1
-------------MTAG-W-----CSRTVR---AAVFAAVCVLLAALGHVVMSGQ--SVP
SSALVGGLAATGGLGWCLAG-RE-RGLLPVVAVVVAVQTALHTAFSLAQ--S---G-TA-
--AA----GHAAH-AA---------------ASA-A----RGHHHT---------GSG--
------GLGQ---------S--------------------L------TGA----------
----------------------------MDG----------MAM------S-------H-
---------------------G--------------------------------------
-------------------H-----GAY-------------A---E-----SA-------
------------GH-------------------------MA-------SLGT---PSA--
----------------------------G-----------D-L-----------------
------------------------------A--------------D--------VGRT--
------L---P-------LHHLN-VLSG------D------------------SSSLGMF
AAHLLAALLTGLWLAHGERAAF---RILRAVA--------GRLTA--------P----LR
-L-----LL--A----------L-----PA-P---PH---------R---PR----L-R-
----G-RR-QPSR-IS-RL-LVLVYAIVLRGPPVGTAAA---------------------
----------------------------
>WP_157166260.1
-------------MTGG-R-----SCRTVR---AAVFAASCVLLAATGHALMSST--PLP
WWALPGAAGTTFAGAWLLAG-RE-RGILVVTSASVVAQAALHTWFSLAQ--A---L-HQ-
--AP-----SG---GA---------------SLA-Q----QWARHLLC-------GAG--
------GAGT--MPEAD--AVRAVTDAGLADRL---N-GPP------PGH---TR-HSM-
-GMQETLASGGASDVPGSAGGSGA-GA-H-A-----------FG------G-------H-
---------------------D--------------------------------------
-------------------M----------------------------------------
------------------------------------------------------------
----------------------------------------A-G-----------------
------------------------------M--------------H--------SGHD--
------M--------------------G------G------------------MSPFGML
AAHLLAALLCGLWLAYGERAAF---RVGRAVA--------GWIAA--------P----LR
-L-----VL--R----------L-----PQ-P---PH---------R---PR----P-R-
----P-RRDFGVR-GA-RR-LLLVYAITSRGPPLGIAAG---------------------
----------------------------
>WP_228388549.1
---------MTT-MGAG-S-----ALRLTH---TAVLAAVCVIVSGLGHDLSSGA--APS
PQGYALALPPVCAIAWRLTR-RR-RSAPAVVTASALLQLALHVLFGLAP------H-GA-
--SP----------GP--------------------------------------------
------------------------------------------------------------
------------------------------A-----------HG------G-------H-
---------------------P--------------------------------------
------------------AM-----RE--------------A------------------
-----------------------------P---------LT-------------------
----------------------------G------L-L----A-----------------
------------------------------P--------------A--------LLT---
-----------------------------------------------------SLTYGMA
GAHVLAGAVCGWWLWRGEHALV---QLARALA--------LFLGG--------R----LR
-F-----AL--T----------V-----LT-G---AYS------G--L--PV----F---
-WAPV-GRRAPAL-LP-AS-LEPLRALYRRGPPLLPS-----------------------
----------------------------
>WP_250401615.1
-------------MTVP-G-----WCRTAR---AGVFAAACVLLAALGHATMSAT--PVP
WWAMAAGVVGTCVAGWLLAG-RE-RGRTVIVVVVTAAQAVLHETFSLAQ--S---S-AL-
--GP----TTL---PR---------------MRP--------------------------
------AMGS----------------------------------------------GAMD
TGS-------------------------M-G-----------ST------D-------M-
---------------------G----------------A---------------------
-------------------M-----GH--------------M---GM---GSM-------
------------G----------------R---------M--------DMG-----SG--
-------------GHTVHGTA-------G--------L-AP-V-----------------
------------------------------H---------GM---R--------DMAD--
------M--------------------S------G------------------AASVGMF
AAHLLAAVLCGLWLAHGERAVF---RVLRATA--------AWLAA--------P----LR
-L-----LG--A----------L-----PT-P---FR---------R---PG----V-H-
----R-RRAVDAP-AP-VR-LLLRGCLTFRGPPAGAAVR---------------------
----------------------------
>WP_190091146.1
-------------MTAG-D-----SCRTVR---AAMFAALCVLLTALGHVLMSQA--PVP
WWALGCGFVATGATAWALAG-RE-RRFGPVVAFAVGAQAVLHETFSWAQ--A---T-AR-
--PA----MA--------------------------------------------------
------------------------------------------------------------
------------------------------------------PM------D-------M-
---------------------P--------------------------------------
-------------------M-----SG--------------M---------ST-------
------------G----------------H---------MS-------------------
----------------------------------------H-M-----------------
------------------------------G--------------S--------MGHD--
------M--------------------AGM--PLG------------------MSSSGML
AAHLLAALLCGLWLAHGERAAF---RILRAFA--------GWLFA--------P----LR
-P-----TL--L----------S-----AA-P---PR---------A---PR----P-R-
----A-RRDRTVR-AP-RQ-LFLVHAITSRGPPAGTAVV---------------------
----------------------------
>WP_037687914.1
-----------------------------------MFAAVCVLLATVGHVLMSGM--AVP
WWAMAAAFAGTAAVAWSLAG-RE-RGPLTVVAATVAVQAALHSGFSLAQ--S---V-LH-
--PS----LPS---GT---------------SFA-R----QWAAYLTC-------GEG--
------TAPA--LSARD--ALKVVSDAGLGGLV---S-QPP------PGT-------ALD
GA----------------------------A-------------------A-------H-
---------------------L--------------------------------------
-------------------H-----HG--------------M---H-----DMPGM----
-----------A-----------------G---------MA-------GAA-----SD--
-------------------AT-------G----------AL-V-----------------
------------------------------P--------------S--------GGHD--
------M--------------------A------G------------------MSPAGML
AAHLLAALLCGLWLAYGEQGAF---RVLRAVA--------GWLWT--------P----LR
-L-----LV--G----------F-----AP-V---AV---------R---PR----A-R-
----V-RRVRHRR-AL-RQ-LFLVHAITSRGPPTGPAVL---------------------
----------------------------
>WP_121519876.1
-------------MSAG-G-----LLRILR---AAVFAAVCVALAAAGHVLMSGS--GVP
WWAPVSAVVAVGAVGWALGG-RE-RGGRTVAGLAVTVQTCLHAAFTLAQ--S---G-PP-
--GG----TARTG-DG---------------GNV-R----VWARHLLC-------GG---
------DDGA--ATAAR--T-----GPGGGGHL---A-HAAHH-GVDAGA----------
---------------PTA-----SAGHDM-A-----------AA------G-------H-
---------------------G--------------------------------------
-------------------T-----GD--------------M---G-----AM-------
------------GH---------------G---------MA-------------------
----------------------------A-------------V-----------------
------------------------------P-----------------------GVHDMG
-----HM--------------------T------G------------------TASWGML
ACHLLAAVLCGLWLAQGERAAF---ALVRACA--------DRAFS--------P----LR
-L-----VL--A----------A-----LR-P---PP---------A---PL----A-L-
----L-PSPRPVR-RP-RR-LTLVRSLPSRGPPGETAVA---------------------
----------------------------
>WP_250306599.1
-------------MEAG-P-----VGRAVR---AAMFAVVSVTLAATGHVLMSEA--PLP
FWVPATGFLALAVPGWWFAA-RE-RGPWLVTGLAVATQTVLHSAFSAAQ--S---A-PG-
--TV----TGA---AT---------------RPV--------------------------
--------------------------AG-------------------AAAPPTDATAGMQ
------------------------------------------HM------G-------H-
---------------------S----------------ATSDA-----------------
-------------------M-----TG--------------M---D-----HSA------
-----------------------------A---------MDH-------MG-----HM--
----------------------------S-----------S-M-----------------
------------------------------A--------------H--------TGHD--
------M--------------------A------G------------------MSSSGML
AAHVLAALVCGVWMARGERAAF---QTLRAVA--------GWLLA--------P----FH
-P-----LL--TA---------A-----PL-P---AP---------R---RR----L-R-
----P-HRGLSDR-LS-PG-LRCARATDRRGPPGVLAAS---------------------
----------------------------
>WP_219572168.1
-------------MEAG-P-----VGRAVR---AAMFAVVSVTLAATGHVLMSEA--PLP
FWVPATGFLALAVPGWWFAA-RE-RGPWLVTGVAVATQGVLHSAFSAAQ--S---A-PG-
--TV----TGA---AT---------------RPV--------------------------
--------------------------AG-------------------AAAPPADAMAGMQ
H---------------------------M-S-----------HM------G-------H-
---------------------S----------------ATSDA-----------------
-------------------M-----TG--------------M---D-----HSA------
-----------------------------A---------MDH-------MG-----HM--
----------------------------S-----------S-M-----------------
------------------------------A--------------H--------PGHD--
------M--------------------A------G------------------MSSSGML
AAHVLAALVCGVWMARGERAAF---QTLRAVA--------GWLLA--------P----LH
-P-----LL--T----------A-----PL-P---AP---------R---RR----L-R-
----P-HRGLSDR-LL-PG-LRCARATDRRGPPGGARRV---------------------
------------LRTR------------
>WP_009332435.1
-------------MTAG-W-----CSRTVR---AVVFAAVCVLLAALGHVMMSGS--HVS
AWPLAAGAVATGVAGWSLAG-RE-RGLPLIVTVVVAAQTALHEAFSFAQ--S---A-TE-
--PS----GA----TT---------------SMD-M----SG------------------
------------------------------------------------------------
----------------------------------------------------------M-
---------------------G----------------AMD-------------------
-------------------M-----GS--------------T---------HM-------
------------D----------------S---------M--------------------
----------------------------------------D-M-----------------
------------------------------A--------------HTHA-----MNHS--
------A-------------------VA------G------------------SPTAGML
AAHLLAALLCGLWLAYGEKAAF---RILRAVA--------GWLAA--------P----LR
-L-----LL--A----------L-----PA-V---PD---------R---SR----V-R-
----R-GRPRSDR-AP-SL-RLLVHSITSRGPPAHLAVI---------------------
----------------------------
>WP_141363336.1
-------------MTAG-W-----HLRMTR---AAVFAAVSVLLAALGHVLMSGT--AVP
WWALTSAAVVTGGAAWCLAA-RE-RGLLLVSSVVVAVQTALHLWFSCAQ--G---L-VT-
--PP----PLPA------------------------------------------------
------PTGG-------------------------------------T-----VH-SAFS
TD------------------------H-M-A-----------SM------V-------H-
------------------------------------------------------------
-------------------M-----SH--------------V---M-----PMAPG----
--ADV-------GE---------------S---------TG-------ALG-----AS--
----------------------------D-----------A-M-----------------
------------------------------A--------------G--------MGHA--
------M--------------------G------G------------------TSSAGML
AAHLLAALLCGLWLAYGERAAF---RILRAVA--------GWLAA--------P----LR
-L-----PL--T----------L-----PA-P---PH---------R---PR----I-R-
----A-RRGRSAR-TP-HR-LLLAHAITSRGPPVGTAVV---------------------
----------------------------
>WP_135337033.1
-------------MTAG-W-----WVRTVR---AAVFATVCVVLAALAHTVMSGS--PVS
WGALAAGTVGSGGAGWALAG-RE-RGRAVITSLVVTAQGALHWGFSLAQ--P---T-GP-
--PA----VPG---NG---------------STR--------------------------
----------------------------------------P-----------------LS
MES------------P----------S-T-G-----------ST------T------PH-
---------------------A--------------------------------------
-------------------------GS--------------M---------DM-------
------------S----------------G---------MDAHA-HSVHVG-----FM--
----------------------------G--------M-AH-A-----------------
------------------------------S--------------HRGHGPTVGLGHWLP
------I--------------------G------V------------------PSPLGMY
AAHLAAAVLCGLWLGYGEHFAY---RMLRASA--------TWLTA--------P----LR
-L-----LL--I----------L-----PT-P---CR---------G---PR----A-L-
----V-RRGGSSR-EP-RR-LLLVHAITSRGPPLGPAVV---------------------
----------------------------
>WP_074999371.1
-------------MTVG-W-----CSRALR---AGVFSALCVLVAALGHVLMSGN--DVP
AWALGSGLAVTAAGAWGLAD-RE-RGLKLVVTVAVVVQAVLHSAFSLAQ--S---L-SS-
--PP----SGPVPRGT---------------QAV-DVGAPHGGTGRLC-------GEQ--
--------------------------------------LVP-----HDGS----------
---------------P------------AAG------------------TG-------H-
------------------------------------------------------------
-------------------L-----HS---------------------------------
------------------------------------------------------------
----------------------------GP------------M-----------------
------------------------------G--------------H--------MDHS--
------M--------------------S------G------------------TWSFGML
AAHLLAALLCGLWLGYGERAAF---RLLRAVA--------GWLTA--------P----LR
-L-----LL--A----------L-----PR-T---AE---------R---AR----L-R-
----A-ARSVADR-TA-QL-LLLAFSITSRGPPAVTAAA---------------------
----------------------------
>WP_030247526.1
-------------MTAG-W-----CARTIR---AAVFAAVCVVLAALGHVMMSGD--HVP
LRTVVAGWAVTGVAGWCLAG-RE-RGLRLVVSVAVAVQTALHSAFSLAP--S-AWAVGA-
--AG----GAP--------------------STG-T----H-------------------
---------------------------------------------------------PMA
T-DS----------------------G-T-G-----------PM------G-------H-
---------------------E--------------------------------------
-------------------T-----HS--------------M------------------
------------G----------------P---------MS-------------------
----------------------------L-----------H-A-----------------
------------------------------G--------------H--------AGDV--
------P--------------------G------G------------------DSSLGML
AAHLLAALLCGLWLGHGERAVF---RLLRAVG--------GWLAA--------P----LR
-L-----LF--A----------L-----PA-P---PP-------------PP----V-S-
----A-RRWSSDR-AP-RL-ALLVHAITSRGPPARAAAV---------------------
----------------------------
>WP_190196277.1
-------------MTAG-W-----CARTLR---AAVFAAVCVVLAALGHVMMSGD--HVS
VRTLVAGWAVTASAGWCLAG-RE-RGLRLVVAVAVAVQTALHSAFSLEP--S---AVGA-
--AG----GA-----H---------------PMS-M----R-------------------
---------------------------------------------------------SMG
AHST----------------------D-T-G-----------PM------G-------H-
---------------------E--------------------------------------
-------------------T-----HS--------------M------------------
------------G----------------S---------TS-------------------
----------------------------M-----------H-M-----------------
------------------------------G--------------H--------AGDV--
------P--------------------G------G------------------DSSLGML
VAHLLAALLCGLWLGHGERAVF---RLLRAVG--------GWLAA--------P----LR
-L-----LF--A----------L-----PA-P---PP-------------PP----V-R-
----A-RRRSSDR-PP-RL-ALLVHAITSRGPPARAAAA---------------------
----------------------------
>WP_189543333.1
-------------MEAG-P-----VGRAVR---AAMFAAVSVTLAATGHVLMSEA--PLP
FWVLVTGFLALAVPGWWFAA-RE-RGPWLVTGLAVATQGVLHNAFAAAQ--S---A-LG-
--TV----GGT---GS---------------YE---------------------------
--------------------------AG-------------------AGAAPTDAMAGMD
H---------------------------M-A-----------GM------D-------H-
---------------------S----------------AASGAMTGMDHMAGMDHSAASG
AMTGMDHMAGMDHSAASGAM-----TG--------------M---D-----HMA------
-----------------------------G---------MDH----ASAMG-----HM--
----------------------------G-----------S-T-----------------
------------------------------A--------------H--------MGHD--
------M--------------------A------G------------------MSSTGML
AAHVLAALACGVWLARGERAAF---QVLRAVA--------GRLLA--------P----LR
-P-----LL--T----------A-----PL-P---AP---------R---RR----L-R-
----P-HRGLSDR-LP-LG-LRCARARDRRGPPGVLAAF---------------------
----------------------------
>WP_189744531.1
-------------MSAG-W-----CLRTTR---AAVFAAVCVLLAALGHVTMSGH--SVP
WWSLVVALVVCAGAAWCLAG-RE-RGLLPVSFAVVAAQTALHAWFSYAQ--A---P-SM-
--PS----MHT---GG--------------------------------------------
------TADG----------------------------MPA-------------------
------------------------------GH-----H----SAF----TT-------HT
---------------------G--------------------------------------
-------------------------QA--------------I---H-----SMPH-----
------------GE--------------TA---------MD---------------ATD-
----------------------------A--------M-DQ-A-----------------
------------------------------T--------------G--------IGHM--
------M-------------------SG------G------------------MSSTGML
AAHLLAAVLCGLWLAQGESAVF---KAVRACA--------DRAFV--------P----LR
-L-----VL--A----------V-----LC-P---PP---------AP--PS----L-R-
------PAPRPRR-RL-RQ-LLLVHALTTRGPPGETAVA---------------------
----------------------------
>WP_189526992.1
-------------MGAG-T-----ALRLGR---TALFAVVCVAVSGLGHALMSGA--PLP
LLVQTAALLPVCGAGWWLAA-RE-RSAPATVAAHVLGQLGLHAFFSGAG--S---W-LP-
--AG----AG----RH---------------------------------------HA---
--------GG--GHHAP-------------------------------GA----------
----------------------------M-D-----------HS------A-------H-
------------------------------------------------------------
--------------------------E--------------A---------PIG------
------------G----------------S---------SD-------------------
-------------------LM-------G--------L--L-A-----------------
------------------------------A--------------F--------DGT---
-----------------------------------------------------VFTLGMA
VAHALAGLVCGWWLWRGEVALA---RLGRCLV--------LFVRA--------P----LR
-T-----AR--R----------L-----WS-A---TPS------A-PVP-PV------R-
---RR-TRRRAGR-RP-QD-LLALHTLSRRGPPPSVRFP---------------------
----------------------------
>WP_244942192.1
----------------------------MR---AAVFAAVCVVLAGLGHVLMSGH--GLP
WWVLLSGLAAVGAVGWSFGG-RE-RRGAAVAALTVAVQAALHVCFTLAQ--S---P-AR-
--PS----TAAAG-GT---------------QSV-Q----EWARYLLC-------GA---
------DPTP--AQAAR--AYDIAQRAGLTEHL---H-HGP-------------------
------------------------------G---------------------------H-
---------------------T--------------------------------------
-------------------T-----GA--------------V---P-----TT-------
------------G-----------------------------------------------
----------------TTDMS-------G-------------P-----------------
------------------------------A-----------------------ALLHLG
-----HM--------------------T------G------------------TASWGML
AAHLTAAVLCGLWLAQGERAAF---ALVRACA--------DRAFV--------P----LR
-L-----VL--V----------V-----LV-P---PA---------GP--PA----F-R-
------PVRRTRR-RL-RR-LLLVHTLATRGPPRGTAVV---------------------
----------------------------
>WP_244942192.1
----------------------------MR---AAVFAAVCVVLAGLGHVLMSGH--GLP
WWVLLSGLAAVGAVGWSFGG-RE-RRGAAVAALTVAVQAALHVCFTLAQ--S---P-AR-
--PS----TAAAG-GT---------------QSV-Q----EWARYLLC-------GA---
------DPTP--AQAAR--AYDIAQRAGLTEHL---H-HGP-------------------
------------------------------G---------------------------H-
---------------------T--------------------------------------
-------------------T-----GA--------------V---P-----TT-------
------------G-----------------------------------------------
----------------TTDMS-------G-------------P-----------------
------------------------------A-----------------------ALLHLG
-----HM--------------------T------G------------------TASWGML
AAHLTAAVLCGLWLAQGERAAF---ALVRACA--------DRAFV--------P----LR
-L-----VL--V----------V-----LV-P---PA---------GP--PA----F-R-
------PVRRTRR-RL-RR-LLLVHTLATRGPPRGTAVV---------------------
----------------------------
>WP_017599439.1
-------------MTER-P-----PLRTVR---AGVFTSVCASVSVGGHSLSSGH--GVP
PGGLIVGSALVYAVAWAVTG-RE-RGLGAIAGWMAWSQSALHLVYTTAQ--S---A-G--
------------------------------------------------------------
------------------------------------------------------------
------------------------------G-----------H---------------H-
------------------------------------------------------------
------------------------------------------------------------
------------------------------------------------GSY-----DEA-
------------------------------------------------------------
---------------------------------------------L--------AAA---
-----------------------------------------------------SGSGGML
AVHAAAGAVCAWWLRQGEAALF---AYLRLVA--------VALL---------P----LL
-A-----LA--T----------V----SPS-P---PR-------------PR---TT-G-
------SAAPPRG-RE-TV-LYLRHSLVLRGPPAFC------------------------
----------------------------
>WP_150187847.1
-------------MTTG-P-----VFRLAR---AAMFAAVCVVATALGHAVMSGA--ALP
WWAVGYAFAATAAAAWWLTG-RE-RGAAAVIGATIAAQLCLHELFGLAQ--R---M-AG-
--PS----GG----GG---------------APV---------------------G----
-------------AR-----------------------GHP------DDG----------
----------------------------M-N-----------HM------N-------H-
---------------------P--------------------------------------
-------------------M-----PM--------------S----------TPS-----
---P--------G----------------S---------SGGGSSA-VSTH-----SAAM
P---------------DDGLS-------H--------W--V-M-----------------
------------------------------S--------------V--------FGH---
------------------------------------------------------SGFGMF
LAHVVAALLCALWLWRGEAAVF---RTGRALA--------AAVFV--------P----LR
-F-----VL--A----------V-----VV-A---AL-------P-PT--PP--------
---HV-ATRVPVP-RL-RG-VLLQHVVSRRGPPVLPVSS---------------------
----------------------------
>WP_229690970.1
-------------MSAE-D----RILRLVR---AAVFATVCVVISSAGHTFAGGA--PIR
PDMVVMGTLGALGLAYTLNG-RE-RGPEVVLAASMGAQIALHELFAATS--V---P-MT-
--VV----A---------------------------------------------------
------------------------------------------------------------
------------------------------G-----------P-------R-------H-
------------------------------------------------------------
------------------------------------------------------------
------------------------------------------------------------
------------------------------------------------------------
------------------------------------------------------------
----------------------------------G------------------HLTFGMT
LLHLTLAAITGWWLYRGESAAW---LMLRLWR--------MPFPA-------------LS
-W-----LL--P----------C-----VA-T---AFL------------PP----P-S-
--P-L-GAGEPWL-CPV---ADILPALHRRGPPVRPTAG---------------------
----------------------------
>WP_253796193.1
-------------MTMG-R-----AVRTGR---AAVFAAVCVLLASLGHVLMSGT--PLP
WWPPAAAFAGTAGVAWLLAD-RE-RGPVLVTGLTVGVQAVLHTLFSLGQ--A---T-AA-
--DR----PTG---GT-----------------A-A----QWAQLLLC------------
------NGHD--ASPAE--AARMVEAAGLDPGS-------------ASGAG-------LT
VDLVDL---------P----------D-LAG-----------------------------
------------------------------------------------------------
---------------------------------------------------SM-------
----------------------------PG---------MDM------------------
----------------------------G-------------------------------
------------------------------A--------------H--------AHHAAS
-----AL--------------------TTSVHHHG------------------GGAVGML
AAHLLAALLMGLWLSAGERAVF---RLGRTVA--------TRLFA--------P----LL
-L-----LL--R----------P-----AR-P---PH---------R---PY----L-R-
----P-LRAVSAR-RP-RE-LLLAHAITSRGPPTVPAVA---------------------
----------------------------
>WP_067974885.1
-------------MTDP-P-----PSRLLR---AAVFAAVCVGVSATGHTVTAGA--APP
VAGPAAGFALVFAVAWAAAR-TE-RGLAAVCGWMLWGQAALHVLFSAAPADA---L-G--
------------------------------------------------------------
------------------------------------------------------------
------------------------------G-----------PA------A-------H-
------------------------------------------------------------
------------------------------------------------------------
------------------------------------------------HTA-----PVL-
------------------------------------------A-----------------
------------------------------A--------------D--------ASG---
-----------------------------------------------------GPGWGMI
AAHAAAALVSGWWLRRGEAAAF---SFVRYVR--------TLLF---------P----LR
-L-----LT--P----------W-----SP-S---P--------------VA---AG-G-
---P--VAPADAG-VR-PS-RVLRHVVSRRGPPPLLV-----------------------
----------------------------
>WP_168086488.1
------------------------------------------------------------
------------------------------------------------------------
------------------------------------------------------------
------------------------------------------------------------
------------------------------------------------------------
------------------------------------------------------------
------------------------------------------------------------
------------------------------------------------------------
------------------------------------------------------------
------------------------------------------------------------
----------------------------------------------------------MF
AAHLLAALLSGVWLAFGERAAH---QILRSVV--------GWLFG--------P----LA
-L-----AL--A----------R----VPL-P---CA-------------AR----I-T-
------PGFRRPR-PL-RR-CFLSFCVVLRGPPVGAAVA---------------------
----------------------------
>MBR8642790.1
-------------MDAG-W-----CARTVR---AAVFAAVCVLLAALGHVMMSGG--SVP
WWALGAGSVATGAAGWVLAG-RE-RGWALITSLVVAAQTMLHWVFTFAQ--S---A-GQ-
--PT----DAT---ST--------------------------------------------
------------------------------------------------------------
------------------------------G-----------SM------G-------H-
---------------------D--------------------------------------
-------------------M-----GG--------------M---------DA-------
------------A----------------S---------MSLH-----SMP---------
------------------------------------------V-----------------
---------------------------------------------HSM------PVNS--
------M--------------------C------G------------------TPSLGMS
GAHLAAAVLCGLWLGYGERVTY---RLLRAVA--------GWLAA--------P----LR
-P-----MF--A----------R-----PA-L---PR---------R---PR----V-L-
----T-RRSRSSR-VP-RR-LHLSHAITSRGPPARAAVV---------------------
----------------------------
>WP_229874229.1
-----------------------------------MFAAVCVLLAATGHILMSGM--AVP
WWALPPAFAGTIAAAWTLAD-RE-RGLLAVTSATVAVQALLHAGFTLTQ--S---L-IH-
--PS----LPA---GS---------------SFT-R----QWAAYLTC-------GEG--
------TAD---LSAHE--ALKVVHDAGLGTLL---S-QPP------PGP-------AMT
DT--------------------------------------------------------H-
---------------------A--------------------------------------
-------------------M-----HG--------------M---H--------------
-----------------------------D---------MH-------DMA-----ST--
-------------------AA-------G----------IG-M-----------------
------------------------------P--------------A--------TGHD--
------M--------------------A------G------------------MSPTGML
AAHLLAAVLCGLWLAYAEQAAF---RFLRAVA--------GWFWT--------P----LR
-V-----LF--R----------L-----LA-PT-TPH---------L---PR----I-H-
----V-RRSRHHQ-AL-PK-LLLAHSLTSRGPPTGTAVL---------------------
----------------------------
>WP_161310670.1
-------------MRAG-P-----ALRLTR---AAIFAAVCVAVSGLGHALSSGG--PVP
LPALGGAFVLALGAGWWLTG-RD-RGAPVVVAASAAGQAVLHHLFGVLP--L---C-LP-
--AS----GTA---GT-----------------T---------------------GA---
--------SG--GGRSGM-----------------------------TMS----------
----------------------------M-A-----------HA--------------H-
------------------------------------------------------------
--------------------------Q--------------G---------MGA------
------------E----------------S---------AD-------------------
-------------------LM-------A--------L--T-T-----------------
------------------------------A--------------Y--------DGH---
-----------------------------------------------------SPTAGMA
AAHVLAGLLCGWWLWRGESAVG---QLARSLA--------LFVGF--------P----LR
-L-----AW--R----------V-----LS-R---SGT------GHRL--PT----A-R-
---PA-VPYRAPR-RP-GR-RVVLDSASRRGPPLLPSCR---------------------
----------------------------
>WP_017601039.1
-------------MSES-Q-----PCRPLR---AGVFTLVCASLSAHGHALSSGH--DVP
LAGLLLGVVVVMAMAWAAAK-RR-HGPLVLAGWMLWGQFALHLAFSYTQ--L---W-GG-
------------------------------------------------------------
------------------------------------------------------------
------------------------------G-----------HG------T-------HL
---------------------A--------------------------------------
-------------------------AA---------------------------------
---------------------------DNP----------------SLAAD-----AAAY
S---------------------------AN-------V-AE-AA----------------
------------------------------S-----------------------GGS---
-----------------------------------------------------LSTWQML
AMHVMAALLSAWWLHRGENSLF---AFLRFMA--------LTLF---------P----LL
-I-----VL--G----------R----VRVLPE-----------------PA---IG-R-
----G-PWNDEGRSQP-LL-PYLRYARILRGPPPAPRTA---------------------
----------------------------
>WP_181923114.1
-------------MAVG-W-----CSRTLR---AAVFAAVCVSLAALGHTMMSGS--PLP
WWGPAAGVLVTGGAGWFLAG-RE-RGRPFVVSAVVVAQAGLHVGFSYAQ--S---G-RHL
MAPA----TTG---GD---------------LIP-R-------EPMDC-------AD---
------------------------------------------------------------
----------------------------M-GP---------AST----------------
---------------------G--------------------------------------
------------------PM-----DG--------------M---------DM-------
------------GA---------------T---------MAGA-----DMGL--LDPA--
----------------------------G-------------------------------
------------------------------------------------------LGPA--
---------------------------A------A------------------AASGGML
VAHLFAAVLCGLWLAYGERAAF---RVLRAVA--------GRLSA--------P----LR
-L-----LL--T----------L-----PV-P---PE---------R---PR----V-R-
----A-RRGRADR-SP-RR-LPLVHSITSRGPPPGTAVL---------------------
----------------------------
>WP_055632614.1
-------------MIPG-C-----WSRVLR---AVVFAAVCVLLAALGHVMMSGA--VLS
WWAPGVGFAVTGAAGWCLAG-RE-RGVPAVTAVALAAQAGLHLAFTLEP--A---A-TA-
--TT----------GT--------------------------------------------
------------------------------------------------------------
----------------------------M-G-----------GM------E-------H-
------------------------------------------------------------
-------------------M----------------------------------------
------------------------------------------------------------
----------------------------G-------------------------------
------------------------------------------------------PAVA--
------V--------------------G------G------------------SSSSGMA
TAHGLAALLCGLWLAYGERAGF---RVLRAVA--------GWLTA--------P----LR
-W-----PG--G----------R-----PV-P---PP---------P---PR----A---
----G-VRGRSER-AP-RP-FLLVDALTSRGPPARTAVR---------------------
----------------------------
>WP_202878623.1
-------------MHQS-R-----GFRAAR---AAMFAVTCVLLAALGHVLMSGA--MLP
WWALPMAFGWIGVTAWIVAD-RE-RGVPFVVLSTLFAQGALHVVFTLAQ--T---M-S--
--P---------------------------------------------------------
------------------------------------------------------------
----------------------------------------------------------H-
---------------------E--------------------------------------
-------------------M-----H----------------------------------
------------------------------------------------------------
------------------------------------------------------------
-------------------------------------------------------GDH--
------M--------------------G------G------------------G---GML
GAHLVAALLTGLWLAYGERAAF---SVLRSLA--------VRVLL--------P----LR
-L-----IS--C----------P-----QV-T---PH---------Q---PR----I-A-
----P---ARSPA-PL-RD-LLLVHAITSRGPPGGVLFS---------------------
----------------------------
>WP_072486584.1
-------------MSVG-W-----RFRATR---SALFAVVCVALAACGHALMSDD--PLP
WWALGLCAGGVGALAWLVAG-RE-RSQATVVALTVAVQAALHGAFTLVQ--T---A-QQ-
--TA----PASGG-DS---------------ALA-L----RWADALLC-------GP---
------HSDT--AAAAR--AYDIAAQAGLTDSM---R-LPR-------------------
----------------------------LEG-----------------------------
---------------------G--------------------------------------
-------------------S-----SA--------------I---A-----AL-------
------------GH-----------------------------------ASH--------
----------------------------G----------AH-A-----------------
------------------------------A--------------Q--------PVHDMG
-----AM--------------------T------G------------------TASWGML
AAHAVAALLCGLWLARGERAAF---QILRALA--------DRFHL--------P----LS
-L-----LD--A----------L----RPL-P---SA-------------PP----S---
----P-AVDRSGG-RP-RP-RLLVHTLVTRGPPWETAVR---------------------
----------------------------
>WP_226732246.1
-------------MATG-W-----ELRTAR---VAVFTAVCVLLTTLGHVMMSGH--TVP
WWVPAAGAAALGGPAWLLAA-RE-RRRTEVLVFAMAAQGLLHTAFSLVP--Q---P-AG-
--TG----AAP---AP--------------------------------------------
------TAGA-------------------------------------SGA----------
------------------------------G-----------HL------SMH-----HP
--------------------PA----------------P---------------------
-------------------------HP---------------------------------
---PA-------GTP-------------PG------------------------------
----------------------------G----------PE-------------------
------------------------------A-----------------------MDH---
------L--------------------A-------------------------AGGTRML
ALHLLAALLCAWWLACGESAAF---RILRAVG--------TRLAA--------P----FR
-R-----PP--H----------P-----PA-PL-VPH---------R---PR----V-R-
----H-GRPAPAR-PL-RR-LLLSSALTFRGPPVGHAAG---------------------
----------------------------
>WP_190098236.1
-------------MTAG-W-----CFRTTR---AAVFAAVCVLLAALGHSLMSGT--TVP
WWALGGATAVVGGAVWCPAG-RE-RGPLLVSSAVVAAQTALHLWFAYAQ--E---L-SL-
--PS----GAL---DA---------------------------------------GP---
------------------------------------------------------------
--------------------------H---------------PV------E-------H-
------------------------------------------------------------
-------------------M-----TP--------------V---T-----HA-------
------------G-----------------------------------HLG-----HT--
---------------------------------------PH-S-----------------
------------------------------G--------------G--------TGHT--
------L--------------------E------G------------------MSSPGML
AAHLLAALLCGLWLAHGERAVF---RILRTLA--------GWLAA--------P----LR
-L-----PL--A----------L-----PA-P---VH---------H---PD----V-P-
----A-RRGRSDR-AP-RR-LLLVCTITSRGPPPGTAVL---------------------
[truncated: 26,101 more chars]
