# Supplementary material for: Evolutionary adaptation of bacterial proteomes to translation-impeding sequences
Source: EMBO J. 2025 Dec 9;45(6):1957–79. doi: 10.1038/s44318-025-00651-6 (PMC12992588; doi:10.1038/s44318-025-00651-6)
Supplement: Supplementary file 13 — Appendix Figures Source Data [file 44318_2025_651_MOESM13_ESM.zip › Appendix Fig. S6/aln_cluster_SLIV_27375.txt]

>WP_125820854.1
------M-D-ISG-------VRIRGLRAALFSALVVLLSAGSHVLMSRVPLPPSMVAGAF
AGVFTVAYALA-G-R--ERGFGPIAALLVPLELAADTVFTAGQHLCYG--PAGGPVAGPL
RALGLDELCGG-------------A-----PV-----GGPLTGV-----A---GP---A-
-----GDPAAL-LASPGPWTPWLLLGAHVTVGLAAAAWLRHGERALVRLLRAV---AA--
--FAFRPLLLAVAP--AGT-V-PG-R---A--G-RAL--RPV-FR-G-A-VAR-TR-FPA
HSVGRRGPP-V-R-AA-LVIASV--
>WP_257563647.1
------M-D-ISG-------THFRAVRAALFTAIVVTLSAASHVLLSRVPLPLTTVAAIA
VTVFVVSYALA-G-R--ERGFGRIAGVLIPLELAADTVFTAGQHACYG--EAGGPVTGPL
RQVGLDMLCGG-------------G-----SV-----GAPLARV-----T---G----DS
-----DRTAAL-LAGAGPATAWLLLAAHIGVGLLAAAWLRRGERALAQLLDAA---VA--
--VGFRPLLIAVAA--VVV-L-PA-P---AE-H-RPT--RTA-HR-T-A-TAR-TL-LHS
HSLGRRGPP-C-S-VT-FA------
>WP_076686746.1
------M-D-ISG-------TQLRAVRAALFTALAVTLSAASHVLLSRVPLPLTTVAAIA
AAVFVLAYALA-G-R--ERGFGRIAALLIPLELAADTVFTAGQHVCYG--EAGGPVAGPL
RSVGFDVLCGG-------------T-----PV-----GTPLARM-----T---AE---GH
-----GGAAAL-IADADPGAAWLLLGAHVGVGLLAAAWLRRGERALGQLLGAV---AA--
--ATFRPLLLAIAP--VAT-A-RP-P---L--R-RLP--RPE-RR-A-H-ALR-TR-LLV
HFVGRRGPP-C-R-AL-TA------
>WP_251409451.1
------M-D-ISA-------GRLRALRAALFTALCVTLSAASHVLLSGAPLPPVTVGGLA
AGVFLIAYALA-G-R--ERSFRSIAALLVPLELAADTVFTTGQHLCYG--EAGGPVAGPL
RSLGLDVLCTG-------------G-----HV-----GAPLARI-----T---GG-----
-----ETGAPV-ALPAGPSTPWLLLAAHVAVGLAAAAWLRRGEAALGGLVCAV---AG--
--AAFRPLLTAVAA--VGA-S-PA-G---P--G-REP--RPR-PA-A-P-TTRIPP-ILV
HSVVRRGPP-C-P-SF---------
>WP_073914326.1
------M-D-ISG-------VRLRGLRAALFSAFVVLLSAGSHVLMSRVPLPPALVGGAF
AAVFTLSYALA-G-R--ERGFGPIAGLLVPVELAADTVFTAGQHVCYG--PAGGPVSGPL
RALGLGELCGG-------------T-----PV-----GGPLTEV-----A---GP---A-
-----GDPAAL-LSAPGPWQPWLLLAAHVSVGLAAAGWLRHGERALGRMLRAV---AA--
--CAFRPLLLTGAP--ARV-A-TG-R---P--E-PVR--RAV-LP-G-A-RAL-TR-FPA
HSVGRRGPP-V-P-GA-LARA----
>WP_152789049.1
------M-D-ISG-------TQFRAVRAALFTALAVTLSTASHVLLSRVPLPLSTVAAIA
AAVFLAAYALA-G-R--ERGFGRIAALLVPLELAADTVFTAGQHACYG--RTGGPVAGPL
RQVGLDVLCGS-------------------GV-----GTSLTPV-----T---G----DP
-----GRAAAL-LAHADPAAAWLLLAAHVGVGLLAAAWLRRGERALAQMLGAV---VA--
--AGFRPLLLAVAA--VTV-R-PV-A---AR-P-RMP--RSV-RR-T-T-TVR-TL-LLA
YSLGRRGPP-C-S-VA-VA------
>WP_030642061.1
------M-D-ISG-------TQLRAVRAALFTAFVVTLSTASHVLLSRAPLPVATVCAVA
AGVFVTAYALA-G-R--ERGFGRIAALLIPLELTADTVFTTGQHACYG--RAGGPVAGPL
RAVGLDVLCE--------------G-----RV-----GTPLAQM-----T---GG---P-
-----GHAGAL-LAHASPAAAWLLLATHIGVGLLAAAWLRRGERALTQLLRAV---AA--
--TTFRPLLLAVAA--VAA-R-PL-P---A--R-RLP--RPA-PR-R-A-TAR-ER-LLT
HSLGRRGPP-R-S-PA-FA------
>WP_189903676.1
------M-D-ISG-------TQLRALRAALFTAVVVTLSTTSHVLLSRVPLPLNTVAAVA
AAVFLLAYALS-G-R--ERGFGRIAALLIPLELAADTVFTTGQQVCYG--PAGGPVAGPL
RSVGWDVLCGN-------------HT----AL-----GTPLARM-----T---GT---DT
-----DRLAAL-LAHADPATAWLLLAAHVGVGLLAAGWLRRGERALAELLRAA---AA--
--TTFRPLLIAVAA--VTV-R-RT-R---TA-R-RPV--HSA-PH-H-S-APR-TR-LLV
YSLGRRGPP-C-S-PA-PALARI--
>WP_236241343.1
------M-DGIAG-------TRLRGLRAAIFTALVVTLSVASHVLLSGVPLPVTAVLLVA
GGVFAAAYALA-G-R--ERGFWAIAGLLVPLELAADTVFTAGQHTCYG--PSGGPVAGSL
RAVGLDVLCG--------------D-----FL-----GAPLPGV-----T---AP---D-
-----SAVGAL-VHSPDPAVPWLLLAAHVAVGLAAAAWLRRGEAALARLARAA---AT--
--STFRPLLTACAV--VVA-V-AL-GDG-G--R-RVPSARPR-VR-A-R-ASR-TR-LLV
HSVGRRGPP-R-G-AA-LA------
>WP_053640436.1
------M-D-MAG-------TQLRALRAAFFTTLVVTLSVASHVLLSGVPLPVGTVVPVA
AGVFAVAYALA-G-R--ERGLGPIAGLLVPLELAADTLFTSGQAVCYG--PSGGPVAGSL
RAVGVEVFCG--------------G-----AV-----GAPLPGV-----A---AP---ED
-----GHAAAL-LSSPDPALPWLLLLAHVGVGFSAACWLRGGERALARLAGAV---EA--
--FAFRPLLLVAAF--FRT-G-GP-V---P--L-RTG--RPG-DR-P-R-SSR-TR-LLV
HSVGRRGPP-R-P-GF-ALV-----
>WP_149822668.1
------M-D-ISG-------TPFRAVRAALFTALVVTLGTASHVLLSGSPLPLTAVAAIA
AAVFVVAYALA-G-GGCERGFGRIAGVLIPLELAADTVFTTGQHACYG--EAGGPVTGPL
RQVGLDMLCGG-------------G-----SV-----GTSLARV---------G----DS
-----ERAATL-LAGAGPAAAWLLLAAHIGVGLLAAAWLRRGERALAQLLGAA---VA--
--AGFRPLLIAVATIVVVV-R-CA-P---AE-H-RPR--RTA-HR-T-A-TAR-TL-LFA
HSLGRRGPP-C-S-VA-FA------
>WP_071382800.1
------M-D-ISG-------TQLRAVRAALFTAFVVTLSTASHVLLSQAPLPAGTVLAVC
AGVFAAAYALA-G-R--ERGFGRIAVLLIPLELTADTVFTTGQHACYG--RAGGPVAGPL
RAFGFDVLCQG-------------G-----AV-----GTPLARM-----T---GA---H-
-----GRPDAL-FAHASPAAAWLLLAAHVGVGLLAAAWLRRGERALVQLLRAV---TA--
--TTFRPLLLAVAS--ATV-R-PA-P---A--R-RLP--RPA-PR-P-V-AAR-DR-LLV
HSLGRRGPP-C-P-PA-FAIA----
>WP_190095697.1
------M-D-ISG-------TQLRAVRAALFTAVVVTLSAASHVLLSGAPLPLNTVVAIA
AAVFLLAYALA-G-R--ERSFGRIAALLIPLELAADTVFTTGQHLCYG--RMGGPVAGPL
RSVGFDVLCGD-------------GT----SV-----GAPLAHV-----T---GP---AG
--EGGDRLAVL-LSQADPATAWMLLGAHVGVGLLAAAWLRRGERALEQLLSAL---AATA
S-TAVRPLLLAVAA--VSV-R-RA-P---EI-L-RPA--RPA-VR-T-A-VAR-TP-LLA
HSLGRRGPP-C-S-AA-SA------
>WP_108908717.1
------M-H-IGE-------TRLRGLRAAVFTALVVTLSVASHVLLSGVPLPLPTVATVA
GGVFLVTYALA-G-R--ERGYGPIAAVLVPLELAADTVFTSGQHVCYG--AAGGPVAGSL
RAVGVDVLCG--------------G-----AA-----GAQLPGV-----A---AA---D-
-----GRLAAL-VDSPDPHVPWLLLAAHVSVGLLAAAWLRHGESALAGLLRTA---AL--
--AAFRPLLVAVAV--VHR-R--P-A---A--H-PPE--RVA-AR-P-F-TAR-TR-HFV
HSVRRRGPP-L-P-AP-ALV-----
>WP_030228319.1
------M-D-ISG-------TQLRAVRAALFTAVVVTLSAASHVLLSGVPLPLNTVAVIA
AAVFALAYALA-G-R--ERSFGRIAALLIPLELAADTVFTTGQHVCYG--RMGGPVAGPL
RSFGFDVLCGD-------------GA----GV-----GAPLARV-----T---GS---AA
--GNGDRLAVL-LAQADPAVAWALLGAHIGVGLFAAAWLRRGERALAQVLSAV---AATA
S-TAVRPLLLAFAA--VTV-R-RA-P---EV-R-RPA--RTP-AR-T-A-TAR-TL-VLA
HSLGRRGPP-C-S-VT-FA------
>WP_147977586.1
------M-D-ISG-------TRLRMLRAALFTALVVTLSAGSHVLLSRAPLPLVTVGLIS
AGVFAVAYALA-G-R--ERGFGAIAGLLVPLELAADTVFTTGQAVCYG--PAGGPVAGSL
RAVGVDVLCG--------------G-----SV-----GGPLPGV-----A---AP---ES
-----GGVAAL-LHTPDPALPWLLLAAHVAVGLGAAMWLRHGERALARLVGAV---AA--
--FASRPLLLVAAF--LGS-P-RP-A---R--G-RGG--LPS-DR-P-R-RSR-TR-LLV
HSVGRRGPP-C-P-GF-ALA-----
>WP_225096679.1
------M-D-ISG-------TQLRAVRAALFTAFVVTLSTASHVLLSQAPLPVGTVLAVF
AGVFAAAYALA-G-R--ERGFGRIAALLIPLELTADTVFTTGQHACYG--RAGGPVAGPL
RAFGFDVLCQG-------------G-----AV-----GSPLARM-----A---GA---Q-
-----GRPEAL-LAHASPAAAWLLLAAHVGVGLLAAAWLRRGERALVQLLRAV---AA--
--TTFRPLLLAVAS--VAV-R-RA-P---V--R-RLP--RPA-PR-R-T-AAR-DR-LLV
HSLGRRGPP-C-S-PA-LAAG----
>WP_190220969.1
------M-D-ISG-------TPFRALRAALFTALVVTLSTASHVLLSRVPLPLNTVAAVA
TGVFVLAYALA-G-R--ERGFGRIAALLIPLELAADTVFTTGQHVCYG--PAGGPVAGPL
RSVGWDVLCGD-------------GT----GV-----GTPLARL-----T---GT---GA
----GADATAV-LAHASPATAWLLLAAHVSVGLLAAAWLGRGERALAQLVRAV---GA--
--TAFRPLLLAVAS--VAV-R-PP-R---RP-R-RLP--RPV-RR-T-A-ALR-GT-LLA
HSPGRRGPP-R-S-AA-FA------
>WP_106414653.1
------M-D-ISG-------PQLRAVRAALFTAVVVTLSTASHVLLSGAPLPLNTVAAIG
AAVFLLAYALA-G-R--ERSFGRIAALLIPLELAADTVFTTGQHVCYG--RMGGPVAGPL
RSVGFDVLCGD-------------GT----GV-----GAPLARV-----T---GH---TA
--EGGDQVAAV-LAEAGPATAWLLLGAHIGVGLFAAAWLRRGERALAQLLSAV---AATA
S-TAVRPLLLAVAV--VTV-R-RA-P---KT-G-RPV--HTP-HR-A-A-VAR-TL-LLA
HSLGRRGPP-C-S-LA-V-------
>WP_056645667.1
------M-D-MAG-------TQLRALRAAFFTALVVTLSVASHVLLSGVPLPLGTVVPVA
AAVFAVAYALA-G-R--ERGFGPIAGLLVPLELAADTLFTSGQVVCYG--AAGGPVAGSL
RAVGVEVFCG--------------G-----AV-----GAPLPGV-----A---AP---ES
-----GTAAAL-LDSPDPALPWLLLLAHVGVGLAAAFWLRGGERALARVLGAV---AA--
--CAFRPLLLVAAF--FRG-G-GT-A---P----RAA--RPV-GR-P-R-PSR-IRLLLV
HSVGRRGPP-V-P-GF-ALV-----
>WP_005478184.1
------M-D-ISG-------THFRAVRAALFTAVVVTLGTASHVLLSGVPLPLTVVGAIT
AAVFLAAYALA-G-R--ERGFGRIAGVLIPLELTADTVFTAGQHACYG--EAGGPVTGPL
RQVGLDVLCGG-------------G-----SV-----GAPLARV-----A---G----GS
-----ERAAAL-LAGAGPGVAWLLLAAHIGVGLLAAAWLRRGERALAQLLDAA---VA--
--AGFRPLLIAVAA--VLV-R-PP-R---AQ-H-RPT--RTA-HR-T-D-SAR-TL-LHT
HSLGRRGPP-C-S-VT-FA------
>WP_046912707.1
------M-D-ISG-------THFRAVRAALFTAVVVTLGTASHVLLSGVPLPLTVVGAIT
AAVFLVAYALA-G-R--ERGFGRIAGVLIPLELTADTVFTAGQHACYG--EAGGPVTGPL
RQVGLDVLCGG-------------G-----SV-----GAPLARV-----A---G----GS
-----ERAAAL-LAGAGPGVAWLLLAAHIGVGLLAAAWLRRGERALAQLLDAA---VA--
--AGFRPLLIAVAA--VLV-R-PP-R---AQ-H-RPT--RTA-HR-T-T-SAR-TL-LHT
HSLGRRGPP-C-S-VT-FA------
>WP_055707286.1
------M-D-ISG-------TQLRAVRAALFTAVVVTLSTASHVLLSRAPLPVATVLAVA
TGVFATAYALA-G-R--ERGFGRIAALLIPLELAADTLFTTGQNTCYG--RAGGPVAGPL
HAFGFDVLCQG-------------G-----AV-----GSPLARM-----T---GA---H-
-----GHPGAL-FAHASPAAAWLLLAAHVGVGLLAAAWLRRGERALVQLVRAV---AA--
--TTFRPLLLAVAA--VTV-R-PA-P---V--R-RPP--RPA-RR-R-A-AAR-DR-LLV
HSLGRRGPP-C-S-PA-LAAA----
>WP_148013554.1
------M-D-ISG-------TQLRAVRAALFTAVVVTLSAASHVLLSRVALPLGTVAAIT
TAVFVIAYTLA-G-R--ERGFGRIAALLIPLELAADTVFTTGQHVCYG--RAGGPVAGPL
RAVGLDVLCGG-------------------GV-----GAPLARV-----T---G----GD
-----DRAAAL-LVHTDPAAAWLLLAAHVGVGLLAAAWLRRGERALDQLLRAV---AA--
--STFRPLLIAVAA--VSV-R-LT-P---V--R-RLP--RPA-RR-S-T-AAR-TR-LFV
HSLGRRGPP-R-S-AA-LV------
>WP_168527683.1
------M-H-ISG-------TQLRAVRAALFTAVVVTLSAASHVLLSRVALPLGTVAAIT
AAVFVIAYALA-G-R--ERGFGRIAALLIPLELAADTVFTTGQHVCYG--RSGGPVAGPL
RAIGLDVLCGG-------------------SV-----GAPLARV-----T---G----GG
-----DRAATL-LVHTDPAAAWLLLAAHVGVGLLAAAWLRRGERALDQLLRAV---AA--
--STFRPLLIAVAA--VTV-R-LT-P---V--R-RLP--RPA-RR-S-A-PAR-TR-LFV
HSLGRRGPP-R-S-AA-LA------
>WP_030402185.1
------M-D-ISG-------TPLRAVRAALFTALAVTLSTASHVLLSGVPLPLATVTAVA
AAVFLIAYALA-GRR--ERGFGRIAALLIPLELAADTVFTTGQHVCYG--RAGGPVAGPL
RSVGFDVLCGD-------------GTGVHAGM-----TAPLTRV-----T---GA---ET
-----DRMASV-LAQADPGTAWLLLGAHVGVGLLAAAWLRRGERALAQLVGAV---AA--
--TTFRPLLVAVAA--VSV-R-RA-P---AV-R-RPV--PAV-RR-A-A-GAR-ER-ILT
HSLGRRGPP-R-P-VT-ALV-----
>WP_061445262.1
------M-D-ISG-------TPLRAVRAALFTALAVTLSTASHVLLSGVPLPLPTVAAVA
AAVFLIAYALA-GRR--ERGFGRIAALLIPLELAADTVFTTGQHVCYG--RAGGPVAGPL
RSVGFDVLCGD-------------GTGVHAGV-----TAPLTRV-----T---GA---ET
-----DRMASV-LAQADPGTAWLLLGAHVGVGLLAAAWLRRGERALAQLLGAV---AA--
--TTFRPLLLAVAA--VSV-R-RT-P---AA-R-RPV--PPV-RR-T-A-GAR-ER-ILT
HSLGRRGPP-R-P-VT-ALV-----
>MCF4137869.1
------M-D-ISG-------TRLRAVRAALFTAFVVTLSTASHVLLSRVPLPLNTVAALA
VGVFLLAYALA-G-R--ERGFGRIAALLIPLELAADTVFTTGQHVCYG--RAGGPVAGPL
RSVGLDVLCGD-------------GT----SV-----GAPLARM-----T---GT---DP
-----ERVGGL-LAHADPSTAWLLLGAHVGVGLLAAAWLRRGERALGQLLRAA---TA--
--TTFRPLLLAVAA--VTV-R-GA-P---AA-R-RLP--RPA-RR-P-GTTSR-DR-ILV
HSPGRRGPP-R-P-AA-AA------
>WP_226726168.1
------M-D-ISG-------TGLRALRAALFSAVVVLLSAGSHVLMSRVPLPPALVTGAF
AGVFVIAFALA-G-R--ERGFGPIAGALVPLELAADTVFTSGQHVCYG--PAGGPVSGPL
RAIGLEELCGG-------------A-----PV-----GGPLSDV-----A---GP-----
-----ADAAAL-LTSPGPWTPWLLLGAHVSVGLLAALWLRHGERALGQVLRAV---AA--
--FAFRPLRLAVAA--VAP-A-VR-P---A--P-RAA--RGT-SA-A-P-RPR-TR-FPA
HSVGRRGPP-A-G-VLGLGRAPA--
>WP_028797425.1
------M-D-ISG-------TRLRGLRAALFTALVVTLSVASHVLLSGVPLPLLTVALVA
AGVFAVAYALA-G-R--ERGFWPIAGLLVPLELAADTVFTTGQHVCYG--AAGGPVAGSL
RSVGVDVLCG--------------G-----GV-----GSPLPGV-----A---AT---D-
-----SGVAAL-LNSPDPSLPWLLLAAHTSVGLLAAAWLRRGEAALAALLDAV---AA--
--FAFRPLLTMAAL--RGA-P-RP-A---A--R-RGR--WLP-AP-A-R-RSP-AR-LLV
HSVARRGPP-C-P-GL-LPA-----
>WP_167994737.1
------M-D-ISG-------TQLRAVRAALFTAVVVTLSTASHVLLSGAPLPLNTVAAIA
GAVFALAFALA-G-R--ERSFGHIAALLIPLELAADTVFTTGQHICYG--RAGGPVAGPL
REVGFDVLCGD-------------GT----SV-----GAPLARV-----T---GPAG-GG
-----DRLPAL-LAQAGPGTAWLLLGAHIGVGLVAAAWLRRGERALGQLLRAV---AA--
--TTFRPLLLAVAV--ITA-H-RA-P---RI-R-RPS--RPT-AP-V-S-TIR-LL-LLS
HSPGRRGPP-C-P-VT-SV------
>WP_055416463.1
------M-D-ISG-------TPLRAVRAALFTALVVTLSTASHVLLSGVPLPLPTVAAVA
AAVFLIAYALA-GRR--ERGFGRIAALLIPLELAADTVFTTGQHVCYG--RTGGPVAGPL
RAVGFDVLCGD-------------GTGVHAGV-----AAPLTRV-----T---GA---ET
-----DRLATV-LADADPATAWLLLGAHIGVGLLAAAWLRRGERALAQLLSAV---AA--
--TTFRPLLLAVAA--VTV-R-RA-P---AV-R-RPA--VPA-HH-S-T-GAR-ER-ILT
HSLGRRGPP-R-P-VA-CV------
>WP_071365396.1
------M-D-ISG-------IQLRAVRAALFTAVVVTLSTASHVLLSEVPLPMGTVAVVA
AAVFVVAYALA-G-R--ERGFGKIAALLVPLELAADTVFTTGQHACYG--SAGGPVTGPL
RSVGLDVLCSG-------------R-----GM-----GTPLTSV-----T---GP---ST
-----DRVTAL-LAHADPATAWLLLAAHVGVGLLAAVWLRRGERALAQLLRAV---AA--
--TTFRPLLIAVAA--VTV-R-RL-T---PV-R-RAP--RPA-HR-A-I-VAR-TR-LFA
HSLGLRGPP-L-S-VA-SV------
>WP_073725291.1
------M-D-ISG-------TQFRVVRAALFTALVVTLSSASHVLLSRVPLPLSVVAMLA
CLVFATAYALA-G-R--ERGFGAIAGLLVPLELAADTVFTTGQHLCYG--AAGGPIAGPL
RSVGVDVLCGG-ESGT---RLAGVG-----AV-----GTPLAGV-----T---GA---G-
-----DRAAAL-LAQPGPAVPWLLLAAHVTVGLLAAAWLRHGESALAGLLRAV---AA--
--LAFRPLLTAVAA--VGH-P-GR-P---A--T-RGP--RPV-GR-P-HPLFP-AR-LLV
HSVGRRGPP-L-P-AR-VTA-----
>WP_067125321.1
------M-D-ISG-------TQLRAVRAALFTAVVVTLSTASHVLLSRAPLPVATVLAVS
AGVFVTAYALA-G-R--ERGFGAIAALLIPLELTADTVFTTGQYTCYG--RAGGPVAGPL
HAFGFKVLCEG-------------G-----AV-----GTPLARM-----T---GA---H-
-----GRPEAV-LAHATPAAAWLLLAAHVGVGLLAAAWLRRGERALLQLARAV---AA--
--TTFRPLLLAVAA--VAV-R-LT-P---V--R-RQP--RPA-PR-R-A-AAR-DR-LFV
HSLGRRGPP-C-S-PV-LAAC----
>WP_108999919.1
------M-D-ISG-------TRLRAVRAALFTAFVVTLSSASHVLLSRVPLPLNTVAAIA
AAVFALAYALA-G-R--ERGFGRIAALLIPLELAADTVFTTGQHVCYG--RAGGPVAGPL
ASVGWDVLCGD-------------GT----PF-----GTPLAQV-----T---GA---DT
-----DGLGAL-LAHADPATAWLLLAAHVCVGLLAAAWLRRGERALAQLLRAA---TA--
--NTFRPLLLAVAA--VGV-R-RA-P---AA-R-RLP--RPA-SR-T-A-TVR-ER-ILV
HSLGRRGPP-C-P-AA-AV------
>WP_205375904.1
------M-D-ISG-------TQLRTLRAAVFTALVVTLSAASHVLLSQAPLPLSTVALLA
AAVFGTAYALS-G-R--ERGFWRIAALLVPLELAADTVFTFGQHTCYG--ATGGPVAGSL
RTFGLDVLCG--------------G-----SL-----GSALPGV-----A---EP---AG
--A--AGPAAL-LASPDPSVPLVLLAAHIGVGLFAAAWLRRGEAALAALLRAA---GA--
--LAFRPLLLAVAA--VCG-G-AP-A---A--R-PAG--RAG-HRAP-R-PAR-AR-PLV
HSVGRRGPP-R-P-VA-LCA-----
>WP_055612114.1
------M-D-ISG-------TQLRAVRAALFTALVVTLSTASHVLLSQVPLPLTTVAVIA
GAVFVVAYALA-G-R--ERGFGRIAALLIPLELAADTLFTAGQHACYG--KAGGPVAGPL
RSVGFDMLC-G-------------G-----EV-----GTPLARV-----T---GG---EA
-----QPAAAL-LANADPAAAWLLLGAHIGVGLLAAAWLRRGERALAQLLDAV---AA--
--ATFRPLLIAVAA--VTV-H-FT-P---V--R-RLP--RPT-RR-V-A-ATR-TR-LFV
HSLGRRGPP-C-S-AV-FA------
>WP_143637812.1
------M-D-ISG-------TQLRAVRAALFTALVVTLSTASHVLLSQVPLPLTTVAVIA
GAVFVVAYALA-G-R--ERGFGRIAALLIPLELAADTLFTAGQHACYG--KAGGPVAGPL
RSVGFDVLC-G-------------G-----EV-----GTPLARV-----T---GG---ET
-----QPAAAL-LANADPAAAWLLLGAHIGVGLLAAAWLRRGERALAQLLDAV---AA--
--ATFRPLLIAVAA--VTV-H-FT-P---V--R-RLP--RPT-RR-V-A-ATR-TR-LFV
HSLGRRGPP-C-S-AV-FA------
>WP_143637812.1
------M-D-ISG-------TQLRAVRAALFTALVVTLSTASHVLLSQVPLPLTTVAVIA
GAVFVVAYALA-G-R--ERGFGRIAALLIPLELAADTLFTAGQHACYG--KAGGPVAGPL
RSVGFDVLC-G-------------G-----EV-----GTPLARV-----T---GG---ET
-----QPAAAL-LANADPAAAWLLLGAHIGVGLLAAAWLRRGERALAQLLDAV---AA--
--ATFRPLLIAVAA--VTV-H-FT-P---V--R-RLP--RPT-RR-V-A-ATR-TR-LFV
HSLGRRGPP-C-S-AV-FA------
>WP_073217795.1
------M-D-ISG-------TQLRVARAAVFTALVVTLSTASHVLLSGVPLPLTAVALLT
AAVFAAAYALA-G-R--ERGFGAIAGLLVPLELAADTLFTTGQNLCYG--AAGGPVTGPL
RAVGLDVLCGGGEVGTGGARIAGVG-----AV-----GTPLAGV-----A---GA---G-
-----DRAAAL-LAQPGPAVPWLLLAAHVAVGLLAAAWLRRGEAALAGLVRTA---AL--
--LAFRPLLTAVAV--VHA-G-VR-T---A--A-RRS--RPA-GR-P-HPPLT-AR-FLV
HCVGRRGPP-L-T-AS-AAA-----
>WP_177213851.1
------M-G-RTGFPD----TGIRAVRAAVFTAVCLALSAGAHVLLSAGPLPYPPLLAVG
AAVFAIAFAFA-G-R--ERGFRAIAALLVPLELAADTVFTTGQHACYG--QAGGPVAGPL
RAVGLDLLCAG-------------G-----DF-----GTPLARM-----T---AS---A-
-------ASPL-PVAAHPAAPWLLLAAHVAVGLTAAVWLHRGDAALARLLRAA---AA--
--AVFRPLLLAVGA--RRA-A-GR-T---P--G-RPL--RPA-QH-A-R-ARHALP-LLT
HSVVRRGPP-C-S-AA-LAA-----
>WP_119105078.1
------M-D-ISG-------TQLRAVRAALFTAVVVTLSVASHVLLSRVPLPLTTVAAIA
AAVFVIAYALA-G-R--ERGFGRIAGLLIPLELAADTLFTTGQHACYG--RAGGPVAGPL
RSVGFDVLCGG-------------G-----EV-----GTPLARV-----T---G----DG
-----HRAADL-LAQADPAAAWLLLGAHVGVGLLAAAWLRRGERALAQLLAAV---AA--
--STFRPLLLAVAT--VTA-P-LP-P---V--R-RLP--RPT-RR-V-A-ATR-TRLFFV
HSLGRRGPP-C-S-AA-FA------
>WP_055518537.1
------M-D-ISG-------TQLRAVRAALFTALVVTLSTASHVLLSRVPLPLTTVAALA
GAVFVVAYALA-G-R--ERGFGRIAALLIPLELAADTLFTAGQHACYG--KAGGPITGPL
RSVGFDVLCGG-------------G-----EV-----GTPLARV-----T---GG---ET
-----PPAAAL-LAHADPGAAWLLLGAHVGVGLLAAAWLRRGERALAQFLDAV---AA--
--TTFRPLLVAVTA--VTV-P-PA-P---V--R-RLP--RPT-RR-V-A-ATR-TR-LFV
HSLGRRGPP-C-S-AV-FA------
>WP_150175522.1
------M-D-ISG-------IQLRVVRAALFTALVVTLSAASHVLLSRVPLPLTTVAAIA
AAVFVIAYATA-G-R--ERGYGRIAALLIPLELAADTVFTAGQHVCYG--EAGGPVAGPL
RAVGFDVLCGG-------------A-----PV-----GTPLARM-----T---AE---GH
------GAAAL-LSDADPGAAWLLLGAHVGVGLLAAAWLRRGERALAQLLRAV---AA--
--ATFRPLLIAVAA--VAT-S-RL-P---V--R-RLP--RPA-RR-V-R-AAR-TR-LLV
HFVGRRGPP-C-S-AV-FA------
>WP_150188119.1
------M-D-ISG-------IQLRVVRAALFTALVVTLSAASHVLLSRVPLPLTTVAAIA
AAVFVIAYATA-G-R--ERGYGRIAALLIPLELAADTVFTAGQHVCYG--EAGGPVAGPL
RAVGFDVLCGG-------------A-----PV-----GTPLARM-----T---AE---GH
------GAAAL-LADVDPGAAWLLLGAHVGVGLLAAAWLRRGERALAQLLRAV---AA--
--ATFRPLLIAVAA--VTT-S-RP-P---V--R-RLP--RPA-RR-V-P-AAR-TR-LLV
HFVGRRGPP-C-S-AV-LA------
>WP_150221465.1
------M-D-ISG-------IQLRVVRAALFTALVVTLSAASHVLLSRVPLPLTTVAAIA
AAVFAVAYATA-G-R--ERGYGRIAALLIPLELAADTVFTAGQHVCYG--EAGGPVAGPL
RAVGFDVLCGG-------------A-----PV-----GTPLARM-----T---AE---GH
-----GGAAAL-LADVDPAAAWLLLGAHVGVGLLAAAWLRRGERALAQLLRAV---AA--
--ATFRPLLIAVTA--VTT-S-RM-P---L--R-RLP--RPA-RR-V-R-AVR-TR-LLV
HFVGRRGPP-C-S-AV-LV------
>WP_159692919.1
------M-N-MSG-------MRLRGLRAAIFTALVVTLSAASHVLLSRAPLPLSTVAALA
AAVFAAAFALS-G-R--ERGFWRIAGLLIPLELAADTVFTTGQHVCYG--PAGGPIAGSL
RAVGFDVLCG--------------G-----EV-----GSALPGT-----A---LP-GDE-
-----QGLAAL-LSSPDPAQPWLLLAAHVCVGLVAAAWLRRGEAALAAMVRAV---GA--
--VAFRPLLLAVAA--VHA-P-GP-A------R-PAS--RPG-RYLH-R-PSR-TR-LLV
HSVGRRGPP-V-A-VA-LCA-----
>WP_176740055.1
------M-D-ISG-------TQLRVVRAALFTALVVTLSAASHVLLSQVSLPLTVVALLA
GAVFAVAYALA-G-R--ERGFGAIAGLLVPLELAADTVFTTGQHLCYG--AAGGPIAGPL
RSVGVDVLCGGGDIGAGAPQ---VG-----DV-----GTPLTSV-----T---DG---G-
-----HMAAAL-LASPGPAVPWLLLAAHVTVGLLAAAWLRRGESALVGLLGAV---AV--
--LAFRPLLIAVAV--VGT-A-RR-S---V--R-RRV--RPA-GRGP-HLLAH-AR-LLV
HSVGRRGPP-R-S-AC-ATA-----
>WP_257546432.1
------M-D-ISG-------THFRAVRAALFTAVVVTLGTASHVLLSGVPLPLTTVAAIT
AAVFVVSYALA-G-R--ERGFGRIAGVLIPLELAADTVFTAGQHACYG--EAGGPVTGPL
RQVGLDMLCGG-------------G-----SV-----GAPLARV-----T---G----DS
-----ERTATL-LAGAGPAAVWLLLAAHIGVGLMAAAWLRRGERALARLLDAA---VA--
--AGFRPLLIAVAA--VMV-R-PA-P---AE-H-RPT--RTA-HR-T-A-TAR-TL-LHS
HSLGRRGPP-C-S-VT-FA------
>WP_189698970.1
------M-D-ISG-------THLRAVRAALFTAIVVTLSTASHVLLSRAPLPLGTVAAIA
AAVFLLAYALA-G-R--ERGFGRIAVLLIPLELAADTVFTAGQHACYG--RAGGPVAGPL
RSVGLDVLCGG-------------------EV-----GSSLARM-----A---GT-TGGT
-----DRVAAV-LAHAHPETAWLLLGAHVGVGLLAAAWLRRGERALAQLLSAM---AA--
--TTFRPLLLAVAA--RTV-R-PA-A---PA-P-RLP--RPT-RR-T-T-PAR-DL-LLT
HSLGRRGPP-C-S-LA-PAV-----
>WP_147962975.1
------M-D-VSG-------TQMRAVRAGLFTALVVTLSSASHVLLSRVPLPLTAVALLA
GAVFAVAFALA-G-R--ERGFGAIAGLLVPMELAADTVFTTGQHLCYG--AAGGPIAGPL
RSVGVDVLCGG-EA--GADGLSGVA-----SV-----GTPLAGV-----T---GN---G-
-----GHAAAL-LASPGPAVPWLLLAAHVAVGLLAAAWLRRGESALAGLLCAA---AA--
--VAFRPLLTAVAV--TGT-A-RR-R---G--R-PGA--VRT-GR-P-HPLAP-VR-FLV
HSVGRRGPP-Y-S-VL-TPA-----
>WP_030122797.1
------M-D-VSG-------TQMRAMRAGLFTALVVTLSSASHVLLSRVPLPLTAVALLA
GAVFAVAFALA-G-R--ERGFGAIAGLLVPLELAADTVFTTGQHLCYG--AAGGPIAGPL
RSVGVDVLCGG-EAGSGADGLSGVA-----SV-----GTPLAGV-----T---GN---G-
-----GHAAAL-LASPGPAVPWLLLAAHVAVGLLAAAWLRRGESALAGLLRAA---AA--
--VAFRPLLTAVAV--TGT-A-RR-R---G--R-PGA--ART-GR-P-HPLAP-VR-LLV
HSVGRRGPP-Y-P-AF-TPA-----
>WP_189505995.1
------M-D-MAV-------TQLRALRAAFFTALVVTLSVASHVLLSGVPLPLGTVVPVA
AGVFAVAYALA-G-R--ERGFGPIAGLLVPLELAADTLFTSGQVVCYG--AAGGPVAGSL
RAVGVEVFCG--------------G-----AV-----GAPLPGV-----A---AP---AS
-----GTAAAL-LDSPDPALPWLLLLAHVGVGLAAASWLRGGERALARLLGAV---AA--
--FAFRPLLLVAAF--FRG-G-GT-A---P--G-LAA--RPA-GR-P-R-SSR-VR-LLV
HSVGRRGPP-F-P-GF-ALV-----
>WP_141296265.1
------M-D-MAG-------TQLRALRAAFFTALVVTLSVASHVLLSGVPLPLGTVVPVA
VCVFAVAYALA-G-R--ERGFGPIAGLLVPLELAADTLFTSGQVVCYG--AAGGPVAGSL
RAVGVEVFCG--------------G-----AV-----GAPLPGV-----A---AP---ES
-----GTAAAL-LDSPDPALPWLLLLAHVGVGLTAAFWLRGGERALARLLGAV---AA--
--FAFRPLLLVVAF--FRG-G-GT-A---P--G-RAV--RPT-GR-P-R-SSR-VR-LLV
HSVGRRGPP-F-P-GF-ALV-----
>WP_030353528.1
------M-D-ISG-------TRLRAARAALFTALVVTLSAGSHVLLSRAPLPLTVVAALS
VVVFLVAYAAA-G-R--ERGFWRIAALLVPLELAADTVFTSGQHVCYG--PAGGPVAGSL
RSVGLDVLCG--------------G-----AF-----GTPLPGV-----V---SP---E-
-----ATASTL-LNSPDPALPWLLLAAHVSVGLLAAAWLRHGESALSRLVRAA---GA--
--CAFRPLLIAVAA--AGT-V-RR-A---V--R-RGP--RPA-AR-P-R-PSR-TR-LLV
HSVGRRGPP-R-L-AL-SSV-----
>WP_145869844.1
------M-D-ISG-------TRLRAVRAALFTAVVVTLSTASHVLLSGAPLPVSTVAAIA
AAVFALAYVLA-G-R--ERSFGRIAALLIPLELAADTVFTTGQHVCYG--RMGGPVAGPL
RSVGFDVLCG--------------GA----DV-----GAPLARV-----T---GS---AA
--EGGDRLAGL-FAQADPATAWALLGAHIGVGLFAAAWLRRGERALAQLLGAV---AA--
--TTFRPLLLAVAA--GTV---RA-P---GT-L-RPF--RPA-RR-A-A-TAR-TL-LFV
HSLGRRGPP-C-P-TA-LV------
>WP_125642284.1
------M-D-ISG-------TWLRGLRAALFSAVVVLLSAGSHVLMSRVPLPPALVAGAF
AGVFVIAFALA-G-R--ERGFGPIAGVLVPLELAADTVFTSGQHVCYG--PAGGPVSGPL
RALGLAELCGG-------------T-----PL-----GGPLTEV-----S---GP-----
-----ADAAAL-LASPGPWTPWLLLGAHVSVGLLAAAWLRYGERALGQVLRAV---TA--
--FAFRPLRLVVAA--VTP-A-AG-P---A--R-RAV--RAT-AA-G-V-VLR-TR-FPA
HSVGRRGPP-V-G-APALGPG----
>WP_073721920.1
------M-D-ISG-------TPLRAVRAALFTALVVTLSTASHVLLSGVPLPLPTVAAVG
AAVFLIAYALA-GRR--ERGFGRIAALLIPLELAADTVFTTGQHVCYG--RAGGPVAGPL
RSVGFDVLCGD-------------GTGVHAGV-----AAPLTRV-----T---GA---ET
-----DRLATA-LADADPRTAWLLLGAHVGVGLLAAAWLRRGERALAQLLSAV---AA--
--TTFRPLLLAVAA--VNV-R-RA-P---AV-R-RPA--ALA-HR-T-A-GAR-EA-ILT
HSLGRRGPP-C-S-VA-FV------
>WP_201818191.1
------M-D-ISG-------TPLRAVRAALFTAFVVTLSTASHVLLSRAPLPAATVGAVA
AGVFLTAYALA-G-R--ERGFGRIAALLIPLELAADTVFTTGQHTCYG--RAGGPIAGPL
RAVGLDVLCE--------------G-----QV-----GTPLAQV-----T---SD---P-
-----GHIGAL-LAHASPAAAWLLLAAHLGVGLLAAAWLRRGERALAQLLCAV---AA--
--STFRPLLLAVAA--VAV-R-PL-P---A--R-RLP--RPA-PR-R-A-AAR-DR-LLV
HSLGRRGPP-C-S-PA-AVFV----
>WP_189850162.1
------M-D-MAG-------TRLRALRAAVFTALVVALSVASHVLLSGVPLPLGTVVPVA
AGVFAVAYALA-G-R--ERGFGPIAGLLVPLELAADTLFTSGQAVCYG--PAGGPVAGAL
RSFGVEVLCG--------------G-----AV-----GTPLPGV-----A---AP---E-
-----SGAAAV-LASPDPALPWLLLGAHVLVGLTAAAWLRGGERALVRLLGAV---AA--
--CAFRPLELLVAL--AGT-A-RP-R---T--A-GPA--RPE-PR-P-R-PSR-TR-LLV
HSVGRRGPP-R-G-AL-ALV-----
>WP_030564109.1
------M-D-ISG-------TQLRVVRAALFAALVVTLSTASHVLLSGVPLPLTAVALLA
AVVFGVAYALA-G-R--ERGFGAIAGLLVPLELAADTLFTTGQHLCYG--AAGGPIAGPL
RSVGFDVLCGGGEVGATGARIAGVG-----TV-----GTPLAGM-----T---GA---G-
-----DRAAAL-LAQPGPAVPWLLLAAHVAVGLLAAAWLRRGEAALAGLVRTA---AL--
--VAFRPLLTAVAV--VRG-T-VR-S---A--P-RLP--RAA-GR-E-HPLSP-AR-FPV
HSVGRRGPP-L-T-AY-ATAA----
>WP_032759481.1
------M-D-ISG-------TQLRVARAALFTALVVVLSTASHVLLSGVPLPLTAVALLA
AVVFAVAYALA-G-R--ERGFGAIAGLLVPLELAADTLFTTGQHLCYG--AAGGPIAGPL
RSVGFDVLCGGGEAGAAGARLAGVG-----TV-----GTPLAGV-----T---GA---G-
-----DRAAAL-LAQPGPAVPWLLLAAHVTVGLLAALWLRRGEAALARLLRTA---AL--
--VAFRPLLTAVAV--VGG-G-LR-S---A--A-RLP--RAA-GR-A-HPLFP-AR-FLV
HSVGRRGPP-L-T-AY-AAA-----
>WP_159766826.1
------M-D-ISG-------THLRAVRAALFTALVVTLSTASHVLLSRAPLPLVTVAAIT
AAVYVVAYALA-GRR--ERGFGRIAAVLIPLELAADTVFTAGQHACYG--EAGGPVTGPL
RQVGLDVLCGG-------------------GV-----GGPLARV-----T---G----DS
-----DRAAAL-LPGAGPATAWLLLAAHVGVGLLAAAWLRRGERALAQLLGAA---VA--
--AGFRPLLLAVAA--LTP-R-RA-P---AQ-Q-RPT--RTA-HR-G-T-TAR-AL-LLA
HSLGRRGPP-C-R-VT-FA------
>WP_151479212.1
------M-D-ISG-------TQLRAVRAALFTALVVTLSTASHVLLSRVPLPVTTVAAIA
GAVFVVAYALA-G-R--ERGFGRIAALLIPLELAADTLFTAGQHACYG--KAGGPVAGPL
RSVGFDVLCGG-------------G-----EV-----GTPLARV-----T---GG---ET
-----QPAAAL-LANADPAAAWLLLGAHVGVGLLAAAWLRRGERALAQLLGAV---AA--
--ATFRPLLFAVAA--VTV-R-RT-P---V--R-RLP--RPT-HR-V-A-ATR-TR-LFV
HSLGRRGPP-C-S-AV-FA------
>WP_189703063.1
------M-D-ISG-------TQLRAVRAALFTAVVVTLSTASHVLLSRAPLPLNTVAAVA
AAVFLLAYALA-G-R--ERGFGRIAALLVPLELAADTVFTTGQHVCYG--PVGGPVAGPL
RSVGWDVLCGN-------------GA----DV-----GTPLARM-----T---GT---DT
-----DRLAEL-LAHATPATAWLLLAAHVGVGLLAAGWLRRGERALAELLRAV---AA--
--TTFRPLLLAVAA--VAS-R-RA-P---AA-T-RPA--RPA-PA-A-G-ILR-TR-LLT
HSLGRRGPP-H-P-LT-PASALV--
>WP_184973524.1
------M-D-ISG-------TPLRAVRAALFTAFVVTLSTASHVLLSRAPLPAATVGAVA
AGVFLTAYALA-G-R--ERGFGRIAALLVPLELAADTVFTTGQHTCYG--RAGGPVAGPL
RAVGLDVLCE--------------G-----QV-----GTPLAQV-----T---SD---P-
-----GHTGAL-LAHASPAAAWLLLAAHVGVGLLAAAWLRRGERALAQLLSAV---AA--
--ATFRPLLLMVAV--VAV-P-PL-P---A--R-RLP--RPA-PR-R-A-ATR-DR-LLA
HSLGRRGPP-C-S-AA-AVLG----
>WP_093543466.1
------M-D-ISR-------TQLRVVRAALFTALVVTLSTASHVLLSRVPLPLTAVALLA
GVVFAVAYALA-G-R--ERGFGAIAGLLVPLELAADTVFTTGQHVCYG--AAGGPIAGPL
RSVGVDVLCGG-QFGTDAAR---AG-----AG-----VIPLASV-----A---DA---G-
-----HTTAAL-LASPGPAVPWLLLAAHVSVGLLAAAWLRRGESALAGLLEAA---AL--
--LAFRPLLVAVAA--AGT-A-HR-A---V--R-RRM--RPA-GHGP-HLLVH-IR-LLV
HSVGRRGPP-R-S-AC-AIA-----
>WP_043244850.1
------MDD-ISG-------TQLRAVRAALFTAVVVTLSAASHVLLSRVPLPLPTVGAIA
AAVFVIAYALA-G-R--ERGFGRIAALLIPLELAADTVFTTGQHVCYG--EAGGPVAGTL
RSFGFDVLCAG-------------------NV-----GTPLARM-----T---GG---GT
-----DRAAAL-LAHTDPAASWLLLGAHVTVGLVAAVWLRRGEQALAQLLRAV---AA--
--FAFRPLLIAWAT--VTA-H-LE-P---V--A-RRP--RPA-AR-V-Q-AAH-TR-IWV
HSVGRRGPP-C-P-AA---------
>WP_103839887.1
------M-D-ISG-------THLRAVRAALFTALVVTLSTASHVLLSEVPLPMGTVAAIA
AAVFVVAYALA-G-R--ERGFGKIAALLVPLELTADTVFTTGQHACYG--RAGGPVTGPL
RSVGLDLLCSG-------------G-----SV-----GTPLSRV-----T---GS---GG
-----DRIAAL-LAHADPETAWLLLAAHVSVGLLAAAWLRRGERALTQLLGAV---AA--
--TTFRPLLLAVAA--VTV-R-LA-P---A--R-RAP--RPA-PR-I-T-ALR-TR-LFV
HSLGRRGPP-C-S-VA-AI------
>WP_200416915.1
------M-D-ISG-------THLRAVRAALFTALVVTLSTASHVLLSEVPLPMGTVAAIA
AAVFVVAYALA-G-R--ERGFGKIAALLVPLELTADTVFTTGQHACYG--RAGGPVTGPL
RSVGLDLLCSG-------------G-----SV-----GTPLSRV-----T---GTGT-GS
-----DRIAAL-LAHADPETAWLLLAAHVSVGLLAAAWLRRGERALAQLLGAV---AA--
--TTFRPLLLAVAA--VTV-R-LA-P---A--R-RVP--RPA-PR-I-A-ALR-TR-LFV
HSLGRRGPP-C-S-VA-LV------
>WP_188180891.1
------M-D-ISG-------TPIRAVRAALFTALVVTLSTASHVLLSGVPLPLSTVAAVT
AAVFLIAYALA-G-R--ERGFGRIAALLIPLELAADTVFTTGQHVCYG--RAGGPVAGPL
ASVGLDVLCGD-------------GTGVGA-------GTPLTRM-----T---GA---DT
-----DRLAAA-LAHADPATSWLLLGAHIGVGLLAAAWLRRGERALVQLLRAV---AATA
S-TAVRPLLLAVAA--VAV-R-RP-P---EV-R-RPT--RPL-GR-T-A-TVR-QR-ILA
HSLGRRGPP-C-S-VA-FA------
>WP_214932846.1
------M-D-ISA-------VGLRGLRAALFSALLVLLSAGSHVLMSQVALPPVLVGGAF
AAVFAIAFALA-G-R--ERGLGPIAGLLVPLELAADTVFTAGQHVCYG--PAGGPVSGPL
HALGLDELCGG-------------T-----PL-----GGPLAGA-----A---GR---A-
-----GDPAAL-LASPGPWTPWLLLGAHVSVGLLAAVWLRHGERALARLLRAV---AA--
--FAFRPLVLAAAS--VTV-V-AR-P---A--R-RAL--RPV-LP-G-A-GAR-TR-FPA
HSVGRRGPP-V-R-GA-LASA----
>WP_009318132.1
------M-D-ISG-------TLIRAVRAALFTALVVTLSTASHVLLSRSPLPLPTVAVIA
AAVFVVAYALA-G-GGGERGFGRIAGVLIPLELAADTVFTTGRHACYG--EAGGPVTGPL
RQVGLDVLC-G-------------G-----SV-----GTPLARV-----T---G----DS
-----ERAATL-LAGAGPAAAWLLLAAHIGVGLLAAAWLRRGERALAQLLGAA---VA--
--AGFRPLLIAVAA--VIV-R-IA-P---AE-H-RPT--RTA-HR-T-T-TAR-TL-LLA
HSLGRRGPP-C-S-VT-FA------
>WP_060178923.1
------M-D-FSG-------TGLRGLRAALFSAVVVLLSSGSHVLMSQVPLPPALVAGAF
AGVFAIAFACA-G-R--ERGFGPIAGLLVPLELAADTVFTAGQHLCYG--PAGGPVSGPL
RAMGLEELCGG-------------T-----PV-----GGPLTEV-----T---GP---A-
-----ADAAAL-LASPGPYTPWLLLGVHVAVGLLAAAWLRHGERALGRLLRAV---AA--
--FAFRPLRLAAAA--VAG-A-RG-S---A--R-RVP--GPV-AA-G-A-DAR-TR-FPA
HSVGRRGPP-V-L-GA-LARA----
>WP_066952230.1
------M-D-ISG-------TRLRATRAALFTALAVTLSAGSHVLLSRAPVPLSLVVALS
AVVFLLAYAAA-G-R--ERGYWRIAALLVPLELAADTVLTSGQHVCYG--PAGGPVAGSL
RSVGLDVLCG--------------G-----AL-----GAPLPAV-----V---SG---D-
-----STAATL-LNSPDPALPWLLLAAHVSIGLLATYWLRHGESALSGLVRTV---AV--
--AAFRPLLIAVTV--AGT-A-VG-A---V--R-RWI--RPA-DR-P-R-PAR-TR-FLV
HSVGRRGPP-L-L-AL-SSV-----
>WP_238996254.1
MAHSAAM-D-ISG-------TRLRGLRAAIFTALVVTLSAASHVLLSRAPLPLSTVAFLA
AAVFAAAFALS-G-R--ERGFWRIAGLLIPLELAADTVFTTGQHVCYG--PAGGPVAGSL
RAVGLDVLCG--------------G-----EV-----GSALPGT-----A---LP-GDE-
-----QGLAAV-LNSHDPAQPWLLLAAHVCVGLLAAAWLRRGEAALAALVRAV---GA--
--VAFRPLLLAVAA--VHA-P-GP-A------R-REA--RPG-RYLP-R-SSR-TR-LLV
HSVGRRGPP-V-P-VA-LCA-----
>WP_247462593.1
------M-D-ISG-------TPLRALRAALFTALVVTLGTASHVLLSRVPLPLNTVAAVA
AGVFVLAYALA-G-R--ERGFGRIAAVLVPVELTADTVLTTGQHVCYG--PAGGPVTGPL
HSVGWNVLCGD-------------GT----GV-----GTPLTRL-----T---GT---GA
APAGGTDAAAL-LAQAGPATAWLLLAAHVSVGLIAAAWLWRGERALARLVRAA---GV--
--SAFRPLLLAVAS--VTV-R-PA-R---QP-R-RLP--RPV-RR-T-A-AFR-GA-LLA
HSPGRRGPP-R-S-AV-FA------
>MCL2552058.1
MAHSVAM-E-EIR-------PRHGVLRAALFAALCVTLSSTSHVLMSREPLPPAVVAAAF
AAVFGVAYLVA-GRR--ECGFRLIAALMVPLELAVDTWFTSGQRLCYG--PSGGPVTGSW
RSFHEAVICHG-------------A-----PA-----GSHLPGV-----A---GA-----
--------APA-AQMPSTALPWLLLAAHVSVGLLASWWLRRGEAALQRMLRAA---GA--
--AAFRPLLFAAAA--VRR-A-AALP---G--R-VRP--AAAPPA-P-G-ALS-AR-SLL
HAVVRRGPP-A-P-VF-L-------
>WP_175540898.1
------M-S-RTGFTD----TGIRAVRAAVFTAVCLVLSAGAHVLLSAGPLPYPPLLAVG
ATVFVIAFALA-G-R--ERGFRAIAALLVPLELAADTVFTTGQHACYG--QAGGPVAGPL
RAVGLDLLCAG-------------G-----DF-----GTPLARM-----T---AS---D-
-------TSPL-PVAAHPAAPWLLLAAHVAVGLTAAAWLHRGDAALSRLLRAA---AA--
--AVFRPLLLAADA--RSA-A-GE-S---C--G-RVP--RPA-HR-T-R-ARRALP-VLT
HSVVRRGPP-C-S-AA-LAA-----
>WP_079257274.1
MAEFEVM-D-GTG-------PQLRAVRAALFTALCVTLSSASHVLLSRTPLPLGTVAALS
VAVFAVAYALA-G-R--ERGFWSIATLLIPLELAADTIFTTGQQACYG--QSGGPVAGSL
RSMGVTVLCGG-------------G-----DL-----GSPLPGV-----S---QN-----
-----GVGTPL-AAAVSSATPWLLLAAHVAVGLIAAAWLRRGEAALSRLLGSL---AA--
--FAFRPLLLAVAA--HTA-A-LR-P---R--H-PAA--RPA-RP-V-RPAPA-LP-LLV
HSVVRRGPP-C-S-AA-A-------
>WP_069919881.1
------M-D-ISG-------VRLRGLRAALFSALVVLLSAGSHVLMSQVPLPPLLVAGAF
AAVFTLSYALA-G-R--ERGFGPIAGLLVPLELAADTVFTAGQHVCYG--PAGGPVSGPL
RALGLEELCGG-------------P-----AV-----GGPLTEV-----A---GH---A-
-----GDPAAL-LASPGPWSPWLLLAAHVSVGLLAAGWLRHGERALGRLLRAV---AA--
--FAFRPLLLAAAP--AAV-A-AG-P---A--R-RMP--RPV-LA-G-A-GAR-TR-FPA
HSVGRRGPP-V-R-GA-LVSA----
>WP_150529092.1
------M-D-MSR-------AGLRGLRAALFSALVVLLSAGSHVLMSRVPLPPATVAGAF
AGVFLLTYALA-G-R--ERGFGPIAGLLVPLELAADTVFTAGQHVCYG--PAGGPVAGPL
RALGLDELCGG-------------P-----PL-----GGPLAEV-----P---GA---V-
-----ADPVAL-LASPGPWTPWLLLGAHVSVGLLAAAWLRYGERALGQLLRAV---AA--
--FAFRPLLLAVAS--VAA-S-SG-P---A--R-RMP--RPA-RA-G-A-GAR-TR-FPA
HSVGRRGPP-V-R-GA-LVCA----
>WP_093718506.1
------M-D-ISG-------TRLRVLRAALFTALVVTLSTASHVLLSRVPLPLNTVALVA
AAVFALAYALA-G-R--ERGFGRIAALLIPLELAADTVFTTGQHVCYG--PAGGPVAGPL
RSVGLDVLCGD-------------GT----RV-----GTALTAV-----T---EK-T-GT
-----DRLAAL-LADADPRTAWLLLATHVSVGLVAAAWLRRGERALAQLLRAV---TA--
--TTFRPLLLAVAA--VTV-R-PA-R---SA-R-RLP--RFV-RR-T-T-AAR-ER-LLV
HSLGRRGPP-H-R-AA-LV------
>WP_145762990.1
------M-D-ISG-------TQLRVVRAALFTALVVTLSVASHVLLSRIPLPLTVVALLA
VVIFAVAYALT-G-R--ERGFRAIAGLLVPLELAADTVFTTGQHVCYG--AAGGPIAGPL
RLVGVDVLCGGGGIGTGAAP---AG-----HL-----GDPLTSV-----T---GA---G-
-----KSAAAL-LASPGPAAPWLLLAAHVSVGLLAAAWLRRGESALVALLGAA---AV--
--LAFRPLLIAVAV--TGA-A-RR-S---V--G-HKI--RAA-GHGP-HLLVH-AR-LLV
HSVGRRGPP-R-S-AH-AIA-----
>WP_189871956.1
------M-D-ISG-------THLRAVRAALFTALVVTLSTASHVLLSRVPLPLTTVAALA
GAVFVLAYALA-G-R--ERGFGRIAALLIPLELAADTLFTAGQHACYG--RVGGPVTGPL
RQVGLGILCGG-------------------EV-----GTPLAGV-----T---G----DS
-----SHAAAL-LDNADPAAAWLLLAAHIGVGLLATAWLRRGERALVQLLGAA---VA--
--AGFRPLLMAVAA--VTV-R-LV-P---AA-R-RMP--RPV-LR-T-A-TAR-TL-LYA
HSLGRRGPP-C-S-VA-VA------
>WP_190182112.1
------M-D-ISG-------AGIRGLRAALFSALVVLLSTGSHVVLSRMPLPPTLVAGAF
AAVFALAFALA-G-R--ERGFGPIAGLLVPLELAADTVFTAGQHFCYG--PAGGPVAGPL
HALGLDGLCGG-------------T-----PV-----GGPLTGV-----A---GP---A-
-----ADPATL-LAAAGPWTPWLLLGAHVSAGLLAAGWLRYGERALGRLLRAV---GV--
--LAFRPLLLAVAA--VVA-A-GG-P---A--R-RAV--RPT-AR-G-A-GAR-TR-FPA
HSVGRRGPP-VRR-GA-LASA----
>WP_148834371.1
------M-D-ISG-------TQLRVVRAALFTALVVTLSVASHVLLSQVPLPLTVVGLLA
AGVFAVAYALA-G-R--ERGFGAIAGLLVPLELAADTVFTTGQHLCYG--AAGGPIAGPL
RSVGVDVLCGGGEVGTGVAG---AG-----DA-----GAPFASV-----T---DA---G-
-----HTAASL-LASPGPAVPWLLLAAHVTVGLFAAAWLRRGEAALVALLGAA---AA--
--LAFRPLLIAVAV--AGT-V-RR-C---T--S-RRV--RPA-GHDP-RPLVR-TR-LLV
HSVGRRGPP-R-S-AV-IV------
>WP_124271816.1
------M-D-GFG-------TQLRVVRAALFTVLVMTLSVASHVLLSRAPLPLTAVALMA
VAVFAVAYALA-G-R--ERGFGAIAGLLVPLELAADTVFTTGQNVCYG--AAGGPVAGSL
RSVGFDVLCG--------------G-----EVG---AGVPAPGE-----V---GA---G-
-----HPASAF-LAAPGPAVPWLLLAAHVSVGLLAAAWLRHGEAALVAMLAAG---AA--
--LAFRPLLIAVAV--LGG-T-GG-T---A--R-RKA--RVT-GHSP-HLLAH-AR-LLV
HSVGRRGPP-R-S-AC-AIA-----
>WP_196463451.1
------M-D-ISG-------TPLRAVRAALFTALVVTLGTASHVLLSGVPLPLGTVAAAA
AGVFAVAYALA-GSR--ERRLGGIAALLIPLELAVDTLFTTGQHACYG--RAGGPVAGPL
RSVGLDVLCAG-------------------EV-----GTPLARM-----T---GT---TA
--P--DRAATL-LAHADPRTAWLLLAAHAGVGLLAAAWLRRGERALAQLLGAA---TA--
--TTFRPLLLAVAA--VTV-R-LA-P---VP-R-RLP--RPA-HR-P-A-PAR-DL-LLT
HSVGRRGPP-R-A-TV-FA------
>WP_165997620.1
------M-D-ISG-------TQLRAVRAALFTAIVVALSTASHVLLSRVPLPLGTVAAIA
VAVFVIAYALA-G-R--ERGFGRIAALLIPLELAADTVFTTGQHACYG--RAGGPVAGPL
RSVGLDVLCGG-------------G-----EV-----GTPLARV-----A---GS-T-GT
-----HRISAL-LADAHPGTAWLLLGAHVGVGLLAAAWLRRGERALAQLLDAM---TA--
--TTFRPLLLAVAA--VAI-R-PA-RAGGAG-R-RPP--RLA-PR-T-APAAR-DL-LLA
HSLGRRGPP-C-P-TG-AAPAHA--
>WP_109166160.1
------M-D-ISG-------TQLRVVRAALFAALVVTLSTASHVLLSGVPLPLTAVALLA
AAVFTVAYALA-G-R--ERGFGAIAGLLVPLELAADTLFTTGQHLCYG--AAGGPIAGPL
RSVGFDVLCGGGEVGAKGAHLAGVG-----TV-----GTPLAGV-----T---GA---G-
-----DRAAAL-LAQPGPAVPWLLLAAHVALGLLAAAWLRRGEAALAGLLRAA---AL--
--VAFRPLLTAVAV--VRG-S-VR-S---A--A-RPP--RAA-GR-V-HPLSP-AR-LLV
HSVGRRGPP-L-T-AY-ATAA----
>WP_250303724.1
------M-D-ISG-------TQLRAVRAALFTALVVTLSAGSHVLLSQVPLPLPTVAALT
AAVFAVAFALA-G-R--ERGFGAIAGVLVPLELAADTVFTTGQHVCYG--PSGGPVAGAL
RSVGVDVLCG--------------G-----QV-----GTPLASV-----A---GP---G-
-----KGAAAL-LDSPAPALPWLLLAAHVTVGLLAALWLRRGESALASLLRSV---GA--
--FAFRPLLIAVAV--VAA-A-RP-A---A--R-CGA--LPA-HR-P-R-TSR-TQ-LLV
HSVGLRGPP-R-Q-AF-ALA-----
>WP_069935388.1
------M-D-VSG-------TQLRVVRAALFTALVVTLSAASHVLLSRVPLPLTVVAGIA
AAVFAVAYALA-G-R--ERGFGAIAGLLVPLELAADTVFTTGQHLCYG--AAGGPVAGSL
RSVGFDVLCGGGA----------DG-----GL-----GAQLVEA-----T---DP---R-
-----SSAAAL-LSSPDPALPWALLAAHVAVGLLAAAWLRRGEAALAGLLRSV---GA--
--VTFRPLLLAAAA--AGA-L-DL-P---V--R-RTV--RPA-RR-V-RTASP-GR-LFV
HSVGRRGPP-R-S-AL-VSA-----
>WP_121545628.1
------M-D-ISG-------TQLRAVRAALFTAVVVTLSAASHVLLSGAPLPLNTVAAIG
AAVFLLAYALA-G-R--ERSFGRIAALLIPLELAADTVFTTGQHVCYG--RMGGPVAGPL
RAVGFDLLCGD-------------GT----GV-----GAPLARV-----T---GP---AA
--EGGDRLAAA-LADADPATAWALLGAHIGIGLLAAAWLRRGERALAQLLSAV---AA--
--TTFRPLLLAVAA--VAV-R-RA-P---EV-R-RPA--RPL-PR-T-A-LAR-TL-LLA
HSLGRRGPP-C-S-AL-SA------
>WP_073752311.1
------MDE-ISG-------TRLRWLRAAFFTALVVTLSVASHVLLSAVPLPLTTVAAVA
AGVFGVAYALA-G-A--ERGYWRIAGLLVPLELAADTVFTAGQHVCYG--PAGGPVAGSL
RSVGVDVLCG--------------G-----GV-----GTPLPGV-----A---AP---D-
-----GGVAAL-LRSPDPALPWLLLAAHVSVGLLAAAWLRRGESALAGLVRSV---AA--
--FAFRPLLIAVAA--VAA-P-RP-A---V--R-RGP--RPA-SR-P-R-PSR-TR-LLV
HSVGRRGPP-C-R-TA-LAA-----
>WP_189228270.1
------M-D-ISG-------TPLRAVRAALFTALVVTLSTASHVLLSGVPLPLSTVAAVA
AAVYLIAYALA-GRR--ERGFGPIAALLIPLELAADTVFTTGQHVCYG--RAGGPVAGPL
RSVGFDVLCGG-------------GMGVGTGV-----GTPLTRV-----T---GA---DT
-----DRVAAL-LAHAHPATSWLLLGAHVGVGLLAAAWLRRGERALGRLLSAV---AA--
--TTFRPLLLAVAA--VAV-R-RA-P---AV-R-RPA--PAA-RR-T-A-GAR-ER-ILT
HSLGRRGPP-V-S-LA-LV------
>WP_030417874.1
------M-D-ISG-------TPLRLARAALFTALVVTLGTASHVLLSGVPLPVRTVAAVT
AAVFVTAYALA-G-R--ERGFGRIAALLVPLELAADTVFTTGQHLCYG--PVGGPVAGPL
RSVGLDVLCGD-------------GT----GLG-ALGASPLTRV-----T---GA---ES
-----ERLAAL-LAHADPATAWLLLGAHVGVGLLAAAWLRRGERALAQLLRAV---AA--
--TTFRPLLVAVAA--VAV-R-QT-P---AP-G-RPA--PAP-GL-P-A-LAR-EL-IRT
HCLGRRGPP-C-S-VA-FA------
>WP_210876273.1
------M-D-ISG-------TPLRLARAALFTALVVTLGTASHVLLSGVPLPVRTVAAVA
AAVFVTAYALA-G-R--ERGFGRIAALLVPLELAADTVFTTGQHLCYG--PVGGPVAGPL
RSVGLDVLCGD-------------GT----GLG-ALGASPLTRV-----T---GA---ES
-----ERLAAL-LAHADPATAWLLLGAHVAVGLLAAAWLRRGERALAQLLRAV---AA--
--TTFRPLLVAVAA--VAV-R-QA-P---AP-G-RPA--PAT-GL-P-A-LAR-EL-IRT
HALGRRGPP-C-S-VA-FA------
>WP_046775269.1
------M-D-FSG-------TGLRGLRAALFSAVVVLLSSGSHVLMSQVPLPPTLVAGAF
AGVFVIAYALA-G-R--ERGFGPIAGLLVPLELAADTVFTAGQHLCYG--PAGGPVAGPL
RAMGLEELCGG-------------A-----PV-----GGPLTEV-----T---GP---A-
-----ADAAAL-LASPGPYTPWLLLGAHVSVGLLAAAWLRHGERALGRLLRAV---AA--
--FAFRPLRLAAAA--VAV-A-CG-P---A--G-RVL--RRA-LA-G-T-AAR-TR-FPA
HSVGRRGPP-V-L-GA-LARA----
>WP_109380560.1
------M-D-IPG-------APLRALRAALFTTMVVTLSAASHVLLSGAPLPLNTVTVIA
AAVFVLAYALA-G-R--AGSFGRIAALLIPLELAADTVFTTGQHLCYG--RMGGPVAGPL
RSVGFDLLCGD-------------GS----SV-----GTPLARV-----A---GT---AA
--DGGDRFVGL-LAQAGPATAWLLLGAHIGVGLFAAAWLHRGERALAQLLGAM---AA--
--STFRPLLLAVAA--VTV-H-RA-P---KA-R-RPH--RPA-LR-T-T-TAV-DR-FLV
HSLGRRGPP-C-S-AA-LV------
>WP_187812660.1
------M-D-ISG-------TQPRVLRAALFTALVVTLSAASHVLLSQVPLPLGTVAAVA
GGVFVLAYLLA-G-R--ERGFWSIAALVVPLELAADTVFTTGQHVCYG--QTGGPIAGTL
RSFGLDVLCGG-------------S-----DV-----GASLVSG-----A---GA-----
-----RPAAEL-LASADPSAAWFLLAAHVVIGLGAAAWLRRGEQAFAQLVRAM---VA--
--VAFRPLRIAVAA--VTT-R-PT-P---V--R-RVV--RTA-QQ-T-R-PLS-PL-LIA
HCVGRRGPP-C-P-AA-V-------
>WP_242570942.1
------M-D-ISA-------ARLRALRAALFTALAVTLSAGSHVLLSQAPLPLSVVAVLC
AVVFPVSYALA-G-R--ERGFWRIAALLVPLELAADTIFTTGQTVCYG--PAGGPVAGSL
RSVGFDVLCG--------------G-----SF-----GSPLPGVS--SVA---PP---E-
-----SAAATL-LGSPDPALPWLLLATHVAIGLLAALWLRRGEAALARVVGAV---AG--
--FAFRRLLVAVAV--AGT-V-RR-T---V--R-RLP--RPT-GL-P-R-ASR-TR-LFT
HSVGRRGPP-R-S-AL-LPA-----
>WP_078077808.1
------M-D-ISA-------ARLRALRAALFTALAVTLSAGSHVLLSRAPLPMSVVAVLC
AVVFPVSYALA-G-R--ERGFWRIAALLVPLELAADTIFTTGQTVCYG--PAGGPVAGSL
RSVGFDVLCG--------------G-----SL-----GSPLPGVS--SVA---SP---E-
-----SAAATL-LGSPDPALPWLLLATHVAIGLLAALWLRRGEAAFAGVVRAV---AG--
--FAFRPLLVAVAV--AGT-V-RR-T---V--R-RFP--RPA-NL-P-R-ASR-TR-LFT
HSVGRRGPP-R-S-AL-LPA-----
>WP_164249723.1
------M-D-ISA-------ARLRALRAALFTALAVTLSAGSHVLLSRSPLPVSVVAVLC
AVVFPVSYALA-G-R--ERGFWRIAALLVPLELAADTIFTTGQTVCYG--PAGGPVAGSL
RSVGFDILCG--------------G-----SL-----GSPLPGVS--SVA---SP---E-
-----SAAATL-LGSPDPALPWLLLATHVAIGLLAALWLRRGEAALAGVVRAV---AG--
--FAFRPLLVAVAV--AGT-V-RR-T---V--R-RFP--RPT-GT-P-R-ASR-TR-LFA
HSVGRRGPP-R-S-AL-LPA-----
>WP_098247160.1
------M-D-ISG-------TQLRAVRAALFTALVVTLSAASHVLLSQVPLPLTTVAAIA
AAVFAIAYAMA-G-R--ERGYGRIAALLIPLELAADTVFTAGQHVCYG--EAGGPVAGPL
RSVGFDVLCGG-------------T-----PL-----GTPLARM-----T---AE---GH
-----DTAAAL-LSDADPGAAWLLLGAHVGVGLLAAAWLRRGERALGQLLRAV---AA--
--ATFRPLLIAVAS--VAS-P-PA-P---V--R-RLP--RPE-RR-V-R-AVR-TR-LLV
HFVGRRGPP-C-S-AV-FA------
>WP_069172406.1
------M-D-VSG-------TQIRAVRAAVFTALVVTLSSASHVLLSRVPLPLTAVALLA
GAVFAAAFALA-G-R--ERGFGAIAGLLVPLELAADTVFTTGQHLCYG--AAGGPIAGPL
RSVGVDVLCGG-EAGAGSGRLAGVA-----AV-----GTPLAGV-----T---GA---G-
-----DRAAAL-LASPGPAVPWLLLATHVTVGLLAAAWLRHGESALAGLLRAA---AA--
--VAFRPLLTAVAV--VGT-A-RL-R---V--R-RDL--RRT-GR-P-LPLFP-AR-LLV
HCVGRRGPP-G-S-AR-ATA-----
>WP_150156101.1
------M-D-ISG-------PQLRAVRAALFTAVVVTLSTASHVLLSGAPLPLNTVGAIA
AAVFLLAYGLA-G-R--ERSFGRIAALLIPLELAADTVFTTGQHVCYG--RMGGPVAGPL
RSVGFDVLCGD-------------GT----SV-----GAPLARV-----T---GS---AA
--AGGDRVAAL-LAEAGPATAWLLLGAHIGVGLFAAAWLRRGERALAQLLSAV---AA--
--TTFRPLLVAVAA--VTV-R-RA-P---RV-R-RPG--RTP-HR-A-V-AAR-TL-LLA
HSLGRRGPP-C-S-GL-A-------
>WP_030547311.1
------M-D-MAG-------TQLRALRAAFFTALVVTLSVASHVLLSRVPLPLGTVVPVA
VGVYAVAYALA-G-R--ERGLGPIAGLLVPLELAADTLFTSGQAVCYG--AAGGPVAGSL
RAVGLEVFCG--------------G-----AV-----GTPLPGV-----A---AP---ES
-----GTTAAL-LDSPDPSLPWLLLLAHVGVGLSAALWLRGGERALVRLLGAM---AA--
--SAFRPLLLVAAL--FRT---GP-A---P--R-RAQ--RPA-GR-P-R-PSR-TR-FLT
HSVGRRGPP-C-P-SL-ALV-----
>MBR8641171.1
------M-D-ISG-------TQLRAVRAALFTAVVVTLSTASHVLLSRVPLPMGTVAAVT
AAVFVIAYALA-G-R--ERSFGRIAALLIPLELAADTVFTTGQHACYG--RAGGPVAGPL
RSVGLEVLCGG-------------G-----EV-----GTPLADL-----A---GA-T-GT
-----DRLAAV-IAHADPATAWLLLGAHVGVGLAAAVWLRRGERALAQLLRAV---TA--
--TTFRPLLLAVAA--VTV-E-RA-P---AG-R-RLPA-RAA-DR-T-P-TAR-DL-VLA
YSLGRRGPP-C-S-PA-LV------
>WP_215014998.1
------M-D-ISG-------VRLRGLRAALFSALVVLLSTGSHVLMSHVPLPPALVGGAF
AAVFALSYALA-V-R--ERGFGPIAGLLVPLELAADTVFTAGQHVCYG--PAGGPVSGPL
RAMGLDALCGG-------------A-----PV-----GGPLTEV-----S---GP---A-
-----ADPAAL-LASPGPWAPWLLLAAHVGIGLVAAAWLGYGERALGQVLRAV---AA--
--FAFRPLRLAVAA--VAA-A-AG-P---V--R-RVP--RPA-LP-G-T-GAR-TR-FPA
HSVGRRGPP-V-L-GA-LARA----
>WP_176902085.1
------M-D-ISG-------TQLRVVRAALFTALVVTLSAASHVLLSQVPLPLTVVGALA
GLVFAVAYALA-G-R--ERGFGAIAGLLVPLELTADTVFTTGQHLCYG--AAGGPIAGPL
RSVGVDVLCGGGDVGAGSAQLGHVG-----AV-----GTPLASV-----T---GP---G-
-----HGAAAL-LASPGPAVPWLLLAAHVTVGLLAAAWLRRGESALAGLLRAV---AA--
--TAFRPLLVAVAV--VGT-A-GR-S---L--R-RAA--RPT-PEGP-HLLAH-AR-LLV
HSVGRRGPP-R-S-AC-ATA-----
>WP_129766833.1
------M-D-ISG-------TRLRAARAALFTALVVTLSAGSHVLLSRAPLPLAVVAAIG
VVVFLVAYAAA-G-R--ERGFWRIAALLVPLELAADTVFTSGQNVCYG--PAGGPVAGPL
RSVGFDALCG--------------G-----AF-----GTPLPGV-----A---SP---E-
-----GATAPL-LNSPDPALPWLLLAAHVSIGLLAAFWLRHGEAALSRLVRAA---GA--
--CAFRPLLIAVAA--AGT-V-RR-A---V--R-RGP--RPA-DR-P-R-PSR-TR-LLV
HSVGRRGPP-R-L-AL-SAV-----
>WP_219092594.1
------MGA-ASS-------TGIRTARAAVFTAVCVALSAGTHVLLSATPVPLPTLLAVT
AAVFLCAFVLA-D-R--RRGLGTIAAALIPLELAADTVFTSGQAACYG--TAGGPVTGPL
RSMGVDLVCAG-------------G-----GF-----GTPLARM-----A---AD-----
--------TPV-PELAHPLTPWLLLGAHVTVGLAASLWLWRGEEAFARLLRAA---ATHA
HALLWPPSAAALAT--V-L-P-PA-P---G--R-PRL--RPE-DR-A-R-APRALP-LLT
HSVVRRGPP-R-P-AA-G-------
>WP_185092395.1
------M-D-ISG-------TQLRLVRAALFTALVVTLSAASHVLLSQVPLPLPLLAVLA
GGVFAVAYALA-G-R--ERGFGAIAGLLVPLELAADTVFTTGQHLCYG--AAGGPITGPL
RSVGVDVFCGGGDVGAGATPFA--------GV-----GTPLASV-----T---GS---G-
-----HGAAAL-LASPGPLVPWLLLAAHVTVGLLAAAWLHRGELALAGLLGAF---AL--
--LAFRPLLVAVAV--AGT-A-RH-R---V--R-RPV--RPA-PRGP-HAHAP-AR-LLV
HSVGRRGPP-R-S-AC-ATA-----
>WP_073735650.1
------M-D-ISG-------TQLRLVRAALFTALVVTLSAASHVLLSQVPLPLPLLAVLA
GGVFAVAYALA-G-R--ERGFGAIAGLLVPLELAADTVFTTGQHLCYG--AAGGPITGPL
RSVGVDVFCGGGDVGAGATSFAGVG-----GV-----GTPLASV-----T---GS---G-
-----HGAAAL-LASPGPLVPWLLLAAHVTVGLLAAAWLHRGELALAGLLGAF---AL--
--LAFRPLLVAVAV--AGT-A-RH-R---V--R-RPV--RPA-PRGP-HAHAP-AR-LLV
HSVGRRGPP-R-S-AC-ATA-----
>WP_030774816.1
------M-D-FSG-------TGLRGLRAALFSALVVLLSSGSHVLMSQVPLPPSLVGGAF
AGVFVIAYALA-G-R--ERGFGPIAGLLVPLELAADTVFTAGQHLCYG--PAGGPVSGPL
RAMGLEELCGG-------------A-----PV-----GGPLTEV-----A---GP---A-
-----ADAAAL-LSSPGPYTPWLLLGGHVSVGLLAALWLRHGERAVGRLLRAV---AA--
--FAFRPLRLAAAA--VAV-A-SG-P---V--R-RGL--RAV-AA-G-A-GAR-TR-FPA
HSVGRRGPP-V-L-GA-LARA----
>WP_206964733.1
------M-H-IGD-------ARLRAVRAALFTALVVTLSAASHVLLSRVPLPLPTVALLA
AAVFAVAYALA-G-R--ERGFGAIAGVLIPLELTADTVFTTGQHLCYG--PAGGPVAGAL
RSVGVDVFCGG-------------G-----RV-----GTPLAAV-----A---GP---G-
-----HRATDL-LNSPDPALPWLLLAAHVVIGLLAAVWLRRGEAALASLLRAF---GA--
--FAFRPLLVAVAV--VVT-A-PR-T---A--P-RTG--RTS-YR-P-H-LAR-VR-LLV
HSVGRRGPP-R-S-AL-SFT-----
>WP_113686511.1
------M-G-ISA-------PGMRVARAAVFAALCVTLSAGAHVLLSGEPLPLPTVAVVS
LAVFGLALALV-GRR--EHGFGTIAALLVPAHLAADTVFTTGQATCYG--PGGGPVTGPL
RLLGVDLLCAG-------------G-----DV-----GPPLAGL-----A---GG---D-
---------PV-PFAAAPAGPWLLLAAHVAVGLAAAAWLRCGERALARTLRSA---AA--
--ATFRPLFVPLTR--AAV---PA-P---V--D-PGP--RRP-RR-VLA-APA-LP-ALA
HSVLRRGPP-V-A-AP-AH------
>WP_215097054.1
------M-D-ISG-------MQLRGVRAATFTALVVTLSAASHVLLSQVPLPLTTLAGLS
AGVFAVAYALS-G-K--ERGYWRIASLLVPLELAADTVFTTGQDVCYG--PGGGPVSGSL
RAVGFDVLCG--------------G-----SV-----GAQLPGV-----S---AA---D-
-----RGAATL-LHSADPSLPWLLLAAHVSVGLLAAAWLRRGESALSGLVRAV---GA--
--FTFRPLRLAVAA--AGT-A-HR-A---V--H-RAA--RPA-PRGV-G-VSR-TR-LLV
HSVGRRGPP-R-S-AA-VLA-----
>WP_243631860.1
------M-D-ISA-------VGLRGLRAALFSALVVLLSAGSHVLMSRVPLPPALVGGAF
AGVFAIAFALA-G-R--ERGFGPIAGLLVPLELAADTVFTAGQHVCYG--PAGGPVSGPL
RALGLDQLCGG-------------T-----PV-----GAPL--------A---GP---A-
-----GGPATVLSLSPGPWTPWLLLGAHVSVGLLAAVWLRHGERALGRLLRAV---AA--
--FAFRPLLLVAAS--VAV-A-AT-P---A--R-RVP--RPA-RS-G-A-GAL-TR-FPA
HSVGRRGPP-V-R-GA-LASA----
>WP_169085739.1
------M-D-MAG-------TRLRALRAAVFTALVVTLSVASHVLLSGVPLPLGTVAPVA
AGVFAVAYALA-G-R--ERGFGPIAGLLVPLELAADTLFTSGQAVCYG--PAGGPVAGAL
RSFGVEVLCG--------------G-----AV-----GAPLPGV-----A---AP-----
-----SAAATV-LSSPDPALPWLLLAAHVLVGLAAAGWLRGGERALVRLLGAA---AA--
--SAFRPLELLAAL--VGA-D-RP-A---A--P-GPA--RPE-PR-P-R-PSR-TR-LLV
HSVGRRGPP-R-A-AL-ALV-----
>WP_149513166.1
------M-D-ISG-------TQLRAVRAALFTAVVVTLSTASHVLLSRVPLPLATVAALA
GAVFAVAYALA-G-R--ERGFGRIAALLIPLELAADTLFTAGQHACYG--RAGGPVAGPL
RSVGLDVLCGG-------------G-----EV-----GAPLARV-----T---GG---EA
-----TPAAAL-LAQADPGAAWLLLGAHIGVGLAAAAWLRRGERALGQFLDAM---AA--
--TTFRPLLIAVTA--VAA-P-LT-P---V--R-RLP--RPT-RR-V-A-ATR-TR-LLV
HSLGRRGPP-C-S-AL-SA------
>WP_072483196.1
------M-D-ISG-------TQLRVVRAALFTALVVTLSVASHVLLSRVPLPLTAVALLV
GVVFAAAYALA-G-R--ERGFGAIAGLLVPLELAADTFFTTGQHVCYG--AAGGPIAGPL
RSVGVDVLCGG-AIGTGAAR---AG-----AD-----GTPLATV-----A---DA---G-
-----HTTAAL-LASPGPAVPWLLLAAHVTVGLLAAAWLRRGEIALARLLEAA---AA--
--LAFRPLLVAVAV--VGT-A-RR-P---V--R-RRA--RPA-GHGP-HLLVH-AR-LLV
HSVGRRGPP-R-S-AH-AIA-----
>MCE1173889.1
------M-----------------------FAQLRRTIQAA--------------LAAVT
GGVSLVA-------------MWPLLGVV------------AEPSMCLGLSPQQASIGLHL
HLVSASPTCAN-------------GF----AA--TESLAPMVGI-----T---VA-----
-----------------------ISLSALIFGLLSLVLAGGGAVAVRTLLRRV---GR--
--WFRRQWVFIFEA--LAP-RPSAAP---VPVR-VDG--RPY-RR-D------------F
STVQRRGPP-C-T-PI--------S
>WP_153291090.1
------M-D-ISG-------TQLRAVRAALFTAVVVTLSAASHVLLSRVALPLGTVAAIT
AAVFVIAYTLA-G-R--ERGFGRIAALLIPLELAADTVFTTGQHVCYG--RSGGPVAGPL
RAVGLDVLCGG-------------------GV-----GAPLARV-----T---G----GD
-----DHAATL-LVHADPAAAWLLLAAHVCIGLLAAAWLRRGERALDQLLRAV---AA--
--STFRPLLIAVAA--VTV-R-LA-P---A--R-PLP--RPA-RR-S-A-PSR-TR-LFV
HSLGRRGPP-R-S-AA-LL------
>WP_030191921.1
------M-D-ISG-------TPLRAVRAALFTALAVTLSTASHVLLSGVPLPLPTVAAVA
AAVFLIAYALA-GRR--ERGFGRIAALLIPLELAADTVFTTGQHVCYG--RAGGPVAGPL
RSVGFDVLCGD-------------GTGIHAGV-----TAPLTRV-----T---GA---ET
-----DRMASV-LAQAAPGTAWLLLGAHVGIGLLAAAWLARGERALGQLLGAV---AA--
--TTFRPLLLAVAA--VGV-G-RS-P---AV-R-RPA--PRA-RR-T-R-GAR-ER-ILT
HSLGRRGPP-L-L-IA-LV------
>WP_181659587.1
------M-G-ISE-------TALRTLRATVFTALVVLLSVASHVLLSRTPLPLATVAIIA
AVVFAVAYALA-G-R--ERGYGQIAALLIPLELAADTVFTAGQHVCYG--RAGGPVAGPL
RSVGLDVLCGG-------------G-----DV-----GSPLAQV-----A---GG---DT
-----GRAAAL-LAHADPATAWLLLGAHVGVGLLAAAWLRRGERALAQLLRAV---AA--
--CTFRPLLIAVAA--VTA-H-QA-P---G--H-RRA--RPA-HR-V-G-TAL-TR-FLV
HSVGRRGPP-R-S-PA-FA------
>WP_073942829.1
------M-D-ISG-------TQLRAVRAALFTAIVVTLSTASHVLLSGVPLPVGTVAAIA
AAVFLIAYALA-G-Q--ERGFGRIAALLIPLELAADTVFTAGQHACYG--RAGGPVAGPL
RSVGLDVLCAG-------------------EV-----GGPLARM-----A---GT-T-GT
-----DRVAAL-LADAHPETAWLLLGAHVGVGLLAAAWLRRGERALAQLLHAM---TA--
--TTFRPLLLAAAA--VAA-R-PA-P---AV-R-RLP--RPA-HR-T-A-PVR-DL-LLA
HSLGRRGPP-C-S-AT-VALAA---
>WP_202201956.1
------M-D-ISG-------TGPRALRAALFSALVVLLSSGSHVLMSRVPLPPSLVAGAF
AGVFAIAYLLA-G-R--ERGFGPIAGLLVPLELAADTVFTTGQHLCYG--PAGGPVSGPL
RAMGLDALCGG-------------T-----PV-----GGPLTEV-----T---GP-----
-----VDAAAL-LASPGPYTPWLLLGAHVSVGLLAAGWLRHGERALGRLLRAV---AA--
--FAFRPLMLLVAS--VAA-V-CR-P---A--R-SLL--RSA-LP-G-V-GAR-TR-FPA
HSVGRRGPP-VPL-GA-LARA----
>WP_207930537.1
------M-G-ISA-------SWIRVLRAAVFAALCVTLATGAHVLLSGSPLPMPTVAVVA
AAVFAVALLLA-GDR--ERGFWPIAGLLVPLHLAADTLFTTGQATCYG--PSGGPITGPL
RLLGLDLVCAG-------------G-----DL-----GAPLARL-----T---AG---GE
--------------GPLTASPWLLLAAQVTVGLLAAGWLRCGEAALARLARAA---VA--
--ATFRPLLLAVAA--VLL---RR-P---AR-R-PLP--RTF-RT-D-RGAPA-LP-ALA
HSVLRRGPP-S-A-PR-YAPV----
>WP_220649454.1
------M-D-ISG-------THLRAVRAALFTAVVVTLGTASHVLLSGVPLPLTTVAAIA
AAVFLVAYALA-G-R--ERGFGRIAGVLVPLELTADTVFTAGQHACYG--EAGGPVTGPL
RQVGLDVLC-G-------------G-----SV-----GAPLARV-----T---G----GS
-----ERAAAL-LAGAGPTTAWLLLAAHVGVGLLAAAWLRRGERALGQLLDAA---VA--
--AGFRPLLIAVAS--VLV-R-PA-P---AE-Q-RPR--RVA-HR-T-A-TAR-TL-LFA
HSLGRRGPP-C-S-VT-FA------
>WP_184817147.1
------M-D-ISG-------THFRAVRAALFTAVVVTLSTASHVLLSGAPLPLNTVAAIA
AAVFALAYALA-G-R--ERSFGRIAALLIPLELAADTVFTTGQHVCYG--RMGGPVAGPL
RSFGFDVLCGD-------------GT----SV-----GAPLARV-----T---GA---AA
--EGGDRPVVL-LAHADPATAWMLLGAHIGVGLCAAAWLRRGERALAQLLGAV---AATA
S-TAVRPLLLAVSA--VTG-R-EA-P---EV-R-RPA--LPV-RE-A-P-TAR-TR-ILV
HSLGRRGPP-C-S-AA-LV------
>WP_045323867.1
------M-D-FSG-------TGLRGLRAALFSALVVLLSSGSHVLMSQVPLPPALVGGAF
AGVFVIAYALA-G-R--ERGFGPIAGLLVPLELAADTVFTAGQHLCYG--PAGGPVSGPL
RAMGLEELCGG-------------A-----PV-----GGPLTEV-----A---GP-----
-----AEAAAL-LASPGPFTPWLLLGAHVSVGLLAAAWLRHGERALGRLLRAV---AA--
--FAFRPLRLAAAS--VTA-A-RG-R---A--R-RAL--RPV-PA-G-A-GAR-TR-FPA
HSVGRRGPP-V-P-GA-LARA----
>WP_177148736.1
------M-D-ISG-------TRLRALRAAVFTALVVTLSAASHVLLSQAPLPLATVAVLA
AAVFAVAYALS-G-E--ERGFGRIAAVLIPLELAADTVFTAGQHACYG--AAGGPVTGSL
RSVGLDVLCG--------------G-----SV-----GARLPGV-----A---PG---AE
--A--GGLGGV-LDSPDPAVPWLLLAAHVSVGLLAAAWLRRGEAALAALLRSV---GT--
--FAFRPLLLAAAV--LCG-T-EG-A---P--R-TTG--RRG-HREP-R-SSR-AR-LLV
HSVGRRGPP-R-P-VA-LCA-----
>WP_150520017.1
------M-D-ISG-------AGLRGLRAALFSALVVLLSAGSHVLMSRVPLPPALAAGAF
GAVFVIAYALA-G-R--ERAFGPIAGLLVPLELAADTVFTAGQHLCYG--PAGGPVAGPL
RAMGLDALCGG-------------A-----PV-----GGPLTEV-----A---GP---A-
-----GDPAAL-LAAPGPWTPWLLLGAHVAVGLVAAGWLHCGERALAQLLRAV---AA--
--CAFRPLLLAVAS--AAV-A-AG-P---A--R-RVL--RSV-LR-G-A-RPR-TR-FPA
HSVGRRGPP-V-AVGA-FARA----
>WP_045949566.1
------M-D-ISG-------VRIRGLRAALFSALVVLLSAGSHVLLSRVPLPPALLGGAF
AGVFAIAYALA-G-R--ERGFGPIAGLLVPLELTADTVFTAGQRVCYG--PAGGPVSGPL
HALGLDGLCGG-------------T-----PV-----GGPLAEV-----A---GP---A-
-----GDPAAL-LAAPGPWTPWMLLGAHVGVGLLAAAWLRHGERAL--------------
----VRPLRLAAAS--VAA-V-PG-R---A--G-RAL--RPA-RA-G-A-VAL-TR-FPA
HSVGRRGPP-V-R-TA-TPSGV---
>WP_217456761.1
------M-D-ISG-------TQLRAVRAALFTALVVTLSTASHVLLSRVPLPLTTVAAIA
GAVFVVAYALA-G-R--ERGFGRIAALLIPLELAADTLFTAGQHACYG--KAGGPVAGPL
RSVGLDVLCGG-------------G-----EV-----GAPLARV-----T---GG---ES
-----PPAAAL-LAQADPGAAWLLLGAHVGVGLLAAAWLRRGERALAQLLDAM---AA--
--AGFRPLMVAVAT--VTV-R-RA-P---V--R-RLP--RPT-RR-V-A-ATR-TR-LFV
HSLGRRGPP-C-S-AV-PA------
>WP_071280104.1
------M-DGTAG-------TRLRGLRAAIFTALVVTLSVASHVLLSRVPLPVTAVLLVA
GGVFAAAYALA-G-R--ERGFWSIAGLLVPLELAADTVFTAGQHTCYG--PSGGPIAGSL
RAVGLDVLCG--------------D-----AL-----GMPLPGV-----A---AP---D-
-----SAVGAL-VHSPDPAVPWLLLTAHVAVGLAAAAWLRRGEAALARLARAA---AT--
--FTFRPLLTACAV--VVA-A-AG-GGG-G--R-RVPSARPR-VR-A-R-ASR-TR-LLV
HSVGRRGPP-R-A-AL-A-------
>WP_190043765.1
------M-D-MAG-------TRLRALRAAVFTALVVTLSVASHVLLSQVPLPVGTVVPVA
AGVFAVAYALA-G-R--ERGFGPIAGLLVPLELAADTLFTSGQAVCYG--PSGGPVAGAL
RSFGVEVLCG--------------G-----AV-----GAPLPGV-----A---AP---G-
-----GGAAAL-VSSPDPALPWLLLGAHVLVGLSAACWLRGGERALVRLLGAV---AA--
--SAFRPLELLAAL--VGG-E-RP-A---P--A-GPA--RPE-PR-P-R-PSR-TR-LLV
HSVRRRGPP-R-G-SF-ALV-----
>WP_185301398.1
------M-D-VSG-------TQLRAVRAALFTALVVTLSAASHVLLSRVPLPLTVLALMA
GAVFAVAFALA-G-R--ERGFWAIAGLLVPLELAADTVFTTGQHLCYG--AAGGPVAGPL
RSVGLDVLCGGGEAGAGPARLTGVG-----AV-----GAPLAGV-----T---GA---G-
-----DRAAAL-LASPGPLVPWLLLAAHMTVGLLAAAWLSRGEAALARLFRAA---GA--
--VAFRPLLVAFAV--TGS-T-RR-P---V--R-RGT--LPV-GH-P-HPLFP-AR-LLG
HSVGRRGPP-R-S-AH-A-------
>WP_043675346.1
------M-D-ISG-------IQLRAVRAALFTALVVTLSTASHVLLSRVPLPFGTVAVIA
ATVFVLAYALA-G-R--ERGFGRIAALLIPLELAADTVFTTGQHACYG--RAGGPVAGPL
RAVGLDVLCSG-------------G-----SV-----GSPLARM-----T---ND---P-
-----HQAAAL-LAHTDATAAWLLLGAHIGVGLLAAAYLRRGERALTELLRAA---TA--
--VGFRPLLLAVAA--VTG-R-RT-S---AV-R-RLP--RTT-RR-T-A-TVR-ER-LLV
HSLGRRGPP-C-S-VL-LAV-----
>WP_189945180.1
------M-D-MAG-------TRLRALRAAVFTALVVTLSVASHVLLSRAPLPLGTVAPVA
VGVFAVAYALA-G-R--ERGFGPIAGLLVPLELAADTLFTSGQAVCYG--PAGGPVAGAL
RSFGVEVLCG--------------G-----AV-----GTPLPGV-----A---AP---G-
-----GGAAAV-LASPDPALPWLLLGAHVTVGLAAAGWLRGGERALARLLGAA---AA--
--SAFRPLGLVAAL--LGA-D-RP-T---A--P-GPA--RPG-PR-P-L-PSR-TR-LLV
HSVGRRGPP-R-A-AL-ALV-----
>WP_093876563.1
------M-D-MAG-------TQLRALRAAFFTALVVTLSVASHVLLSRVPLPLGTVVPVA
VAVFAVAYALA-G-R--ERGLGPIAGLLVPLELAADTLFTSGQAVCYG--PAGGPVAGSL
RSVGVEVFCG--------------G-----AV-----GTPLSGV-----V---TP---ES
-----GSAAAL-LDSPDPALPWLLLLAHVGVGLSAACWLRGGERALARLLRAV---EA--
--FAFRPLLLVAAF--FRA-A-GP-A---P--L-RAG--RPV-ER-P-R-SSR-AR-LLV
HSVGRRGPP-R-P-VL-ALV-----
>WP_184930068.1
------M-D-MAG-------TQLRALRAAFFTALVVTLSVASHVLLSGVPLPLGTVVPVA
VAVFAVAYALA-G-R--ERGLGPIAGLLVPLELAADTLFTSGQAVCYG--PAGGPVAGSL
RSLGVEGFCG--------------G-----AV-----GAPLPGV-----T---AP---ES
-----GGAAAL-LSSPDPALPWLLLLAHVGVGLSAACWLRGGERALARLLRAV---EA--
--FAFRPLLLVAAF--FRA-A-GP-A---P--L-RAG--RPA-AR-P-R-SSR-AR-LLV
HSVGRRGPP-R-P-VL-ALV-----
>WP_041133749.1
------M-D-MAG-------TQLRALRAAFFTALVVTLSVASHVLLSRVSLPLGTVVPVA
VGVFAVAYALA-G-R--ERGLGPIAGLLVPLELAADTLFTSGQAVCYG--PAGGPVAGSL
RSVGVDVFCG--------------G-----AV-----GTPLPGV-----V---TP---ES
-----GSAAAL-LDSPDPALPWLLLLAHVGVGLSAACWLRGGERALARLLRAV---ES--
--FAFRPLLLVAAF--FRA-A-GP-A---P--R-RAG--RPA-DR-P-R-SSR-AR-LLV
HSVGRRGPP-R-P-VL-ALV-----
>WP_189802281.1
------M-D-MAG-------TQLRALRAAFFTALVVTLSVASHVLLSRVPLPLGTVVPVA
VAVFAVAYALA-G-R--ERGLGPIAGLLVPLELAADTLFTSGQAVCYG--AAGGPVAGSL
RAVGVDVFCG--------------G-----AV-----GTPLPGV-----V---TP---ES
-----GSAAAL-LDSPDPALPWLLLLAHVGVGLSAACWLRGGERALARLLRAV---EA--
--FAFRPLLLVAAF--FRG-A-GA-S---P--L-RAG--RSA-GR-P-R-TSR-AR-LLV
HSVGRRGPP-R-P-VL-ALV-----
>WP_190157113.1
------M-D-MAG-------TQLRALRAAFFTALVVTLSVASHVLLSRVPLPLGTVVPVA
VGVFAVAYALA-G-R--ERGLGPIAGLLVPLELAADTFFTSGQAVCYG--PAGGPVAGSL
RSVGVEVFCG--------------G-----AV-----GTPLPGV-----V---TP---EG
-----GGAAAL-VDSPDPVLPWLLLLAHVGVGLSAACWLRGGERALARLLRAV---EG--
--FAFRPLLLVAAF--FRA-A-GP-A---P--R-RAG--RPV-GR-P-R-TSR-AR-LLV
HSVGRRGPP-R-P-VL-ALV-----
>WP_037937575.1
------M-D-ISG-------TQLRAVRAALFTAVVVTLSAASHVLLSGAPLPLNTVAAIA
AAVFLLAYALA-G-R--ERSFGRIAALLIPLELAADTVFTTGQHVCYG--RMGGPVAGPL
RSVGFDVLCGD-------------GT----SV-----GAPLARV-----T---SP---AA
--GGGDRLAAL-LAEADPATAWMLLGAHIGVGLFAAAWLRRGERALARSLSAL---AAAA
S-TAVRPLLLAVAA--VTV-R-RA-P---GT-L-RPG--HPV-LR-T-A-IAR-TL-LLA
HSLGRRGPP-C-S-VA-AHA-----
>WP_099048253.1
----------MTG-------TQLRGVRAAIFTALVVTLSVASHVLLSRVPLPLTVVLLVA
AGVFAVAYALA-G-R--ERGYWPIAGLLVPLELAADTVFTAGQHTCYG--PSGGPIAGSL
RAVGVDVLCA--------------E-----AV-----GTPLPGV-----A---AP---E-
-----SAAASV-LHSGDPAVPWLLLAAHITVGLVAAAWLWRGEAALGRVLRAA---GA--
--SAFRPLLVAWAA--LTT-R-GL-V---P--R-PVP--RAA-AR-R-RTAPR-PR-LLV
HSVGRRGPP-C-R-PV-TA------
>WP_250970269.1
------M-D-ISG-------TQLRVFRAALFTALVVTLSATSHVLLSRTPLPLTVLALLA
GAVFAVAYALA-G-R--ERGFGAIAGLLVPLELAADTVFTTGQHLCYG--AAGGPIAGPL
RSVGVDVLCGGGDIGAGAAS---TA-----DL-----GTPLASV-----S---GA---G-
-----QSAAGL-LTSPGPAAPWLLLAAHVSVGLLAAAWLRRGESALVALLSAA---AV--
--LAFRPLLIAVAV--AGA-A-HR-S---V--R-LKI--RTA-GHGP-HLLVH-AR-LLV
HSVGRRGPP-R-S-AC-ATA-----
>WP_030824559.1
------M-D-FSG-------TGLRGLRAALFSALVVLLSSGSHVLMSQVPLPPALVGGAF
AGVFVIAYALA-G-R--ERGFGPIAGLLVPLELAADTVFTAGQHLCYG--PAGGPVSGPL
RAMGLEELCGG-------------A-----PV-----GGPLTEV-----T---GP---A-
-----ADAAAL-LASPGPYTPWLLLGAHVSVGLLAAAWLRHGERALGRLLRAV---AA--
--LAFRPLRLAAAA--VAV-A-CG-P---A--R-RAL--RPV-PA-G-S-GAR-TR-FPA
HSVGRRGPP-V-L-GA-LARA----
>WP_152168092.1
------M-D-ISG-------THFRAVRAALFTAVVVTLSTASHVLLSGVPLPFTTVAAIA
AAVFLVAWALA-G-R--ERGFGRIAGVLIPLELAADTVFTTGQHACYG--EAGGPVTGPL
RQFGLDVLCGG-------------G-----SV-----GAPLARV-----A---D----GS
-----ERAGVL-LAGAGPAAAWLLLAAHIAVGLLAAAWLRRGERALAQLLDAA---VA--
--AGFRPLLIAVAA--VMV-R-PA-P---AE-Q-RPR--RTS-HR-T-G-TAR-TL-LFA
HSLGRRGPP-C-S-VT-FA------
>WP_013004372.1
------M-D-ISG-------TPFRAVRAALFTAVVVTLSTASHVLLSGVPLPFTTVAAIT
AAVFLAAFALA-G-R--ERGFGRIAGVLIPLELAADTVFTTGQHACYG--EAGGPVTGPL
RQVGLDVLCGG-------------G-----GV-----GAPLARV-----A---G----GS
-----ERAASL-LAGAGPGAAWLLLAAHVGVGLLAAAWLRRGERALARLLDAA---VA--
--TGFRPLLIAFAA--VLV-R-PL-R---AQ-H-RPR--RTA-HR-T-A-GAR-PL-LHT
HSLGRRGPP-C-S-VT-FA------
>WP_125491039.1
------M-D-ISG-------TPLRAVRAALFTALVVTLSTASHVLLSGVPLPLPTVAAVA
AAVFLIAYALA-GRR--ERGFGRIAALLIPLELAADTVFTTGQHVCYG--RAGGPVAGPL
RSVGFDVLCGD-------------GTGLHAGV-----TAPLTRV-----T---GA---ET
-----DRMAAL-LADADPGTAWLLLGAHVGVGLLAAAWLRRGEKALAQLLGAV---AA--
--TTFRPLLLAVAA--VRV-R-RA-P---AA-R-RPV--VAA-GR-T-T-GAR-ER-ILT
HSLGRRGPP-C-A-AA-LV------
>WP_200304771.1
------M-A-ISG-------THFRAVRAALFTALAVTLSAASHVLLSGVPLPPATVAAIA
AAVFAVAYALA-G-R--ERGFGRIAGVLIPLELTADTVFTTGQHACYG--AAGGPVTGPL
RQVGLDLLCGG-------------------SV-----GTPLARV-----T---G----DS
-----ERAANL-LAGAGPSTAWLLLAAHLAVGLLAAAWLRRGERALAQLLDAA---VA--
--TGFRPLLIAVAS--VTP-R-PA-P---AE-H-RPTR-RTA-HR-T-S-TAR-TL-LFA
HSLGRRGPP-C-S-VT-FA------
>WP_062143066.1
------M-D-ISG-------TQLRAVRAALFTALVVTLSTASHVLLSRAPLPLNTVALVA
AGVFVFAYVLA-G-R--ERSFGRIAALLIPLELAADTILTTGQHVCYG--RAGGPVAGPL
RSVGFDVLCGD-------------DT----AV-----GAPLAGV-----T---GA---DP
-----HRVATL-LAHADPATPWLLLGAHIGVGLIAAAWLRRGERALAQLVGAV---AA--
--TTFRPLLLAVAA--VTV-R-RT-A---RV-R-RLP--RPA-RR-T-A-TSR-SR-LLV
HSLGRRGPP-C-S-PA-FTCA----
>WP_217136524.1
------M-D-ISG-------TQLRAVRAALFTAVVVTLSTASHVLLSGVPLPLNTVAAIA
AAVFGLAYALA-G-R--ERSFGRIAALLIPLELAADTVFTTGQHVCYG--RMGGPVAGPL
RSVGFDVLCGD-------------GT----SV-----GAPLART-----T---GH---AA
--EGGDRLAAL-LAQADPATAWALLGAHLGVGLLAAAWLRRGERALAQLLSAV---TA--
--TTFRPLLLAVAA--VTV-R-RA-P---EA-L-RPA--HPV-RR-T-A-TAR-TL-LLA
HSLGRRGPP-C-S-LT-FA------
>WP_165263456.1
------M-D-ISG-------TQLRAVRAALFTAVVVTLSVASHVLLSRVPLPLTTVAALA
VAVFVIAYALA-G-R--ERGFGRIAALLIPLELAADTLFTAGQHACYG--RAGGPVTGPL
RSVGLDVLCGG-------------------EV-----GTPLARV-----T---G----EG
-----DRAAAL-LAHAGPAAAWLLLGAHVGVGLLAAAWLRRGERALAQLLCAV---AT--
--STFRPLMIAVAT--VTV-R-PA-P---V--R-RLP--RPE-RR-T-G-APR-TH-FFV
HSLGRRGPP-C-S-VA-SASTA---
>WP_112452250.1
------M-D-ISG-------VGPRGLRAALFSAFVVLLSAGSHVLMSRTPLPPALVGGAF
AAVFAIAYALA-G-R--ERGLGPIAGLLVPLELAADTVFTSGQHLCYG--PAGGPVSGPL
RAMGLADLCGG-------------S-----PL-----GGPLAEA-----G---GA---A-
-----ADPGAL-LAAPGPWTPWLLLGAHVGVGLVASVWLRHGERALGRLLDAA---AA--
--CAFRPLRLASAK--VVA-A-FG-P---TP-R-RAL--RPT-PA-G-T-AAR-TR-FPA
HSVGRRGPPRV-H-GA-LARA----
>WP_254370171.1
------M-D-ISA-------NRLRAFRAALFTALVVTLSAASHVLLSGVPLPLTVVAALS
GAVFVIAYALA-G-R--ERGYWRIAGLLVPLELAADTVFTTGQHVCYG--QAGGPVAGPL
RSFGVDVLCGG-------------S-----EV-----GAPLARV-----T---GP---GQ
-----NPAALL-LDSPGPATPWLLLAAHVTVGLLAAGWLRHGESALAQLLRAA---AA--
--LAFRPLLIAVAA--AGS-V-VA-P---V--R-RGA--RPG-AT-T-R-TTH-AR-VLV
HSVGRRGPP-C-S-AL-TPA-----
>WP_189884404.1
------M-D-ISG-------MQLRGLRAAIFTALVVTLSAASHVLLSRAPLPLTTVAALA
AAVFTVAFALS-G-K--ERGFWRIAGLLIPLELAADTVFTTGQHVCYG--PAGGPVAGSL
RTFGFDVLCG--------------G-----EV-----GAALPGT-----A---LP-VDE-
-----QGLAAL-LRTADPAQPWLLLAAHVGVGLLAAAWLRRGESAVAGLLRTV---GD--
--FAFRPLLLAVAT--VHA-P-GP-G------R-RGP--CPR-PYTP-R-TAR-TR-LLV
HSVGRRGPP-R-S-VA-LCA-----
>WP_179177125.1
------M-G-MTG-------AGLRGLRAALFSAFVVLLSAGSHVLIAGVPLPPAPAAGAF
ASVFLTAWALA-G-R--ERGFGPIAGLLVPLELAADTVFTAGQHVCYG--PSGGPVSGPL
RALGLHELCGG-------------T-----PL-----GGPLAEM-----S---GP---A-
-----GS-AAL-PAAAGAWTPWLLLGAHVSVGLLAAVWLRYGERALGQLLRAV---AG--
--LAFRPLRLAAAS--AGA-G-AGRP---P--R-RAP--RPA-DT-G-S-AAR-TR-FPA
HSVGLRGPP-V-R-GA-LVRA----
>WP_171396712.1
------M-D-ISG-------TRLRAVRAALFTACVVTLSTASHVLLSRAPLPLNTVAAVA
AAVFALAYVLA-G-R--ECGFGRIAALLIPLELAADTVFTTGQHVCYG--RAGGPVAGPL
ASVGWDVLCGD-------------GT----PV-----GTPLARV-----T---GT---DT
-----DQLGGL-LAHPDPAAAWLLLAAHVCVGLIAAAWLRRGERALAQLLRAA---TA--
--TTFRPLLLAVAA--VTV-R-RA-P---AA-R-RLP--RPT-RR-S-T-TVR-ER-ILV
HSLGRRGPP-C-S-LA-AV------
>QKW27080.1
------M-D-ISG-------TPLRAVRAALFTAVVVTLSTASHVLLSRVPLPLNTVAAVA
AAVFALAYALA-G-R--ERGFGRIAALLIPLELAADTVFTTGQQLCYG--PAGGPVAGPL
RSVGWDVLCGD-------------RH----DV-----GTPLARL-----S---GG---G-
-----DRLVPL-LAHADPATAWLLLAAHLGVGLVAAAWLRRGERALARLLRSA---AA--
--LTFRPLLLAVAA--VTV-R-RE-R---AA-A-RPG--RPA-PH-R-G-RPR-TL-LLA
HSLGRRGPP-C-P-AA-LA------
>WP_053929873.1
------M-D-VSG-------TQMRAVRAALFTALVVTLSSASHVLLSRVPLPMTAVALLA
GAVFAVAFALA-G-R--ERGFGAIAGLLVPLELAADTVFTTGQHLCYG--AAGGPIAGPL
RSVGVDVLCGD---GAGADGLSGVA-----AV-----GTPLAGV-----T---AE---P-
-----HHAAAL-LASPGPAVPWLLLVAHVTVGLLAAAWLRRGESALAGLLRAA---AA--
--VAFRPLLVAVAV--AGG-A-RR-G---V--R-SGA--RRT-GR-P-HPLAP-AR-FLV
HSVGRRGPP-R-S-AF-TPA-----
>WP_108154640.1
------M-D-ISG-------MRLRGLRAAIFTGLVVTLSAASHVLLSQVPLPLTTVAGLA
AGVFAVAFALS-G-R--ERGFWRIAGLLVPLELAADTVFTTGQNVCYG--PAGGPVAGSL
RSVGFDVLCG--------------G-----NV-----GTALPGV-----A---IP---E-
-----RGAATL-LHSADPALPWLLLAAHMSVGLLAAAWLRRGESALAGLVRAV---GA--
--FAFRPLLLAAA---VGT-A-HR-T---V--R-RGA--RPA-PRRP-R-TSR-TR-LLV
HSVGRRGPP-R-S-AA-VFA-----
>WP_159531802.1
------M-D-ISG-------TQLRAVRAALFTAVVVTLSTASHVLLSGAPLPLNTVAVIA
AAVFGLAYALA-G-R--ERSFGRIAALLIPLELAADTVFTTGQHVCYG--RMGGPVAGPL
RSVGFDVLCGD-------------GT----GV-----GAPLARV-----T---GT---AA
--EGGDRPVVL-LAHADPATAWWLLGAHIGVGLLAAAWLRRGERALAQLLGAV---AATA
S-TAVRPLLFAVAA--VAG-R-RT-P---KV-R-RPA--FPV-RE-G-A-AAR-TR-ILV
HSLGRRGPP-C-S-AA-PA------
>WP_239753455.1
------M-D-ISG-------THFRAVRAVLFTTVVVTLGTASHVLLSGVPLPLTTVAAIT
AVVFAVSYALA-G-R--ERGFGRIAGVLIPLELAADTVFTAGQHACYG--EAGGPVTGPL
RQVGLDVLC-G-------------G-----SV-----GAPLARV-----T---G----GS
-----ERAATL-LAGAGPTAAWLLLAAHIGVGLLAAAWLRRGERALAQLLEAA---VA--
--AGFRPLLLAVAS--VLV-R-PA-P---AE-H-RPR--RVA-DR-T-A-TAR-TL-LFA
HSLGRRGPP-C-S-VT-FA------
>WP_230214830.1
------M-D-ISG-------THFRAVRAALFTAVVVTLGTASHVLLSGVPLPLTAVAAIT
AAVFAVSYALA-G-R--ERGFGRIASVLIPLELAADTVFTAGQHACYG--EAGGPVTGPL
RQLGLDVLC-G-------------G-----SV-----GAPLARV-----T---G----GS
-----GRAAAL-LAGAGPTAAWLLLAAHVGVGLLAAAWLRRGERALAQLLDAA---VA--
--AGFRPLLLAVAS--VLV-R-PA-P---AE-H-RPR--RVA-DR-T-A-TAR-TL-LFA
HSLGRRGPP-C-S-VT-FA------
>WP_045555293.1
------M-D-ISG-------THFRAVRAALFTAIVVTLGTASHVLLSGVPLPLTAVAAIA
AVVFAVSYALA-G-R--ERGFGRIAGVLIPLELAADTVFTAGQHACYG--EAGGPVTGPL
RQVGLDVLC-G-------------G-----SV-----GAPLARV-----T---G----GS
-----ERTATL-LAGAGPTAVWLLLAAHIGVGLLAAAWLRRGERALAQLLDAA---VA--
--AGFRPLLIAVAS--VLV-R-PA-P---AE-H-RPR--RVA-DR-T-A-TAR-TL-LFA
HSLGRRGPP-C-S-VT-FA------
>WP_210988275.1
------M-D-VSG-------AQLRTLRAALFTALCLTLSTAAHVALAGAPLPAGPVAAVA
AGVFLIAYALA-G-R--ERGFWSIAALLVPLELAADTVFTTGRHACYG--ESGGPVAGPL
RSLGVDLLCGG-------------G-----PL-----GTPLARM-----A---AP-----
-----DGAAAL-PVPGGPATPWLLLAAHTAVGLAAAVWLWRGEAALGRLLRAL---AA--
--FAFRPLLLAVAA--LVP-A-GP-V---P--R-RAP--HGP-RH-PVA-ADR-LP-MLV
YSVVRRGPP-A-V-AA-VR------
>WP_093653254.1
------M-H-IGE-------TRLRGLRAAVFTAFVVTLSVASHVLLSRVPLPLTTVAAVS
GGVFLVTYALA-G-R--ERGYGPIAAVLVPLELAADTVFTAGQHVCYG--AAGGPVAGSL
RAVGVDVLCG--------------G-----SA-----GAHLPGV-----A---AA---D-
-----SRLGAL-VDSPDPYVPWLLLAAHVSVGLLAAAWLRHGESALAGLLRTA---AL--
--AAFRPLLTAVAV--VHR-R-AT-A---A--R-PSA--RPG-SR-P-A-VAR-TR-HFV
HSVRRRGPP-L-P-AT-AHA-----
>WP_073769323.1
------M-D-ISG-------TQLRVARATVFTALVVTLSTASHVLLSRVPLPLTAVAPLA
AAVFAVAYALA-G-R--ERGFGAIAGLLVPLELAADTLFTTGQHLCYG--AAGGPVAGPL
RAVGFDVLC-GGEVGTGGARIAGVG-----AV-----GTPLAEV-----A---GA---G-
-----DRAAAL-LAHPGPAVPWLLLVAHVAVGLLAAVWLRRGEAALAGLVRTT---AL--
--LAFRPLLTAVAV--VGA-G-VR-S---P--A-RRS--RPA-GR-P-YPPLT-AR-FLV
HCVGRRGPP-A-V-TY-AAA-----
>WP_189830604.1
------M-D-MAG-------TQLRALRAAFFTALVVTLSVASHVLLSRVPLPLGTVVPVA
VGVFAVAYALA-G-R--ERGLGPIAGLLVPLELAADTLFTSGQVICYG--AAGGPVAGSL
RAVGVEVFCG--------------G-----AV-----GTPLPGV-----A---AP---ES
-----GTAAAL-LDSPDPALPWLLLLAHVGVGLSAAVWLRGGERALARLLGAM---AA--
--FAFRPLLIVAAL--FRT-G-GP-A---P--R-RSG--RPA-GR-P-R-SSR-AR-LLT
HSVGRRGPP-C-Q-GF-ALV-----
>WP_030596400.1
------M-D-ISG-------TQLRALRAALFTALVVTLSTASHVLLSGVPLPVNTVAAVA
VAVFVLAYALA-G-R--ERGFGRIAALLIPLELAADTVFTTGQHVCYG--AAGGPVAGPL
RSVGWDVFCGS-------------G-----SV-----GSPLARV-----T---GA---DT
-----DRLAGM-LAHADPVTAWLLLGAHVGVGLLAAAWLRRGERALAQLLRAV---AA--
--TTFRPLLMAAAA--LTV-R-PT-P---AV-R-RPV--RPR-RR-T-T-AAL-DR-ILV
HSLGRRGPP-C-S-VA-FA------
>WP_155070214.1
------M-D-RTGTPD----TGLRAVRAAVFTALCLALSSGAHVLLTAEPLPYAPLLLVG
AAVFAIAFALA-G-R--ERGYWSIAGLLVPLELAADTVFTTGQHTCYG--QAGGPVAGPL
RALGLDLLCAG-------------G-----DF-----GTPLARM-----A---AP---G-
-------SSPL-PVAAHPAAPWLLLAAHVAVGLAAAAWLRRGDAALARLLRAA---AV--
--AVFRPLLLAATV--LSA-P-HA-S---S--G-RGF--RPA-SG-P-T-VPRALP-LLV
HSVVRRGPP-C-P-VA-VAA-----
>WP_216722806.1
------M-D-ISG-------TPLRAVRAALFTALVVTLSTASHVLLSGVPLPLPTVAAVA
AAVFLLAYALA-GRR--ERGFGRIAALLIPLELAADTVFTTGQHVCYG--RAGGPVAGPL
RSVGFDVLCGD-------------GTGVHAGV-----TAPLTRV-----T---GA---ET
-----DRMASV-LAQAAPGTAWLLLGAHVGVGLLAAAWLRRGERALAQLLGAV---AA--
--TTFRPLLLAVAA--VGV-R-RA-P---AV-R-RPA--PPA-RR-T-A-GAR-ER-ILT
HSLGRRGPP-C-P-VA-APV-----
>WP_133888438.1
------M-D-ISG-------TPLRAVRAALFTALAVTLSTASHVLLSGVPLPLPTVAAVA
AAVFLIAYALA-GRR--ERGFGRIAALLIPLELAADTVFTTGQHVCYG--RAGGPVAGPL
RSVGFDVLCGD-------------GTGIHAGV-----TAPLTRV-----T---GA---ET
-----DRMASV-LAQADPGTAWLLLAAHVGVGLLAAAWLRRGERALAQLLGAV---AA--
--TTFRPLLLAVAA--VSV-R-RA-P---AV-R-RPV--PPA-RR-T-G-GAR-ER-ILT
HSLGRRGPP-R-P-VT-ALV-----
>WP_031030997.1
------M-D-ISG-------TPLRAVRAALFTALVVTLSTASHVLLSGVPLPLPTVAAVA
AAVFLLAYALA-GRR--ERGFRRIAALLIPLELAADTVFTTGQHVCYG--RAGGPVAGPL
RSVGFDVLCGD-------------GTGVHAGV-----TAPLTRV-----T---GA---ET
-----DRVASV-LAEAAPGTAWLLLGAHVGVGLLAAAWLRRGERALAQLLGAV---AA--
--TTFRPLLLAVAA--VGV-S-PA-P---AV-R-HTA--PAA-RR-T-A-GAR-ER-ILT
HSLGRRGPP-C-P-VA-APV-----
>WP_109031842.1
------M-D-ISG-------TPLRAVRAALFTALAVTLSTASHVLLSGVPLPLPTVAAVA
AAVFLIAYALA-GRR--ERGFGRIAALLIPLELAADTVFTTGQHVCYG--RAGGPVAGPL
RSVGFDVLCGD-------------GTGIHAGV-----TAPLTRV-----T---GA---ET
-----DRMASV-LAQADPGTAWLLLGAHVGVGLLAAAWLRRGERALAQLLGAV---AA--
--TTFRPLLLAVAA--VGV-R-RA-P---AV-R-RPA--PPA-RR-A-A-GAR-ER-ILT
HSLGRRGPP-C-P-VA-TLV-----
>WP_109031842.1
------M-D-ISG-------TPLRAVRAALFTALAVTLSTASHVLLSGVPLPLPTVAAVA
AAVFLIAYALA-GRR--ERGFGRIAALLIPLELAADTVFTTGQHVCYG--RAGGPVAGPL
RSVGFDVLCGD-------------GTGIHAGV-----TAPLTRV-----T---GA---ET
-----DRMASV-LAQADPGTAWLLLGAHVGVGLLAAAWLRRGERALAQLLGAV---AA--
--TTFRPLLLAVAA--VGV-R-RA-P---AV-R-RPA--PPA-RR-A-A-GAR-ER-ILT
HSLGRRGPP-C-P-VA-TLV-----
>WP_003976749.1
------M-D-ISG-------TPLRAVRAALFTALAVTLSTASHVLLSGVPLPLPTVAAVA
AAVFLIAYALA-GRR--ERGFGRIAALLIPLELAADTVFTTGQHVCYG--RAGGPVAGPL
RSVGFDVLCGD-------------GTGVHAGV-----TAPLTRV-----T---GA---ET
-----DRMASV-LAQADPGTAWLLLAAHVGVGLLAAAWLRRGERALAQLLGAV---AA--
--TTFRPLLLAVAA--VGV-R-RA-P---AV-R-RPT--PPA-RR-T-T-GAR-ER-ILT
HSLGRRGPP-C-P-VA-TLV-----
>WP_226024337.1
------M-D-ISG-------TPLRAVRAALFTALAVTLSTASHVLLSGVPLPLPTVAAVA
AAVFLIAYALA-GRR--ERGFGRIAALLIPLELAADTVFTTGQHVCYG--RAGGPVAGPL
RSVGFDVLCGD-------------GTGVHAGV-----TAPLTRV-----T---GA---ET
-----DRMASV-LAQADPGTAWLLLGAHVGVGLLAAAWLRRGERALGQLLGAV---AA--
--TTFRPLLLAVAA--VGV-R-RT-P---AV-R-RPA--PPA-RR-T-A-GAR-ER-ILT
HSLGRRGPP-R-P-VL-ALV-----
>WP_115741646.1
------M-D-ISG-------TPLRAVRAALFTALAVTLSTASHVLLSGVPLPLPTVAAVA
AAVFLIAYALA-GRR--ERGFGRIAALLIPLELAADTVFTTGQHVCYG--RAGGPVAGPL
RSVGFDVLCGD-------------GTGVHAGV-----TAPLTRV-----T---GA---ET
-----DRMASV-LAQAAPGTAWLLLAAHVGVGLLAAAWLRRGERALAQLLGAV---AA--
--TTFRPLLLAVAA--VGV-H-RA-P---AV-R-RPV--PPV-RR-A-A-GAR-ER-ILT
HSLGRRGPP-R-P-VA-ALV-----
>MBJ6638302.1
------M-D-ISG-------TQLRAVRAALFTAVVVTLSTASHVLLSRAPLPVATVTAVA
GAVFVTAYALA-G-R--ERGFGRIAALLVPLELAADTVFTTGQQSCYG--RAGGPVAGPL
HAFGFDVLCRG-------------G-----SV-----GTPLAQV-----T---GA---P-
-----GRGAVVPFADAGPAAAWLLLAAHLGVGLLAAAWLRRGERALAQLLGAV---GA--
--TTFRPLLLAAAA--GTV-R-PL-P---V--R-RLP--RPA-PW-P-A-VAR-DR-LLV
HSLGRRGPP-R-S-RA-LALL----
>WP_242334417.1
------M-D-ISG-------TRLRGLRAAIFTALVVTLSVASHVLLSRMPLPLLTVGAVA
AGVFLLAYALA-G-R--ERGYGPIAAVLVPLELAADTVFTTGQHVCYG--AAGGPVAGSL
RAVGVDVLCG--------------G-----RV-----GAPLPGV-----A---AS---G-
-----GGGAQL-LDSPDPSVPWLLLAAHVSVGLFAAAWLRYGESALAALLRAA---GA--
--CAFRPLLVAVAA--VRG-R-RG-P---A--R-AGA--RVQ-DR-T-R-PAR-TR-RIV
HSVRRRGPP-L-R-AL-ALA-----
>WP_046496009.1
------M-D-ISG-------TRLRATRAALFTALVVTLSAGSHVLLSRAPVPLSLVAGLS
ALVFLLAYAAA-G-R--ERGFWRIAALLVPLELAADTVFTSGQHVCYG--PAGGPVAGSL
RSVGFDVLCG--------------G-----AF-----GAPLPSV-----V---SP---E-
-----TAAATL-LNSPDPALPWLLLAVHVSIGLLAAYWLRHGESALSGLVRAA---AA--
--FAFRPLLIAAAA-VTGT-A-VT-A---V--R-QAA--RPA-DR-P-R-PSR-TQ-LLV
HSVGRRGPP-R-L-AP-LGS----F
>WP_189107873.1
------M-D-ISA-------ARLRALRAALFTALAVTLSAGSHVLLSRAPLPLSVVAVLC
AVVFPVSYALA-G-R--ERGFWRIAALLVPLELAADTIFTTGQNVCYG--AAGGPVAGPL
RSVGFDVLCG--------------G-----SF-----GSPLPGVS--AAA---SP---E-
-----SAAATL-LGSPDPALPWLLLATHVAIGLLAALWLRRGEAAMAGLVRAL---AG--
--FAFRPLLVAVAV--AGT-V-RR-T---V--R-RFP--RPA-TA-P-H-TSR-TR-LCA
HSVGRRGPP-R-S-AL-LPA-----
>WP_187285053.1
------M-D-ISG-------TQLRVVRAALFTALVVTLSAASHVLLSRVPLPLTLVAVLA
AAVFATAYALA-G-R--ERGFGAIAGLLVPLELAADTVFTTGQHLCYG--AAGGPIAGPL
RSVGVDVLCGGGDVGRGAAGLGGVG-----EV-----GTPLASV-----T---AG---G-
-----HGAAAL-LASPGPLVPWLLLAAHVTVGLLAAAWLHRGELALAGLLGAF---TL--
--LAFRPLLIAVAV--AGA-V-RR-S---A--R-AEV--PAA-GPGP-HLLAH-AR-LLV
HSVGRRGPP-R-S-AC-ATA-----
>WP_219569919.1
------M-D-ISG-------TQLRVVRAALFTALVVTLSAASHVLLSRVPLPLTLVAVLA
GAVFATAYALA-G-R--ERGFGAIAGLLVPLELATDTVFTTGQHLCYG--AAGGPIAGPL
RSVGVDVLCGGGDVGTGAARLGGVG-----EV-----GTPLASV-----T---AG---G-
-----HGAAAL-LASPGPLVPWLLLAAHVTVGLLAAAWLHRGELALAGLLGAF---AL--
--LAFRPLLIAVAV--AGA-V-RR-F---A--R-TEA--PAA-GPGP-HLLAH-TR-LLV
HSVGRRGPP-R-S-AC-ATA-----
>WP_142195929.1
------M-D-ISG-------TQLRAVRAVLFTTCVVTLSTTSHVLLSGAPLPVNTVAAVA
AAVFVLAYALA-G-R--ERSFGRIAALLIPLELAADTVFTTGQHVCYG--RMGGPVAGPL
RSFGFDVLCGD-------------GT----SV-----GAPLARV-----T---GP---AA
--EGGDRLAAL-FAEAHPGTAWALLGAHIGVGLLAAAWLRRGERALAQLLGAV---AA--
--TTFRPLLLAVAA--VAV-R-RA-P---EV-L-RPV--RPV-RR-A-A-TAR-SL-VLA
HSLGRRGPP-C-S-AA-AA------
>WP_153534947.1
------M-D-ISG-------TQLRAVRAALFTAVVVTLSTASHVLLSRAPLPVATVLAVA
AGVFAGAYALA-G-R--ERGFGRIAALLIPLELAADTVFTTGQNTCYG--RAGGPIAGPL
HAVGFDVLCQG-------------G-----AV-----GSPLAQM-----A---GA---H-
-----GRPGAL-LAHASPAAAWLLLAAHVGVGLLAAAWLRRGERALVQLLRAV---AT--
--TTFRPLLLAGAA--VTV-R-LT-P---A--P-RLP--RPA-PR-R-A-AAR-DR-LLV
HSLGRRGPP-C-S-PA-LALG-AEA
>WP_125517500.1
------M-D-ISG-------TQLRAVRAALFTALVVTLSAASHVLLSRVPLPLTTVAAIA
AAVFFIAYALA-G-R--ERGFARIAALVIPLELAADTVFTAGQHVCYG--EAGGPVAGPL
RSVGFDVLCGG-------------T-----PV-----GTPLARM-----T---AD---GH
-----GGAAAL-LADAEPGAAWLLLGAHVGVGLLAAGWLRRGERALAQLLRAV---AG--
--ATFRPLLIAVAS--VTA-T-RT-P---V--R-RLP--RPE-RR-A-R-VTR-TR-LLV
HFVGRRGPP-C-S-AV-LV------
>WP_014045399.1
------M-D-ASG-------THLRVVRAALFTALVVTLSVTSHVLLSRAPLPLTVVGLTS
GAVFSVAYVLA-G-R--ERGFGAIAGLLVPLELAADTVFTSGQNLCYG--AAGGPITGSL
RSVGVDVLCGNGGIGPAAAT---TG-----DA-----GGALGPV-----S---DS---G-
-----HAAAAL-LASPGPAVPWLLLAAHVAVGLLAAAWLRHGESGLAALLRAA---AA--
--TAFRPLLVAVAA--AGA-A-AR-P---V--R-PGV--RPA-GR-P-GPLLP-AR-LLV
HSVGRRGPP-R-S-AG-VFA-----
>WP_030347849.1
------M-D-ISG-------TQLRAVRAALFTAFVVTLSTASHVLLSRAPLPLATVGAVA
AGVFVTAYALA-G-R--ERGFGRIAALLIPLELAADTVFTAGQRTCYG--RAGGPVAGPL
RAVGLDVLCE--------------G-----RV-----GTPLARM-----T---GA---T-
-----DRADAL-LAHASPAAAWLLLAAHIGVGLLAAAWLRRGERALTQLLRAV---AA--
--TTFRPLLLVVAA--VAA-R-PL-P---D--R-RPP--RPA-PR-R-A-TAR-DR-LLV
HSLGRRGPP-C-S-AP-AVRAPAFA
>WP_210883488.1
------M-D-ISG-------TQLRAVRAALFTALVVTLSTASHVLLSRVPLPLATVAALA
GAVFVVAYALA-G-R--ERGFGRIAALLIPLELTADTLFTAGQHACYG--KAGGPVAGPL
RSVGLDVLCGG-------------G-----EV-----GTPLARV-----T---GG---ET
-----TPAAAL-LAQADPGAAWLLLGAHIGVGLLAAAWLRRGERALAQLLDAM---AA--
--ATFRPLLVAVAA--VTV-H-LT-P---V--R-RLP--RPT-RR-V-A-ATR-TR-LFV
HSMGRRGPP-C-W-AV-TA------
>WP_107017504.1
------M-D-ISG-------TQLRAVRAALFTALVVTLSTASHVLLSRVPLPLATVAALA
GAVFVVAYALA-G-R--ERGFGRIAALLIPLELAADTLFTAGQHACYG--KAGGPVAGPL
RSVGLDVLCGG-------------G-----EV-----GTPLARV-----T---GG---ET
-----TPAAAL-LAQADPGAAWLLLGAHIGVGLLAAAWLRRGERALAQLLDAM---AA--
--ATFRPLLVAVAA--VTV-H-RT-P---V--R-RLP--RPT-RR-V-A-ATR-TR-LFV
HSMGRRGPP-C-S-AV-TA------
>WP_189769954.1
------M-D-ISG-------TQLRAVRAAVFTTLVVTLSTASHVLLSRVPLPLATVAALA
GAVFVVAYALA-G-R--ERGFGRIAALLIPLELAADTLFTAGQHACYG--KAGGPVAGPL
RSVGLDVLCGG-------------G-----EV-----GTPLARV-----T---GG---ET
-----PPAAAL-LAQADPGAAWLLLGAHIGVGLLAAAWLRRGERALAQLLDAM---AA--
--ATFRPLLVAVAA--VTV-H-LT-P---V--R-RLP--RPT-RR-V-A-ATR-TR-LFV
HSMGRRGPP-C-S-AL-AA------
>WP_203185658.1
------M-D-VSG-------TQIRAVRAALFTALVVTLSSASHVLLSRVPLPLTAVALLA
GAVFAVAFALA-G-R--ERGFGAIAGLLVPLELAADTLFTTGQHLCYG--AAGGPIAGPL
RSVGVDVLCGG-RAGSGADGLSGVA-----SV-----GTPLAGV-----G---AE---G-
-----GHAAAL-LASPGPAVPWLLLASHVTVGLLAAAWLRRGESALAGLLRAA---AA--
--VAFRPLLTAFAV--VGP-A-RH-R---A--Q-PGT--RRA-GR-P-QPLGP-AR-FLV
HSVGRRGPP-R-S-AF-TPA-----
>WP_031148367.1
------M-D-ISG-------AGLRGLRAALFSALVVLLSAGSHVLMSRVPLPATLVAGAF
VAVFVTAYALA-G-R--ERGLGPIAGLLVPLELAADTVFTAGQHVCYG--PAGGPVSGPL
RALGLEELCGG-------------T-----PV-----GGPLAEV-----G---GP---A-
-----ADPVAL-LAAPGPWAPWLLLGAHVTVGLLASAWLGYGERALGQLLRAV---AA--
--CAFRPLLLAAAQ--VAV-A-AG-P---V--R-RVL--RPL-LA-G-T-VAR-TR-FPA
HSVGRRGPP-V-C-GA-LSGA----
>WP_214949798.1
------M-D-ISG-------VGLRGLRAALFSAFVVLLSAGSHVLMSRTPLPPALVGGAF
AAVFAIAYALA-G-R--ERGLGPIAGLLVPLELAADTAFTAGQHLCYG--PSGGPVSGPL
RALGLTALCGG-------------P-----PV-----GGPLAEA-----G---GP---A-
-----ADPALL-LAATEPWTPWLLLGAHVVVGLLASVWLRHGERALGRLLGAA---AA--
--CAFRPVLLASAG--VAA-A-FG-P---A--PLRAP--GPA-SS-G-T-RAR-TR-FPA
HSVGRRGPPRV-H-GA-LARA----
>WP_053682222.1
------M-D-ISG-------AGLRGLRAALFSAFVVLLSAGSHVLMSRVPLPPALVVGSF
AGVFALAFALA-G-R--ERGFGPIAGLLVPLELAADTVFTAGQHLCYG--PAGGPVAGPL
RALGLDELCGG-------------T-----PV-----GGQLAGV-----P---GS---V-
-----TDAGAL-SAAAGPWTPWLLLGGHVAVGMLAAAWLRYGERALGRLLRAV---AA--
--FAFRPLLLAVTS--VAA-V-AG-P---A--R-RRA--CPP-GP-G-S-GAR-TR-FPA
HSVGRRGPP-V-R-GT-LASV----
>RNL70776.1
------M-H-IGE-------TRLRGLRAAVFTAFAVTLSVASHVLLSGVPLPVPAVAAVA
GGVFLVTYALA-G-R--ERGYGPIAAVLVPLELAADTVFTAGQHVCYG--AAGGPVAGSL
RAVGVDVLCG--------------G-----AA-----GTQLPGV-----A---AA---E-
-----GRLAAL-VDSPDPHVPWLLLAAHVAVGLLAAAWLRRGESALAGLLRTA---AL--
--AAFRPLLIAVAV--VHR-R--T-A---A--R-PPA--RVA-TR-P-F-TAR-TR-HFV
HSVRRRGPP-R-P-AP-APV-----
>WP_030277290.1
------M-D-ISG-------TQLRVARAAIFTALVVTLSTASHVLLSRVPLPLTAVGLLA
AVVFAVAYALA-G-R--ERGFGAIAGLLVPLELAADTLFTTGQHLCYG--AAGGPVAGPL
RAVGFDVLCGGGEVGTGGARIAGVG-----AV-----GTPLADV-----A---GA---G-
-----DRAAAL-LAHPGPAVPWLLLAAHVAVGLLAAAWLRRGEAALSGLVRTA---AL--
--LAFRPLLTAVAV--VGA-G-VR-S---A--A-RRS--RPA-DR-P-YPPLT-AR-FLV
HCVGRRGPP-S-V-TY-AAA-----
>WP_030707302.1
------M-D-ISG-------VGLRGLRAALFSALVVLLSAGSHVLMSRVPLPPALVGGAF
AAVFVIAYALA-G-R--ERGFGPIAGLLVPLELAADTVFTAGQHLCYG--PAGGPVSGPL
RAMGLDELCGG-------------T-----PV-----GGPLTEV-----A---GP---V-
-----TDPAAL-LAAPGPWTPWLLLGAHVSVGLLAAAWLRHGERALGQLLRAV---AA--
--FAFRPLLLAAAS--VAA-A-CR-P---A--R-RTP--RPG-RA-G-P-GAR-TR-FPA
HSVGRRGPP-V-L-GA-LARA----
>WP_215070527.1
------M-D-ISG-------TRLRGLRAALFTALVVTLSAGSHVLLSRVPLPLLTVGLLS
AGVFAVAYALA-G-R--ERGFGPIAGLLVPLELAADTVFTTGQTVCYG--PSGGPVAGSL
RAVGVDVLCG--------------G-----AI-----GAPLPGV-----A---VP---EH
-----GGAVAL-LNSSDPALPWLLLAAHVSVGLCAAAWLLHGERALARLIGAV---AA--
--FAFRPLLLLSAL--CGA-P-RP-A---R--G-RGG--RPS-ER-P-R-RSR-TR-LLV
HSVGRRGPP-R-S-GF-ALV-----
>WP_215126229.1
------M-D-VSG-------TQLRAVRAALFTALVVTLSAASHVLLSRVPLPLTVVAGIA
ATVFAVAYALA-G-R--ERGFGAIAGLLVPLELAADTVFTTGQHLCYG--AAGGPVAGSL
RSVGFDVLCGGGA----------KG-----GL-----GAPLVRV-----T---GP---Q-
-----ESAAAL-LSSPDPALPWLLLAAHVTVGLLAAAWLRRGEAALAGLVRTL---AA--
--FTFRPLLIAVAA--TGA-A-HW-P---V--R-RAV--RPT-RR-A-RTASP-GR-LFV
HSVGRRGPP-R-S-AP-VFA-----
>WP_214977436.1
------M-D-VSG-------TQLRAVRAALFTALVVTLSAASHVLLSRVPLPLTVVAGIA
AAVFAVAYALA-G-R--ERGFGAIAGLLVPLELAADTVFTTGQHLCYG--AAGGPVAGSL
RSVGFDMLCGGGA----------KG-----EL-----GAPLVRV-----T---GP---Q-
-----ESAAAL-LSSPDPALPWLLLAAHIAVGLLAAAWLRRGEAALAGLVRTV---AA--
--FTFRPLLIAVAA--TGA-A-HW-P---V--R-RAA--RPA-RR-V-RTVSP-GR-LFV
HSVGRRGPP-R-S-AC-VFA-----
>WP_030291940.1
------M-D-ISR-------AGLRGLRAALFSAFVVLLSAGSHVLMSRVPLPPAPAAGAF
TGVFLLTYALA-G-R--ERGFGPIAGLLVPLELAADTVFTAGQHVCYG--PAGGPVAGPL
RALGLDELCGG-------------P-----PL-----GGPLAEV-----P---GA---V-
-----PDAVAL-LASPGPWTPWLLLGAHVSVGLSAAAWLRYGERALGQLLRAV---AA--
--FAFRPLLLATAS--AAA-A-AG-P---V--R-RVL--RPA-LP-G-A-GAR-TR-FPA
HSVGRRGPP-V-R-GA-LVCA----
>WP_215106264.1
------M-D-ISG-------TQLRVARAAVFTALVVTLSTASHVLLSRVPLPLTAVALLA
AAVFAVAYALA-G-R--ERGFGAIAGLLVPLELAADTLFTTGQHLCYG--AAGGPVAGTL
RAVGFDVLCGGGEVGAGEARIAGVG-----AV-----GTPLADV-----A---GA---G-
-----DRAAAL-LAQPGPAVPWLLLVAHVAVGLLAAAWLRRGEAALAGLLRAA---AL--
--LAFRPLLVAVAV--VRA-G-VR-A---A--A-RRS--RPA-GR-P-HPPLT-AR-FLV
HCVGRRGPP-P-A-TY-AAV-----
>WP_012381313.1
------M-D-ISG-------TQLRVARAAVFTALVVTLSTASHVLLSRVPLPLTAVALLA
AAVFAVAYALA-G-R--ERGFGAIAGLLVPLELAADTLFTTGQHLCYG--AAGGPVAGTL
RAVGFDVLCGGGEVGAGGARIAGVG-----TV-----GTPLAGV-----A---GA---G-
-----DRAAAL-LAQPGPAVPWLLLVAHVAVGLLAAAWLRRGEAALAGLLRTA---AL--
--LAFRPLLIAVAV--VRA-G-VR-A---A--A-RRS--RPV-GR-P-HPPLT-AR-LLV
HCVGRRGPP-L-A-TY-AAA-----
>WP_109178214.1
------M-D-ISG-------TQLRVARAAVFTALVVTLSTASHVLLSGVPLPLTAVALLA
AAVFAVAYALA-G-R--ERGFGAIAGLLVPLELAADTLFTTGQHLCYG--AAGGPVAGPL
RAVGFDVLCGGGEVGTGGARIAGVG-----AV-----GTPLADV-----A---GA---G-
-----DRAAAL-LAQPGPAVPWLLLVAHVAVGLLAAAWLRRGEAALAGLVRAA---AL--
--LAFRPLLTAVAV--VSA-G-VR-A---A--A-RRS--RPA-GR-P-HPPLT-AR-FLV
HCVGRRGPP-P-A-LY-AAA-----
>WP_205082042.1
------M-D-ISG-------TQLRVARAAVFTALVVTLSTASHVLLSGVPLPLTAVGLLA
AAVFAVAYALA-G-R--ERGFGAIAGLLVPLELAADTLFTTGQHLCYG--AAGGPVAGPL
RAVGFDVLCGGGEVGTGGARIAGVG-----AV-----GTPLADV-----A---GA---G-
-----DRAAAL-LAQPGPAVPWLLLAAHVAVGLLAAAWLRRGEAALAGLLRAA---AL--
--LAFRPLLTAVAV--VRA-G-VR-A---A--A-RRS--RPA-GR-P-HPPLT-AR-FLV
HCVGRRGPP-P-V-LY-AAA-----
>WP_030719009.1
------M-D-ISG-------TQLRVARAAVFTALVVTLSTASHVLLSGVPLPLTAVGLLA
AAVFAVAYALA-G-R--ERGFGAIAGLLVPLELAADTLFTTGQNLCYG--AAGGPVAGPL
RAVGFDVLCGGGEVGTGGARIAGVG-----AV-----GTPLADV-----A---GA---G-
-----DRAAAL-LAQPGPAVPWLLLAAHVAVGLLAAAWLRRGEAALAGLVRAA---AL--
--LAFRPLLTAVAV--VRA-G-VR-A---A--A-RRS--RPA-GR-P-HPPLT-AR-FLV
HCVGRRGPP-L-A-LY-AAA-----
>WP_189519562.1
------M-D-ISG-------TQLRVARAAVFTALVVTLSTASHVLLSGVPLPLTAVALPA
AAVFAVAYALA-G-R--ERGFGAIAGLLVPLELAADTLFTTGQHLCYG--AAGGPVAGPL
RAVGFDVLCGGGEVGAGGARMAGVG-----AV-----GTPLADV-----A---GA---G-
-----DRAAAL-LAQPGPAVPWLLLVAHVAVGLLAAAWLRRGEAALAGLVRTA---AL--
--LAFRPLLTAVAV--VRA-G-VR-A---A--A-RRS--RPA-GR-P-HPPLT-AR-FLV
HSVGRRGPP-P-A-PY-AAA-----
>WP_056706402.1
------M-D-ISG-------TQLRVARAAVFTALVVTLSTASHVLLSRVPLPLAAVALLA
AAVFAVAYALA-G-R--ERGFGAIAGLLVPLELAADTLFTTGQHLCYG--AAGGPVAGTL
RAVGFDVLC-GGEVGTGGARIAGVG-----AV-----GTPLADV-----A---GA---G-
-----DRAAAL-LAQPGPAVPWLLLVAHVAVGLLAAAWLRRGEAALAGLLRAT---AL--
--LAFRPLLVAVAV--VRA-G-AR-A---A--V-RRS--RPA-GR-P-HPPLT-AR-FLV
HCVGRRGPP-P-V-TY-AAA-----
>WP_030586583.1
------M-D-ISG-------TQLRVARAALFTALVVTLSTASHVLLSRVPLPLTAVALLA
AVVFAVAYALA-G-R--ERGFGAIAGLLVPLELAADTLFTTGQHLCYG--AAGGPVAGPL
RAVGFDVLC-GGEAGATGARIAGVG-----AV-----GTPLADV-----A---GA---G-
-----DRAAAL-LAQPGPAVPWLLLVAHVAVGLLAAAWLRRGEAALAGLLRAA---AL--
--LAFRPLLTAVAV--VRA-G-VR-S---A--A-RRA--RPA-GR-P-HPPLT-AR-FLV
HSVGRRGPP-P-A-PY-AAA-----
>WP_030228089.1
------M-D-ISG-------AGPRALRAALFSALVVLLSAGSHVLLSRVPLPPLLAAGAF
AGVFAIAFALA-G-R--ERGFGPIAGLLVPLELAADTVFTAGQRVCYG--PAGGPVSGPL
HALGLDELCGG-------------T-----PV-----GGPLTSV-----A---GP---V-
-----GDPAAL-LAAPGPWTPWLLLGGHVGVGLLAAAWLRHGERALARLLRAV---AA--
--LAFRPLLLAVAS--VTA-G-AG-P---A--G-RAL--RPR-FP-G-T-AAR-TR-FPA
HSVGRRGPP-A-R-AA-LASA----
>WP_173317628.1
------M-D-VTG-------TQLRAVRAALFTALVVTLSTASHVLLSRVPLPLTVVAPLA
AGVFAAAFALA-G-R--ERGFGAIAGLLVPLELAADTVFTTGQHLCYG--AAGGPIAGPL
RAVGLDVLCGGGEAG--AARPAGAY-----AV-----GAPLAGM-----T---GT---G-
-----DRAAAL-LASPGPLVPWLLLAAHVTVGLLAAAWLSRGEAALAELLRAA---AA--
--VAFRPLLVAFAV--VAT-A-RR-R---A--R-RDT--LPA-GR-P-HPLPP-AR-LLG
HSVGRRGPP-R-S-AL-A-------
>WP_190036117.1
------M-D-ISG-------IQLRAVRAALFTAVVVTLSTASHVLLSRAPLPLVTVAVTG
GAIFAVAYALA-G-R--ERGFGRIAALLVPLELAADTLFTTGQHACYG--ETGGPVAGPL
RSVGLDVLCGG-------------------QV-----GAPLARV-----T---GE---RG
-----ERAAAL-FADADPAAAWLLLGAHVAVGLAAAAWLHRGERALAQLLRAA---SA--
--ATFRPLMVAVAA--VAV-R-RT-P---A--R-GLP--RPT-RR-F-S-ATR-TR-LLV
FSLGRRGPP-C-S-AL-AA------
>WP_055473762.1
------M-D-ITG-------TPMRTLRAALFTALCVTLSTASHVLLSGVPLPVTTVAALS
AAVFATAWALA-G-R--QRGFAAIAALLIPLELAADTVFTTGQHACYG--QAGGPVAGPL
RSVGVDLLCAG-------------G-----DF-----GTPLARV-----A---SQ---GA
--PGLGRAAGFPQIASDPAAPWLLLAAHLAVGLAAAAWLWRGEAALGRLVRAA---AV--
--SAFRPLLVAAAA--ASA-G-GA-R---RP-RLRAA--SPA----R-A-ASRTHP-LLV
HSVVRRGPP-C-P-AA-L-------
>WP_104789828.1
------M-D-VSG-------TQIRAVRAALFTALVVTLSSASHVLLSRVPLPMAAVALLA
GAVFAVAFALA-G-R--ERGFGAIAGLLVPLELAADTVFTTGQHLCYG--AAGGPIAGPL
RSVGVDVLCGG-EPGLGADGISGVA-----SV-----GTPLAGV-----T---GE---G-
-----GHAAAL-LASPGPAVPWLLLAAHVAVGLLAAAWLRRGESALAGMLRAA---AA--
--FAFRPLFTAVAV--VGT-A-RR-R---V--R-SGA--RRA-GR-P-HPLAP-AR-FLV
HSVGRRGPP-R-P-AP-APA-----
>WP_086738653.1
------M-D-ISG-------TQIRAVRAALFTAIVVTLSTASHVLLSRVPLPLGTVAAIA
ATVFVIAYALA-G-R--ERGFGRIAALLIPLELAADTVFTAGQHACYG--RTGGPVAGPL
RSVGLDVLCGG-------------G-----EV-----GTPLARM-----A---GT-S-GT
-----ERVAAL-LADAHPETAWLLLGAHVGVGLLAAAWLRRGEQALAQLLHAM---PA--
--TTFRPLLLAVAA--VTA-R-PA-P---AV-R-RLP--RPA-HR-T-ASAAP-DL-LLA
HSLGRRGPP-C-S-AP-VALAGA--
>WP_043500032.1
------M-D-ISG-------TQIRAVRAALFTAIVVTLSTASHVLLSRVPLPLGTVAAIT
VTVFVIAYALA-G-R--ERGFRRIAALLIPLELAADTVFTAGQHACYG--RTGGPVAGPL
RSVGLDVLCGG-------------G-----EV-----GTPLARM-----A---GT-T-GT
-----ERVAAL-LADAHPETAWLLLGAHVGVGLLAAAWLRRGEQALAQLLHAM---PA--
--TTFRPLLLAVAA--VTA-R-PA-P---AV-R-RLP--RPA-HR-R-AAIAP-DL-LLA
HSLGRRGPP-R-S-AP-VALAVA--
>WP_189977061.1
------M-D-MSG-------TRLRALRAGFFTALVVTLSVASHVLLSGVPLPLGTVVPVA
AAVFAVAYALA-G-R--ERGFGPIAGLLVPLELAADTLFTSGQAACYG--PSGGPVAGAL
RSFGVEVLCG--------------G-----AV-----GAPLPGV-----A---VP---E-
-----GGTAAP-LASPDPALPWLLLAAHVLVGLSAACWLRGGERALARMLGAV---AA--
--AAFRPLELLAAL--TGA-A-GA-A---A--P-GPV--RPE-GR-P-G-PSR-TR-LLV
HSVGRRGPP-R-G-PL-ALV-----
>WP_093589648.1
------M-D-ISG-------TRLRATRAALFTALVVTLSAGSHVLLSRAPVPLSLVVALS
AVVFPLAYAAA-G-R--ERGYWRIAALLVPLELAADTVFTSGQHVCYG--PAGGPVAGSL
RSVGFDVLCG--------------G-----AF-----GTPLPAV-----V---SP---D-
-----SAAASL-LNSPDPALPWLLLAAHVSIGLLAAYWLRHGESALSGLVRAV---AA--
--FAFRPLLIAVTV--AGT-A-VG-A---V--R-RRI--RPA-DR-P-R-SAR-TR-LLV
HSVGRRGPP-L-L-AL-SSV-----
>WP_156694860.1
------MDG-ISG-------TRLRWLRAAFFTALVVTLSVASHVLLSGVALPAATVAGVA
AGVFGVAYALA-G-A--ERGFWSIAGLLVPLELAADTVFTTGQHLCYG--PAGGPVSGSL
RAFGVDVLCG--------------G-----AV-----GVPLPGV-----A---AP---E-
-----SGAAAL-LRSPDPALPWLLLAAHVTVGLVASAWLRRGETALASLARSV---AA--
--FAFRPLLLAVAV--VGV-A-GR-A---V--R-RSP--GRT-SR-P-R-SSR-TR-LLV
HCVGRRGPP-C-R-AA-LAA-----
>WP_189555351.1
------M-D-ISG-------TQLRAVRAALFTAVVVTLSTASHVLLSGAPLPVNTVAAVG
AAVFLLAYALA-G-R--ERSFGRIAALLIPLELAADTVFTTGQHVCYG--RMGGPVAGPL
RSVGFDVLCGD-------------GT----SV-----GAPLAQV-----T---GP---AA
--GGGDRLAAL-LSQAEPATAWMLLGAHVGVGLFAAAWLRRGERALAHLLSAV---AAAA
S-TAVRPLLLAVSA--VSV-R-RA-P---EV-R-RPA--RPA-LR-T-A-VAR-TL-LLA
HSLGRRGPP-C-S-AA-SA------
>WP_136215245.1
------M-D-ISG-------AGLRGLRAALFSALVVLLSTGSHVLLSRAPLPPVLVGGAF
AAVFALAFAVA-G-R--ERGFGAIAGLLVPLELAADTAFTAGQHFCYG--PAGGPVAGPL
HALGLDGLCGG-------------A-----PV-----GGPLTGM-----T---PP---P-
-----ADPAAP-LATPGPWTPWLLLGAHVSAGLLAAAWLRYGERALGRLLRAV---GV--
--LAFRPLLLAVAS--VVA-A-AG-P---A--R-RPV--PPA-PG-D-A-GAR-TR-FPA
HSVGRRGPP-VRR-GA-LASA----
>WP_137989946.1
------M-D-ISG-------TRLRGLRAALFTALVVTLSAGSHVLLSRVPLPLLTVGLLA
AGVFAVAYALA-G-R--ERGFGPIAGLLVPLELAADTVFTSGQALCYG--QAGGPVAGSL
RSVGVDVLCG--------------G-----AV-----GTPLPGV-----A---AP---ES
-----GTAAAL-LNSPAPALPWLLLAVHVSVGLFAAAWLRHGERALAGLLGAV---AA--
--LAFRPLLLVAAL--FAA-P-RP-A---R--G-RGGR-RPS-DR-P-R-RSR-TR-LLV
HSVGRRGPP-R-S-GF-ALA-----
>WP_250922819.1
------M-D-VSG-------MQLRALRAAIFTALVVTLSAASHVLLSQSPLPWTMLAGLS
VGVFAVAFVLS-R-R--ERGFWRIAGLLIPLELAADTVFTAGQDLCYG--PGGGPVTGSL
RTLGLDVLCG--------------G-----GV-----GTQLPGV-----A---AA---E-
-----QGTVPL-LDTPHPALPWVLLAAHVSVGLLSAAWLWRGEAALCGLMRTV---AA--
--FTFRPLLLAIVV--TVR-GLPG-P---L--R-RMV--RSL-PR-H-T-ASR-TL-LLV
HSLGLRGPP-R-P-TA-ALG-----
>WP_187624124.1
------M-D-MAG-------TQLRTLRAAFFTALVVTLSVASHVLLSRVPLPLGTIVPVA
VGVFAVAYALA-G-R--ERGLGPIAGLLVPLELAADTLFTSGQAVCYG--AAGGPVAGSL
RAVGVEVFCG--------------G-----AV-----GTPLPGV-----A---AP---ES
-----GTAAAL-LDSPDPSLPWLLLLAHVGVGLFAAVWLRGGERALARLLGAV---AA--
--VAFRPLLLVAAL--FRT-G-GP-A---P--R-RAG--RPA-GR-P-R-PSR-TR-LLT
HSVGRRGPP-C-P-RL-ALV-----
>WP_215181045.1
------M-D-ISG-------MRLRALRAAVFTALVVTLSAASHVLLSQAPLPLTTVAALT
AAVFAVACALS-G-G--ERGFPRIAGLLIPLELAADTVFTAGQHACYG--AAGGPVTGSL
RAVGLDVLCG--------------G-----SI-----GAQLPGV-----A---AA---AH
--T--GGLGAL-LQSPDPAVPWLLLAAHVSVGLVAAAWLRRGEAALASLLRSV---GV--
--FAFRPLLLAVAA--LRG-T-RG-A---P--R-TTG--RRE-HREP-R-PSR-AL-QLV
HSVGRRGPP-R-P-VA-PCA-----
>WP_078633169.1
------M-D-ISG-------TRLRAVRAALFTALVVTLSTASHVLLSRAPLPLNTVAAVV
VAVFVLAYALA-G-R--ERGFGRIAALLIPLELAADTVFTTGQHVCYG--SSGGPVAGPL
ASVGWDVLCGD-------------GT----GV-----GAPLAQV-----T---GT---G-
-------------AHTDAATAWLLLGAHIGVGLIAAAWLRRGERALAQLLRAA---GA--
--TTFRPLLTAVAA--VTV-R-RA-P---AA-R-RLP--RPA-HR-T-A-TAR-TL-LLA
HSLGRRGPP-H-R-TA-LA------
>WP_033203355.1
------M-D-MAG-------TQLRTLRAAFFTALVVTLSVASHVLLSGVPLPLGTVVPVA
VAVFAVAYALA-G-R--ERGLGPIAGLLVPLELAADTLFTSGQAVCYG--PAGGPVAGSL
RAVGVEVFCG--------------G-----AV-----GTPLPGV-----V---TP---EG
-----GGAAAL-LASPDPALPWLLLLAHLGVGVSAACWLRGGERALARLAGAV---AA--
--FAFRPLLLVAAF--FRA-G-GP-A---P--R-RAA--RPS-DR-P-Q-PSR-TR-LLV
HSVGRRGPP-R-P-GL-ALV-----
>WP_030583365.1
------M-D-ISG-------TQLRVARAAVFAALVVTLSTASHVLLSGVPLPLTAVALLA
AAVFAAAYALA-G-R--ERGFGAIAGLLVPLELAADTLFTTGQNLCYG--AAGGPVAGPL
RAVGFDVLCGGGEVGTGGARIAGVG-----AV-----GTPLADV-----A---GA---G-
-----DRAAAL-LAHPGPAVPWLLLVAHVAVGLLAAAWLRRGEAALAGLVRAA---AL--
--LAFRPLLTAVAV--VRA-G-VR-A---A--A-RRS--RPG-GR-P-HPPLA-AR-FLV
HCVGRRGPP-L-A-MH-AAA-----
>WP_118903082.1
------M-D-ISG-------TQLRVARAAVFAALVVTLSTASHVLLSGVPLPLTAVALLA
AAVFAVAYALA-G-R--ERGFGAIAGLLVPLELAADTLFTTGQNLCYG--AAGGPVAGPL
RAVGFDVLCGGGEVGTGGARIAGVG-----AV-----GTPLADV-----A---GA---G-
-----DRAAAL-LAQPGPAVPWLLLAAHVAVGLLAAAWLRRGEAALAGLVRAA---AL--
--LAFRPLLTAVAV--VRA-G-VR-A---A--A-RRS--RPA-GR-P-HPPLT-AR-FLV
HCVGRRGPP-P-A-MD-AAA-----
>NUR44515.1
------M-D-ISG-------TQLRALRAALFTALVVTLSTASHVLLSRAPLPLNTVALVA
AAVFAVAYALA-G-R--ERSFGRIAALLVPLELAADTALTTGQHVCYG--AAGGPVAGPL
RSVGWDVFCGD-------------GT----SV-----GSPLARV-----T---GT---DT
-----DRLATL-LAHADPQAAWLLLGAHIGVGLLAAGWLRRGERALAQLLGAV---TA--
--TTFRPLLLAVAA--VAV-R-RT-P---AP-R-RPR--HPG-RR-T-A-TAR-DR-ILV
HSLGRRGPP-C-S-VA-FA------
>WP_241562317.1
MG----I-S-TSGTTGPMGAFAVRLARAGVFAALCVTLSAGAHVLLSGTPVPLPAVALVL
GSVFLLALGLA-G-R-HERGYWAIAGLLLPLQLGADTVFTTGQDACYG--PGGGPVTGPL
RLLGVDLVCGG-------------G-----DF-----ATPLARL-----A---TE-----
-----GQSALA-VHGPAQASPWLLLAVHLAVGLAAAAWLRGGEAALARLLRTA---GA--
--VALGPLLRALGA--ART-L-RR-P---AP-A-PTP--RPG-RR-E-P-SFA-LL-LLP
HSVPRRGPP-P-V-PA-LAH-----
>WP_053129292.1
------M-D-ISG-------TPLRAVRAALFTALVVTLSTASHVLLSGVPLPLPAVAAVA
AVVFLIAYALA-GRR--ERGFGRIAALLIPLELAADTLFTTGQHVCYG--RAGGPVAGPL
RSVGFDVLCGD-------------GTGVHAGV-----TAPLSRV-----T---GA---ET
-----DRLASV-LADAGPASAWLLLGAHVGVGLLAAAWLRRGERALAQLLSAV---AA--
--TTFRPLLLAVAV--VNV-R-RA-P---AA-R-RTT--PPA-RR-T-V-DAR-ER-ILT
HSLGRRGPP-R-P-VA-LV------
>WP_189870363.1
------M-D-ITG-------TPLRAVRAALFTALVVTLSTASHVLLSGVPLPLSTVASVA
AAVFVIAYALA-G-R--ERGFGRIAALLIPLELAADTVFTTGQHVCYG--RAGGPVTGPL
ASVGFDVLCGD-------------GTGVGAGV-----GTPLTRV-----T---GA---DT
-----DRLAAA-LAHADPATAWLLLGAHIGVGLLAAAWLRRGERALAQLLRAV---AA--
--TTFRPLLLAVAA--VSV-R-RA-P---AV-R-RPA--RPV-RR-A-A-TAR-ER-ILA
HSLGRRGPP-C-S-VA-FA------
>WP_258780546.1
------M-D-ISG-------TRLRAVRAALFTAFVVTLGTASHVLLSRAPLPSATVAAVA
AGVFAAAFALA-G-R--ERGFGRIAALLIPLELAADTVFTTGQRACYG--RAGGPVAGPL
HAFGLDVLCD--------------G-----RM-----GSPLARV-----A---GG---A-
-----DRAPAL-LAGAGPATAWLLLAAHVGVGLLAAAWLHRGERALAQLLRAV---AA--
--GTFRPLLLAVAA--VTV-R-PA-L---R--R-LPP--RPA-PR-L-A-LVR-DG-LFV
HSLGRRGPP-C-S-PA-ALA-----
>WP_152867925.1
------M-N-ISG-------THLRAVRAALFTALVVTLSTASHVLLSRVPLPLTTVAVLA
GAVFVLAYALA-G-R--ERGFGRIAALLIPLELAADTLFTAGQHACYG--RVGGPVTGPL
RQVGLDMLCGG-------------------EV-----GAPLARV-----T---G----DS
-----SRAAAL-LDNADPAAAWLLLAAHIGVGLLATAWLRRGERALTQLLGAA---VA--
--AGFRPLLMAVAA--VTV-R-LV-P---AD-R-RMP--RPV-LR-T-T-TAR-TL-LYA
HSLGRRGPP-C-S-VA-LST-----
>WP_030820640.1
------M-D-ISG-------TQLRAVRAALFTAVVVTLSTASHVLLSGVPLPLNTVAAIA
ATVFVLTYALA-G-R--ERSFGRIAALLIPLELAADTVFTTGQHVCYG--RMGGPVAGPL
RSVGFDVLCGD-------------GA----SV-----GAPLARA-----T---GH---AA
--EDGDRLATL-LAQADPATAWALLGAHIGVGLFAAAWLRRGERALAQLLSAV---AA--
--TTFRPLLFAVAA--VTV-R-RA-P---EA-V-RPA--RPA-RR-T-A-AAR-TL-LLA
HSLGRRGPP-C-S-VA-FA------
>WP_223844360.1
----------MTG-------TRLRGVRAAIFTALVVTLSAASHVLLSRVPLPLTAVLAVA
GGVFAVAYALA-G-R--ERGFWPIAGLLVPLELAADTVFTAGQHACYG--PSGGPVAGSL
RAVGVDVLCG--------------D-----AV-----GTPLPGVAVPGVA---AP---Q-
-----SAAASL-LHSGDPAVPWLLLAAHVTVGLVAAAWLRRGEAGLARVLRAA---GA--
--SAFRPLLVAWAA--LTA-R-GL-T---P--R-LLP--RAG-AR-R-RAAHR-AR-LLV
HYVGRRGPP-C-R-AA-AA------
>WP_114622838.1
------M-D-ISG-------TRLRAARAALFTALVVTLSAGSHVLLSRVPLPLTLVAALS
AVVFLLAYAAA-G-R--ERGFGRIAALLVPLELAADTVFTSGQHVCYG--PAGGPVAGSL
RAVGLDVLCGGG----------GAG-----AV-----GAPLPGV-----V---RA---D-
-----STAAAL-LTSPDPALPWLLLAAHVSVGLFAAAWLRHGEAALSRLVRAA---GA--
--AAFRPLLIAAAA--AGT-V-RG-A---L--R-RPV--RPA-AR-R-R-AAR-TR-PLV
HSVGRRGPP-R-P-AL-GTV-----
>WP_187822116.1
------M-D-ISG-------IHLRAVRAALFTAVVVTLSTASHVLLSRVPLPLNTVAAIA
AAVFVIAYALA-G-R--ERSFGRIAALLVPLELAADTVFTTGQHVCYG--RAGGPVAGPL
RAVGFDVLCGN-------------GT----GI-----GAPLAGV-----T---GG-S-GP
-----ERLATL-LAHAGPATPWLLLGAHVGVGLLAAAWLRRGERALAELLRAVTVAAS--
--TAVRPLLLAVSA--VTV-R-RA-P---AV-R-RPSP-RPA-CR-A-T-AAR-DL-ILT
HSLGRRGPP-C-P-AV-FA------
>WP_124718193.1
------M-D-ISG-------TQLRVVRAALFTALVVTLSAASHVLLSRVPLPLTAVALLA
GVVFAVAYALA-G-R--ERGFGAIAGLLVPLELAADTIFTTGQHVCYG--AAGGPIAGPL
RSVGVDVLCGG-MVGTGTAG---AG-----AG-----VDPFASV-----T---DA---G-
-----HTTAAL-LASPGPAVPWLLLAAHVSVGLLAAAWLRRGEAALAGLLEAA---AV--
--LAFRPLLIAVAV--VGT-A-RR-P---A--R-RRT--RPA-GHGP-HLLVH-AR-LLV
HSVGRRGPP-R-S-AF-TIA-----
>WP_197287556.1
MAHSASMDD-ISG-------TQLRVLRAALFTALVVTLSAASHVLLSQAPLPLTTVAAVA
AGVFVLAYLLA-G-R--ERGYWRIAALLIPLELAADTVFTTGQHVCYG--AAGGPVAGPL
RALGLDVLCGG-------------G-----EV-----GASLAQV-----T---GG---Q-
-----RPAAEL-LASADPATAWLLLGAHLGVGLLAAGWLRHGESALTQLVRAV---GA--
--FAFRPLLIAFAV--VLA-P-RA-A---T--R-RTP--RPA-PR-T-P-SAP-IR-LLT
HSVGRRGPP-C-S-AL-A-------
>WP_190031117.1
------M-D-ISA-------VGLRGLRAALFGALVVLLSAGSHVLMSQAPLPPAMVGGAF
AGVFLIAYALA-G-R--ERGFGPIAGLLVPLELAADTVFTAGQHVCYG--PAGGPVSGPL
RALGLAELCGG-------------T-----PV-----GGPLTAP-----A---G------
-----GPAAAL-AVAPGPWTPWLLLGAHVSVGLLAALWLRHGERALGRLVRAV---AA--
--FAFRPLLLVAAS--VTA-V-AG-P---A--R-RMP--SPV-RP-G-T-GAR-TR-FPA
HSVGRRGPP-V-R-AA-LASA----
>WP_031231923.1
------M-D-ISA-------ARLRALRAALFTALAVTLSAGSHVLLSRAPLPLSVVAVVC
AVVFPVSYALA-G-R--ERGFWRIAALLVPLELAADTLFTTGQNICYG--PAGGPVAGSL
RSVGFDVLCG--------------G-----SV-----GSPLPGVS--SVA---SP---E-
-----GAAATL-LGSHDPALPWLLLATHVAIGLLAALWLRRGEAALAGVVRAV---AG--
--FAFRPLLIAVAV--AGT-V-RR-T---V--R-RFP--RPA-AR-P-H-ASR-TR-LFA
HSVGRRGPP-R-S-AL-LPA-----
>WP_031068831.1
------MED-ISG-------TRLRGLRAALFTALVVTLSAASHVLLSRTPLPLMTVAAVT
AGVFAVAYALAGG-A--ERGLWRIAGLLVPLELAADTVFTSGQHACYG--PAGGPVAGSL
RAVGVDVLCG--------------G-----AV-----GGPLPAV-----A---GP---P-
-----GGAAGL-LHSPDPALPWLLLAAHVSVGLVAAAWLRRGESALASLVRTA---AV--
--SAFRPLLVAVAV--VGT-F-RR-A---V--R-RGP--RPL-VR-P-L-PAR-RG-LLV
HSVARRGPP-P-C-PA-ALPA----
>WP_031068831.1
------MED-ISG-------TRLRGLRAALFTALVVTLSAASHVLLSRTPLPLMTVAAVT
AGVFAVAYALAGG-A--ERGLWRIAGLLVPLELAADTVFTSGQHACYG--PAGGPVAGSL
RAVGVDVLCG--------------G-----AV-----GGPLPAV-----A---GP---P-
-----GGAAGL-LHSPDPALPWLLLAAHVSVGLVAAAWLRRGESALASLVRTA---AV--
--SAFRPLLVAVAV--VGT-F-RR-A---V--R-RGP--RPL-VR-P-L-PAR-RG-LLV
HSVARRGPP-P-C-PA-ALPA----
>WP_053653747.1
------M-D-ISG-------TQLRAVRAALFTAFVVTLSTASHVLLSRAPLPVGTVLTVC
AGVFAAAYALA-G-R--ERGFGRIAALLIPLELAADTVFTTGQHACYG--RAGGPVAGPL
RAFGFDVLCQG-------------G-----AV-----GSPLAQV-----T---GV---H-
-----GRPDVL-LAHASPAAAWLLLAAHVGVGLLAAAWLRRGERAMVQLLRAI---AA--
--TTFRPLLLAVSS--VAA-R-LT-P---V--R-RLP--RPA-PR-R-A-VAR-DR-LLA
HSLGRRGPP-C-S-PA-LAAV----
>WP_121746529.1
------M-D-ISG-------TPLRAVRAALFTALVVTLSTASHVLLSGVPLPLPTVAAVG
AAVFLIAYALA-GRR--ERGFGRIAALLIPLELAADTVFTTGQHVCYG--RTGGPVAGPL
RSVGFDVLCGD-------------GTGVHAGV-----AAPLTRV-----T---GA---ET
-----DRLATV-LADADPATAWLLLGAHVGVGLLAAAWLRRGERALAQLLSAV---AA--
--TTFRPLLLAVAA--VSV-P-RA-P---AV-R-RPA--APA-RR-T-T-GAR-ER-ILT
HSLGRRGPP-C-P-IA-SV------
>WP_210918947.1
------M-D-ISG-------TQLRAVRAALFTALVVTLSTASHVLLSGVPLPLGTVSAIA
AAVFVLAYALA-G-R--ARGFGRIAALLIPLELAADTVFTAGQHACYG--AAGGPVAGPL
RSVGLDVLCAG-------------------EI-----GTPLAQV-----A---GT---GQ
-----DRFAAL-LADARPGTAWLLLGAHIGVGLLAAWWLHRGERALDRLLRAA---AT--
--ATFRPLLLAVAA--IGT-R-RA-P---AR-T-RLP--RPA-HR-T-A-AAR-DL-LLT
HCLGRRGPP-C-P-AA-LV------
>URN15767.1
----------MAG-------TLLRGVRAAIFTALVVTLSAASHVLLSRVPLPLTSVLPVA
AGVFAVAYALA-G-R--ERGYRPIAGLLVPLELAADTVFTVGQHACYG--PSGGPVAGSL
RSVGVEVPCG--------------D-----AV-----GAPLSGV-----A---VP---E-
-----TAAAAL-LRSGDPTVPWLLLAAHVAVGLVAAAWLRHGEAALGRVLRAA---GS--
--SAFRPLLAAWAV--STA-R-GA-A---P--R-PAP--RAG-TR-R-RTSAH-TR-LLV
HSVARRGPP-R-R-PV-AA------
>WP_126888426.1
------MDD-ISG-------TRLRWLRAAFFTALVVTLSVASHVLLSGAPLPLATVAAVA
AGVFGVAYALA-G-A--ERGFGRIAGLLVPLELAADTVFTTGQHVCYG--PAGGPVAGSL
RAVGVDVLCG--------------G-----EV-----GTGLPGV-----V---AT---E-
-----GGAAAL-LRSPDPALPWLLLAAHVTVGLIASAWLRRGESALAGLVRAV---AA--
--FAFRPLLLAVAA--VTA-A-GR-S---V--R-RGP--RLT-SR-P-R-SSR-TR-LLV
HSVGRRGPP-C-A-AA-PAV-----
>WP_096631087.1
------M-D-ISG-------TQLRVARAALFTALVVTLSTASHVLLSRVPLPLTAVALLA
AVVFAVAYALA-G-R--ERGFWPIAGLLVPLELAADTLFTTGQHLCYG--AAGGPVAGPL
RAVGFDVLCGGGEVGSGGARIAGVG-----AM-----GTPLADV-----A---GA---G-
-----DRAAAL-LAHPGPAVPWLLLVAHVSVGLLAAAWLRRGEAALAGLLRAA---AL--
--TTFRPMLVAAAV--VRA-S-LP-S---L--G-PRP--RPA-GR-P-RPRLT-AR-FLV
HCVGRRGPP-P-A-LY-AAA-----
>WP_190208314.1
------M-D-ISG-------TPLRAVRAALFTALVVTLSTASHVLLSGVPLPLPTVAAVA
AAVFVPAYALA-A-R--ERTFGRIAALLIPLELAADTVFTTGQHLCYG--RAGGPVTGPL
RAVGFDVLCGD-------------GTGVRAGV-----TAPLTRV-----T---GA---DT
-----DRLAAL-LAHAGTGTSWLLLAAHVGVGLLAAAWLRRGERALAQVLRAV---TA--
--TTFRPLLLAVAA--VAA-R-PV-P---AA-G-RPA--YPA-RR-P-V-RAR-DR-ILA
HSLGRRGPP-C-S-VA-LG------
>WP_152772385.1
------M-D-ISG-------TRLRAVRAALFTAFVVTLSTASHVLLSRAPLPLTTVAALA
GAVFAVAYALA-G-R--ERGFGRIAALLIPLELAADTVFTAGQHACYG--RAGGPVAGPL
RQVGLDVLCGG-------------G-----SV-----GGPLTRV-----T---G----DS
-----GRAASL-LANADPAAAWLLLAAHVGVGLLAAAWLRRGERALAQLLGAA---VA--
--ATFRPLLMAVAA--VTV-R-LA-P---AR-L-RMP--RSV-LR-T-A-TAR-TL-LYA
HSLGRRGPP-C-S-VA-VA------
>WP_029182888.1
------M-D-VSG-------VRLRTVRAAVFTALVVTLSAASHVLLSRAPLPWTAVAGVS
ALVFAVAWALA-G-R--ERGYWRIAGLLIPLELAADTIFTSGQELCYG--PGGGPVTGAL
RSLGFDSLCG--------------G-----AA-----GARLPGV-----G---TA---G-
-----QGAAGL-LGSSHPALPWLLLAAHIGVGLLASAWLWHGEAALAGLLRAL---GA--
--LAFGPLLLAFAL--VIG-V-FR-A---P--S-GLS--RAA-AA-R-I-VRR-AR-LLV
HSVGRRGPP-V-P-LC-G-------
>WP_086602775.1
------M-D-ISG-------IQLRAVRAALFTAVVVTLSTASHVLLSRVPLPMGTVAAVA
ATVFLIAYALA-G-R--ERSFGRIAALLIPLELAADTVFTTGQHACYG--RSGGPVAGPL
RSVGLDVLCGG-------------G-----EV-----GTPLARM-----A---GA-T-GT
-----DRLAAV-VAHADPATAWLLLGAHVGVGLAAAVWLRRGERALAQLLRAV---AAEV
S-TRVRPLLLAVAA--VTV-T-RA-P---AG-P-RLPS-RAA-DR-T-P-TAR-DR-ILA
HSLGRRGPP-C-S-PA-FV------
>WP_190126000.1
------M-D-VSG-------AQLRVVRAAIFTALVVTLSAASHVLLSGVPLPWTTVAGLS
AGVFALVYALS-G-R--ERGFWRIASLLVPLELAADTIFTSGQDLCYG--PGGGPVAGSL
RALGFDVLCGG--------------------V-----GGGLPGV-----S---AA---Q-
-----PGAAAL-AAPHDPALPWLLLAAHVGVGLLASAWLWHGEAALGALLRTV---GA--
--LAFRPLLIAVAV--AAA-A-HP-A---V--R-RRV--RAL-TR-P-A-VSR-TR-ALV
HSVGRRGPP-P-R-PA-AALG----
>WP_223778984.1
------M-D-ISG-------TQLRAVRAALFTALVVTLSAASHVLLSRVPLPLTTVAAIA
AAVFVLAYALA-G-R--ERGYGRIAALLIPLELAADTVFTAGQHVCYG--EAGGPVAGPL
RSVGFDVLCGG-------------T-----PV-----GTPLARM-----T---AD---GH
-----GGAAAL-LADADPGAAWLLLGAHVGVGLLAAAWLRRGERALAQLLRAV---AA--
--ASFRPLLLAVAS--VIV-P-RT-P---V--R-RLP--RPE-RR-A-R-VTA-TR-LLV
HFVGRRGPP-R-S-AI-FA------
>WP_033221733.1
------M-D-ISG-------TGLRGLRAALFSALVVLLSSGSHVLMSQVPLPPTLVAGAF
AGVFAIAYALA-G-R--ERGFGPIAGLLVPLELAADTVFTTGQHLCYG--PAGGPVAGPL
RAMGLDALCGG-------------T-----PV-----GGPLAEV-----T---GP-----
-----VDAAAL-LASPGPYTPWLLLGAHVSVGLLAAAWLGHGERALGRSLRAV---AA--
--FAFRPLRLAAAS--GAA-T-SR-P---A--R-ALS--RSV-RS-A-A-GAR-TR-FPA
HSVGRRGPP-V-L-GA-LARA----
>WP_142216547.1
------M-D-VSG-------MQLRALRAAIFTALVVTLSAASHVLLSRVPLPLTTVAGLS
AGVFAVAYALS-G-R--ERGYWRIASLLLPLELAADTVFTTGQDVCYG--PGGGPVAGSL
RSVGFDVLCG--------------S-----SV-----GTALPGV-----G---GP---DH
-----GAAAAM-LHSANPALPWLLLAAHLSVGLLAAAWLRRGESALAGLVRAV---GG--
--FAFRPLLLAGAV--VVT-A-DR-S---L--R-RAV--RPA-LR-P-G-TSR-TR-LLV
HSVGRRGPP-R-S-AA-VFA-----
>WP_189218351.1
------M-D-MSG-------TPVRAVRAALFTALVVTLSTASHVLLSGVPLPLPTVAAIA
AAVFLIAYALA-G-R--ERGFGRIAALLIPLELAADTLFTAGQHACYG--ATGGPVAGPL
RSIGLDVLCAG-------------------DV-----GAPLARM-----T---G----DP
-----SPAAVL-LADADPAAAWLLLATHVGVGLLAAAWLRRGERALAQLLGAT---VA--
--AGFRPLLLAVAA--VTV-R-PA-P---AR-R-RMP--RPV-RR-P-A-AAR-TL-LLT
YSLGRRGPP-C-P-AA-AAA-----
>WP_141308503.1
------M-D-ISG-------TQLRAVRAALFTAIVVTLSTASHVLLSRAPLPLGTVAAIA
AAVFVIAYALA-G-R--ERGFGRIAALLIPLELAADTVFTTGQHACYG--RAGGPVAGPL
RSVGLDVLCGG-------------G-----EV-----GTPLARM-----A---GT-S-GT
-----DRIAAV-LAHAHPSTAWLLLGAHVGVGLLAAAWLRRGERALAQLLSAM---AA--
--TTFRPLLLAVAA--GTA-R-PA-A---TT-P-RLP--RPA-HR-T-A-PAR-DL-LLT
HSLGRRGPP-C-S-LA-LG------
>WP_218512910.1
------M-D-ISG-------TQLRAVRAALFTAIVVTLSTASHVLLSRAPLPLGTVAAIA
AAVFVIAYALA-G-R--ERGFGRIAALLIPLELAADTVFTTGQHACYG--RAGGPVAGPL
RSVGLDVLCGG-------------G-----EV-----GTPLARM-----A---GT-S-GT
-----DRVAAV-LAHAHPETAWLLLGAHVGVGLLAAAWLRRGERALAQLLSAM---AA--
--TTFRPLLLAVAA--GTV-R-LA-A---PA-P-RLP--RPA-HR-T-A-PAR-DL-LLT
HSLGRRGPP-C-S-LA-LG------
>WP_243330247.1
------M-D-ISG-------VGLRGLRAALFSAIVVLLSTGSHVLMSRVPLPPALVGGAF
AAVFAIAFALA-G-R--ERGLGHIAGLLVPLELAADTVLTSGQHLCYG--PAGGPVSGPL
RALGLADFCGG-------------S-----PV-----GGALAEV-----G---GP-----
-----ADPAAL-LAAPGPWAPWLLLGAHVSVGLLASLWLHRGERALGRLLRAA---SA--
--CAFRPLRMASAR--AAR-A-LA-P---V--R-RSA--RAA-LA-S-T-VAR-TR-FPV
HSVGRRGPPRV-P-GA-FARA----
>WP_077797664.1
------M-D-ISG-------TPLRAVRAALFTALVVTLSTASHVLLSGVPLPLSTVAAVA
AAVFLIAYALA-GRR--ERGFGRIAALLIPLELAADTVLTTGQHVCYG--RAGGPVTGPL
RSVGFDVLCGD-------------GTGVGAGV-----GAPLTRV-----T---GA---DT
-----DRLAAL-LAHADPATAWLLLGAHVGVGLLAAAWLRRGERALGRLLGAV---AA--
--TTFRPLLLAVAA--VTV-R-RT-P---AV-R-RPV--PAV-RR-T-A-GAR-ER-ILA
HSLGRRGPP-V-S-LA-LV------
>WP_081238312.1
------M-D-ISG-------TQLRAVRAALFTAVTVTLSVASHVLLSGAPLPVNTVAAIA
AAVFALAYALA-G-R--ERSFGRIAALLIPLELAADTVFTAGQHVCYG--RMGGPVAGPL
RSVGFDVLCGD-------------GT----SV-----GAPLARV-----T---GT---AA
--EGGDRLAVL-LAQADPATSWLLLGAHVGVGLFAAAWLRRGEQALARLLAAV---AATA
S-TAVRPLLFAVAA--VTG-R-RT-P---KV-H-RPL--LPV-LG-T-V-TAR-TR-ILV
HSLGRRGPP-C-S-AA-LA------
>WP_173263148.1
------M-H-IGE-------TRLRGLRAAVFTAFAVTLSVASHVLLSGVPLPLPAVAAAA
CGVFLVTYALA-G-R--ERGYWSIAAVLVPLELAADTVFTAGQHVCYG--AAGGPVAGSL
RAIGVDVLCD--------------G-----AA-----GTQLPAV-----V---AA---D-
-----GRLAAL-VDSPDPRVPWLLLAAHVSVGLLAAAWLRRGESALAGLLRTA---AL--
--AAFRPLLIAVAV--VRR-R--T-A---A--R-PSA--RVP-SR-P-F-TAR-TR-HFV
HSVRRRGPP-R-R-AP-APG-----
>WP_249950776.1
------M-D-ISG-------TRLRAARAALFTALVVTLSAGSHVLLSRAPLPLTVVAVLS
VVVFLVAYAAA-G-R--ERGFWRIAALLVPLELAADTVFTSGQHACYG--PAGGPVAGSL
RSVGFDVLCG--------------G-----VF-----GTPLPGV-----V---SP---E-
-----GAAATL-LNSPDPALPWLLLAAHVSIGLLAAFWLRHGESALSRLVRAA---GA--
--RAFRPLLIAVAA--AGT-V-RR-T---V--R-RGP--RPA-DR-P-R-PSR-TR-LLV
HSVGRRGPP-R-L-AL-STV-----
>WP_184982801.1
------M-D-ISG-------IQLRAVRAALFTAVVVTLSTASHVLLSRVPLPMGTVAAVA
AAVFVIAYALA-G-R--ERSFGRIAALLIPLELAADTVFTSGQHACYG--RSGGPVAGPL
RSVGLDVLCGG-------------G-----EV-----GTPLARM-----A---GA-T-GT
-----DRLSAV-VAHADPATAWLLLGAHVGVGLAAAVWLRRGERALAQLLRAV---AA--
--STFRPLLLAVAA--VTV-A-RD-P---AG-P-RLPS-RAA-DR-T-P-TAR-DR-ILA
RSLGRRGPP-C-S-PA-FA------
>WP_150480339.1
------M-D-ISG-------IQLRAVRAALFTAVVVTLSTASHVLLSRVPLPMGTVAAVA
VTVFVIAYALA-G-R--ERSFGRIAALLIPLELAADTVFTTGQHACYG--RSGGPVAGPL
RSVGLDVLCGG-------------F-----EI-----GTPLARM-----A---GA-T-GT
-----DRLAAV-VAHADPATAWLLLGAHVGVGLTAAVWLRRGERALAQLLRAV---AA--
--STFRPLLLAVAA--VTV-T-RD-P---AG-P-RLPS-RAS-DR-T-P-TAR-DR-ILT
HSLGRRGPP-C-S-PA-FA------
>WP_114035739.1
------M-D-ISG-------TQLRAARAALFTALVVTLSTASHVLLSQVPLPLSLVSAAA
GAVFVIAYALA-G-R--ERGYWAIAGALVPLELAADTLFTTGQHVCYG--PAGGPVAGAL
RAVGFDVLCGG-------------G-----TL-----GA----------A---HA---P-
-----ANAATL-LTHPGPAVPWLLLAAHLTVGLLAALWLRRGEAALARVLRAV---AA--
--FAFRPLLVAAAV--VRT-V-HG-A---P--R-PLA---PAVRRGS-V-PSR-TR-LLV
HSVARRGPP-G-R-SL-VLV-----
>WP_190188417.1
------M-D-ITG-------TQLRAVRAALFTAVVVTLSTASHVLLSRAPLPLGTVAVIS
AAVFAVAYALA-G-R--ERGFGAISALLIPLELAADTVFTTGQHVCYG--RAGGPVAGPL
RSVGLDVLCGG-------------G-----SV-----GTPLAHV-----T---GA---PA
-----GRAASL-VMHADPATAWLLLGAHVGVGLLAAAWLRRGERALDQLLRAV---AA--
--ATFRPLLIAVAA--VTA-R-PA-P---V--R-RLP--RPV-RR-V-A-GPR-TL-LLV
HSLGLRGPP-A-P-AA-ALV-----
>WP_147990988.1
------M-D-ISG-------TQLRALRAAVFTALAVTLSAASHVLLSRAPLPLPTVVLLA
AAVFAAAYALS-G-R--ERGFRRIAALLVPLELAADTVFTFGQHTCYG--ATGGPVAGSL
RTLGLDVLCG--------------G-----GL-----GTALPGV-----A---DP---AG
--A--AGPGAL-LASPDPSVPLLLLAAHIGVGLLAAAWLRRGEAALASLLRAA---GA--
--LAFRPLLLAVAA--VSG-G-TP-A---R--R-LPH--RAG-HRAP-R-PSR-AR-LLV
HSVGRRGPP-R-P-VA-LCA-----
>WP_073808145.1
------M-D-MAG-------TQLRALRAAIFTTLVVTLSVASHVLLSRVPLPLGTVVPVA
VGVFAVAYALA-G-R--ERGLGPIAGLLVPLELAADTLFTSGQAVCYG--AAGGPVAGSL
RTVGVEVFCG--------------G-----AV-----GTPLPGV-----V---VP---ES
-----GTAGAL-LDSPDPALPWLLLLAHVGVGLSAAVWLRGGERALARLLGAV---AA--
--FAFRPLLLVAAL--FRT-G-GP-A---P--R-RAG--RAA-GR-P-R-PSR-TR-LLT
HSVGRRGPP-C-P-AS-ALV-----
>WP_150257054.1
------M-D-ISG-------TGLRGLRAALFSALVVLLSSGSHVLMSQVPLPPALVAGAF
AGVFAIAYALA-G-R--ERGFGPIAGLLVPLELAADTVFTTGQHLCYG--PAGGPVAGPL
RAMGLDALCGG-------------T-----PV-----GGPLAEV-----T---GP-----
-----AGAAAL-LSSPGPYTPWLLLGAHVSVGLLAAAWLRHGERALGRLLRAV---AA--
--FAFRPLRLAAAS--VVV-A-CR-P---A--R-ALL--RSL-RA-A-A-GAR-TR-FPA
HSVGRRGPP-V-L-GA-LARA----
>WP_189736178.1
------M-D-ISG-------TGLRGLRAALFSALVVLLSSGSHVLMSQVPLPRTLVAGAF
AGVFAIAYALA-G-R--ERGFGPIAGLLVPLELAADTVFTTGQHLCYG--PAGGPVAGPL
RAMGLDALCGG-------------T-----PV-----GGPLTEV-----T---GP-----
-----ADAAAL-LSSPGPYTPWLLLGAHVSVGLLAAAWLRHGERALGRLLRAV---AA--
--FAFRPLLLAAAS--VAV-A-CG-P---A--R-ALP--RSL-RS-A-A-GAR-TR-FPA
HSVGRRGPP-V-L-GA-LARA----
>WP_262386998.1
----------MTG-------TRLRGVRAAIFTALVVTLSVASHVLLSRVPLPLTAVLLVA
GAVFALAYALA-G-R--ERGFWPIAGLLVPLELAADTVFTAGQHACYG--PSGGPVAGSL
RAVGVDVLCG--------------D-----AV-----GTPLPGV-----A---AA---D-
-----TAAAAL-LHSGDPSVPWLLLAAHITVGLVTAGWLRRGEAALARVLRAV---AS--
--FTFRPLLVAWAV--VAA-A-REDS---A--H-RRV--RAY-TR-P-RGAAG-AR-LLV
HSVGRRGPP-C-R-A----------
>WP_030831704.1
------M-D-GTG-------PQLRAVRAALFTALCVTLSSASHVLLSRVPLPLGTVAALS
VAVFALAYALA-G-R--ERGFWSIAALLIPLELAADTIFTTGQQACYG--ESGGPVAGSL
RSMGVTVLCGG-------------G-----DL-----GGPLPGV-----S---QN-----
-----GVATPL-AATVNSATPWLLLAAHVAVGLLASAWLRRGEAAVGRLLGAL---AA--
--FAFRPLLLAAAV--RAA-A-FR-P---L--R-PAP--RPA-RP-V-RPAPA-LP-LLV
HSVVRRGPP-C-S-AA-A-------
>WP_189548561.1
------MDG-ISG-------TRLRWLRAAFFTALVVTLSVASHVLLSGVPLPVVTVAGVT
AGVFGAAYALA-G-A--ERGFWGIAALLVPLELAADTVFTTGQHVCYG--PAGGPVAGSL
RSVGVDVLCG--------------G-----AV-----GAPLPGV-----V---VP---E-
-----GGAAAL-LRSPDPALPWLLLAAHVTVGLIASAWLRRGESALAGLVRSV---AA--
--SAFRPLLLAVAA--AGA-V-GP-A---V--R-RGV--RLV-GR-P-R-VSR-TR-LLV
HSVGRRGPP-C-R-AA-LAA-----
>WP_073747713.1
------M-D-VSG-------TQIRAVRAALFTALVVTLSSASHVLLSRVPLPLTAIALLA
GVVFAVAFALA-G-R--ERGFGAIAGLLVPLELAADTVFTTGQHLCYG--AAGGPIAGPL
RSVGVDVLCGG-EAGA-SDRLSGVA-----AV-----GTPLAGV-----T---AT---G-
-----DHAAAL-LASPGPAVPWLLLAAHVTVGLLAAAWLRRGESALAGLLVAA---AA--
--LAFRPLLTAFAV--AGA-P-LR-R---T--P-GGA--RGA-GR-P-HPLAP-AR-LLV
HSVGRRGPP-R-S-VC-TSV-----
>WP_136328308.1
------M-D-ISG-------TQLRVVRAALFTALVVTLSAASHVLLSQVALPLTLVAVLA
GAVFALAYALA-G-R--ERGYGAIAGLLVPLELAADTVFTTGQHLCYG--AAGGPIAGPL
RSVGIDALCGGGDVGPGARGLGSVG-----EV-----GTPLASV-----T---AG---G-
-----HGAAAL-LASPGPLVPWLLLAAHVTVGLLAAAWLHRGERALAGLLGAC---AL--
--LAFRPLLIAVAV--AGA-V-RR-S---V--R-LKV--RTA-RPGP-HLLVH-AR-LLV
HSVGRRGPP-R-S-AC-AHA-----
>WP_073880386.1
------M-D-ISG-------TQLRVVRAALFAALVVTLSTASHVLLSGVPLPLTAVALLA
AVVFAVAYALA-G-R--ERGFGAIAGLLVPLELVADTLFTTGQHLCYG--AAGGPIAGPL
RSVGFDVLCGGGEVGAAGAHLAGVG-----TV-----GTPLAGV-----A---GA---G-
-----DRAAAL-LAQPGPAVPWLLLAAHVAVGLLAAAWLRRGEAALAGLVRTA---AL--
--VAFRPLLTAVAV--VRG-T-VR-S---A--S-PLP--RVA-GH-A-HPLCP-AR-FLV
HSVGRRGPP-L-T-AY-AAAA----
>WP_189864545.1
------M-D-MPG-------TPLRAVRAALFTALVVTLSTASHVLLSGVPLPLPAVAVTA
AAVFALAYTLA-G-R--ERGFGGIAALLIPLELAADTLFTTGQRACYG--SAGGPVAGPL
RSVGLDVLCAG-------------------DV-----GTPLARA-----A---G----DS
-----SRAAAL-LAHAGPAAAWILLAAHVGVGLLAAAWLRRGERALAQLLGAA---VA--
--AGFRPLLLAVAA--VTV-R-LE-P---AR-P-RTP--RSP-RR-P-A-TAR-TL-LLT
YSLGRRGPP-C-S-LA-VTA-----
>WP_153521724.1
------M-D-VSA-------RQLRAVRAAVFTALVVTLSAASHVLLSRAPLPWTTVAGLA
AGVFAIAYALS-G-R--ERGYWRIAGLLVPLELAADTVFTAGQELCYG--PGGGPVTGSL
RTLGLDVLCGG--------------------V-----GGQLPGA-----A---AA---E-
-----HAGAGA-LGPADPALPWLLLAAHVSVGLLAAVWLWRGEAALGGLLRTM---GA--
--LAFRPLLIAFAV--AVG-V-RR-P---A--R-RPL--RSL-PA-H-T-AFR-TR-LLV
HTLGRRGPP-R-P-AA-AFV-----
>WP_126271370.1
------M-D-ISG-------TQLRALRAALFTALVVTLSTASHVLLSRAPLPLNTVALVA
VAVFAVAYALA-G-R--ERSFGRIAALLVPLELAADTVLTTGQHVCYG--AAGGPVAGPL
RSVGWDVLCGD-------------GT----SV-----GSPLARV-----T---GA---DT
-----DRLASL-LAHADPQAAWLLLGAHIGVGLLAAAWLRRGERALAQLLGAV---AA--
--TTFRPLLLAVAA--VAV-R-RT-P---AP-R-VPR--HPR-RR-T-T-AAR-DR-LLV
HSLGRRGPP-C-S-AA-LV------
>WP_059197511.1
------M-D-ISG-------TQLRALRAALFTALVVTLSTASHVLLSRAPLPLNTVALVA
VAVFAVAYALA-G-R--ERSFGRIAALLVPLELAADTILTTGQHVCYG--AAGGPVAGPL
RSVGWDVFCGD-------------GT----SV-----GSPLARV-----T---GA---DT
-----DRLASV-LAHADPQAAWLLLGAHIGVGLLAAAWLRRGERALAQLLRAV---AA--
--TTFRPLLLAVAA--VAV-R-RT-P---AP-R-VPR--RPR-RR-T-T-VAR-DR-LLV
HSLGRRGPP-C-S-AA-LV------
>WP_191888020.1
------M-D-ISG-------TPLRAVRAALFTALVVTLSTASHVLLSGVPLPLPTVAAVA
AAVFLIAYALA-GRR--ERGFGRIAALLIPLELAADTVFTTGQHVCYG--RAGGPVAGPL
RSVGFDVLCGD-------------GTGVHAGV-----AAPLSRV-----T---GA---ET
-----DRLATV-LADADPRTAWLLLGAHVGIGLLAAAWLRRGERALAQLLSAV---AA--
--TTFRPLLLAVAA--VSA-R-RA-P---TV-R-RPT--VSA-HR-T-T-GAR-EA-ILT
HSQGRRGPP-C-P-VA-LV------
>WP_201054757.1
------M-Y-ISG-------IQLRAVRAALFTALVVTLSTASHVLLSRVPLPFGTVAAIA
ATVFVLAYALA-G-R--ERGFGRIAALLIPLELAADTVFTTGQHACYG--RAGGPVAGPL
RAVGLDVLCSG-------------G-----SV-----GTPLARM-----T---DD---P-
-----QQAAAL-LAHTDATAAWLLLGAHIGVGLLAAAYLRRGERALTELLRAA---TA--
--VGFRPLLLAVTA--MTG-R-RT-P---AV-S-RLP--RTT-HR-T-A-TAR-EL-LLV
HSLGRRGPP-C-S-VS-LLAV----
>WP_087791400.1
------M-D-ISG-------TPLRAVRAALFTALAVTLSTASHVLLSGVPLPLATVAAVA
AVVFLIAYALA-GRR--ERGFGRIAALLIPLELAADTVFTTGQHVCYG--RAGGPVTGPL
RSVGFDVLCGD-------------GTGIHAGV-----TAPLSRV-----T---GA---ET
-----DRMASV-LAQADPGTAWLLLAAHVGVGLLAAAWLRRGERALAQLLGAV---AA--
--TTFRPLLLAVAA--VNV-R-RA-P---AV-R-RPA--APA-RR-A-A-GAR-ER-ILT
HSLGRRGPP-R-P-VA-ALV-----
>WP_138055860.1
------M-Q-IGE-------TRLRGLRAAVFTALVVTLSVASHVLLSRAPLPLTTVAAVA
GGVFLVTYALA-G-R--ERGYGPIAAALVPLELAADTVFTAGQHVCYG--AAGGPVAGSL
RAVGVDVLCG--------------G-----SA-----GARLPGV-----A---AA---D-
-----GRLAAL-VDSPDPYAPWLLLAAHVSVGLLAAAWLRHGESALAGLLRTA---AL--
--AAFRPLLTAVAV--VHR-R-AA-A---A--R-PPV--RTA-AR-P-A-LAR-TR-HFV
HSVRRRGPP-L-P-AP-AHA-----
>WP_189781725.1
------M-D-ISG-------TPFRAVRAALFTALVVTLGTASHVLLSRSPLPLTAVAAIT
AAVFVVAYALA-G-G--ERGFGRIAGVLIPLELAADTVFTTGQHACYG--EAGGPVTGPL
RQVGLDMLCGG-------------G-----SV-----GTSLARV---------G----DS
-----ERAATL-LAGAGPATVWLLLAAHIGVGLLAAAWLRRGERALAQLLVAA---VA--
--AGFRPLLIAVAA--VVV-MPLA-P---AE-H-RPT--RTA-HR-P-A-TAR-TL-LFA
HSLGRRGPP-C-S-VT-FA------
>WP_031007159.1
------M-D-MAG-------TRLRALRAAVFTALVVTLSVASHVLLSRVPLPLGTVVPVA
VGVFAVAYALA-G-R--ERGFGPIAGLLVPLELAADTLFTSGQAVCYG--PAGGPVAGAL
RSFGVEVLCG--------------G-----AV-----GTPLPGV-----V---AP---D-
-----GAAAAV-LSSPDPALPWLLLGAHVLVGLSAAGWLRGGERALVRLLGAV---AA--
--SAFRPLELLVAL--AGA-D-RP-A---A--P-GAA--RPR-PR-P-R-VSR-AR-PLV
HSVGRRGPP-R-G-SL-ALV-----
>WP_132934322.1
------M-G-ISA-------SWIRVLRAAVFAALCVTLATGAHVLLSGAPLPLPTVALVA
AGVFAVTLLLA-GDR--ERGFWPIAGLLVPLQLAADTVFTAGQATCYG--PGGGPVTGPL
RLLGVDLFCGG-------------G-----DL-----GAPLAGL-----A---VS---GP
--------------GPLTASPWLLLAAHLAVGLLAAGWLRGGEAALARLLRAT---MA--
--ATFRPLLLAVAA--VAA---PR-P---AR-R-PLP--HPI-EG-E-RPAPA-LP-VLA
HSVLRRGPP-A-A-PR-YAPA----
>WP_109782083.1
------M-D-ISG-------TGLRGLRAALFSALVVLLSSGSHVLMSRVPLPPTLVAGAF
VGVFAIAYALA-G-R--ERGFGPIAGLLVPLELAADTVFTTGQHLCYG--AAGGPVAGPL
RAMGLDALCGG-------------A-----PV-----GGPLAEV-----T---GP-----
-----VDAAAL-LASPGPYTPWALLGTHVSVGLLAAAWLRHGERALGRLLRAV---AA--
--FAFRPLLLAAAS--GVV-A-HR-P---A--R-VLP--RSA-RS-A-A-GAR-TR-FPA
HSVGRRGPP-V-L-GA-LARA----
>WP_031149420.1
------M-D-FSG-------TGLRGLRAALFSAVVVLLSSGSHVLMSRVPLPPMLVGGAF
AGVFAIAYALA-G-R--ERGFGPIAGLLVPLELAADTVFTAGQHLCYG--PAGGPVSGPL
RAMGLEELCGG-------------T-----PV-----GGPLTEV-----T---GP---A-
-----ADAAAL-LASPGPYTPWLLLGAHVSVGMLAAAWLRHGERALGRLLRAV---AA--
--FAFRPLLLAAAA--VAG-A-CE-P---A--R-RAL--RPA-AA-G-A-GAR-TR-FPA
HSVGRRGPP-V-L-GA-LARA----
>WP_073788950.1
------M-D-ISG-------THLRVVRAALFTALVVTLSTASHVLLSRVPLPLTAVALLA
GAVFAVAFALA-G-R--ERGFWAIAGLLVPLELAADTFFTTGQHLCYG--AAGGPIAGPL
RSVGVDVLCGG-DIGAGASP---AG-----DI-----GAPLASV-----T---GA---G-
-----HTAAAL-LASPGPAVPWLLLAAHVSVGLLAAAWLRRGESALVSLLGAA---AA--
--LAFRPLLIAVAV--VGA-A-CR-T---V--R-LKV--RPA-GHGP-HPLLH-AR-VLV
HSVGRRGPP-R-S-AR-AIA-----
>WP_064727412.1
------M-D-ISG-------TPLRAVRAALFTALVVTLSTASHVLLSGVPLPLPTVAAVA
AAVFLIAYALA-GRR--ERGFGRIAALLIPLELAADTVFTTGQHVCYG--RAGGPVAGPL
RSVGFDVLCGD-------------GTGLHAGV-----TAPLTRV-----T---GA---ET
-----DRMAAL-LADADPGTAWLLLGAHVGVGLLAAAWLRKGERALAQLLGAV---AA--
--TTFRPLLLAVAA--VSV-R-RA-P---AA-R-RPA--APG-EG-T-T-GAR-ER-ILT
HSVGRRGPP-R-A-PA-LA------
>WP_030858920.1
------M-D-ISG-------TQLRAVRAALFTAVVVTLSAASHVLLSGVPLPLNTVAAIA
AAVFGLAYALA-G-R--ERSFGRIAALLIPLELAADTVFTTGQHVCYG--RMGGPVAGPL
RSVGFDVLCGD-------------GT----GV-----GAPLVRA-----T---GH---AA
--EGGDRLAAL-IAQADPATAWALLGAHIGVGLFAAAWLRRGERALARLLGAV---AA--
--TTFRPLLLAVAA--VTV-R-RA-P---EA-R-RPA--RPV-RR-T-A-TVR-TL-LLA
HSLGRRGPP-C-S-VT-FA------
>WP_073936551.1
------M-D-ISG-------TQLRAVRAALFTAVVVTLSAASHVLLSGVPLPLNTVAAIA
AAVFLLAYALA-G-R--ERSFGRIAALLIPLELAADTVFTTGQHVCYG--RMGGPVAGPL
RSVGFDVLCGD-------------GT----SV-----GAPLARA-----T---GH---AA
--EGGDRLAAL-LAQADPATAWALLGAHIGVGLFAAAWLRRGERALAQLLGAV---AA--
--TTFRPLLLAVAA--VAV-R-RA-P---EV-R-RPA--RPV-RR-T-A-AAR-TL-LLA
HSLGRRGPP-C-S-VT-FA------
>WP_130584553.1
------M-D-VSG-------KRLRALRAAIFTAVVVTLSAASHVLLSRAPLPWFTVAALS
AGVFAVAFALS-G-R--ERGFWRIAGLLVPLELAADTVFNGSQNACYG--PGGGPVTGSL
RALGLDVLCS--------------G-----PV-----GGPLPGV-----AGITGA---D-
-----GSGSSL-LASPGPATPWALLAVHITVGLLASLWLWQGEAALASLLRTV---EA--
--YAFRPLLLAVAV--VVA-A-CR-P---V--R-RGP--RPA-PR-R-A-TFR-TL-LLV
HALGRRGPP-H-R-AA-GLALAA--
>WP_189963477.1
------M-D-VSG-------TGLRGLRAALFSALVVLLSSGSHVLMSQVPLPPALVGGAF
AGVFAIAYALA-G-R--ERGFAPIAGLLVPLELAADTLFTTGQHLCYG--PAGGPVAGPL
RAMGLDALCGG-------------A-----PV-----GGPLTEV-----T---GP-----
-----AGAAAL-LSSPGPYTPWLLLGAHVSVGLLAAAWLRHGERALGRLLRAV---AA--
--FAFRPLLLAVAS--VAV-A-RR-P---A--S-ALL--RSV-LP-G-A-GAR-TR-FPA
HSVGRRGPP-V-L-GA-LARA----
>WP_081523769.1
------M-D-ISG-------TGLRGLRAALFSALVVLLSSGSHVLMSQVPLPPALVAGAF
AGVFAIAYALA-G-R--ERGFAPIAGLLVPLELAADTVFTTGQHLCYG--PAGGPVAGPL
RAMGLDALCGG-------------T-----PV-----GGPLAEV-----T---GP-----
-----ADAAAL-LSSPGPYTPWLLLGGHVSVGLLAAAWLRHGERALGRLLRAV---AA--
--FAFRPLLLAVAS--VAV-A-CG-P---A--A-ALL--RSV-LP-G-A-GAR-TR-FPA
HSVGRRGPP-V-L-GA-LARA----
>WP_257556728.1
------M-D-ISG-------VRLRGLRAALFSALVVLLSAGSHVLMSRVPLPPALVGGAF
AAVFTVSYALA-G-R--ERGFGPIAGLLVPLELAADTVFTAGQHVCYG--PAGGPVSGPL
RALGLEELCGG-------------P-----PV-----GGPLAEV-----A---GP---A-
-----ADPAAL-LSSPGPWAPWLLLAAHVSVGLLAAGWLRHGERALGRLLRAV---AA--
--FAFRPLLLTGAA--VAV-A-GG-A---A--E-RVL--RSV-LP-G-T-GAR-TR-FPA
HSVGRRGPP-V-P-GA-FASA----
>WP_114664938.1
------M-D-ISG-------TRLRAARAALFTALVVTLSAGSHVLLSRVPLPLSVVAALS
GVVFLAAYAAA-G-R--ERGFWRIASLVVPLELAADTVFTSGQRVCYG--PAGGPVAGSL
RAVGLDVLCG--------------G-----ALGGPAAGTPLPGV-----V---PA---D-
-----STAAAL-LNSPDPALPWLLLAVHVSIGLAAALWLRHGERALCRLVRAA---GA--
--AAFRPLLTAVAA--SATGA-VR-T---V--R-RGP--RPA-DR-P-R-PAA-TR-FLV
HSVRRRGPP-R-P-AL-GTV-----
>WP_150490245.1
------M-D-VSG-------TPVRAVRAALFTALVVTLSSASHVLLSRVPLPLVSIALLA
GVVFAVAFALA-G-R--ERGFGAIAGLLVPLELAADTVFTTGQHLCYG--AAGGPIAGPL
RSVGVDVLCGGG-TEPGSGSLTGVA-----AV-----GAPLAGV-----T---GA---G-
-----DRAAAL-LASPGPAVPWLLLAAHVSVGLLAAAWLRRGESALAALLRAA---GA--
--VAFRPLLTAVAA--VGA-V-RR-P---A--P-RRA--RPV-GR-P-GPLSA-AR-LLV
HSVGRRGPP-R-P-AH-LPA-----
>WP_146479604.1
------M-D-FSG-------KRLRVLRAAIFTAVVVTLSAASHVLLSRAPLPWFTVAALS
AGVFAVAYALS-G-R--ERGFGRIAGLLVPLELAADTVFNGSQNACYG--PGGGPVTGSL
RALGLDVLCG--------------G-----PI-----GAPLPGV-----AGITGA---D-
-----GGAMGL-PVSPGAATPWLLLGVHITVGLLASLWLWQGEAALAGLLRTV---EA--
--SAFRPLLLAVAV--VVA-A-RR-P---V--R-RGP--RPA-PR-R-A-GFR-TL-LLV
HALGRRGPP-R-P-AA-ALALAA--
>WP_258787533.1
------MDD-ISG-------TRLRGLRAALFTAMTVTLSVASHVLLSRVPLPLGTVAAVA
AGVFAAAWALA-G-R--ERGFGRIAALLIPLELAADTVFTAGQHVCYG--PAGGPVAGSL
RAVGVDVLCG--------------G-----QV-----GAPLPGV-----V---VP---E-
-----GGMAAL-PHSPDPALPWLLLAVHVSVGLLAAGWLRRGERALAALARSA---AA--
--CAFRPLLLAVAA--TGT-P-GE-P---A--R-RRP--SPA-GE-P-RPSAR-TR-LLT
HSVGRRGPP-R-P-AL-TV------
>WP_216589384.1
------M-D-ISG-------THFRAVRAALFTAVVVTLSTASHVLLSGVPLPFTTVAAIA
VAVFLVAYALA-G-R--ERGFGRIAGVLIPLELAADTVFTTGQHACYG--EAGGPVTGPL
RQVGLDMLCGG-------------G-----SV-----GAPLARV-----A---G----GS
-----ERAGVL-LAGAGPAAAWLLLAAHIAVGLLAAAWLRRGERALAQLLDAA---VA--
--AGFRPLLIAVAS--VMV-R-PA-P---AQ-P-RPA--RAS-HR-T-A-IAR-TL-LFA
HSLGRRGPP-C-S-VA-FV------
>WP_187740008.1
------M-D-ISG-------TQLRTLRAAVFTALVVTLSAASHVLLSGAPLPLSTVALLA
AAVFGAAYALS-G-A--ERGFWRIAALLVPLELAADTVFTFGQHTCYG--ATGGPVAGSL
RTFGLDVLCG--------------G-----GL-----GTGLPGV-----A---EP-----
-----SAAAGL-LASPDPSVPWLLLGAHVAVGLLAAAWLRRGEAALAAMLRAA---GA--
--LAFRPLLLAVSA--VCG-T-AP-A---R--R-PAG--RAR-YRDP-R-PAR-VR-PLV
HSVGRRGPP-R-P-VA-LCA-----
>WP_079426060.1
------M-D-ISG-------VRIRGLRAALFSALVVLLSAGSHVLLSRVPLPPALLGGAF
ATVFALAYALA-G-R--ERGFGPIAGLLVPLELAADTVFTAGQRVCYG--PAGGPVSGPL
HALGLDGLCGG-------------T-----PV-----GGPLTGV-----A---GP---A-
-----GDPAVL-PAAPGPWTPWLLLGAHVGVGLLAAAWLRHGERALVRLLRAV---AA--
--FAFRPLRLAAAS--VAP-L-PG-G---T--G-RAL--RPA-RP-G-A-VAR-TR-FPA
HSVGRRGPP-V-R-TA-TLASV---
>WP_109293061.1
------M-H-IGE-------TRLRGLRAAVFTAFAVTLSVASHVLLSGVPLPVPAVAAVA
GGVFLVTYALA-G-R--ERGYGPIAAVLVPLELAADTVFTAGQHVCYG--AAGGPVAGSL
RAVGVDVFCG--------------G-----AA-----GTRLPGV-----A---AA---D-
-----GRLAAL-VDSPDPHVPWLLLAAHVSVGLAAAAWLRRGESALAGLLRAA---AL--
--AAFRPLLIAVAV--VRR-R--T-A---A--R-PPT--RVA-AR-P-S-TAR-AH-HFV
HSVRRRGPP-R-P-AA-APV-----
>WP_055711590.1
------M-D-ISG-------THLRAVRAALFTALVVTLSTASHVLLSRAPLPLVGVAAIT
AAVYVVAYALA-GRR--ERGFGRIAAVLIPLELAADTVFTTGQHACYG--EAGGPVTGPL
RQVGLDVLCGG-------------------AV-----GAPLARV-----T---G----DS
-----DQVAAL-LSGAGPAAAWLLLAAHIGVGLLAAAWLRRGERALAQLLGAA---VA--
--AGFRPLLLAVAA--LTP-R-CA-P---AK-Q-RPT--RTA-HR-G-S-TAR-TL-LLA
HSLGRRGPP-C-S-VT-FA------
>WP_249828698.1
------M-D-ISG-------THLRAVRAALFTALVVTLSTASHVLLSRAPLPLVAVAAIT
AAVYVVAYALA-GRR--ERGFGRIAAVLIPLELAADTVFTTGQHACYG--EAGGPVTGPL
RQVGLDVLCAG-------------------GI-----GAPLARV-----T---G----DS
-----DQAAAL-LSGAGPAAVWLLLAAHIGVGLLAAAWLRRGERALAQLLGAA---VA--
--AGFRPLLLAVAA--LTP-R-CA-P---AK-Q-RPT--RTA-HR-G-S-TAR-GL-LLA
HSLGRRGPP-R-S-VT-FA------
>WP_055512093.1
------M-D-ISG-------THLRAVRAALFTALVVTLSTASHVLLSRAPLPLAGVAAIT
AAVYVVAFALA-GRR--ERGFGRIAAVLIPLELAADTVFTTGQHACYG--EAGGPVTGPL
RQVGLDVLCGG-------------------AI-----GAPLARV-----T---G----GS
-----DQAAAL-LSGAGPAAAWLLLAAHIGVGLLAAAWLRRGERALAQLLGAA---VA--
--AGFRPLLLAVAA--LTP-R-CA-P---AK-Q-RPT--RTA-HR-G-S-TAR-TL-LLA
HSLGRRGPP-C-S-VT-FA------
>WP_107462219.1
------M-D-ISG-------THLRAARAALFTALVVTLSTASHVLLSRAPLPLVGVAAIT
AAVYAVAYALA-GRR--ERGFGRIAAVLIPLELAADTVFTTGQHACYG--EAGGPVTGPL
RQVGLDVLCGG-------------------AV-----GAPLARV-----T---G----DS
-----DQAAAL-LSGAGPAAAWLLLAAHIGVGLLAAAWLRRGERALAQLLGAA---VA--
--AGFRPLLLAVAA--LTP-R-CA-P---AK-Q-RPT--RTT-HR-G-S-TAR-TL-LLA
HSLGRRGPP-C-S-VT-FA------
>WP_150210320.1
------M-D-ISG-------ARLRGLRAALFSALVVLLSAGSHVLMSRVPLPPTLVVGAF
AAVFVIAYALA-G-R--ERGFGPIAGLLVPLELAADTAFTAGQHVCYG--PAGGPVSGPL
RALGLEELCGG-------------P-----PL-----GGPLAEV-----T---GP---A-
-----ADPASL-LAAPGPWVPWLLLGAHVSVGLLAALWLWQGERALGRLLRAV---AV--
--LAFRPLLLAVAS--GAS-A-LG-PA--A--R-RAV--RPA-RA-G-A-RAR-TR-FPA
HSVGRRGPP-V-P-VA-APSGA---
>WP_217170482.1
------M-D-ISG-------TPLRAVRAALFTALVVTLSTASHVLLSGVPLPLSTVAAVT
AAVFLIAYALA-GRR--ERGFGRIAALLIPLELAADTVFTTGQHVCYG--RTGGPVAGPL
RSVGFDVLCGD-------------GTGVGTGV-----AAPLTRV-----T---GA---DT
-----DRIAAL-LAHADPATAWLLLGAHVGVGLLAAAWLRRGERALAQALSAV---AA--
--TTFRPLLLAVAA--VSV-R-RA-P---SA-H-RPA--LPA-RR-T-T-GAR-ER-ILT
HSLGRRGPPLC-P-VA-FV------
